# Supplementary material for: Enhanced Proton-Coupled Electron-Transfer Reactivity by a Mononuclear Nickel(II) Hydroxide Radical Complex
Source: Inorg Chem. 2024 Dec 16;63(52):24453–65. doi: 10.1021/acs.inorgchem.4c03370 (PMC11688665; doi:10.1021/acs.inorgchem.4c03370)
Supplement: Supplementary file 2 — ic4c03370_si_002.zip [file ic4c03370_si_002.zip]

Archive with 41 entries (41 files):
- CompData/CompChemData_for_review.pdf
- CompData/Reviewers-Link-Iochembd.pdf
- CompData/opt_Ni-OH_-1_2.1243051.out.rep
- CompData/opt_Ni-OH_-1_2.1243051.out.xyz
- CompData/opt_Ni-OH_-2_1.1243054.out.rep
- CompData/opt_Ni-OH_-2_1.1243054.out.xyz
- CompData/opt_Ni-OH_-2_3.1243055.out.rep
- CompData/opt_Ni-OH_-2_3.1243055.out.xyz
- CompData/opt_niohdmf2_0_1.12323827.out.rep
- CompData/opt_niohdmf2_0_1.12323827.out.xyz
- CompData/opt_niohdmf2_0_3.9938484.out.rep
- CompData/opt_niohdmf2_0_3.9938484.out.xyz
- CompData/frq_Ni-OH_-1_2.1327557.out.molf
- CompData/frq_Ni-OH_-2_1.1327558.out.molf
- CompData/frq_Ni-OH_-2_3.1327559.out.molf
- CompData/frq_Ni-OH_0_1.1327865.out.molf
- CompData/frq_Ni-OH_0_3.1327864.out.molf
- CompData/frq_nioh-Cs-2_0_1.1327824.out.molf
- CompData/frq_nioh-Cs_0_1.1320484.out.molf
- CompData/frq_nioh-Cs_0_3.1320485.out.molf
- CompData/frq_niohdmf2_-1_2.1327556.out.molf
- CompData/frq_niohdmf2_-2_1.1328094.out.molf
- CompData/frq_niohdmf2_-2_3.1328095.out.molf
- CompData/frq_niohdmf2_0_1.12365812.out.molf
- CompData/frq_niohdmf2_0_3.12299161.out.molf
- CompData/opt_Ni-OH_0_1.1243052.out.rep
- CompData/opt_Ni-OH_0_1.1243052.out.xyz
- CompData/opt_Ni-OH_0_3.1243053.out.rep
- CompData/opt_Ni-OH_0_3.1243053.out.xyz
- CompData/opt_nioh-Cs-2_0_1.1320455.out.rep
- CompData/opt_nioh-Cs-2_0_1.1320455.out.xyz
- CompData/opt_nioh-Cs_0_1.1320454.out.rep
- CompData/opt_nioh-Cs_0_1.1320454.out.xyz
- CompData/opt_nioh-Cs_0_3.1320428.out.rep
- CompData/opt_nioh-Cs_0_3.1320428.out.xyz
- CompData/opt_niohdmf2_-1_2.12365861.out.rep
- CompData/opt_niohdmf2_-1_2.12365861.out.xyz
- CompData/opt_niohdmf2_-2_1.1327821.out.rep
- CompData/opt_niohdmf2_-2_1.1327821.out.xyz
- CompData/opt_niohdmf2_-2_3.1327822.out.rep
- CompData/opt_niohdmf2_-2_3.1327822.out.xyz
