# Supplementary material for: Enhanced Proton-Coupled Electron-Transfer Reactivity by a Mononuclear Nickel(II) Hydroxide Radical Complex
Source: Inorg Chem. 2024 Dec 16;63(52):24453–65. doi: 10.1021/acs.inorgchem.4c03370 (PMC11688665; doi:10.1021/acs.inorgchem.4c03370)
Supplement: Supplementary file 2 — ic4c03370_si_002.zip [file ic4c03370_si_002.zip › CompData/opt_Ni-OH_-1_2.1243051.out.rep]

Total system: H29.C22.N5.O3.Ni1
Total mass  : 470.202792                             

---------------------------------------------------------------------------------------------------------
Generalized tau4 coordination parameter (1.0 is perfect tetrahedron, 0.0 is perfect square planar)
---------------------------------------------------------------------------------------------------------
Ni    1     0.23066
C     4     0.99799
C     8     1.00000
C    12     0.99899
C    16     0.99088
C    39     0.99061
C    40     0.99878
C    44     0.99866
C    48     0.99788
---------------------------------------------------------------------------------------------------------

B O N D S (Angstroms)

conn Ni 1    :   N   55   1.80318  O    2   1.85077  N   54   1.89876  N   56   1.93930
---------------------------------------------------------------------------------------------------------
near Ni 1    :   H    3   2.33118  H   53   2.50333  H   58   2.61405  C   27   2.66112  C   18   2.69705
near Ni 1    :   C   28   2.71558  C   37   2.75790  C   17   2.92588  C   38   3.01248  N   52   3.06870
near Ni 1    :   N   57   3.22468  C   25   3.99841  C   19   4.05773  O   59   4.06910  C   29   4.07310
=========================================================================================================
conn O  2    :   H    3   0.96805  Ni   1   1.85077
---------------------------------------------------------------------------------------------------------
near O  2    :   H   58   1.81521  H   53   2.00149  N   57   2.71859  N   54   2.76709  N   56   2.85864
near O  2    :   N   52   2.89439  H   49   3.04943  C   38   3.15786  C   17   3.30038  H   43   3.32524
near O  2    :   H    7   3.50772  N   55   3.61510  C   39   3.65267  C   48   3.72427  C   18   3.90704
=========================================================================================================
conn H  3    :   O    2   0.96805
---------------------------------------------------------------------------------------------------------
near H  3    :   H   53   1.98967  Ni   1   2.33118  N   54   2.54485  N   52   2.66601  H   58   2.70509
near H  3    :   C   17   2.93455  H    7   3.41471  H   49   3.47082  N   57   3.65042  H    9   3.65971
near H  3    :   C   18   3.68203  N   56   3.71767  C   16   3.78130  H   43   3.90804  N   55   3.96981
=========================================================================================================
conn C  4    :   H    6   1.09390  H    5   1.09640  H    7   1.09645  C   16   1.52930
---------------------------------------------------------------------------------------------------------
near C  4    :   N   52   2.38532  H   53   2.40204  C   12   2.49714  C    8   2.50108  H   15   2.72886
near C  4    :   H    9   2.72983  H   14   2.74254  H   10   2.75682  H   13   3.45760  H   11   3.45906
near C  4    :   H   51   3.45914  H   49   3.64923  C   17   3.71978  H   58   3.92659  H    3   3.97709
=========================================================================================================
conn H  5    :   C    4   1.09640
---------------------------------------------------------------------------------------------------------
near H  5    :   H    6   1.77432  H    7   1.77737  C   16   2.17632  H   53   2.45489  H   15   2.51555
near H  5    :   N   52   2.63436  C   12   2.74211  H   51   2.87462  H   14   3.09336  H   58   3.44598
near H  5    :   C    8   3.46574  H   49   3.51100  C   48   3.67508  H    9   3.74069  H   13   3.74591
=========================================================================================================
conn H  6    :   C    4   1.09390
---------------------------------------------------------------------------------------------------------
near H  6    :   H    7   1.77290  H    5   1.77432  C   16   2.16577  H   14   2.52967  H   10   2.55051
near H  6    :   C   12   2.74026  C    8   2.74860  H   15   3.07647  H    9   3.08069  N   52   3.35177
near H  6    :   H   53   3.48460  H   13   3.74963  H   11   3.75853  H   51   3.94282  H   49   4.29656
=========================================================================================================
conn H  7    :   C    4   1.09645
---------------------------------------------------------------------------------------------------------
near H  7    :   H    6   1.77290  H    5   1.77737  C   16   2.17874  H   53   2.35284  H    9   2.51637
near H  7    :   N   52   2.64567  C    8   2.74563  H   49   2.81069  H   51   3.07910  H   10   3.10572
near H  7    :   H    3   3.41471  C   48   3.44543  C   12   3.46414  O    2   3.50772  H   58   3.51917
=========================================================================================================
conn C  8    :   H   11   1.09307  H   10   1.09556  H    9   1.09589  C   16   1.53206
---------------------------------------------------------------------------------------------------------
near C  8    :   N   52   2.46848  C    4   2.50108  C   12   2.51894  H    7   2.74563  H    6   2.74860
near C  8    :   H   14   2.76190  H   13   2.77283  C   17   3.11519  H   53   3.12405  O   59   3.15052
near C  8    :   H    5   3.46574  H   15   3.47350  H    3   4.19117  N   54   4.34809  O    2   4.74273
=========================================================================================================
conn H  9    :   C    8   1.09589
---------------------------------------------------------------------------------------------------------
near H  9    :   H   10   1.77679  H   11   1.77745  C   16   2.17135  H    7   2.51637  N   52   2.71525
near H  9    :   C    4   2.72983  H    6   3.08069  H   53   3.08523  C   17   3.38005  C   12   3.47393
near H  9    :   O   59   3.63898  H    3   3.65971  H    5   3.74069  H   14   3.76092  H   13   3.78186
=========================================================================================================
conn H  10   :   C    8   1.09556
---------------------------------------------------------------------------------------------------------
near H  10   :   H    9   1.77679  H   11   1.77814  C   16   2.17127  H   14   2.54886  H    6   2.55051
near H  10   :   C    4   2.75682  C   12   2.75915  H    7   3.10572  H   13   3.11358  N   52   3.41558
near H  10   :   H   15   3.76303  H    5   3.76686  H   53   4.03006  O   59   4.06783  C   17   4.14277
=========================================================================================================
conn H  11   :   C    8   1.09307
---------------------------------------------------------------------------------------------------------
near H  11   :   H    9   1.77745  H   10   1.77814  C   16   2.17149  O   59   2.53271  H   13   2.58187
near H  11   :   N   52   2.74756  C   12   2.77617  C   17   2.89254  H   14   3.12896  C    4   3.45906
near H  11   :   H   53   3.57780  H    7   3.74659  H    6   3.75853  H   15   3.77988  N   54   4.17046
=========================================================================================================
conn C  12   :   H   13   1.09265  H   14   1.09550  H   15   1.09562  C   16   1.53128
---------------------------------------------------------------------------------------------------------
near C  12   :   N   52   2.46263  C    4   2.49714  C    8   2.51894  H    6   2.74026  H    5   2.74211
near C  12   :   H   10   2.75915  H   11   2.77617  O   59   3.12030  C   17   3.12945  H   53   3.24221
near C  12   :   H    7   3.46414  H    9   3.47393  N   54   4.38666  H    3   5.08563  O    2   5.24318
=========================================================================================================
conn H  13   :   C   12   1.09265
---------------------------------------------------------------------------------------------------------
near H  13   :   H   15   1.77658  H   14   1.77818  C   16   2.17338  O   59   2.50326  H   11   2.58187
near H  13   :   N   52   2.75160  C    8   2.77283  C   17   2.91970  H   10   3.11358  C    4   3.45760
near H  13   :   H   53   3.69361  H    5   3.74591  H    6   3.74963  H    9   3.78186  N   54   4.22434
=========================================================================================================
conn H  14   :   C   12   1.09550
---------------------------------------------------------------------------------------------------------
near H  14   :   H   15   1.77719  H   13   1.77818  C   16   2.16743  H    6   2.52967  H   10   2.54886
near H  14   :   C    4   2.74254  C    8   2.76190  H    5   3.09336  H   11   3.12896  N   52   3.40889
near H  14   :   H    7   3.75302  H    9   3.76092  O   59   4.05061  H   53   4.11800  C   17   4.15550
=========================================================================================================
conn H  15   :   C   12   1.09562
---------------------------------------------------------------------------------------------------------
near H  15   :   H   13   1.77658  H   14   1.77719  C   16   2.16979  H    5   2.51555  N   52   2.70002
near H  15   :   C    4   2.72886  H    6   3.07647  H   53   3.28301  C   17   3.39270  C    8   3.47350
near H  15   :   O   59   3.58357  H    7   3.74185  H   10   3.76303  H   11   3.77988  H    9   4.31374
=========================================================================================================
conn C  16   :   N   52   1.46405  C    4   1.52930  C   12   1.53128  C    8   1.53206
---------------------------------------------------------------------------------------------------------
near C  16   :   H   53   2.11889  H    6   2.16577  H   14   2.16743  H   15   2.16979  H   10   2.17127
near C  16   :   H    9   2.17135  H   11   2.17149  H   13   2.17338  H    5   2.17632  H    7   2.17874
near C  16   :   C   17   2.53117  O   59   2.92274  N   54   3.71845  H    3   3.78130  O    2   4.04719
=========================================================================================================
conn C  17   :   O   59   1.24308  N   52   1.36370  N   54   1.39086
---------------------------------------------------------------------------------------------------------
near C  17   :   H   53   2.02313  C   18   2.41848  C   16   2.53117  H   20   2.88843  H   11   2.89254
near C  17   :   H   13   2.91970  Ni   1   2.92588  H    3   2.93455  C   19   3.06134  C    8   3.11519
near C  17   :   C   12   3.12945  O    2   3.30038  H    9   3.38005  H   15   3.39270  C   27   3.57263
=========================================================================================================
conn C  18   :   N   54   1.38525  C   19   1.40048  C   27   1.42915
---------------------------------------------------------------------------------------------------------
near C  18   :   H   20   2.14991  N   55   2.33305  C   17   2.41848  C   21   2.41918  C   25   2.45308
near C  18   :   Ni   1   2.69705  O   59   2.80094  C   23   2.80854  H   22   3.40179  H   26   3.43957
near C  18   :   N   52   3.59731  C   28   3.66314  H    3   3.68203  H   53   3.77905  H   24   3.89632
=========================================================================================================
conn C  19   :   H   20   1.08413  C   21   1.39185  C   18   1.40048
---------------------------------------------------------------------------------------------------------
near C  19   :   H   22   2.14668  C   23   2.42494  C   27   2.43857  N   54   2.49735  C   25   2.81038
near C  19   :   O   59   2.89496  C   17   3.06134  H   24   3.40914  N   55   3.63096  H   26   3.89353
near C  19   :   Ni   1   4.05773  N   52   4.39532  H    3   4.61756  H   53   4.77906  C   28   4.89174
=========================================================================================================
conn H  20   :   C   19   1.08413
---------------------------------------------------------------------------------------------------------
near H  20   :   C   18   2.14991  C   21   2.15626  O   59   2.42151  H   22   2.47776  N   54   2.77704
near H  20   :   C   17   2.88843  C   23   3.40898  C   27   3.42142  C   25   3.89430  N   52   4.20221
near H  20   :   H   24   4.30603  H   11   4.32132  N   55   4.48242  Ni   1   4.56652  H    3   4.65111
=========================================================================================================
conn C  21   :   H   22   1.08869  C   19   1.39185  C   23   1.39767
---------------------------------------------------------------------------------------------------------
near C  21   :   H   20   2.15626  H   24   2.16070  C   25   2.41671  C   18   2.41918  C   27   2.79237
near C  21   :   H   26   3.39579  N   54   3.73406  N   55   4.16335  O   59   4.18956  C   17   4.41986
near C  21   :   H   30   4.84285  Ni   1   5.02048  C   28   5.22087  C   29   5.48249  N   52   5.75197
=========================================================================================================
conn H  22   :   C   21   1.08869
---------------------------------------------------------------------------------------------------------
near H  22   :   C   19   2.14668  C   23   2.15731  H   20   2.47776  H   24   2.48739  C   25   3.40064
near H  22   :   C   18   3.40179  C   27   3.88106  H   26   4.29005  N   54   4.63261  O   59   4.70531
near H  22   :   C   17   5.14078  N   55   5.25132  H   30   5.78956  Ni   1   6.04220  C   28   6.29980
=========================================================================================================
conn C  23   :   H   24   1.08831  C   25   1.38860  C   21   1.39767
---------------------------------------------------------------------------------------------------------
near C  23   :   H   26   2.14263  H   22   2.15731  C   27   2.41688  C   19   2.42494  C   18   2.80854
near C  23   :   H   20   3.40898  N   55   3.72894  H   30   3.77920  N   54   4.18408  C   28   4.50107
near C  23   :   C   29   4.50392  Ni   1   4.99718  O   59   5.13682  C   17   5.13770  C   31   5.78881
=========================================================================================================
conn H  24   :   C   23   1.08831
---------------------------------------------------------------------------------------------------------
near H  24   :   C   25   2.14470  C   21   2.16070  H   26   2.45953  H   22   2.48739  C   27   3.40150
near H  24   :   C   19   3.40914  C   18   3.89632  H   30   4.15073  H   20   4.30603  N   55   4.63176
near H  24   :   C   29   4.98381  C   28   5.21703  N   54   5.27026  Ni   1   6.00338  C   31   6.14817
=========================================================================================================
conn C  25   :   H   26   1.08449  C   23   1.38860  C   27   1.40479
---------------------------------------------------------------------------------------------------------
near C  25   :   H   24   2.14470  C   21   2.41671  C   18   2.45308  N   55   2.49860  H   30   2.60847
near C  25   :   C   19   2.81038  C   28   3.12902  C   29   3.18402  H   22   3.40064  N   54   3.65591
near C  25   :   H   20   3.89430  Ni   1   3.99841  C   37   4.47498  C   31   4.49938  C   17   4.80451
=========================================================================================================
conn H  26   :   C   25   1.08449
---------------------------------------------------------------------------------------------------------
near H  26   :   H   30   2.01654  C   23   2.14263  C   27   2.16760  H   24   2.45953  C   29   2.63097
near H  26   :   N   55   2.80335  C   28   2.94567  C   21   3.39579  C   18   3.43957  C   31   3.79246
near H  26   :   C   19   3.89353  H   32   4.15035  H   22   4.29005  C   37   4.29018  Ni   1   4.47728
=========================================================================================================
conn C  27   :   N   55   1.37919  C   25   1.40479  C   18   1.42915
---------------------------------------------------------------------------------------------------------
near C  27   :   H   26   2.16760  N   54   2.35400  C   23   2.41688  C   19   2.43857  C   28   2.49014
near C  27   :   Ni   1   2.66112  C   21   2.79237  H   30   2.90480  C   29   3.10982  H   24   3.40150
near C  27   :   H   20   3.42142  C   17   3.57263  C   37   3.67040  N   56   3.85389  H   22   3.88106
=========================================================================================================
conn C  28   :   N   55   1.37140  C   29   1.40489  C   37   1.43406
---------------------------------------------------------------------------------------------------------
near C  28   :   H   30   2.16262  N   56   2.36428  C   31   2.42102  C   35   2.43107  C   27   2.49014
near C  28   :   Ni   1   2.71558  C   33   2.78407  H   26   2.94567  C   25   3.12902  H   32   3.40678
near C  28   :   H   36   3.41634  C   18   3.66314  C   38   3.67458  N   54   3.82738  H   34   3.87315
=========================================================================================================
conn C  29   :   H   30   1.08438  C   31   1.38691  C   28   1.40489
---------------------------------------------------------------------------------------------------------
near C  29   :   H   32   2.14728  C   33   2.40568  C   37   2.46682  N   55   2.47984  H   26   2.63097
near C  29   :   C   35   2.80163  C   27   3.10982  C   25   3.18402  H   34   3.39247  N   56   3.66803
near C  29   :   H   36   3.88314  Ni   1   4.07310  C   18   4.45061  C   23   4.50392  C   38   4.87380
=========================================================================================================
conn H  30   :   C   29   1.08438
---------------------------------------------------------------------------------------------------------
near H  30   :   H   26   2.01654  C   31   2.14113  C   28   2.16262  H   32   2.46450  C   25   2.60847
near H  30   :   N   55   2.77013  C   27   2.90480  C   33   3.38738  C   37   3.44783  C   23   3.77920
near H  30   :   C   35   3.88463  H   24   4.15073  C   18   4.24383  H   34   4.28626  N   56   4.51995
=========================================================================================================
conn C  31   :   H   32   1.08822  C   29   1.38691  C   33   1.39729
---------------------------------------------------------------------------------------------------------
near C  31   :   H   30   2.14113  H   34   2.15710  C   28   2.42102  C   35   2.42817  C   37   2.83598
near C  31   :   H   36   3.40419  N   55   3.71699  H   26   3.79246  N   56   4.20712  C   27   4.48378
near C  31   :   C   25   4.49938  Ni   1   5.09933  C   38   5.14997  O   60   5.19477  C   23   5.78881
=========================================================================================================
conn H  32   :   C   31   1.08822
---------------------------------------------------------------------------------------------------------
near H  32   :   C   29   2.14728  C   33   2.16422  H   30   2.46450  H   34   2.49294  C   28   3.40678
near H  32   :   C   35   3.41325  C   37   3.92392  H   26   4.15035  H   36   4.30047  N   55   4.61748
near H  32   :   C   25   4.96979  C   27   5.19374  N   56   5.29347  Ni   1   6.11070  C   23   6.13987
=========================================================================================================
conn C  33   :   H   34   1.08909  C   35   1.38951  C   31   1.39729
---------------------------------------------------------------------------------------------------------
near C  33   :   H   36   2.14519  H   32   2.16422  C   29   2.40568  C   37   2.43453  C   28   2.78407
near C  33   :   H   30   3.38738  N   56   3.74765  N   55   4.14918  O   60   4.14983  C   38   4.35739
near C  33   :   H   26   4.86206  Ni   1   5.11888  C   27   5.20574  C   25   5.48213  N   57   5.61630
=========================================================================================================
conn H  34   :   C   33   1.08909
---------------------------------------------------------------------------------------------------------
near H  34   :   C   35   2.14023  C   31   2.15710  H   36   2.45642  H   32   2.49294  C   29   3.39247
near H  34   :   C   37   3.41278  C   28   3.87315  H   30   4.28626  O   60   4.59821  N   56   4.64194
near H  34   :   C   38   5.03141  N   55   5.23747  H   26   5.80830  Ni   1   6.14559  C   27   6.28499
=========================================================================================================
conn C  35   :   H   36   1.08170  C   33   1.38951  C   37   1.41047
---------------------------------------------------------------------------------------------------------
near C  35   :   H   34   2.14023  C   31   2.42817  C   28   2.43107  N   56   2.51283  C   29   2.80163
near C  35   :   O   60   2.80858  C   38   2.97328  H   32   3.41325  N   55   3.62743  H   30   3.88463
near C  35   :   Ni   1   4.15032  N   57   4.25059  H   58   4.71332  C   27   4.89021  H   47   4.89611
=========================================================================================================
conn H  36   :   C   35   1.08170
---------------------------------------------------------------------------------------------------------
near H  36   :   C   33   2.14519  C   37   2.15636  O   60   2.16261  H   34   2.45642  C   38   2.71483
near H  36   :   N   56   2.79966  C   31   3.40419  C   28   3.41634  C   29   3.88314  N   57   3.96597
near H  36   :   H   47   4.03782  H   32   4.30047  N   55   4.48849  H   41   4.62852  H   58   4.63354
=========================================================================================================
conn C  37   :   N   56   1.38219  C   35   1.41047  C   28   1.43406
---------------------------------------------------------------------------------------------------------
near C  37   :   H   36   2.15636  N   55   2.33459  C   38   2.41631  C   33   2.43453  C   29   2.46682
near C  37   :   Ni   1   2.75790  O   60   2.82765  C   31   2.83598  H   34   3.41278  H   30   3.44783
near C  37   :   N   57   3.57102  C   27   3.67040  H   58   3.76288  H   32   3.92392  O    2   4.10494
=========================================================================================================
conn C  38   :   O   60   1.24184  N   57   1.36692  N   56   1.39952
---------------------------------------------------------------------------------------------------------
near C  38   :   H   58   2.00148  C   37   2.41631  C   39   2.51075  H   36   2.71483  H   41   2.83377
near C  38   :   H   47   2.92859  C   35   2.97328  Ni   1   3.01248  C   40   3.05320  C   44   3.13292
near C  38   :   O    2   3.15786  H   43   3.29485  H   45   3.41584  C   28   3.67458  C   48   3.71465
=========================================================================================================
conn C  39   :   N   57   1.47270  C   48   1.52919  C   44   1.52931  C   40   1.53272
---------------------------------------------------------------------------------------------------------
near C  39   :   H   58   2.08804  H   46   2.16319  H   50   2.16507  H   45   2.16900  H   43   2.17005
near C  39   :   H   42   2.17228  H   47   2.17236  H   51   2.17524  H   41   2.17528  H   49   2.17714
near C  39   :   C   38   2.51075  O   60   2.88456  O    2   3.65267  N   56   3.71005  H    3   4.46741
=========================================================================================================
conn C  40   :   H   41   1.09325  H   42   1.09571  H   43   1.09586  C   39   1.53272
---------------------------------------------------------------------------------------------------------
near C  40   :   N   57   2.47891  C   48   2.49909  C   44   2.52019  H   49   2.74012  H   50   2.74642
near C  40   :   H   46   2.76816  H   47   2.76891  H   58   2.94095  C   38   3.05320  O   60   3.12198
near C  40   :   H   51   3.46366  H   45   3.47510  O    2   3.96405  N   56   4.23148  H    3   4.68330
=========================================================================================================
conn H  41   :   C   40   1.09325
---------------------------------------------------------------------------------------------------------
near H  41   :   H   42   1.77602  H   43   1.77770  C   39   2.17528  O   60   2.51544  H   47   2.57437
near H  41   :   N   57   2.77035  C   44   2.77424  C   38   2.83377  H   46   3.13156  H   58   3.40906
near H  41   :   C   48   3.45985  H   49   3.74793  H   50   3.75269  H   45   3.77749  N   56   4.04624
=========================================================================================================
conn H  42   :   C   40   1.09571
---------------------------------------------------------------------------------------------------------
near H  42   :   H   41   1.77602  H   43   1.77773  C   39   2.17228  H   50   2.53784  H   46   2.56524
near H  42   :   C   48   2.74581  C   44   2.76902  H   49   3.08653  H   47   3.11776  N   57   3.42589
near H  42   :   H   51   3.75895  H   45   3.77445  H   58   3.87120  O   60   4.03684  C   38   4.09000
=========================================================================================================
conn H  43   :   C   40   1.09586
---------------------------------------------------------------------------------------------------------
near H  43   :   H   41   1.77770  H   42   1.77773  C   39   2.17005  H   49   2.51703  N   57   2.71360
near H  43   :   C   48   2.73399  H   58   2.81063  H   50   3.09148  C   38   3.29485  O    2   3.32524
near H  43   :   C   44   3.47316  O   60   3.61827  H   51   3.74105  H   46   3.76755  H   47   3.77487
=========================================================================================================
conn C  44   :   H   47   1.09197  H   46   1.09551  H   45   1.09587  C   39   1.52931
---------------------------------------------------------------------------------------------------------
near C  44   :   N   57   2.46801  C   48   2.49308  C   40   2.52019  H   50   2.73369  H   51   2.73897
near C  44   :   H   42   2.76902  H   41   2.77424  O   60   3.05560  C   38   3.13292  H   58   3.31844
near C  44   :   H   49   3.45955  H   43   3.47316  N   56   4.44960  H   36   4.77958  O    2   5.04489
=========================================================================================================
conn H  45   :   C   44   1.09587
---------------------------------------------------------------------------------------------------------
near H  45   :   H   47   1.77609  H   46   1.77639  C   39   2.16900  H   51   2.52063  N   57   2.69601
near H  45   :   C   48   2.73284  H   50   3.08162  C   38   3.41584  H   58   3.45699  C   40   3.47510
near H  45   :   O   60   3.51313  H   49   3.74410  H   42   3.77445  H   41   3.77749  H   43   4.31265
=========================================================================================================
conn H  46   :   C   44   1.09551
---------------------------------------------------------------------------------------------------------
near H  46   :   H   45   1.77639  H   47   1.77923  C   39   2.16319  H   50   2.50756  H   42   2.56524
near H  46   :   C   48   2.72533  C   40   2.76816  H   51   3.07460  H   41   3.13156  N   57   3.41307
near H  46   :   H   49   3.73700  H   43   3.76755  O   60   3.99097  C   38   4.15167  H   58   4.16269
=========================================================================================================
conn H  47   :   C   44   1.09197
---------------------------------------------------------------------------------------------------------
near H  47   :   H   45   1.77609  H   46   1.77923  C   39   2.17236  O   60   2.43666  H   41   2.57437
near H  47   :   N   57   2.76579  C   40   2.76891  C   38   2.92859  H   42   3.11776  C   48   3.45457
near H  47   :   H   50   3.73929  H   51   3.74687  H   58   3.75186  H   43   3.77487  H   36   4.03782
=========================================================================================================
conn C  48   :   H   50   1.09422  H   51   1.09599  H   49   1.09627  C   39   1.52919
---------------------------------------------------------------------------------------------------------
near C  48   :   N   57   2.39128  H   58   2.42109  C   44   2.49308  C   40   2.49909  H   46   2.72533
near C  48   :   H   45   2.73284  H   43   2.73399  H   42   2.74581  H    7   3.44543  H   47   3.45457
near C  48   :   H   41   3.45985  H    5   3.67508  C   38   3.71465  O    2   3.72427  C    4   4.08095
=========================================================================================================
conn H  49   :   C   48   1.09627
---------------------------------------------------------------------------------------------------------
near H  49   :   H   50   1.77443  H   51   1.77676  C   39   2.17714  H   58   2.27631  H   43   2.51703
near H  49   :   N   57   2.64989  C   40   2.74012  H    7   2.81069  O    2   3.04943  H   42   3.08653
near H  49   :   C   44   3.45955  H    3   3.47082  H    5   3.51100  H   53   3.53212  C    4   3.64923
=========================================================================================================
conn H  50   :   C   48   1.09422
---------------------------------------------------------------------------------------------------------
near H  50   :   H   49   1.77443  H   51   1.77564  C   39   2.16507  H   46   2.50756  H   42   2.53784
near H  50   :   C   44   2.73369  C   40   2.74642  H   45   3.08162  H   43   3.09148  N   57   3.35855
near H  50   :   H   58   3.48608  H   47   3.73929  H   41   3.75269  H    7   4.09212  H    5   4.45945
=========================================================================================================
conn H  51   :   C   48   1.09599
---------------------------------------------------------------------------------------------------------
near H  51   :   H   50   1.77564  H   49   1.77676  C   39   2.17524  H   45   2.52063  H   58   2.60691
near H  51   :   N   57   2.63424  C   44   2.73897  H    5   2.87462  H   46   3.07460  H    7   3.07910
near H  51   :   C    4   3.45914  C   40   3.46366  H   43   3.74105  H   47   3.74687  H   42   3.75895
=========================================================================================================
conn N  52   :   H   53   1.01460  C   17   1.36370  C   16   1.46405
---------------------------------------------------------------------------------------------------------
near N  52   :   O   59   2.28962  N   54   2.30647  C    4   2.38532  C   12   2.46263  C    8   2.46848
near N  52   :   H    5   2.63436  H    7   2.64567  H    3   2.66601  H   15   2.70002  H    9   2.71525
near N  52   :   H   11   2.74756  H   13   2.75160  O    2   2.89439  Ni   1   3.06870  H    6   3.35177
=========================================================================================================
conn H  53   :   N   52   1.01460
---------------------------------------------------------------------------------------------------------
near H  53   :   H    3   1.98967  O    2   2.00149  C   17   2.02313  C   16   2.11889  H    7   2.35284
near H  53   :   N   54   2.39705  C    4   2.40204  H    5   2.45489  Ni   1   2.50333  H   58   2.62022
near H  53   :   H    9   3.08523  C    8   3.12405  O   59   3.15700  C   12   3.24221  H   15   3.28301
=========================================================================================================
conn N  54   :   C   18   1.38525  C   17   1.39086  Ni   1   1.89876
---------------------------------------------------------------------------------------------------------
near N  54   :   N   52   2.30647  O   59   2.32062  C   27   2.35400  H   53   2.39705  C   19   2.49735
near N  54   :   N   55   2.50702  H    3   2.54485  O    2   2.76709  H   20   2.77704  C   25   3.65591
near N  54   :   C   16   3.71845  C   21   3.73406  N   56   3.80165  C   28   3.82738  H   58   4.02150
=========================================================================================================
conn N  55   :   C   28   1.37140  C   27   1.37919  Ni   1   1.80318
---------------------------------------------------------------------------------------------------------
near N  55   :   C   18   2.33305  C   37   2.33459  C   29   2.47984  C   25   2.49860  N   54   2.50702
near N  55   :   N   56   2.52814  H   30   2.77013  H   26   2.80335  O    2   3.61510  C   35   3.62743
near N  55   :   C   19   3.63096  C   31   3.71699  C   17   3.72766  C   23   3.72894  C   38   3.91972
=========================================================================================================
conn N  56   :   C   37   1.38219  C   38   1.39952  Ni   1   1.93930
---------------------------------------------------------------------------------------------------------
near N  56   :   N   57   2.31711  O   60   2.33096  C   28   2.36428  H   58   2.39837  C   35   2.51283
near N  56   :   N   55   2.52814  H   36   2.79966  O    2   2.85864  C   29   3.66803  C   39   3.71005
near N  56   :   H    3   3.71767  C   33   3.74765  N   54   3.80165  H   53   3.81795  C   27   3.85389
=========================================================================================================
conn N  57   :   H   58   1.01804  C   38   1.36692  C   39   1.47270
---------------------------------------------------------------------------------------------------------
near N  57   :   O   60   2.28701  N   56   2.31711  C   48   2.39128  C   44   2.46801  C   40   2.47891
near N  57   :   H   51   2.63424  H   49   2.64989  H   45   2.69601  H   43   2.71360  O    2   2.71859
near N  57   :   H   47   2.76579  H   41   2.77035  Ni   1   3.22468  H   50   3.35855  H   46   3.41307
=========================================================================================================
conn H  58   :   N   57   1.01804
---------------------------------------------------------------------------------------------------------
near H  58   :   O    2   1.81521  C   38   2.00148  C   39   2.08804  H   49   2.27631  N   56   2.39837
near H  58   :   C   48   2.42109  H   51   2.60691  Ni   1   2.61405  H   53   2.62022  H    3   2.70509
near H  58   :   H   43   2.81063  C   40   2.94095  O   60   3.12104  C   44   3.31844  H   41   3.40906
=========================================================================================================
conn O  59   :   C   17   1.24308
---------------------------------------------------------------------------------------------------------
near O  59   :   N   52   2.28962  N   54   2.32062  H   20   2.42151  H   13   2.50326  H   11   2.53271
near O  59   :   C   18   2.80094  C   19   2.89496  C   16   2.92274  C   12   3.12030  C    8   3.15052
near O  59   :   H   53   3.15700  H   15   3.58357  H    9   3.63898  H    3   4.04917  H   14   4.05061
=========================================================================================================
conn O  60   :   C   38   1.24184
---------------------------------------------------------------------------------------------------------
near O  60   :   H   36   2.16261  N   57   2.28701  N   56   2.33096  H   47   2.43666  H   41   2.51544
near O  60   :   C   35   2.80858  C   37   2.82765  C   39   2.88456  C   44   3.05560  H   58   3.12104
near O  60   :   C   40   3.12198  H   45   3.51313  H   43   3.61827  H   46   3.99097  H   42   4.03684
=========================================================================================================

A N G L E S (degree)

i1        i2        i3              A123
ANG H      3  O      2  Ni     1   107.40687
ANG C      4  C     16  N     52   105.64424
ANG C      4  C     16  C     12   109.35374
ANG C      4  C     16  C      8   109.56772
ANG H      5  C      4  H      6   108.20759
ANG H      5  C      4  H      7   108.29520
ANG H      5  C      4  C     16   110.88545
ANG H      6  C      4  H      7   108.07791
ANG H      6  C      4  C     16   110.19797
ANG H      7  C      4  C     16   111.07573
ANG C      8  C     16  N     52   110.93258
ANG C      8  C     16  C     12   110.62898
ANG H      9  C      8  H     11   108.58494
ANG H      9  C      8  H     10   108.34530
ANG H      9  C      8  C     16   110.32909
ANG H     10  C      8  H     11   108.67073
ANG H     10  C      8  C     16   110.34193
ANG H     11  C      8  C     16   110.50808
ANG C     12  C     16  N     52   110.58266
ANG H     13  C     12  H     14   108.70925
ANG H     13  C     12  H     15   108.55631
ANG H     13  C     12  C     16   110.73721
ANG H     14  C     12  H     15   108.40479
ANG H     14  C     12  C     16   110.09741
ANG H     15  C     12  C     16   110.27627
ANG C     16  N     52  C     17   127.01128
ANG C     17  N     54  C     18   121.19037
ANG C     17  N     54  Ni     1   124.88753
ANG C     18  N     54  Ni     1   109.42946
ANG C     18  C     19  C     21   120.07827
ANG C     18  C     27  N     55   112.34134
ANG C     18  C     27  C     25   119.90156
ANG C     19  C     21  C     23   120.75570
ANG C     19  C     18  N     54   127.39680
ANG C     19  C     18  C     27   119.03457
ANG H     20  C     19  C     21   120.61468
ANG H     20  C     19  C     18   119.28697
ANG C     21  C     23  C     25   120.30722
ANG H     22  C     21  C     19   119.35730
ANG H     22  C     21  C     23   119.86185
ANG C     23  C     25  C     27   119.81348
ANG H     24  C     23  C     25   119.47349
ANG H     24  C     23  C     21   120.20970
ANG C     25  C     27  N     55   127.65838
ANG H     26  C     25  C     23   119.57548
ANG H     26  C     25  C     27   120.55379
ANG C     27  N     55  C     28   129.73083
ANG C     27  N     55  Ni     1   112.80607
ANG C     27  C     18  N     54   113.51700
ANG C     28  N     55  Ni     1   116.95943
ANG C     28  C     29  C     31   120.26505
ANG C     28  C     37  N     56   114.16507
ANG C     28  C     37  C     35   117.43928
ANG C     29  C     31  C     33   119.54731
ANG C     29  C     28  N     55   126.55685
ANG C     29  C     28  C     37   120.66246
ANG H     30  C     29  C     31   119.58485
ANG H     30  C     29  C     28   120.08348
ANG C     31  C     33  C     35   121.22283
ANG H     32  C     31  C     29   119.86397
ANG H     32  C     31  C     33   120.58139
ANG C     33  C     35  C     37   120.79500
ANG H     34  C     33  C     35   118.92287
ANG H     34  C     33  C     31   119.84354
ANG C     35  C     37  N     56   128.26068
ANG H     36  C     35  C     33   119.95608
ANG H     36  C     35  C     37   119.23655
ANG C     37  N     56  C     38   120.60169
ANG C     37  N     56  Ni     1   111.15446
ANG C     37  C     28  N     55   112.62329
ANG C     38  N     57  C     39   124.26090
ANG C     38  N     56  Ni     1   128.18260
ANG C     40  C     39  N     57   111.12322
ANG C     40  C     39  C     48   109.40952
ANG C     40  C     39  C     44   110.78122
ANG H     41  C     40  H     42   108.45679
ANG H     41  C     40  H     43   108.59722
ANG H     41  C     40  C     39   110.75143
ANG H     42  C     40  H     43   108.42042
ANG H     42  C     40  C     39   110.36727
ANG H     43  C     40  C     39   110.18256
ANG C     44  C     39  N     57   110.58020
ANG C     44  C     39  C     48   109.20077
ANG H     45  C     44  H     47   108.54486
ANG H     45  C     44  H     46   108.31433
ANG H     45  C     44  C     39   110.33566
ANG H     46  C     44  H     47   108.85277
ANG H     46  C     44  C     39   109.89832
ANG H     47  C     44  C     39   110.83498
ANG C     48  C     39  N     57   105.59629
ANG H     49  C     48  H     50   108.20384
ANG H     49  C     48  H     51   108.28377
ANG H     49  C     48  C     39   110.96662
ANG H     50  C     48  H     51   108.33260
ANG H     50  C     48  C     39   110.13149
ANG H     51  C     48  C     39   110.83254
ANG N     52  C     17  O     59   122.81675
ANG N     52  C     17  N     54   113.71463
ANG H     53  N     52  C     17   115.79089
ANG H     53  N     52  C     16   116.31090
ANG N     54  C     17  O     59   123.44001
ANG N     54  Ni     1  N     55    85.21188
ANG N     54  Ni     1  O      2    95.11130
ANG N     54  Ni     1  N     56   164.20458
ANG N     55  Ni     1  O      2   163.27289
ANG N     55  Ni     1  N     56    84.90725
ANG N     56  C     38  O     60   123.77796
ANG N     56  C     38  N     57   113.76555
ANG N     56  Ni     1  O      2    97.89193
ANG N     57  C     38  O     60   122.41309
ANG H     58  N     57  C     38   113.30426
ANG H     58  N     57  C     39   112.64836
