# Supplementary material for: Enhanced Proton-Coupled Electron-Transfer Reactivity by a Mononuclear Nickel(II) Hydroxide Radical Complex
Source: Inorg Chem. 2024 Dec 16;63(52):24453–65. doi: 10.1021/acs.inorgchem.4c03370 (PMC11688665; doi:10.1021/acs.inorgchem.4c03370)
Supplement: Supplementary file 2 — ic4c03370_si_002.zip [file ic4c03370_si_002.zip › CompData/opt_Ni-OH_-1_2.1243051.out.xyz]

  60
opt_Ni-OH_-1_2.1243051.out        -8786.9759
Ni     -0.031290    0.231832    0.541893
O       0.133922   -1.341914    1.501773
H      -0.688394   -1.466705    1.997087
C      -1.640884   -4.103220   -0.824051
H      -0.855106   -3.745714   -1.499943
H      -2.024180   -5.049860   -1.215928
H      -1.189403   -4.298510    0.155862
C      -3.843437   -3.601515    0.249465
H      -3.406268   -3.796167    1.235346
H      -4.273005   -4.536049   -0.127862
H      -4.646028   -2.868179    0.362903
C      -3.369886   -2.833469   -2.102327
H      -4.169912   -2.090914   -2.052723
H      -3.779944   -3.765317   -2.506839
H      -2.597667   -2.468693   -2.788626
C      -2.772464   -3.080371   -0.714186
C      -2.774311   -0.679948    0.088806
C      -2.345762    1.593310    0.794261
C      -3.599033    2.036125    1.235361
H      -4.377896    1.309181    1.436001
C      -3.825332    3.393424    1.444581
H      -4.798338    3.722960    1.805013
C      -2.808141    4.328463    1.233642
H      -2.980970    5.382314    1.443301
C      -1.562476    3.917914    0.777603
H      -0.767289    4.646519    0.663863
C      -1.325721    2.556835    0.522946
C       0.953544    2.547103   -0.479880
C       1.025807    3.818090   -1.074102
H       0.142881    4.445630   -1.124339
C       2.208453    4.252391   -1.653981
H       2.254983    5.235113   -2.119087
C       3.325349    3.412775   -1.652984
H       4.254844    3.746746   -2.111917
C       3.269679    2.140699   -1.096699
H       4.139711    1.498736   -1.128467
C       2.079973    1.660129   -0.510971
C       2.835205   -0.561903    0.064152
C       3.199740   -3.017913    0.436980
C       3.782172   -2.853875    1.845207
H       4.462061   -1.998730    1.885995
H       4.337563   -3.752752    2.135267
H       2.976880   -2.695044    2.571277
C       4.312269   -3.246942   -0.587046
H       3.888383   -3.357894   -1.591504
H       4.861692   -4.162543   -0.342199
H       5.010958   -2.407801   -0.595684
C       2.244969   -4.212258    0.417888
H       1.433218   -4.077161    1.142189
H       2.783694   -5.129221    0.675309
H       1.801167   -4.340642   -0.575967
N      -2.152210   -1.859535   -0.196211
H      -1.196757   -1.945784    0.134069
N      -1.927453    0.283406    0.626648
N      -0.154996    1.972338    0.087143
N       1.816416    0.393543   -0.024412
N       2.382560   -1.851695    0.061467
H       1.413585   -1.939097    0.361230
O      -3.978128   -0.478967   -0.147169
O       4.044397   -0.280874    0.096590
