# Supplementary material for: Enhanced Proton-Coupled Electron-Transfer Reactivity by a Mononuclear Nickel(II) Hydroxide Radical Complex
Source: Inorg Chem. 2024 Dec 16;63(52):24453–65. doi: 10.1021/acs.inorgchem.4c03370 (PMC11688665; doi:10.1021/acs.inorgchem.4c03370)
Supplement: Supplementary file 2 — ic4c03370_si_002.zip [file ic4c03370_si_002.zip › CompData/opt_Ni-OH_-2_1.1243054.out.rep]

Total system: H29.C22.N5.O3.Ni1
Total mass  : 470.202792                             

---------------------------------------------------------------------------------------------------------
Generalized tau4 coordination parameter (1.0 is perfect tetrahedron, 0.0 is perfect square planar)
---------------------------------------------------------------------------------------------------------
Ni    1     0.15602
C     4     0.99923
C     8     0.99705
C    12     0.99882
C    16     0.98702
C    39     0.98892
C    40     0.99875
C    44     0.99843
C    48     0.99821
---------------------------------------------------------------------------------------------------------

B O N D S (Angstroms)

conn Ni 1    :   N   55   1.83838  O    2   1.91879  N   54   1.92971  N   56   1.93707
---------------------------------------------------------------------------------------------------------
near Ni 1    :   H    3   2.35819  H   58   2.60492  H   53   2.65344  C   27   2.71884  C   28   2.73772
near Ni 1    :   C   18   2.74614  C   37   2.77302  C   17   2.91595  C   38   3.01163  N   52   3.22940
near Ni 1    :   N   57   3.24690  H   15   3.37763  O   59   3.97195  C   12   4.06641  C   25   4.08034
=========================================================================================================
conn O  2    :   H    3   0.96689  Ni   1   1.91879
---------------------------------------------------------------------------------------------------------
near O  2    :   H   58   1.70602  H   53   1.71136  N   57   2.68062  N   52   2.70756  N   54   2.81502
near O  2    :   H    5   2.82074  N   56   2.90690  H   49   2.93769  C   38   3.17872  H   15   3.21636
near O  2    :   C   17   3.23547  H   43   3.30493  C    4   3.54331  C   16   3.56463  C   39   3.58501
=========================================================================================================
conn H  3    :   O    2   0.96689
---------------------------------------------------------------------------------------------------------
near H  3    :   H   58   2.15004  Ni   1   2.35819  H   53   2.43874  H   43   2.79905  N   57   2.94579
near H  3    :   H   49   3.11409  N   56   3.14147  C   38   3.28898  N   54   3.29941  N   52   3.44155
near H  3    :   H    5   3.51422  C   40   3.59732  C   39   3.64914  C   48   3.84108  C   17   3.91113
=========================================================================================================
conn C  4    :   H    5   1.09477  H    6   1.09513  H    7   1.09635  C   16   1.52922
---------------------------------------------------------------------------------------------------------
near C  4    :   N   52   2.40281  H   53   2.45286  C    8   2.49181  C   12   2.49576  H   10   2.71684
near C  4    :   H   15   2.73922  H    9   2.74136  H   14   2.74563  H   11   3.45265  H   13   3.45769
near C  4    :   H   49   3.47913  O    2   3.54331  C   17   3.71871  H   51   3.78350  H   58   3.97181
=========================================================================================================
conn H  5    :   C    4   1.09477
---------------------------------------------------------------------------------------------------------
near H  5    :   H    6   1.77557  H    7   1.77659  C   16   2.17383  H   53   2.27053  H   49   2.43355
near H  5    :   H   15   2.51791  N   52   2.65060  C   12   2.73224  O    2   2.82074  H   51   2.82109
near H  5    :   H   58   2.98562  H   14   3.07741  C   48   3.10723  C    8   3.45557  H    3   3.51422
=========================================================================================================
conn H  6    :   C    4   1.09513
---------------------------------------------------------------------------------------------------------
near H  6    :   H    5   1.77557  H    7   1.77651  C   16   2.16715  H   10   2.49242  H   14   2.53794
near H  6    :   C    8   2.72792  C   12   2.74404  H    9   3.08659  H   15   3.10357  N   52   3.37040
near H  6    :   H   53   3.50640  H   11   3.73136  H   13   3.74938  H   51   3.83462  H   49   3.91770
=========================================================================================================
conn H  7    :   C    4   1.09635
---------------------------------------------------------------------------------------------------------
near H  7    :   H    6   1.77651  H    5   1.77659  C   16   2.17403  H    9   2.53484  N   52   2.65186
near H  7    :   H   53   2.69314  C    8   2.74244  H   10   3.06981  C   12   3.46130  H   15   3.74401
near H  7    :   H   11   3.75173  H   14   3.76170  H   49   3.76682  O    2   3.84253  C   17   4.01968
=========================================================================================================
conn C  8    :   H   11   1.09198  H    9   1.09613  H   10   1.09655  C   16   1.52832
---------------------------------------------------------------------------------------------------------
near C  8    :   N   52   2.48872  C    4   2.49181  C   12   2.51498  H    6   2.72792  H    7   2.74244
near C  8    :   H   13   2.76498  H   14   2.77323  O   59   3.04720  C   17   3.16908  H   53   3.36010
near C  8    :   H    5   3.45557  H   15   3.46966  N   54   4.50148  O    2   4.98644  H   20   5.28253
=========================================================================================================
conn H  9    :   C    8   1.09613
---------------------------------------------------------------------------------------------------------
near H  9    :   H   11   1.77399  H   10   1.77748  C   16   2.16868  H    7   2.53484  N   52   2.72160
near H  9    :   C    4   2.74136  H    6   3.08659  O   59   3.43924  C   12   3.47236  C   17   3.49720
near H  9    :   H   53   3.54358  H    5   3.75089  H   13   3.76765  H   14   3.78259  H   15   4.31246
=========================================================================================================
conn H  10   :   C    8   1.09655
---------------------------------------------------------------------------------------------------------
near H  10   :   H    9   1.77748  H   11   1.78229  C   16   2.16422  H    6   2.49242  H   14   2.57208
near H  10   :   C    4   2.71684  C   12   2.76585  H    7   3.06981  H   13   3.12795  N   52   3.43114
near H  10   :   H    5   3.72585  H   15   3.76905  O   59   4.01049  C   17   4.17025  H   53   4.19121
=========================================================================================================
conn H  11   :   C    8   1.09198
---------------------------------------------------------------------------------------------------------
near H  11   :   H    9   1.77399  H   10   1.78229  C   16   2.17009  O   59   2.42207  H   13   2.55749
near H  11   :   C   12   2.75871  N   52   2.78448  C   17   2.96025  H   14   3.11501  C    4   3.45265
near H  11   :   H    6   3.73136  H    7   3.75173  H   15   3.76316  H   53   3.77847  H    5   4.30829
=========================================================================================================
conn C  12   :   H   13   1.09512  H   14   1.09615  H   15   1.09675  C   16   1.53496
---------------------------------------------------------------------------------------------------------
near C  12   :   N   52   2.47219  C    4   2.49576  C    8   2.51498  H    5   2.73224  H    6   2.74404
near C  12   :   H   11   2.75871  H   10   2.76585  H   53   2.86572  C   17   2.95545  O   59   3.25792
near C  12   :   H    7   3.46130  H    9   3.47236  N   54   3.84037  O    2   3.88076  H   58   4.03890
=========================================================================================================
conn H  13   :   C   12   1.09512
---------------------------------------------------------------------------------------------------------
near H  13   :   H   15   1.77528  H   14   1.77640  C   16   2.17592  H   11   2.55749  O   59   2.67820
near H  13   :   C   17   2.71618  N   52   2.76287  C    8   2.76498  H   10   3.12795  H   53   3.33157
near H  13   :   C    4   3.45769  N   54   3.61431  H    5   3.74350  H    6   3.74938  H    9   3.76765
=========================================================================================================
conn H  14   :   C   12   1.09615
---------------------------------------------------------------------------------------------------------
near H  14   :   H   13   1.77640  H   15   1.78100  C   16   2.18240  H    6   2.53794  H   10   2.57208
near H  14   :   C    4   2.74563  C    8   2.77323  H    5   3.07741  H   11   3.11501  N   52   3.42791
near H  14   :   H    7   3.76170  H    9   3.78259  H   53   3.81083  C   17   4.00665  O   59   4.16931
=========================================================================================================
conn H  15   :   C   12   1.09675
---------------------------------------------------------------------------------------------------------
near H  15   :   H   13   1.77528  H   14   1.78100  C   16   2.17193  H    5   2.51791  H   53   2.69147
near H  15   :   N   52   2.69158  C    4   2.73922  H   58   3.06649  H    6   3.10357  C   17   3.15982
near H  15   :   O    2   3.21636  Ni   1   3.37763  C    8   3.46966  H   51   3.66751  N   54   3.66991
=========================================================================================================
conn C  16   :   N   52   1.47775  C    8   1.52832  C    4   1.52922  C   12   1.53496
---------------------------------------------------------------------------------------------------------
near C  16   :   H   53   2.08613  H   10   2.16422  H    6   2.16715  H    9   2.16868  H   11   2.17009
near C  16   :   H   15   2.17193  H    5   2.17383  H    7   2.17403  H   13   2.17592  H   14   2.18240
near C  16   :   C   17   2.49397  O   59   2.93484  O    2   3.56463  N   54   3.59647  Ni   1   4.21102
=========================================================================================================
conn C  17   :   O   59   1.25043  N   54   1.37810  N   52   1.38513
---------------------------------------------------------------------------------------------------------
near C  17   :   H   53   1.98498  C   18   2.38255  C   16   2.49397  H   13   2.71618  H   20   2.82805
near C  17   :   Ni   1   2.91595  C   12   2.95545  H   11   2.96025  C   19   3.00444  H   15   3.15982
near C  17   :   C    8   3.16908  O    2   3.23547  H    9   3.49720  C   27   3.52900  N   55   3.71107
=========================================================================================================
conn C  18   :   C   19   1.39404  N   54   1.39975  C   27   1.42646
---------------------------------------------------------------------------------------------------------
near C  18   :   H   20   2.14318  N   55   2.33285  C   17   2.38255  C   21   2.42992  C   25   2.43680
near C  18   :   Ni   1   2.74614  O   59   2.75261  C   23   2.80114  H   22   3.41281  H   26   3.42858
near C  18   :   N   52   3.60334  C   28   3.65956  H   53   3.71288  H   24   3.89061  O    2   4.06200
=========================================================================================================
conn C  19   :   H   20   1.08724  C   18   1.39404  C   21   1.39893
---------------------------------------------------------------------------------------------------------
near C  19   :   H   22   2.15967  C   23   2.41176  C   27   2.44104  N   54   2.48476  C   25   2.79278
near C  19   :   O   59   2.92795  C   17   3.00444  H   24   3.40317  N   55   3.62910  H   26   3.87597
near C  19   :   Ni   1   4.10104  N   52   4.27340  H   53   4.58801  C   28   4.88722  H   30   5.04786
=========================================================================================================
conn H  20   :   C   19   1.08724
---------------------------------------------------------------------------------------------------------
near H  20   :   C   18   2.14318  C   21   2.15996  H   22   2.48825  O   59   2.59204  N   54   2.74245
near H  20   :   C   17   2.82805  C   23   3.39908  C   27   3.42198  C   25   3.87998  N   52   3.96906
near H  20   :   H   24   4.30513  H   53   4.43586  N   55   4.47588  Ni   1   4.58816  H   11   4.73280
=========================================================================================================
conn C  21   :   H   22   1.08893  C   23   1.39312  C   19   1.39893
---------------------------------------------------------------------------------------------------------
near C  21   :   H   24   2.15828  H   20   2.15996  C   25   2.42284  C   18   2.42992  C   27   2.82356
near C  21   :   H   26   3.39387  N   54   3.74573  O   59   4.16091  N   55   4.18984  C   17   4.36352
near C  21   :   H   30   4.86145  Ni   1   5.10370  C   28   5.24364  C   29   5.50720  N   52   5.66110
=========================================================================================================
conn H  22   :   C   21   1.08893
---------------------------------------------------------------------------------------------------------
near H  22   :   C   19   2.15967  C   23   2.16069  H   20   2.48825  H   24   2.49576  C   25   3.41147
near H  22   :   C   18   3.41281  C   27   3.91247  H   26   4.29180  N   54   4.63737  O   59   4.71641
near H  22   :   C   17   5.07980  N   55   5.27774  H   30   5.81135  Ni   1   6.12316  C   28   6.32372
=========================================================================================================
conn C  23   :   H   24   1.08963  C   21   1.39312  C   25   1.39598
---------------------------------------------------------------------------------------------------------
near C  23   :   H   26   2.14000  H   22   2.16069  C   19   2.41176  C   27   2.43743  C   18   2.80114
near C  23   :   H   20   3.39908  N   55   3.74946  H   30   3.77014  N   54   4.19513  C   29   4.51583
near C  23   :   C   28   4.51904  O   59   5.00794  C   17   5.06780  Ni   1   5.08522  C   31   5.81216
=========================================================================================================
conn H  24   :   C   23   1.08963
---------------------------------------------------------------------------------------------------------
near H  24   :   C   25   2.14864  C   21   2.15828  H   26   2.44772  H   22   2.49576  C   19   3.40317
near H  24   :   C   27   3.41760  C   18   3.89061  H   30   4.11545  H   20   4.30513  N   55   4.64866
near H  24   :   C   29   4.98125  C   28   5.22922  N   54   5.28345  O   59   6.01775  Ni   1   6.09680
=========================================================================================================
conn C  25   :   H   26   1.08429  C   23   1.39598  C   27   1.40970
---------------------------------------------------------------------------------------------------------
near C  25   :   H   24   2.14864  C   21   2.42284  C   18   2.43680  N   55   2.51098  H   30   2.57760
near C  25   :   C   19   2.79278  C   28   3.13839  C   29   3.18215  H   22   3.41147  N   54   3.67088
near C  25   :   H   20   3.87998  Ni   1   4.08034  C   37   4.50588  C   31   4.51291  C   17   4.73953
=========================================================================================================
conn H  26   :   C   25   1.08429
---------------------------------------------------------------------------------------------------------
near H  26   :   H   30   1.92978  C   23   2.14000  C   27   2.17236  H   24   2.44772  C   29   2.61680
near H  26   :   N   55   2.82556  C   28   2.96604  C   21   3.39387  C   18   3.42858  C   31   3.79911
near H  26   :   C   19   3.87597  H   32   4.12283  H   22   4.29180  C   37   4.33888  N   54   4.54282
=========================================================================================================
conn C  27   :   N   55   1.37542  C   25   1.40970  C   18   1.42646
---------------------------------------------------------------------------------------------------------
near C  27   :   H   26   2.17236  N   54   2.37651  C   23   2.43743  C   19   2.44104  C   28   2.48110
near C  27   :   Ni   1   2.71884  C   21   2.82356  H   30   2.89984  C   29   3.10502  H   24   3.41760
near C  27   :   H   20   3.42198  C   17   3.52900  C   37   3.67720  N   56   3.87647  H   22   3.91247
=========================================================================================================
conn C  28   :   N   55   1.37346  C   29   1.40594  C   37   1.43594
---------------------------------------------------------------------------------------------------------
near C  28   :   H   30   2.16318  N   56   2.37386  C   35   2.43560  C   31   2.44090  C   27   2.48110
near C  28   :   Ni   1   2.73772  C   33   2.81164  H   26   2.96604  C   25   3.13839  H   36   3.41853
near C  28   :   H   32   3.42188  C   18   3.65956  C   38   3.66912  N   54   3.85982  H   34   3.90113
=========================================================================================================
conn C  29   :   H   30   1.08415  C   31   1.39643  C   28   1.40594
---------------------------------------------------------------------------------------------------------
near C  29   :   H   32   2.15381  C   33   2.40938  C   37   2.45353  N   55   2.49253  H   26   2.61680
near C  29   :   C   35   2.78636  C   27   3.10502  C   25   3.18215  H   34   3.40182  N   56   3.67020
near C  29   :   H   36   3.86915  Ni   1   4.10011  C   18   4.45411  C   23   4.51583  C   38   4.85312
=========================================================================================================
conn H  30   :   C   29   1.08415
---------------------------------------------------------------------------------------------------------
near H  30   :   H   26   1.92978  C   31   2.14028  C   28   2.16318  H   32   2.45573  C   25   2.57760
near H  30   :   N   55   2.78887  C   27   2.89984  C   33   3.38340  C   37   3.43902  C   23   3.77014
near H  30   :   C   35   3.86924  H   24   4.11545  C   18   4.25278  H   34   4.28727  N   56   4.52923
=========================================================================================================
conn C  31   :   H   32   1.08949  C   33   1.39070  C   29   1.39643
---------------------------------------------------------------------------------------------------------
near C  31   :   H   30   2.14028  H   34   2.15837  C   35   2.41897  C   28   2.44090  C   37   2.83394
near C  31   :   H   36   3.39563  N   55   3.74231  H   26   3.79911  N   56   4.21779  C   27   4.49168
near C  31   :   C   25   4.51291  C   38   5.12947  Ni   1   5.13132  O   60   5.18870  C   23   5.81216
=========================================================================================================
conn H  32   :   C   31   1.08949
---------------------------------------------------------------------------------------------------------
near H  32   :   C   29   2.15381  C   33   2.16140  H   30   2.45573  H   34   2.50094  C   35   3.41121
near H  32   :   C   28   3.42188  C   37   3.92330  H   26   4.12283  H   36   4.30085  N   55   4.63801
near H  32   :   C   25   4.96176  C   27   5.19130  N   56   5.30537  C   23   6.14115  Ni   1   6.14198
=========================================================================================================
conn C  33   :   H   34   1.08958  C   31   1.39070  C   35   1.39882
---------------------------------------------------------------------------------------------------------
near C  33   :   H   36   2.15043  H   32   2.16140  C   29   2.40938  C   37   2.44666  C   28   2.81164
near C  33   :   H   30   3.38340  N   56   3.76703  O   60   4.15888  N   55   4.17875  C   38   4.34297
near C  33   :   H   26   4.90028  Ni   1   5.14998  C   27   5.22176  C   25   5.51336  N   57   5.56702
=========================================================================================================
conn H  34   :   C   33   1.08958
---------------------------------------------------------------------------------------------------------
near H  34   :   C   35   2.15255  C   31   2.15837  H   36   2.46567  H   32   2.50094  C   29   3.40182
near H  34   :   C   37   3.42390  C   28   3.90113  H   30   4.28727  O   60   4.60497  N   56   4.65761
near H  34   :   C   38   5.01058  N   55   5.26726  H   26   5.84887  Ni   1   6.17247  N   57   6.22500
=========================================================================================================
conn C  35   :   H   36   1.08287  C   33   1.39882  C   37   1.40540
---------------------------------------------------------------------------------------------------------
near C  35   :   H   34   2.15255  C   31   2.41897  C   28   2.43560  N   56   2.51419  C   29   2.78636
near C  35   :   O   60   2.81573  C   38   2.94788  H   32   3.41121  N   55   3.63399  H   30   3.86924
near C  35   :   Ni   1   4.15537  N   57   4.19417  H   58   4.65469  H   47   4.82525  C   27   4.89150
=========================================================================================================
conn H  36   :   C   35   1.08287
---------------------------------------------------------------------------------------------------------
near H  36   :   C   37   2.14942  C   33   2.15043  O   60   2.16896  H   34   2.46567  C   38   2.67567
near H  36   :   N   56   2.79002  C   31   3.39563  C   28   3.41853  C   29   3.86915  N   57   3.88542
near H  36   :   H   47   3.94191  H   32   4.30085  N   55   4.49081  H   58   4.55809  H   41   4.65658
=========================================================================================================
conn C  37   :   N   56   1.39431  C   35   1.40540  C   28   1.43594
---------------------------------------------------------------------------------------------------------
near C  37   :   H   36   2.14942  N   55   2.34313  C   38   2.40740  C   33   2.44666  C   29   2.45353
near C  37   :   Ni   1   2.77302  O   60   2.83221  C   31   2.83394  H   34   3.42390  H   30   3.43902
near C  37   :   N   57   3.55417  C   27   3.67720  H   58   3.73235  H   32   3.92330  O    2   4.19239
=========================================================================================================
conn C  38   :   O   60   1.24904  N   57   1.37059  N   56   1.39209
---------------------------------------------------------------------------------------------------------
near C  38   :   H   58   1.98788  C   37   2.40740  C   39   2.50557  H   36   2.67567  H   41   2.82257
near C  38   :   H   47   2.92265  C   35   2.94788  Ni   1   3.01163  C   40   3.05140  C   44   3.13405
near C  38   :   O    2   3.17872  H    3   3.28898  H   43   3.30570  H   45   3.42307  C   28   3.66912
=========================================================================================================
conn C  39   :   N   57   1.46946  C   48   1.52986  C   44   1.53015  C   40   1.53424
---------------------------------------------------------------------------------------------------------
near C  39   :   H   58   2.10204  H   46   2.16741  H   45   2.16811  H   50   2.16877  H   47   2.17101
near C  39   :   H   43   2.17273  H   51   2.17366  H   41   2.17497  H   49   2.17531  H   42   2.17737
near C  39   :   C   38   2.50557  O   60   2.87958  O    2   3.58501  H    3   3.64914  N   56   3.69653
=========================================================================================================
conn C  40   :   H   41   1.09330  H   42   1.09618  H   43   1.09629  C   39   1.53424
---------------------------------------------------------------------------------------------------------
near C  40   :   N   57   2.48455  C   48   2.49636  C   44   2.51729  H   49   2.73521  H   50   2.74601
near C  40   :   H   46   2.76237  H   47   2.76939  H   58   2.92306  C   38   3.05140  O   60   3.12274
near C  40   :   H   51   3.46092  H   45   3.47266  H    3   3.59732  O    2   3.92848  N   56   4.21257
=========================================================================================================
conn H  41   :   C   40   1.09330
---------------------------------------------------------------------------------------------------------
near H  41   :   H   43   1.77746  H   42   1.77750  C   39   2.17497  O   60   2.51012  H   47   2.58118
near H  41   :   N   57   2.77010  C   44   2.77729  C   38   2.82257  H   46   3.13365  H   58   3.37495
near H  41   :   C   48   3.45717  H   49   3.74038  H   50   3.75450  H   45   3.78083  H    3   3.97216
=========================================================================================================
conn H  42   :   C   40   1.09618
---------------------------------------------------------------------------------------------------------
near H  42   :   H   43   1.77555  H   41   1.77750  C   39   2.17737  H   50   2.54249  H   46   2.55324
near H  42   :   C   48   2.74836  C   44   2.76156  H   49   3.08895  H   47   3.11352  N   57   3.43189
near H  42   :   H   51   3.76217  H   45   3.76720  H   58   3.86579  O   60   4.03032  C   38   4.08680
=========================================================================================================
conn H  43   :   C   40   1.09629
---------------------------------------------------------------------------------------------------------
near H  43   :   H   42   1.77555  H   41   1.77746  C   39   2.17273  H   49   2.50836  C   48   2.72853
near H  43   :   N   57   2.72855  H   58   2.78197  H    3   2.79905  H   50   3.08585  O    2   3.30493
near H  43   :   C   38   3.30570  C   44   3.47243  O   60   3.63546  H   51   3.73567  H   46   3.76047
=========================================================================================================
conn C  44   :   H   47   1.09204  H   46   1.09605  H   45   1.09612  C   39   1.53015
---------------------------------------------------------------------------------------------------------
near C  44   :   N   57   2.46888  C   48   2.49063  C   40   2.51729  H   50   2.72755  H   51   2.74024
near C  44   :   H   42   2.76156  H   41   2.77729  O   60   3.04765  C   38   3.13405  H   58   3.35241
near C  44   :   H   49   3.45639  H   43   3.47243  N   56   4.44936  H   36   4.67070  O    2   4.98561
=========================================================================================================
conn H  45   :   C   44   1.09612
---------------------------------------------------------------------------------------------------------
near H  45   :   H   47   1.77526  H   46   1.77698  C   39   2.16811  H   51   2.51926  N   57   2.69690
near H  45   :   C   48   2.72823  H   50   3.07058  C   38   3.42307  C   40   3.47266  O   60   3.51036
near H  45   :   H   58   3.51057  H   49   3.74051  H   42   3.76720  H   41   3.78083  H   43   4.31299
=========================================================================================================
conn H  46   :   C   44   1.09605
---------------------------------------------------------------------------------------------------------
near H  46   :   H   45   1.77698  H   47   1.78168  C   39   2.16741  H   50   2.50283  H   42   2.55324
near H  46   :   C   48   2.72537  C   40   2.76237  H   51   3.08215  H   41   3.13365  N   57   3.41529
near H  46   :   H   49   3.73483  H   43   3.76047  O   60   3.98022  C   38   4.15153  H   58   4.19587
=========================================================================================================
conn H  47   :   C   44   1.09204
---------------------------------------------------------------------------------------------------------
near H  47   :   H   45   1.77526  H   46   1.78168  C   39   2.17101  O   60   2.42020  H   41   2.58118
near H  47   :   N   57   2.76223  C   40   2.76939  C   38   2.92265  H   42   3.11352  C   48   3.45182
near H  47   :   H   50   3.73570  H   51   3.74496  H   58   3.76889  H   43   3.77898  H   36   3.94191
=========================================================================================================
conn C  48   :   H   50   1.09478  H   49   1.09586  H   51   1.09620  C   39   1.52986
---------------------------------------------------------------------------------------------------------
near C  48   :   N   57   2.39215  H   58   2.45835  C   44   2.49063  C   40   2.49636  H   46   2.72537
near C  48   :   H   45   2.72823  H   43   2.72853  H   42   2.74836  H    5   3.10723  H   47   3.45182
near C  48   :   H   41   3.45717  O    2   3.62031  C   38   3.71630  H    3   3.84108  C    4   4.15921
=========================================================================================================
conn H  49   :   C   48   1.09586
---------------------------------------------------------------------------------------------------------
near H  49   :   H   51   1.77476  H   50   1.77672  C   39   2.17531  H   58   2.29512  H    5   2.43355
near H  49   :   H   43   2.50836  N   57   2.65172  C   40   2.73521  O    2   2.93769  H   42   3.08895
near H  49   :   H    3   3.11409  C   44   3.45639  C    4   3.47913  H   53   3.69568  H   46   3.73483
=========================================================================================================
conn H  50   :   C   48   1.09478
---------------------------------------------------------------------------------------------------------
near H  50   :   H   49   1.77672  H   51   1.77762  C   39   2.16877  H   46   2.50283  H   42   2.54249
near H  50   :   C   44   2.72755  C   40   2.74601  H   45   3.07058  H   43   3.08585  N   57   3.36035
near H  50   :   H   58   3.51948  H   47   3.73570  H   41   3.75450  H    5   3.86007  O    2   4.59515
=========================================================================================================
conn H  51   :   C   48   1.09620
---------------------------------------------------------------------------------------------------------
near H  51   :   H   49   1.77476  H   50   1.77762  C   39   2.17366  H   45   2.51926  N   57   2.62798
near H  51   :   H   58   2.66000  C   44   2.74024  H    5   2.82109  H   46   3.08215  C   40   3.46092
near H  51   :   H   15   3.66751  H   43   3.73567  H   47   3.74496  H   42   3.76217  C    4   3.78350
=========================================================================================================
conn N  52   :   H   53   1.03232  C   17   1.38513  C   16   1.47775
---------------------------------------------------------------------------------------------------------
near N  52   :   O   59   2.30047  N   54   2.32321  C    4   2.40281  C   12   2.47219  C    8   2.48872
near N  52   :   H    5   2.65060  H    7   2.65186  H   15   2.69158  O    2   2.70756  H    9   2.72160
near N  52   :   H   13   2.76287  H   11   2.78448  Ni   1   3.22940  H    6   3.37040  H   14   3.42791
=========================================================================================================
conn H  53   :   N   52   1.03232
---------------------------------------------------------------------------------------------------------
near H  53   :   O    2   1.71136  C   17   1.98498  C   16   2.08613  H    5   2.27053  N   54   2.32111
near H  53   :   H    3   2.43874  C    4   2.45286  Ni   1   2.65344  H   15   2.69147  H    7   2.69314
near H  53   :   C   12   2.86572  H   58   3.00540  O   59   3.13510  H   13   3.33157  C    8   3.36010
=========================================================================================================
conn N  54   :   C   17   1.37810  C   18   1.39975  Ni   1   1.92971
---------------------------------------------------------------------------------------------------------
near N  54   :   H   53   2.32111  O   59   2.32218  N   52   2.32321  C   27   2.37651  C   19   2.48476
near N  54   :   N   55   2.53767  H   20   2.74245  O    2   2.81502  H    3   3.29941  C   16   3.59647
near N  54   :   H   13   3.61431  H   15   3.66991  C   25   3.67088  C   21   3.74573  N   56   3.83906
=========================================================================================================
conn N  55   :   C   28   1.37346  C   27   1.37542  Ni   1   1.83838
---------------------------------------------------------------------------------------------------------
near N  55   :   C   18   2.33285  C   37   2.34313  C   29   2.49253  C   25   2.51098  N   54   2.53767
near N  55   :   N   56   2.54141  H   30   2.78887  H   26   2.82556  C   19   3.62910  C   35   3.63399
near N  55   :   C   17   3.71107  C   31   3.74231  O    2   3.74739  C   23   3.74946  C   38   3.92733
=========================================================================================================
conn N  56   :   C   38   1.39209  C   37   1.39431  Ni   1   1.93707
---------------------------------------------------------------------------------------------------------
near N  56   :   N   57   2.31337  O   60   2.33323  H   58   2.36729  C   28   2.37386  C   35   2.51419
near N  56   :   N   55   2.54141  H   36   2.79002  O    2   2.90690  H    3   3.14147  C   29   3.67020
near N  56   :   C   39   3.69653  C   33   3.76703  N   54   3.83906  C   27   3.87647  H   41   4.01437
=========================================================================================================
conn N  57   :   H   58   1.03500  C   38   1.37059  C   39   1.46946
---------------------------------------------------------------------------------------------------------
near N  57   :   O   60   2.29432  N   56   2.31337  C   48   2.39215  C   44   2.46888  C   40   2.48455
near N  57   :   H   51   2.62798  H   49   2.65172  O    2   2.68062  H   45   2.69690  H   43   2.72855
near N  57   :   H   47   2.76223  H   41   2.77010  H    3   2.94579  Ni   1   3.24690  H   50   3.36035
=========================================================================================================
conn H  58   :   N   57   1.03500
---------------------------------------------------------------------------------------------------------
near H  58   :   O    2   1.70602  C   38   1.98788  C   39   2.10204  H    3   2.15004  H   49   2.29512
near H  58   :   N   56   2.36729  C   48   2.45835  Ni   1   2.60492  H   51   2.66000  H   43   2.78197
near H  58   :   C   40   2.92306  H    5   2.98562  H   53   3.00540  H   15   3.06649  O   60   3.11497
=========================================================================================================
conn O  59   :   C   17   1.25043
---------------------------------------------------------------------------------------------------------
near O  59   :   N   52   2.30047  N   54   2.32218  H   11   2.42207  H   20   2.59204  H   13   2.67820
near O  59   :   C   18   2.75261  C   19   2.92795  C   16   2.93484  C    8   3.04720  H   53   3.13510
near O  59   :   C   12   3.25792  H    9   3.43924  H   15   3.75805  C   27   3.93091  Ni   1   3.97195
=========================================================================================================
conn O  60   :   C   38   1.24904
---------------------------------------------------------------------------------------------------------
near O  60   :   H   36   2.16896  N   57   2.29432  N   56   2.33323  H   47   2.42020  H   41   2.51012
near O  60   :   C   35   2.81573  C   37   2.83221  C   39   2.87958  C   44   3.04765  H   58   3.11497
near O  60   :   C   40   3.12274  H   45   3.51036  H   43   3.63546  H   46   3.98022  H   42   4.03032
=========================================================================================================

A N G L E S (degree)

i1        i2        i3              A123
ANG H      3  O      2  Ni     1   104.74609
ANG C      4  C     16  N     52   106.07154
ANG C      4  C     16  C      8   109.16877
ANG C      4  C     16  C     12   109.07496
ANG H      5  C      4  H      6   108.34838
ANG H      5  C      4  H      7   108.35084
ANG H      5  C      4  C     16   110.79085
ANG H      6  C      4  H      7   108.31754
ANG H      6  C      4  C     16   110.23972
ANG H      7  C      4  C     16   110.71198
ANG C      8  C     16  N     52   111.75572
ANG C      8  C     16  C     12   110.37166
ANG H      9  C      8  H     11   108.33733
ANG H      9  C      8  H     10   108.31802
ANG H      9  C      8  C     16   110.36359
ANG H     10  C      8  H     11   109.05235
ANG H     10  C      8  C     16   109.98731
ANG H     11  C      8  C     16   110.72348
ANG C     12  C     16  N     52   110.27247
ANG H     13  C     12  H     14   108.32275
ANG H     13  C     12  H     15   108.17973
ANG H     13  C     12  C     16   110.53412
ANG H     14  C     12  H     15   108.61540
ANG H     14  C     12  C     16   110.98717
ANG H     15  C     12  C     16   110.12231
ANG C     16  N     52  C     17   121.14845
ANG C     17  N     54  C     18   118.11550
ANG C     17  N     54  Ni     1   122.78228
ANG C     18  C     19  C     21   120.92037
ANG C     18  N     54  Ni     1   110.11879
ANG C     18  C     27  N     55   112.72126
ANG C     18  C     27  C     25   118.45008
ANG C     19  C     18  N     54   125.59224
ANG C     19  C     18  C     27   119.86688
ANG C     19  C     21  C     23   119.49068
ANG H     20  C     19  C     18   118.96068
ANG H     20  C     19  C     21   120.11680
ANG C     21  C     23  C     25   120.61152
ANG H     22  C     21  C     23   120.54720
ANG H     22  C     21  C     19   119.95788
ANG C     23  C     25  C     27   120.62610
ANG H     24  C     23  C     21   120.26394
ANG H     24  C     23  C     25   119.12309
ANG C     25  C     27  N     55   128.72562
ANG H     26  C     25  C     23   118.72995
ANG H     26  C     25  C     27   120.59978
ANG C     27  N     55  C     28   129.00047
ANG C     27  N     55  Ni     1   114.79392
ANG C     27  C     18  N     54   114.46323
ANG C     28  N     55  Ni     1   116.19452
ANG C     28  C     29  C     31   121.15293
ANG C     28  C     37  N     56   114.00788
ANG C     28  C     37  C     35   118.00329
ANG C     29  C     31  C     33   119.64394
ANG C     29  C     28  N     55   127.47390
ANG C     29  C     28  C     37   119.38556
ANG H     30  C     29  C     31   118.72866
ANG H     30  C     29  C     28   120.06650
ANG C     31  C     33  C     35   120.26120
ANG H     32  C     31  C     33   120.77722
ANG H     32  C     31  C     29   119.57733
ANG C     33  C     35  C     37   121.49786
ANG H     34  C     33  C     31   120.48316
ANG H     34  C     33  C     35   119.25282
ANG C     35  C     37  N     56   127.79621
ANG H     36  C     35  C     33   119.56973
ANG H     36  C     35  C     37   118.92697
ANG C     37  N     56  C     38   119.53302
ANG C     37  N     56  Ni     1   111.65429
ANG C     37  C     28  N     55   113.01176
ANG C     38  N     57  C     39   123.78766
ANG C     38  N     56  Ni     1   128.80499
ANG C     40  C     39  N     57   111.59943
ANG C     40  C     39  C     48   109.11796
ANG C     40  C     39  C     44   110.46331
ANG H     41  C     40  H     42   108.55061
ANG H     41  C     40  H     43   108.54012
ANG H     41  C     40  C     39   110.61734
ANG H     42  C     40  H     43   108.16031
ANG H     42  C     40  C     39   110.63592
ANG H     43  C     40  C     39   110.26327
ANG C     44  C     39  N     57   110.77015
ANG C     44  C     39  C     48   108.96316
ANG H     45  C     44  H     47   108.44668
ANG H     45  C     44  H     46   108.31005
ANG H     45  C     44  C     39   110.19222
ANG H     46  C     44  H     47   109.02873
ANG H     46  C     44  C     39   110.14107
ANG H     47  C     44  C     39   110.66470
ANG C     48  C     39  N     57   105.77844
ANG H     49  C     48  H     50   108.39654
ANG H     49  C     48  H     51   108.11970
ANG H     49  C     48  C     39   110.79810
ANG H     50  C     48  H     51   108.45362
ANG H     50  C     48  C     39   110.34372
ANG H     51  C     48  C     39   110.64697
ANG N     52  C     17  O     59   121.50169
ANG N     52  C     17  N     54   114.43992
ANG H     53  N     52  C     17   109.52661
ANG H     53  N     52  C     16   111.18334
ANG N     54  C     17  O     59   124.05101
ANG N     54  Ni     1  N     55    84.63300
ANG N     54  Ni     1  O      2    94.01737
ANG N     54  Ni     1  N     56   166.26847
ANG N     55  Ni     1  O      2   171.73323
ANG N     55  Ni     1  N     56    84.57708
ANG N     56  C     38  O     60   124.02665
ANG N     56  C     38  N     57   113.72375
ANG N     56  Ni     1  O      2    97.85618
ANG N     57  C     38  O     60   122.21593
ANG H     58  N     57  C     38   110.68080
ANG H     58  N     57  C     39   112.99009
