# Supplementary material for: Enhanced Proton-Coupled Electron-Transfer Reactivity by a Mononuclear Nickel(II) Hydroxide Radical Complex
Source: Inorg Chem. 2024 Dec 16;63(52):24453–65. doi: 10.1021/acs.inorgchem.4c03370 (PMC11688665; doi:10.1021/acs.inorgchem.4c03370)
Supplement: Supplementary file 2 — ic4c03370_si_002.zip [file ic4c03370_si_002.zip › CompData/opt_Ni-OH_-2_1.1243054.out.xyz]

  60
opt_Ni-OH_-2_1.1243054.out        -8863.3156
Ni     -0.095335    0.153716    0.623997
O       0.059935   -1.615651    1.349927
H       0.489218   -1.493001    2.207567
C      -1.913011   -4.222786   -0.015863
H      -0.853433   -3.989486    0.130401
H      -1.991069   -5.013478   -0.769534
H      -2.315604   -4.606418    0.928984
C      -4.152886   -3.352400   -0.675020
H      -4.591582   -3.710650    0.263438
H      -4.236765   -4.151089   -1.421662
H      -4.725630   -2.486472   -1.013463
C      -2.075095   -2.462867   -1.778034
H      -2.611014   -1.572937   -2.124591
H      -2.127081   -3.224535   -2.564617
H      -1.023998   -2.190675   -1.623186
C      -2.684468   -2.982434   -0.468526
C      -2.887761   -0.660518    0.418742
C      -2.400482    1.597606    1.001840
C      -3.629041    2.050717    1.480049
H      -4.380377    1.322202    1.774762
C      -3.895954    3.419288    1.593080
H      -4.860092    3.755862    1.971131
C      -2.915304    4.341242    1.233762
H      -3.100844    5.409715    1.339772
C      -1.681201    3.911389    0.742882
H      -0.925494    4.653487    0.510735
C      -1.404508    2.536491    0.600181
C       0.819816    2.477506   -0.497442
C       0.870299    3.722207   -1.149238
H      -0.002006    4.365921   -1.159152
C       2.013809    4.130711   -1.838820
H       2.025565    5.101476   -2.333254
C       3.120500    3.290364   -1.894370
H       4.020802    3.596463   -2.426293
C       3.084409    2.035462   -1.277418
H       3.945783    1.382554   -1.343460
C       1.945476    1.590269   -0.584744
C       2.748974   -0.605416   -0.011230
C       3.161405   -3.059753    0.278598
C       3.745071   -2.933176    1.691818
H       4.395801   -2.057471    1.762576
H       4.329759   -3.823876    1.949524
H       2.939059   -2.828886    2.427558
C       4.281316   -3.237965   -0.748729
H       3.859251   -3.333245   -1.755832
H       4.854667   -4.145729   -0.528363
H       4.955723   -2.379139   -0.736529
C       2.238844   -4.278962    0.224863
H       1.427531   -4.185518    0.955588
H       2.800927   -5.191676    0.447500
H       1.791084   -4.381295   -0.770469
N      -2.517580   -1.982033    0.606229
H      -1.567180   -2.020550    1.007412
N      -1.997702    0.258976    0.930110
N      -0.242786    1.931632    0.180267
N       1.716335    0.327740   -0.039191
N       2.318783   -1.905668   -0.064013
H       1.354075   -1.986645    0.302045
O      -3.956727   -0.356428   -0.154327
O       3.961187   -0.305770    0.018047
