# Supplementary material for: Enhanced Proton-Coupled Electron-Transfer Reactivity by a Mononuclear Nickel(II) Hydroxide Radical Complex
Source: Inorg Chem. 2024 Dec 16;63(52):24453–65. doi: 10.1021/acs.inorgchem.4c03370 (PMC11688665; doi:10.1021/acs.inorgchem.4c03370)
Supplement: Supplementary file 2 — ic4c03370_si_002.zip [file ic4c03370_si_002.zip › CompData/opt_Ni-OH_-2_3.1243055.out.rep]

Total system: H29.C22.N5.O3.Ni1
Total mass  : 470.202792                             

---------------------------------------------------------------------------------------------------------
Generalized tau4 coordination parameter (1.0 is perfect tetrahedron, 0.0 is perfect square planar)
---------------------------------------------------------------------------------------------------------
Ni    1     0.37653
C     4     0.99548
C     8     0.99794
C    12     0.99903
C    16     0.99170
C    39     0.98774
C    40     0.99755
C    44     0.99938
C    48     0.99718
---------------------------------------------------------------------------------------------------------

B O N D S (Angstroms)

conn Ni 1    :   N   55   1.91190  O    2   1.92769  N   54   2.03741  N   56   2.04571
---------------------------------------------------------------------------------------------------------
near Ni 1    :   H    3   2.44857  H   53   2.60418  H   58   2.63178  C   27   2.76157  C   18   2.80910
near Ni 1    :   C   28   2.81204  C   37   2.84951  C   38   3.02432  C   17   3.06611  N   57   3.24336
near Ni 1    :   N   52   3.25357  H   45   3.88120  C   25   4.09782  O   60   4.11367  C   19   4.17001
=========================================================================================================
conn O  2    :   H    3   0.96621  Ni   1   1.92769
---------------------------------------------------------------------------------------------------------
near O  2    :   H   58   1.92032  H   53   2.28961  N   57   2.91868  H   51   3.00059  N   56   3.04811
near O  2    :   N   54   3.10323  N   52   3.22562  C   38   3.50141  C   17   3.70632  H    5   3.70687
near O  2    :   C   48   3.71325  N   55   3.72695  H   45   3.81680  H   49   3.84923  C   39   3.86153
=========================================================================================================
conn H  3    :   O    2   0.96621
---------------------------------------------------------------------------------------------------------
near H  3    :   H   53   2.08145  Ni   1   2.44857  H   58   2.81576  N   52   2.86721  N   54   2.96305
near H  3    :   H   51   3.37361  C   17   3.39674  H    7   3.64659  H    5   3.70433  N   57   3.82604
near H  3    :   N   56   3.92888  C    4   3.98106  C   18   3.99645  C   16   4.05029  N   55   4.13851
=========================================================================================================
conn C  4    :   H    6   1.09446  H    5   1.09519  H    7   1.09588  C   16   1.52826
---------------------------------------------------------------------------------------------------------
near C  4    :   N   52   2.39814  H   53   2.43711  C    8   2.48883  C   12   2.49982  H   10   2.72442
near C  4    :   H    9   2.72542  H   15   2.73691  H   14   2.75655  H   45   3.30644  H   51   3.31148
near C  4    :   H   11   3.44893  H   13   3.45855  C   17   3.73921  H    3   3.98106  O    2   4.22444
=========================================================================================================
conn H  5    :   C    4   1.09519
---------------------------------------------------------------------------------------------------------
near H  5    :   H    6   1.76950  H    7   1.77515  C   16   2.17877  H   53   2.31437  H   45   2.31605
near H  5    :   H   51   2.37729  H   15   2.52371  N   52   2.66566  C   12   2.74372  H   14   3.09911
near H  5    :   C   44   3.18655  C   48   3.23006  H   46   3.33485  H   50   3.38439  C    8   3.45759
=========================================================================================================
conn H  6    :   C    4   1.09446
---------------------------------------------------------------------------------------------------------
near H  6    :   H    5   1.76950  H    7   1.77662  C   16   2.16524  H   10   2.50120  H   14   2.54822
near H  6    :   C    8   2.72514  C   12   2.74600  H    9   3.06802  H   15   3.08882  N   52   3.36366
near H  6    :   H   53   3.50508  H   11   3.73254  H   13   3.75430  H   45   3.78023  H   51   3.92930
=========================================================================================================
conn H  7    :   C    4   1.09588
---------------------------------------------------------------------------------------------------------
near H  7    :   H    5   1.77515  H    6   1.77662  C   16   2.17457  H    9   2.51667  H   53   2.60287
near H  7    :   N   52   2.64179  C    8   2.73881  H   10   3.08090  H   51   3.34286  C   12   3.46464
near H  7    :   H    3   3.64659  H   11   3.74290  H   15   3.74556  H   14   3.76883  C   17   4.00619
=========================================================================================================
conn C  8    :   H   11   1.09179  H   10   1.09582  H    9   1.09585  C   16   1.53037
---------------------------------------------------------------------------------------------------------
near C  8    :   N   52   2.46953  C    4   2.48883  C   12   2.51553  H    6   2.72514  H    7   2.73881
near C  8    :   H   14   2.75901  H   13   2.77357  O   59   3.04943  C   17   3.16553  H   53   3.31759
near C  8    :   H    5   3.45759  H   15   3.47302  N   54   4.47059  H   20   4.99631  H    3   5.01737
=========================================================================================================
conn H  9    :   C    8   1.09585
---------------------------------------------------------------------------------------------------------
near H  9    :   H   11   1.77556  H   10   1.77733  C   16   2.16853  H    7   2.51667  N   52   2.70269
near H  9    :   C    4   2.72542  H    6   3.06802  H   53   3.44590  C   17   3.46751  C   12   3.47147
near H  9    :   O   59   3.49653  H    5   3.74071  H   14   3.76569  H   13   3.77676  H   15   4.31532
=========================================================================================================
conn H  10   :   C    8   1.09582
---------------------------------------------------------------------------------------------------------
near H  10   :   H    9   1.77733  H   11   1.78168  C   16   2.16637  H    6   2.50120  H   14   2.54871
near H  10   :   C    4   2.72442  C   12   2.75892  H    7   3.08090  H   13   3.12982  N   52   3.41557
near H  10   :   H    5   3.73347  H   15   3.75844  O   59   3.98680  H   53   4.16912  C   17   4.17715
=========================================================================================================
conn H  11   :   C    8   1.09179
---------------------------------------------------------------------------------------------------------
near H  11   :   H    9   1.77556  H   10   1.78168  C   16   2.16961  O   59   2.41239  H   13   2.57346
near H  11   :   N   52   2.75587  C   12   2.76451  C   17   2.94489  H   14   3.10681  C    4   3.44893
near H  11   :   H    6   3.73254  H   53   3.74225  H    7   3.74290  H   15   3.77538  N   54   4.30089
=========================================================================================================
conn C  12   :   H   13   1.09376  H   14   1.09592  H   15   1.09623  C   16   1.53430
---------------------------------------------------------------------------------------------------------
near C  12   :   N   52   2.47822  C    4   2.49982  C    8   2.51553  H    5   2.74372  H    6   2.74600
near C  12   :   H   10   2.75892  H   11   2.76451  H   53   2.97398  C   17   3.04384  O   59   3.16814
near C  12   :   H   45   3.39439  H    7   3.46464  H    9   3.47147  N   54   4.08735  C   44   4.41200
=========================================================================================================
conn H  13   :   C   12   1.09376
---------------------------------------------------------------------------------------------------------
near H  13   :   H   15   1.77633  H   14   1.77677  C   16   2.17361  O   59   2.55606  H   11   2.57346
near H  13   :   N   52   2.75593  C    8   2.77357  C   17   2.79940  H   10   3.12982  H   53   3.42501
near H  13   :   C    4   3.45855  H    5   3.74852  H    6   3.75430  H    9   3.77676  N   54   3.87776
=========================================================================================================
conn H  14   :   C   12   1.09592
---------------------------------------------------------------------------------------------------------
near H  14   :   H   15   1.77551  H   13   1.77677  C   16   2.17838  H    6   2.54822  H   10   2.54871
near H  14   :   C    4   2.75655  C    8   2.75901  H    5   3.09911  H   11   3.10681  N   52   3.42837
near H  14   :   H    9   3.76569  H    7   3.76883  H   45   3.85979  H   53   3.90925  O   59   4.06950
=========================================================================================================
conn H  15   :   C   12   1.09623
---------------------------------------------------------------------------------------------------------
near H  15   :   H   14   1.77551  H   13   1.77633  C   16   2.17568  H   45   2.43609  H    5   2.52371
near H  15   :   N   52   2.72686  C    4   2.73691  H   53   2.86717  H    6   3.08882  C   17   3.29113
near H  15   :   C   44   3.41900  C    8   3.47302  H   47   3.66513  O   59   3.68827  H   46   3.73599
=========================================================================================================
conn C  16   :   N   52   1.47043  C    4   1.52826  C    8   1.53037  C   12   1.53430
---------------------------------------------------------------------------------------------------------
near C  16   :   H   53   2.09749  H    6   2.16524  H   10   2.16637  H    9   2.16853  H   11   2.16961
near C  16   :   H   13   2.17361  H    7   2.17457  H   15   2.17568  H   14   2.17838  H    5   2.17877
near C  16   :   C   17   2.52687  O   59   2.90516  N   54   3.65584  H   45   3.70805  H    3   4.05029
=========================================================================================================
conn C  17   :   O   59   1.25115  N   54   1.36418  N   52   1.38892
---------------------------------------------------------------------------------------------------------
near C  17   :   H   53   2.01182  C   18   2.39809  C   16   2.52687  H   20   2.74764  H   13   2.79940
near C  17   :   H   11   2.94489  C   19   2.98630  C   12   3.04384  Ni   1   3.06611  C    8   3.16553
near C  17   :   H   15   3.29113  H    3   3.39674  H    9   3.46751  C   27   3.62471  O    2   3.70632
=========================================================================================================
conn C  18   :   N   54   1.38096  C   19   1.40307  C   27   1.44559
---------------------------------------------------------------------------------------------------------
near C  18   :   H   20   2.14545  N   55   2.36139  C   17   2.39809  C   21   2.44106  C   25   2.45061
near C  18   :   Ni   1   2.80910  C   23   2.82398  O   59   2.84400  H   22   3.42155  H   26   3.43928
near C  18   :   N   52   3.58689  C   28   3.68517  H   53   3.71577  H   24   3.91310  H    3   3.99645
=========================================================================================================
conn C  19   :   H   20   1.08585  C   21   1.39497  C   18   1.40307
---------------------------------------------------------------------------------------------------------
near C  19   :   H   22   2.15375  C   23   2.41482  C   27   2.44989  N   54   2.47866  C   25   2.78798
near C  19   :   O   59   2.93255  C   17   2.98630  H   24   3.40535  N   55   3.65144  H   26   3.87117
near C  19   :   Ni   1   4.17001  N   52   4.27181  H   53   4.63885  C   28   4.90083  H    3   4.94539
=========================================================================================================
conn H  20   :   C   19   1.08585
---------------------------------------------------------------------------------------------------------
near H  20   :   C   18   2.14545  C   21   2.15382  O   59   2.41751  H   22   2.47738  N   54   2.73695
near H  20   :   C   17   2.74764  C   23   3.39861  C   27   3.43148  C   25   3.87377  N   52   3.96344
near H  20   :   H   24   4.30284  H   11   4.34177  N   55   4.50538  H   53   4.52367  Ni   1   4.67015
=========================================================================================================
conn C  21   :   H   22   1.08942  C   23   1.39389  C   19   1.39497
---------------------------------------------------------------------------------------------------------
near C  21   :   H   20   2.15382  H   24   2.16104  C   25   2.41461  C   18   2.44106  C   27   2.82573
near C  21   :   H   26   3.38725  N   54   3.73587  N   55   4.19498  O   59   4.23455  C   17   4.36911
near C  21   :   H   30   4.82415  Ni   1   5.14807  C   28   5.24015  C   29   5.48775  N   52   5.65960
=========================================================================================================
conn H  22   :   C   21   1.08942
---------------------------------------------------------------------------------------------------------
near H  22   :   C   19   2.15375  C   23   2.15943  H   20   2.47738  H   24   2.49651  C   25   3.40418
near H  22   :   C   18   3.42155  C   27   3.91511  H   26   4.28653  N   54   4.62463  O   59   4.73249
near H  22   :   C   17   5.06118  N   55   5.28365  H   30   5.76650  Ni   1   6.16822  C   28   6.31885
=========================================================================================================
conn C  23   :   H   24   1.08940  C   21   1.39389  C   25   1.39428
---------------------------------------------------------------------------------------------------------
near C  23   :   H   26   2.13711  H   22   2.15943  C   19   2.41482  C   27   2.44435  C   18   2.82398
near C  23   :   H   20   3.39861  H   30   3.72966  N   55   3.74927  N   54   4.19703  C   29   4.49523
near C  23   :   C   28   4.51368  Ni   1   5.11641  C   17   5.12495  O   59   5.19058  C   31   5.78768
=========================================================================================================
conn H  24   :   C   23   1.08940
---------------------------------------------------------------------------------------------------------
near H  24   :   C   25   2.15121  C   21   2.16104  H   26   2.45026  H   22   2.49651  C   19   3.40535
near H  24   :   C   27   3.42413  C   18   3.91310  H   30   4.06385  H   20   4.30284  N   55   4.64409
near H  24   :   C   29   4.95209  C   28   5.21890  N   54   5.28447  Ni   1   6.11818  C   31   6.12114
=========================================================================================================
conn C  25   :   H   26   1.08458  C   23   1.39428  C   27   1.40806
---------------------------------------------------------------------------------------------------------
near C  25   :   H   24   2.15121  C   21   2.41461  C   18   2.45061  N   55   2.50078  H   30   2.56157
near C  25   :   C   19   2.78798  C   28   3.13498  C   29   3.17800  H   22   3.40418  N   54   3.67114
near C  25   :   H   20   3.87377  Ni   1   4.09782  C   31   4.50937  C   37   4.52499  C   17   4.82266
=========================================================================================================
conn H  26   :   C   25   1.08458
---------------------------------------------------------------------------------------------------------
near H  26   :   H   30   1.91161  C   23   2.13711  C   27   2.16407  H   24   2.45026  C   29   2.60686
near H  26   :   N   55   2.79823  C   28   2.94970  C   21   3.38725  C   18   3.43928  C   31   3.79354
near H  26   :   C   19   3.87117  H   32   4.11908  H   22   4.28653  C   37   4.34213  N   54   4.54162
=========================================================================================================
conn C  27   :   N   55   1.37541  C   25   1.40806  C   18   1.44559
---------------------------------------------------------------------------------------------------------
near C  27   :   H   26   2.16407  N   54   2.38956  C   23   2.44435  C   19   2.44989  C   28   2.48559
near C  27   :   Ni   1   2.76157  C   21   2.82573  H   30   2.90356  C   29   3.11338  H   24   3.42413
near C  27   :   H   20   3.43148  C   17   3.62471  C   37   3.70123  H   22   3.91511  N   56   3.94775
=========================================================================================================
conn C  28   :   N   55   1.37252  C   29   1.40956  C   37   1.44536
---------------------------------------------------------------------------------------------------------
near C  28   :   H   30   2.16410  N   56   2.39817  C   35   2.44734  C   31   2.44817  C   27   2.48559
near C  28   :   Ni   1   2.81204  C   33   2.82788  H   26   2.94970  C   25   3.13498  H   32   3.42740
near C  28   :   H   36   3.42949  C   38   3.63798  C   18   3.68517  N   54   3.91595  H   34   3.91723
=========================================================================================================
conn C  29   :   H   30   1.08414  C   31   1.39427  C   28   1.40956
---------------------------------------------------------------------------------------------------------
near C  29   :   H   32   2.15135  C   33   2.41244  C   37   2.45083  N   55   2.49588  H   26   2.60686
near C  29   :   C   35   2.78244  C   27   3.11338  C   25   3.17800  H   34   3.40329  N   56   3.68239
near C  29   :   H   36   3.86768  Ni   1   4.18868  C   18   4.48249  C   23   4.49523  C   38   4.80278
=========================================================================================================
conn H  30   :   C   29   1.08414
---------------------------------------------------------------------------------------------------------
near H  30   :   H   26   1.91161  C   31   2.13533  C   28   2.16410  H   32   2.44796  C   25   2.56157
near H  30   :   N   55   2.78978  C   27   2.90356  C   33   3.38443  C   37   3.43842  C   23   3.72966
near H  30   :   C   35   3.86538  H   24   4.06385  C   18   4.27693  H   34   4.28545  N   56   4.55456
=========================================================================================================
conn C  31   :   H   32   1.08949  C   33   1.39321  C   29   1.39427
---------------------------------------------------------------------------------------------------------
near C  31   :   H   30   2.13533  H   34   2.16023  C   35   2.41280  C   28   2.44817  C   37   2.82837
near C  31   :   H   36   3.39395  N   55   3.74725  H   26   3.79354  N   56   4.20936  C   27   4.49948
near C  31   :   C   25   4.50937  O   60   5.08330  C   38   5.08540  Ni   1   5.22074  C   23   5.78768
=========================================================================================================
conn H  32   :   C   31   1.08949
---------------------------------------------------------------------------------------------------------
near H  32   :   C   29   2.15135  C   33   2.16182  H   30   2.44796  H   34   2.50009  C   35   3.40457
near H  32   :   C   28   3.42740  C   37   3.91735  H   26   4.11908  H   36   4.29898  N   55   4.63991
near H  32   :   C   25   4.95305  C   27   5.19473  N   56   5.29753  O   60   6.07266  C   23   6.10305
=========================================================================================================
conn C  33   :   H   34   1.08955  C   31   1.39321  C   35   1.39513
---------------------------------------------------------------------------------------------------------
near C  33   :   H   36   2.14980  H   32   2.16182  C   29   2.41244  C   37   2.44623  C   28   2.82788
near C  33   :   H   30   3.38443  N   56   3.74460  O   60   4.13957  N   55   4.19502  C   38   4.32876
near C  33   :   H   26   4.89707  Ni   1   5.23886  C   27   5.24026  C   25   5.51995  N   57   5.63639
=========================================================================================================
conn H  34   :   C   33   1.08955
---------------------------------------------------------------------------------------------------------
near H  34   :   C   35   2.15407  C   31   2.16023  H   36   2.47176  H   32   2.50009  C   29   3.40329
near H  34   :   C   37   3.42585  C   28   3.91723  H   30   4.28545  O   60   4.61968  N   56   4.63097
near H  34   :   C   38   5.01056  N   55   5.28372  H   26   5.84119  Ni   1   6.26206  N   57   6.30514
=========================================================================================================
conn C  35   :   H   36   1.08534  C   33   1.39513  C   37   1.40463
---------------------------------------------------------------------------------------------------------
near C  35   :   H   34   2.15407  C   31   2.41280  C   28   2.44734  N   56   2.48186  C   29   2.78244
near C  35   :   O   60   2.88120  C   38   2.95819  H   32   3.40457  N   55   3.65096  H   30   3.86538
near C  35   :   Ni   1   4.23242  N   57   4.24758  H   58   4.63220  C   27   4.91103  H   26   5.10774
=========================================================================================================
conn H  36   :   C   35   1.08534
---------------------------------------------------------------------------------------------------------
near H  36   :   C   37   2.14678  C   33   2.14980  O   60   2.37086  H   34   2.47176  C   38   2.71483
near H  36   :   N   56   2.73732  C   31   3.39395  C   28   3.42949  C   29   3.86768  N   57   3.92533
near H  36   :   H   32   4.29898  H   41   4.34164  H   58   4.50078  N   55   4.50793  Ni   1   4.72164
=========================================================================================================
conn C  37   :   N   56   1.38393  C   35   1.40463  C   28   1.44536
---------------------------------------------------------------------------------------------------------
near C  37   :   H   36   2.14678  N   55   2.36322  C   38   2.39648  C   33   2.44623  C   29   2.45083
near C  37   :   C   31   2.82837  O   60   2.83922  Ni   1   2.84951  H   34   3.42585  H   30   3.43842
near C  37   :   N   57   3.58313  C   27   3.70123  H   58   3.71767  H   32   3.91735  O    2   4.22013
=========================================================================================================
conn C  38   :   O   60   1.25084  N   56   1.37149  N   57   1.38580
---------------------------------------------------------------------------------------------------------
near C  38   :   H   58   2.01277  C   37   2.39648  C   39   2.51187  H   36   2.71483  H   47   2.78018
near C  38   :   H   41   2.95745  C   35   2.95819  C   44   3.00363  Ni   1   3.02432  C   40   3.17064
near C  38   :   H   45   3.20657  H   43   3.48224  O    2   3.50141  C   28   3.63798  C   48   3.72616
=========================================================================================================
conn C  39   :   N   57   1.47213  C   48   1.52883  C   40   1.52986  C   44   1.53487
---------------------------------------------------------------------------------------------------------
near C  39   :   H   58   2.08840  H   42   2.16651  H   50   2.16708  H   41   2.16907  H   43   2.16909
near C  39   :   H   49   2.17219  H   45   2.17399  H   47   2.17489  H   51   2.17696  H   46   2.18142
near C  39   :   C   38   2.51187  O   60   2.89322  N   56   3.63946  H    5   3.71544  O    2   3.86153
=========================================================================================================
conn C  40   :   H   41   1.09185  H   43   1.09589  H   42   1.09622  C   39   1.52986
---------------------------------------------------------------------------------------------------------
near C  40   :   N   57   2.47721  C   48   2.49128  C   44   2.51326  H   49   2.72368  H   50   2.74377
near C  40   :   H   47   2.75471  H   46   2.77830  O   60   3.04616  C   38   3.17064  H   58   3.32561
near C  40   :   H   51   3.45796  H   45   3.46962  N   56   4.48816  H   36   4.99000  H    5   5.12131
=========================================================================================================
conn H  41   :   C   40   1.09185
---------------------------------------------------------------------------------------------------------
near H  41   :   H   43   1.77524  H   42   1.78181  C   39   2.16907  O   60   2.41577  H   47   2.54558
near H  41   :   C   44   2.75596  N   57   2.76854  C   38   2.95745  H   46   3.12634  C   48   3.45084
near H  41   :   H   49   3.73326  H   50   3.74518  H   58   3.75554  H   45   3.75687  H   51   4.30979
=========================================================================================================
conn H  42   :   C   40   1.09622
---------------------------------------------------------------------------------------------------------
near H  42   :   H   43   1.77733  H   41   1.78181  C   39   2.16651  H   50   2.51819  H   46   2.57506
near H  42   :   C   48   2.72354  C   44   2.76176  H   49   3.05310  H   47   3.10961  N   57   3.42186
near H  42   :   H   51   3.74277  H   45   3.76957  O   60   3.98569  H   58   4.16906  C   38   4.17824
=========================================================================================================
conn H  43   :   C   40   1.09589
---------------------------------------------------------------------------------------------------------
near H  43   :   H   41   1.77524  H   42   1.77733  C   39   2.16909  H   49   2.50703  N   57   2.70916
near H  43   :   C   48   2.73393  H   50   3.10120  H   58   3.46661  C   44   3.47058  C   38   3.48224
near H  43   :   O   60   3.49251  H   51   3.73692  H   47   3.76051  H   46   3.78386  H   45   4.31354
=========================================================================================================
conn C  44   :   H   47   1.09374  H   45   1.09557  H   46   1.09591  C   39   1.53487
---------------------------------------------------------------------------------------------------------
near C  44   :   N   57   2.47567  C   48   2.50237  C   40   2.51326  H   50   2.73633  H   41   2.75596
near C  44   :   H   42   2.76176  H   51   2.76326  H   58   2.94583  C   38   3.00363  O   60   3.14376
near C  44   :   H    5   3.18655  H   15   3.41900  H   49   3.46504  H   43   3.47058  N   56   4.02055
=========================================================================================================
conn H  45   :   C   44   1.09557
---------------------------------------------------------------------------------------------------------
near H  45   :   H   47   1.77295  H   46   1.77568  C   39   2.17399  H    5   2.31605  H   15   2.43609
near H  45   :   H   51   2.56408  N   57   2.69963  C   48   2.75638  H   58   2.80989  H   50   3.09868
near H  45   :   H   53   3.18885  C   38   3.20657  C    4   3.30644  C   12   3.39439  C   40   3.46962
=========================================================================================================
conn H  46   :   C   44   1.09591
---------------------------------------------------------------------------------------------------------
near H  46   :   H   45   1.77568  H   47   1.77730  C   39   2.18142  H   50   2.52195  H   42   2.57506
near H  46   :   C   48   2.74469  C   40   2.77830  H   51   3.10513  H   41   3.12634  H    5   3.33485
near H  46   :   N   57   3.42763  H   15   3.73599  H   49   3.75286  H   43   3.78386  H   58   3.87204
=========================================================================================================
conn H  47   :   C   44   1.09374
---------------------------------------------------------------------------------------------------------
near H  47   :   H   45   1.77295  H   46   1.77730  C   39   2.17489  O   60   2.54209  H   41   2.54558
near H  47   :   C   40   2.75471  N   57   2.77196  C   38   2.78018  H   42   3.10961  H   58   3.42471
near H  47   :   C   48   3.46115  H   15   3.66513  H   50   3.74010  H   43   3.76051  H   51   3.77100
=========================================================================================================
conn C  48   :   H   50   1.09463  H   51   1.09566  H   49   1.09605  C   39   1.52883
---------------------------------------------------------------------------------------------------------
near C  48   :   N   57   2.39586  H   58   2.42250  C   40   2.49128  C   44   2.50237  H   42   2.72354
near C  48   :   H   43   2.73393  H   46   2.74469  H   45   2.75638  H    5   3.23006  H   41   3.45084
near C  48   :   H   47   3.46115  O    2   3.71325  C   38   3.72616  C    4   4.23858  H    3   4.25111
=========================================================================================================
conn H  49   :   C   48   1.09605
---------------------------------------------------------------------------------------------------------
near H  49   :   H   51   1.77313  H   50   1.77660  C   39   2.17219  H   43   2.50703  H   58   2.62966
near H  49   :   N   57   2.65373  C   40   2.72368  H   42   3.05310  C   44   3.46504  H   41   3.73326
near H  49   :   H   46   3.75286  H   45   3.76666  O    2   3.84923  C   38   4.01817  H    5   4.12894
=========================================================================================================
conn H  50   :   C   48   1.09463
---------------------------------------------------------------------------------------------------------
near H  50   :   H   49   1.77660  H   51   1.77706  C   39   2.16708  H   42   2.51819  H   46   2.52195
near H  50   :   C   44   2.73633  C   40   2.74377  H   45   3.09868  H   43   3.10120  N   57   3.36332
near H  50   :   H    5   3.38439  H   58   3.48385  H   47   3.74010  H   41   3.74518  C    4   4.33810
=========================================================================================================
conn H  51   :   C   48   1.09566
---------------------------------------------------------------------------------------------------------
near H  51   :   H   49   1.77313  H   50   1.77706  C   39   2.17696  H   58   2.25256  H    5   2.37729
near H  51   :   H   45   2.56408  N   57   2.63553  C   44   2.76326  O    2   3.00059  H   46   3.10513
near H  51   :   C    4   3.31148  H   53   3.31822  H    7   3.34286  H    3   3.37361  C   40   3.45796
=========================================================================================================
conn N  52   :   H   53   1.01662  C   17   1.38892  C   16   1.47043
---------------------------------------------------------------------------------------------------------
near N  52   :   N   54   2.29569  O   59   2.29861  C    4   2.39814  C    8   2.46953  C   12   2.47822
near N  52   :   H    7   2.64179  H    5   2.66566  H    9   2.70269  H   15   2.72686  H   11   2.75587
near N  52   :   H   13   2.75593  H    3   2.86721  O    2   3.22562  Ni   1   3.25357  H    6   3.36366
=========================================================================================================
conn H  53   :   N   52   1.01662
---------------------------------------------------------------------------------------------------------
near H  53   :   C   17   2.01182  H    3   2.08145  C   16   2.09749  O    2   2.28961  H    5   2.31437
near H  53   :   N   54   2.34236  C    4   2.43711  H    7   2.60287  Ni   1   2.60418  H   15   2.86717
near H  53   :   C   12   2.97398  O   59   3.14366  H   45   3.18885  H   58   3.26942  C    8   3.31759
=========================================================================================================
conn N  54   :   C   17   1.36418  C   18   1.38096  Ni   1   2.03741
---------------------------------------------------------------------------------------------------------
near N  54   :   N   52   2.29569  O   59   2.33109  H   53   2.34236  C   27   2.38956  C   19   2.47866
near N  54   :   N   55   2.59194  H   20   2.73695  H    3   2.96305  O    2   3.10323  C   16   3.65584
near N  54   :   C   25   3.67114  C   21   3.73587  H   13   3.87776  C   28   3.91595  N   56   3.98428
=========================================================================================================
conn N  55   :   C   28   1.37252  C   27   1.37541  Ni   1   1.91190
---------------------------------------------------------------------------------------------------------
near N  55   :   C   18   2.36139  C   37   2.36322  C   29   2.49588  C   25   2.50078  N   54   2.59194
near N  55   :   N   56   2.60737  H   30   2.78978  H   26   2.79823  C   35   3.65096  C   19   3.65144
near N  55   :   O    2   3.72695  C   31   3.74725  C   23   3.74927  C   17   3.85802  C   38   3.90568
=========================================================================================================
conn N  56   :   C   38   1.37149  C   37   1.38393  Ni   1   2.04571
---------------------------------------------------------------------------------------------------------
near N  56   :   N   57   2.29791  O   60   2.33803  H   58   2.34336  C   28   2.39817  C   35   2.48186
near N  56   :   N   55   2.60737  H   36   2.73732  O    2   3.04811  C   39   3.63946  C   29   3.68239
near N  56   :   C   33   3.74460  H   47   3.83716  H   45   3.89042  H    3   3.92888  C   27   3.94775
=========================================================================================================
conn N  57   :   H   58   1.02070  C   38   1.38580  C   39   1.47213
---------------------------------------------------------------------------------------------------------
near N  57   :   O   60   2.29594  N   56   2.29791  C   48   2.39586  C   44   2.47567  C   40   2.47721
near N  57   :   H   51   2.63553  H   49   2.65373  H   45   2.69963  H   43   2.70916  H   41   2.76854
near N  57   :   H   47   2.77196  O    2   2.91868  Ni   1   3.24336  H   50   3.36332  H   42   3.42186
=========================================================================================================
conn H  58   :   N   57   1.02070
---------------------------------------------------------------------------------------------------------
near H  58   :   O    2   1.92032  C   38   2.01277  C   39   2.08840  H   51   2.25256  N   56   2.34336
near H  58   :   C   48   2.42250  H   49   2.62966  Ni   1   2.63178  H   45   2.80989  H    3   2.81576
near H  58   :   C   44   2.94583  O   60   3.14468  H   53   3.26942  C   40   3.32561  H   47   3.42471
=========================================================================================================
conn O  59   :   C   17   1.25115
---------------------------------------------------------------------------------------------------------
near O  59   :   N   52   2.29861  N   54   2.33109  H   11   2.41239  H   20   2.41751  H   13   2.55606
near O  59   :   C   18   2.84400  C   16   2.90516  C   19   2.93255  C    8   3.04943  H   53   3.14366
near O  59   :   C   12   3.16814  H    9   3.49653  H   15   3.68827  H   10   3.98680  H   14   4.06950
=========================================================================================================
conn O  60   :   C   38   1.25084
---------------------------------------------------------------------------------------------------------
near O  60   :   N   57   2.29594  N   56   2.33803  H   36   2.37086  H   41   2.41577  H   47   2.54209
near O  60   :   C   37   2.83922  C   35   2.88120  C   39   2.89322  C   40   3.04616  C   44   3.14376
near O  60   :   H   58   3.14468  H   43   3.49251  H   45   3.62658  H   42   3.98569  H   46   4.06661
=========================================================================================================

A N G L E S (degree)

i1        i2        i3              A123
ANG H      3  O      2  Ni     1   111.18051
ANG C      4  C     16  N     52   106.19237
ANG C      4  C     16  C      8   108.91955
ANG C      4  C     16  C     12   109.42224
ANG H      5  C      4  H      6   107.82492
ANG H      5  C      4  H      7   108.22658
ANG H      5  C      4  C     16   111.22741
ANG H      6  C      4  H      7   108.41023
ANG H      6  C      4  C     16   110.19499
ANG H      7  C      4  C     16   110.85108
ANG C      8  C     16  N     52   110.74810
ANG C      8  C     16  C     12   110.33248
ANG H      9  C      8  H     11   108.51095
ANG H      9  C      8  H     10   108.37732
ANG H      9  C      8  C     16   110.22628
ANG H     10  C      8  H     11   109.06469
ANG H     10  C      8  C     16   110.05734
ANG H     11  C      8  C     16   110.55280
ANG C     12  C     16  N     52   111.11297
ANG H     13  C     12  H     14   108.47179
ANG H     13  C     12  H     15   108.40976
ANG H     13  C     12  C     16   110.47725
ANG H     14  C     12  H     15   108.18097
ANG H     14  C     12  C     16   110.72722
ANG H     15  C     12  C     16   110.49468
ANG C     16  N     52  C     17   124.16462
ANG C     17  N     54  C     18   121.75287
ANG C     17  N     54  Ni     1   127.56575
ANG C     18  N     54  Ni     1   109.01046
ANG C     18  C     19  C     21   121.48119
ANG C     18  C     27  N     55   113.64166
ANG C     18  C     27  C     25   118.34966
ANG C     19  C     21  C     23   119.96718
ANG C     19  C     18  N     54   125.82299
ANG C     19  C     18  C     27   118.62810
ANG H     20  C     19  C     21   119.98271
ANG H     20  C     19  C     18   118.52822
ANG C     21  C     23  C     25   119.99892
ANG H     22  C     21  C     23   120.32370
ANG H     22  C     21  C     19   119.69906
ANG C     23  C     25  C     27   121.44214
ANG H     24  C     23  C     21   120.47825
ANG H     24  C     23  C     25   119.52122
ANG C     25  C     27  N     55   127.90354
ANG H     26  C     25  C     23   118.58119
ANG H     26  C     25  C     27   119.93752
ANG C     27  N     55  C     28   129.52102
ANG C     27  N     55  Ni     1   113.28619
ANG C     27  C     18  N     54   115.41034
ANG C     28  N     55  Ni     1   116.82520
ANG C     28  C     29  C     31   121.65336
ANG C     28  C     37  N     56   115.89114
ANG C     28  C     37  C     35   118.33926
ANG C     29  C     31  C     33   119.86939
ANG C     29  C     28  N     55   127.56168
ANG C     29  C     28  C     37   118.28283
ANG H     30  C     29  C     31   118.45206
ANG H     30  C     29  C     28   119.84782
ANG C     31  C     33  C     35   119.83787
ANG H     32  C     31  C     33   120.60220
ANG H     32  C     31  C     29   119.52809
ANG C     33  C     35  C     37   121.78895
ANG H     34  C     33  C     31   120.44653
ANG H     34  C     33  C     35   119.70502
ANG C     35  C     37  N     56   125.74792
ANG H     36  C     35  C     33   119.63172
ANG H     36  C     35  C     37   118.56076
ANG C     37  N     56  C     38   120.85454
ANG C     37  N     56  Ni     1   110.89521
ANG C     37  C     28  N     55   113.97177
ANG C     38  N     56  Ni     1   123.29772
ANG C     38  N     57  C     39   122.99480
ANG C     40  C     39  N     57   111.20102
ANG C     40  C     39  C     48   109.07428
ANG C     40  C     39  C     44   110.18087
ANG H     41  C     40  H     43   108.47479
ANG H     41  C     40  H     42   109.04239
ANG H     41  C     40  C     39   110.54160
ANG H     42  C     40  H     43   108.34547
ANG H     42  C     40  C     39   110.08002
ANG H     43  C     40  C     39   110.30292
ANG C     44  C     39  N     57   110.81625
ANG C     44  C     39  C     48   109.52698
ANG H     45  C     44  H     47   108.15789
ANG H     45  C     44  H     46   108.24414
ANG H     45  C     44  C     39   110.36065
ANG H     46  C     44  H     47   108.52117
ANG H     46  C     44  C     39   110.92964
ANG H     47  C     44  C     39   110.54083
ANG C     48  C     39  N     57   105.93286
ANG H     49  C     48  H     50   108.38404
ANG H     49  C     48  H     51   107.99985
ANG H     49  C     48  C     39   110.61144
ANG H     50  C     48  H     51   108.45307
ANG H     50  C     48  C     39   110.29079
ANG H     51  C     48  C     39   111.01411
ANG N     52  C     17  O     59   120.98303
ANG N     52  C     17  N     54   112.99111
ANG H     53  N     52  C     17   112.58994
ANG H     53  N     52  C     16   113.74401
ANG N     54  C     17  O     59   126.02485
ANG N     54  Ni     1  N     55    81.97016
ANG N     54  Ni     1  O      2   102.97014
ANG N     54  Ni     1  N     56   154.73572
ANG N     55  Ni     1  O      2   152.17412
ANG N     55  Ni     1  N     56    82.34569
ANG N     56  C     38  O     60   126.08465
ANG N     56  C     38  N     57   112.89694
ANG N     56  Ni     1  O      2   100.15129
ANG N     57  C     38  O     60   121.01482
ANG H     58  N     57  C     38   112.63967
ANG H     58  N     57  C     39   112.54919
