# Supplementary material for: Enhanced Proton-Coupled Electron-Transfer Reactivity by a Mononuclear Nickel(II) Hydroxide Radical Complex
Source: Inorg Chem. 2024 Dec 16;63(52):24453–65. doi: 10.1021/acs.inorgchem.4c03370 (PMC11688665; doi:10.1021/acs.inorgchem.4c03370)
Supplement: Supplementary file 2 — ic4c03370_si_002.zip [file ic4c03370_si_002.zip › CompData/opt_Ni-OH_-2_3.1243055.out.xyz]

  60
opt_Ni-OH_-2_3.1243055.out        -8855.2831
Ni      0.015250    0.231731    0.821557
O       0.157467   -1.117585    2.190906
H      -0.707425   -1.323590    2.569184
C      -1.666020   -4.332177    0.144652
H      -0.600018   -4.084671    0.102004
H      -1.810025   -5.284098   -0.375884
H      -1.944829   -4.466910    1.195869
C      -3.987683   -3.646771   -0.433603
H      -4.293104   -3.776299    0.610828
H      -4.142829   -4.595744   -0.959155
H      -4.619565   -2.880541   -0.887050
C      -2.082261   -3.064198   -1.969130
H      -2.665637   -2.272239   -2.447447
H      -2.230203   -3.992746   -2.532108
H      -1.021114   -2.795050   -2.026065
C      -2.514011   -3.240729   -0.507446
C      -2.738488   -0.758034   -0.094040
C      -2.421366    1.566038    0.404912
C      -3.756715    1.982812    0.513363
H      -4.537125    1.227808    0.514947
C      -4.091079    3.331291    0.638811
H      -5.137059    3.621766    0.730443
C      -3.086975    4.297568    0.670544
H      -3.336745    5.349917    0.800777
C      -1.750971    3.919010    0.544802
H      -0.985732    4.684018    0.618880
C      -1.382570    2.570853    0.373388
C       1.056372    2.678341   -0.093709
C       1.217042    3.988150   -0.589121
H       0.347047    4.614775   -0.749758
C       2.471068    4.492114   -0.931802
H       2.554298    5.506815   -1.319674
C       3.605032    3.698591   -0.772190
H       4.592650    4.092825   -1.009509
C       3.474301    2.382178   -0.329064
H       4.355594    1.754354   -0.244692
C       2.222241    1.827557   -0.016434
C       2.847817   -0.485121    0.041051
C       2.944306   -2.983984    0.277405
C       4.447915   -3.221119    0.124415
H       4.869507   -2.540567   -0.618046
H       4.635921   -4.254339   -0.189925
H       4.958525   -3.052774    1.079359
C       2.233469   -3.209644   -1.064093
H       1.159283   -3.019449   -0.963018
H       2.368275   -4.240763   -1.409989
H       2.629181   -2.532823   -1.826708
C       2.388909   -3.954819    1.319684
H       2.896785   -3.820270    2.281598
H       2.537434   -4.988807    0.992524
H       1.316981   -3.791421    1.477002
N      -2.271889   -2.015121    0.268066
H      -1.353565   -1.980508    0.702796
N      -1.980080    0.257495    0.410438
N      -0.115619    2.050608    0.247163
N       1.995038    0.527370    0.399690
N       2.668240   -1.633837    0.795136
H       1.824578   -1.599474    1.368620
O      -3.751804   -0.630721   -0.816778
O       3.705375   -0.438647   -0.868360
