# Supplementary material for: Enhanced Proton-Coupled Electron-Transfer Reactivity by a Mononuclear Nickel(II) Hydroxide Radical Complex
Source: Inorg Chem. 2024 Dec 16;63(52):24453–65. doi: 10.1021/acs.inorgchem.4c03370 (PMC11688665; doi:10.1021/acs.inorgchem.4c03370)
Supplement: Supplementary file 2 — ic4c03370_si_002.zip [file ic4c03370_si_002.zip › CompData/opt_niohdmf2_0_1.12323827.out.rep]

Total system: H43.C28.N7.O5.Ni1
Total mass  : 616.391589                             

---------------------------------------------------------------------------------------------------------
Generalized tau4 coordination parameter (1.0 is perfect tetrahedron, 0.0 is perfect square planar)
---------------------------------------------------------------------------------------------------------
C     2     0.99704
C     6     0.99162
C    10     0.99859
C    14     0.99329
C    37     0.98841
C    38     0.99810
C    42     0.99950
C    46     0.99453
Ni   58     0.22486
C    64     0.99674
C    65     0.99378
C    76     0.99744
C    77     0.99195
---------------------------------------------------------------------------------------------------------

B O N D S (Angstroms)

conn O  1    :   C   36   1.23727
---------------------------------------------------------------------------------------------------------
near O  1    :   H   34   2.26489  N   55   2.29207  N   54   2.33143  H   39   2.48642  H   45   2.56777
near O  1    :   C   35   2.82353  C   33   2.84433  C   37   2.93317  C   38   3.10992  H   56   3.16204
near O  1    :   C   42   3.17571  H   66   3.51958  H   41   3.58169  H   43   3.66630  H   40   4.03643
=========================================================================================================
conn C  2    :   H    4   1.09390  H    3   1.09503  H    5   1.09562  C   14   1.52732
---------------------------------------------------------------------------------------------------------
near C  2    :   N   50   2.39967  H   51   2.42802  C   10   2.50047  C    6   2.50122  H   11   2.73110
near C  2    :   H    8   2.73453  H    9   2.74619  H   12   2.74887  H   47   3.42221  O   61   3.45857
near C  2    :   H   13   3.46022  H    7   3.46186  C   15   3.70348  H   49   4.04216  C   46   4.22379
=========================================================================================================
conn H  3    :   C    2   1.09503
---------------------------------------------------------------------------------------------------------
near H  3    :   H    4   1.77453  H    5   1.77473  C   14   2.17458  H   47   2.38011  H   51   2.40808
near H  3    :   H    9   2.52245  N   50   2.66195  C    6   2.73322  H   49   2.98035  H    8   3.05877
near H  3    :   O   61   3.09206  C   46   3.13166  C   10   3.46396  H   48   3.63236  H   56   3.64236
=========================================================================================================
conn H  4    :   C    2   1.09390
---------------------------------------------------------------------------------------------------------
near H  4    :   H    3   1.77453  H    5   1.77589  C   14   2.15831  H   12   2.52646  H    8   2.53164
near H  4    :   C   10   2.73388  C    6   2.75335  H   11   3.06471  H    9   3.12205  N   50   3.36101
near H  4    :   H   51   3.51034  H   13   3.74541  H    7   3.75304  H   47   4.04045  O   61   4.47288
=========================================================================================================
conn H  5    :   C    2   1.09562
---------------------------------------------------------------------------------------------------------
near H  5    :   H    3   1.77473  H    4   1.77589  C   14   2.17656  H   51   2.44934  H   11   2.52891
near H  5    :   N   50   2.64831  C   10   2.75470  O   61   3.04306  H   12   3.11366  C    6   3.46607
near H  5    :   H   47   3.65981  H    9   3.74477  H   70   3.75230  H    8   3.75357  H   13   3.75522
=========================================================================================================
conn C  6    :   H    7   1.09333  H    9   1.09470  H    8   1.09520  C   14   1.53148
---------------------------------------------------------------------------------------------------------
near C  6    :   N   50   2.45629  C    2   2.50122  C   10   2.52316  H    3   2.73322  H    4   2.75335
near C  6    :   H   12   2.76466  H   13   2.77836  C   15   3.04153  H   51   3.14960  O   57   3.15443
near C  6    :   H    5   3.46607  H   11   3.47755  O   59   3.57630  H   60   4.21289  N   52   4.24286
=========================================================================================================
conn H  7    :   C    6   1.09333
---------------------------------------------------------------------------------------------------------
near H  7    :   H    9   1.77141  H    8   1.77798  C   14   2.17596  O   57   2.54400  H   13   2.57162
near H  7    :   N   50   2.75037  C   10   2.76531  C   15   2.83617  H   12   3.10358  C    2   3.46186
near H  7    :   H   51   3.61702  H   79   3.65488  O   59   3.68584  H    3   3.74710  H    4   3.75304
=========================================================================================================
conn H  8    :   C    6   1.09520
---------------------------------------------------------------------------------------------------------
near H  8    :   H    7   1.77798  H    9   1.78608  C   14   2.16451  H    4   2.53164  H   12   2.57075
near H  8    :   C    2   2.73453  C   10   2.77987  H    3   3.05877  H   13   3.14792  N   50   3.40418
near H  8    :   H    5   3.75357  H   11   3.77700  H   51   4.04513  C   15   4.08119  O   57   4.09076
=========================================================================================================
conn H  9    :   C    6   1.09470
---------------------------------------------------------------------------------------------------------
near H  9    :   H    7   1.77141  H    8   1.78608  C   14   2.16540  H    3   2.52245  N   50   2.67240
near H  9    :   C    2   2.74619  O   59   2.82671  H   51   3.09988  H    4   3.12205  C   15   3.25326
near H  9    :   H   49   3.33045  H   60   3.34793  C   10   3.47240  O   57   3.59031  H   56   3.73275
=========================================================================================================
conn C  10   :   H   13   1.09292  H   12   1.09525  H   11   1.09564  C   14   1.53031
---------------------------------------------------------------------------------------------------------
near C  10   :   N   50   2.46238  C    2   2.50047  C    6   2.52316  H    4   2.73388  H    5   2.75470
near C  10   :   H    7   2.76531  H    8   2.77987  C   15   3.12104  O   57   3.15265  H   51   3.22763
near C  10   :   H    3   3.46396  H    9   3.47240  H   18   4.36360  N   52   4.44367  H   70   4.74817
=========================================================================================================
conn H  11   :   C   10   1.09564
---------------------------------------------------------------------------------------------------------
near H  11   :   H   12   1.77662  H   13   1.77722  C   14   2.17098  H    5   2.52891  N   50   2.71077
near H  11   :   C    2   2.73110  H    4   3.06471  H   51   3.25741  C   15   3.41977  C    6   3.47755
near H  11   :   O   57   3.62927  H    3   3.74550  H    7   3.77541  H    8   3.77700  H   70   4.11663
=========================================================================================================
conn H  12   :   C   10   1.09525
---------------------------------------------------------------------------------------------------------
near H  12   :   H   11   1.77662  H   13   1.77784  C   14   2.16354  H    4   2.52646  H    8   2.57075
near H  12   :   C    2   2.74887  C    6   2.76466  H    7   3.10358  H    5   3.11366  N   50   3.40929
near H  12   :   H    3   3.75272  H    9   3.77365  O   57   4.07415  H   51   4.11436  C   15   4.13522
=========================================================================================================
conn H  13   :   C   10   1.09292
---------------------------------------------------------------------------------------------------------
near H  13   :   H   11   1.77722  H   12   1.77784  C   14   2.17388  O   57   2.52776  H    7   2.57162
near H  13   :   N   50   2.74014  C    6   2.77836  C   15   2.90379  H    8   3.14792  C    2   3.46022
near H  13   :   H   51   3.66906  H    4   3.74541  H    5   3.75522  H    9   3.76951  H   18   3.80549
=========================================================================================================
conn C  14   :   N   50   1.47113  C    2   1.52732  C   10   1.53031  C    6   1.53148
---------------------------------------------------------------------------------------------------------
near C  14   :   H   51   2.13412  H    4   2.15831  H   12   2.16354  H    8   2.16451  H    9   2.16540
near C  14   :   H   11   2.17098  H   13   2.17388  H    3   2.17458  H    7   2.17596  H    5   2.17656
near C  14   :   C   15   2.50594  O   57   2.95410  N   52   3.70711  O   59   3.82600  O   61   3.90980
=========================================================================================================
conn C  15   :   O   57   1.23336  N   50   1.33999  N   52   1.42741
---------------------------------------------------------------------------------------------------------
near C  15   :   H   51   2.00999  C   16   2.41545  C   14   2.50594  H   18   2.67279  H    7   2.83617
near C  15   :   H   13   2.90379  O   59   2.91225  H   79   2.93461  C   17   2.94474  Ni  58   2.95910
near C  15   :   C    6   3.04153  C   10   3.12104  H    9   3.25326  H   11   3.41977  C   25   3.68651
=========================================================================================================
conn C  16   :   N   52   1.33798  C   17   1.41925  C   25   1.44448
---------------------------------------------------------------------------------------------------------
near C  16   :   H   18   2.16986  N   53   2.32145  C   19   2.41193  C   15   2.41545  C   23   2.47391
near C  16   :   Ni  58   2.71928  C   21   2.81203  H   71   2.87416  O   57   2.94243  H   83   3.12898
near C  16   :   N   50   3.39075  H   20   3.39883  H   51   3.44520  H   24   3.45948  H   70   3.46977
=========================================================================================================
conn C  17   :   H   18   1.08536  C   19   1.37340  C   16   1.41925
---------------------------------------------------------------------------------------------------------
near C  17   :   H   20   2.12908  C   21   2.43339  C   25   2.46394  N   52   2.46526  C   23   2.83465
near C  17   :   C   15   2.94474  H   71   3.04041  O   57   3.07740  H   22   3.40670  N   53   3.63394
near C  17   :   H   70   3.73721  H   83   3.81355  C   65   3.85285  H   24   3.91679  N   50   3.93384
=========================================================================================================
conn H  18   :   C   17   1.08536
---------------------------------------------------------------------------------------------------------
near H  18   :   C   19   2.14511  C   16   2.16986  H   20   2.46561  O   57   2.55328  C   15   2.67279
near H  18   :   N   52   2.75811  C   21   3.42136  C   25   3.44956  N   50   3.59570  H   71   3.60039
near H  18   :   H   13   3.80549  H   70   3.86376  C   23   3.91993  H   51   4.05172  H   11   4.17690
=========================================================================================================
conn C  19   :   H   20   1.08819  C   17   1.37340  C   21   1.41454
---------------------------------------------------------------------------------------------------------
near C  19   :   H   18   2.14511  H   22   2.16917  C   16   2.41193  C   23   2.42396  C   25   2.79054
near C  19   :   H   71   3.24872  H   24   3.40533  N   52   3.67573  N   53   4.14096  H   83   4.24498
near C  19   :   C   65   4.26903  C   15   4.31276  O   57   4.39844  H   70   4.42898  H   67   4.61107
=========================================================================================================
conn H  20   :   C   19   1.08819
---------------------------------------------------------------------------------------------------------
near H  20   :   C   17   2.12908  C   21   2.16399  H   18   2.46561  H   22   2.48244  C   23   3.39859
near H  20   :   C   16   3.39883  C   25   3.87853  H   71   3.91910  H   24   4.28852  N   52   4.57993
near H  20   :   C   65   4.91504  O   57   4.91835  C   15   4.99485  H   70   5.01009  H   83   5.10004
=========================================================================================================
conn C  21   :   H   22   1.08701  C   23   1.37570  C   19   1.41454
---------------------------------------------------------------------------------------------------------
near C  21   :   H   24   2.13322  H   20   2.16399  C   25   2.40761  C   17   2.43339  C   16   2.81203
near C  21   :   H   71   3.32557  H   18   3.42136  N   53   3.70455  H   28   3.74658  H   67   3.90076
near C  21   :   H   83   4.13677  N   52   4.14012  C   65   4.40205  C   27   4.47756  C   26   4.48545
=========================================================================================================
conn H  22   :   C   21   1.08701
---------------------------------------------------------------------------------------------------------
near H  22   :   C   23   2.13436  C   19   2.16917  H   24   2.45340  H   20   2.48244  C   25   3.39522
near H  22   :   C   17   3.40670  C   16   3.89774  H   71   4.00748  H   28   4.12693  H   18   4.30530
near H  22   :   H   67   4.41725  N   53   4.61430  H   83   4.95622  C   27   4.97151  C   65   5.09275
=========================================================================================================
conn C  23   :   H   24   1.08384  C   21   1.37570  C   25   1.41194
---------------------------------------------------------------------------------------------------------
near C  23   :   H   22   2.13436  C   19   2.42396  C   16   2.47391  N   53   2.49429  H   28   2.58424
near C  23   :   C   17   2.83465  H   67   3.02178  C   26   3.13180  C   27   3.16894  H   71   3.23309
near C  23   :   H   20   3.39859  H   83   3.51489  N   52   3.63975  H   18   3.91993  C   64   4.02031
=========================================================================================================
conn H  24   :   C   23   1.08384
---------------------------------------------------------------------------------------------------------
near H  24   :   H   28   1.99805  C   21   2.13322  C   25   2.17397  H   22   2.45340  C   27   2.63250
near H  24   :   N   53   2.80891  H   67   2.91560  C   26   2.97230  C   19   3.40533  C   16   3.45948
near H  24   :   C   29   3.78792  H   71   3.84594  C   17   3.91679  C   64   3.99794  H   83   4.02712
=========================================================================================================
conn C  25   :   N   53   1.36059  C   23   1.41194  C   16   1.44448
---------------------------------------------------------------------------------------------------------
near C  25   :   H   24   2.17397  N   52   2.34042  C   21   2.40761  C   17   2.46394  C   26   2.46907
near C  25   :   Ni  58   2.71197  C   19   2.79054  H   83   2.89440  H   28   2.89584  H   67   2.96371
near C  25   :   H   71   3.02412  C   27   3.09069  H   22   3.39522  H   18   3.44956  N   63   3.64232
=========================================================================================================
conn C  26   :   N   53   1.36644  C   27   1.41049  C   35   1.44418
---------------------------------------------------------------------------------------------------------
near C  26   :   H   28   2.17035  N   54   2.35225  C   29   2.40793  C   33   2.45012  C   25   2.46907
near C  26   :   Ni  58   2.65643  C   31   2.77902  H   24   2.97230  C   23   3.13180  H   82   3.18016
near C  26   :   H   84   3.23284  H   67   3.33438  H   30   3.39653  H   34   3.43435  H   83   3.44588
=========================================================================================================
conn C  27   :   H   28   1.08368  C   29   1.37562  C   26   1.41049
---------------------------------------------------------------------------------------------------------
near C  27   :   H   30   2.13649  C   31   2.41317  C   35   2.47826  N   53   2.48425  H   24   2.63250
near C  27   :   C   33   2.82647  H   82   3.00960  C   25   3.09069  C   23   3.16894  H   32   3.39102
near C  27   :   H   84   3.58089  H   83   3.64560  N   54   3.65644  C   76   3.78230  H   34   3.90780
=========================================================================================================
conn H  28   :   C   27   1.08368
---------------------------------------------------------------------------------------------------------
near H  28   :   H   24   1.99805  C   29   2.13418  C   26   2.17035  H   30   2.45838  C   23   2.58424
near H  28   :   N   53   2.78496  C   25   2.89584  H   82   2.97139  H   83   3.35101  C   31   3.39647
near H  28   :   C   35   3.46012  C   76   3.66162  C   21   3.74658  C   33   3.90831  H   67   4.09643
=========================================================================================================
conn C  29   :   H   30   1.08713  C   27   1.37562  C   31   1.40936
---------------------------------------------------------------------------------------------------------
near C  29   :   H   28   2.13418  H   32   2.16055  C   26   2.40793  C   33   2.43634  C   35   2.82434
near C  29   :   H   34   3.41775  H   82   3.64394  N   53   3.70245  H   24   3.78792  H   84   3.81916
near C  29   :   N   54   4.17176  C   25   4.45113  C   23   4.47725  C   76   4.60699  H   83   4.72498
=========================================================================================================
conn H  30   :   C   29   1.08713
---------------------------------------------------------------------------------------------------------
near H  30   :   C   27   2.13649  C   31   2.16789  H   28   2.45838  H   32   2.48392  C   26   3.39653
near H  30   :   C   33   3.41184  C   35   3.91015  H   82   4.06840  H   24   4.14359  H   34   4.30360
near H  30   :   H   84   4.52456  N   53   4.60912  C   23   4.95012  C   76   5.09696  C   25   5.16906
=========================================================================================================
conn C  31   :   H   32   1.08840  C   33   1.37868  C   29   1.40936
---------------------------------------------------------------------------------------------------------
near C  31   :   H   34   2.14490  H   30   2.16789  C   27   2.41317  C   35   2.41630  C   26   2.77902
near C  31   :   H   28   3.39647  N   54   3.70692  H   84   3.74193  N   53   4.13816  O    1   4.16609
near C  31   :   H   82   4.31326  C   36   4.39655  C   74   4.70289  H   24   4.88222  H   68   4.99161
=========================================================================================================
conn H  32   :   C   31   1.08840
---------------------------------------------------------------------------------------------------------
near H  32   :   C   33   2.13000  C   29   2.16055  H   34   2.45995  H   30   2.48392  C   27   3.39102
near H  32   :   C   35   3.39870  C   26   3.86733  H   28   4.28435  H   84   4.42387  N   54   4.60728
near H  32   :   O    1   4.64706  C   36   5.09728  H   82   5.10455  N   53   5.22621  C   74   5.43853
=========================================================================================================
conn C  33   :   H   34   1.08178  C   31   1.37868  C   35   1.41445
---------------------------------------------------------------------------------------------------------
near C  33   :   H   32   2.13000  C   29   2.43634  C   26   2.45012  N   54   2.49160  C   27   2.82647
near C  33   :   O    1   2.84433  C   36   3.03217  H   84   3.39709  H   30   3.41184  N   53   3.63682
near C  33   :   H   28   3.90831  Ni  58   4.07774  C   74   4.14816  H   68   4.32952  N   55   4.35539
=========================================================================================================
conn H  34   :   C   33   1.08178
---------------------------------------------------------------------------------------------------------
near H  34   :   C   31   2.14490  C   35   2.16075  O    1   2.26489  H   32   2.45995  N   54   2.78216
near H  34   :   C   36   2.81164  C   29   3.41775  C   26   3.43435  H   84   3.88392  C   27   3.90780
near H  34   :   N   55   4.13286  H   30   4.30360  H   45   4.33254  N   53   4.49585  C   74   4.54894
=========================================================================================================
conn C  35   :   N   54   1.35869  C   33   1.41445  C   26   1.44418
---------------------------------------------------------------------------------------------------------
near C  35   :   H   34   2.16075  N   53   2.33805  C   31   2.41630  C   36   2.42944  C   27   2.47826
near C  35   :   Ni  58   2.69299  O    1   2.82353  C   29   2.82434  H   84   3.07182  H   32   3.39870
near C  35   :   H   28   3.46012  C   74   3.54663  N   55   3.57737  H   68   3.60977  C   25   3.66425
=========================================================================================================
conn C  36   :   O    1   1.23727  N   55   1.35365  N   54   1.41087
---------------------------------------------------------------------------------------------------------
near C  36   :   H   56   2.02309  C   35   2.42944  C   37   2.52100  H   34   2.81164  H   39   2.87865
near C  36   :   H   45   2.91035  H   66   2.91727  Ni  58   2.97762  C   33   3.03217  C   38   3.09364
near C  36   :   C   42   3.12328  H   60   3.13219  O   59   3.31802  H   41   3.36443  H   43   3.39916
=========================================================================================================
conn C  37   :   N   55   1.46562  C   46   1.52902  C   42   1.53146  C   38   1.53174
---------------------------------------------------------------------------------------------------------
near C  37   :   H   56   2.12818  H   40   2.16233  H   48   2.16469  H   47   2.16671  H   44   2.16725
near C  37   :   H   41   2.17103  H   43   2.17146  H   45   2.17381  H   39   2.17811  H   49   2.17857
near C  37   :   C   36   2.52100  O    1   2.93317  H   66   3.51119  N   54   3.71481  H   60   3.91723
=========================================================================================================
conn C  38   :   H   39   1.09253  H   40   1.09506  H   41   1.09531  C   37   1.53174
---------------------------------------------------------------------------------------------------------
near C  38   :   N   55   2.46229  C   46   2.49526  C   42   2.52036  H   47   2.72929  H   48   2.73725
near C  38   :   H   44   2.76189  H   45   2.77507  C   36   3.09364  O    1   3.10992  H   66   3.20051
near C  38   :   H   56   3.24839  H   49   3.46298  H   43   3.47540  C   62   4.01597  O   61   4.11219
=========================================================================================================
conn H  39   :   C   38   1.09253
---------------------------------------------------------------------------------------------------------
near H  39   :   H   40   1.77690  H   41   1.77914  C   37   2.17811  O    1   2.48642  H   45   2.59177
near H  39   :   N   55   2.74826  C   42   2.78431  C   36   2.87865  H   44   3.13090  H   66   3.33796
near H  39   :   C   46   3.45848  H   56   3.69522  H   47   3.72800  H   48   3.75323  H   43   3.79038
=========================================================================================================
conn H  40   :   C   38   1.09506
---------------------------------------------------------------------------------------------------------
near H  40   :   H   41   1.77406  H   39   1.77690  C   37   2.16233  H   48   2.53220  H   44   2.53990
near H  40   :   C   46   2.74576  C   42   2.75208  H   47   3.09745  H   45   3.11128  N   55   3.40586
near H  40   :   H   49   3.75382  H   43   3.75429  O    1   4.03643  C   36   4.11956  H   56   4.12508
=========================================================================================================
conn H  41   :   C   38   1.09531
---------------------------------------------------------------------------------------------------------
near H  41   :   H   40   1.77406  H   39   1.77914  C   37   2.17103  H   66   2.46143  H   47   2.48623
near H  41   :   N   55   2.71202  C   46   2.71242  H   48   3.05069  C   62   3.15739  O   61   3.25092
near H  41   :   H   56   3.29595  C   36   3.36443  C   42   3.47462  O    1   3.58169  H   49   3.72934
=========================================================================================================
conn C  42   :   H   45   1.09331  H   44   1.09539  H   43   1.09565  C   37   1.53146
---------------------------------------------------------------------------------------------------------
near C  42   :   N   55   2.46479  C   46   2.50982  C   38   2.52036  H   40   2.75208  H   49   2.75453
near C  42   :   H   48   2.76188  H   39   2.78431  C   36   3.12328  H   56   3.12972  O    1   3.17571
near C  42   :   H   47   3.46574  H   41   3.47462  H   60   4.35207  N   54   4.38828  O   59   4.69412
=========================================================================================================
conn H  43   :   C   42   1.09565
---------------------------------------------------------------------------------------------------------
near H  43   :   H   44   1.77651  H   45   1.77793  C   37   2.17146  H   49   2.53250  N   55   2.70931
near H  43   :   C   46   2.74368  H   56   3.08848  H   48   3.10087  C   36   3.39916  C   38   3.47540
near H  43   :   O    1   3.66630  H   47   3.74675  H   40   3.75429  H   39   3.79038  H   60   3.80918
=========================================================================================================
conn H  44   :   C   42   1.09539
---------------------------------------------------------------------------------------------------------
near H  44   :   H   43   1.77651  H   45   1.77752  C   37   2.16725  H   40   2.53990  H   48   2.56093
near H  44   :   C   46   2.76103  C   38   2.76189  H   49   3.10788  H   39   3.13090  N   55   3.41096
near H  44   :   H   41   3.75877  H   47   3.76813  H   56   4.03349  O    1   4.09261  C   36   4.14576
=========================================================================================================
conn H  45   :   C   42   1.09331
---------------------------------------------------------------------------------------------------------
near H  45   :   H   44   1.77752  H   43   1.77793  C   37   2.17381  O    1   2.56777  H   39   2.59177
near H  45   :   N   55   2.74929  C   38   2.77507  C   36   2.91035  H   40   3.11128  C   46   3.46725
near H  45   :   H   56   3.58842  H   49   3.75788  H   48   3.76885  H   41   3.78508  N   54   4.22836
=========================================================================================================
conn C  46   :   H   48   1.09384  H   47   1.09573  H   49   1.09660  C   37   1.52902
---------------------------------------------------------------------------------------------------------
near C  46   :   N   55   2.38386  H   56   2.40653  C   38   2.49526  C   42   2.50982  H   41   2.71242
near C  46   :   H   43   2.74368  H   40   2.74576  H   44   2.76103  H    3   3.13166  H   39   3.45848
near C  46   :   H   45   3.46725  C   36   3.70740  O   61   3.79583  O   59   3.87566  H   66   4.03245
=========================================================================================================
conn H  47   :   C   46   1.09573
---------------------------------------------------------------------------------------------------------
near H  47   :   H   48   1.77921  H   49   1.77935  C   37   2.16671  H    3   2.38011  H   56   2.44449
near H  47   :   H   41   2.48623  N   55   2.61804  C   38   2.72929  O   61   2.82933  H   40   3.09745
near H  47   :   H   51   3.41596  C    2   3.42221  H   66   3.45465  C   42   3.46574  C   62   3.55154
=========================================================================================================
conn H  48   :   C   46   1.09384
---------------------------------------------------------------------------------------------------------
near H  48   :   H   49   1.77406  H   47   1.77921  C   37   2.16469  H   40   2.53220  H   44   2.56093
near H  48   :   C   38   2.73725  C   42   2.76188  H   41   3.05069  H   43   3.10087  N   55   3.35057
near H  48   :   H   56   3.48950  H    3   3.63236  H   39   3.75323  H   45   3.76885  O   61   4.56450
=========================================================================================================
conn H  49   :   C   46   1.09660
---------------------------------------------------------------------------------------------------------
near H  49   :   H   48   1.77406  H   47   1.77935  C   37   2.17857  H   56   2.35589  H   43   2.53250
near H  49   :   N   55   2.64484  C   42   2.75453  H    3   2.98035  H   44   3.10788  H    9   3.33045
near H  49   :   O   59   3.37423  C   38   3.46298  H   60   3.46585  H   41   3.72934  H   40   3.75382
=========================================================================================================
conn N  50   :   H   51   1.01773  C   15   1.33999  C   14   1.47113
---------------------------------------------------------------------------------------------------------
near N  50   :   N   52   2.29217  O   57   2.29875  C    2   2.39967  C    6   2.45629  C   10   2.46238
near N  50   :   H    5   2.64831  H    3   2.66195  H    9   2.67240  H   11   2.71077  H   13   2.74014
near N  50   :   H    7   2.75037  O   59   2.99882  O   61   3.04254  H   70   3.34069  H    4   3.36101
=========================================================================================================
conn H  51   :   N   50   1.01773
---------------------------------------------------------------------------------------------------------
near H  51   :   C   15   2.00999  O   61   2.03247  C   14   2.13412  N   52   2.35785  H    3   2.40808
near H  51   :   C    2   2.42802  H    5   2.44934  H   70   2.76889  C   62   2.88150  O   59   2.89922
near H  51   :   Ni  58   3.03114  H    9   3.09988  C    6   3.14960  O   57   3.16214  C   10   3.22763
=========================================================================================================
conn N  52   :   C   16   1.33798  C   15   1.42741  Ni  58   1.90546
---------------------------------------------------------------------------------------------------------
near N  52   :   N   50   2.29217  O   57   2.32527  C   25   2.34042  H   51   2.35785  C   17   2.46526
near N  52   :   N   53   2.50280  O   59   2.71468  H   18   2.75811  H   79   2.95581  H   70   3.37878
near N  52   :   H   71   3.43328  H   83   3.48668  H   60   3.50614  O   61   3.58542  C   23   3.63975
=========================================================================================================
conn N  53   :   C   25   1.36059  C   26   1.36644  Ni  58   1.81640
---------------------------------------------------------------------------------------------------------
near N  53   :   C   16   2.32145  C   35   2.33805  C   27   2.48425  C   23   2.49429  N   52   2.50280
near N  53   :   N   54   2.52541  H   28   2.78496  H   24   2.80891  H   67   2.95681  H   83   3.03082
near N  53   :   H   82   3.49140  C   64   3.52004  N   63   3.54407  H   68   3.55793  C   76   3.57586
=========================================================================================================
conn N  54   :   C   35   1.35869  C   36   1.41087  Ni  58   1.91240
---------------------------------------------------------------------------------------------------------
near N  54   :   N   55   2.29654  O    1   2.33143  C   26   2.35225  H   56   2.38002  C   33   2.49160
near N  54   :   N   53   2.52541  H   60   2.73196  H   34   2.78216  O   59   2.83607  H   66   3.10620
near N  54   :   H   84   3.44001  C   74   3.50777  O   73   3.57776  H   68   3.59729  C   27   3.65644
=========================================================================================================
conn N  55   :   H   56   1.02050  C   36   1.35365  C   37   1.46562
---------------------------------------------------------------------------------------------------------
near N  55   :   O    1   2.29207  N   54   2.29654  C   46   2.38386  C   38   2.46229  C   42   2.46479
near N  55   :   H   47   2.61804  H   49   2.64484  H   43   2.70931  H   41   2.71202  H   39   2.74826
near N  55   :   H   45   2.74929  H   60   2.80532  O   59   2.82395  H   66   2.82428  Ni  58   3.08680
=========================================================================================================
conn H  56   :   N   55   1.02050
---------------------------------------------------------------------------------------------------------
near H  56   :   O   59   1.88913  C   36   2.02309  H   60   2.07356  C   37   2.12818  H   49   2.35589
near H  56   :   N   54   2.38002  C   46   2.40653  H   47   2.44449  Ni  58   2.48718  H   66   3.01408
near H  56   :   H   43   3.08848  C   42   3.12972  O    1   3.16204  O   61   3.20321  C   38   3.24839
=========================================================================================================
conn O  57   :   C   15   1.23336
---------------------------------------------------------------------------------------------------------
near O  57   :   N   50   2.29875  N   52   2.32527  H   13   2.52776  H    7   2.54400  H   18   2.55328
near O  57   :   H   79   2.57145  C   16   2.94243  C   14   2.95410  C   17   3.07740  C   10   3.15265
near O  57   :   C    6   3.15443  H   51   3.16214  H    9   3.59031  H   11   3.62927  C   77   3.63434
=========================================================================================================
conn Ni 58   :   O   59   1.81163  N   53   1.81640  N   52   1.90546  N   54   1.91240
---------------------------------------------------------------------------------------------------------
near Ni 58   :   H   60   2.27753  H   56   2.48718  C   26   2.65643  C   35   2.69299  C   25   2.71197
near Ni 58   :   C   16   2.71928  C   15   2.95910  C   36   2.97762  H   51   3.03114  N   55   3.08680
near Ni 58   :   C   62   3.29986  H   66   3.35700  H   79   3.36502  N   50   3.36634  C   74   3.41804
=========================================================================================================
conn O  59   :   H   60   0.97391  Ni  58   1.81163
---------------------------------------------------------------------------------------------------------
near O  59   :   H   56   1.88913  N   52   2.71468  N   55   2.82395  H    9   2.82671  N   54   2.83607
near O  59   :   H   51   2.89922  C   15   2.91225  H   80   2.99723  N   50   2.99882  H   79   3.10931
near O  59   :   O   73   3.12183  C   36   3.31802  H   49   3.37423  C   77   3.37685  C   74   3.42913
=========================================================================================================
conn H  60   :   O   59   0.97391
---------------------------------------------------------------------------------------------------------
near H  60   :   H   56   2.07356  O   73   2.26934  Ni  58   2.27753  H   80   2.69686  N   54   2.73196
near H  60   :   N   55   2.80532  C   74   2.81613  C   36   3.13219  C   77   3.23602  N   75   3.24750
near H  60   :   H   79   3.29465  H    9   3.34793  H   49   3.46585  N   52   3.50614  H   84   3.58234
=========================================================================================================
conn O  61   :   C   62   1.23687
---------------------------------------------------------------------------------------------------------
near O  61   :   H   51   2.03247  H   66   2.04517  N   63   2.30105  H   70   2.40337  H   47   2.82933
near O  61   :   C   65   2.83823  N   50   3.04254  H    5   3.04306  H    3   3.09206  H   56   3.20321
near O  61   :   H   41   3.25092  C    2   3.45857  H   72   3.50626  Ni  58   3.54059  N   55   3.55811
=========================================================================================================
conn C  62   :   H   66   1.10544  O   61   1.23687  N   63   1.34334
---------------------------------------------------------------------------------------------------------
near C  62   :   C   64   2.42920  C   65   2.43413  H   70   2.51345  H   68   2.51449  H   51   2.88150
near C  62   :   H   72   3.10346  H   69   3.12991  H   41   3.15739  H   67   3.17120  H   71   3.19742
near C  62   :   Ni  58   3.29986  H   56   3.34430  N   55   3.46789  H   47   3.55154  N   52   3.65543
=========================================================================================================
conn N  63   :   C   62   1.34334  C   64   1.44516  C   65   1.44598
---------------------------------------------------------------------------------------------------------
near N  63   :   H   66   2.03797  H   70   2.07702  H   68   2.08650  H   71   2.09173  H   67   2.09436
near N  63   :   H   72   2.09923  H   69   2.10166  O   61   2.30105  H   51   3.53796  N   53   3.54407
near N  63   :   C   25   3.64232  Ni  58   3.67338  N   52   3.69743  C   16   3.76217  N   54   4.16221
=========================================================================================================
conn C  64   :   H   68   1.09319  H   67   1.09630  H   69   1.09666  N   63   1.44516
---------------------------------------------------------------------------------------------------------
near C  64   :   C   62   2.42920  C   65   2.46946  H   66   2.51931  H   71   2.69936  H   72   2.80798
near C  64   :   H   70   3.37965  N   53   3.52004  O   61   3.59893  C   25   3.72390  C   26   3.92054
near C  64   :   H   24   3.99794  C   23   4.02031  Ni  58   4.17889  N   54   4.18973  C   35   4.21957
=========================================================================================================
conn C  65   :   H   70   1.09110  H   71   1.09533  H   72   1.09708  N   63   1.44598
---------------------------------------------------------------------------------------------------------
near C  65   :   C   62   2.43413  C   64   2.46946  H   67   2.73690  H   69   2.77766  O   61   2.83823
near C  65   :   H   66   3.38069  H   68   3.39040  C   16   3.51176  H   51   3.55851  N   52   3.69080
near C  65   :   C   25   3.74238  C   17   3.85285  N   53   4.13169  C   23   4.17211  N   50   4.19204
=========================================================================================================
conn H  66   :   C   62   1.10544
---------------------------------------------------------------------------------------------------------
near H  66   :   N   63   2.03797  O   61   2.04517  H   68   2.11128  H   41   2.46143  C   64   2.51931
near H  66   :   N   55   2.82428  C   36   2.91727  H   56   3.01408  N   54   3.10620  C   38   3.20051
near H  66   :   H   69   3.24880  H   67   3.31660  H   39   3.33796  Ni  58   3.35700  C   65   3.38069
=========================================================================================================
conn H  67   :   C   64   1.09630
---------------------------------------------------------------------------------------------------------
near H  67   :   H   69   1.77843  H   68   1.77866  N   63   2.09436  H   71   2.50691  C   65   2.73690
near H  67   :   H   24   2.91560  N   53   2.95681  C   25   2.96371  C   23   3.02178  C   62   3.17120
near H  67   :   H   72   3.19422  H   66   3.31660  C   26   3.33438  H   70   3.68408  C   16   3.82138
=========================================================================================================
conn H  68   :   C   64   1.09319
---------------------------------------------------------------------------------------------------------
near H  68   :   H   67   1.77866  H   69   1.78191  N   63   2.08650  H   66   2.11128  C   62   2.51449
near H  68   :   C   65   3.39040  N   53   3.55793  N   54   3.59729  C   35   3.60977  C   26   3.65441
near H  68   :   H   71   3.68750  O   61   3.75056  H   72   3.78372  C   36   3.85093  Ni  58   4.06780
=========================================================================================================
conn H  69   :   C   64   1.09666
---------------------------------------------------------------------------------------------------------
near H  69   :   H   67   1.77843  H   68   1.78191  N   63   2.10166  H   72   2.67246  C   65   2.77766
near H  69   :   H   71   3.08309  C   62   3.12991  H   66   3.24880  H   70   3.77530  O   61   4.22832
near H  69   :   N   53   4.56266  H   24   4.58765  C   25   4.62782  C   23   4.69579  C   26   4.90538
=========================================================================================================
conn H  70   :   C   65   1.09110
---------------------------------------------------------------------------------------------------------
near H  70   :   H   71   1.78392  H   72   1.78599  N   63   2.07702  O   61   2.40337  C   62   2.51345
near H  70   :   H   51   2.76889  N   50   3.34069  N   52   3.37878  C   64   3.37965  C   16   3.46977
near H  70   :   H   66   3.60091  H   67   3.68408  C   15   3.70256  C   17   3.73721  H    5   3.75230
=========================================================================================================
conn H  71   :   C   65   1.09533
---------------------------------------------------------------------------------------------------------
near H  71   :   H   72   1.77824  H   70   1.78392  N   63   2.09173  H   67   2.50691  C   64   2.69936
near H  71   :   C   16   2.87416  C   25   3.02412  C   17   3.04041  H   69   3.08309  C   62   3.19742
near H  71   :   C   23   3.23309  C   19   3.24872  C   21   3.32557  N   52   3.43328  H   18   3.60039
=========================================================================================================
conn H  72   :   C   65   1.09708
---------------------------------------------------------------------------------------------------------
near H  72   :   H   71   1.77824  H   70   1.78599  N   63   2.09923  H   69   2.67246  C   64   2.80798
near H  72   :   C   62   3.10346  H   67   3.19422  O   61   3.50626  H   68   3.78372  H   66   3.97574
near H  72   :   H   51   4.46549  C   16   4.52429  C   25   4.68402  C   17   4.68753  N   52   4.77613
=========================================================================================================
conn O  73   :   C   74   1.23736
---------------------------------------------------------------------------------------------------------
near O  73   :   H   84   2.04803  H   60   2.26934  N   75   2.30156  H   80   2.40721  C   77   2.84751
near O  73   :   O   59   3.12183  N   54   3.57776  H   79   3.57999  C   76   3.60056  H   78   3.61178
near O  73   :   Ni  58   3.67089  H   82   3.75460  C   35   3.96172  H   56   4.05772  C   36   4.17709
=========================================================================================================
conn C  74   :   H   84   1.10711  O   73   1.23736  N   75   1.34380
---------------------------------------------------------------------------------------------------------
near C  74   :   C   76   2.43085  C   77   2.44079  H   80   2.51738  H   82   2.51786  H   60   2.81613
near C  74   :   H   81   3.14810  H   79   3.14995  H   83   3.15713  H   78   3.15966  Ni  58   3.41804
near C  74   :   O   59   3.42913  N   54   3.50777  C   35   3.54663  C   26   3.70887  N   53   3.88524
=========================================================================================================
conn N  75   :   C   74   1.34380  C   76   1.44527  C   77   1.44762
---------------------------------------------------------------------------------------------------------
near N  75   :   H   84   2.03888  H   80   2.07796  H   82   2.08811  H   78   2.09119  H   83   2.09641
near N  75   :   H   79   2.09803  H   81   2.09868  O   73   2.30156  H   60   3.24750  Ni  58   3.43031
near N  75   :   O   59   3.55607  N   53   3.72672  C   26   3.89084  N   52   3.98167  N   54   4.14854
=========================================================================================================
conn C  76   :   H   82   1.09279  H   81   1.09643  H   83   1.09714  N   75   1.44527
---------------------------------------------------------------------------------------------------------
near C  76   :   C   74   2.43085  C   77   2.46471  H   84   2.52095  H   78   2.72645  H   79   2.76421
near C  76   :   H   80   3.37914  N   53   3.57586  O   73   3.60056  H   28   3.66162  C   26   3.66420
near C  76   :   C   25   3.77127  C   27   3.78230  Ni  58   3.96339  C   16   4.09294  N   52   4.22851
=========================================================================================================
conn C  77   :   H   80   1.09012  H   79   1.09616  H   78   1.09665  N   75   1.44762
---------------------------------------------------------------------------------------------------------
near C  77   :   C   74   2.44079  C   76   2.46471  H   83   2.74424  H   81   2.75307  O   73   2.84751
near C  77   :   H   60   3.23602  O   59   3.37685  H   84   3.38650  H   82   3.38924  O   57   3.63434
near C  77   :   Ni  58   3.77254  N   52   3.83555  C   15   3.93490  H    7   4.29577  C   16   4.36992
=========================================================================================================
conn H  78   :   C   77   1.09665
---------------------------------------------------------------------------------------------------------
near H  78   :   H   79   1.78642  H   80   1.78877  N   75   2.09119  H   81   2.55787  C   76   2.72645
near H  78   :   H   83   3.09813  C   74   3.15966  O   73   3.61178  H   82   3.71624  H   84   4.01206
near H  78   :   O   57   4.13807  H   60   4.28768  O   59   4.44488  C   15   4.68945  N   52   4.70487
=========================================================================================================
conn H  79   :   C   77   1.09616
---------------------------------------------------------------------------------------------------------
near H  79   :   H   80   1.77621  H   78   1.78642  N   75   2.09803  O   57   2.57145  H   83   2.59019
near H  79   :   C   76   2.76421  C   15   2.93461  N   52   2.95581  O   59   3.10931  C   74   3.14995
near H  79   :   H   81   3.16237  H   60   3.29465  Ni  58   3.36502  C   16   3.49437  O   73   3.57999
=========================================================================================================
conn H  80   :   C   77   1.09012
---------------------------------------------------------------------------------------------------------
near H  80   :   H   79   1.77621  H   78   1.78877  N   75   2.07796  O   73   2.40721  C   74   2.51738
near H  80   :   H   60   2.69686  O   59   2.99723  C   76   3.37914  H   84   3.60703  H   81   3.72245
near H  80   :   H   83   3.72813  Ni  58   3.88739  H    7   3.92792  O   57   3.93288  H    9   4.07071
=========================================================================================================
conn H  81   :   C   76   1.09643
---------------------------------------------------------------------------------------------------------
near H  81   :   H   83   1.77776  H   82   1.78087  N   75   2.09868  H   78   2.55787  C   77   2.75307
near H  81   :   C   74   3.14810  H   79   3.16237  H   84   3.27858  H   80   3.72245  O   73   4.24594
near H  81   :   H   28   4.39638  N   53   4.61985  C   25   4.65136  C   27   4.66025  C   26   4.70986
=========================================================================================================
conn H  82   :   C   76   1.09279
---------------------------------------------------------------------------------------------------------
near H  82   :   H   83   1.78054  H   81   1.78087  N   75   2.08811  H   84   2.11354  C   74   2.51786
near H  82   :   H   28   2.97139  C   27   3.00960  C   26   3.18016  C   77   3.38924  N   53   3.49140
near H  82   :   C   29   3.64394  H   78   3.71624  H   79   3.74038  O   73   3.75460  C   25   3.86819
=========================================================================================================
conn H  83   :   C   76   1.09714
---------------------------------------------------------------------------------------------------------
near H  83   :   H   81   1.77776  H   82   1.78054  N   75   2.09641  H   79   2.59019  C   77   2.74424
near H  83   :   C   25   2.89440  N   53   3.03082  H   78   3.09813  C   16   3.12898  C   74   3.15713
near H  83   :   H   84   3.29328  H   28   3.35101  C   26   3.44588  N   52   3.48668  C   23   3.51489
=========================================================================================================
conn H  84   :   C   74   1.10711
---------------------------------------------------------------------------------------------------------
near H  84   :   N   75   2.03888  O   73   2.04803  H   82   2.11354  C   76   2.52095  C   35   3.07182
near H  84   :   C   26   3.23284  H   81   3.27858  H   83   3.29328  C   77   3.38650  C   33   3.39709
near H  84   :   N   54   3.44001  C   27   3.58089  H   60   3.58234  H   80   3.60703  C   31   3.74193
=========================================================================================================

A N G L E S (degree)

i1        i2        i3              A123
ANG C      2  C     14  N     50   106.30274
ANG C      2  C     14  C     10   109.72611
ANG C      2  C     14  C      6   109.71253
ANG H      3  C      2  H      4   108.32550
ANG H      3  C      2  H      5   108.21914
ANG H      3  C      2  C     14   110.96822
ANG H      4  C      2  H      5   108.40440
ANG H      4  C      2  C     14   109.74651
ANG H      5  C      2  C     14   111.09139
ANG C      6  C     14  N     50   109.76418
ANG C      6  C     14  C     10   110.99084
ANG H      7  C      6  H      9   108.11233
ANG H      7  C      6  H      8   108.66360
ANG H      7  C      6  C     14   110.88838
ANG H      8  C      6  H      9   109.29312
ANG H      8  C      6  C     14   109.87066
ANG H      9  C      6  C     14   109.97001
ANG C     10  C     14  N     50   110.23411
ANG H     11  C     10  H     13   108.59289
ANG H     11  C     10  H     12   108.36998
ANG H     11  C     10  C     14   110.43670
ANG H     12  C     10  H     13   108.67772
ANG H     12  C     10  C     14   109.87242
ANG H     13  C     10  C     14   110.82945
ANG C     14  N     50  C     15   126.04588
ANG C     15  N     52  C     16   121.69335
ANG C     15  N     52  Ni    58   124.58825
ANG C     16  N     52  Ni    58   112.77052
ANG C     16  C     17  C     19   119.45368
ANG C     16  C     25  N     53   111.66915
ANG C     16  C     25  C     23   120.00960
ANG C     17  C     19  C     21   121.57149
ANG C     17  C     16  N     52   126.76322
ANG C     17  C     16  C     25   118.71908
ANG H     18  C     17  C     19   121.04071
ANG H     18  C     17  C     16   119.47842
ANG C     19  C     21  C     23   120.61609
ANG H     20  C     19  C     17   119.29566
ANG H     20  C     19  C     21   119.11172
ANG C     21  C     23  C     25   119.45708
ANG H     22  C     21  C     23   119.68950
ANG H     22  C     21  C     19   119.68211
ANG C     23  C     25  N     53   128.21310
ANG H     24  C     23  C     21   119.82912
ANG H     24  C     23  C     25   120.59688
ANG C     25  N     53  C     26   129.75637
ANG C     25  N     53  Ni    58   116.48458
ANG C     25  C     16  N     52   114.46595
ANG C     26  N     53  Ni    58   112.38111
ANG C     26  C     27  C     29   119.59162
ANG C     26  C     35  N     54   114.08329
ANG C     26  C     35  C     33   117.98046
ANG C     27  C     29  C     31   120.10233
ANG C     27  C     26  N     53   126.90762
ANG C     27  C     26  C     35   120.48197
ANG H     28  C     27  C     29   119.93995
ANG H     28  C     27  C     26   120.39163
ANG C     29  C     31  C     33   121.81531
ANG H     30  C     29  C     27   119.88762
ANG H     30  C     29  C     31   119.98803
ANG C     31  C     33  C     35   119.77962
ANG H     32  C     31  C     33   118.92494
ANG H     32  C     31  C     29   119.20780
ANG C     33  C     35  N     54   127.90547
ANG H     34  C     33  C     31   120.85002
ANG H     34  C     33  C     35   119.30673
ANG C     35  N     54  C     36   122.60045
ANG C     35  N     54  Ni    58   109.66615
ANG C     35  C     26  N     53   112.55175
ANG C     36  N     55  C     37   126.76739
ANG C     36  N     54  Ni    58   126.61317
ANG C     38  C     37  N     55   110.44886
ANG C     38  C     37  C     46   109.22284
ANG C     38  C     37  C     42   110.72996
ANG H     39  C     38  H     40   108.63532
ANG H     39  C     38  H     41   108.81868
ANG H     39  C     38  C     37   111.08931
ANG H     40  C     38  H     41   108.17911
ANG H     40  C     38  C     37   109.68986
ANG H     41  C     38  C     37   110.35999
ANG C     42  C     37  N     55   110.63235
ANG C     42  C     37  C     46   110.18478
ANG H     43  C     42  H     45   108.62753
ANG H     43  C     42  H     44   108.34984
ANG H     43  C     42  C     37   110.39404
ANG H     44  C     42  H     45   108.60990
ANG H     44  C     42  C     37   110.07703
ANG H     45  C     42  C     37   110.72000
ANG C     46  C     37  N     55   105.48831
ANG H     47  C     46  H     48   108.69873
ANG H     47  C     46  H     49   108.50962
ANG H     47  C     46  C     37   110.18337
ANG H     48  C     46  H     49   108.17398
ANG H     48  C     46  C     37   110.13588
ANG H     49  C     46  C     37   111.07218
ANG N     50  C     15  O     57   126.52991
ANG N     50  C     15  N     52   111.80597
ANG H     51  N     50  C     15   116.30577
ANG H     51  N     50  C     14   116.89356
ANG N     52  C     15  O     57   121.66167
ANG N     52  Ni    58  O     59    93.79251
ANG N     52  Ni    58  N     53    84.47819
ANG N     52  Ni    58  N     54   165.02075
ANG N     53  Ni    58  O     59   163.27331
ANG N     53  Ni    58  N     54    85.22021
ANG N     54  C     36  O      1   123.24931
ANG N     54  C     36  N     55   112.32907
ANG N     54  Ni    58  O     59    99.16801
ANG N     55  C     36  O      1   124.35725
ANG H     56  N     55  C     36   116.18470
ANG H     56  N     55  C     37   116.60725
ANG H     60  O     59  Ni    58   105.72937
ANG C     62  N     63  C     64   121.14224
ANG C     62  N     63  C     65   121.49452
ANG N     63  C     62  O     61   126.15283
ANG C     64  N     63  C     65   117.33159
ANG H     66  C     62  O     61   121.55106
ANG H     66  C     62  N     63   112.29571
ANG H     67  C     64  H     68   108.65414
ANG H     67  C     64  H     69   108.38239
ANG H     67  C     64  N     63   110.23552
ANG H     68  C     64  H     69   108.92056
ANG H     68  C     64  N     63   109.79330
ANG H     69  C     64  N     63   110.80505
ANG H     70  C     65  H     71   109.35417
ANG H     70  C     65  H     72   109.41181
ANG H     70  C     65  N     63   109.10256
ANG H     71  C     65  H     72   108.40495
ANG H     71  C     65  N     63   110.02527
ANG H     72  C     65  N     63   110.52323
ANG C     74  N     75  C     76   121.23858
ANG C     74  N     75  C     77   121.90131
ANG N     75  C     74  O     73   126.12017
ANG C     76  N     75  C     77   116.85745
ANG H     78  C     77  H     80   109.76808
ANG H     78  C     77  H     79   109.10934
ANG H     78  C     77  N     75   109.78680
ANG H     79  C     77  H     80   108.66855
ANG H     79  C     77  N     75   110.36753
ANG H     80  C     77  N     75   109.12293
ANG H     81  C     76  H     82   108.87275
ANG H     81  C     76  H     83   108.27741
ANG H     81  C     76  N     75   110.56955
ANG H     82  C     76  H     83   108.79101
ANG H     82  C     76  N     75   109.93912
ANG H     83  C     76  N     75   110.34223
ANG H     84  C     74  O     73   121.65078
ANG H     84  C     74  N     75   112.22661
