# Supplementary material for: Enhanced Proton-Coupled Electron-Transfer Reactivity by a Mononuclear Nickel(II) Hydroxide Radical Complex
Source: Inorg Chem. 2024 Dec 16;63(52):24453–65. doi: 10.1021/acs.inorgchem.4c03370 (PMC11688665; doi:10.1021/acs.inorgchem.4c03370)
Supplement: Supplementary file 2 — ic4c03370_si_002.zip [file ic4c03370_si_002.zip › CompData/opt_niohdmf2_0_1.12323827.out.xyz]

  84
opt_niohdmf2_0_1.12323827.out       -11887.0934
O       2.725610    3.079434   -0.843090
C      -4.633593    1.811205   -0.229666
H      -3.811125    2.533028   -0.189656
H      -5.553259    2.320581    0.072612
H      -4.747382    1.478727   -1.267396
C      -4.163086    1.133589    2.131595
H      -3.977508    0.301063    2.815573
H      -5.055455    1.671751    2.468525
H      -3.299444    1.805134    2.170663
C      -5.537967   -0.356001    0.629208
H      -5.682255   -0.704824   -0.399354
H      -6.459408    0.135337    0.959520
H      -5.355040   -1.223128    1.268816
C      -4.368935    0.628957    0.700370
C      -2.495933   -1.032973    0.798361
C      -0.808696   -2.439825   -0.205839
C      -1.620214   -3.593563   -0.362662
H      -2.657802   -3.563852   -0.045600
C      -1.090671   -4.717117   -0.948691
H      -1.722648   -5.591416   -1.091395
C       0.248110   -4.753987   -1.403901
H       0.618432   -5.638537   -1.915781
C       1.077986   -3.670960   -1.228077
H       2.085864   -3.693833   -1.626045
C       0.578664   -2.507962   -0.602217
C       2.567830   -1.076135   -0.303187
C       3.614352   -2.021622   -0.285347
H       3.394550   -3.082039   -0.245729
C       4.919870   -1.589358   -0.252029
H       5.729631   -2.313817   -0.216135
C       5.207305   -0.209829   -0.228059
H       6.245163    0.115881   -0.190976
C       4.208726    0.740209   -0.196111
H       4.446854    1.793194   -0.127121
C       2.853540    0.335094   -0.191513
C       1.734918    2.481011   -0.405770
C       0.125612    4.412965   -0.587749
C       0.377047    4.707713   -2.069684
H       1.437801    4.615360   -2.314406
H       0.051394    5.726726   -2.303619
H      -0.192198    4.014309   -2.698066
C       0.886638    5.403190    0.298620
H       0.693846    5.194634    1.356823
H       0.561255    6.426887    0.084042
H       1.963000    5.334452    0.119594
C      -1.374715    4.497175   -0.305218
H      -1.917109    3.773446   -0.923805
H      -1.745117    5.500769   -0.533447
H      -1.589968    4.284644    0.748838
N      -3.135382   -0.009605    0.215791
H      -2.642550    0.457257   -0.542447
N      -1.200783   -1.238844    0.234718
N       1.227724   -1.336411   -0.362654
N       1.749637    1.115010   -0.053097
N       0.507345    3.034561   -0.267885
H      -0.191568    2.466338    0.211755
O      -2.921027   -1.736364    1.717990
Ni      0.229160    0.017498    0.322260
O      -0.651021    1.121980    1.456906
H       0.032281    1.505240    2.035442
O      -1.871186    1.268677   -2.238770
C      -0.776661    0.911497   -2.690737
N      -0.504581   -0.271823   -3.265445
C       0.815063   -0.570148   -3.773405
C      -1.527059   -1.279019   -3.441410
H       0.108974    1.571834   -2.650796
H       1.198842   -1.489275   -3.315371
H       1.497387    0.250239   -3.535775
H       0.791536   -0.709420   -4.860932
H      -2.425585   -0.973546   -2.903055
H      -1.178066   -2.240315   -3.049171
H      -1.764305   -1.404514   -4.505157
O       1.687909    1.065223    3.523788
C       2.022429   -0.089300    3.230146
N       1.264468   -1.191192    3.361050
C       1.762131   -2.493034    2.978519
C      -0.077686   -1.136802    3.900735
H      -0.147112   -1.777031    4.788394
H      -0.803373   -1.478985    3.153832
H      -0.313002   -0.106908    4.169645
H       1.780100   -3.167729    3.842596
H       2.775537   -2.402205    2.579830
H       1.118047   -2.936550    2.208994
H       3.019878   -0.315066    2.806101
