# Supplementary material for: Enhanced Proton-Coupled Electron-Transfer Reactivity by a Mononuclear Nickel(II) Hydroxide Radical Complex
Source: Inorg Chem. 2024 Dec 16;63(52):24453–65. doi: 10.1021/acs.inorgchem.4c03370 (PMC11688665; doi:10.1021/acs.inorgchem.4c03370)
Supplement: Supplementary file 2 — ic4c03370_si_002.zip [file ic4c03370_si_002.zip › CompData/opt_niohdmf2_0_3.9938484.out.rep]

Total system: H43.C28.N7.O5.Ni1
Total mass  : 616.391589                             

---------------------------------------------------------------------------------------------------------
Generalized tau4 coordination parameter (1.0 is perfect tetrahedron, 0.0 is perfect square planar)
---------------------------------------------------------------------------------------------------------
C     2     0.99603
C     6     0.99236
C    10     0.99791
C    14     0.99186
C    37     0.99111
C    38     0.99551
C    42     0.99861
C    46     0.99785
Ni   58     0.24370
C    64     0.99776
C    65     0.99411
C    76     0.99801
C    77     0.99085
---------------------------------------------------------------------------------------------------------

B O N D S (Angstroms)

conn O  1    :   C   36   1.23533
---------------------------------------------------------------------------------------------------------
near O  1    :   N   55   2.29655  N   54   2.32659  H   34   2.41379  H   45   2.51350  H   39   2.56170
near O  1    :   C   35   2.79847  C   33   2.87730  C   37   2.94257  H   66   2.94565  C   42   3.13214
near O  1    :   H   56   3.16887  C   38   3.16952  H   43   3.59159  H   68   3.59247  H   41   3.64209
=========================================================================================================
conn C  2    :   H    4   1.09377  H    3   1.09532  H    5   1.09546  C   14   1.52747
---------------------------------------------------------------------------------------------------------
near C  2    :   N   50   2.40070  H   51   2.42949  C   10   2.50075  C    6   2.50332  H   11   2.73344
near C  2    :   H    8   2.74110  H   12   2.74620  H    9   2.74778  H   47   3.39428  O   61   3.39544
near C  2    :   H   13   3.46133  H    7   3.46319  C   15   3.70212  H   41   4.21846  O   57   4.40678
=========================================================================================================
conn H  3    :   C    2   1.09532
---------------------------------------------------------------------------------------------------------
near H  3    :   H    5   1.77277  H    4   1.77504  C   14   2.17666  H   47   2.36344  H   51   2.38241
near H  3    :   H    9   2.54003  N   50   2.65072  C    6   2.75019  O   61   2.96703  H    8   3.08849
near H  3    :   H   41   3.22828  C   46   3.44222  C   10   3.46528  H   11   3.74159  H   12   3.75788
=========================================================================================================
conn H  4    :   C    2   1.09377
---------------------------------------------------------------------------------------------------------
near H  4    :   H    3   1.77504  H    5   1.77620  C   14   2.15755  H    8   2.52543  H   12   2.53658
near H  4    :   C    6   2.74329  C   10   2.74602  H   11   3.08604  H    9   3.10263  N   50   3.36174
near H  4    :   H   51   3.51065  H    7   3.74764  H   13   3.75372  H   47   3.82897  O   61   4.40958
=========================================================================================================
conn H  5    :   C    2   1.09546
---------------------------------------------------------------------------------------------------------
near H  5    :   H    3   1.77277  H    4   1.77620  C   14   2.17688  H   51   2.47770  H   11   2.51889
near H  5    :   N   50   2.66203  C   10   2.74349  O   61   3.04578  H   12   3.09278  C    6   3.46786
near H  5    :   H   13   3.74885  H    8   3.75314  H    9   3.75349  H   70   3.79838  C   15   3.95931
=========================================================================================================
conn C  6    :   H    7   1.09338  H    9   1.09452  H    8   1.09507  C   14   1.53124
---------------------------------------------------------------------------------------------------------
near C  6    :   N   50   2.45446  C    2   2.50332  C   10   2.52261  H    4   2.74329  H    3   2.75019
near C  6    :   H   12   2.76526  H   13   2.77576  C   15   3.04869  H   51   3.14212  O   57   3.18532
near C  6    :   H    5   3.46786  H   11   3.47752  O   59   3.54856  H   47   3.65560  H   60   4.22235
=========================================================================================================
conn H  7    :   C    6   1.09338
---------------------------------------------------------------------------------------------------------
near H  7    :   H    9   1.77022  H    8   1.77800  C   14   2.17533  H   13   2.57117  O   57   2.57520
near H  7    :   N   50   2.74358  C   10   2.76716  C   15   2.83834  H   12   3.11044  C    2   3.46319
near H  7    :   O   59   3.54989  H   51   3.60487  H    4   3.74764  H    3   3.75863  H   11   3.77539
=========================================================================================================
conn H  8    :   C    6   1.09507
---------------------------------------------------------------------------------------------------------
near H  8    :   H    7   1.77800  H    9   1.78507  C   14   2.16401  H    4   2.52543  H   12   2.56767
near H  8    :   C    2   2.74110  C   10   2.77596  H    3   3.08849  H   13   3.13796  N   50   3.40337
near H  8    :   H    5   3.75314  H   11   3.77558  H   51   4.04155  H   47   4.05358  C   15   4.08482
=========================================================================================================
conn H  9    :   C    6   1.09452
---------------------------------------------------------------------------------------------------------
near H  9    :   H    7   1.77022  H    8   1.78507  C   14   2.16764  H    3   2.54003  N   50   2.67562
near H  9    :   H   47   2.73219  C    2   2.74778  O   59   2.83940  H   51   3.09207  H    4   3.10263
near H  9    :   C   15   3.27338  H   49   3.42049  H   56   3.45145  H   60   3.45952  C   10   3.47341
=========================================================================================================
conn C  10   :   H   13   1.09298  H   12   1.09510  H   11   1.09554  C   14   1.52988
---------------------------------------------------------------------------------------------------------
near C  10   :   N   50   2.46435  C    2   2.50075  C    6   2.52261  H    5   2.74349  H    4   2.74602
near C  10   :   H    7   2.76716  H    8   2.77596  C   15   3.11049  O   57   3.15302  H   51   3.23651
near C  10   :   H    3   3.46528  H    9   3.47341  H   18   4.28534  N   52   4.44533  O   61   4.90823
=========================================================================================================
conn H  11   :   C   10   1.09554
---------------------------------------------------------------------------------------------------------
near H  11   :   H   12   1.77632  H   13   1.77744  C   14   2.17143  H    5   2.51889  N   50   2.71282
near H  11   :   C    2   2.73344  H    4   3.08604  H   51   3.27171  C   15   3.40177  C    6   3.47752
near H  11   :   O   57   3.61476  H    3   3.74159  H    7   3.77539  H    8   3.77558  H   18   4.04032
=========================================================================================================
conn H  12   :   C   10   1.09510
---------------------------------------------------------------------------------------------------------
near H  12   :   H   11   1.77632  H   13   1.77686  C   14   2.16164  H    4   2.53658  H    8   2.56767
near H  12   :   C    2   2.74620  C    6   2.76526  H    5   3.09278  H    7   3.11044  N   50   3.41017
near H  12   :   H    3   3.75788  H    9   3.77279  O   57   4.08146  H   51   4.11997  C   15   4.12750
=========================================================================================================
conn H  13   :   C   10   1.09298
---------------------------------------------------------------------------------------------------------
near H  13   :   H   12   1.77686  H   11   1.77744  C   14   2.17486  O   57   2.52833  H    7   2.57117
near H  13   :   N   50   2.74548  C    6   2.77576  C   15   2.89708  H    8   3.13796  C    2   3.46133
near H  13   :   H   51   3.68078  H    5   3.74885  H    4   3.75372  H    9   3.77049  H   18   3.78006
=========================================================================================================
conn C  14   :   N   50   1.47290  C    2   1.52747  C   10   1.52988  C    6   1.53124
---------------------------------------------------------------------------------------------------------
near C  14   :   H   51   2.13642  H    4   2.15755  H   12   2.16164  H    8   2.16401  H    9   2.16764
near C  14   :   H   11   2.17143  H   13   2.17486  H    7   2.17533  H    3   2.17666  H    5   2.17688
near C  14   :   C   15   2.50536  O   57   2.96918  N   52   3.71644  O   61   3.85306  O   59   3.88247
=========================================================================================================
conn C  15   :   O   57   1.23098  N   50   1.33647  N   52   1.43383
---------------------------------------------------------------------------------------------------------
near C  15   :   H   51   2.00868  C   16   2.43570  C   14   2.50536  H   18   2.66740  H    7   2.83834
near C  15   :   O   59   2.87654  H   13   2.89708  Ni  58   2.90075  C   17   2.94697  H   79   3.02754
near C  15   :   C    6   3.04869  C   10   3.11049  H    9   3.27338  H   11   3.40177  H   60   3.65766
=========================================================================================================
conn C  16   :   N   52   1.35693  C   17   1.40721  C   25   1.43753
---------------------------------------------------------------------------------------------------------
near C  16   :   H   18   2.16177  N   53   2.31814  C   19   2.40787  C   15   2.43570  C   23   2.45111
near C  16   :   Ni  58   2.71674  C   21   2.79017  H   71   2.97888  O   57   2.99114  H   83   3.16896
near C  16   :   H   79   3.30901  N   50   3.35761  H   51   3.38145  H   20   3.39488  H   70   3.42976
=========================================================================================================
conn C  17   :   H   18   1.08598  C   19   1.38271  C   16   1.40721
---------------------------------------------------------------------------------------------------------
near C  17   :   H   20   2.13976  C   21   2.42250  C   25   2.46284  N   52   2.46864  C   23   2.82732
near C  17   :   C   15   2.94697  O   57   3.14340  H   71   3.16193  H   22   3.40155  N   53   3.62953
near C  17   :   H   70   3.65644  H   83   3.86024  N   50   3.86033  C   65   3.88754  H   24   3.90951
=========================================================================================================
conn H  18   :   C   17   1.08598
---------------------------------------------------------------------------------------------------------
near H  18   :   C   19   2.15345  C   16   2.16177  H   20   2.47842  O   57   2.60366  C   15   2.66740
near H  18   :   N   52   2.75828  C   21   3.41206  C   25   3.44671  N   50   3.53298  H   13   3.78006
near H  18   :   H   71   3.83306  H   70   3.89566  C   23   3.91325  H   51   3.96772  H   11   4.04032
=========================================================================================================
conn C  19   :   H   20   1.08759  C   17   1.38271  C   21   1.40371
---------------------------------------------------------------------------------------------------------
near C  19   :   H   18   2.15345  H   22   2.16030  C   16   2.40787  C   23   2.42985  C   25   2.80249
near C  19   :   H   71   3.21260  H   24   3.40515  N   52   3.69017  N   53   4.15581  C   65   4.17560
near C  19   :   H   70   4.22156  H   83   4.22810  C   15   4.32324  O   57   4.48551  H   67   4.81692
=========================================================================================================
conn H  20   :   C   19   1.08759
---------------------------------------------------------------------------------------------------------
near H  20   :   C   17   2.13976  C   21   2.15959  H   18   2.47842  H   22   2.48108  C   16   3.39488
near H  20   :   C   23   3.40788  C   25   3.88993  H   71   3.91198  H   24   4.29106  N   52   4.59432
near H  20   :   H   70   4.81376  C   65   4.83874  C   15   5.00312  O   57   5.00849  H   83   5.08886
=========================================================================================================
conn C  21   :   H   22   1.08745  C   23   1.38700  C   19   1.40371
---------------------------------------------------------------------------------------------------------
near C  21   :   H   24   2.13925  H   20   2.15959  C   25   2.41027  C   17   2.42250  C   16   2.79017
near C  21   :   H   71   3.09521  H   18   3.41206  N   53   3.71768  H   28   3.87578  H   67   4.01860
near C  21   :   H   83   4.02853  N   52   4.13628  C   65   4.17303  C   26   4.52807  H   70   4.55665
=========================================================================================================
conn H  22   :   C   21   1.08745
---------------------------------------------------------------------------------------------------------
near H  22   :   C   23   2.13954  C   19   2.16030  H   24   2.45076  H   20   2.48108  C   25   3.39342
near H  22   :   C   17   3.40155  H   71   3.73233  C   16   3.87732  H   28   4.21796  H   18   4.30368
near H  22   :   H   67   4.49556  N   53   4.62447  H   83   4.80064  C   65   4.82602  C   27   5.06034
=========================================================================================================
conn C  23   :   H   24   1.08336  C   21   1.38700  C   25   1.40333
---------------------------------------------------------------------------------------------------------
near C  23   :   H   22   2.13954  C   19   2.42985  C   16   2.45111  N   53   2.49939  H   28   2.66659
near C  23   :   C   17   2.82732  H   71   2.94733  H   67   3.05813  C   26   3.16051  C   27   3.24374
near C  23   :   H   83   3.38252  H   20   3.40788  N   52   3.62765  C   65   3.91127  H   18   3.91325
=========================================================================================================
conn H  24   :   C   23   1.08336
---------------------------------------------------------------------------------------------------------
near H  24   :   H   28   1.97295  C   21   2.13925  C   25   2.17008  H   22   2.45076  C   27   2.67338
near H  24   :   N   53   2.82465  H   67   2.83565  C   26   3.00106  C   19   3.40515  C   16   3.44252
near H  24   :   H   71   3.48700  H   83   3.83897  C   29   3.88195  C   64   3.90570  C   17   3.90951
=========================================================================================================
conn C  25   :   N   53   1.36513  C   23   1.40333  C   16   1.43753
---------------------------------------------------------------------------------------------------------
near C  25   :   H   24   2.17008  N   52   2.33657  C   21   2.41027  C   17   2.46284  C   26   2.49175
near C  25   :   Ni  58   2.73270  C   19   2.80249  H   83   2.83245  H   71   2.91434  H   28   2.98159
near C  25   :   H   67   3.08124  C   27   3.14985  H   22   3.39342  H   18   3.44671  N   63   3.59105
=========================================================================================================
conn C  26   :   N   53   1.37082  C   27   1.40326  C   35   1.43264
---------------------------------------------------------------------------------------------------------
near C  26   :   H   28   2.16851  N   54   2.35788  C   29   2.40993  C   33   2.44793  C   25   2.49175
near C  26   :   Ni  58   2.69522  C   31   2.79294  H   24   3.00106  H   67   3.11401  C   23   3.16051
near C  26   :   H   82   3.22649  H   84   3.30910  H   30   3.39404  H   34   3.43092  H   83   3.46870
=========================================================================================================
conn C  27   :   H   28   1.08342  C   29   1.38663  C   26   1.40326
---------------------------------------------------------------------------------------------------------
near C  27   :   H   30   2.14062  C   31   2.42212  C   35   2.45361  N   53   2.49501  H   24   2.67338
near C  27   :   C   33   2.81951  H   82   3.12305  C   25   3.14985  C   23   3.24374  H   32   3.40278
near C  27   :   H   67   3.51389  N   54   3.65663  H   84   3.70097  H   83   3.71036  C   76   3.87474
=========================================================================================================
conn H  28   :   C   27   1.08342
---------------------------------------------------------------------------------------------------------
near H  28   :   H   24   1.97295  C   29   2.14002  C   26   2.16851  H   30   2.45404  C   23   2.66659
near H  28   :   N   53   2.80972  C   25   2.98159  H   82   3.10539  C   31   3.39896  H   83   3.44122
near H  28   :   C   35   3.44253  H   67   3.69500  C   76   3.77966  C   21   3.87578  C   33   3.90167
=========================================================================================================
conn C  29   :   H   30   1.08770  C   27   1.38663  C   31   1.39997
---------------------------------------------------------------------------------------------------------
near C  29   :   H   28   2.14002  H   32   2.15772  C   26   2.40993  C   33   2.42356  C   35   2.79837
near C  29   :   H   34   3.40860  N   53   3.71751  H   82   3.77759  H   24   3.88195  H   84   3.96200
near C  29   :   N   54   4.17059  H   67   4.37067  C   25   4.51883  C   23   4.58247  H   68   4.68961
=========================================================================================================
conn H  30   :   C   29   1.08770
---------------------------------------------------------------------------------------------------------
near H  30   :   C   27   2.14062  C   31   2.15954  H   28   2.45404  H   32   2.48318  C   26   3.39404
near H  30   :   C   33   3.40480  C   35   3.88579  H   24   4.22299  H   82   4.22324  H   34   4.30230
near H  30   :   N   53   4.62219  H   84   4.68044  H   67   5.04361  C   23   5.05977  C   76   5.23392
=========================================================================================================
conn C  31   :   H   32   1.08790  C   33   1.38678  C   29   1.39997
---------------------------------------------------------------------------------------------------------
near C  31   :   H   34   2.15284  H   30   2.15954  C   35   2.41095  C   27   2.42212  C   26   2.79294
near C  31   :   H   28   3.39896  N   54   3.71691  H   84   3.87956  N   53   4.15360  O    1   4.15695
near C  31   :   C   36   4.38380  H   82   4.41726  H   68   4.62778  C   74   4.80268  H   67   4.83541
=========================================================================================================
conn H  32   :   C   31   1.08790
---------------------------------------------------------------------------------------------------------
near H  32   :   C   33   2.14171  C   29   2.15772  H   34   2.47471  H   30   2.48318  C   35   3.39502
near H  32   :   C   27   3.40278  C   26   3.88075  H   28   4.28869  H   84   4.56204  N   54   4.61549
near H  32   :   O    1   4.67252  C   36   5.08359  H   82   5.21367  N   53   5.24071  H   68   5.40914
=========================================================================================================
conn C  33   :   H   34   1.08380  C   31   1.38678  C   35   1.40183
---------------------------------------------------------------------------------------------------------
near C  33   :   H   32   2.14171  C   29   2.42356  C   26   2.44793  N   54   2.48489  C   27   2.81951
near C  33   :   O    1   2.87730  C   36   3.01846  H   30   3.40480  H   84   3.51153  N   53   3.62632
near C  33   :   H   28   3.90167  Ni  58   4.04202  H   68   4.06260  C   74   4.21933  N   55   4.27840
=========================================================================================================
conn H  34   :   C   33   1.08380
---------------------------------------------------------------------------------------------------------
near H  34   :   C   31   2.15284  C   35   2.15381  O    1   2.41379  H   32   2.47471  N   54   2.76402
near H  34   :   C   36   2.79675  C   29   3.40860  C   26   3.43092  C   27   3.90307  H   84   3.98399
near H  34   :   N   55   3.99695  H   45   4.15804  H   30   4.30230  N   53   4.47717  H   68   4.52787
=========================================================================================================
conn C  35   :   N   54   1.38007  C   33   1.40183  C   26   1.43264
---------------------------------------------------------------------------------------------------------
near C  35   :   H   34   2.15381  N   53   2.32397  C   31   2.41095  C   36   2.44120  C   27   2.45361
near C  35   :   Ni  58   2.68682  C   29   2.79837  O    1   2.79847  H   84   3.18933  H   32   3.39502
near C  35   :   H   28   3.44253  H   68   3.45610  N   55   3.58606  C   74   3.62039  C   25   3.65635
=========================================================================================================
conn C  36   :   O    1   1.23533  N   55   1.34455  N   54   1.42632
---------------------------------------------------------------------------------------------------------
near C  36   :   H   56   2.01713  C   35   2.44120  C   37   2.50906  H   66   2.75790  H   34   2.79675
near C  36   :   H   39   2.87318  H   45   2.89954  Ni  58   2.93014  C   33   3.01846  C   38   3.08160
near C  36   :   C   42   3.10710  O   59   3.31229  H   41   3.33310  H   43   3.38042  H   60   3.39337
=========================================================================================================
conn C  37   :   N   55   1.46618  C   46   1.52887  C   42   1.53050  C   38   1.53269
---------------------------------------------------------------------------------------------------------
near C  37   :   H   56   2.14877  H   48   2.16293  H   44   2.16336  H   40   2.16579  H   41   2.16881
near C  37   :   H   43   2.17120  H   45   2.17409  H   47   2.17530  H   39   2.17634  H   49   2.17790
near C  37   :   C   36   2.50906  O    1   2.94257  N   54   3.71808  H   66   3.73936  O   59   3.87122
=========================================================================================================
conn C  38   :   H   39   1.09368  H   40   1.09524  H   41   1.09537  C   37   1.53269
---------------------------------------------------------------------------------------------------------
near C  38   :   N   55   2.45714  C   46   2.49948  C   42   2.52261  H   48   2.74069  H   47   2.74235
near C  38   :   H   44   2.76531  H   45   2.77487  C   36   3.08160  H   66   3.10741  H   56   3.16344
near C  38   :   O    1   3.16952  H   49   3.46573  H   43   3.47756  O   61   3.63075  C   62   3.75065
=========================================================================================================
conn H  39   :   C   38   1.09368
---------------------------------------------------------------------------------------------------------
near H  39   :   H   40   1.77525  H   41   1.77955  C   37   2.17634  O    1   2.56170  H   45   2.57764
near H  39   :   N   55   2.74779  C   42   2.77403  H   66   2.77480  C   36   2.87318  H   44   3.12131
near H  39   :   C   46   3.46089  H   56   3.62482  C   62   3.64995  H   47   3.74875  H   48   3.74945
=========================================================================================================
conn H  40   :   C   38   1.09524
---------------------------------------------------------------------------------------------------------
near H  40   :   H   39   1.77525  H   41   1.78143  C   37   2.16579  H   48   2.52939  H   44   2.55561
near H  40   :   C   46   2.74389  C   42   2.76512  H   47   3.09351  H   45   3.12158  N   55   3.40390
near H  40   :   H   49   3.75413  H   43   3.76748  H   56   4.06319  H   66   4.07638  O    1   4.09188
=========================================================================================================
conn H  41   :   C   38   1.09537
---------------------------------------------------------------------------------------------------------
near H  41   :   H   39   1.77955  H   40   1.78143  C   37   2.16881  H   47   2.51486  H   66   2.61531
near H  41   :   O   61   2.64475  N   55   2.68876  C   46   2.72979  C   62   2.97983  H   48   3.07783
near H  41   :   H   56   3.12095  H    3   3.22828  C   36   3.33310  C   42   3.47431  O    1   3.64209
=========================================================================================================
conn C  42   :   H   45   1.09281  H   44   1.09529  H   43   1.09556  C   37   1.53050
---------------------------------------------------------------------------------------------------------
near C  42   :   N   55   2.46694  C   46   2.50164  C   38   2.52261  H   49   2.74512  H   48   2.74997
near C  42   :   H   40   2.76512  H   39   2.77403  C   36   3.10710  O    1   3.13214  H   56   3.24970
near C  42   :   H   47   3.46494  H   41   3.47431  N   54   4.42727  H   34   4.84159  H   66   4.85863
=========================================================================================================
conn H  43   :   C   42   1.09556
---------------------------------------------------------------------------------------------------------
near H  43   :   H   44   1.77644  H   45   1.77735  C   37   2.17120  H   49   2.52380  N   55   2.71177
near H  43   :   C   46   2.73731  H   48   3.09326  H   56   3.27699  C   36   3.38042  C   38   3.47756
near H  43   :   O    1   3.59159  H   47   3.74497  H   40   3.76748  H   39   3.78042  H   41   4.31382
=========================================================================================================
conn H  44   :   C   42   1.09529
---------------------------------------------------------------------------------------------------------
near H  44   :   H   43   1.77644  H   45   1.77776  C   37   2.16336  H   48   2.53702  H   40   2.55561
near H  44   :   C   46   2.74358  C   38   2.76531  H   49   3.08925  H   39   3.12131  N   55   3.41049
near H  44   :   H   47   3.75471  H   41   3.76618  O    1   4.06381  C   36   4.13021  H   56   4.13041
=========================================================================================================
conn H  45   :   C   42   1.09281
---------------------------------------------------------------------------------------------------------
near H  45   :   H   43   1.77735  H   44   1.77776  C   37   2.17409  O    1   2.51350  H   39   2.57764
near H  45   :   N   55   2.75510  C   38   2.77487  C   36   2.89954  H   40   3.12158  C   46   3.46165
near H  45   :   H   56   3.70010  H   49   3.75151  H   48   3.75619  H   41   3.77798  H   34   4.15804
=========================================================================================================
conn C  46   :   H   48   1.09385  H   47   1.09578  H   49   1.09594  C   37   1.52887
---------------------------------------------------------------------------------------------------------
near C  46   :   N   55   2.38987  H   56   2.43063  C   38   2.49948  C   42   2.50164  H   41   2.72979
near C  46   :   H   43   2.73731  H   44   2.74358  H   40   2.74389  H    3   3.44222  H   39   3.46089
near C  46   :   H   45   3.46165  H    9   3.56261  C   36   3.70231  O   59   3.73738  H   60   4.03892
=========================================================================================================
conn H  47   :   C   46   1.09578
---------------------------------------------------------------------------------------------------------
near H  47   :   H   48   1.77406  H   49   1.77616  C   37   2.17530  H    3   2.36344  H   56   2.38027
near H  47   :   H   41   2.51486  N   55   2.63633  H    9   2.73219  C   38   2.74235  H   40   3.09351
near H  47   :   O   59   3.35103  C    2   3.39428  C   42   3.46494  H   51   3.61090  C    6   3.65560
=========================================================================================================
conn H  48   :   C   46   1.09385
---------------------------------------------------------------------------------------------------------
near H  48   :   H   47   1.77406  H   49   1.77492  C   37   2.16293  H   40   2.52939  H   44   2.53702
near H  48   :   C   38   2.74069  C   42   2.74997  H   41   3.07783  H   43   3.09326  N   55   3.35427
near H  48   :   H   56   3.51366  H   39   3.74945  H   45   3.75619  H    3   3.82132  H    9   4.22084
=========================================================================================================
conn H  49   :   C   46   1.09594
---------------------------------------------------------------------------------------------------------
near H  49   :   H   48   1.77492  H   47   1.77616  C   37   2.17790  H   56   2.47122  H   43   2.52380
near H  49   :   N   55   2.65209  C   42   2.74512  H   44   3.08925  H    9   3.42049  C   38   3.46573
near H  49   :   O   59   3.50126  H   60   3.58089  H   41   3.74073  H   45   3.75151  H   40   3.75413
=========================================================================================================
conn N  50   :   H   51   1.01944  C   15   1.33647  C   14   1.47290
---------------------------------------------------------------------------------------------------------
near N  50   :   N   52   2.29921  O   57   2.30347  C    2   2.40070  C    6   2.45446  C   10   2.46435
near N  50   :   H    3   2.65072  H    5   2.66203  H    9   2.67562  H   11   2.71282  H    7   2.74358
near N  50   :   H   13   2.74548  O   61   2.99789  O   59   3.06596  Ni  58   3.33452  C   16   3.35761
=========================================================================================================
conn H  51   :   N   50   1.01944
---------------------------------------------------------------------------------------------------------
near H  51   :   O   61   1.98372  C   15   2.00868  C   14   2.13642  N   52   2.36610  H    3   2.38241
near H  51   :   C    2   2.42949  H    5   2.47770  H   70   2.84519  C   62   2.89000  Ni  58   3.02779
near H  51   :   O   59   3.05503  H    9   3.09207  C    6   3.14212  O   57   3.16491  C   10   3.23651
=========================================================================================================
conn N  52   :   C   16   1.35693  C   15   1.43383  Ni  58   1.85206
---------------------------------------------------------------------------------------------------------
near N  52   :   N   50   2.29921  O   57   2.31372  C   25   2.33657  H   51   2.36610  C   17   2.46864
near N  52   :   N   53   2.48169  O   59   2.71241  H   18   2.75828  H   79   2.84709  H   60   3.38445
near N  52   :   H   70   3.49786  O   61   3.57758  H   83   3.59808  C   23   3.62765  H   71   3.64805
=========================================================================================================
conn N  53   :   C   25   1.36513  C   26   1.37082  Ni  58   1.84783
---------------------------------------------------------------------------------------------------------
near N  53   :   C   16   2.31814  C   35   2.32397  N   52   2.48169  C   27   2.49501  C   23   2.49939
near N  53   :   N   54   2.50494  H   28   2.80972  H   24   2.82465  H   83   2.97245  H   67   3.01804
near N  53   :   H   82   3.44566  C   76   3.50589  N   63   3.50961  C   64   3.57555  N   75   3.61482
=========================================================================================================
conn N  54   :   C   35   1.38007  C   36   1.42632  Ni  58   1.85657
---------------------------------------------------------------------------------------------------------
near N  54   :   N   55   2.30404  O    1   2.32659  C   26   2.35788  H   56   2.36771  C   33   2.48489
near N  54   :   N   53   2.50494  H   34   2.76402  O   59   2.83699  H   60   2.87531  H   66   3.04477
near N  54   :   C   62   3.53840  H   84   3.54752  C   74   3.57566  H   68   3.61178  O   73   3.61670
=========================================================================================================
conn N  55   :   H   56   1.03088  C   36   1.34455  C   37   1.46618
---------------------------------------------------------------------------------------------------------
near N  55   :   O    1   2.29655  N   54   2.30404  C   46   2.38987  C   38   2.45714  C   42   2.46694
near N  55   :   H   47   2.63633  H   49   2.65209  H   41   2.68876  H   43   2.71177  H   39   2.74779
near N  55   :   O   59   2.75030  H   45   2.75510  H   60   2.94458  Ni  58   3.10603  H   66   3.15385
=========================================================================================================
conn H  56   :   N   55   1.03088
---------------------------------------------------------------------------------------------------------
near H  56   :   O   59   1.76211  C   36   2.01713  H   60   2.06987  C   37   2.14877  N   54   2.36771
near H  56   :   H   47   2.38027  C   46   2.43063  H   49   2.47122  Ni  58   2.53426  H   41   3.12095
near H  56   :   C   38   3.16344  O    1   3.16887  C   42   3.24970  H   43   3.27699  H    9   3.45145
=========================================================================================================
conn O  57   :   C   15   1.23098
---------------------------------------------------------------------------------------------------------
near O  57   :   N   50   2.30347  N   52   2.31372  H   13   2.52833  H    7   2.57520  H   18   2.60366
near O  57   :   H   79   2.64245  C   14   2.96918  C   16   2.99114  C   17   3.14340  C   10   3.15302
near O  57   :   H   51   3.16491  C    6   3.18532  O   59   3.52975  H   11   3.61476  H    9   3.63164
=========================================================================================================
conn Ni 58   :   O   59   1.84688  N   53   1.84783  N   52   1.85206  N   54   1.85657
---------------------------------------------------------------------------------------------------------
near Ni 58   :   H   60   2.27173  H   56   2.53426  C   35   2.68682  C   26   2.69522  C   16   2.71674
near Ni 58   :   C   25   2.73270  C   15   2.90075  C   36   2.93014  H   51   3.02779  N   55   3.10603
near Ni 58   :   H   79   3.28326  N   50   3.33452  C   74   3.37963  C   62   3.39954  N   75   3.41520
=========================================================================================================
conn O  59   :   H   60   0.97509  Ni  58   1.84688
---------------------------------------------------------------------------------------------------------
near O  59   :   H   56   1.76211  N   52   2.71241  N   55   2.75030  N   54   2.83699  H    9   2.83940
near O  59   :   C   15   2.87654  H   51   3.05503  N   50   3.06596  O   73   3.09288  H   80   3.11649
near O  59   :   H   79   3.21077  C   36   3.31229  H   47   3.35103  C   77   3.50058  H   49   3.50126
=========================================================================================================
conn H  60   :   O   59   0.97509
---------------------------------------------------------------------------------------------------------
near H  60   :   H   56   2.06987  O   73   2.16984  Ni  58   2.27173  H   80   2.60755  C   74   2.77691
near H  60   :   N   54   2.87531  N   55   2.94458  C   77   3.13658  H   79   3.16561  N   75   3.19900
near H  60   :   N   52   3.38445  C   36   3.39337  H    9   3.45952  H   49   3.58089  H   84   3.59129
=========================================================================================================
conn O  61   :   C   62   1.23741
---------------------------------------------------------------------------------------------------------
near O  61   :   H   51   1.98372  H   66   2.04738  N   63   2.29897  H   70   2.39814  H   41   2.64475
near O  61   :   C   65   2.83488  H    3   2.96703  N   50   2.99789  H    5   3.04578  C    2   3.39544
near O  61   :   H   72   3.50783  Ni  58   3.56079  N   52   3.57758  C   64   3.59806  C   38   3.63075
=========================================================================================================
conn C  62   :   H   66   1.10569  O   61   1.23741  N   63   1.34232
---------------------------------------------------------------------------------------------------------
near C  62   :   C   64   2.42858  C   65   2.43367  H   70   2.51307  H   68   2.51339  H   51   2.89000
near C  62   :   H   41   2.97983  H   72   3.10216  H   69   3.13487  H   67   3.16459  H   71   3.19641
near C  62   :   Ni  58   3.39954  N   54   3.53840  C   36   3.54648  H   39   3.64995  N   52   3.73915
=========================================================================================================
conn N  63   :   C   62   1.34232  C   64   1.44555  C   65   1.44663
---------------------------------------------------------------------------------------------------------
near N  63   :   H   66   2.03738  H   70   2.07766  H   68   2.08674  H   71   2.09251  H   67   2.09493
near N  63   :   H   72   2.09799  H   69   2.10078  O   61   2.29897  N   53   3.50961  C   25   3.59105
near N  63   :   H   51   3.59264  Ni  58   3.80650  C   16   3.84101  N   52   3.86077  N   54   4.06058
=========================================================================================================
conn C  64   :   H   68   1.09318  H   67   1.09641  H   69   1.09660  N   63   1.44555
---------------------------------------------------------------------------------------------------------
near C  64   :   C   62   2.42858  C   65   2.47046  H   66   2.51851  H   71   2.70409  H   72   2.80318
near C  64   :   H   70   3.38111  N   53   3.57555  O   61   3.59806  C   26   3.72153  C   25   3.79333
near C  64   :   H   24   3.90570  C   23   4.00228  C   35   4.02361  N   54   4.15044  C   27   4.33958
=========================================================================================================
conn C  65   :   H   70   1.09105  H   71   1.09494  H   72   1.09708  N   63   1.44663
---------------------------------------------------------------------------------------------------------
near C  65   :   C   62   2.43367  C   64   2.47046  H   67   2.74869  H   69   2.76630  O   61   2.83488
near C  65   :   H   66   3.38053  H   68   3.39160  C   16   3.56091  C   25   3.62457  H   51   3.63829
near C  65   :   N   52   3.86388  C   17   3.88754  C   23   3.91127  N   53   4.05159  C   21   4.17303
=========================================================================================================
conn H  66   :   C   62   1.10569
---------------------------------------------------------------------------------------------------------
near H  66   :   N   63   2.03738  O   61   2.04738  H   68   2.10960  C   64   2.51851  H   41   2.61531
near H  66   :   C   36   2.75790  H   39   2.77480  O    1   2.94565  N   54   3.04477  C   38   3.10741
near H  66   :   N   55   3.15385  H   69   3.25474  H   67   3.30924  C   65   3.38053  Ni  58   3.49581
=========================================================================================================
conn H  67   :   C   64   1.09641
---------------------------------------------------------------------------------------------------------
near H  67   :   H   68   1.77820  H   69   1.77895  N   63   2.09493  H   71   2.52483  C   65   2.74869
near H  67   :   H   24   2.83565  N   53   3.01804  C   23   3.05813  C   25   3.08124  C   26   3.11401
near H  67   :   C   62   3.16459  H   72   3.20522  H   66   3.30924  C   27   3.51389  H   28   3.69500
=========================================================================================================
conn H  68   :   C   64   1.09318
---------------------------------------------------------------------------------------------------------
near H  68   :   H   67   1.77820  H   69   1.78295  N   63   2.08674  H   66   2.10960  C   62   2.51339
near H  68   :   C   65   3.39160  C   35   3.45610  C   26   3.51931  O    1   3.59247  N   54   3.61178
near H  68   :   N   53   3.67253  H   71   3.69715  O   61   3.75007  H   72   3.77388  C   36   3.78623
=========================================================================================================
conn H  69   :   C   64   1.09660
---------------------------------------------------------------------------------------------------------
near H  69   :   H   67   1.77895  H   68   1.78295  N   63   2.10078  H   72   2.65375  C   65   2.76630
near H  69   :   H   71   3.07106  C   62   3.13487  H   66   3.25474  H   70   3.76520  O   61   4.23342
near H  69   :   H   24   4.48107  N   53   4.61533  C   23   4.66544  C   25   4.68670  C   26   4.71463
=========================================================================================================
conn H  70   :   C   65   1.09105
---------------------------------------------------------------------------------------------------------
near H  70   :   H   71   1.78466  H   72   1.78541  N   63   2.07766  O   61   2.39814  C   62   2.51307
near H  70   :   H   51   2.84519  C   64   3.38111  C   16   3.42976  N   50   3.46474  N   52   3.49786
near H  70   :   H   66   3.60157  C   17   3.65644  H   67   3.69506  H   69   3.76520  H    5   3.79838
=========================================================================================================
conn H  71   :   C   65   1.09494
---------------------------------------------------------------------------------------------------------
near H  71   :   H   72   1.77845  H   70   1.78466  N   63   2.09251  H   67   2.52483  C   64   2.70409
near H  71   :   C   25   2.91434  C   23   2.94733  C   16   2.97888  H   69   3.07106  C   21   3.09521
near H  71   :   C   17   3.16193  C   62   3.19641  C   19   3.21260  H   24   3.48700  N   53   3.63662
=========================================================================================================
conn H  72   :   C   65   1.09708
---------------------------------------------------------------------------------------------------------
near H  72   :   H   71   1.77845  H   70   1.78541  N   63   2.09799  H   69   2.65375  C   64   2.80318
near H  72   :   C   62   3.10216  H   67   3.20522  O   61   3.50783  H   68   3.77388  H   66   3.96905
near H  72   :   H   51   4.53159  C   16   4.58381  C   25   4.58944  C   23   4.65321  C   17   4.73855
=========================================================================================================
conn O  73   :   C   74   1.23827
---------------------------------------------------------------------------------------------------------
near O  73   :   H   84   2.04886  H   60   2.16984  N   75   2.29986  H   80   2.40375  C   77   2.84127
near O  73   :   O   59   3.09288  H   79   3.53119  Ni  58   3.56598  C   76   3.60080  N   54   3.61670
near O  73   :   H   78   3.64455  H   82   3.75728  H   56   3.82744  C   35   4.01503  H   81   4.24231
=========================================================================================================
conn C  74   :   H   84   1.10664  O   73   1.23827  N   75   1.34333
---------------------------------------------------------------------------------------------------------
near C  74   :   C   76   2.43162  C   77   2.43909  H   80   2.51709  H   82   2.51985  H   60   2.77691
near C  74   :   H   79   3.12913  H   81   3.14135  H   83   3.16261  H   78   3.17730  Ni  58   3.37963
near C  74   :   O   59   3.50532  N   54   3.57566  C   35   3.62039  C   26   3.73729  N   53   3.79579
=========================================================================================================
conn N  75   :   C   74   1.34333  C   76   1.44562  C   77   1.44808
---------------------------------------------------------------------------------------------------------
near N  75   :   H   84   2.04000  H   80   2.07899  H   82   2.08856  H   78   2.08983  H   83   2.09517
near N  75   :   H   81   2.09850  H   79   2.10203  O   73   2.29986  H   60   3.19900  Ni  58   3.41520
near N  75   :   N   53   3.61482  O   59   3.69546  C   26   3.90210  N   52   3.94119  C   25   4.11690
=========================================================================================================
conn C  76   :   H   82   1.09288  H   81   1.09636  H   83   1.09664  N   75   1.44562
---------------------------------------------------------------------------------------------------------
near C  76   :   C   74   2.43162  C   77   2.46631  H   84   2.52500  H   78   2.69791  H   79   2.80083
near C  76   :   H   80   3.37915  N   53   3.50589  O   73   3.60080  C   26   3.69665  C   25   3.71205
near C  76   :   H   28   3.77966  C   27   3.87474  Ni  58   4.01171  C   16   4.10135  N   52   4.28391
=========================================================================================================
conn C  77   :   H   80   1.09046  H   78   1.09604  H   79   1.09647  N   75   1.44808
---------------------------------------------------------------------------------------------------------
near C  77   :   C   74   2.43909  C   76   2.46631  H   83   2.73767  H   81   2.76151  O   73   2.84127
near C  77   :   H   60   3.13658  H   84   3.38644  H   82   3.39050  O   59   3.50058  O   57   3.66923
near C  77   :   Ni  58   3.72121  N   52   3.74538  C   15   4.01755  C   16   4.21385  N   53   4.32006
=========================================================================================================
conn H  78   :   C   77   1.09604
---------------------------------------------------------------------------------------------------------
near H  78   :   H   79   1.78603  H   80   1.78725  N   75   2.08983  H   81   2.53668  C   76   2.69791
near H  78   :   H   83   3.03820  C   74   3.17730  O   73   3.64455  H   82   3.70172  H   84   4.02154
near H  78   :   H   60   4.19012  O   57   4.19658  O   59   4.56429  N   52   4.60309  Ni  58   4.77042
=========================================================================================================
conn H  79   :   C   77   1.09647
---------------------------------------------------------------------------------------------------------
near H  79   :   H   80   1.77595  H   78   1.78603  N   75   2.10203  H   83   2.62494  O   57   2.64245
near H  79   :   C   76   2.80083  N   52   2.84709  C   15   3.02754  C   74   3.12913  H   60   3.16561
near H  79   :   O   59   3.21077  H   81   3.22563  Ni  58   3.28326  C   16   3.30901  O   73   3.53119
=========================================================================================================
conn H  80   :   C   77   1.09046
---------------------------------------------------------------------------------------------------------
near H  80   :   H   79   1.77595  H   78   1.78725  N   75   2.07899  O   73   2.40375  C   74   2.51709
near H  80   :   H   60   2.60755  O   59   3.11649  C   76   3.37915  H   84   3.60581  H   81   3.70797
near H  80   :   H   83   3.73932  Ni  58   3.85654  O   57   3.86658  N   52   4.10348  H   82   4.16434
=========================================================================================================
conn H  81   :   C   76   1.09636
---------------------------------------------------------------------------------------------------------
near H  81   :   H   83   1.77857  H   82   1.78266  N   75   2.09850  H   78   2.53668  C   77   2.76151
near H  81   :   C   74   3.14135  H   79   3.22563  H   84   3.26743  H   80   3.70797  O   73   4.24231
near H  81   :   H   28   4.53493  N   53   4.55541  C   25   4.59904  C   26   4.74726  C   27   4.76754
=========================================================================================================
conn H  82   :   C   76   1.09288
---------------------------------------------------------------------------------------------------------
near H  82   :   H   83   1.77854  H   81   1.78266  N   75   2.08856  H   84   2.11985  C   74   2.51985
near H  82   :   H   28   3.10539  C   27   3.12305  C   26   3.22649  C   77   3.39050  N   53   3.44566
near H  82   :   H   78   3.70172  O   73   3.75728  H   79   3.76149  C   29   3.77759  C   25   3.85426
=========================================================================================================
conn H  83   :   C   76   1.09664
---------------------------------------------------------------------------------------------------------
near H  83   :   H   82   1.77854  H   81   1.77857  N   75   2.09517  H   79   2.62494  C   77   2.73767
near H  83   :   C   25   2.83245  N   53   2.97245  H   78   3.03820  C   74   3.16261  C   16   3.16896
near H  83   :   H   84   3.30990  C   23   3.38252  H   28   3.44122  C   26   3.46870  N   52   3.59808
=========================================================================================================
conn H  84   :   C   74   1.10664
---------------------------------------------------------------------------------------------------------
near H  84   :   N   75   2.04000  O   73   2.04886  H   82   2.11985  C   76   2.52500  C   35   3.18933
near H  84   :   H   81   3.26743  C   26   3.30910  H   83   3.30990  C   77   3.38644  C   33   3.51153
near H  84   :   N   54   3.54752  H   60   3.59129  H   80   3.60581  C   27   3.70097  N   53   3.75042
=========================================================================================================

A N G L E S (degree)

i1        i2        i3              A123
ANG C      2  C     14  N     50   106.27113
ANG C      2  C     14  C     10   109.75927
ANG C      2  C     14  C      6   109.85407
ANG H      3  C      2  H      4   108.35918
ANG H      3  C      2  H      5   108.03459
ANG H      3  C      2  C     14   111.10620
ANG H      4  C      2  H      5   108.45291
ANG H      4  C      2  C     14   109.68449
ANG H      5  C      2  C     14   111.11556
ANG C      6  C     14  N     50   109.56091
ANG C      6  C     14  C     10   110.99108
ANG H      7  C      6  H      9   108.01596
ANG H      7  C      6  H      8   108.67178
ANG H      7  C      6  C     14   110.85216
ANG H      8  C      6  H      9   109.22470
ANG H      8  C      6  C     14   109.85503
ANG H      9  C      6  C     14   110.17411
ANG C     10  C     14  N     50   110.29356
ANG H     11  C     10  H     13   108.61550
ANG H     11  C     10  H     12   108.36090
ANG H     11  C     10  C     14   110.50800
ANG H     12  C     10  H     13   108.59569
ANG H     12  C     10  C     14   109.76149
ANG H     13  C     10  C     14   110.93406
ANG C     14  N     50  C     15   126.12830
ANG C     15  N     52  C     16   121.54140
ANG C     15  N     52  Ni    58   123.46095
ANG C     16  N     52  Ni    58   114.81352
ANG C     16  C     17  C     19   119.32161
ANG C     16  C     25  N     53   111.58246
ANG C     16  C     25  C     23   119.26136
ANG C     17  C     19  C     21   120.77552
ANG C     17  C     16  N     52   126.52078
ANG C     17  C     16  C     25   119.93378
ANG H     18  C     17  C     19   120.98588
ANG H     18  C     17  C     16   119.68560
ANG C     19  C     21  C     23   121.07728
ANG H     20  C     19  C     17   119.56138
ANG H     20  C     19  C     21   119.65264
ANG C     21  C     23  C     25   119.48966
ANG H     22  C     21  C     23   119.19188
ANG H     22  C     21  C     19   119.72908
ANG C     23  C     25  N     53   129.05459
ANG H     24  C     23  C     21   119.48051
ANG H     24  C     23  C     25   121.00439
ANG C     25  N     53  C     26   131.21643
ANG C     25  N     53  Ni    58   115.72229
ANG C     25  C     16  N     52   113.43906
ANG C     26  N     53  Ni    58   112.89007
ANG C     26  C     27  C     29   119.49282
ANG C     26  C     35  N     54   113.90789
ANG C     26  C     35  C     33   119.44880
ANG C     27  C     29  C     31   120.73131
ANG C     27  C     26  N     53   128.15391
ANG C     27  C     26  C     35   119.80596
ANG H     28  C     27  C     29   119.57949
ANG H     28  C     27  C     26   120.85615
ANG C     29  C     31  C     33   120.84024
ANG H     30  C     29  C     27   119.30448
ANG H     30  C     29  C     31   119.95274
ANG C     31  C     33  C     35   119.66712
ANG H     32  C     31  C     33   119.37872
ANG H     32  C     31  C     29   119.76746
ANG C     33  C     35  N     54   126.56357
ANG H     34  C     33  C     31   120.75103
ANG H     34  C     33  C     35   119.56299
ANG C     35  N     54  C     36   120.87888
ANG C     35  N     54  Ni    58   111.37381
ANG C     35  C     26  N     53   111.96581
ANG C     36  N     55  C     37   126.36721
ANG C     36  N     54  Ni    58   125.88706
ANG C     38  C     37  N     55   110.02113
ANG C     38  C     37  C     46   109.45382
ANG C     38  C     37  C     42   110.87818
ANG H     39  C     38  H     40   108.39037
ANG H     39  C     38  H     41   108.76625
ANG H     39  C     38  C     37   110.81223
ANG H     40  C     38  H     41   108.82143
ANG H     40  C     38  C     37   109.88556
ANG H     41  C     38  C     37   110.11559
ANG C     42  C     37  N     55   110.79961
ANG C     42  C     37  C     46   109.71019
ANG H     43  C     42  H     45   108.61943
ANG H     43  C     42  H     44   108.35703
ANG H     43  C     42  C     37   110.44520
ANG H     44  C     42  H     45   108.67579
ANG H     44  C     42  C     37   109.84277
ANG H     45  C     42  C     37   110.83886
ANG C     46  C     37  N     55   105.84905
ANG H     47  C     46  H     48   108.23299
ANG H     47  C     46  H     49   108.26911
ANG H     47  C     46  C     37   110.87208
ANG H     48  C     46  H     49   108.29827
ANG H     48  C     46  C     37   110.00696
ANG H     49  C     46  C     37   111.06976
ANG N     50  C     15  O     57   127.53238
ANG N     50  C     15  N     52   112.13992
ANG H     51  N     50  C     15   116.34793
ANG H     51  N     50  C     14   116.83337
ANG N     52  C     15  O     57   120.32121
ANG N     52  Ni    58  O     59    94.32629
ANG N     52  Ni    58  N     53    84.24939
ANG N     52  Ni    58  N     54   161.39087
ANG N     53  Ni    58  O     59   164.24739
ANG N     53  Ni    58  N     54    85.09556
ANG N     54  C     36  O      1   121.71618
ANG N     54  C     36  N     55   112.47765
ANG N     54  Ni    58  O     59    99.99912
ANG N     55  C     36  O      1   125.73818
ANG H     56  N     55  C     36   115.61060
ANG H     56  N     55  C     37   117.69306
ANG H     60  O     59  Ni    58   102.81668
ANG C     62  N     63  C     64   121.13459
ANG C     62  N     63  C     65   121.48242
ANG N     63  C     62  O     61   125.99253
ANG C     64  N     63  C     65   117.33963
ANG H     66  C     62  O     61   121.70370
ANG H     66  C     62  N     63   112.30377
ANG H     67  C     64  H     68   108.60654
ANG H     67  C     64  H     69   108.42472
ANG H     67  C     64  N     63   110.24776
ANG H     68  C     64  H     69   109.01925
ANG H     68  C     64  N     63   109.78556
ANG H     69  C     64  N     63   110.70946
ANG H     70  C     65  H     71   109.45398
ANG H     70  C     65  H     72   109.36267
ANG H     70  C     65  N     63   109.11139
ANG H     71  C     65  H     72   108.45158
ANG H     71  C     65  N     63   110.06700
ANG H     72  C     65  N     63   110.37703
ANG C     74  N     75  C     76   121.31156
ANG C     74  N     75  C     77   121.75762
ANG N     75  C     74  O     73   125.91577
ANG C     76  N     75  C     77   116.92586
ANG H     78  C     77  H     80   109.65127
ANG H     78  C     77  H     79   109.09693
ANG H     78  C     77  N     75   109.68264
ANG H     79  C     77  H     80   108.59800
ANG H     79  C     77  N     75   110.63945
ANG H     80  C     77  N     75   109.15333
ANG H     81  C     76  H     82   109.03284
ANG H     81  C     76  H     83   108.39179
ANG H     81  C     76  N     75   110.53413
ANG H     82  C     76  H     83   108.64191
ANG H     82  C     76  N     75   109.94541
ANG H     83  C     76  N     75   110.24829
ANG H     84  C     74  O     73   121.69281
ANG H     84  C     74  N     75   112.38773
