# Supplementary material for: Enhanced Proton-Coupled Electron-Transfer Reactivity by a Mononuclear Nickel(II) Hydroxide Radical Complex
Source: Inorg Chem. 2024 Dec 16;63(52):24453–65. doi: 10.1021/acs.inorgchem.4c03370 (PMC11688665; doi:10.1021/acs.inorgchem.4c03370)
Supplement: Supplementary file 2 — ic4c03370_si_002.zip [file ic4c03370_si_002.zip › CompData/opt_niohdmf2_0_3.9938484.out.xyz]

  84
opt_niohdmf2_0_3.9938484.out       -11883.8565
O       2.046241    3.276748   -1.112968
C      -4.717974    1.255028   -0.705608
H      -3.976241    2.060953   -0.699315
H      -5.700946    1.689909   -0.503159
H      -4.733109    0.815866   -1.709076
C      -4.362515    0.848492    1.738768
H      -4.128624    0.108095    2.508558
H      -5.337799    1.292532    1.964228
H      -3.594822    1.627822    1.774276
C      -5.429676   -0.923534    0.294929
H      -5.447329   -1.379310   -0.701151
H      -6.425563   -0.520818    0.507713
H      -5.203392   -1.700116    1.029995
C      -4.394030    0.201083    0.351479
C      -2.363111   -1.217642    0.724864
C      -0.493353   -2.476777   -0.197755
C      -1.199033   -3.675609   -0.410004
H      -2.234934   -3.753192   -0.093399
C      -0.565604   -4.732094   -1.038094
H      -1.111399   -5.655853   -1.215942
C       0.764938   -4.617367   -1.470397
H       1.236658   -5.448050   -1.990013
C       1.490010   -3.454769   -1.254986
H       2.502086   -3.379664   -1.634101
C       0.888218   -2.379826   -0.582917
C       2.695752   -0.683344   -0.330744
C       3.884868   -1.417638   -0.457093
H       3.866595   -2.499432   -0.513451
C       5.101929   -0.753288   -0.445599
H       6.022454   -1.327084   -0.526162
C       5.155866    0.638674   -0.306105
H       6.119834    1.142559   -0.286212
C       3.995305    1.384484   -0.164631
H       4.040181    2.458469   -0.026232
C       2.750990    0.738888   -0.167445
C       1.272132    2.671127   -0.364620
C      -0.528824    4.414786   -0.257047
C      -0.830082    4.440571   -1.759617
H       0.094197    4.390699   -2.342169
H      -1.352404    5.367638   -2.018990
H      -1.464229    3.589767   -2.031341
C       0.357497    5.597032    0.141916
H       0.565333    5.573730    1.217327
H      -0.151600    6.538502   -0.090705
H       1.307407    5.570262   -0.397694
C      -1.840762    4.466476    0.526269
H      -2.483700    3.617730    0.267443
H      -2.380454    5.388612    0.291958
H      -1.656103    4.440807    1.606235
N      -3.056573   -0.318936    0.019462
H      -2.554875    0.149319   -0.734392
N      -1.001655   -1.315300    0.285822
N       1.410163   -1.156117   -0.276836
N       1.519604    1.326201    0.040735
N       0.104577    3.143350    0.106173
H      -0.430634    2.494540    0.702248
O      -2.764333   -1.905845    1.663329
Ni      0.227447    0.059582    0.456479
O      -0.821218    1.040569    1.617913
H      -0.202947    1.251744    2.341751
O      -1.760229    0.981090   -2.350507
C      -0.598745    0.830392   -2.749788
N      -0.098341   -0.276388   -3.321147
C       1.279382   -0.336179   -3.754649
C      -0.925753   -1.435467   -3.575444
H       0.154474    1.635201   -2.663257
H       1.793491   -1.174800   -3.270376
H       1.792783    0.590436   -3.484742
H       1.338477   -0.474111   -4.840932
H      -1.895510   -1.294265   -3.095833
H      -0.447244   -2.334273   -3.172871
H      -1.070060   -1.572521   -4.654326
O       1.515920    1.008009    3.643409
C       2.055845   -0.051029    3.296660
N       1.494845   -1.270999    3.335165
C       2.212204   -2.442342    2.884429
C       0.155152   -1.478106    3.844356
H       0.175187   -2.230905    4.640719
H      -0.513656   -1.819049    3.045169
H      -0.226971   -0.536336    4.239510
H       2.347824   -3.151411    3.709559
H       3.192809   -2.153250    2.498131
H       1.654568   -2.944547    2.084778
H       3.087951   -0.074112    2.898059
