# Supplementary material for: Enhanced Proton-Coupled Electron-Transfer Reactivity by a Mononuclear Nickel(II) Hydroxide Radical Complex
Source: Inorg Chem. 2024 Dec 16;63(52):24453–65. doi: 10.1021/acs.inorgchem.4c03370 (PMC11688665; doi:10.1021/acs.inorgchem.4c03370)
Supplement: Supplementary file 2 — ic4c03370_si_002.zip [file ic4c03370_si_002.zip › CompData/frq_Ni-OH_-1_2.1327557.out.molf]

[Molden Format]
[Atoms] AU
 Ni     1    28    0.000000    0.000000    0.000000
 O      2     8    0.000000    0.000000    3.497505
 H      3     1    1.642550   -0.590917    4.044770
 C      4     6    3.189668    6.645977    5.355672
 H      5     1    1.563181    7.300200    4.251317
 H      6     1    3.929874    8.250733    6.428092
 H      7     1    2.527886    5.220557    6.706071
 C      8     6    7.468197    4.642112    5.230006
 H      9     1    6.834383    3.207810    6.582860
 H     10     1    8.296842    6.216065    6.289386
 H     11     1    8.928766    3.812900    4.027384
 C     12     6    6.102114    7.612761    1.770862
 H     13     1    7.545865    6.876902    0.491329
 H     14     1    6.888996    9.225831    2.802464
 H     15     1    4.498682    8.277945    0.642318
 C     16     6    5.241155    5.568267    3.628841
 C     17     6    5.161787    1.901631    0.558414
 C     18     6    4.268324   -1.525009   -2.330788
 C     19     6    6.659016   -2.548484   -2.821361
 H     20     1    8.224654   -2.073974   -1.588126
 C     21     6    6.995388   -4.206152   -4.835620
 H     22     1    8.856012   -5.015522   -5.175959
 C     23     6    4.960909   -4.893634   -6.373290
 H     24     1    5.224714   -6.256883   -7.890362
 C     25     6    2.578720   -3.877529   -5.950369
 H     26     1    0.997397   -4.494713   -7.098378
 C     27     6    2.215326   -2.144083   -3.972960
 C     28     6   -2.240648   -0.748331   -4.555562
 C     29     6   -2.596106   -1.059380   -7.168109
 H     30     1   -1.003067   -1.512915   -8.374699
 C     31     6   -4.959019   -0.674821   -8.234859
 H     32     1   -5.217156   -0.905179  -10.261968
 C     33     6   -6.980648    0.044787   -6.696244
 H     34     1   -8.837682    0.359615   -7.526023
 C     35     6   -6.662796    0.416307   -4.116390
 H     36     1   -8.244497    1.017051   -2.969326
 C     37     6   -4.281363    0.068597   -2.970838
 C     38     6   -5.397057    1.270463    1.290683
 C     39     6   -5.791443    3.067403    5.664076
 C     40     6   -6.658638    0.585248    6.878981
 H     41     1   -8.008281   -0.394197    5.659540
 H     42     1   -7.569675    0.954501    8.701432
 H     43     1   -5.034419   -0.658947    7.199478
 C     44     6   -8.037950    4.829384    5.216211
 H     45     1   -7.404135    6.594766    4.338622
 H     46     1   -8.944073    5.288587    7.020143
 H     47     1   -9.430111    3.943480    3.977117
 C     48     6   -3.890001    4.375094    7.403568
 H     49     1   -2.251986    3.157921    7.759404
 H     50     1   -4.773826    4.816345    9.220162
 H     51     1   -3.215369    6.142554    6.560940
 N     52     7    4.052139    3.466135    2.279387
 H     53     1    2.321150    2.926619    2.902808
 N     54     7    3.573850    0.000000   -0.319742
 N     55     7   -0.006236   -0.980768   -3.263368
 N     56     7   -3.585377    0.567107   -0.503234
 N     57     7   -4.427817    2.596672    3.284344
 H     58     1   -2.546784    2.297340    3.555142
 O     59     8    7.365207    2.200586   -0.198988
 O     60     8   -7.690051    0.820708    1.074876
[FREQ]
   -29.782
   -31.053
    34.196
     7.923
    27.577
    41.503
    60.163
    70.407
    83.843
    88.506
    97.511
    99.893
   141.137
   145.438
   170.178
   184.098
   196.012
   199.339
   201.297
   212.053
   221.770
   231.121
   240.307
   244.806
   250.260
   261.426
   271.453
   276.339
   300.753
   311.596
   314.099
   333.352
   343.979
   345.694
   352.165
   355.340
   366.946
   374.323
   383.439
   411.238
   416.568
   434.570
   447.795
   457.498
   459.206
   463.494
   470.191
   473.449
   485.812
   536.709
   541.528
   542.921
   590.126
   596.282
   605.800
   612.045
   676.062
   676.422
   718.784
   726.050
   730.800
   737.669
   740.407
   746.203
   757.276
   772.177
   802.882
   818.782
   824.046
   834.221
   840.921
   857.338
   865.935
   890.195
   903.881
   906.732
   906.847
   907.465
   913.967
   915.088
   916.267
   927.196
   929.232
   944.386
   947.613
   949.007
   953.219
  1014.615
  1016.212
  1019.291
  1024.581
  1032.241
  1043.793
  1045.449
  1051.828
  1115.148
  1122.012
  1132.809
  1139.028
  1185.948
  1197.315
  1204.165
  1209.653
  1212.240
  1214.399
  1219.897
  1236.154
  1251.556
  1262.110
  1278.750
  1288.485
  1309.814
  1328.527
  1329.982
  1334.700
  1335.893
  1354.163
  1358.546
  1359.906
  1361.405
  1374.290
  1408.438
  1408.796
  1423.122
  1424.688
  1424.903
  1427.117
  1429.408
  1433.014
  1433.770
  1435.860
  1440.479
  1440.675
  1444.367
  1457.865
  1461.307
  1463.324
  1518.404
  1539.385
  1551.217
  1561.286
  1568.796
  1583.018
  1625.189
  1630.700
  2985.245
  2987.051
  2989.994
  2990.328
  2996.124
  2996.316
  3080.671
  3083.719
  3087.198
  3087.414
  3088.298
  3089.923
  3101.606
  3104.233
  3108.242
  3110.497
  3114.862
  3120.008
  3129.182
  3132.318
  3147.916
  3148.832
  3175.868
  3189.858
  3191.724
  3211.570
  3412.605
  3457.825
  3739.289
[FR-COORD]
 Ni    0.000000    0.000000    0.000000
 O     0.000000    0.000000    3.497505
 H     1.642550   -0.590917    4.044770
 C     3.189668    6.645977    5.355672
 H     1.563181    7.300200    4.251317
 H     3.929874    8.250733    6.428092
 H     2.527886    5.220557    6.706071
 C     7.468197    4.642112    5.230006
 H     6.834383    3.207810    6.582860
 H     8.296842    6.216065    6.289386
 H     8.928766    3.812900    4.027384
 C     6.102114    7.612761    1.770862
 H     7.545865    6.876902    0.491329
 H     6.888996    9.225831    2.802464
 H     4.498682    8.277945    0.642318
 C     5.241155    5.568267    3.628841
 C     5.161787    1.901631    0.558414
 C     4.268324   -1.525009   -2.330788
 C     6.659016   -2.548484   -2.821361
 H     8.224654   -2.073974   -1.588126
 C     6.995388   -4.206152   -4.835620
 H     8.856012   -5.015522   -5.175959
 C     4.960909   -4.893634   -6.373290
 H     5.224714   -6.256883   -7.890362
 C     2.578720   -3.877529   -5.950369
 H     0.997397   -4.494713   -7.098378
 C     2.215326   -2.144083   -3.972960
 C    -2.240648   -0.748331   -4.555562
 C    -2.596106   -1.059380   -7.168109
 H    -1.003067   -1.512915   -8.374699
 C    -4.959019   -0.674821   -8.234859
 H    -5.217156   -0.905179  -10.261968
 C    -6.980648    0.044787   -6.696244
 H    -8.837682    0.359615   -7.526023
 C    -6.662796    0.416307   -4.116390
 H    -8.244497    1.017051   -2.969326
 C    -4.281363    0.068597   -2.970838
 C    -5.397057    1.270463    1.290683
 C    -5.791443    3.067403    5.664076
 C    -6.658638    0.585248    6.878981
 H    -8.008281   -0.394197    5.659540
 H    -7.569675    0.954501    8.701432
 H    -5.034419   -0.658947    7.199478
 C    -8.037950    4.829384    5.216211
 H    -7.404135    6.594766    4.338622
 H    -8.944073    5.288587    7.020143
 H    -9.430111    3.943480    3.977117
 C    -3.890001    4.375094    7.403568
 H    -2.251986    3.157921    7.759404
 H    -4.773826    4.816345    9.220162
 H    -3.215369    6.142554    6.560940
 N     4.052139    3.466135    2.279387
 H     2.321150    2.926619    2.902808
 N     3.573850    0.000000   -0.319742
 N    -0.006236   -0.980768   -3.263368
 N    -3.585377    0.567107   -0.503234
 N    -4.427817    2.596672    3.284344
 H    -2.546784    2.297340    3.555142
 O     7.365207    2.200586   -0.198988
 O    -7.690051    0.820708    1.074876
[FR-NORM-COORD]
vibration    1
    0.001000    0.017000   -0.010000
    0.013000    0.060000   -0.011000
    0.025000    0.096000   -0.007000
   -0.024000    0.077000   -0.084000
    0.070000    0.183000   -0.160000
    0.004000    0.017000   -0.014000
   -0.173000    0.088000   -0.145000
   -0.124000   -0.148000    0.108000
   -0.278000   -0.130000    0.057000
   -0.084000   -0.212000    0.172000
   -0.110000   -0.219000    0.173000
    0.216000   -0.011000    0.089000
    0.258000   -0.055000    0.163000
    0.227000   -0.065000    0.164000
    0.314000    0.082000    0.006000
    0.011000    0.000000    0.006000
    0.002000    0.023000   -0.021000
   -0.001000    0.014000   -0.013000
   -0.001000    0.015000   -0.016000
    0.002000    0.024000   -0.024000
   -0.005000    0.006000   -0.010000
   -0.004000    0.008000   -0.012000
   -0.008000   -0.006000   -0.000000
   -0.010000   -0.012000    0.005000
   -0.009000   -0.008000    0.003000
   -0.011000   -0.016000    0.012000
   -0.005000   -0.000000   -0.004000
   -0.010000   -0.011000    0.001000
   -0.017000   -0.019000    0.003000
   -0.021000   -0.023000   -0.001000
   -0.020000   -0.020000    0.008000
   -0.026000   -0.026000    0.010000
   -0.015000   -0.013000    0.011000
   -0.017000   -0.012000    0.015000
   -0.009000   -0.007000    0.010000
   -0.005000   -0.001000    0.012000
   -0.006000   -0.008000    0.003000
   -0.004000   -0.021000    0.006000
   -0.001000   -0.002000   -0.001000
    0.081000   -0.017000    0.026000
    0.096000   -0.064000    0.046000
    0.088000   -0.029000    0.032000
    0.119000    0.031000    0.018000
   -0.053000   -0.066000    0.013000
   -0.114000   -0.058000   -0.014000
   -0.039000   -0.072000    0.022000
   -0.048000   -0.116000    0.043000
   -0.015000    0.061000   -0.033000
    0.022000    0.107000   -0.043000
   -0.005000    0.051000   -0.026000
   -0.071000    0.072000   -0.054000
   -0.029000    0.085000   -0.094000
   -0.031000    0.088000   -0.097000
   -0.000000    0.027000   -0.022000
   -0.007000   -0.003000   -0.003000
   -0.002000   -0.001000   -0.000000
   -0.015000    0.016000   -0.013000
   -0.007000    0.056000   -0.029000
    0.028000   -0.025000    0.035000
    0.005000   -0.072000    0.026000
vibration    2
   -0.006000    0.011000    0.002000
   -0.036000    0.037000    0.002000
   -0.057000   -0.011000    0.014000
    0.035000   -0.032000    0.034000
   -0.006000   -0.078000    0.067000
    0.028000   -0.004000   -0.003000
    0.097000   -0.030000    0.067000
    0.070000    0.049000   -0.044000
    0.131000    0.047000   -0.019000
    0.059000    0.076000   -0.076000
    0.061000    0.070000   -0.070000
   -0.065000   -0.014000   -0.044000
   -0.090000   -0.006000   -0.077000
   -0.059000    0.007000   -0.081000
   -0.106000   -0.047000   -0.006000
    0.015000   -0.011000   -0.002000
    0.005000   -0.028000    0.019000
   -0.008000   -0.024000    0.021000
   -0.012000   -0.039000    0.030000
   -0.016000   -0.052000    0.039000
   -0.013000   -0.036000    0.028000
   -0.017000   -0.048000    0.035000
   -0.010000   -0.019000    0.016000
   -0.011000   -0.016000    0.013000
   -0.005000   -0.005000    0.007000
   -0.004000    0.008000   -0.002000
   -0.004000   -0.008000    0.010000
    0.006000    0.021000   -0.008000
    0.006000    0.021000   -0.008000
    0.002000    0.003000   -0.007000
    0.011000    0.044000   -0.010000
    0.011000    0.043000   -0.010000
    0.015000    0.071000   -0.015000
    0.021000    0.093000   -0.020000
    0.015000    0.068000   -0.015000
    0.021000    0.090000   -0.017000
    0.009000    0.038000   -0.014000
   -0.007000   -0.008000   -0.010000
   -0.006000    0.001000   -0.012000
    0.193000   -0.050000    0.024000
    0.236000   -0.153000    0.058000
    0.204000   -0.102000    0.040000
    0.288000    0.067000   -0.004000
   -0.136000   -0.152000    0.038000
   -0.284000   -0.125000   -0.014000
   -0.099000   -0.182000    0.064000
   -0.123000   -0.263000    0.104000
   -0.044000    0.139000   -0.074000
    0.054000    0.256000   -0.124000
   -0.018000    0.078000   -0.047000
   -0.197000    0.186000   -0.098000
    0.025000   -0.046000    0.045000
    0.021000   -0.036000    0.044000
   -0.004000   -0.023000    0.021000
    0.000000    0.005000    0.002000
    0.005000    0.035000   -0.014000
   -0.037000    0.071000   -0.046000
   -0.022000    0.148000   -0.077000
   -0.003000   -0.022000   -0.003000
    0.012000   -0.111000    0.021000
vibration    3
   -0.005000    0.004000   -0.014000
   -0.005000   -0.004000   -0.013000
   -0.012000   -0.031000   -0.020000
    0.075000   -0.141000    0.193000
    0.046000   -0.089000    0.267000
    0.103000   -0.192000    0.250000
    0.111000   -0.207000    0.141000
    0.076000   -0.122000   -0.007000
    0.116000   -0.189000   -0.059000
    0.093000   -0.167000    0.047000
    0.052000   -0.057000   -0.080000
   -0.022000    0.025000    0.158000
   -0.056000    0.084000    0.086000
    0.004000   -0.020000    0.209000
   -0.054000    0.074000    0.232000
    0.032000   -0.059000    0.090000
   -0.013000    0.040000   -0.023000
    0.001000    0.040000   -0.026000
    0.008000    0.057000   -0.029000
    0.008000    0.075000   -0.035000
    0.015000    0.050000   -0.022000
    0.020000    0.064000   -0.023000
    0.016000    0.027000   -0.012000
    0.022000    0.022000   -0.007000
    0.009000    0.011000   -0.010000
    0.010000   -0.007000   -0.003000
    0.001000    0.017000   -0.017000
   -0.015000   -0.031000   -0.004000
   -0.022000   -0.045000   -0.002000
   -0.020000   -0.026000   -0.007000
   -0.032000   -0.083000    0.008000
   -0.038000   -0.094000    0.010000
   -0.036000   -0.110000    0.015000
   -0.045000   -0.143000    0.023000
   -0.029000   -0.094000    0.012000
   -0.034000   -0.116000    0.017000
   -0.018000   -0.051000    0.001000
   -0.003000   -0.014000   -0.005000
    0.005000    0.078000   -0.040000
    0.018000    0.106000    0.026000
    0.022000    0.067000    0.054000
    0.019000    0.150000    0.018000
    0.025000    0.123000    0.058000
   -0.004000    0.057000   -0.082000
   -0.013000    0.031000   -0.141000
    0.005000    0.111000   -0.091000
   -0.008000    0.015000   -0.047000
    0.003000    0.132000   -0.080000
    0.011000    0.151000   -0.053000
    0.006000    0.174000   -0.088000
   -0.010000    0.114000   -0.127000
    0.004000   -0.005000    0.029000
    0.021000   -0.037000    0.051000
   -0.005000    0.036000   -0.025000
   -0.006000   -0.001000   -0.013000
   -0.010000   -0.026000   -0.006000
    0.000000    0.024000   -0.032000
    0.001000    0.034000   -0.032000
   -0.033000    0.083000   -0.064000
   -0.002000   -0.032000    0.016000
vibration    4
    0.014000   -0.059000    0.025000
    0.013000   -0.041000    0.024000
    0.018000   -0.018000    0.032000
   -0.047000    0.024000   -0.072000
   -0.039000   -0.010000   -0.105000
   -0.068000    0.053000   -0.101000
   -0.054000    0.052000   -0.046000
   -0.036000    0.041000    0.016000
   -0.043000    0.069000    0.042000
   -0.053000    0.069000   -0.012000
   -0.021000    0.020000    0.048000
   -0.015000   -0.039000   -0.062000
    0.003000   -0.059000   -0.031000
   -0.034000   -0.012000   -0.089000
   -0.007000   -0.073000   -0.093000
   -0.024000   -0.004000   -0.027000
    0.012000   -0.049000    0.025000
    0.014000   -0.015000   -0.012000
    0.016000    0.005000   -0.043000
    0.019000   -0.017000   -0.038000
    0.018000    0.055000   -0.084000
    0.021000    0.072000   -0.110000
    0.017000    0.083000   -0.096000
    0.019000    0.122000   -0.131000
    0.014000    0.061000   -0.062000
    0.012000    0.083000   -0.072000
    0.013000    0.012000   -0.019000
    0.010000    0.015000    0.014000
    0.007000    0.083000    0.006000
    0.005000    0.110000   -0.007000
    0.008000    0.123000    0.018000
    0.007000    0.180000    0.012000
    0.011000    0.092000    0.037000
    0.013000    0.124000    0.044000
    0.012000    0.019000    0.047000
    0.016000   -0.002000    0.064000
    0.011000   -0.023000    0.036000
    0.009000   -0.115000    0.056000
   -0.035000    0.067000   -0.020000
   -0.089000    0.146000    0.102000
   -0.084000    0.098000    0.136000
   -0.111000    0.262000    0.068000
   -0.113000    0.140000    0.199000
   -0.003000    0.072000   -0.161000
    0.041000    0.017000   -0.241000
   -0.040000    0.181000   -0.207000
    0.014000    0.025000   -0.147000
   -0.048000    0.139000   -0.059000
   -0.074000    0.134000    0.045000
   -0.077000    0.260000   -0.103000
   -0.004000    0.078000   -0.151000
   -0.000000   -0.038000    0.006000
   -0.011000   -0.023000   -0.012000
    0.016000   -0.050000    0.018000
    0.009000   -0.013000    0.010000
    0.013000   -0.082000    0.043000
   -0.006000   -0.068000    0.027000
   -0.003000   -0.039000    0.040000
    0.021000   -0.058000    0.048000
    0.021000   -0.183000    0.077000
vibration    5
   -0.014000   -0.006000   -0.015000
   -0.045000   -0.091000   -0.016000
   -0.042000   -0.089000   -0.019000
   -0.103000    0.021000   -0.043000
   -0.093000   -0.047000   -0.097000
   -0.144000    0.076000   -0.096000
   -0.105000    0.068000    0.005000
   -0.077000    0.067000    0.108000
   -0.083000    0.109000    0.150000
   -0.117000    0.117000    0.065000
   -0.046000    0.040000    0.164000
   -0.053000   -0.077000   -0.026000
   -0.016000   -0.102000    0.030000
   -0.098000   -0.026000   -0.071000
   -0.041000   -0.144000   -0.083000
   -0.060000   -0.020000    0.035000
    0.002000   -0.072000    0.093000
   -0.002000    0.009000   -0.004000
   -0.002000    0.008000   -0.005000
   -0.011000   -0.025000    0.018000
    0.010000    0.051000   -0.038000
    0.011000    0.053000   -0.040000
    0.021000    0.092000   -0.070000
    0.029000    0.124000   -0.098000
    0.021000    0.089000   -0.067000
    0.031000    0.115000   -0.093000
    0.007000    0.050000   -0.034000
   -0.007000    0.012000   -0.020000
   -0.012000    0.012000   -0.020000
   -0.004000    0.071000   -0.031000
   -0.032000   -0.071000   -0.006000
   -0.035000   -0.076000   -0.005000
   -0.050000   -0.157000    0.010000
   -0.071000   -0.239000    0.026000
   -0.043000   -0.138000    0.007000
   -0.059000   -0.204000    0.019000
   -0.020000   -0.036000   -0.011000
    0.012000    0.070000   -0.025000
    0.096000    0.052000   -0.010000
    0.167000    0.029000   -0.007000
    0.156000    0.014000    0.016000
    0.201000   -0.002000    0.017000
    0.197000    0.056000   -0.055000
    0.058000    0.022000    0.066000
    0.002000    0.024000    0.030000
    0.127000    0.022000    0.100000
    0.018000   -0.001000    0.127000
    0.120000    0.070000   -0.049000
    0.155000    0.099000   -0.112000
    0.165000    0.029000   -0.017000
    0.058000    0.094000   -0.047000
   -0.011000   -0.082000    0.092000
   -0.040000   -0.048000    0.037000
   -0.013000   -0.026000    0.017000
    0.004000    0.042000   -0.030000
   -0.011000    0.004000   -0.019000
    0.049000    0.080000   -0.045000
    0.043000    0.036000   -0.059000
    0.028000   -0.101000    0.159000
   -0.001000    0.127000   -0.007000
vibration    6
    0.003000   -0.080000    0.020000
    0.010000   -0.083000    0.023000
    0.007000   -0.104000    0.010000
   -0.167000   -0.057000   -0.007000
   -0.151000   -0.037000   -0.018000
   -0.192000   -0.082000    0.047000
   -0.184000   -0.093000   -0.054000
   -0.159000   -0.043000    0.011000
   -0.179000   -0.078000   -0.036000
   -0.174000   -0.071000    0.065000
   -0.140000   -0.012000    0.012000
   -0.113000    0.048000    0.070000
   -0.069000    0.099000    0.090000
   -0.165000    0.033000    0.132000
   -0.092000    0.053000    0.043000
   -0.135000   -0.005000   -0.001000
   -0.064000    0.041000   -0.061000
    0.009000   -0.031000   -0.002000
    0.026000    0.024000   -0.026000
    0.030000    0.067000   -0.046000
    0.039000    0.023000   -0.023000
    0.053000    0.064000   -0.044000
    0.035000   -0.032000    0.006000
    0.048000   -0.035000    0.012000
    0.018000   -0.079000    0.026000
    0.017000   -0.117000    0.046000
    0.006000   -0.074000    0.019000
    0.008000   -0.049000    0.015000
    0.007000   -0.057000    0.015000
   -0.009000   -0.138000    0.026000
    0.031000    0.048000    0.000000
    0.033000    0.047000    0.000000
    0.055000    0.161000   -0.019000
    0.080000    0.257000   -0.037000
    0.053000    0.148000   -0.018000
    0.076000    0.231000   -0.029000
    0.026000    0.028000    0.000000
    0.034000    0.042000   -0.002000
    0.089000    0.039000    0.007000
    0.130000    0.031000    0.020000
    0.127000    0.015000    0.036000
    0.146000    0.022000    0.030000
    0.148000    0.050000    0.002000
    0.069000    0.020000    0.041000
    0.037000    0.013000    0.004000
    0.115000    0.037000    0.060000
    0.041000   -0.001000    0.088000
    0.104000    0.058000   -0.024000
    0.126000    0.078000   -0.056000
    0.130000    0.040000   -0.006000
    0.064000    0.069000   -0.030000
   -0.108000    0.024000   -0.071000
   -0.046000   -0.091000    0.006000
   -0.001000   -0.044000    0.005000
   -0.004000   -0.093000    0.025000
    0.023000   -0.006000    0.006000
    0.060000    0.040000   -0.011000
    0.057000    0.014000   -0.023000
   -0.094000    0.127000   -0.112000
    0.027000    0.081000    0.000000
vibration    7
    0.019000    0.016000   -0.005000
    0.005000    0.080000   -0.005000
   -0.017000    0.052000    0.031000
   -0.025000   -0.045000    0.005000
   -0.036000   -0.097000   -0.010000
   -0.065000   -0.012000   -0.017000
    0.002000   -0.040000    0.024000
    0.017000    0.044000    0.050000
    0.044000    0.040000    0.059000
   -0.033000    0.076000    0.040000
    0.046000    0.070000    0.067000
   -0.030000   -0.037000   -0.000000
   -0.017000   -0.031000    0.011000
   -0.057000   -0.008000   -0.024000
   -0.041000   -0.081000   -0.011000
    0.004000   -0.027000    0.028000
    0.053000   -0.043000    0.040000
    0.022000    0.029000   -0.058000
    0.050000    0.134000   -0.168000
    0.091000    0.222000   -0.257000
    0.032000    0.128000   -0.165000
    0.057000    0.221000   -0.246000
   -0.009000   -0.005000   -0.051000
   -0.020000   -0.025000   -0.035000
   -0.032000   -0.101000    0.043000
   -0.061000   -0.193000    0.133000
   -0.013000   -0.064000    0.014000
   -0.022000   -0.085000    0.031000
   -0.054000   -0.186000    0.047000
   -0.085000   -0.304000    0.052000
   -0.043000   -0.128000    0.043000
   -0.063000   -0.210000    0.055000
    0.002000    0.052000    0.016000
    0.018000    0.126000    0.008000
    0.031000    0.135000   -0.000000
    0.068000    0.270000   -0.020000
    0.012000    0.037000    0.009000
    0.013000    0.049000   -0.003000
   -0.051000    0.011000   -0.000000
   -0.050000   -0.009000   -0.039000
   -0.021000   -0.009000   -0.070000
   -0.083000   -0.034000   -0.050000
   -0.044000    0.002000   -0.023000
   -0.059000   -0.002000   -0.013000
   -0.060000    0.016000    0.022000
   -0.092000   -0.034000   -0.021000
   -0.032000    0.003000   -0.047000
   -0.089000    0.007000    0.043000
   -0.083000    0.018000    0.055000
   -0.121000   -0.022000    0.035000
   -0.091000    0.024000    0.075000
    0.048000   -0.065000    0.052000
    0.005000   -0.015000   -0.025000
    0.025000    0.015000   -0.050000
   -0.017000   -0.083000    0.027000
    0.023000    0.065000    0.001000
   -0.014000    0.046000    0.012000
   -0.014000    0.054000    0.030000
    0.082000   -0.075000    0.111000
    0.018000    0.030000   -0.018000
vibration    8
    0.041000    0.079000   -0.069000
    0.048000   -0.031000   -0.067000
    0.052000   -0.042000   -0.089000
   -0.154000   -0.087000    0.016000
   -0.157000   -0.148000   -0.015000
   -0.243000   -0.062000    0.040000
   -0.124000   -0.123000   -0.007000
   -0.074000    0.079000    0.091000
   -0.041000    0.028000    0.052000
   -0.174000    0.101000    0.137000
   -0.006000    0.164000    0.114000
   -0.115000    0.043000    0.079000
   -0.057000    0.103000    0.109000
   -0.200000    0.071000    0.101000
   -0.116000   -0.017000    0.045000
   -0.075000    0.003000    0.052000
    0.053000    0.015000   -0.000000
    0.014000    0.028000   -0.050000
   -0.015000   -0.057000   -0.013000
   -0.001000   -0.050000   -0.031000
   -0.072000   -0.170000    0.070000
   -0.100000   -0.254000    0.114000
   -0.092000   -0.175000    0.098000
   -0.136000   -0.261000    0.168000
   -0.056000   -0.063000    0.035000
   -0.075000   -0.050000    0.053000
   -0.003000    0.029000   -0.037000
   -0.002000    0.053000   -0.040000
   -0.043000    0.015000   -0.029000
   -0.059000    0.003000   -0.048000
   -0.065000   -0.010000    0.007000
   -0.101000   -0.041000    0.015000
   -0.042000    0.007000    0.031000
   -0.055000   -0.004000    0.057000
   -0.002000    0.032000    0.023000
    0.015000    0.040000    0.044000
    0.015000    0.041000   -0.013000
    0.052000   -0.057000    0.025000
    0.037000   -0.009000    0.006000
   -0.011000    0.024000    0.038000
   -0.031000    0.033000    0.054000
    0.001000    0.070000    0.035000
   -0.035000   -0.004000    0.054000
    0.069000    0.019000   -0.047000
    0.114000    0.012000   -0.028000
    0.023000    0.027000   -0.072000
    0.092000    0.035000   -0.086000
    0.039000   -0.014000    0.007000
    0.011000   -0.039000    0.050000
    0.023000    0.034000   -0.012000
    0.083000   -0.041000   -0.014000
    0.022000   -0.027000    0.018000
    0.005000   -0.042000   -0.044000
    0.033000    0.071000   -0.082000
    0.022000    0.094000   -0.071000
    0.043000    0.040000   -0.023000
    0.043000   -0.045000    0.020000
    0.051000   -0.007000    0.007000
    0.076000    0.000000    0.060000
    0.067000   -0.150000    0.065000
vibration    9
   -0.035000    0.001000   -0.021000
   -0.050000    0.013000   -0.024000
   -0.043000    0.027000   -0.028000
    0.054000    0.052000    0.025000
    0.051000    0.069000    0.039000
    0.091000    0.049000    0.003000
    0.048000    0.073000    0.045000
    0.024000   -0.003000   -0.004000
    0.020000    0.022000    0.021000
    0.057000   -0.001000   -0.033000
   -0.001000   -0.037000   -0.010000
    0.022000   -0.016000   -0.016000
   -0.006000   -0.046000   -0.031000
    0.060000   -0.020000   -0.038000
    0.016000   -0.001000    0.002000
    0.018000    0.009000    0.011000
   -0.037000   -0.001000    0.036000
   -0.023000    0.004000    0.036000
   -0.013000   -0.000000    0.097000
   -0.052000   -0.021000    0.153000
    0.049000    0.036000    0.080000
    0.058000    0.039000    0.121000
    0.094000    0.074000    0.005000
    0.137000    0.110000   -0.020000
    0.076000    0.052000   -0.034000
    0.116000    0.056000   -0.088000
    0.007000    0.009000   -0.007000
   -0.028000   -0.047000   -0.022000
   -0.079000   -0.129000   -0.007000
   -0.118000   -0.221000   -0.023000
   -0.079000   -0.074000    0.009000
   -0.109000   -0.139000    0.020000
   -0.033000    0.085000   -0.004000
   -0.020000    0.163000   -0.005000
    0.005000    0.134000   -0.018000
    0.046000    0.246000   -0.016000
   -0.008000    0.024000   -0.029000
   -0.012000   -0.054000   -0.009000
    0.048000    0.010000   -0.023000
   -0.002000    0.015000   -0.049000
   -0.135000    0.122000    0.016000
    0.146000    0.011000    0.025000
   -0.043000   -0.078000   -0.199000
    0.095000    0.083000    0.038000
    0.156000    0.141000    0.197000
    0.026000   -0.043000    0.036000
    0.132000    0.193000   -0.085000
    0.129000   -0.092000   -0.035000
    0.071000   -0.177000   -0.063000
    0.170000   -0.058000   -0.023000
    0.207000   -0.119000   -0.030000
   -0.019000    0.010000    0.038000
   -0.030000    0.042000    0.034000
   -0.043000    0.011000    0.023000
   -0.020000   -0.024000   -0.025000
   -0.010000    0.009000   -0.032000
   -0.023000    0.037000   -0.068000
   -0.000000    0.141000   -0.135000
   -0.032000   -0.015000    0.043000
    0.011000   -0.200000    0.061000
vibration   10
    0.036000    0.020000   -0.006000
    0.006000   -0.027000   -0.004000
   -0.031000   -0.136000   -0.008000
   -0.053000   -0.042000   -0.052000
   -0.032000   -0.043000   -0.082000
   -0.074000   -0.045000   -0.033000
   -0.079000   -0.044000   -0.066000
   -0.043000   -0.042000    0.010000
   -0.067000   -0.019000    0.024000
   -0.025000   -0.042000   -0.004000
   -0.047000   -0.075000    0.026000
   -0.001000   -0.040000   -0.005000
    0.050000   -0.021000    0.042000
   -0.062000   -0.021000    0.011000
    0.022000   -0.075000   -0.058000
   -0.022000   -0.040000   -0.017000
   -0.001000   -0.022000   -0.043000
    0.011000   -0.066000    0.024000
   -0.004000   -0.125000    0.093000
   -0.045000   -0.217000    0.183000
    0.033000   -0.050000    0.039000
    0.021000   -0.095000    0.078000
    0.072000    0.090000   -0.073000
    0.092000    0.160000   -0.133000
    0.076000    0.119000   -0.109000
    0.116000    0.186000   -0.196000
    0.034000    0.035000   -0.040000
    0.014000    0.032000    0.003000
   -0.059000   -0.069000    0.023000
   -0.096000   -0.103000   -0.009000
   -0.089000   -0.133000    0.067000
   -0.139000   -0.233000    0.084000
   -0.049000   -0.054000    0.080000
   -0.070000   -0.086000    0.113000
    0.021000    0.064000    0.052000
    0.052000    0.123000    0.063000
    0.040000    0.078000    0.017000
    0.058000    0.065000    0.019000
   -0.055000    0.011000    0.016000
   -0.054000   -0.009000   -0.024000
    0.017000   -0.036000   -0.080000
   -0.138000   -0.031000   -0.061000
   -0.042000    0.024000    0.043000
   -0.071000   -0.021000   -0.041000
   -0.074000   -0.009000   -0.020000
   -0.123000   -0.039000   -0.063000
   -0.028000   -0.037000   -0.078000
   -0.139000    0.035000    0.089000
   -0.126000    0.065000    0.137000
   -0.211000    0.000000    0.062000
   -0.146000    0.056000    0.128000
   -0.000000   -0.047000   -0.021000
    0.058000   -0.139000    0.066000
    0.025000   -0.084000    0.042000
    0.037000    0.046000   -0.028000
    0.062000    0.115000    0.003000
    0.024000    0.046000    0.051000
    0.018000    0.042000    0.088000
   -0.044000    0.046000   -0.139000
    0.065000    0.036000    0.010000
vibration   11
    0.009000   -0.004000    0.004000
    0.013000    0.100000   -0.001000
    0.041000    0.211000    0.032000
   -0.026000   -0.098000    0.052000
   -0.073000   -0.077000    0.133000
   -0.028000   -0.132000    0.106000
    0.045000   -0.178000    0.002000
   -0.023000   -0.051000   -0.144000
    0.028000   -0.222000   -0.302000
   -0.110000   -0.124000    0.032000
    0.026000    0.141000   -0.213000
   -0.096000    0.125000    0.035000
   -0.231000    0.134000   -0.126000
    0.072000    0.012000    0.085000
   -0.148000    0.288000    0.205000
   -0.053000    0.024000   -0.056000
    0.009000   -0.036000    0.008000
    0.006000   -0.045000    0.016000
   -0.000000   -0.065000    0.028000
   -0.012000   -0.105000    0.057000
    0.010000   -0.021000   -0.008000
    0.006000   -0.029000   -0.005000
    0.023000    0.040000   -0.051000
    0.030000    0.081000   -0.087000
    0.024000    0.041000   -0.046000
    0.034000    0.074000   -0.077000
    0.012000   -0.008000   -0.006000
    0.009000   -0.000000    0.010000
    0.005000    0.015000    0.008000
    0.003000    0.031000    0.001000
    0.002000    0.008000    0.014000
    0.000000    0.018000    0.013000
   -0.000000   -0.013000    0.021000
   -0.005000   -0.023000    0.026000
    0.005000   -0.016000    0.020000
    0.004000   -0.028000    0.025000
    0.010000   -0.003000    0.014000
    0.008000    0.018000    0.007000
   -0.001000    0.012000    0.005000
    0.000000   -0.002000   -0.023000
   -0.009000    0.016000   -0.027000
    0.012000   -0.023000   -0.013000
   -0.000000   -0.009000   -0.048000
   -0.002000    0.016000    0.024000
    0.001000    0.037000    0.067000
   -0.017000   -0.024000    0.027000
    0.010000    0.038000   -0.005000
   -0.004000   -0.008000    0.023000
   -0.004000   -0.011000    0.012000
   -0.009000   -0.030000    0.026000
   -0.003000    0.003000    0.047000
   -0.074000    0.111000   -0.174000
   -0.117000    0.171000   -0.247000
    0.008000   -0.036000    0.013000
    0.009000   -0.016000    0.007000
    0.010000    0.005000    0.012000
    0.000000    0.038000   -0.002000
    0.003000    0.046000   -0.002000
    0.075000   -0.152000    0.157000
    0.009000    0.009000    0.010000
vibration   12
   -0.015000   -0.011000   -0.031000
    0.033000   -0.127000   -0.034000
    0.095000    0.016000   -0.068000
    0.058000    0.047000    0.031000
    0.042000    0.061000    0.063000
    0.091000    0.041000    0.017000
    0.073000    0.052000    0.045000
    0.032000    0.010000   -0.033000
    0.042000   -0.007000   -0.046000
    0.036000   -0.002000   -0.019000
    0.025000    0.026000   -0.051000
    0.017000    0.028000   -0.010000
   -0.042000   -0.000000   -0.060000
    0.093000   -0.002000   -0.021000
    0.000000    0.082000    0.045000
    0.020000    0.032000   -0.003000
   -0.013000    0.015000    0.025000
   -0.011000    0.033000   -0.003000
   -0.011000    0.007000    0.056000
   -0.035000    0.002000    0.088000
    0.019000   -0.009000    0.076000
    0.018000   -0.031000    0.123000
    0.046000    0.007000    0.034000
    0.066000    0.001000    0.043000
    0.042000    0.023000   -0.016000
    0.066000    0.019000   -0.046000
    0.005000    0.025000   -0.024000
   -0.028000   -0.023000   -0.022000
   -0.062000   -0.088000   -0.011000
   -0.086000   -0.154000   -0.017000
   -0.059000   -0.049000   -0.005000
   -0.078000   -0.097000    0.003000
   -0.024000    0.069000   -0.015000
   -0.014000    0.129000   -0.015000
   -0.000000    0.100000   -0.023000
    0.027000    0.178000   -0.027000
   -0.014000    0.017000   -0.018000
   -0.001000   -0.007000    0.002000
    0.011000   -0.048000    0.028000
    0.017000    0.002000    0.134000
    0.132000   -0.116000    0.099000
   -0.123000    0.082000    0.048000
    0.034000    0.073000    0.324000
    0.001000   -0.084000   -0.064000
   -0.031000   -0.200000   -0.321000
    0.120000    0.151000   -0.065000
   -0.085000   -0.214000    0.129000
   -0.016000    0.061000   -0.021000
    0.019000    0.119000    0.018000
   -0.019000    0.102000   -0.033000
   -0.065000    0.048000   -0.089000
   -0.016000    0.049000   -0.004000
   -0.053000    0.117000   -0.055000
   -0.026000    0.057000   -0.028000
   -0.013000    0.006000   -0.039000
   -0.014000   -0.028000   -0.008000
    0.046000   -0.160000    0.077000
    0.024000   -0.284000    0.120000
    0.020000   -0.040000    0.097000
   -0.024000    0.136000   -0.054000
vibration   13
    0.003000   -0.022000    0.023000
   -0.059000   -0.280000    0.021000
   -0.012000   -0.189000   -0.017000
    0.084000    0.101000    0.035000
    0.070000    0.167000    0.095000
    0.189000    0.073000    0.005000
    0.078000    0.132000    0.066000
   -0.009000   -0.073000   -0.094000
   -0.031000   -0.070000   -0.101000
    0.067000   -0.117000   -0.088000
   -0.064000   -0.106000   -0.135000
    0.005000    0.002000   -0.048000
   -0.133000   -0.075000   -0.158000
    0.191000   -0.075000   -0.069000
   -0.024000    0.140000    0.075000
   -0.015000    0.024000   -0.030000
   -0.060000    0.006000    0.044000
    0.011000    0.026000    0.005000
    0.014000    0.076000   -0.075000
    0.053000    0.116000   -0.139000
   -0.036000    0.039000   -0.057000
   -0.033000    0.067000   -0.110000
   -0.084000   -0.053000    0.048000
   -0.124000   -0.111000    0.094000
   -0.071000   -0.039000    0.081000
   -0.109000   -0.066000    0.146000
   -0.003000    0.035000    0.024000
    0.034000    0.089000   -0.017000
    0.022000    0.033000   -0.008000
    0.019000    0.033000   -0.013000
   -0.004000   -0.060000    0.016000
   -0.029000   -0.131000    0.027000
   -0.003000   -0.064000    0.022000
   -0.022000   -0.139000    0.035000
    0.021000    0.025000    0.006000
    0.020000    0.019000    0.009000
    0.037000    0.079000   -0.016000
    0.069000    0.019000   -0.002000
    0.008000    0.011000   -0.031000
    0.014000   -0.020000   -0.090000
    0.030000   -0.006000   -0.116000
    0.003000   -0.064000   -0.087000
    0.024000   -0.012000   -0.108000
    0.001000   -0.006000   -0.072000
    0.023000    0.053000    0.063000
   -0.121000   -0.120000   -0.104000
    0.095000    0.033000   -0.204000
   -0.054000    0.007000    0.037000
   -0.061000    0.010000    0.083000
   -0.117000   -0.013000    0.011000
   -0.035000    0.018000    0.075000
   -0.109000    0.069000   -0.032000
   -0.072000    0.041000    0.042000
   -0.001000   -0.035000    0.056000
    0.028000    0.109000   -0.010000
    0.058000    0.088000   -0.026000
    0.051000    0.062000   -0.017000
    0.050000    0.067000   -0.007000
   -0.045000    0.008000    0.094000
    0.087000   -0.078000    0.033000
vibration   14
   -0.007000    0.082000    0.009000
   -0.017000    0.067000    0.018000
   -0.061000   -0.060000    0.011000
   -0.017000   -0.027000   -0.015000
   -0.018000   -0.019000   -0.008000
   -0.003000   -0.031000   -0.017000
   -0.018000   -0.024000   -0.013000
   -0.033000   -0.065000   -0.040000
   -0.047000   -0.059000   -0.040000
   -0.002000   -0.081000   -0.042000
   -0.054000   -0.085000   -0.051000
   -0.033000   -0.042000   -0.032000
   -0.061000   -0.058000   -0.055000
    0.001000   -0.053000   -0.042000
   -0.043000   -0.023000   -0.007000
   -0.031000   -0.035000   -0.025000
   -0.027000   -0.040000    0.007000
   -0.005000   -0.053000    0.042000
    0.003000   -0.004000   -0.021000
    0.020000   -0.008000   -0.042000
   -0.005000    0.059000   -0.076000
    0.007000    0.115000   -0.144000
   -0.030000    0.037000   -0.033000
   -0.040000    0.063000   -0.059000
   -0.037000   -0.013000    0.037000
   -0.051000   -0.029000    0.066000
   -0.009000   -0.015000    0.044000
    0.048000    0.071000   -0.009000
    0.093000   -0.020000   -0.003000
    0.118000   -0.024000    0.034000
    0.095000   -0.135000   -0.041000
    0.115000   -0.236000   -0.032000
    0.071000   -0.103000   -0.086000
    0.070000   -0.185000   -0.116000
    0.042000    0.043000   -0.100000
    0.019000    0.071000   -0.143000
    0.028000    0.105000   -0.050000
   -0.046000   -0.022000   -0.001000
    0.013000   -0.033000    0.071000
   -0.029000    0.048000    0.206000
   -0.075000    0.026000    0.272000
    0.008000    0.167000    0.201000
   -0.061000    0.017000    0.247000
    0.043000   -0.001000    0.058000
    0.051000   -0.081000   -0.098000
    0.139000    0.151000    0.068000
   -0.039000   -0.049000    0.182000
    0.103000   -0.010000   -0.039000
    0.080000   -0.042000   -0.043000
    0.177000    0.095000   -0.029000
    0.126000   -0.068000   -0.140000
   -0.045000   -0.022000   -0.024000
   -0.001000   -0.084000    0.052000
   -0.002000   -0.093000    0.075000
    0.023000    0.059000    0.023000
   -0.010000    0.137000   -0.045000
   -0.049000   -0.133000    0.064000
   -0.040000   -0.095000    0.028000
   -0.044000   -0.019000   -0.030000
   -0.037000   -0.067000   -0.024000
vibration   15
    0.002000   -0.057000    0.079000
    0.012000   -0.061000    0.074000
    0.063000    0.076000    0.070000
   -0.024000   -0.016000   -0.006000
   -0.014000   -0.042000   -0.037000
   -0.100000   -0.015000    0.044000
   -0.019000   -0.061000   -0.051000
    0.044000    0.122000    0.060000
    0.087000    0.027000   -0.022000
   -0.089000    0.129000    0.153000
    0.137000    0.261000    0.074000
    0.060000    0.133000    0.101000
    0.167000    0.217000    0.170000
   -0.067000    0.146000    0.178000
    0.099000    0.090000    0.020000
    0.048000    0.068000    0.024000
    0.070000    0.017000   -0.009000
   -0.008000   -0.007000    0.024000
   -0.050000   -0.084000   -0.016000
   -0.024000   -0.168000   -0.014000
   -0.110000   -0.043000   -0.066000
   -0.134000   -0.087000   -0.093000
   -0.131000    0.052000   -0.075000
   -0.182000    0.080000   -0.109000
   -0.096000    0.097000   -0.016000
   -0.126000    0.135000    0.011000
   -0.025000    0.064000    0.022000
    0.008000    0.035000    0.005000
   -0.002000   -0.060000    0.014000
   -0.014000   -0.073000    0.008000
   -0.011000   -0.133000    0.013000
   -0.021000   -0.244000    0.027000
    0.005000   -0.016000   -0.021000
    0.010000   -0.019000   -0.033000
    0.019000    0.100000   -0.041000
    0.031000    0.178000   -0.065000
    0.002000    0.038000   -0.020000
   -0.037000   -0.024000   -0.045000
    0.004000   -0.017000   -0.055000
    0.011000   -0.019000   -0.056000
   -0.021000    0.002000   -0.037000
    0.051000   -0.029000   -0.033000
    0.009000   -0.033000   -0.102000
    0.007000   -0.011000   -0.039000
    0.002000   -0.028000   -0.076000
    0.040000    0.020000   -0.031000
   -0.018000   -0.021000   -0.004000
    0.047000   -0.027000   -0.099000
    0.047000   -0.038000   -0.140000
    0.097000   -0.014000   -0.079000
    0.039000   -0.035000   -0.124000
    0.096000    0.055000   -0.021000
    0.072000    0.092000   -0.063000
    0.046000   -0.012000    0.062000
   -0.008000    0.074000    0.034000
   -0.015000   -0.046000   -0.005000
   -0.028000   -0.027000   -0.060000
   -0.023000   -0.013000   -0.081000
    0.060000    0.000000   -0.047000
   -0.038000   -0.009000   -0.068000
vibration   16
    0.002000   -0.034000   -0.010000
   -0.079000   -0.152000   -0.028000
   -0.046000   -0.032000    0.004000
   -0.011000   -0.038000   -0.036000
   -0.007000   -0.058000   -0.053000
   -0.052000   -0.033000   -0.016000
   -0.004000   -0.058000   -0.054000
    0.020000    0.014000   -0.010000
    0.041000   -0.053000   -0.072000
   -0.053000    0.005000    0.060000
    0.069000    0.102000   -0.011000
    0.029000    0.022000    0.006000
    0.051000    0.041000    0.019000
    0.007000    0.017000    0.031000
    0.040000    0.024000   -0.009000
    0.022000    0.001000   -0.020000
    0.042000    0.008000   -0.038000
    0.032000    0.034000   -0.050000
    0.034000    0.021000   -0.017000
    0.024000    0.034000   -0.009000
    0.040000   -0.028000    0.026000
    0.035000   -0.055000    0.062000
    0.046000   -0.034000    0.022000
    0.045000   -0.066000    0.050000
    0.049000   -0.001000   -0.024000
    0.060000   -0.011000   -0.035000
    0.032000    0.022000   -0.044000
    0.012000    0.016000    0.004000
    0.022000    0.001000    0.005000
    0.031000   -0.002000    0.020000
    0.027000   -0.019000   -0.009000
    0.034000   -0.038000   -0.008000
    0.022000   -0.013000   -0.018000
    0.023000   -0.023000   -0.025000
    0.013000    0.007000   -0.019000
    0.004000    0.010000   -0.032000
    0.004000    0.018000    0.005000
   -0.062000    0.017000    0.014000
   -0.063000    0.040000    0.061000
   -0.049000    0.053000    0.099000
   -0.301000    0.185000    0.269000
    0.254000    0.057000    0.249000
   -0.087000   -0.070000   -0.189000
   -0.088000    0.034000    0.156000
   -0.113000    0.159000    0.391000
   -0.176000   -0.209000    0.174000
   -0.012000    0.127000    0.002000
   -0.016000    0.042000    0.011000
   -0.063000   -0.005000    0.071000
   -0.002000    0.163000   -0.012000
    0.054000   -0.023000   -0.070000
    0.042000    0.001000   -0.036000
    0.013000    0.038000   -0.092000
    0.022000    0.043000   -0.063000
    0.024000    0.007000   -0.021000
   -0.027000    0.026000    0.018000
   -0.095000    0.036000    0.026000
   -0.087000    0.062000    0.005000
    0.056000   -0.009000   -0.009000
   -0.058000    0.003000   -0.001000
vibration   17
   -0.001000    0.005000    0.000000
   -0.009000   -0.015000    0.001000
   -0.016000   -0.036000   -0.002000
   -0.011000    0.005000   -0.023000
   -0.089000   -0.208000   -0.035000
   -0.092000    0.155000   -0.193000
    0.127000    0.080000    0.125000
   -0.007000    0.010000    0.032000
    0.038000   -0.220000   -0.192000
   -0.233000   -0.042000    0.286000
    0.155000    0.295000    0.030000
    0.022000   -0.022000   -0.006000
   -0.237000   -0.152000   -0.223000
    0.368000   -0.176000   -0.030000
   -0.036000    0.244000    0.233000
    0.006000   -0.005000    0.004000
    0.007000    0.001000   -0.008000
    0.000000    0.001000    0.001000
    0.003000    0.006000    0.002000
    0.001000    0.010000    0.003000
    0.007000    0.006000    0.004000
    0.008000    0.010000    0.004000
    0.007000    0.001000    0.005000
    0.009000    0.001000    0.006000
    0.004000   -0.004000    0.004000
    0.006000   -0.007000    0.004000
    0.001000   -0.002000    0.002000
   -0.001000   -0.002000    0.002000
   -0.002000   -0.000000    0.002000
   -0.002000   -0.001000    0.002000
   -0.001000    0.005000    0.002000
   -0.001000    0.009000    0.002000
   -0.002000    0.003000    0.003000
   -0.001000    0.006000    0.002000
   -0.002000   -0.003000    0.003000
   -0.002000   -0.005000    0.005000
   -0.002000   -0.003000    0.002000
   -0.005000   -0.001000   -0.000000
   -0.004000    0.003000   -0.002000
   -0.011000    0.002000   -0.011000
    0.043000   -0.024000   -0.049000
   -0.078000    0.006000   -0.045000
   -0.006000    0.025000    0.055000
   -0.001000    0.010000    0.009000
   -0.013000   -0.036000   -0.093000
    0.075000    0.099000    0.024000
   -0.060000   -0.025000    0.099000
    0.005000   -0.010000   -0.002000
    0.039000    0.013000   -0.079000
    0.036000   -0.091000    0.033000
   -0.052000    0.033000    0.043000
    0.016000   -0.013000    0.008000
    0.026000   -0.030000    0.024000
    0.001000    0.002000   -0.001000
    0.000000   -0.000000    0.001000
   -0.003000    0.001000    0.001000
   -0.007000    0.009000   -0.006000
   -0.006000    0.018000   -0.011000
   -0.003000    0.011000   -0.032000
   -0.003000   -0.012000    0.007000
vibration   18
   -0.009000    0.018000   -0.002000
    0.035000    0.011000    0.004000
    0.037000   -0.010000   -0.025000
   -0.004000    0.008000    0.001000
   -0.025000   -0.053000   -0.004000
   -0.027000    0.052000   -0.049000
    0.034000    0.031000    0.044000
   -0.001000    0.017000    0.022000
    0.018000   -0.059000   -0.050000
   -0.081000    0.004000    0.104000
    0.057000    0.114000    0.023000
    0.006000   -0.001000    0.007000
   -0.077000   -0.041000   -0.063000
    0.117000   -0.050000    0.000000
   -0.013000    0.085000    0.084000
    0.002000    0.004000    0.010000
   -0.007000   -0.000000    0.003000
   -0.022000   -0.018000    0.020000
   -0.023000   -0.018000    0.019000
   -0.025000   -0.027000    0.024000
   -0.015000    0.015000   -0.007000
   -0.010000    0.032000   -0.020000
   -0.009000    0.028000   -0.020000
    0.001000    0.055000   -0.043000
   -0.017000   -0.003000    0.003000
   -0.016000   -0.002000    0.002000
   -0.021000   -0.022000    0.020000
   -0.012000   -0.022000    0.000000
    0.003000   -0.011000   -0.003000
    0.008000   -0.008000    0.004000
    0.012000    0.009000   -0.015000
    0.023000    0.027000   -0.018000
    0.005000    0.001000   -0.020000
    0.010000    0.010000   -0.028000
   -0.008000   -0.013000   -0.015000
   -0.013000   -0.014000   -0.021000
   -0.011000   -0.011000   -0.007000
    0.021000    0.001000    0.000000
    0.022000   -0.016000    0.001000
    0.044000   -0.013000    0.024000
   -0.103000    0.056000    0.129000
    0.232000   -0.026000    0.121000
    0.034000   -0.073000   -0.161000
    0.018000   -0.038000   -0.059000
    0.074000    0.116000    0.290000
   -0.258000   -0.337000   -0.122000
    0.233000    0.083000   -0.383000
   -0.020000    0.032000    0.010000
   -0.116000   -0.028000    0.249000
   -0.126000    0.266000   -0.098000
    0.144000   -0.091000   -0.116000
    0.005000   -0.001000    0.012000
    0.012000   -0.009000    0.027000
   -0.015000    0.001000    0.008000
   -0.021000   -0.025000    0.013000
    0.002000    0.004000   -0.011000
    0.040000   -0.037000    0.019000
    0.033000   -0.073000    0.037000
   -0.013000   -0.003000   -0.014000
    0.016000    0.030000   -0.012000
vibration   19
   -0.049000    0.032000   -0.009000
   -0.073000   -0.139000   -0.013000
   -0.019000   -0.016000   -0.044000
   -0.027000   -0.065000   -0.041000
    0.002000   -0.049000   -0.074000
   -0.094000   -0.097000    0.053000
   -0.051000   -0.133000   -0.124000
    0.048000    0.066000    0.002000
    0.096000   -0.014000   -0.062000
   -0.057000    0.073000    0.074000
    0.117000    0.186000    0.002000
    0.058000    0.078000    0.052000
    0.266000    0.196000    0.216000
   -0.199000    0.154000    0.128000
    0.126000   -0.071000   -0.132000
    0.042000    0.023000   -0.015000
    0.031000   -0.011000   -0.034000
   -0.048000   -0.046000    0.052000
   -0.028000   -0.002000    0.058000
   -0.044000    0.017000    0.068000
    0.029000    0.081000    0.003000
    0.058000    0.162000   -0.032000
    0.047000    0.060000   -0.012000
    0.096000    0.125000   -0.063000
    0.005000   -0.056000    0.037000
    0.022000   -0.077000    0.024000
   -0.042000   -0.087000    0.058000
   -0.026000   -0.034000   -0.001000
    0.016000    0.017000   -0.011000
    0.035000    0.020000    0.012000
    0.034000    0.055000   -0.038000
    0.063000    0.112000   -0.048000
    0.002000   -0.020000   -0.043000
    0.006000   -0.040000   -0.058000
   -0.034000   -0.055000   -0.029000
   -0.054000   -0.091000   -0.035000
   -0.028000    0.009000   -0.022000
    0.029000    0.024000    0.015000
    0.023000    0.002000    0.015000
    0.012000   -0.003000   -0.001000
    0.196000   -0.108000   -0.118000
   -0.209000    0.011000   -0.115000
    0.039000    0.089000    0.220000
    0.036000    0.007000   -0.033000
    0.056000   -0.040000   -0.113000
    0.055000    0.097000   -0.047000
    0.015000   -0.023000    0.013000
   -0.023000   -0.004000    0.070000
    0.017000    0.036000    0.026000
   -0.048000   -0.119000    0.086000
   -0.080000    0.059000    0.156000
    0.069000    0.020000   -0.042000
    0.041000    0.073000   -0.086000
   -0.033000    0.023000   -0.005000
   -0.049000   -0.087000    0.029000
   -0.001000    0.119000   -0.049000
    0.041000    0.018000    0.021000
    0.042000    0.013000    0.017000
    0.036000   -0.063000   -0.039000
    0.042000   -0.060000    0.066000
vibration   20
    0.026000    0.160000    0.007000
   -0.004000   -0.173000    0.018000
   -0.001000   -0.244000   -0.062000
   -0.040000   -0.096000   -0.067000
   -0.016000   -0.076000   -0.090000
   -0.079000   -0.126000    0.005000
   -0.065000   -0.144000   -0.131000
   -0.009000   -0.079000   -0.073000
   -0.016000   -0.110000   -0.109000
    0.002000   -0.110000   -0.035000
   -0.016000   -0.058000   -0.095000
   -0.011000   -0.031000   -0.044000
    0.073000    0.013000    0.026000
   -0.123000    0.017000   -0.033000
    0.007000   -0.117000   -0.120000
   -0.005000   -0.041000   -0.054000
    0.045000   -0.032000   -0.013000
    0.012000   -0.026000    0.064000
    0.027000    0.025000    0.039000
    0.028000    0.029000    0.034000
    0.034000    0.083000   -0.003000
    0.047000    0.138000   -0.063000
    0.011000    0.048000    0.043000
    0.009000    0.065000    0.027000
   -0.006000   -0.011000    0.091000
   -0.009000   -0.032000    0.107000
    0.006000    0.013000    0.070000
   -0.010000   -0.053000    0.048000
   -0.043000   -0.067000    0.058000
   -0.063000   -0.088000    0.040000
   -0.029000    0.052000    0.061000
   -0.026000    0.107000    0.054000
   -0.003000    0.116000    0.059000
    0.021000    0.247000    0.054000
   -0.006000   -0.018000    0.073000
    0.016000   -0.001000    0.090000
   -0.015000   -0.114000    0.056000
   -0.043000   -0.046000   -0.017000
   -0.017000   -0.011000   -0.062000
    0.000000   -0.026000   -0.084000
   -0.163000    0.086000    0.007000
    0.203000   -0.076000    0.028000
   -0.017000   -0.108000   -0.312000
   -0.026000   -0.015000   -0.028000
   -0.053000   -0.035000   -0.088000
    0.037000    0.025000   -0.006000
   -0.069000   -0.038000    0.038000
    0.029000   -0.016000   -0.113000
    0.013000   -0.042000   -0.126000
    0.078000    0.041000   -0.104000
    0.047000   -0.050000   -0.169000
    0.008000   -0.017000   -0.069000
    0.077000   -0.125000    0.035000
    0.028000   -0.044000    0.069000
    0.042000    0.117000    0.013000
   -0.032000   -0.169000    0.067000
   -0.029000   -0.010000   -0.057000
   -0.041000   -0.058000   -0.038000
    0.037000   -0.038000   -0.032000
   -0.062000    0.050000   -0.044000
vibration   21
    0.021000    0.065000   -0.015000
    0.020000   -0.108000   -0.015000
    0.035000   -0.107000   -0.058000
    0.030000    0.081000    0.057000
    0.031000    0.136000    0.088000
    0.107000    0.058000    0.039000
    0.010000    0.108000    0.076000
   -0.024000    0.003000    0.022000
   -0.076000    0.161000    0.165000
    0.128000    0.031000   -0.139000
   -0.128000   -0.199000    0.036000
   -0.030000    0.010000    0.009000
   -0.161000   -0.047000   -0.104000
    0.133000   -0.053000   -0.017000
   -0.072000    0.122000    0.134000
   -0.021000    0.024000    0.029000
   -0.012000    0.034000    0.002000
   -0.002000   -0.017000   -0.025000
   -0.045000   -0.129000   -0.008000
   -0.032000   -0.209000    0.010000
   -0.078000   -0.090000   -0.055000
   -0.100000   -0.143000   -0.048000
   -0.066000    0.040000   -0.129000
   -0.082000    0.102000   -0.188000
   -0.045000    0.054000   -0.080000
   -0.055000    0.084000   -0.075000
   -0.011000   -0.013000   -0.014000
   -0.008000   -0.127000    0.048000
    0.060000   -0.121000    0.042000
    0.084000   -0.106000    0.076000
    0.117000   -0.012000   -0.029000
    0.174000    0.052000   -0.043000
    0.109000    0.044000   -0.069000
    0.150000    0.155000   -0.121000
    0.033000   -0.036000   -0.042000
    0.015000    0.011000   -0.088000
   -0.009000   -0.098000    0.024000
    0.000000   -0.008000    0.021000
   -0.011000    0.033000    0.025000
   -0.011000    0.023000    0.003000
    0.090000   -0.029000   -0.065000
   -0.133000    0.019000   -0.057000
    0.004000    0.072000    0.118000
   -0.017000    0.038000    0.063000
   -0.027000    0.054000    0.088000
   -0.003000    0.006000    0.077000
   -0.027000    0.055000    0.060000
   -0.025000    0.016000    0.054000
    0.037000    0.068000   -0.054000
   -0.006000   -0.139000    0.101000
   -0.125000    0.101000    0.152000
   -0.031000    0.020000    0.025000
   -0.007000   -0.018000    0.061000
    0.002000    0.056000   -0.063000
   -0.004000   -0.057000    0.035000
   -0.009000   -0.037000    0.024000
   -0.010000    0.047000    0.007000
   -0.011000    0.049000    0.009000
   -0.002000    0.039000    0.034000
    0.004000   -0.030000    0.035000
vibration   22
   -0.021000   -0.002000    0.023000
    0.001000    0.021000    0.029000
    0.012000    0.052000    0.028000
   -0.027000   -0.065000   -0.041000
   -0.031000   -0.103000   -0.058000
   -0.073000   -0.048000   -0.035000
   -0.011000   -0.080000   -0.048000
   -0.003000   -0.046000   -0.029000
   -0.002000   -0.080000   -0.064000
   -0.019000   -0.063000    0.009000
    0.008000   -0.012000   -0.039000
   -0.008000   -0.048000   -0.041000
    0.025000   -0.046000   -0.006000
   -0.054000   -0.013000   -0.060000
   -0.003000   -0.102000   -0.079000
   -0.001000   -0.035000   -0.025000
    0.009000   -0.003000   -0.020000
   -0.006000    0.065000   -0.030000
   -0.004000    0.060000    0.004000
   -0.017000    0.059000    0.018000
   -0.011000    0.009000    0.050000
   -0.022000   -0.034000    0.088000
   -0.009000    0.007000    0.050000
   -0.018000   -0.037000    0.088000
    0.001000    0.052000   -0.004000
    0.010000    0.033000   -0.004000
   -0.000000    0.075000   -0.027000
    0.001000    0.017000    0.010000
    0.030000   -0.027000    0.013000
    0.045000   -0.023000    0.034000
    0.041000   -0.054000   -0.013000
    0.054000   -0.094000   -0.010000
    0.041000    0.003000   -0.040000
    0.054000    0.019000   -0.064000
    0.012000    0.030000   -0.037000
    0.000000    0.058000   -0.064000
   -0.013000   -0.010000    0.003000
   -0.015000   -0.022000    0.018000
    0.020000    0.012000    0.010000
    0.041000   -0.001000   -0.003000
    0.341000   -0.189000   -0.183000
   -0.308000    0.003000   -0.179000
    0.104000    0.168000    0.337000
    0.033000    0.023000   -0.009000
    0.097000    0.138000    0.268000
   -0.163000   -0.205000   -0.049000
    0.178000    0.144000   -0.257000
   -0.008000    0.015000    0.039000
    0.029000    0.055000    0.002000
   -0.024000   -0.074000    0.054000
   -0.066000    0.066000    0.100000
    0.011000   -0.025000   -0.018000
   -0.007000   -0.006000   -0.053000
   -0.016000    0.037000   -0.026000
    0.002000    0.063000    0.002000
   -0.030000   -0.073000    0.026000
    0.007000    0.000000    0.002000
    0.007000   -0.007000   -0.007000
    0.016000   -0.023000   -0.013000
   -0.019000   -0.007000    0.017000
vibration   23
   -0.009000   -0.003000    0.051000
    0.090000   -0.030000    0.068000
    0.123000    0.012000    0.015000
   -0.036000   -0.064000   -0.031000
   -0.026000   -0.071000   -0.051000
   -0.073000   -0.069000    0.000000
   -0.042000   -0.090000   -0.061000
   -0.015000   -0.041000   -0.009000
   -0.072000    0.126000    0.141000
    0.145000   -0.010000   -0.182000
   -0.124000   -0.258000    0.008000
   -0.030000   -0.048000   -0.042000
   -0.177000   -0.121000   -0.165000
    0.149000   -0.106000   -0.088000
   -0.082000    0.057000    0.094000
   -0.007000   -0.030000   -0.014000
    0.025000    0.018000   -0.041000
   -0.031000    0.059000   -0.036000
   -0.030000    0.038000    0.031000
   -0.054000    0.045000    0.057000
   -0.014000    0.008000    0.067000
   -0.020000   -0.027000    0.115000
    0.009000    0.034000    0.025000
    0.029000    0.032000    0.031000
    0.001000    0.036000   -0.019000
    0.023000    0.021000   -0.041000
   -0.033000    0.017000   -0.009000
   -0.015000    0.009000    0.024000
    0.026000    0.017000    0.021000
    0.044000    0.028000    0.041000
    0.034000   -0.016000   -0.000000
    0.051000   -0.029000   -0.001000
    0.013000   -0.032000   -0.018000
    0.015000   -0.068000   -0.036000
   -0.011000    0.014000   -0.019000
   -0.025000    0.020000   -0.040000
   -0.015000    0.040000   -0.001000
    0.005000    0.019000   -0.002000
    0.006000   -0.008000   -0.022000
    0.005000   -0.019000   -0.045000
   -0.212000    0.128000    0.079000
    0.269000   -0.061000    0.096000
   -0.027000   -0.133000   -0.325000
    0.006000   -0.016000   -0.055000
   -0.017000   -0.124000   -0.290000
    0.135000    0.198000   -0.045000
   -0.093000   -0.119000    0.130000
   -0.006000   -0.010000   -0.011000
   -0.025000   -0.026000    0.023000
   -0.023000    0.024000   -0.029000
    0.028000   -0.030000   -0.026000
    0.025000   -0.023000   -0.017000
    0.009000   -0.017000   -0.062000
   -0.029000    0.112000   -0.099000
   -0.046000   -0.051000    0.051000
    0.000000    0.079000   -0.015000
    0.018000    0.008000   -0.008000
    0.020000    0.023000   -0.013000
    0.046000   -0.027000   -0.007000
    0.011000   -0.021000    0.025000
vibration   24
    0.004000   -0.001000    0.000000
   -0.025000   -0.016000   -0.005000
   -0.018000    0.020000    0.012000
   -0.025000   -0.018000   -0.006000
   -0.004000    0.009000   -0.020000
   -0.040000   -0.042000    0.041000
   -0.049000   -0.045000   -0.047000
   -0.004000    0.024000    0.022000
   -0.072000    0.295000    0.277000
    0.226000    0.098000   -0.267000
   -0.160000   -0.306000    0.059000
   -0.004000    0.033000    0.025000
   -0.231000   -0.050000   -0.184000
    0.292000   -0.113000    0.025000
   -0.065000    0.271000    0.252000
    0.003000    0.013000    0.007000
    0.031000   -0.006000   -0.012000
    0.006000   -0.021000    0.017000
    0.012000   -0.004000    0.006000
    0.013000    0.004000    0.001000
    0.022000    0.016000   -0.009000
    0.030000    0.043000   -0.029000
    0.017000   -0.001000    0.004000
    0.022000    0.010000   -0.005000
    0.008000   -0.026000    0.022000
    0.007000   -0.027000    0.022000
    0.002000   -0.022000    0.018000
   -0.000000    0.014000   -0.007000
   -0.022000    0.023000   -0.006000
   -0.031000    0.017000   -0.018000
   -0.034000    0.017000    0.011000
   -0.044000    0.018000    0.012000
   -0.032000   -0.001000    0.022000
   -0.040000   -0.016000    0.036000
   -0.011000   -0.001000    0.017000
   -0.004000   -0.013000    0.031000
    0.001000    0.013000   -0.003000
   -0.017000   -0.000000   -0.015000
   -0.003000   -0.004000   -0.003000
   -0.002000    0.003000    0.012000
    0.135000   -0.089000   -0.066000
   -0.169000    0.028000   -0.076000
    0.019000    0.076000    0.188000
   -0.000000    0.001000    0.009000
    0.019000    0.067000    0.155000
   -0.090000   -0.129000   -0.004000
    0.068000    0.064000   -0.113000
    0.024000   -0.004000   -0.033000
    0.029000   -0.005000   -0.062000
    0.057000   -0.001000   -0.017000
    0.009000   -0.006000   -0.048000
    0.036000    0.002000   -0.012000
    0.021000    0.015000   -0.044000
    0.017000   -0.012000    0.015000
    0.002000   -0.002000   -0.003000
   -0.001000    0.014000   -0.007000
   -0.021000   -0.016000   -0.007000
   -0.018000   -0.007000   -0.020000
    0.027000   -0.017000   -0.032000
   -0.017000    0.002000   -0.031000
vibration   25
   -0.039000   -0.005000   -0.022000
   -0.189000    0.055000   -0.037000
   -0.185000    0.191000    0.095000
   -0.023000   -0.028000   -0.018000
   -0.003000   -0.013000   -0.039000
   -0.053000   -0.044000    0.028000
   -0.044000   -0.057000   -0.059000
    0.010000    0.026000    0.010000
   -0.012000    0.153000    0.133000
    0.110000    0.069000   -0.132000
   -0.059000   -0.123000    0.028000
    0.018000    0.027000    0.022000
   -0.101000   -0.017000   -0.088000
    0.180000   -0.062000    0.037000
   -0.006000    0.171000    0.141000
    0.010000    0.008000   -0.000000
    0.007000   -0.016000   -0.009000
    0.010000    0.016000    0.001000
    0.007000    0.018000   -0.018000
    0.015000    0.004000   -0.024000
   -0.011000    0.002000   -0.010000
   -0.016000   -0.010000   -0.011000
   -0.022000   -0.013000    0.014000
   -0.042000   -0.042000    0.037000
   -0.008000    0.020000    0.006000
   -0.018000    0.013000    0.026000
    0.019000    0.048000   -0.015000
    0.015000   -0.005000   -0.007000
    0.026000   -0.044000   -0.003000
    0.032000   -0.045000    0.007000
    0.036000   -0.034000   -0.015000
    0.038000   -0.048000   -0.013000
    0.047000    0.022000   -0.026000
    0.061000    0.064000   -0.041000
    0.027000    0.007000   -0.018000
    0.024000    0.025000   -0.027000
    0.006000   -0.041000    0.005000
    0.041000   -0.014000    0.045000
    0.026000    0.001000    0.015000
    0.039000   -0.014000   -0.005000
   -0.115000    0.081000    0.091000
    0.235000   -0.052000    0.102000
    0.026000   -0.084000   -0.212000
    0.033000   -0.004000   -0.032000
    0.024000   -0.122000   -0.277000
    0.161000    0.230000   -0.026000
   -0.068000   -0.104000    0.155000
   -0.048000    0.006000    0.098000
   -0.123000   -0.038000    0.291000
   -0.184000    0.120000    0.004000
    0.088000   -0.055000    0.079000
    0.034000   -0.006000   -0.003000
   -0.030000    0.094000   -0.107000
   -0.001000   -0.035000    0.043000
    0.031000    0.074000   -0.030000
   -0.005000   -0.102000    0.025000
    0.060000    0.021000    0.023000
    0.047000   -0.062000    0.069000
   -0.005000   -0.022000   -0.046000
    0.033000    0.020000    0.065000
vibration   26
    0.006000    0.019000    0.027000
   -0.188000   -0.001000    0.026000
   -0.200000    0.125000    0.196000
    0.013000    0.015000    0.002000
    0.046000    0.102000    0.005000
    0.062000   -0.038000    0.048000
   -0.049000    0.005000   -0.038000
   -0.012000   -0.029000   -0.010000
   -0.005000   -0.119000   -0.103000
   -0.078000   -0.063000    0.094000
    0.035000    0.073000   -0.022000
   -0.018000   -0.027000   -0.029000
    0.000000   -0.027000   -0.007000
   -0.049000    0.004000   -0.052000
   -0.021000   -0.071000   -0.050000
   -0.008000   -0.009000   -0.005000
    0.010000    0.023000   -0.014000
    0.022000    0.024000   -0.036000
    0.010000   -0.018000   -0.023000
    0.017000   -0.025000   -0.027000
   -0.010000   -0.057000    0.003000
   -0.025000   -0.104000    0.033000
   -0.003000   -0.011000   -0.028000
   -0.012000   -0.010000   -0.030000
    0.011000    0.027000   -0.043000
    0.011000    0.046000   -0.052000
    0.013000   -0.002000   -0.015000
    0.009000   -0.033000    0.039000
    0.004000    0.000000    0.039000
   -0.004000    0.011000    0.025000
    0.005000    0.029000    0.049000
    0.007000    0.062000    0.045000
    0.001000    0.003000    0.054000
    0.001000    0.009000    0.058000
    0.008000   -0.014000    0.050000
    0.019000   -0.007000    0.057000
    0.019000    0.000000    0.025000
   -0.003000    0.020000   -0.018000
    0.008000   -0.028000   -0.015000
    0.015000   -0.026000   -0.006000
    0.181000   -0.134000   -0.103000
   -0.185000   -0.007000   -0.109000
    0.045000    0.066000    0.198000
    0.013000   -0.029000   -0.033000
    0.018000   -0.051000   -0.073000
    0.014000    0.010000   -0.043000
    0.012000   -0.050000   -0.017000
    0.055000   -0.036000   -0.062000
   -0.127000   -0.202000    0.205000
    0.002000    0.344000   -0.180000
    0.340000   -0.247000   -0.277000
   -0.007000   -0.012000    0.008000
   -0.045000    0.043000   -0.059000
    0.014000    0.055000   -0.060000
    0.002000   -0.064000    0.042000
    0.026000    0.076000   -0.006000
   -0.013000   -0.015000   -0.009000
   -0.013000   -0.032000   -0.011000
    0.021000    0.048000    0.022000
    0.003000    0.001000   -0.049000
vibration   27
   -0.003000    0.006000    0.006000
   -0.078000    0.008000    0.005000
   -0.074000    0.087000    0.078000
    0.002000   -0.002000    0.001000
   -0.165000   -0.371000    0.025000
   -0.121000    0.258000   -0.304000
    0.283000    0.118000    0.265000
   -0.005000   -0.033000   -0.015000
   -0.039000    0.050000    0.057000
    0.096000   -0.031000   -0.098000
   -0.074000   -0.147000   -0.019000
    0.007000    0.012000    0.015000
    0.094000    0.059000    0.086000
   -0.106000    0.053000    0.036000
    0.033000   -0.063000   -0.066000
   -0.000000   -0.001000   -0.001000
    0.003000    0.009000   -0.007000
    0.006000    0.005000   -0.006000
    0.003000   -0.006000   -0.006000
    0.006000   -0.008000   -0.008000
   -0.004000   -0.014000   -0.001000
   -0.007000   -0.024000    0.004000
   -0.003000   -0.002000   -0.008000
   -0.006000   -0.001000   -0.010000
    0.001000    0.006000   -0.009000
   -0.000000    0.013000   -0.010000
    0.004000   -0.002000   -0.001000
    0.005000   -0.008000    0.009000
    0.001000    0.001000    0.009000
   -0.003000    0.005000    0.003000
   -0.001000    0.008000    0.016000
   -0.003000    0.017000    0.015000
   -0.001000    0.000000    0.020000
   -0.002000    0.001000    0.023000
    0.004000   -0.003000    0.017000
    0.009000   -0.001000    0.021000
    0.009000   -0.000000    0.007000
    0.006000    0.001000   -0.003000
    0.007000   -0.013000   -0.003000
   -0.001000    0.001000    0.024000
   -0.101000    0.050000    0.094000
    0.118000    0.015000    0.081000
   -0.020000   -0.052000   -0.082000
    0.019000   -0.012000   -0.048000
    0.054000    0.014000    0.029000
   -0.069000   -0.065000   -0.079000
    0.084000    0.013000   -0.138000
    0.009000   -0.004000   -0.012000
    0.143000    0.109000   -0.242000
    0.097000   -0.261000    0.094000
   -0.207000    0.137000    0.112000
   -0.004000    0.009000   -0.011000
   -0.027000    0.044000   -0.049000
    0.004000    0.015000   -0.013000
    0.002000   -0.017000    0.011000
    0.012000    0.017000   -0.002000
    0.008000   -0.029000    0.009000
    0.004000   -0.060000    0.019000
    0.008000    0.013000    0.009000
    0.007000    0.008000   -0.025000
vibration   28
    0.003000   -0.004000   -0.005000
    0.050000   -0.010000   -0.007000
    0.054000   -0.042000   -0.053000
   -0.003000   -0.004000   -0.000000
   -0.153000   -0.352000    0.015000
   -0.125000    0.240000   -0.281000
    0.257000    0.105000    0.242000
    0.001000   -0.018000   -0.011000
   -0.024000    0.068000    0.069000
    0.097000   -0.007000   -0.102000
   -0.065000   -0.130000   -0.014000
    0.010000    0.020000    0.024000
    0.079000    0.063000    0.077000
   -0.078000    0.044000    0.052000
    0.032000   -0.029000   -0.037000
    0.002000    0.002000    0.001000
   -0.002000   -0.001000    0.003000
   -0.003000   -0.005000    0.006000
   -0.002000    0.000000    0.005000
   -0.004000    0.000000    0.007000
    0.001000    0.008000   -0.001000
    0.004000    0.016000   -0.006000
    0.000000    0.003000    0.003000
    0.002000    0.004000    0.003000
   -0.002000   -0.004000    0.007000
   -0.002000   -0.008000    0.009000
   -0.003000    0.000000    0.003000
   -0.003000    0.004000   -0.005000
   -0.001000   -0.002000   -0.006000
    0.002000   -0.005000   -0.001000
    0.001000   -0.005000   -0.011000
    0.004000   -0.009000   -0.010000
    0.001000   -0.000000   -0.013000
    0.002000    0.000000   -0.016000
   -0.003000    0.001000   -0.011000
   -0.007000   -0.002000   -0.014000
   -0.006000   -0.001000   -0.004000
   -0.004000    0.002000    0.002000
   -0.006000    0.009000    0.002000
    0.000000   -0.004000   -0.025000
    0.105000   -0.055000   -0.099000
   -0.127000   -0.017000   -0.086000
    0.019000    0.050000    0.088000
   -0.018000    0.008000    0.045000
   -0.053000   -0.019000   -0.034000
    0.069000    0.062000    0.075000
   -0.082000   -0.019000    0.135000
   -0.003000    0.001000    0.004000
   -0.161000   -0.131000    0.276000
   -0.102000    0.316000   -0.120000
    0.252000   -0.170000   -0.152000
   -0.007000    0.013000   -0.013000
    0.011000   -0.012000    0.017000
   -0.001000   -0.008000    0.009000
   -0.001000    0.010000   -0.007000
   -0.008000   -0.009000    0.001000
   -0.008000    0.027000   -0.009000
   -0.004000    0.048000   -0.015000
   -0.001000   -0.008000    0.005000
   -0.004000   -0.008000    0.020000
vibration   29
   -0.010000    0.007000   -0.043000
   -0.035000   -0.018000   -0.061000
    0.017000    0.167000   -0.018000
    0.035000    0.030000    0.049000
    0.010000    0.044000    0.094000
    0.090000    0.032000    0.009000
    0.060000    0.054000    0.086000
   -0.029000   -0.004000    0.045000
   -0.057000   -0.023000    0.012000
   -0.070000   -0.011000    0.088000
    0.009000    0.018000    0.076000
   -0.035000   -0.032000   -0.028000
   -0.020000   -0.041000   -0.005000
   -0.075000    0.023000   -0.083000
   -0.052000   -0.111000   -0.052000
   -0.007000   -0.002000    0.016000
   -0.008000    0.043000   -0.055000
   -0.035000   -0.078000    0.029000
   -0.038000   -0.102000    0.079000
   -0.049000   -0.102000    0.094000
    0.022000    0.047000   -0.038000
    0.057000    0.156000   -0.106000
    0.046000    0.053000   -0.076000
    0.113000    0.176000   -0.175000
   -0.019000   -0.133000    0.039000
   -0.015000   -0.140000    0.031000
   -0.036000   -0.144000    0.048000
    0.054000    0.155000    0.008000
    0.085000    0.167000    0.017000
    0.114000    0.223000    0.031000
    0.020000   -0.111000    0.071000
   -0.039000   -0.274000    0.098000
    0.030000   -0.096000    0.079000
   -0.004000   -0.250000    0.097000
    0.073000    0.159000    0.034000
    0.080000    0.200000    0.023000
    0.049000    0.096000    0.035000
   -0.040000   -0.059000    0.047000
   -0.004000    0.009000   -0.012000
    0.036000   -0.032000   -0.074000
    0.066000   -0.025000   -0.112000
    0.023000   -0.123000   -0.062000
    0.068000   -0.002000   -0.119000
    0.013000    0.034000   -0.007000
    0.045000    0.028000    0.004000
    0.023000    0.042000   -0.004000
   -0.002000    0.067000   -0.012000
   -0.015000    0.024000   -0.013000
   -0.009000    0.039000    0.008000
   -0.027000    0.039000   -0.023000
   -0.022000    0.019000   -0.028000
    0.006000   -0.003000    0.007000
   -0.065000    0.093000   -0.119000
   -0.045000    0.126000   -0.139000
    0.020000   -0.017000    0.002000
   -0.029000   -0.177000    0.099000
   -0.009000   -0.015000   -0.002000
   -0.016000   -0.074000    0.005000
    0.018000    0.004000   -0.002000
   -0.059000    0.030000    0.039000
vibration   30
    0.012000   -0.043000   -0.012000
   -0.047000    0.026000   -0.023000
   -0.005000    0.213000    0.054000
   -0.009000   -0.039000   -0.009000
   -0.008000   -0.044000   -0.014000
   -0.033000   -0.044000    0.014000
   -0.004000   -0.063000   -0.032000
   -0.022000   -0.065000    0.002000
   -0.075000   -0.087000   -0.046000
   -0.009000   -0.107000    0.055000
   -0.022000   -0.068000    0.006000
   -0.036000   -0.055000   -0.070000
   -0.056000   -0.091000   -0.071000
   -0.040000    0.001000   -0.154000
   -0.070000   -0.131000   -0.068000
    0.005000   -0.012000   -0.005000
    0.044000    0.048000   -0.015000
   -0.046000    0.015000    0.075000
   -0.069000   -0.017000    0.113000
   -0.075000   -0.067000    0.140000
   -0.076000    0.098000    0.022000
   -0.071000    0.136000   -0.038000
   -0.075000    0.114000    0.013000
   -0.047000    0.172000   -0.034000
   -0.098000   -0.001000    0.096000
   -0.124000   -0.027000    0.149000
   -0.045000    0.004000    0.076000
    0.003000   -0.025000   -0.061000
   -0.018000   -0.035000   -0.065000
   -0.037000   -0.052000   -0.085000
   -0.027000    0.009000   -0.040000
   -0.056000    0.030000   -0.038000
    0.004000    0.017000   -0.004000
   -0.003000    0.051000    0.026000
    0.027000   -0.037000    0.003000
    0.033000   -0.052000    0.015000
    0.037000   -0.047000   -0.027000
    0.151000   -0.009000   -0.024000
    0.004000    0.011000    0.006000
   -0.115000    0.070000    0.041000
   -0.140000    0.117000    0.029000
   -0.159000    0.189000   -0.006000
   -0.206000   -0.021000    0.142000
   -0.072000   -0.053000    0.128000
   -0.226000    0.020000    0.166000
   -0.008000   -0.180000    0.192000
   -0.091000   -0.092000    0.172000
    0.035000    0.011000   -0.024000
    0.037000    0.004000   -0.053000
    0.081000    0.030000   -0.006000
    0.027000    0.000000   -0.053000
    0.034000   -0.001000    0.003000
   -0.042000    0.088000   -0.142000
   -0.001000    0.098000   -0.008000
   -0.017000    0.042000   -0.019000
    0.115000   -0.063000   -0.028000
    0.059000    0.027000    0.005000
    0.057000    0.041000    0.068000
    0.056000    0.048000    0.005000
    0.166000   -0.007000   -0.097000
vibration   31
    0.043000   -0.027000    0.017000
   -0.038000    0.007000    0.006000
   -0.078000   -0.031000    0.086000
    0.038000    0.042000    0.006000
    0.037000    0.070000    0.025000
    0.097000    0.037000   -0.027000
    0.025000    0.076000    0.035000
   -0.054000   -0.112000    0.010000
   -0.168000   -0.147000   -0.080000
   -0.020000   -0.200000    0.114000
   -0.055000   -0.129000    0.023000
   -0.093000   -0.020000   -0.069000
   -0.112000    0.004000   -0.101000
   -0.133000    0.051000   -0.148000
   -0.166000   -0.131000   -0.031000
    0.003000   -0.003000   -0.005000
    0.142000    0.049000    0.005000
    0.053000   -0.035000    0.054000
    0.039000   -0.077000    0.034000
    0.046000   -0.101000    0.039000
    0.031000   -0.002000   -0.031000
    0.030000    0.022000   -0.092000
    0.003000    0.038000   -0.012000
   -0.020000    0.089000   -0.062000
   -0.002000   -0.012000    0.078000
   -0.021000   -0.005000    0.099000
    0.007000   -0.013000    0.074000
   -0.038000    0.008000   -0.036000
   -0.079000   -0.006000   -0.043000
   -0.092000   -0.048000   -0.048000
   -0.073000    0.018000   -0.074000
   -0.043000    0.012000   -0.077000
   -0.089000    0.020000   -0.095000
   -0.087000    0.027000   -0.100000
   -0.083000   -0.016000   -0.085000
   -0.089000   -0.044000   -0.074000
   -0.071000    0.006000   -0.057000
   -0.082000   -0.003000   -0.010000
    0.005000    0.006000    0.016000
    0.097000   -0.018000    0.032000
    0.089000   -0.071000    0.083000
    0.163000   -0.064000    0.074000
    0.163000    0.048000   -0.042000
    0.061000    0.062000   -0.038000
    0.162000   -0.005000   -0.102000
    0.068000    0.182000   -0.066000
    0.032000    0.089000   -0.024000
   -0.075000    0.001000    0.114000
   -0.089000    0.011000    0.209000
   -0.206000   -0.042000    0.062000
   -0.039000    0.028000    0.199000
    0.050000   -0.003000   -0.013000
    0.071000   -0.080000   -0.018000
    0.137000    0.017000    0.034000
   -0.016000    0.017000   -0.004000
   -0.082000    0.013000   -0.044000
   -0.035000   -0.005000   -0.013000
   -0.032000   -0.016000   -0.047000
    0.149000    0.145000    0.040000
   -0.088000   -0.016000    0.033000
vibration   32
   -0.020000    0.007000    0.015000
    0.007000   -0.017000    0.017000
    0.076000    0.157000   -0.001000
    0.107000    0.103000    0.104000
    0.047000    0.160000    0.228000
    0.271000    0.096000    0.003000
    0.162000    0.169000    0.199000
   -0.114000   -0.034000    0.133000
   -0.295000   -0.039000    0.044000
   -0.160000   -0.089000    0.251000
   -0.032000   -0.072000    0.255000
   -0.137000    0.040000   -0.036000
   -0.113000    0.110000   -0.054000
   -0.255000    0.155000   -0.125000
   -0.227000   -0.152000   -0.022000
    0.004000    0.032000    0.014000
    0.040000   -0.036000   -0.056000
   -0.003000    0.009000   -0.020000
    0.009000    0.034000   -0.024000
    0.003000    0.039000   -0.022000
    0.022000    0.007000    0.004000
    0.025000    0.006000    0.022000
    0.020000   -0.025000    0.024000
    0.013000   -0.060000    0.055000
    0.023000    0.004000   -0.011000
    0.033000   -0.011000   -0.016000
    0.008000    0.027000   -0.028000
   -0.001000   -0.004000    0.003000
   -0.001000   -0.026000    0.006000
   -0.002000   -0.042000    0.010000
    0.010000    0.010000   -0.003000
    0.016000    0.025000   -0.005000
    0.009000    0.015000   -0.006000
    0.015000    0.034000   -0.013000
   -0.006000   -0.021000    0.002000
   -0.010000   -0.036000    0.004000
   -0.003000   -0.006000    0.001000
    0.012000    0.014000    0.007000
    0.003000   -0.003000   -0.005000
   -0.030000    0.006000   -0.009000
   -0.032000    0.025000   -0.021000
   -0.048000    0.026000   -0.022000
   -0.054000   -0.019000    0.015000
   -0.017000   -0.027000   -0.001000
   -0.050000   -0.008000    0.014000
   -0.028000   -0.060000    0.002000
    0.000000   -0.044000   -0.007000
    0.019000   -0.002000   -0.025000
    0.020000   -0.007000   -0.044000
    0.049000    0.012000   -0.014000
    0.016000   -0.011000   -0.047000
    0.075000    0.014000   -0.049000
    0.015000    0.086000   -0.157000
   -0.012000   -0.030000    0.013000
    0.008000    0.031000   -0.010000
   -0.000000    0.021000   -0.005000
    0.018000    0.006000    0.005000
    0.019000    0.005000    0.009000
    0.026000   -0.167000   -0.153000
    0.012000    0.008000    0.031000
vibration   33
    0.020000    0.019000    0.030000
    0.005000   -0.023000    0.054000
    0.051000    0.116000    0.067000
    0.025000   -0.068000    0.089000
   -0.066000   -0.096000    0.207000
    0.031000   -0.076000    0.098000
    0.161000   -0.134000    0.087000
   -0.030000    0.086000    0.062000
   -0.028000    0.143000    0.122000
   -0.108000    0.164000    0.008000
    0.034000    0.071000    0.149000
    0.054000   -0.060000   -0.051000
    0.064000   -0.169000    0.024000
    0.074000   -0.028000   -0.117000
    0.099000   -0.086000   -0.131000
   -0.013000    0.010000   -0.008000
   -0.052000    0.007000   -0.033000
   -0.022000   -0.001000   -0.010000
   -0.017000    0.016000   -0.000000
   -0.021000    0.027000   -0.002000
   -0.007000    0.013000    0.004000
   -0.001000    0.025000    0.011000
    0.002000   -0.009000    0.001000
    0.019000   -0.014000    0.008000
   -0.004000   -0.015000   -0.016000
    0.001000   -0.013000   -0.023000
   -0.006000   -0.011000   -0.016000
    0.018000   -0.012000   -0.030000
   -0.025000   -0.005000   -0.034000
   -0.048000   -0.015000   -0.063000
   -0.040000    0.020000   -0.002000
   -0.068000    0.038000   -0.001000
   -0.015000    0.009000    0.032000
   -0.029000    0.026000    0.070000
    0.029000   -0.027000    0.025000
    0.041000   -0.035000    0.037000
    0.043000   -0.024000   -0.008000
   -0.009000   -0.036000   -0.064000
   -0.016000    0.021000    0.025000
    0.109000   -0.004000    0.052000
    0.114000   -0.082000    0.104000
    0.175000   -0.065000    0.098000
    0.196000    0.089000   -0.028000
    0.056000    0.113000    0.039000
    0.161000    0.038000   -0.037000
    0.130000    0.242000    0.043000
   -0.033000    0.169000    0.091000
   -0.078000    0.011000    0.113000
   -0.104000    0.011000    0.225000
   -0.215000   -0.014000    0.053000
   -0.028000    0.029000    0.191000
   -0.043000    0.053000   -0.060000
   -0.059000    0.089000   -0.075000
   -0.041000    0.010000   -0.020000
    0.011000    0.005000   -0.014000
    0.055000   -0.020000   -0.007000
   -0.072000   -0.018000   -0.020000
   -0.065000    0.011000   -0.037000
   -0.045000   -0.055000   -0.028000
    0.015000   -0.075000   -0.231000
vibration   34
   -0.001000   -0.020000   -0.021000
    0.009000   -0.003000   -0.056000
    0.067000    0.166000   -0.048000
    0.027000   -0.137000    0.102000
   -0.095000   -0.183000    0.255000
   -0.003000   -0.157000    0.153000
    0.218000   -0.262000    0.065000
   -0.037000    0.095000    0.075000
   -0.056000    0.181000    0.158000
   -0.133000    0.193000    0.004000
    0.046000    0.057000    0.202000
    0.082000   -0.109000   -0.109000
    0.069000   -0.286000   -0.019000
    0.140000   -0.059000   -0.230000
    0.134000   -0.144000   -0.203000
   -0.006000    0.008000   -0.023000
   -0.014000    0.041000   -0.020000
    0.029000   -0.007000    0.016000
    0.020000   -0.028000    0.007000
    0.026000   -0.051000    0.012000
    0.006000   -0.005000   -0.019000
    0.000000   -0.006000   -0.045000
   -0.012000    0.010000   -0.001000
   -0.034000    0.014000   -0.008000
   -0.005000    0.011000    0.030000
   -0.018000    0.003000    0.052000
    0.019000    0.023000    0.017000
   -0.007000   -0.005000    0.029000
    0.006000   -0.033000    0.036000
    0.010000   -0.050000    0.051000
    0.028000    0.011000    0.011000
    0.053000    0.027000    0.006000
    0.011000    0.016000   -0.012000
    0.026000    0.033000   -0.040000
   -0.026000   -0.019000   -0.002000
   -0.035000   -0.034000   -0.003000
   -0.025000    0.008000    0.010000
   -0.026000    0.035000    0.024000
    0.001000   -0.011000   -0.011000
   -0.030000   -0.006000   -0.017000
   -0.026000    0.007000   -0.030000
   -0.052000    0.013000   -0.032000
   -0.050000   -0.025000    0.013000
   -0.020000   -0.043000   -0.041000
   -0.041000   -0.023000   -0.017000
   -0.068000   -0.076000   -0.056000
    0.026000   -0.065000   -0.073000
    0.034000   -0.018000   -0.050000
    0.033000   -0.032000   -0.094000
    0.094000    0.003000   -0.026000
    0.030000   -0.032000   -0.084000
   -0.051000    0.078000   -0.084000
   -0.082000    0.130000   -0.138000
    0.031000   -0.023000    0.033000
    0.013000    0.033000    0.003000
   -0.038000    0.062000   -0.005000
    0.013000    0.012000    0.006000
    0.014000   -0.001000   -0.007000
   -0.001000    0.067000    0.027000
   -0.035000    0.030000    0.115000
vibration   35
    0.016000   -0.029000   -0.033000
    0.029000   -0.003000   -0.072000
    0.004000   -0.104000   -0.102000
   -0.004000    0.017000   -0.010000
    0.009000    0.016000   -0.030000
   -0.004000    0.025000   -0.022000
   -0.023000    0.035000   -0.001000
    0.004000   -0.012000   -0.005000
    0.004000   -0.024000   -0.017000
    0.016000   -0.026000    0.006000
   -0.007000   -0.008000   -0.021000
   -0.015000    0.011000    0.012000
   -0.012000    0.032000    0.003000
   -0.027000    0.012000    0.019000
   -0.024000    0.005000    0.021000
    0.001000   -0.000000    0.006000
   -0.004000   -0.002000   -0.001000
   -0.012000    0.012000    0.007000
   -0.019000    0.001000    0.036000
   -0.029000   -0.026000    0.057000
   -0.020000    0.036000    0.011000
   -0.020000    0.042000   -0.002000
   -0.020000    0.033000    0.012000
   -0.009000    0.039000    0.009000
   -0.030000   -0.003000    0.026000
   -0.036000   -0.030000    0.050000
   -0.008000    0.016000    0.004000
   -0.001000    0.001000    0.036000
    0.025000   -0.007000    0.045000
    0.036000    0.004000    0.058000
    0.034000   -0.002000    0.041000
    0.037000    0.004000    0.040000
    0.033000    0.005000    0.034000
    0.040000    0.015000    0.021000
    0.010000   -0.003000    0.035000
    0.003000    0.003000    0.019000
    0.003000   -0.006000    0.035000
   -0.034000    0.046000   -0.026000
   -0.015000    0.032000   -0.013000
    0.065000    0.071000    0.128000
    0.053000   -0.081000    0.262000
    0.118000    0.205000    0.127000
    0.113000    0.153000    0.198000
   -0.055000   -0.049000   -0.134000
   -0.085000   -0.081000   -0.220000
   -0.173000    0.016000   -0.210000
    0.055000   -0.187000   -0.158000
    0.041000   -0.161000    0.067000
   -0.087000   -0.351000    0.010000
    0.050000   -0.223000    0.086000
    0.231000   -0.163000    0.215000
    0.008000   -0.004000    0.007000
    0.025000   -0.037000    0.032000
   -0.017000    0.017000   -0.011000
    0.010000    0.030000   -0.001000
   -0.003000    0.007000    0.027000
   -0.058000    0.117000   -0.058000
   -0.039000    0.205000   -0.126000
   -0.005000   -0.037000   -0.017000
   -0.026000    0.006000   -0.041000
vibration   36
   -0.049000    0.058000    0.073000
   -0.015000    0.001000    0.170000
   -0.078000   -0.264000    0.075000
    0.018000   -0.020000    0.033000
   -0.020000   -0.027000    0.085000
    0.036000   -0.025000    0.029000
    0.069000   -0.036000    0.040000
   -0.005000    0.047000    0.014000
    0.015000    0.082000    0.061000
   -0.039000    0.095000   -0.030000
    0.019000    0.038000    0.049000
    0.032000   -0.018000   -0.007000
    0.038000   -0.049000    0.018000
    0.048000   -0.029000   -0.003000
    0.060000    0.004000   -0.034000
   -0.010000   -0.002000   -0.011000
    0.009000    0.010000   -0.014000
    0.016000   -0.039000   -0.020000
    0.031000   -0.029000   -0.056000
    0.043000    0.021000   -0.089000
    0.055000   -0.061000   -0.034000
    0.066000   -0.044000   -0.019000
    0.062000   -0.061000   -0.046000
    0.062000   -0.045000   -0.061000
    0.061000   -0.041000   -0.047000
    0.076000    0.004000   -0.097000
    0.010000   -0.063000   -0.013000
    0.021000    0.034000   -0.085000
   -0.036000    0.054000   -0.102000
   -0.055000    0.054000   -0.132000
   -0.078000   -0.031000   -0.070000
   -0.113000   -0.089000   -0.059000
   -0.057000   -0.013000   -0.047000
   -0.080000   -0.040000   -0.006000
    0.013000    0.039000   -0.058000
    0.033000    0.043000   -0.027000
    0.012000   -0.014000   -0.062000
    0.051000   -0.002000   -0.003000
    0.029000    0.027000   -0.023000
   -0.041000    0.100000    0.073000
   -0.080000    0.069000    0.141000
   -0.044000    0.282000    0.034000
   -0.102000    0.053000    0.195000
   -0.071000   -0.103000   -0.024000
   -0.233000   -0.051000   -0.035000
   -0.114000   -0.184000   -0.025000
    0.007000   -0.237000   -0.013000
    0.040000   -0.083000    0.050000
   -0.033000   -0.187000    0.028000
    0.024000   -0.130000    0.054000
    0.151000   -0.077000    0.151000
   -0.040000    0.028000   -0.048000
    0.096000   -0.177000    0.173000
    0.009000    0.018000   -0.046000
    0.004000   -0.022000   -0.021000
   -0.013000   -0.148000   -0.005000
    0.054000    0.088000   -0.047000
    0.053000    0.124000   -0.025000
    0.024000    0.035000    0.037000
    0.041000    0.040000    0.058000
vibration   37
   -0.260000   -0.004000   -0.033000
    0.138000   -0.001000   -0.027000
    0.245000   -0.146000   -0.498000
    0.006000   -0.025000   -0.037000
    0.021000   -0.048000   -0.073000
   -0.043000   -0.019000   -0.013000
   -0.007000   -0.042000   -0.061000
   -0.000000   -0.061000    0.020000
   -0.084000   -0.062000   -0.019000
    0.031000   -0.109000    0.068000
   -0.005000   -0.098000    0.041000
   -0.042000    0.002000   -0.046000
   -0.076000    0.023000   -0.096000
   -0.050000    0.041000   -0.100000
   -0.108000   -0.062000    0.009000
    0.038000    0.000000   -0.006000
    0.069000    0.036000    0.012000
    0.116000    0.007000    0.061000
    0.101000   -0.051000   -0.051000
    0.178000   -0.077000   -0.133000
    0.006000   -0.084000   -0.064000
   -0.019000   -0.125000   -0.105000
   -0.033000   -0.018000   -0.040000
   -0.116000   -0.005000   -0.067000
    0.026000    0.067000    0.040000
   -0.028000    0.144000    0.078000
    0.106000    0.027000    0.074000
    0.089000   -0.049000   -0.013000
    0.040000   -0.014000   -0.010000
   -0.004000    0.003000   -0.074000
    0.006000    0.025000    0.084000
   -0.057000    0.064000    0.087000
    0.034000    0.004000    0.128000
    0.021000    0.015000    0.164000
    0.089000   -0.010000    0.102000
    0.140000    0.014000    0.149000
    0.099000   -0.025000   -0.004000
    0.001000    0.009000   -0.028000
   -0.014000    0.000000    0.011000
    0.026000   -0.011000    0.012000
    0.032000   -0.033000    0.022000
    0.043000   -0.037000    0.025000
    0.055000    0.020000   -0.015000
    0.015000    0.039000    0.014000
    0.059000    0.017000    0.002000
    0.038000    0.075000    0.017000
   -0.017000    0.071000    0.025000
   -0.023000    0.008000    0.016000
   -0.025000    0.013000    0.042000
   -0.049000    0.012000    0.002000
   -0.021000    0.009000    0.020000
    0.047000    0.014000   -0.001000
    0.083000   -0.055000    0.043000
    0.041000    0.025000    0.035000
    0.057000   -0.015000    0.015000
    0.030000    0.053000   -0.018000
   -0.031000   -0.020000    0.001000
   -0.009000    0.116000   -0.048000
    0.079000    0.099000    0.037000
    0.018000   -0.024000   -0.093000
vibration   38
    0.007000   -0.009000   -0.032000
   -0.040000    0.026000   -0.036000
   -0.280000   -0.674000   -0.068000
    0.028000   -0.013000    0.025000
   -0.006000   -0.013000    0.078000
    0.052000   -0.028000    0.032000
    0.072000   -0.033000    0.026000
   -0.022000    0.020000    0.026000
   -0.056000    0.052000    0.044000
   -0.042000    0.036000    0.018000
    0.004000   -0.009000    0.077000
    0.001000    0.006000   -0.019000
    0.004000    0.004000   -0.016000
   -0.002000    0.012000   -0.026000
   -0.001000   -0.006000   -0.023000
    0.002000    0.007000   -0.018000
    0.047000   -0.004000    0.008000
   -0.010000    0.021000    0.014000
   -0.002000    0.062000   -0.009000
    0.004000    0.088000   -0.030000
   -0.032000   -0.002000    0.046000
   -0.046000   -0.044000    0.074000
   -0.027000    0.016000    0.032000
   -0.027000    0.003000    0.044000
   -0.011000    0.060000   -0.015000
   -0.003000    0.095000   -0.043000
   -0.018000    0.001000    0.025000
   -0.027000   -0.025000    0.025000
    0.018000    0.055000    0.017000
    0.045000    0.132000    0.024000
    0.009000   -0.022000    0.012000
    0.019000   -0.032000    0.012000
   -0.002000   -0.036000    0.002000
   -0.002000   -0.066000   -0.008000
   -0.003000    0.056000   -0.008000
    0.002000    0.122000   -0.036000
   -0.021000   -0.004000    0.014000
    0.021000   -0.018000    0.005000
    0.004000   -0.004000    0.007000
   -0.006000   -0.008000   -0.007000
   -0.007000    0.012000   -0.022000
   -0.011000   -0.021000   -0.007000
   -0.013000   -0.019000   -0.017000
    0.011000    0.002000    0.010000
    0.018000   -0.002000    0.007000
    0.017000    0.008000    0.011000
    0.004000    0.008000    0.012000
    0.000000    0.016000   -0.002000
    0.014000    0.036000    0.003000
   -0.000000    0.023000   -0.004000
   -0.019000    0.016000   -0.018000
   -0.018000    0.046000   -0.072000
    0.234000   -0.354000    0.322000
    0.021000   -0.010000    0.033000
   -0.042000   -0.077000    0.040000
    0.009000   -0.029000    0.010000
    0.004000   -0.010000    0.008000
   -0.000000    0.007000    0.018000
    0.046000   -0.020000   -0.005000
    0.022000   -0.003000   -0.034000
vibration   39
   -0.014000   -0.032000    0.015000
   -0.023000    0.058000    0.054000
   -0.237000   -0.560000    0.033000
   -0.002000    0.029000    0.017000
   -0.001000    0.043000    0.026000
    0.041000    0.025000   -0.006000
   -0.016000    0.058000    0.041000
    0.010000    0.033000   -0.015000
    0.076000    0.033000    0.016000
   -0.001000    0.062000   -0.050000
    0.002000    0.056000   -0.040000
    0.009000   -0.012000    0.033000
    0.028000   -0.015000    0.055000
    0.010000   -0.032000    0.062000
    0.039000    0.016000    0.008000
   -0.026000   -0.012000    0.008000
    0.001000    0.009000   -0.024000
    0.004000    0.013000   -0.025000
   -0.015000   -0.069000    0.052000
   -0.041000   -0.146000    0.114000
    0.015000    0.035000   -0.029000
    0.024000    0.064000   -0.056000
    0.014000    0.029000   -0.028000
    0.028000    0.049000   -0.044000
   -0.019000   -0.073000    0.046000
   -0.035000   -0.160000    0.114000
    0.009000    0.020000   -0.029000
    0.035000    0.047000   -0.027000
   -0.011000   -0.098000   -0.007000
   -0.047000   -0.228000   -0.004000
    0.009000    0.027000   -0.004000
   -0.011000    0.032000   -0.002000
    0.033000    0.061000    0.011000
    0.038000    0.116000    0.019000
    0.013000   -0.093000    0.032000
   -0.003000   -0.202000    0.066000
    0.037000    0.013000   -0.002000
   -0.008000    0.013000    0.008000
   -0.017000   -0.026000    0.008000
   -0.001000   -0.042000   -0.003000
    0.010000   -0.046000   -0.011000
   -0.001000   -0.072000    0.004000
    0.016000   -0.025000   -0.021000
    0.021000    0.020000   -0.009000
    0.092000    0.003000    0.006000
    0.015000    0.046000   -0.019000
    0.009000    0.072000   -0.032000
   -0.009000    0.013000   -0.036000
    0.018000    0.045000   -0.047000
    0.021000    0.040000   -0.028000
   -0.052000    0.004000   -0.088000
   -0.038000    0.016000   -0.039000
    0.174000   -0.329000    0.287000
   -0.027000    0.080000   -0.096000
    0.050000    0.111000   -0.054000
    0.007000    0.052000   -0.004000
   -0.012000   -0.021000    0.020000
   -0.009000    0.032000    0.012000
    0.018000   -0.057000   -0.008000
   -0.014000    0.017000    0.043000
vibration   40
    0.030000    0.006000   -0.001000
   -0.008000   -0.015000   -0.002000
   -0.001000    0.045000    0.041000
   -0.063000    0.015000    0.038000
   -0.060000   -0.002000    0.023000
   -0.095000    0.020000    0.053000
   -0.059000   -0.001000    0.023000
    0.003000   -0.012000   -0.042000
    0.052000   -0.060000   -0.071000
    0.070000   -0.057000   -0.028000
   -0.062000    0.017000   -0.142000
    0.017000   -0.039000   -0.008000
    0.017000   -0.143000    0.051000
    0.046000   -0.010000   -0.076000
    0.053000   -0.060000   -0.073000
   -0.032000    0.034000    0.042000
   -0.006000    0.020000    0.010000
    0.031000    0.027000    0.066000
    0.030000    0.057000   -0.008000
    0.094000    0.075000   -0.099000
   -0.071000   -0.007000    0.025000
   -0.091000   -0.049000    0.011000
   -0.072000    0.023000    0.012000
   -0.085000    0.029000    0.005000
   -0.027000    0.083000    0.010000
   -0.064000    0.176000    0.016000
    0.042000   -0.016000    0.076000
    0.077000   -0.075000   -0.093000
    0.005000    0.011000   -0.125000
   -0.047000    0.046000   -0.211000
   -0.053000    0.003000   -0.034000
   -0.127000    0.028000   -0.028000
   -0.010000   -0.021000    0.036000
   -0.043000   -0.026000    0.109000
    0.106000    0.019000    0.008000
    0.178000    0.065000    0.087000
    0.104000   -0.035000   -0.066000
    0.001000    0.014000   -0.015000
   -0.096000   -0.051000   -0.071000
    0.046000   -0.044000    0.080000
    0.057000   -0.246000    0.230000
    0.122000    0.035000    0.103000
    0.155000    0.105000    0.109000
   -0.018000    0.095000    0.009000
    0.130000    0.091000    0.106000
    0.061000    0.087000    0.052000
   -0.123000    0.295000   -0.014000
   -0.094000   -0.079000   -0.095000
   -0.102000   -0.097000   -0.122000
   -0.063000   -0.079000   -0.081000
   -0.085000   -0.085000   -0.097000
    0.014000    0.025000    0.022000
   -0.005000    0.033000   -0.026000
   -0.023000    0.054000    0.017000
    0.016000   -0.105000    0.018000
    0.011000    0.001000   -0.047000
    0.001000   -0.006000   -0.023000
   -0.003000    0.016000    0.028000
   -0.019000   -0.094000   -0.070000
   -0.035000    0.082000    0.198000
vibration   41
    0.008000    0.004000    0.008000
   -0.004000    0.001000    0.022000
   -0.024000   -0.069000    0.009000
    0.105000   -0.090000   -0.107000
    0.105000   -0.130000   -0.129000
    0.027000   -0.088000   -0.059000
    0.124000   -0.140000   -0.151000
    0.002000   -0.032000    0.115000
   -0.215000    0.054000    0.107000
   -0.081000   -0.018000    0.161000
    0.121000   -0.139000    0.334000
   -0.048000    0.108000   -0.049000
   -0.078000    0.309000   -0.199000
   -0.119000    0.112000    0.000000
   -0.183000    0.058000    0.112000
    0.125000   -0.021000   -0.080000
   -0.035000   -0.014000    0.019000
   -0.082000   -0.025000   -0.015000
   -0.076000    0.034000    0.004000
   -0.102000    0.078000    0.021000
   -0.028000    0.029000    0.024000
   -0.008000    0.061000    0.059000
    0.009000   -0.024000   -0.002000
    0.065000   -0.038000    0.021000
   -0.010000   -0.032000   -0.071000
    0.023000   -0.043000   -0.111000
   -0.047000   -0.033000   -0.056000
    0.011000    0.023000   -0.033000
    0.010000   -0.038000   -0.029000
    0.002000   -0.082000   -0.022000
    0.015000    0.001000   -0.017000
   -0.017000    0.001000   -0.013000
    0.042000    0.010000    0.015000
    0.035000    0.017000    0.034000
    0.036000   -0.030000    0.022000
    0.024000   -0.083000    0.033000
    0.039000    0.014000    0.004000
    0.024000    0.005000    0.014000
   -0.074000   -0.020000   -0.019000
    0.035000   -0.040000    0.037000
    0.057000   -0.153000    0.103000
    0.077000   -0.050000    0.060000
    0.119000    0.065000    0.019000
   -0.022000    0.068000   -0.011000
    0.083000    0.047000    0.023000
   -0.003000    0.096000   -0.008000
   -0.066000    0.167000   -0.034000
   -0.032000   -0.049000   -0.065000
   -0.043000   -0.080000   -0.126000
    0.041000   -0.034000   -0.034000
   -0.023000   -0.065000   -0.091000
    0.004000    0.006000   -0.007000
    0.032000    0.033000    0.095000
   -0.027000   -0.043000    0.020000
   -0.007000    0.008000   -0.036000
    0.029000   -0.008000    0.014000
   -0.013000    0.002000    0.016000
   -0.013000    0.038000    0.049000
   -0.028000    0.103000    0.099000
    0.017000    0.033000    0.054000
vibration   42
   -0.038000    0.004000   -0.001000
    0.013000   -0.002000    0.010000
    0.074000    0.113000   -0.051000
   -0.019000    0.059000    0.062000
   -0.038000    0.122000    0.127000
    0.106000    0.046000   -0.003000
   -0.019000    0.117000    0.123000
   -0.026000    0.037000   -0.063000
    0.094000    0.015000   -0.031000
   -0.022000    0.067000   -0.112000
   -0.058000    0.092000   -0.138000
    0.028000   -0.051000    0.042000
    0.054000   -0.123000    0.115000
    0.064000   -0.092000    0.078000
    0.115000    0.028000   -0.035000
   -0.083000   -0.016000    0.013000
    0.071000   -0.019000   -0.023000
   -0.026000   -0.017000   -0.035000
   -0.020000   -0.014000   -0.005000
   -0.062000   -0.010000    0.048000
    0.043000    0.004000   -0.001000
    0.053000    0.019000    0.016000
    0.040000   -0.011000    0.011000
    0.042000   -0.021000    0.020000
    0.017000   -0.027000   -0.008000
    0.048000   -0.070000   -0.032000
   -0.042000    0.014000   -0.036000
   -0.074000    0.016000    0.045000
   -0.002000    0.022000    0.052000
    0.052000    0.055000    0.111000
    0.028000   -0.016000   -0.009000
    0.077000   -0.025000   -0.014000
    0.001000   -0.010000   -0.047000
    0.019000   -0.018000   -0.091000
   -0.066000    0.021000   -0.027000
   -0.105000    0.039000   -0.088000
   -0.077000    0.002000    0.035000
    0.112000    0.002000    0.039000
   -0.131000   -0.011000   -0.020000
    0.056000   -0.056000    0.050000
    0.097000   -0.233000    0.146000
    0.128000   -0.104000    0.096000
    0.203000    0.121000   -0.002000
   -0.062000    0.119000   -0.008000
    0.083000    0.087000    0.030000
   -0.023000    0.167000    0.001000
   -0.134000    0.257000   -0.030000
   -0.032000   -0.083000   -0.112000
   -0.066000   -0.167000   -0.244000
    0.132000   -0.044000   -0.043000
    0.002000   -0.124000   -0.167000
    0.005000   -0.047000   -0.020000
   -0.047000   -0.016000   -0.144000
    0.054000   -0.053000    0.018000
   -0.041000    0.039000   -0.005000
    0.044000   -0.031000    0.025000
    0.008000    0.013000    0.056000
   -0.001000    0.040000    0.158000
    0.077000    0.049000   -0.005000
    0.130000    0.012000   -0.023000
vibration   43
   -0.003000   -0.003000   -0.004000
    0.003000   -0.005000   -0.031000
    0.017000    0.017000   -0.050000
   -0.028000    0.033000    0.049000
   -0.046000    0.062000    0.092000
    0.027000    0.023000    0.028000
   -0.014000    0.047000    0.071000
   -0.024000    0.009000   -0.047000
    0.029000   -0.017000   -0.051000
    0.013000   -0.005000   -0.056000
   -0.066000    0.033000   -0.114000
    0.022000   -0.029000    0.009000
    0.031000   -0.105000    0.064000
    0.057000   -0.043000    0.002000
    0.078000    0.008000   -0.050000
   -0.052000    0.013000    0.014000
    0.063000    0.005000   -0.012000
   -0.082000   -0.099000    0.079000
   -0.034000    0.119000   -0.058000
    0.017000    0.347000   -0.215000
   -0.055000   -0.021000    0.065000
   -0.037000    0.012000    0.082000
   -0.013000   -0.025000    0.018000
    0.037000    0.018000   -0.011000
    0.007000    0.072000   -0.112000
    0.092000    0.228000   -0.303000
   -0.075000   -0.137000    0.067000
    0.045000    0.136000   -0.049000
   -0.015000   -0.117000   -0.018000
   -0.081000   -0.335000   -0.014000
    0.013000    0.017000   -0.025000
   -0.028000   -0.045000   -0.012000
    0.056000    0.054000    0.006000
    0.036000    0.032000    0.043000
    0.030000   -0.107000    0.032000
   -0.035000   -0.364000    0.074000
    0.066000    0.113000   -0.005000
   -0.028000   -0.022000    0.032000
    0.006000    0.047000    0.039000
    0.011000    0.015000   -0.044000
    0.038000    0.069000   -0.116000
   -0.016000   -0.091000   -0.037000
    0.018000    0.010000   -0.099000
   -0.031000   -0.010000   -0.026000
   -0.080000   -0.011000   -0.065000
   -0.095000    0.000000   -0.061000
    0.037000   -0.101000   -0.037000
    0.053000    0.013000    0.035000
    0.028000   -0.034000   -0.004000
    0.091000    0.010000    0.054000
    0.087000    0.005000    0.046000
    0.028000   -0.023000   -0.000000
   -0.004000   -0.015000   -0.084000
    0.011000   -0.001000    0.019000
   -0.010000   -0.004000   -0.009000
    0.006000   -0.024000    0.042000
   -0.026000   -0.020000    0.032000
   -0.021000   -0.006000    0.007000
    0.069000    0.038000   -0.003000
   -0.031000   -0.002000   -0.009000
vibration   44
    0.008000   -0.004000   -0.003000
   -0.012000   -0.001000   -0.017000
   -0.006000    0.058000    0.025000
   -0.015000    0.020000   -0.078000
    0.125000   -0.032000   -0.314000
   -0.112000    0.094000   -0.123000
   -0.203000    0.130000   -0.053000
    0.162000   -0.016000    0.098000
    0.289000    0.002000    0.178000
    0.101000    0.073000    0.015000
    0.184000    0.036000    0.085000
   -0.101000   -0.093000    0.049000
   -0.162000   -0.044000   -0.046000
   -0.150000    0.020000   -0.092000
   -0.248000   -0.282000    0.147000
    0.078000   -0.078000    0.101000
   -0.065000    0.050000   -0.040000
    0.047000   -0.034000    0.047000
    0.068000    0.001000   -0.038000
    0.122000    0.074000   -0.134000
    0.020000   -0.056000   -0.013000
    0.012000   -0.060000   -0.050000
   -0.004000    0.000000   -0.002000
   -0.048000    0.043000   -0.048000
    0.024000    0.055000    0.021000
    0.031000    0.143000   -0.033000
    0.016000   -0.033000    0.082000
   -0.009000    0.042000    0.024000
   -0.029000   -0.011000    0.036000
   -0.036000   -0.052000    0.045000
   -0.009000    0.001000   -0.013000
    0.036000   -0.031000   -0.015000
   -0.031000    0.016000   -0.052000
   -0.025000    0.006000   -0.069000
   -0.049000   -0.017000   -0.036000
   -0.078000   -0.075000   -0.042000
   -0.036000    0.031000    0.001000
    0.036000   -0.016000    0.027000
   -0.038000    0.036000    0.005000
    0.029000    0.007000   -0.017000
    0.058000   -0.022000   -0.025000
    0.041000   -0.073000    0.005000
    0.084000    0.065000   -0.071000
   -0.053000    0.037000   -0.007000
   -0.065000    0.041000   -0.008000
   -0.058000    0.032000   -0.008000
   -0.046000    0.024000   -0.007000
    0.018000   -0.023000   -0.012000
   -0.015000   -0.089000   -0.084000
    0.091000   -0.031000    0.025000
    0.062000   -0.034000   -0.001000
   -0.068000    0.132000   -0.108000
   -0.004000    0.056000    0.009000
   -0.020000    0.038000   -0.021000
    0.008000    0.018000    0.025000
    0.004000   -0.015000    0.009000
    0.011000   -0.023000    0.043000
   -0.002000   -0.072000    0.100000
   -0.046000   -0.049000   -0.006000
    0.043000   -0.005000   -0.021000
vibration   45
   -0.004000    0.000000    0.004000
    0.006000   -0.007000   -0.015000
    0.061000    0.128000   -0.032000
    0.029000    0.045000   -0.021000
    0.076000    0.101000   -0.058000
    0.143000    0.064000   -0.128000
   -0.069000    0.178000    0.070000
    0.046000    0.036000    0.016000
    0.192000    0.066000    0.116000
   -0.052000    0.159000   -0.091000
    0.090000    0.098000    0.027000
   -0.043000   -0.072000    0.077000
   -0.038000   -0.014000    0.052000
   -0.065000   -0.087000    0.116000
   -0.057000   -0.065000    0.103000
   -0.022000   -0.098000    0.018000
    0.028000   -0.008000   -0.055000
   -0.044000   -0.051000    0.003000
   -0.024000    0.040000    0.003000
   -0.037000    0.118000   -0.012000
   -0.011000    0.023000    0.032000
   -0.003000    0.045000    0.026000
   -0.005000    0.002000    0.034000
    0.027000    0.004000    0.037000
   -0.015000    0.014000   -0.040000
    0.027000    0.046000   -0.114000
   -0.042000   -0.032000   -0.002000
    0.006000   -0.006000    0.009000
    0.031000   -0.001000    0.017000
    0.033000    0.040000    0.006000
    0.022000   -0.009000    0.047000
    0.009000    0.002000    0.048000
    0.021000    0.009000    0.038000
    0.035000    0.032000    0.015000
    0.002000    0.006000    0.032000
    0.018000    0.037000    0.037000
    0.001000   -0.025000   -0.006000
   -0.017000    0.034000   -0.062000
    0.055000   -0.109000   -0.047000
   -0.059000   -0.031000    0.075000
   -0.136000   -0.039000    0.165000
   -0.049000    0.214000    0.030000
   -0.158000   -0.122000    0.221000
    0.120000   -0.051000    0.034000
    0.198000   -0.062000    0.071000
    0.190000   -0.045000    0.067000
    0.043000    0.061000    0.043000
   -0.084000    0.023000   -0.022000
    0.000000    0.180000    0.126000
   -0.230000    0.037000   -0.097000
   -0.196000    0.049000   -0.055000
   -0.039000   -0.007000   -0.094000
   -0.052000   -0.009000   -0.136000
    0.021000   -0.036000   -0.004000
    0.002000    0.038000   -0.002000
   -0.012000   -0.001000   -0.025000
    0.008000    0.075000   -0.105000
    0.030000    0.163000   -0.184000
    0.050000    0.050000    0.019000
   -0.021000    0.006000    0.019000
vibration   46
   -0.006000    0.008000    0.001000
    0.000000   -0.007000    0.036000
    0.039000    0.105000    0.041000
    0.014000    0.046000   -0.011000
    0.063000    0.095000   -0.053000
    0.113000    0.066000   -0.109000
   -0.082000    0.170000    0.072000
    0.046000    0.030000    0.011000
    0.195000    0.051000    0.103000
   -0.030000    0.138000   -0.089000
    0.074000    0.093000    0.002000
   -0.041000   -0.080000    0.069000
   -0.043000   -0.054000    0.055000
   -0.054000   -0.081000    0.079000
   -0.054000   -0.089000    0.084000
   -0.025000   -0.085000    0.030000
    0.051000   -0.011000   -0.035000
   -0.042000    0.038000   -0.043000
   -0.068000    0.006000    0.059000
   -0.130000   -0.095000    0.175000
   -0.034000    0.084000    0.016000
   -0.031000    0.084000    0.039000
   -0.020000    0.008000    0.026000
    0.024000   -0.061000    0.096000
   -0.041000   -0.041000   -0.012000
   -0.067000   -0.136000    0.070000
   -0.001000    0.061000   -0.092000
    0.008000   -0.121000   -0.058000
    0.018000    0.027000   -0.104000
    0.034000    0.144000   -0.133000
   -0.017000    0.003000   -0.039000
   -0.084000    0.092000   -0.041000
    0.030000   -0.048000    0.053000
    0.007000   -0.019000    0.115000
    0.105000    0.034000    0.023000
    0.162000    0.182000    0.023000
    0.068000   -0.071000    0.004000
   -0.054000   -0.010000    0.029000
   -0.005000    0.091000    0.045000
    0.035000    0.040000   -0.076000
    0.088000    0.099000   -0.180000
    0.003000   -0.148000   -0.054000
    0.074000    0.064000   -0.181000
   -0.076000    0.007000   -0.030000
   -0.177000    0.025000   -0.068000
   -0.150000   -0.013000   -0.063000
    0.012000   -0.123000   -0.035000
    0.076000    0.008000    0.055000
    0.018000   -0.092000   -0.020000
    0.136000   -0.018000    0.091000
    0.156000    0.001000    0.104000
   -0.031000    0.011000   -0.103000
   -0.024000   -0.030000   -0.118000
    0.040000   -0.072000    0.057000
   -0.010000   -0.042000   -0.043000
    0.009000    0.057000   -0.001000
   -0.026000   -0.078000    0.064000
   -0.033000   -0.132000    0.068000
    0.064000    0.053000    0.011000
   -0.063000    0.002000    0.029000
vibration   47
   -0.001000   -0.003000   -0.010000
    0.003000    0.010000   -0.000000
   -0.008000    0.054000    0.076000
    0.107000   -0.015000   -0.038000
    0.060000    0.077000    0.087000
    0.292000   -0.049000   -0.116000
    0.134000    0.046000    0.039000
   -0.067000    0.057000   -0.011000
   -0.059000    0.126000    0.064000
   -0.221000    0.180000   -0.073000
    0.051000    0.063000    0.130000
    0.009000    0.034000    0.055000
    0.076000    0.205000    0.033000
   -0.037000   -0.099000    0.298000
    0.059000    0.200000    0.081000
   -0.038000   -0.096000   -0.110000
   -0.025000   -0.050000   -0.036000
    0.061000   -0.019000    0.003000
    0.087000    0.011000    0.013000
    0.103000    0.040000   -0.018000
    0.005000   -0.016000    0.028000
   -0.031000   -0.075000   -0.028000
   -0.041000    0.071000    0.045000
   -0.073000    0.100000    0.015000
   -0.031000    0.068000    0.054000
   -0.031000    0.094000    0.045000
    0.009000    0.001000    0.075000
    0.022000    0.018000    0.010000
    0.004000   -0.015000    0.023000
   -0.024000   -0.049000    0.001000
    0.000000    0.007000    0.032000
    0.012000   -0.009000    0.033000
   -0.020000    0.017000    0.001000
   -0.011000    0.012000   -0.020000
   -0.026000   -0.009000    0.001000
   -0.018000   -0.040000    0.028000
   -0.005000    0.017000   -0.029000
    0.002000   -0.041000   -0.015000
    0.005000    0.050000   -0.081000
    0.048000    0.085000   -0.036000
    0.049000    0.029000    0.008000
    0.078000    0.100000   -0.025000
    0.081000    0.128000   -0.040000
   -0.056000    0.019000    0.033000
   -0.188000    0.096000    0.091000
    0.042000   -0.109000    0.116000
   -0.110000    0.022000    0.092000
   -0.026000   -0.041000    0.010000
   -0.079000   -0.109000    0.022000
   -0.093000   -0.130000   -0.001000
    0.065000   -0.010000    0.147000
   -0.045000   -0.121000   -0.006000
   -0.085000   -0.057000   -0.063000
   -0.003000    0.013000   -0.086000
    0.007000    0.003000    0.049000
   -0.010000    0.019000   -0.042000
    0.054000   -0.093000   -0.009000
    0.022000   -0.252000    0.079000
   -0.017000    0.007000    0.011000
   -0.010000   -0.001000    0.018000
vibration   48
    0.006000   -0.011000    0.007000
    0.012000    0.002000    0.007000
    0.029000    0.047000    0.004000
    0.049000   -0.014000   -0.020000
    0.023000    0.025000    0.042000
    0.124000   -0.031000   -0.046000
    0.072000    0.002000    0.007000
   -0.037000    0.023000   -0.007000
   -0.050000    0.053000    0.018000
   -0.103000    0.070000   -0.025000
    0.017000    0.020000    0.062000
    0.008000    0.025000    0.019000
    0.042000    0.107000    0.009000
   -0.013000   -0.040000    0.137000
    0.034000    0.107000    0.031000
   -0.015000   -0.038000   -0.056000
   -0.027000   -0.013000   -0.024000
    0.026000   -0.081000    0.067000
    0.067000    0.021000   -0.005000
    0.122000    0.150000   -0.126000
    0.003000   -0.012000    0.010000
    0.001000    0.020000   -0.078000
   -0.029000    0.014000    0.036000
   -0.035000    0.071000   -0.016000
   -0.010000    0.055000    0.010000
    0.013000    0.206000   -0.100000
   -0.000000   -0.055000    0.083000
   -0.020000   -0.096000   -0.008000
   -0.031000    0.057000   -0.046000
    0.011000    0.251000   -0.068000
   -0.047000   -0.034000   -0.066000
   -0.029000    0.024000   -0.075000
   -0.016000   -0.013000   -0.040000
   -0.014000    0.089000   -0.006000
    0.046000    0.022000   -0.043000
    0.086000    0.209000   -0.083000
   -0.004000   -0.120000    0.031000
   -0.001000    0.056000    0.036000
   -0.034000   -0.018000    0.132000
   -0.039000   -0.102000    0.018000
   -0.005000   -0.021000   -0.085000
   -0.085000   -0.238000    0.023000
   -0.039000   -0.119000   -0.046000
    0.019000   -0.001000   -0.058000
    0.163000   -0.098000   -0.149000
   -0.144000    0.168000   -0.183000
    0.126000   -0.052000   -0.140000
    0.070000    0.048000    0.001000
    0.106000    0.071000   -0.081000
    0.227000    0.162000    0.050000
   -0.001000   -0.006000   -0.170000
   -0.017000   -0.064000    0.017000
   -0.059000    0.003000   -0.045000
   -0.025000    0.050000   -0.079000
    0.044000    0.088000   -0.039000
    0.012000    0.026000    0.034000
   -0.072000    0.089000    0.061000
   -0.047000    0.216000   -0.005000
   -0.019000   -0.007000    0.005000
    0.017000   -0.005000   -0.015000
vibration   49
    0.001000   -0.023000    0.002000
   -0.002000    0.027000    0.040000
   -0.065000   -0.101000    0.088000
   -0.042000    0.004000    0.026000
   -0.042000   -0.035000    0.003000
   -0.116000    0.008000    0.072000
   -0.027000   -0.043000   -0.016000
    0.009000   -0.024000   -0.004000
   -0.025000   -0.056000   -0.054000
    0.089000   -0.097000    0.043000
   -0.046000   -0.041000   -0.060000
    0.011000    0.008000   -0.033000
   -0.010000   -0.065000   -0.016000
    0.036000    0.049000   -0.117000
    0.005000   -0.037000   -0.052000
    0.012000    0.057000    0.033000
    0.011000    0.030000    0.002000
   -0.069000   -0.114000    0.075000
   -0.038000    0.021000   -0.024000
    0.003000    0.203000   -0.149000
    0.003000    0.012000   -0.012000
    0.055000    0.154000   -0.062000
    0.021000   -0.075000    0.004000
    0.067000   -0.031000   -0.028000
    0.024000   -0.007000   -0.081000
    0.090000    0.154000   -0.260000
   -0.039000   -0.085000    0.009000
   -0.028000   -0.095000    0.040000
    0.038000    0.050000    0.035000
    0.103000    0.313000    0.022000
    0.023000   -0.044000    0.058000
    0.049000    0.047000    0.045000
    0.013000    0.008000    0.025000
    0.069000    0.159000   -0.042000
   -0.022000    0.034000    0.017000
    0.043000    0.294000   -0.029000
   -0.052000   -0.142000    0.026000
   -0.011000   -0.005000   -0.028000
    0.016000    0.034000   -0.081000
    0.038000    0.076000   -0.034000
    0.034000    0.032000    0.008000
    0.065000    0.107000   -0.027000
    0.057000    0.103000   -0.027000
   -0.034000    0.009000    0.032000
   -0.153000    0.082000    0.090000
    0.066000   -0.113000    0.114000
   -0.095000    0.022000    0.089000
   -0.029000   -0.032000    0.002000
   -0.068000   -0.077000    0.030000
   -0.108000   -0.112000   -0.017000
    0.041000   -0.002000    0.122000
    0.031000    0.030000    0.025000
    0.069000   -0.034000    0.083000
   -0.027000    0.045000   -0.025000
    0.060000    0.171000   -0.080000
   -0.008000    0.113000   -0.060000
    0.052000   -0.096000   -0.008000
    0.022000   -0.251000    0.063000
    0.019000    0.007000    0.008000
   -0.017000   -0.009000    0.016000
vibration   50
   -0.006000    0.019000    0.202000
   -0.003000    0.032000   -0.509000
   -0.148000   -0.393000   -0.527000
    0.004000    0.001000   -0.002000
    0.005000    0.017000    0.006000
    0.025000   -0.000000   -0.015000
    0.003000    0.014000    0.011000
   -0.007000    0.004000   -0.005000
    0.005000    0.006000    0.002000
   -0.021000    0.018000   -0.015000
   -0.001000    0.012000   -0.002000
   -0.003000   -0.008000    0.008000
    0.001000   -0.004000    0.011000
   -0.005000   -0.014000    0.021000
    0.003000    0.002000    0.005000
   -0.008000   -0.014000   -0.005000
   -0.017000   -0.005000   -0.013000
   -0.032000    0.026000   -0.064000
   -0.044000   -0.011000   -0.035000
   -0.084000   -0.017000    0.019000
    0.039000   -0.036000   -0.005000
    0.049000   -0.044000    0.066000
    0.054000   -0.006000   -0.032000
    0.046000    0.017000   -0.056000
    0.025000   -0.044000    0.014000
    0.043000   -0.067000   -0.006000
   -0.040000   -0.001000   -0.007000
    0.033000    0.006000   -0.019000
   -0.017000    0.061000   -0.043000
   -0.024000    0.091000   -0.070000
   -0.063000   -0.060000   -0.035000
   -0.079000   -0.112000   -0.029000
   -0.013000    0.051000   -0.029000
   -0.009000    0.184000    0.010000
    0.050000   -0.040000   -0.019000
    0.096000    0.047000   -0.000000
    0.028000   -0.095000   -0.008000
    0.025000   -0.019000   -0.015000
    0.007000    0.013000   -0.024000
    0.016000    0.027000   -0.018000
    0.017000    0.024000   -0.017000
    0.025000    0.015000   -0.012000
    0.022000    0.031000   -0.031000
   -0.011000    0.004000    0.006000
   -0.053000    0.027000    0.021000
    0.018000   -0.035000    0.030000
   -0.024000   -0.000000    0.024000
   -0.005000   -0.006000   -0.001000
   -0.015000   -0.018000    0.013000
   -0.025000   -0.041000   -0.002000
    0.012000    0.009000    0.045000
    0.002000   -0.011000    0.003000
   -0.080000    0.128000   -0.136000
   -0.007000    0.003000   -0.014000
   -0.005000    0.038000    0.073000
    0.014000    0.029000   -0.007000
    0.015000   -0.059000    0.017000
    0.018000    0.057000    0.001000
   -0.010000    0.002000    0.008000
    0.015000    0.011000    0.010000
vibration   51
   -0.004000   -0.007000    0.005000
   -0.000000    0.006000    0.007000
    0.003000   -0.004000   -0.012000
   -0.003000    0.001000    0.002000
   -0.001000   -0.003000   -0.003000
   -0.012000    0.003000    0.005000
   -0.004000   -0.002000   -0.002000
    0.004000   -0.002000    0.003000
    0.002000   -0.003000    0.000000
    0.008000   -0.005000    0.005000
    0.001000   -0.003000   -0.000000
    0.000000    0.002000   -0.002000
   -0.002000   -0.003000   -0.003000
    0.001000    0.008000   -0.012000
   -0.003000   -0.006000   -0.002000
    0.003000    0.005000    0.005000
   -0.001000   -0.005000    0.008000
    0.008000    0.099000   -0.092000
    0.006000    0.106000   -0.079000
   -0.024000    0.086000   -0.035000
   -0.037000   -0.153000    0.133000
   -0.097000   -0.378000    0.342000
    0.064000    0.155000   -0.136000
    0.138000    0.360000   -0.307000
   -0.027000   -0.118000    0.068000
    0.003000   -0.106000    0.019000
   -0.056000   -0.117000    0.075000
   -0.032000   -0.101000    0.017000
   -0.019000   -0.070000    0.010000
    0.006000   -0.017000    0.022000
    0.031000    0.125000   -0.023000
    0.069000    0.303000   -0.048000
   -0.026000   -0.127000    0.023000
   -0.070000   -0.296000    0.057000
    0.028000    0.082000   -0.014000
    0.030000    0.092000   -0.017000
    0.018000    0.049000   -0.010000
   -0.006000    0.000000   -0.001000
    0.005000    0.001000   -0.007000
    0.002000    0.006000   -0.004000
    0.001000    0.007000   -0.002000
    0.002000    0.012000   -0.005000
    0.000000    0.005000   -0.001000
    0.002000   -0.002000    0.001000
   -0.008000    0.003000    0.005000
    0.009000   -0.012000    0.007000
   -0.002000   -0.002000    0.006000
   -0.003000   -0.001000    0.001000
   -0.004000   -0.001000    0.009000
   -0.016000   -0.008000   -0.004000
   -0.000000    0.003000    0.012000
    0.000000    0.004000   -0.002000
   -0.010000    0.019000   -0.017000
    0.025000   -0.047000    0.034000
    0.038000    0.144000   -0.050000
    0.004000   -0.013000    0.007000
   -0.002000   -0.011000   -0.003000
    0.003000    0.019000   -0.019000
   -0.005000   -0.006000   -0.002000
   -0.008000    0.001000    0.007000
vibration   52
   -0.000000   -0.001000   -0.031000
    0.006000   -0.008000    0.065000
    0.035000    0.068000    0.058000
   -0.005000    0.002000    0.003000
   -0.001000   -0.004000   -0.006000
   -0.018000    0.005000    0.007000
   -0.009000   -0.001000   -0.002000
    0.007000   -0.002000    0.005000
    0.007000   -0.004000    0.003000
    0.013000   -0.007000    0.006000
    0.003000   -0.003000   -0.000000
   -0.000000    0.001000   -0.003000
   -0.006000   -0.009000   -0.004000
    0.001000    0.011000   -0.020000
   -0.006000   -0.013000   -0.002000
    0.005000    0.007000    0.008000
    0.004000   -0.011000    0.014000
    0.020000    0.087000   -0.072000
    0.013000    0.063000   -0.036000
   -0.017000    0.001000    0.025000
   -0.027000   -0.082000    0.086000
   -0.075000   -0.248000    0.219000
    0.030000    0.105000   -0.078000
    0.075000    0.207000   -0.161000
   -0.026000   -0.077000    0.051000
   -0.033000   -0.094000    0.066000
   -0.022000   -0.057000    0.034000
    0.033000    0.120000   -0.042000
    0.052000    0.133000   -0.045000
    0.047000    0.125000   -0.051000
   -0.046000   -0.205000    0.042000
   -0.134000   -0.433000    0.080000
    0.054000    0.194000   -0.009000
    0.137000    0.514000   -0.072000
   -0.038000   -0.116000    0.042000
   -0.009000   -0.019000    0.032000
   -0.039000   -0.147000    0.020000
   -0.006000    0.015000   -0.007000
   -0.007000    0.003000    0.017000
   -0.004000   -0.010000    0.004000
    0.003000   -0.004000   -0.009000
   -0.008000   -0.034000    0.007000
    0.001000   -0.007000   -0.008000
   -0.005000    0.004000   -0.004000
    0.007000   -0.005000   -0.013000
   -0.024000    0.021000   -0.017000
    0.008000   -0.003000   -0.013000
    0.010000    0.005000    0.005000
    0.010000    0.001000   -0.010000
    0.032000    0.018000    0.013000
    0.009000   -0.003000   -0.013000
    0.000000    0.009000   -0.006000
   -0.012000    0.026000   -0.022000
    0.027000   -0.054000    0.040000
   -0.019000   -0.037000    0.015000
   -0.005000    0.061000   -0.033000
   -0.002000    0.011000    0.006000
   -0.013000   -0.060000    0.032000
   -0.005000   -0.002000   -0.006000
   -0.003000   -0.004000   -0.002000
vibration   53
   -0.026000    0.003000    0.003000
    0.009000    0.003000   -0.002000
    0.022000   -0.066000   -0.113000
   -0.008000    0.008000    0.009000
   -0.007000    0.012000    0.010000
   -0.001000    0.009000    0.003000
   -0.010000    0.014000    0.014000
    0.002000   -0.001000   -0.000000
    0.008000   -0.005000   -0.001000
    0.012000   -0.005000   -0.002000
   -0.006000    0.000000   -0.011000
   -0.000000   -0.003000    0.000000
   -0.005000   -0.019000    0.003000
    0.006000    0.004000   -0.016000
   -0.001000   -0.011000   -0.004000
   -0.001000    0.006000    0.008000
    0.017000    0.000000   -0.007000
    0.069000    0.015000    0.017000
    0.072000    0.104000    0.146000
    0.121000   -0.043000    0.138000
   -0.195000    0.130000    0.095000
   -0.235000    0.038000    0.089000
   -0.074000    0.000000   -0.051000
    0.219000   -0.057000    0.052000
   -0.132000   -0.133000   -0.194000
   -0.202000   -0.122000   -0.107000
    0.153000   -0.104000   -0.122000
    0.149000    0.011000    0.155000
   -0.128000    0.074000    0.220000
   -0.185000    0.048000    0.156000
   -0.078000    0.011000    0.030000
    0.213000   -0.100000    0.006000
   -0.186000    0.034000   -0.165000
   -0.214000    0.034000   -0.103000
    0.071000   -0.052000   -0.169000
    0.130000   -0.106000   -0.054000
    0.068000   -0.012000   -0.021000
    0.010000   -0.000000    0.007000
   -0.002000   -0.002000   -0.009000
    0.001000    0.001000    0.001000
   -0.002000   -0.010000    0.013000
    0.007000    0.012000    0.002000
    0.003000    0.005000    0.008000
   -0.000000    0.001000    0.002000
   -0.000000    0.005000    0.009000
    0.014000   -0.005000    0.011000
   -0.012000    0.013000    0.007000
   -0.006000   -0.007000   -0.011000
   -0.006000   -0.009000   -0.019000
    0.005000   -0.004000   -0.006000
   -0.004000   -0.011000   -0.018000
    0.020000   -0.003000   -0.013000
   -0.009000    0.029000   -0.065000
   -0.016000   -0.031000    0.010000
    0.236000   -0.046000    0.014000
   -0.025000    0.003000    0.016000
    0.026000    0.019000    0.007000
   -0.002000   -0.115000    0.070000
    0.019000    0.018000    0.006000
    0.014000   -0.013000   -0.007000
vibration   54
    0.019000    0.001000    0.011000
   -0.010000   -0.002000   -0.005000
    0.042000    0.038000   -0.111000
    0.029000   -0.016000   -0.025000
    0.024000    0.010000   -0.002000
    0.079000   -0.022000   -0.051000
    0.029000    0.007000   -0.000000
   -0.025000    0.010000   -0.018000
   -0.006000    0.027000    0.009000
   -0.071000    0.051000   -0.043000
    0.005000    0.021000    0.013000
   -0.009000   -0.020000    0.020000
    0.011000    0.023000    0.017000
   -0.023000   -0.054000    0.083000
    0.005000    0.020000    0.024000
   -0.017000   -0.038000   -0.027000
    0.008000    0.024000    0.009000
   -0.030000    0.047000    0.052000
   -0.080000    0.021000   -0.004000
   -0.038000   -0.006000   -0.048000
   -0.066000    0.012000   -0.005000
   -0.027000    0.069000    0.071000
    0.020000   -0.063000   -0.074000
    0.052000   -0.065000   -0.066000
    0.045000   -0.024000   -0.018000
    0.004000    0.009000    0.022000
    0.058000   -0.009000   -0.000000
    0.102000   -0.022000   -0.037000
    0.144000   -0.042000    0.002000
    0.044000   -0.047000   -0.128000
    0.065000    0.030000    0.215000
    0.047000    0.037000    0.216000
   -0.096000    0.019000    0.037000
   -0.009000   -0.054000   -0.183000
   -0.185000    0.055000    0.016000
   -0.100000    0.055000    0.134000
   -0.067000   -0.019000   -0.181000
    0.061000   -0.010000   -0.074000
   -0.037000    0.028000    0.099000
   -0.016000   -0.048000    0.020000
    0.032000    0.009000   -0.079000
   -0.048000   -0.214000    0.038000
    0.018000   -0.028000   -0.079000
   -0.058000    0.042000   -0.013000
   -0.015000   -0.003000   -0.075000
   -0.171000    0.127000   -0.091000
    0.030000   -0.026000   -0.063000
    0.061000    0.044000    0.062000
    0.054000    0.018000    0.008000
    0.143000    0.084000    0.094000
    0.058000    0.027000    0.020000
   -0.006000   -0.008000    0.005000
   -0.012000   -0.014000   -0.019000
   -0.021000    0.054000    0.050000
    0.056000    0.005000    0.013000
   -0.033000   -0.080000   -0.174000
   -0.051000   -0.064000    0.015000
    0.046000    0.525000   -0.154000
    0.007000   -0.012000   -0.010000
    0.039000    0.038000    0.042000
vibration   55
   -0.007000    0.008000    0.013000
   -0.021000    0.002000    0.004000
    0.021000   -0.005000   -0.119000
   -0.069000    0.039000    0.061000
   -0.059000   -0.014000    0.013000
   -0.182000    0.055000    0.118000
   -0.062000   -0.012000    0.012000
    0.056000   -0.022000    0.040000
    0.011000   -0.064000   -0.026000
    0.167000   -0.120000    0.102000
   -0.019000   -0.049000   -0.035000
    0.023000    0.050000   -0.046000
   -0.021000   -0.052000   -0.038000
    0.056000    0.126000   -0.188000
   -0.004000   -0.038000   -0.060000
    0.037000    0.087000    0.060000
   -0.033000   -0.064000   -0.043000
    0.066000   -0.124000   -0.135000
    0.177000   -0.008000    0.061000
    0.089000    0.048000    0.151000
    0.072000    0.030000    0.046000
   -0.019000   -0.100000   -0.137000
   -0.068000    0.130000    0.155000
   -0.016000    0.108000    0.183000
   -0.155000    0.011000   -0.067000
   -0.055000   -0.089000   -0.150000
   -0.084000   -0.035000   -0.057000
    0.000000   -0.010000   -0.031000
    0.049000   -0.028000   -0.029000
    0.029000   -0.005000   -0.061000
    0.023000    0.006000    0.043000
   -0.015000    0.032000    0.045000
    0.003000   -0.001000    0.027000
    0.026000   -0.014000   -0.029000
   -0.046000    0.018000    0.024000
   -0.028000    0.022000    0.046000
   -0.017000   -0.002000   -0.051000
    0.035000   -0.024000   -0.022000
   -0.000000    0.009000    0.020000
    0.002000    0.001000   -0.004000
    0.016000    0.027000   -0.041000
   -0.011000   -0.050000   -0.001000
    0.012000    0.005000   -0.043000
   -0.015000    0.010000   -0.003000
   -0.020000    0.003000   -0.021000
   -0.041000    0.022000   -0.019000
    0.012000   -0.020000   -0.012000
    0.015000    0.013000    0.021000
    0.008000    0.005000    0.026000
    0.001000    0.009000    0.015000
    0.016000    0.022000    0.039000
    0.016000    0.007000   -0.008000
    0.027000    0.038000    0.047000
    0.039000   -0.120000   -0.131000
   -0.023000    0.010000    0.023000
    0.012000   -0.029000   -0.049000
   -0.045000   -0.079000    0.009000
    0.063000    0.550000   -0.212000
   -0.020000    0.025000    0.033000
    0.014000    0.037000    0.026000
vibration   56
   -0.003000    0.002000    0.013000
    0.025000    0.004000   -0.030000
   -0.072000   -0.096000    0.142000
   -0.012000    0.008000    0.011000
   -0.011000   -0.003000    0.003000
   -0.028000    0.009000    0.021000
   -0.015000   -0.001000    0.000000
    0.010000   -0.004000    0.007000
    0.004000   -0.011000   -0.003000
    0.029000   -0.020000    0.017000
   -0.002000   -0.008000   -0.005000
    0.004000    0.008000   -0.007000
   -0.005000   -0.011000   -0.006000
    0.009000    0.022000   -0.034000
   -0.002000   -0.009000   -0.010000
    0.006000    0.015000    0.011000
   -0.003000   -0.008000   -0.008000
    0.009000   -0.022000   -0.023000
    0.027000    0.001000    0.013000
    0.012000    0.009000    0.028000
    0.006000    0.009000    0.009000
   -0.009000   -0.014000   -0.017000
   -0.012000    0.019000    0.023000
    0.004000    0.009000    0.035000
   -0.027000   -0.000000   -0.020000
   -0.011000   -0.026000   -0.028000
   -0.010000   -0.009000   -0.013000
    0.029000   -0.003000   -0.035000
    0.050000   -0.033000   -0.036000
    0.012000   -0.049000   -0.080000
    0.020000    0.022000    0.051000
   -0.027000    0.036000    0.055000
   -0.009000   -0.008000    0.034000
    0.004000   -0.053000   -0.013000
   -0.036000    0.025000    0.019000
   -0.019000    0.016000    0.046000
   -0.013000   -0.005000   -0.051000
   -0.025000    0.030000   -0.022000
   -0.029000    0.003000    0.037000
   -0.018000   -0.041000    0.027000
   -0.009000   -0.052000    0.024000
   -0.019000   -0.070000    0.035000
   -0.013000   -0.036000    0.031000
   -0.016000    0.014000   -0.002000
    0.028000   -0.008000   -0.016000
   -0.053000    0.057000   -0.032000
   -0.002000    0.022000   -0.025000
    0.021000    0.011000    0.011000
    0.030000    0.006000   -0.045000
    0.115000    0.052000    0.048000
    0.018000   -0.025000   -0.063000
    0.005000    0.000000   -0.003000
   -0.007000    0.021000   -0.018000
    0.007000   -0.022000   -0.022000
    0.002000    0.003000    0.008000
   -0.052000   -0.021000   -0.034000
    0.061000    0.122000   -0.016000
   -0.110000   -0.828000    0.360000
    0.001000    0.007000    0.006000
   -0.003000   -0.048000   -0.021000
vibration   57
    0.008000   -0.005000   -0.027000
   -0.003000    0.020000    0.069000
   -0.125000   -0.562000   -0.190000
   -0.014000    0.011000    0.014000
   -0.009000    0.014000    0.007000
   -0.014000    0.024000   -0.004000
   -0.020000    0.019000    0.017000
    0.015000   -0.007000    0.011000
    0.015000   -0.013000    0.003000
    0.024000   -0.011000    0.011000
    0.005000   -0.004000   -0.002000
    0.004000    0.008000   -0.005000
   -0.008000   -0.020000   -0.003000
    0.011000    0.029000   -0.042000
   -0.002000   -0.013000   -0.011000
    0.003000    0.007000    0.012000
   -0.054000    0.065000   -0.106000
   -0.055000   -0.001000   -0.046000
   -0.078000   -0.028000   -0.050000
   -0.147000    0.001000    0.024000
    0.062000   -0.019000   -0.026000
    0.073000   -0.010000    0.022000
    0.015000    0.010000    0.039000
   -0.092000    0.004000    0.026000
    0.031000    0.050000    0.056000
    0.056000    0.037000    0.029000
   -0.047000    0.019000    0.036000
    0.043000   -0.002000    0.035000
   -0.024000    0.019000    0.063000
   -0.054000   -0.007000    0.035000
   -0.018000    0.013000    0.031000
    0.068000   -0.024000    0.025000
   -0.054000    0.006000   -0.028000
   -0.072000    0.010000    0.016000
    0.077000   -0.022000   -0.047000
    0.134000   -0.026000    0.031000
    0.055000   -0.026000   -0.036000
    0.006000   -0.017000   -0.027000
   -0.005000    0.003000    0.014000
   -0.006000   -0.013000    0.008000
    0.002000   -0.005000   -0.007000
   -0.012000   -0.036000    0.010000
   -0.003000   -0.012000   -0.003000
   -0.011000    0.008000   -0.001000
   -0.004000    0.001000   -0.011000
   -0.031000    0.022000   -0.015000
    0.003000   -0.001000   -0.011000
    0.015000    0.011000    0.017000
    0.015000    0.010000    0.013000
    0.022000    0.019000    0.019000
    0.016000    0.008000    0.011000
    0.046000   -0.041000    0.018000
   -0.259000    0.363000   -0.490000
   -0.012000   -0.049000    0.007000
   -0.002000    0.014000    0.059000
    0.009000   -0.007000   -0.032000
   -0.005000   -0.001000   -0.017000
   -0.021000   -0.037000    0.021000
    0.006000    0.004000    0.039000
   -0.005000    0.009000    0.019000
vibration   58
   -0.008000   -0.005000   -0.015000
    0.005000   -0.018000   -0.029000
    0.111000    0.528000    0.235000
   -0.016000    0.009000    0.014000
   -0.021000   -0.003000    0.016000
   -0.035000   -0.001000    0.044000
   -0.009000   -0.006000    0.004000
    0.011000   -0.002000    0.008000
   -0.001000   -0.008000   -0.003000
    0.037000   -0.027000    0.027000
   -0.003000   -0.013000   -0.002000
    0.008000    0.017000   -0.015000
    0.007000    0.015000   -0.015000
    0.012000    0.017000   -0.018000
    0.008000    0.017000   -0.015000
    0.006000    0.016000    0.003000
    0.036000   -0.085000    0.053000
   -0.062000   -0.002000   -0.058000
   -0.090000   -0.025000   -0.051000
   -0.157000    0.031000    0.011000
    0.059000   -0.018000   -0.016000
    0.083000    0.024000    0.020000
    0.020000    0.010000    0.041000
   -0.063000    0.034000    0.005000
    0.024000    0.037000    0.051000
    0.066000    0.039000   -0.006000
   -0.059000    0.016000    0.028000
    0.058000   -0.000000    0.041000
   -0.029000    0.023000    0.073000
   -0.068000   -0.007000    0.035000
   -0.022000    0.015000    0.038000
    0.080000   -0.032000    0.030000
   -0.065000    0.010000   -0.033000
   -0.089000    0.012000    0.025000
    0.097000   -0.029000   -0.059000
    0.166000   -0.038000    0.039000
    0.069000   -0.035000   -0.044000
    0.001000    0.019000   -0.038000
   -0.009000    0.005000    0.017000
   -0.008000   -0.021000    0.012000
    0.001000   -0.015000   -0.003000
   -0.013000   -0.052000    0.017000
   -0.002000   -0.017000   -0.003000
   -0.021000    0.016000   -0.003000
   -0.013000    0.009000   -0.011000
   -0.042000    0.031000   -0.016000
   -0.008000    0.008000   -0.012000
    0.018000    0.013000    0.018000
    0.018000    0.010000    0.007000
    0.039000    0.020000    0.028000
    0.019000    0.009000    0.009000
   -0.034000    0.017000   -0.032000
    0.263000   -0.365000    0.475000
    0.006000   -0.005000   -0.043000
   -0.001000    0.028000    0.071000
   -0.000000   -0.014000   -0.036000
    0.006000   -0.005000   -0.012000
    0.005000   -0.046000   -0.001000
    0.000000    0.017000   -0.009000
   -0.001000   -0.003000    0.019000
vibration   59
    0.002000   -0.000000    0.001000
    0.001000   -0.001000   -0.004000
    0.002000    0.030000    0.027000
   -0.008000    0.005000    0.007000
   -0.010000    0.007000    0.011000
   -0.005000    0.004000    0.007000
   -0.007000    0.007000    0.010000
    0.006000   -0.002000    0.004000
    0.004000   -0.005000    0.001000
    0.013000   -0.008000    0.008000
    0.001000   -0.004000   -0.000000
    0.002000    0.005000   -0.005000
    0.002000    0.002000   -0.004000
    0.005000    0.006000   -0.008000
    0.003000    0.005000   -0.006000
    0.000000    0.003000    0.001000
   -0.004000    0.002000   -0.024000
   -0.021000   -0.072000    0.058000
    0.007000    0.037000   -0.032000
   -0.025000   -0.105000    0.064000
    0.006000    0.010000   -0.015000
   -0.077000   -0.284000    0.232000
    0.015000    0.046000   -0.045000
   -0.094000   -0.302000    0.249000
    0.014000    0.028000   -0.011000
   -0.064000   -0.247000    0.241000
    0.003000    0.007000    0.002000
   -0.011000   -0.027000    0.003000
    0.013000    0.046000   -0.008000
   -0.062000   -0.323000    0.036000
    0.014000    0.054000   -0.009000
   -0.109000   -0.458000    0.065000
    0.012000    0.033000   -0.004000
   -0.085000   -0.374000    0.059000
    0.005000    0.042000   -0.004000
   -0.047000   -0.166000    0.033000
   -0.019000   -0.067000    0.016000
    0.001000    0.004000   -0.000000
    0.001000   -0.000000   -0.001000
    0.001000    0.004000   -0.002000
    0.002000    0.004000   -0.003000
    0.001000    0.002000   -0.002000
    0.002000    0.004000   -0.004000
    0.002000   -0.002000    0.000000
    0.001000   -0.001000    0.001000
    0.004000   -0.003000    0.001000
    0.002000   -0.002000    0.001000
   -0.002000   -0.002000   -0.002000
   -0.003000   -0.002000   -0.001000
   -0.004000   -0.003000   -0.003000
   -0.002000   -0.001000   -0.001000
    0.007000   -0.009000   -0.006000
    0.026000   -0.035000    0.026000
   -0.027000    0.004000   -0.015000
    0.010000    0.012000   -0.009000
   -0.001000    0.018000   -0.001000
   -0.002000   -0.004000    0.005000
    0.002000    0.020000   -0.005000
    0.006000    0.008000    0.011000
    0.000000   -0.001000   -0.001000
vibration   60
   -0.001000    0.001000    0.002000
   -0.000000    0.002000    0.002000
   -0.010000   -0.031000   -0.004000
    0.002000   -0.001000   -0.002000
    0.003000   -0.001000   -0.003000
    0.002000   -0.001000   -0.003000
    0.002000   -0.001000   -0.002000
   -0.002000    0.001000   -0.001000
   -0.001000    0.001000   -0.000000
   -0.004000    0.003000   -0.003000
   -0.001000    0.002000   -0.001000
   -0.001000   -0.002000    0.002000
   -0.001000   -0.002000    0.002000
   -0.001000   -0.001000    0.001000
   -0.001000   -0.003000    0.002000
   -0.000000   -0.001000   -0.000000
    0.001000   -0.003000    0.007000
    0.006000    0.021000   -0.023000
   -0.005000   -0.025000    0.023000
    0.058000    0.225000   -0.155000
   -0.016000   -0.039000    0.036000
    0.084000    0.316000   -0.260000
   -0.013000   -0.025000    0.030000
    0.091000    0.336000   -0.276000
   -0.014000   -0.031000    0.023000
    0.053000    0.157000   -0.165000
    0.010000    0.040000   -0.034000
   -0.021000   -0.075000    0.015000
    0.009000    0.047000   -0.001000
   -0.040000   -0.152000    0.014000
    0.009000    0.022000   -0.001000
   -0.091000   -0.428000    0.063000
    0.023000    0.064000   -0.008000
   -0.082000   -0.370000    0.063000
    0.008000    0.022000   -0.002000
   -0.068000   -0.300000    0.060000
    0.002000    0.000000   -0.002000
   -0.001000    0.012000   -0.010000
   -0.000000    0.000000    0.001000
   -0.001000   -0.002000    0.001000
    0.000000   -0.001000   -0.000000
   -0.001000   -0.005000    0.002000
   -0.000000   -0.002000   -0.001000
   -0.002000    0.002000   -0.000000
   -0.004000    0.002000   -0.000000
   -0.002000    0.001000   -0.000000
   -0.002000    0.001000   -0.000000
    0.002000    0.002000    0.002000
    0.002000    0.002000    0.003000
    0.001000    0.001000    0.002000
    0.003000    0.002000    0.004000
   -0.000000    0.003000    0.001000
   -0.014000    0.023000   -0.022000
    0.010000   -0.005000    0.007000
   -0.001000    0.002000   -0.009000
    0.000000   -0.001000   -0.004000
    0.000000   -0.006000   -0.001000
   -0.001000   -0.009000   -0.000000
   -0.002000   -0.002000   -0.004000
    0.000000   -0.003000    0.003000
vibration   61
    0.006000    0.002000    0.002000
    0.002000   -0.002000   -0.007000
   -0.005000    0.031000    0.048000
   -0.034000    0.020000    0.030000
   -0.040000    0.033000    0.046000
   -0.014000    0.017000    0.023000
   -0.033000    0.032000    0.044000
    0.024000   -0.008000    0.017000
    0.021000   -0.019000    0.005000
    0.050000   -0.029000    0.029000
    0.005000   -0.015000   -0.001000
    0.009000    0.021000   -0.019000
    0.005000    0.005000   -0.015000
    0.019000    0.028000   -0.036000
    0.013000    0.018000   -0.026000
    0.000000    0.007000    0.003000
   -0.021000   -0.013000   -0.082000
   -0.058000   -0.178000    0.126000
    0.001000    0.049000   -0.037000
    0.113000    0.460000   -0.340000
   -0.041000   -0.117000    0.092000
    0.045000    0.167000   -0.112000
    0.020000    0.073000   -0.067000
    0.027000    0.213000   -0.190000
   -0.002000   -0.064000    0.105000
   -0.062000   -0.142000    0.230000
    0.083000    0.220000   -0.153000
    0.036000    0.103000   -0.014000
   -0.009000   -0.041000    0.011000
   -0.015000   -0.055000    0.006000
    0.005000    0.023000    0.005000
    0.065000    0.217000   -0.025000
   -0.031000   -0.066000    0.002000
    0.035000    0.201000   -0.044000
    0.005000    0.003000   -0.010000
    0.075000    0.282000   -0.059000
   -0.013000   -0.062000    0.016000
    0.001000   -0.000000    0.007000
    0.000000   -0.000000   -0.001000
    0.001000    0.003000   -0.001000
    0.000000    0.002000   -0.000000
    0.002000    0.005000   -0.002000
    0.001000    0.003000   -0.001000
    0.002000   -0.002000    0.001000
    0.003000   -0.002000    0.001000
    0.004000   -0.002000    0.001000
    0.002000   -0.001000    0.001000
   -0.003000   -0.002000   -0.003000
   -0.003000   -0.003000   -0.005000
   -0.002000   -0.002000   -0.003000
   -0.004000   -0.003000   -0.005000
    0.029000   -0.035000   -0.028000
    0.069000   -0.080000    0.041000
   -0.069000   -0.014000   -0.028000
   -0.016000   -0.071000    0.013000
   -0.003000    0.008000    0.003000
    0.001000    0.001000    0.005000
    0.007000    0.029000   -0.006000
    0.018000    0.026000    0.037000
    0.002000    0.001000   -0.004000
vibration   62
    0.000000   -0.002000   -0.010000
   -0.004000    0.003000    0.016000
   -0.001000   -0.090000   -0.091000
    0.015000   -0.009000   -0.012000
    0.021000   -0.012000   -0.024000
    0.004000   -0.003000   -0.015000
    0.009000   -0.011000   -0.018000
   -0.009000    0.002000   -0.007000
   -0.001000    0.010000    0.005000
   -0.027000    0.020000   -0.020000
    0.004000    0.010000    0.003000
   -0.004000   -0.009000    0.010000
   -0.009000   -0.012000    0.006000
   -0.007000   -0.002000    0.001000
   -0.011000   -0.021000    0.013000
    0.001000   -0.004000    0.001000
    0.034000   -0.048000    0.097000
    0.026000    0.082000   -0.060000
   -0.005000   -0.035000    0.033000
    0.008000    0.002000    0.002000
   -0.007000    0.018000   -0.005000
    0.034000    0.166000   -0.132000
   -0.014000   -0.048000    0.037000
    0.056000    0.126000   -0.106000
   -0.004000    0.010000   -0.036000
    0.056000    0.092000   -0.156000
   -0.024000   -0.061000    0.037000
    0.069000    0.253000   -0.045000
   -0.013000   -0.081000   -0.002000
   -0.142000   -0.524000    0.005000
    0.035000    0.156000   -0.027000
   -0.048000   -0.174000    0.021000
   -0.023000   -0.118000    0.017000
   -0.029000   -0.135000    0.023000
    0.027000    0.088000   -0.019000
    0.099000    0.418000   -0.092000
   -0.074000   -0.291000    0.069000
    0.002000    0.010000    0.017000
    0.001000   -0.001000   -0.003000
    0.006000    0.017000   -0.008000
    0.006000    0.018000   -0.009000
    0.007000    0.021000   -0.009000
    0.008000    0.019000   -0.010000
    0.014000   -0.011000    0.003000
    0.015000   -0.011000    0.004000
    0.021000   -0.014000    0.006000
    0.012000   -0.011000    0.005000
   -0.014000   -0.010000   -0.014000
   -0.016000   -0.013000   -0.017000
   -0.014000   -0.010000   -0.015000
   -0.016000   -0.011000   -0.017000
   -0.016000    0.026000   -0.003000
   -0.092000    0.132000   -0.123000
    0.034000    0.013000   -0.001000
   -0.010000   -0.019000    0.040000
   -0.016000    0.056000   -0.003000
   -0.003000   -0.002000    0.023000
    0.011000    0.083000   -0.007000
   -0.020000    0.003000   -0.035000
    0.007000   -0.001000   -0.010000
vibration   63
    0.001000   -0.000000   -0.001000
    0.005000    0.013000    0.027000
   -0.065000   -0.318000   -0.120000
   -0.020000    0.010000    0.021000
   -0.005000    0.029000    0.006000
   -0.014000    0.027000   -0.008000
   -0.048000    0.032000    0.028000
    0.024000   -0.015000    0.017000
    0.065000   -0.001000    0.051000
   -0.006000    0.027000   -0.021000
    0.051000    0.010000    0.030000
    0.008000    0.016000   -0.008000
   -0.023000   -0.029000   -0.017000
    0.013000    0.062000   -0.083000
   -0.015000   -0.041000   -0.011000
    0.003000   -0.005000    0.012000
    0.129000   -0.286000    0.296000
   -0.021000   -0.034000    0.040000
   -0.013000    0.009000   -0.017000
    0.003000    0.046000   -0.051000
   -0.006000   -0.013000    0.007000
   -0.003000   -0.023000    0.047000
    0.008000    0.017000   -0.026000
   -0.041000   -0.049000    0.025000
    0.019000    0.007000    0.035000
   -0.017000   -0.042000    0.111000
    0.006000    0.035000   -0.009000
   -0.011000   -0.059000    0.006000
    0.015000    0.015000    0.009000
    0.026000    0.074000    0.000000
    0.001000   -0.021000    0.029000
    0.035000    0.014000    0.020000
   -0.020000    0.021000   -0.020000
   -0.007000    0.017000   -0.050000
   -0.019000   -0.011000   -0.006000
   -0.017000   -0.060000    0.022000
    0.014000    0.049000   -0.029000
    0.027000   -0.258000    0.086000
   -0.000000   -0.002000    0.004000
   -0.002000   -0.007000    0.002000
   -0.010000   -0.006000    0.009000
   -0.011000    0.010000   -0.005000
   -0.016000   -0.020000    0.023000
    0.005000   -0.006000    0.002000
    0.030000   -0.024000   -0.016000
   -0.029000    0.026000   -0.023000
    0.030000   -0.012000   -0.019000
    0.009000    0.005000    0.010000
    0.017000    0.018000    0.018000
    0.001000    0.010000    0.006000
    0.001000    0.009000    0.010000
   -0.017000    0.037000   -0.094000
   -0.256000    0.391000   -0.460000
   -0.043000    0.063000   -0.105000
    0.009000    0.006000   -0.024000
    0.060000    0.058000   -0.015000
   -0.029000    0.073000   -0.056000
   -0.067000   -0.065000    0.068000
   -0.055000    0.095000   -0.084000
   -0.030000    0.077000   -0.002000
vibration   64
    0.011000    0.001000   -0.003000
   -0.006000    0.011000    0.026000
   -0.081000   -0.334000   -0.120000
   -0.003000    0.000000    0.005000
    0.009000    0.015000   -0.007000
    0.003000    0.014000   -0.019000
   -0.021000    0.016000    0.011000
    0.004000   -0.006000    0.003000
    0.031000    0.004000    0.025000
   -0.019000    0.025000   -0.025000
    0.021000    0.013000    0.010000
    0.001000    0.000000    0.005000
   -0.021000   -0.032000   -0.000000
    0.005000    0.031000   -0.046000
   -0.015000   -0.040000    0.003000
    0.001000   -0.005000    0.007000
    0.077000   -0.163000    0.187000
   -0.006000   -0.033000    0.038000
    0.014000    0.012000   -0.006000
    0.028000    0.016000   -0.026000
   -0.002000   -0.007000    0.002000
   -0.018000   -0.066000    0.049000
    0.007000    0.019000   -0.025000
   -0.028000   -0.083000    0.060000
    0.005000   -0.000000    0.011000
   -0.030000   -0.069000    0.092000
    0.003000    0.020000   -0.013000
   -0.026000    0.006000    0.017000
   -0.034000    0.017000    0.027000
    0.022000    0.089000    0.072000
   -0.011000   -0.026000   -0.026000
    0.005000    0.074000   -0.038000
    0.045000    0.002000    0.027000
    0.031000    0.049000    0.077000
    0.036000   -0.020000    0.015000
    0.016000   -0.053000    0.003000
    0.014000    0.038000    0.013000
   -0.046000    0.478000   -0.207000
   -0.000000    0.005000   -0.004000
   -0.002000   -0.003000    0.006000
    0.017000   -0.000000   -0.017000
    0.009000   -0.048000    0.020000
    0.023000    0.019000   -0.039000
   -0.022000    0.020000   -0.007000
   -0.073000    0.055000    0.024000
    0.031000   -0.035000    0.034000
   -0.062000    0.027000    0.030000
    0.003000    0.004000    0.001000
   -0.011000   -0.016000   -0.001000
    0.002000   -0.006000    0.003000
    0.022000    0.002000    0.012000
    0.000000    0.028000   -0.050000
   -0.203000    0.319000   -0.372000
   -0.026000    0.047000   -0.057000
   -0.010000   -0.009000   -0.014000
   -0.092000   -0.148000    0.014000
    0.042000   -0.148000    0.075000
    0.089000    0.059000   -0.111000
   -0.036000    0.057000   -0.053000
    0.050000   -0.140000    0.030000
vibration   65
   -0.006000    0.001000    0.003000
   -0.007000    0.003000    0.003000
    0.000000   -0.010000   -0.030000
    0.090000   -0.044000   -0.072000
    0.103000   -0.079000   -0.109000
    0.046000   -0.041000   -0.052000
    0.100000   -0.078000   -0.107000
   -0.093000    0.042000   -0.066000
   -0.115000    0.042000   -0.080000
   -0.092000    0.036000   -0.064000
   -0.103000    0.039000   -0.074000
   -0.034000   -0.084000    0.080000
   -0.043000   -0.095000    0.081000
   -0.038000   -0.079000    0.070000
   -0.051000   -0.111000    0.091000
    0.010000    0.012000    0.008000
    0.014000    0.082000    0.067000
    0.010000   -0.056000    0.042000
    0.086000   -0.003000   -0.001000
    0.109000    0.065000   -0.051000
    0.054000   -0.040000    0.005000
    0.017000   -0.102000   -0.065000
    0.005000    0.048000    0.003000
    0.022000   -0.037000    0.080000
   -0.067000   -0.049000   -0.067000
   -0.029000   -0.209000   -0.042000
   -0.053000    0.028000   -0.073000
   -0.082000    0.061000    0.037000
   -0.082000    0.024000    0.091000
    0.000000   -0.018000    0.223000
    0.003000    0.004000   -0.056000
    0.040000   -0.012000   -0.056000
    0.075000   -0.027000    0.030000
    0.046000    0.027000    0.120000
    0.072000   -0.007000    0.018000
    0.066000    0.039000   -0.018000
    0.008000   -0.018000    0.017000
    0.024000   -0.085000   -0.117000
    0.013000    0.000000   -0.020000
   -0.050000   -0.148000    0.069000
   -0.059000   -0.160000    0.082000
   -0.053000   -0.140000    0.069000
   -0.068000   -0.171000    0.090000
   -0.127000    0.101000   -0.031000
   -0.169000    0.124000   -0.022000
   -0.127000    0.089000   -0.024000
   -0.141000    0.107000   -0.024000
    0.116000    0.078000    0.099000
    0.123000    0.102000    0.157000
    0.059000    0.054000    0.082000
    0.131000    0.107000    0.165000
    0.019000    0.082000    0.062000
    0.011000    0.090000    0.043000
    0.023000    0.049000    0.049000
   -0.059000    0.001000   -0.012000
    0.052000    0.004000   -0.082000
    0.040000   -0.034000   -0.145000
    0.020000   -0.117000   -0.089000
   -0.004000   -0.032000   -0.026000
   -0.018000    0.033000    0.050000
vibration   66
    0.003000   -0.003000   -0.008000
   -0.007000   -0.001000    0.015000
    0.026000   -0.020000   -0.105000
    0.117000   -0.049000   -0.087000
    0.137000   -0.105000   -0.146000
    0.039000   -0.043000   -0.051000
    0.131000   -0.104000   -0.140000
   -0.132000    0.067000   -0.092000
   -0.183000    0.050000   -0.138000
   -0.085000    0.020000   -0.067000
   -0.181000    0.050000   -0.134000
   -0.046000   -0.114000    0.121000
   -0.081000   -0.177000    0.122000
   -0.036000   -0.075000    0.044000
   -0.083000   -0.196000    0.131000
    0.028000    0.041000    0.027000
    0.012000    0.048000    0.079000
   -0.040000   -0.074000   -0.006000
    0.006000   -0.020000   -0.043000
   -0.034000    0.139000   -0.051000
    0.097000   -0.057000    0.001000
    0.071000   -0.090000   -0.062000
    0.001000    0.087000    0.052000
   -0.053000    0.010000    0.110000
   -0.070000   -0.019000   -0.031000
   -0.014000   -0.191000   -0.021000
   -0.061000    0.031000   -0.067000
    0.050000   -0.042000   -0.017000
    0.054000   -0.003000   -0.021000
   -0.005000    0.014000   -0.107000
    0.000000   -0.002000    0.082000
    0.041000    0.027000    0.073000
   -0.079000    0.021000   -0.030000
   -0.058000    0.026000   -0.075000
    0.015000   -0.018000   -0.039000
    0.073000   -0.033000    0.049000
    0.034000    0.004000   -0.047000
   -0.007000    0.026000    0.065000
   -0.023000    0.003000    0.036000
    0.037000    0.118000   -0.049000
    0.057000    0.137000   -0.082000
    0.031000    0.072000   -0.046000
    0.058000    0.139000   -0.085000
    0.098000   -0.081000    0.030000
    0.157000   -0.117000    0.004000
    0.062000   -0.040000   -0.002000
    0.136000   -0.097000    0.004000
   -0.086000   -0.055000   -0.064000
   -0.089000   -0.075000   -0.125000
   -0.020000   -0.026000   -0.042000
   -0.100000   -0.084000   -0.132000
    0.058000    0.108000    0.055000
    0.063000    0.128000    0.079000
    0.009000    0.030000    0.021000
   -0.004000    0.000000    0.013000
   -0.023000   -0.006000    0.025000
   -0.044000    0.035000    0.091000
   -0.052000    0.001000    0.112000
   -0.015000   -0.014000   -0.016000
    0.009000   -0.010000   -0.020000
vibration   67
    0.009000    0.001000    0.000000
    0.012000   -0.005000   -0.013000
   -0.076000   -0.019000    0.233000
    0.027000   -0.001000   -0.011000
    0.033000    0.022000   -0.004000
    0.067000   -0.006000   -0.028000
    0.040000    0.013000    0.008000
   -0.100000    0.069000   -0.063000
   -0.171000    0.008000   -0.165000
    0.054000   -0.061000    0.003000
   -0.229000    0.021000   -0.183000
   -0.030000   -0.081000    0.110000
   -0.113000   -0.245000    0.116000
    0.020000    0.016000   -0.089000
   -0.083000   -0.236000    0.098000
    0.049000    0.065000    0.037000
   -0.052000   -0.120000   -0.068000
    0.014000    0.040000   -0.039000
    0.007000    0.023000    0.002000
   -0.029000   -0.228000    0.145000
   -0.036000    0.029000   -0.024000
   -0.051000   -0.036000    0.052000
   -0.019000   -0.051000    0.000000
   -0.024000    0.112000   -0.145000
    0.048000    0.025000    0.075000
    0.039000    0.284000   -0.041000
    0.058000   -0.023000    0.050000
    0.017000    0.005000   -0.003000
    0.002000   -0.017000   -0.024000
   -0.000000    0.032000   -0.048000
   -0.003000    0.001000   -0.024000
   -0.036000   -0.002000   -0.020000
    0.010000    0.002000    0.001000
    0.004000   -0.048000   -0.007000
   -0.034000    0.019000    0.011000
   -0.073000   -0.021000   -0.020000
   -0.021000   -0.002000    0.029000
   -0.007000   -0.002000    0.021000
    0.021000   -0.004000   -0.030000
   -0.012000   -0.049000    0.015000
   -0.033000   -0.067000    0.050000
   -0.002000    0.007000    0.009000
   -0.028000   -0.061000    0.049000
   -0.038000    0.034000   -0.018000
   -0.083000    0.065000    0.009000
    0.009000   -0.009000    0.019000
   -0.078000    0.051000    0.012000
    0.025000    0.014000    0.012000
    0.026000    0.021000    0.037000
   -0.008000   -0.002000   -0.000000
    0.032000    0.027000    0.043000
    0.229000    0.020000   -0.104000
    0.308000    0.016000    0.081000
   -0.183000   -0.078000   -0.044000
    0.036000   -0.008000   -0.003000
   -0.016000    0.014000    0.026000
    0.038000   -0.007000   -0.007000
    0.067000    0.110000   -0.078000
   -0.045000    0.092000    0.094000
   -0.006000   -0.006000   -0.019000
vibration   68
    0.014000   -0.004000   -0.001000
   -0.046000    0.012000    0.033000
    0.169000    0.049000   -0.556000
    0.010000   -0.002000   -0.006000
    0.012000   -0.020000   -0.020000
   -0.022000    0.000000    0.011000
    0.013000   -0.019000   -0.022000
   -0.004000    0.003000   -0.003000
   -0.009000    0.003000   -0.005000
   -0.003000   -0.000000    0.001000
   -0.003000    0.001000   -0.000000
   -0.001000   -0.002000    0.002000
    0.002000    0.005000    0.001000
   -0.004000   -0.004000    0.008000
   -0.002000    0.000000    0.005000
    0.002000    0.004000    0.003000
    0.004000    0.000000    0.009000
   -0.017000   -0.007000   -0.030000
   -0.055000   -0.028000   -0.002000
   -0.042000    0.210000   -0.114000
    0.006000   -0.015000    0.018000
    0.042000    0.100000   -0.046000
    0.002000    0.036000    0.013000
   -0.041000   -0.056000    0.088000
    0.002000    0.033000   -0.011000
   -0.040000   -0.141000    0.141000
    0.002000   -0.014000    0.007000
    0.048000   -0.053000   -0.009000
    0.049000    0.012000   -0.065000
   -0.036000   -0.136000   -0.126000
   -0.008000    0.009000    0.019000
   -0.062000   -0.037000    0.029000
   -0.039000   -0.003000   -0.007000
   -0.008000    0.087000   -0.044000
   -0.016000   -0.027000   -0.008000
    0.023000    0.121000   -0.032000
    0.005000    0.035000    0.013000
   -0.042000    0.004000    0.119000
    0.054000   -0.008000   -0.072000
   -0.022000   -0.102000    0.022000
   -0.083000   -0.155000    0.130000
    0.013000    0.063000    0.009000
   -0.062000   -0.131000    0.123000
   -0.075000    0.069000   -0.047000
   -0.198000    0.159000    0.040000
    0.074000   -0.059000    0.065000
   -0.199000    0.128000    0.046000
    0.032000    0.014000    0.004000
    0.032000    0.020000    0.028000
    0.000000   -0.005000   -0.008000
    0.047000    0.029000    0.043000
   -0.029000    0.007000    0.016000
   -0.004000   -0.005000    0.073000
    0.044000    0.001000   -0.015000
    0.044000    0.003000    0.009000
   -0.109000    0.032000    0.069000
    0.144000    0.022000    0.039000
    0.191000    0.208000   -0.113000
   -0.001000   -0.014000   -0.011000
   -0.027000   -0.034000   -0.082000
vibration   69
   -0.006000    0.001000    0.000000
    0.016000   -0.004000   -0.012000
   -0.065000   -0.021000    0.207000
   -0.000000    0.001000    0.001000
    0.000000    0.006000    0.004000
    0.009000    0.000000   -0.004000
   -0.000000    0.005000    0.006000
   -0.008000    0.007000   -0.004000
   -0.015000   -0.001000   -0.016000
    0.010000   -0.008000    0.003000
   -0.023000    0.001000   -0.019000
   -0.002000   -0.005000    0.010000
   -0.012000   -0.025000    0.010000
    0.004000    0.007000   -0.015000
   -0.008000   -0.024000    0.007000
    0.005000    0.006000    0.004000
   -0.012000   -0.015000   -0.012000
    0.015000    0.046000   -0.034000
   -0.011000   -0.048000    0.048000
    0.084000    0.285000   -0.202000
   -0.021000   -0.018000    0.025000
    0.043000    0.198000   -0.138000
    0.005000    0.006000   -0.023000
   -0.023000   -0.121000    0.086000
    0.023000    0.054000   -0.042000
   -0.069000   -0.251000    0.243000
   -0.004000   -0.038000    0.036000
   -0.023000   -0.049000    0.013000
    0.006000    0.081000    0.001000
   -0.089000   -0.413000    0.068000
    0.009000    0.031000   -0.016000
   -0.041000   -0.215000    0.019000
    0.000000   -0.048000    0.006000
    0.084000    0.294000   -0.053000
   -0.029000   -0.079000    0.020000
    0.080000    0.448000   -0.102000
    0.012000    0.067000   -0.013000
    0.006000    0.003000   -0.025000
   -0.010000    0.001000    0.012000
    0.003000    0.016000   -0.003000
    0.014000    0.026000   -0.022000
   -0.003000   -0.012000   -0.001000
    0.010000    0.021000   -0.020000
    0.012000   -0.012000    0.008000
    0.034000   -0.028000   -0.008000
   -0.015000    0.012000   -0.012000
    0.035000   -0.022000   -0.009000
   -0.003000   -0.001000    0.001000
   -0.003000   -0.000000    0.002000
   -0.004000   -0.000000    0.001000
   -0.005000   -0.001000   -0.000000
    0.027000   -0.002000   -0.014000
    0.026000    0.004000   -0.014000
   -0.006000   -0.019000    0.002000
    0.009000    0.024000   -0.006000
    0.033000   -0.026000   -0.005000
   -0.032000   -0.007000   -0.013000
   -0.040000   -0.045000    0.013000
   -0.008000    0.007000    0.011000
    0.005000    0.007000    0.020000
vibration   70
   -0.004000    0.000000   -0.004000
    0.011000   -0.003000   -0.007000
   -0.050000   -0.020000    0.156000
    0.001000    0.000000    0.000000
    0.002000    0.002000   -0.000000
    0.003000    0.001000   -0.002000
    0.001000    0.002000    0.001000
   -0.006000    0.005000   -0.003000
   -0.011000   -0.001000   -0.012000
    0.008000   -0.006000    0.003000
   -0.017000    0.001000   -0.013000
   -0.001000   -0.003000    0.007000
   -0.009000   -0.018000    0.007000
    0.003000    0.007000   -0.013000
   -0.006000   -0.018000    0.005000
    0.004000    0.005000    0.003000
   -0.010000   -0.010000   -0.007000
    0.011000    0.042000   -0.036000
   -0.020000   -0.059000    0.055000
    0.091000    0.377000   -0.255000
   -0.015000   -0.020000    0.031000
    0.053000    0.196000   -0.113000
    0.018000    0.023000   -0.044000
   -0.035000   -0.236000    0.178000
    0.019000    0.044000   -0.042000
   -0.108000   -0.262000    0.287000
   -0.002000   -0.033000    0.032000
    0.009000    0.037000   -0.004000
   -0.010000   -0.050000   -0.002000
    0.095000    0.313000   -0.011000
   -0.019000   -0.047000   -0.008000
    0.038000    0.280000   -0.053000
    0.006000    0.036000   -0.000000
   -0.060000   -0.203000    0.055000
    0.017000    0.072000   -0.008000
   -0.088000   -0.393000    0.090000
   -0.013000   -0.052000    0.012000
    0.005000   -0.005000   -0.001000
    0.001000   -0.000000   -0.000000
    0.000000    0.000000    0.000000
    0.001000    0.002000   -0.002000
   -0.001000   -0.002000   -0.000000
    0.000000   -0.000000   -0.002000
   -0.000000    0.000000    0.000000
    0.000000   -0.001000   -0.002000
   -0.003000    0.002000   -0.001000
    0.003000   -0.002000   -0.001000
    0.001000    0.000000   -0.000000
    0.001000    0.001000    0.003000
   -0.004000   -0.001000   -0.002000
    0.000000    0.002000    0.003000
    0.016000   -0.002000   -0.009000
    0.010000    0.008000   -0.016000
    0.009000   -0.018000    0.001000
    0.001000    0.010000    0.023000
   -0.005000    0.015000   -0.005000
   -0.004000   -0.003000   -0.001000
    0.003000    0.036000   -0.012000
   -0.007000    0.002000    0.006000
    0.003000    0.002000   -0.001000
vibration   71
    0.015000   -0.004000    0.005000
   -0.060000    0.015000    0.041000
    0.281000    0.137000   -0.832000
   -0.004000    0.005000    0.003000
   -0.009000    0.003000    0.011000
   -0.002000   -0.002000    0.011000
    0.005000   -0.000000    0.003000
   -0.007000    0.010000   -0.005000
   -0.027000    0.000000   -0.025000
    0.019000   -0.017000    0.013000
   -0.026000   -0.004000   -0.018000
   -0.002000   -0.009000    0.009000
   -0.006000   -0.012000    0.007000
   -0.001000   -0.005000    0.002000
   -0.007000   -0.017000    0.013000
    0.009000    0.009000    0.001000
   -0.008000   -0.028000   -0.022000
    0.006000    0.005000   -0.016000
   -0.009000   -0.003000    0.012000
    0.008000    0.042000   -0.028000
   -0.023000    0.006000    0.007000
   -0.007000    0.048000   -0.002000
    0.001000   -0.007000   -0.012000
   -0.006000   -0.026000    0.004000
    0.021000    0.017000    0.011000
   -0.014000   -0.004000    0.071000
    0.013000   -0.007000    0.015000
   -0.015000    0.012000    0.009000
   -0.024000    0.004000    0.015000
    0.010000    0.024000    0.052000
   -0.003000   -0.007000   -0.034000
   -0.003000    0.015000   -0.036000
    0.028000   -0.003000    0.009000
    0.019000   -0.020000    0.022000
   -0.019000    0.013000    0.016000
   -0.049000   -0.016000   -0.009000
   -0.009000   -0.004000    0.001000
    0.002000    0.001000   -0.048000
   -0.023000    0.004000    0.024000
    0.004000    0.029000   -0.005000
    0.025000    0.038000   -0.034000
   -0.002000   -0.029000    0.003000
    0.020000    0.042000   -0.035000
    0.022000   -0.023000    0.015000
    0.068000   -0.051000   -0.008000
   -0.023000    0.021000   -0.020000
    0.055000   -0.031000   -0.015000
   -0.008000   -0.001000    0.004000
   -0.008000   -0.007000   -0.017000
    0.023000    0.010000    0.017000
   -0.008000   -0.014000   -0.020000
    0.014000   -0.003000   -0.016000
    0.104000   -0.064000    0.175000
   -0.010000   -0.009000   -0.022000
    0.010000    0.001000    0.006000
    0.047000   -0.011000   -0.029000
   -0.028000    0.004000   -0.022000
   -0.087000   -0.271000    0.106000
   -0.007000    0.006000    0.013000
   -0.002000    0.005000    0.029000
vibration   72
   -0.019000    0.007000    0.010000
    0.006000   -0.000000   -0.010000
   -0.006000   -0.009000    0.011000
    0.006000   -0.000000   -0.003000
    0.007000   -0.016000   -0.013000
   -0.015000    0.001000    0.009000
    0.006000   -0.013000   -0.017000
    0.001000   -0.001000    0.001000
    0.002000    0.000000    0.002000
   -0.001000    0.001000    0.002000
    0.003000   -0.000000    0.003000
    0.000000    0.002000   -0.002000
    0.003000    0.007000   -0.002000
   -0.002000   -0.002000    0.005000
    0.002000    0.007000   -0.002000
   -0.002000    0.000000    0.001000
    0.005000    0.009000    0.003000
   -0.019000    0.008000   -0.015000
   -0.044000   -0.019000   -0.031000
   -0.076000    0.049000   -0.018000
    0.036000   -0.018000   -0.009000
    0.021000   -0.036000   -0.038000
   -0.025000    0.059000    0.060000
   -0.103000    0.057000    0.051000
   -0.009000    0.028000    0.022000
   -0.007000    0.013000    0.034000
    0.015000   -0.031000   -0.002000
    0.044000    0.010000   -0.044000
    0.086000   -0.038000   -0.048000
    0.029000    0.016000   -0.147000
    0.038000   -0.001000    0.089000
    0.165000    0.006000    0.069000
   -0.165000    0.023000   -0.122000
   -0.092000   -0.067000   -0.331000
   -0.120000    0.034000   -0.038000
   -0.181000   -0.034000   -0.066000
    0.021000   -0.030000    0.109000
   -0.045000    0.109000   -0.040000
    0.030000   -0.005000   -0.095000
   -0.015000   -0.068000    0.003000
   -0.057000   -0.116000    0.086000
    0.010000    0.057000   -0.009000
   -0.044000   -0.087000    0.084000
   -0.009000    0.014000   -0.041000
   -0.112000    0.086000    0.029000
    0.103000   -0.103000    0.046000
   -0.098000    0.053000    0.031000
    0.086000    0.047000    0.020000
    0.065000    0.070000    0.200000
   -0.159000   -0.089000   -0.061000
    0.126000    0.133000    0.233000
   -0.021000    0.003000    0.013000
   -0.019000   -0.005000    0.014000
    0.009000    0.002000    0.012000
    0.032000   -0.065000   -0.130000
    0.314000   -0.003000    0.176000
   -0.124000   -0.041000   -0.031000
   -0.173000   -0.338000    0.011000
    0.011000   -0.006000   -0.008000
   -0.030000   -0.003000    0.069000
vibration   73
   -0.023000    0.002000   -0.009000
    0.016000   -0.001000   -0.005000
   -0.080000   -0.075000    0.197000
    0.109000    0.000000   -0.035000
    0.154000   -0.206000   -0.222000
   -0.235000    0.049000    0.121000
    0.099000   -0.168000   -0.219000
   -0.049000    0.056000   -0.022000
   -0.134000    0.009000   -0.115000
    0.071000   -0.060000    0.054000
   -0.141000    0.011000   -0.101000
   -0.000000   -0.010000    0.068000
   -0.080000   -0.142000    0.056000
    0.027000    0.103000   -0.133000
   -0.067000   -0.171000    0.070000
    0.047000    0.093000    0.074000
   -0.018000   -0.018000   -0.029000
    0.005000   -0.119000   -0.027000
   -0.079000    0.051000    0.001000
   -0.129000   -0.009000    0.070000
   -0.151000    0.095000    0.050000
   -0.108000    0.118000    0.259000
    0.028000   -0.056000   -0.061000
    0.116000   -0.054000   -0.043000
    0.085000    0.007000    0.081000
    0.039000    0.188000    0.054000
    0.052000    0.047000    0.013000
    0.019000   -0.014000    0.019000
   -0.003000   -0.004000   -0.030000
   -0.006000   -0.002000   -0.042000
   -0.017000   -0.003000   -0.063000
   -0.073000   -0.008000   -0.058000
    0.018000   -0.002000    0.006000
    0.009000   -0.005000    0.019000
   -0.046000    0.010000    0.026000
   -0.075000    0.037000   -0.026000
   -0.013000    0.012000    0.012000
    0.006000    0.005000   -0.013000
   -0.001000   -0.001000   -0.009000
   -0.001000   -0.004000   -0.000000
   -0.002000   -0.005000    0.002000
   -0.002000    0.002000   -0.002000
   -0.002000   -0.004000    0.003000
    0.002000   -0.002000   -0.001000
    0.002000   -0.002000   -0.001000
    0.003000   -0.004000   -0.001000
    0.002000   -0.001000   -0.002000
    0.014000    0.008000    0.004000
    0.010000    0.013000    0.037000
   -0.032000   -0.017000   -0.012000
    0.018000    0.024000    0.042000
   -0.125000   -0.014000    0.057000
   -0.194000    0.087000   -0.030000
    0.236000   -0.072000   -0.156000
    0.020000    0.027000    0.109000
    0.030000   -0.007000    0.008000
   -0.037000   -0.012000   -0.014000
   -0.040000   -0.024000   -0.003000
   -0.003000   -0.038000   -0.026000
    0.010000    0.008000    0.015000
vibration   74
   -0.005000    0.016000    0.053000
    0.006000    0.002000   -0.019000
   -0.032000   -0.003000    0.092000
    0.045000    0.004000   -0.009000
    0.067000   -0.091000   -0.098000
   -0.115000    0.028000    0.061000
    0.032000   -0.068000   -0.091000
   -0.016000    0.021000   -0.005000
   -0.043000    0.001000   -0.039000
    0.030000   -0.023000    0.023000
   -0.052000    0.005000   -0.038000
    0.004000    0.005000    0.021000
   -0.029000   -0.048000    0.015000
    0.015000    0.051000   -0.061000
   -0.022000   -0.059000    0.021000
    0.016000    0.034000    0.032000
   -0.004000   -0.007000   -0.025000
   -0.014000    0.005000   -0.043000
   -0.114000   -0.035000   -0.049000
   -0.146000    0.125000   -0.080000
   -0.016000    0.005000   -0.009000
   -0.051000   -0.054000   -0.021000
   -0.066000    0.125000    0.115000
   -0.271000    0.100000    0.114000
    0.058000    0.091000    0.126000
    0.002000    0.183000    0.181000
    0.085000   -0.092000    0.011000
   -0.027000    0.055000   -0.030000
   -0.095000    0.045000    0.149000
   -0.033000   -0.002000    0.268000
    0.047000   -0.007000    0.067000
    0.191000    0.017000    0.054000
    0.079000   -0.025000    0.026000
    0.110000    0.008000   -0.020000
    0.028000    0.015000   -0.006000
   -0.005000   -0.079000   -0.009000
   -0.019000   -0.015000   -0.011000
    0.012000   -0.037000   -0.009000
   -0.011000   -0.005000    0.057000
    0.013000    0.035000   -0.002000
    0.024000    0.076000   -0.046000
   -0.007000   -0.011000   -0.003000
    0.009000    0.024000   -0.029000
   -0.012000    0.002000    0.027000
    0.067000   -0.053000   -0.026000
   -0.102000    0.095000   -0.042000
    0.054000   -0.020000   -0.032000
   -0.042000   -0.027000    0.001000
   -0.011000   -0.011000   -0.090000
    0.094000    0.067000    0.041000
   -0.089000   -0.077000   -0.142000
   -0.063000   -0.018000    0.019000
   -0.073000   -0.008000    0.006000
    0.074000   -0.038000   -0.032000
    0.078000   -0.189000   -0.441000
   -0.100000    0.000000   -0.071000
    0.070000    0.006000   -0.010000
    0.090000    0.121000   -0.032000
    0.013000   -0.012000   -0.010000
    0.002000   -0.001000   -0.019000
vibration   75
    0.000000   -0.000000   -0.000000
    0.001000   -0.000000   -0.000000
   -0.001000    0.001000    0.004000
    0.006000    0.000000    0.002000
    0.018000   -0.017000   -0.025000
   -0.024000    0.009000    0.008000
   -0.008000   -0.004000   -0.010000
   -0.005000   -0.001000   -0.004000
    0.002000    0.004000    0.005000
   -0.017000    0.010000   -0.011000
    0.002000    0.006000    0.001000
    0.004000    0.004000    0.000000
   -0.003000    0.002000   -0.007000
    0.002000    0.014000   -0.014000
   -0.006000   -0.010000    0.005000
    0.003000    0.000000    0.006000
    0.006000    0.004000    0.001000
   -0.006000   -0.018000    0.013000
    0.012000    0.058000   -0.044000
   -0.090000   -0.316000    0.231000
   -0.005000   -0.038000    0.026000
    0.064000    0.197000   -0.161000
   -0.011000   -0.043000    0.037000
    0.067000    0.251000   -0.214000
    0.012000    0.054000   -0.046000
   -0.079000   -0.290000    0.260000
   -0.005000   -0.013000    0.009000
   -0.003000   -0.015000    0.004000
    0.012000    0.072000   -0.011000
   -0.095000   -0.410000    0.036000
   -0.012000   -0.060000    0.005000
    0.078000    0.350000   -0.053000
   -0.001000   -0.033000    0.009000
    0.052000    0.178000   -0.028000
    0.009000    0.062000   -0.009000
   -0.084000   -0.323000    0.062000
   -0.007000   -0.021000    0.005000
    0.003000    0.000000   -0.003000
    0.000000    0.004000   -0.002000
   -0.002000   -0.002000    0.004000
    0.004000    0.001000   -0.006000
   -0.006000   -0.020000    0.006000
    0.002000   -0.000000   -0.007000
    0.004000   -0.000000   -0.001000
   -0.008000    0.004000   -0.000000
    0.006000   -0.009000    0.002000
    0.005000   -0.008000    0.004000
    0.000000    0.002000   -0.003000
   -0.007000   -0.007000    0.001000
   -0.009000   -0.010000   -0.005000
    0.010000    0.006000    0.013000
   -0.011000   -0.002000    0.005000
   -0.014000   -0.002000   -0.004000
   -0.007000    0.002000   -0.005000
    0.011000    0.009000   -0.001000
   -0.003000    0.006000   -0.001000
   -0.003000   -0.001000    0.000000
   -0.004000   -0.000000    0.003000
    0.006000    0.001000   -0.003000
    0.002000    0.000000    0.000000
vibration   76
    0.007000    0.002000    0.011000
   -0.014000    0.005000    0.007000
    0.034000    0.004000   -0.134000
    0.001000    0.021000   -0.049000
   -0.131000    0.030000    0.153000
    0.052000   -0.064000    0.042000
    0.201000   -0.107000   -0.084000
    0.067000    0.039000    0.047000
   -0.115000   -0.045000   -0.123000
    0.279000   -0.185000    0.210000
   -0.068000   -0.096000   -0.028000
   -0.056000   -0.055000    0.027000
    0.021000   -0.079000    0.130000
   -0.016000   -0.161000    0.164000
    0.062000    0.095000   -0.047000
   -0.021000    0.064000   -0.036000
   -0.018000   -0.022000   -0.024000
    0.049000    0.005000    0.016000
    0.128000    0.027000    0.086000
    0.234000   -0.092000    0.004000
   -0.108000    0.041000    0.015000
   -0.099000    0.063000   -0.002000
    0.022000   -0.097000   -0.109000
    0.085000   -0.115000   -0.084000
    0.077000    0.015000    0.029000
    0.045000    0.008000    0.069000
   -0.099000    0.034000    0.032000
   -0.128000    0.018000   -0.066000
    0.053000    0.006000    0.016000
    0.029000   -0.078000    0.033000
    0.043000    0.014000    0.194000
    0.170000    0.011000    0.182000
   -0.094000    0.006000   -0.037000
   -0.059000    0.074000   -0.074000
    0.157000   -0.041000   -0.090000
    0.255000   -0.127000    0.080000
    0.043000   -0.023000   -0.027000
   -0.017000    0.011000    0.021000
    0.005000   -0.001000   -0.006000
   -0.002000   -0.006000   -0.005000
   -0.011000   -0.031000    0.026000
    0.015000    0.026000   -0.003000
    0.003000    0.006000    0.013000
   -0.001000    0.003000   -0.010000
   -0.027000    0.024000    0.013000
    0.035000   -0.029000    0.017000
   -0.031000    0.015000    0.014000
   -0.005000   -0.003000    0.003000
    0.002000   -0.002000   -0.023000
    0.031000    0.020000    0.014000
   -0.009000   -0.016000   -0.029000
   -0.002000   -0.011000   -0.018000
   -0.002000    0.013000    0.001000
    0.046000   -0.021000   -0.032000
   -0.208000    0.029000   -0.104000
    0.016000    0.003000    0.021000
    0.028000    0.010000    0.023000
    0.034000    0.030000   -0.006000
   -0.019000   -0.002000    0.009000
   -0.024000   -0.010000   -0.011000
vibration   77
   -0.003000   -0.000000   -0.003000
    0.004000   -0.001000   -0.001000
   -0.019000   -0.021000    0.047000
   -0.012000    0.020000   -0.053000
   -0.163000    0.054000    0.193000
    0.086000   -0.080000    0.029000
    0.210000   -0.102000   -0.073000
    0.080000    0.024000    0.052000
   -0.086000   -0.044000   -0.094000
    0.257000   -0.169000    0.198000
   -0.025000   -0.100000    0.005000
   -0.061000   -0.062000    0.011000
    0.050000   -0.034000    0.123000
   -0.035000   -0.212000    0.229000
    0.081000    0.151000   -0.061000
   -0.037000    0.048000   -0.054000
    0.005000    0.000000    0.014000
   -0.010000   -0.007000   -0.003000
   -0.028000   -0.000000   -0.022000
   -0.060000   -0.004000    0.019000
    0.019000   -0.009000    0.000000
    0.023000    0.004000   -0.004000
   -0.004000    0.016000    0.024000
   -0.007000    0.041000    0.002000
   -0.014000   -0.000000   -0.009000
   -0.014000   -0.021000    0.003000
    0.020000   -0.006000   -0.006000
    0.029000   -0.006000    0.014000
   -0.006000    0.003000   -0.009000
   -0.013000   -0.019000   -0.013000
   -0.010000   -0.008000   -0.040000
   -0.028000    0.026000   -0.043000
    0.014000   -0.003000    0.005000
    0.012000   -0.003000    0.006000
   -0.036000    0.015000    0.018000
   -0.067000    0.001000   -0.014000
   -0.008000    0.003000    0.012000
   -0.001000    0.004000   -0.007000
   -0.006000   -0.077000    0.014000
    0.047000    0.041000   -0.079000
   -0.077000    0.004000    0.092000
    0.097000    0.369000   -0.119000
   -0.033000   -0.008000    0.119000
   -0.073000    0.004000    0.018000
    0.172000   -0.093000   -0.005000
   -0.132000    0.187000   -0.059000
   -0.067000    0.138000   -0.087000
    0.027000   -0.026000    0.058000
    0.162000    0.158000    0.064000
    0.088000    0.147000    0.046000
   -0.157000   -0.060000   -0.168000
   -0.002000    0.012000   -0.002000
   -0.020000    0.032000   -0.036000
   -0.000000    0.005000    0.001000
    0.044000   -0.004000    0.027000
    0.006000   -0.000000    0.002000
   -0.001000   -0.014000   -0.004000
    0.002000   -0.005000   -0.009000
   -0.001000    0.001000   -0.004000
    0.000000   -0.000000    0.002000
vibration   78
    0.002000   -0.000000    0.001000
   -0.004000    0.001000    0.001000
    0.012000    0.012000   -0.034000
    0.010000   -0.019000    0.046000
    0.141000   -0.044000   -0.166000
   -0.070000    0.067000   -0.027000
   -0.185000    0.092000    0.066000
   -0.074000   -0.023000   -0.045000
    0.092000    0.035000    0.091000
   -0.233000    0.156000   -0.186000
    0.018000    0.097000   -0.012000
    0.057000    0.057000   -0.011000
   -0.046000    0.035000   -0.118000
    0.030000    0.198000   -0.212000
   -0.077000   -0.141000    0.059000
    0.032000   -0.045000    0.049000
   -0.004000    0.000000   -0.011000
    0.008000    0.004000    0.005000
    0.028000    0.006000    0.016000
    0.047000   -0.024000    0.006000
   -0.015000    0.004000    0.002000
   -0.012000    0.014000   -0.009000
    0.005000   -0.020000   -0.021000
    0.020000   -0.021000   -0.019000
    0.010000    0.001000   -0.000000
    0.004000   -0.011000    0.013000
   -0.020000    0.007000    0.006000
   -0.021000    0.003000   -0.012000
    0.014000   -0.004000   -0.003000
    0.012000   -0.000000   -0.006000
    0.008000    0.004000    0.034000
    0.028000   -0.007000    0.033000
   -0.024000    0.004000   -0.011000
   -0.020000    0.002000   -0.019000
    0.024000   -0.009000   -0.016000
    0.043000   -0.010000    0.010000
    0.010000   -0.004000    0.001000
   -0.008000    0.009000    0.001000
   -0.008000   -0.084000    0.012000
    0.050000    0.042000   -0.088000
   -0.089000   -0.008000    0.111000
    0.111000    0.411000   -0.130000
   -0.035000   -0.007000    0.135000
   -0.078000   -0.001000    0.014000
    0.191000   -0.096000    0.010000
   -0.111000    0.187000   -0.051000
   -0.098000    0.171000   -0.089000
    0.026000   -0.022000    0.067000
    0.162000    0.154000    0.044000
    0.128000    0.165000    0.070000
   -0.156000   -0.070000   -0.186000
    0.003000   -0.010000    0.003000
    0.017000   -0.027000    0.029000
   -0.001000   -0.003000   -0.000000
   -0.039000    0.010000   -0.008000
    0.016000    0.000000    0.011000
    0.012000   -0.010000    0.004000
    0.016000   -0.001000   -0.010000
    0.000000   -0.000000    0.003000
   -0.011000   -0.005000   -0.002000
vibration   79
   -0.001000    0.000000   -0.000000
    0.001000   -0.000000   -0.000000
   -0.012000   -0.016000    0.022000
   -0.046000    0.101000    0.094000
   -0.061000   -0.115000   -0.019000
   -0.413000    0.135000    0.295000
   -0.036000   -0.097000   -0.104000
    0.015000   -0.003000   -0.092000
   -0.285000    0.162000   -0.056000
   -0.238000    0.069000    0.001000
    0.250000   -0.120000    0.281000
    0.010000   -0.106000    0.004000
    0.074000    0.266000   -0.131000
   -0.173000   -0.188000    0.276000
   -0.097000   -0.022000    0.208000
    0.087000   -0.006000   -0.066000
    0.003000   -0.002000   -0.001000
    0.001000   -0.001000   -0.002000
    0.002000    0.001000    0.002000
    0.003000   -0.001000    0.002000
   -0.004000    0.001000    0.001000
   -0.002000    0.007000   -0.000000
    0.000000   -0.002000   -0.003000
    0.000000   -0.003000   -0.002000
    0.004000    0.002000    0.003000
   -0.001000    0.002000    0.008000
   -0.001000    0.001000    0.001000
   -0.001000    0.001000   -0.001000
    0.002000   -0.002000   -0.001000
    0.005000    0.010000   -0.002000
    0.001000    0.002000    0.003000
   -0.000000   -0.007000    0.004000
   -0.002000    0.001000   -0.002000
   -0.003000   -0.004000   -0.002000
    0.001000   -0.002000   -0.001000
    0.005000    0.007000   -0.000000
    0.001000    0.001000    0.001000
    0.000000    0.001000   -0.000000
    0.010000   -0.001000    0.006000
    0.008000   -0.000000    0.004000
    0.001000    0.037000   -0.019000
   -0.014000    0.001000   -0.007000
   -0.019000   -0.034000    0.008000
   -0.009000    0.010000    0.006000
   -0.009000   -0.001000   -0.017000
   -0.044000    0.027000   -0.016000
    0.020000   -0.015000   -0.009000
   -0.002000   -0.009000   -0.010000
    0.006000    0.011000    0.019000
   -0.038000   -0.015000   -0.026000
   -0.020000    0.001000   -0.001000
    0.010000    0.007000    0.000000
   -0.002000    0.050000    0.002000
   -0.001000   -0.005000   -0.004000
   -0.002000    0.000000   -0.001000
    0.001000    0.000000    0.003000
    0.002000   -0.001000   -0.001000
    0.003000   -0.000000   -0.006000
    0.003000    0.001000   -0.002000
   -0.000000   -0.000000    0.000000
vibration   80
   -0.000000   -0.000000   -0.001000
   -0.003000    0.001000    0.002000
    0.006000    0.001000   -0.024000
    0.006000   -0.011000   -0.010000
    0.007000    0.010000    0.001000
    0.044000   -0.015000   -0.031000
    0.004000    0.010000    0.009000
   -0.005000   -0.000000    0.010000
    0.038000   -0.019000    0.010000
    0.021000   -0.003000   -0.007000
   -0.030000    0.019000   -0.035000
    0.001000    0.013000   -0.000000
   -0.010000   -0.025000    0.008000
    0.018000    0.028000   -0.037000
    0.005000   -0.005000   -0.017000
   -0.008000   -0.000000    0.009000
    0.000000    0.000000   -0.000000
    0.000000   -0.002000    0.002000
    0.006000    0.010000   -0.004000
   -0.007000   -0.048000    0.036000
   -0.002000   -0.007000    0.006000
    0.014000    0.044000   -0.030000
    0.001000   -0.008000   -0.002000
    0.012000    0.015000   -0.021000
    0.002000    0.007000   -0.008000
   -0.018000   -0.042000    0.044000
   -0.004000   -0.000000    0.003000
   -0.001000    0.002000   -0.003000
    0.007000   -0.014000   -0.006000
    0.026000    0.066000   -0.013000
    0.002000    0.007000    0.003000
   -0.004000   -0.038000    0.009000
   -0.013000    0.010000   -0.009000
   -0.023000   -0.043000   -0.008000
   -0.004000   -0.010000   -0.001000
    0.009000    0.052000   -0.013000
    0.005000    0.002000    0.008000
   -0.005000    0.007000   -0.004000
    0.092000   -0.001000    0.062000
    0.068000   -0.005000    0.051000
    0.026000    0.356000   -0.196000
   -0.144000   -0.049000   -0.047000
   -0.170000   -0.311000    0.052000
   -0.068000    0.091000    0.057000
   -0.092000   -0.003000   -0.154000
   -0.390000    0.235000   -0.144000
    0.199000   -0.155000   -0.073000
   -0.031000   -0.082000   -0.103000
    0.022000    0.069000    0.146000
   -0.345000   -0.154000   -0.238000
   -0.161000    0.013000   -0.002000
   -0.002000   -0.001000    0.001000
   -0.000000   -0.006000    0.003000
    0.000000    0.000000   -0.001000
   -0.006000    0.003000    0.004000
    0.019000    0.001000    0.013000
    0.026000   -0.004000   -0.014000
    0.024000   -0.058000   -0.034000
    0.000000   -0.000000    0.000000
   -0.009000   -0.003000    0.002000
vibration   81
   -0.000000   -0.000000   -0.002000
   -0.001000    0.000000    0.001000
    0.002000   -0.001000   -0.007000
   -0.008000   -0.002000    0.003000
   -0.008000    0.017000    0.014000
    0.022000   -0.004000   -0.014000
   -0.012000    0.017000    0.021000
   -0.002000   -0.004000   -0.002000
    0.010000    0.001000    0.009000
   -0.014000    0.010000   -0.012000
    0.006000    0.004000    0.002000
    0.002000    0.001000   -0.003000
    0.002000    0.010000   -0.009000
   -0.002000    0.001000    0.000000
   -0.002000   -0.000000    0.003000
   -0.000000   -0.008000   -0.003000
   -0.004000   -0.000000    0.002000
    0.005000    0.010000   -0.008000
   -0.011000   -0.054000    0.038000
    0.090000    0.285000   -0.222000
    0.001000    0.051000   -0.038000
   -0.095000   -0.270000    0.207000
    0.002000    0.024000   -0.013000
   -0.033000   -0.114000    0.106000
   -0.010000   -0.052000    0.038000
    0.127000    0.246000   -0.301000
    0.003000    0.019000   -0.013000
   -0.000000   -0.022000    0.006000
    0.011000    0.072000   -0.014000
   -0.148000   -0.451000   -0.015000
   -0.005000   -0.041000    0.008000
    0.061000    0.240000   -0.032000
    0.001000   -0.052000    0.010000
    0.084000    0.266000   -0.056000
    0.008000    0.063000   -0.012000
   -0.096000   -0.335000    0.051000
   -0.006000   -0.016000    0.006000
    0.000000    0.003000   -0.001000
    0.012000   -0.002000    0.005000
    0.010000   -0.001000    0.004000
   -0.000000    0.045000   -0.021000
   -0.016000    0.005000   -0.010000
   -0.024000   -0.043000    0.012000
   -0.010000    0.012000    0.007000
   -0.009000   -0.002000   -0.019000
   -0.050000    0.032000   -0.019000
    0.022000   -0.016000   -0.011000
   -0.000000   -0.010000   -0.013000
    0.008000    0.014000    0.028000
   -0.051000   -0.022000   -0.034000
   -0.020000    0.006000    0.005000
    0.013000    0.004000   -0.003000
    0.018000    0.004000    0.007000
    0.004000    0.001000    0.005000
    0.000000    0.006000    0.015000
    0.005000    0.005000    0.003000
   -0.002000   -0.001000   -0.001000
   -0.004000   -0.015000    0.000000
   -0.007000   -0.001000    0.003000
    0.001000   -0.000000    0.001000
vibration   82
   -0.000000    0.000000   -0.000000
   -0.000000    0.000000   -0.000000
   -0.001000   -0.001000    0.001000
   -0.006000    0.012000   -0.011000
   -0.059000    0.007000    0.065000
    0.006000   -0.023000    0.032000
    0.069000   -0.039000   -0.027000
   -0.015000   -0.004000    0.012000
    0.086000   -0.032000    0.028000
    0.014000    0.015000   -0.039000
   -0.049000    0.048000   -0.067000
    0.020000   -0.007000   -0.002000
   -0.001000    0.079000   -0.075000
   -0.039000    0.021000   -0.001000
   -0.053000   -0.051000    0.075000
    0.003000   -0.003000    0.001000
   -0.000000    0.000000    0.000000
   -0.000000   -0.001000   -0.000000
   -0.001000    0.000000   -0.000000
   -0.001000   -0.000000    0.001000
   -0.000000    0.000000    0.000000
    0.000000    0.000000    0.001000
    0.000000   -0.000000    0.000000
    0.001000    0.001000   -0.000000
   -0.000000   -0.000000   -0.000000
    0.000000   -0.001000   -0.001000
    0.000000    0.000000   -0.000000
    0.001000   -0.000000    0.000000
    0.001000   -0.000000   -0.001000
    0.000000   -0.001000   -0.001000
    0.000000   -0.000000   -0.001000
    0.001000    0.000000   -0.001000
   -0.002000    0.000000   -0.001000
   -0.001000   -0.000000   -0.003000
   -0.003000    0.001000    0.001000
   -0.005000   -0.000000   -0.002000
    0.001000   -0.000000    0.002000
   -0.002000    0.000000   -0.002000
    0.004000    0.009000    0.006000
   -0.066000    0.002000   -0.030000
    0.008000   -0.332000    0.162000
    0.133000   -0.029000    0.077000
    0.177000    0.304000   -0.063000
    0.048000    0.064000    0.016000
   -0.344000    0.129000   -0.127000
   -0.125000   -0.112000   -0.027000
    0.241000   -0.338000    0.081000
    0.012000   -0.067000    0.019000
    0.209000    0.235000    0.126000
   -0.055000    0.130000   -0.062000
   -0.287000   -0.063000   -0.219000
    0.001000    0.000000    0.001000
   -0.000000    0.003000   -0.000000
    0.002000    0.000000   -0.000000
    0.000000    0.001000    0.002000
    0.008000    0.000000    0.002000
    0.007000   -0.002000   -0.004000
    0.008000   -0.002000   -0.011000
   -0.000000   -0.000000    0.000000
   -0.005000   -0.000000    0.001000
vibration   83
   -0.000000    0.000000    0.000000
    0.001000   -0.000000    0.000000
   -0.003000   -0.004000    0.005000
   -0.024000    0.048000   -0.045000
   -0.236000    0.027000    0.260000
    0.022000   -0.088000    0.128000
    0.288000   -0.164000   -0.111000
   -0.051000   -0.012000    0.052000
    0.322000   -0.130000    0.095000
    0.085000    0.036000   -0.127000
   -0.199000    0.175000   -0.263000
    0.072000   -0.036000   -0.009000
    0.003000    0.310000   -0.280000
   -0.158000    0.056000    0.025000
   -0.199000   -0.177000    0.286000
    0.008000   -0.006000    0.000000
   -0.000000    0.000000    0.000000
    0.000000   -0.001000   -0.000000
   -0.001000    0.001000   -0.001000
   -0.002000   -0.003000    0.002000
   -0.001000    0.000000    0.001000
   -0.000000    0.003000   -0.000000
   -0.000000   -0.000000    0.000000
    0.001000    0.002000   -0.001000
    0.001000    0.001000    0.000000
   -0.001000   -0.001000    0.004000
    0.000000   -0.000000    0.000000
   -0.000000    0.000000   -0.000000
   -0.001000   -0.000000    0.001000
    0.001000    0.003000    0.001000
   -0.000000    0.000000    0.001000
   -0.001000   -0.001000    0.001000
    0.001000    0.000000    0.001000
    0.000000   -0.001000    0.002000
    0.001000   -0.001000   -0.000000
    0.003000    0.002000    0.001000
   -0.000000    0.000000   -0.001000
    0.001000   -0.000000    0.001000
   -0.002000   -0.001000   -0.003000
    0.015000   -0.001000    0.009000
   -0.001000    0.082000   -0.041000
   -0.035000    0.001000   -0.017000
   -0.043000   -0.075000    0.013000
   -0.010000   -0.018000   -0.006000
    0.086000   -0.031000    0.035000
    0.041000    0.021000    0.010000
   -0.065000    0.088000   -0.018000
   -0.002000    0.018000   -0.005000
   -0.054000   -0.061000   -0.031000
    0.012000   -0.034000    0.014000
    0.079000    0.018000    0.062000
    0.001000    0.001000    0.001000
   -0.004000    0.011000   -0.006000
    0.003000   -0.000000   -0.001000
   -0.000000   -0.001000   -0.002000
   -0.004000   -0.000000   -0.001000
   -0.004000    0.001000    0.002000
   -0.004000    0.002000    0.005000
   -0.001000   -0.001000   -0.000000
    0.002000    0.000000   -0.000000
vibration   84
   -0.001000    0.000000   -0.000000
   -0.000000    0.000000   -0.000000
   -0.004000   -0.004000    0.007000
   -0.002000   -0.001000    0.000000
   -0.003000    0.005000    0.005000
    0.006000   -0.002000   -0.004000
   -0.002000    0.004000    0.005000
    0.000000   -0.001000   -0.000000
   -0.000000    0.001000    0.001000
   -0.002000    0.001000   -0.001000
    0.002000   -0.000000    0.002000
    0.000000   -0.001000   -0.000000
    0.001000    0.002000   -0.001000
   -0.001000   -0.001000    0.002000
   -0.000000    0.000000    0.001000
    0.000000   -0.002000   -0.002000
   -0.002000   -0.001000    0.001000
    0.000000   -0.005000    0.002000
   -0.005000   -0.023000    0.019000
    0.043000    0.161000   -0.113000
    0.009000    0.044000   -0.033000
   -0.079000   -0.261000    0.211000
   -0.009000   -0.040000    0.030000
    0.074000    0.233000   -0.199000
    0.004000    0.016000   -0.015000
   -0.027000   -0.115000    0.097000
   -0.001000    0.006000   -0.004000
    0.001000    0.010000   -0.003000
    0.004000    0.029000   -0.003000
   -0.055000   -0.217000    0.014000
   -0.012000   -0.065000    0.014000
    0.111000    0.408000   -0.056000
    0.018000    0.086000   -0.017000
   -0.132000   -0.538000    0.083000
   -0.013000   -0.054000    0.009000
    0.074000    0.356000   -0.085000
    0.002000   -0.005000    0.004000
   -0.006000   -0.001000   -0.002000
   -0.001000    0.003000    0.009000
   -0.001000    0.003000    0.004000
    0.007000    0.008000   -0.009000
   -0.005000   -0.019000    0.006000
    0.003000    0.005000   -0.009000
    0.001000   -0.001000    0.001000
    0.002000   -0.001000    0.002000
    0.001000    0.001000    0.001000
   -0.000000    0.000000    0.001000
   -0.011000   -0.001000    0.003000
   -0.013000   -0.015000   -0.035000
    0.037000    0.017000    0.022000
   -0.004000   -0.018000   -0.027000
    0.003000    0.002000   -0.000000
    0.003000    0.005000   -0.000000
    0.006000    0.001000   -0.000000
   -0.004000    0.001000   -0.000000
    0.013000   -0.002000    0.001000
    0.017000   -0.000000   -0.007000
    0.022000    0.016000   -0.023000
   -0.003000   -0.001000    0.000000
   -0.010000   -0.002000   -0.001000
vibration   85
   -0.008000    0.001000   -0.003000
   -0.002000    0.002000   -0.005000
   -0.036000   -0.029000    0.061000
   -0.011000   -0.003000    0.000000
   -0.018000    0.025000    0.026000
    0.030000   -0.009000   -0.018000
   -0.004000    0.016000    0.024000
    0.001000   -0.004000   -0.001000
    0.005000    0.001000    0.006000
   -0.011000    0.007000   -0.008000
    0.009000    0.000000    0.006000
    0.001000   -0.004000   -0.003000
    0.005000    0.015000   -0.009000
   -0.008000   -0.010000    0.013000
   -0.003000    0.002000    0.006000
   -0.000000   -0.007000   -0.008000
   -0.006000    0.003000    0.006000
    0.002000   -0.007000   -0.000000
   -0.004000    0.009000   -0.010000
   -0.026000   -0.057000    0.044000
   -0.007000   -0.011000    0.014000
    0.026000    0.094000   -0.057000
    0.007000    0.012000   -0.012000
   -0.006000   -0.086000    0.074000
   -0.005000   -0.011000    0.001000
    0.021000    0.039000   -0.062000
   -0.001000    0.004000    0.000000
    0.007000   -0.003000    0.005000
    0.013000   -0.004000   -0.013000
    0.007000   -0.011000   -0.020000
    0.006000   -0.000000   -0.019000
    0.032000   -0.038000   -0.020000
   -0.036000   -0.007000   -0.022000
   -0.005000    0.057000   -0.076000
   -0.045000    0.023000    0.011000
   -0.099000   -0.049000   -0.020000
    0.019000   -0.005000    0.040000
   -0.053000   -0.001000   -0.042000
   -0.013000    0.030000    0.094000
   -0.009000    0.031000    0.043000
    0.075000    0.101000   -0.108000
   -0.058000   -0.213000    0.067000
    0.032000    0.047000   -0.104000
    0.003000   -0.006000    0.009000
    0.023000   -0.006000    0.023000
    0.004000    0.017000    0.007000
   -0.003000    0.005000    0.010000
   -0.122000   -0.014000    0.040000
   -0.138000   -0.159000   -0.375000
    0.400000    0.194000    0.236000
   -0.053000   -0.199000   -0.296000
    0.015000    0.010000    0.003000
    0.008000    0.028000   -0.010000
    0.023000    0.004000   -0.005000
    0.002000    0.007000    0.026000
    0.140000   -0.001000    0.025000
    0.187000   -0.014000   -0.078000
    0.241000    0.149000   -0.247000
   -0.013000   -0.003000    0.003000
   -0.113000   -0.024000   -0.010000
vibration   86
   -0.001000    0.000000    0.000000
   -0.000000   -0.000000    0.001000
    0.000000   -0.002000   -0.002000
   -0.012000   -0.005000    0.001000
   -0.012000    0.026000    0.021000
    0.036000   -0.009000   -0.024000
   -0.014000    0.023000    0.029000
    0.000000   -0.003000   -0.003000
    0.002000    0.003000    0.005000
   -0.014000    0.008000   -0.008000
    0.011000   -0.001000    0.009000
    0.000000   -0.001000   -0.003000
    0.003000    0.008000   -0.005000
   -0.003000   -0.006000    0.007000
    0.000000    0.003000    0.000000
    0.000000   -0.008000   -0.006000
   -0.005000    0.004000    0.004000
    0.004000    0.002000   -0.006000
    0.005000    0.028000   -0.025000
   -0.047000   -0.223000    0.138000
   -0.030000   -0.053000    0.044000
    0.084000    0.353000   -0.289000
    0.014000    0.066000   -0.044000
   -0.114000   -0.368000    0.324000
   -0.001000   -0.034000    0.035000
    0.113000    0.225000   -0.252000
   -0.003000   -0.004000    0.002000
    0.004000    0.002000   -0.001000
   -0.002000    0.033000   -0.001000
   -0.095000   -0.236000   -0.014000
   -0.007000   -0.046000    0.014000
    0.079000    0.292000   -0.034000
    0.024000    0.044000   -0.006000
   -0.058000   -0.309000    0.045000
   -0.005000   -0.027000    0.002000
    0.034000    0.189000   -0.057000
   -0.003000   -0.004000   -0.001000
    0.002000    0.000000    0.005000
    0.001000   -0.002000   -0.007000
    0.001000   -0.003000   -0.003000
   -0.006000   -0.008000    0.008000
    0.004000    0.016000   -0.005000
   -0.003000   -0.004000    0.009000
    0.000000    0.000000   -0.001000
   -0.002000    0.001000   -0.002000
    0.000000   -0.002000   -0.000000
    0.000000   -0.001000   -0.000000
    0.009000    0.001000   -0.003000
    0.009000    0.011000    0.027000
   -0.029000   -0.014000   -0.017000
    0.004000    0.014000    0.022000
    0.017000    0.009000    0.001000
    0.021000    0.013000    0.013000
    0.015000    0.001000   -0.004000
   -0.000000   -0.002000   -0.003000
   -0.007000   -0.001000   -0.003000
   -0.014000    0.001000    0.006000
   -0.017000   -0.011000    0.017000
   -0.012000   -0.002000    0.004000
    0.008000    0.002000    0.001000
vibration   87
    0.012000   -0.002000   -0.002000
    0.000000    0.002000   -0.002000
    0.023000    0.027000   -0.041000
    0.125000    0.052000   -0.010000
    0.136000   -0.282000   -0.227000
   -0.396000    0.104000    0.259000
    0.136000   -0.241000   -0.312000
   -0.002000    0.034000    0.027000
   -0.011000   -0.033000   -0.049000
    0.143000   -0.078000    0.081000
   -0.112000    0.011000   -0.091000
   -0.003000    0.019000    0.023000
   -0.031000   -0.078000    0.048000
    0.033000    0.066000   -0.077000
    0.003000   -0.025000   -0.012000
   -0.005000    0.078000    0.066000
    0.062000   -0.035000   -0.046000
   -0.015000    0.072000    0.008000
    0.050000   -0.010000    0.031000
    0.102000    0.010000   -0.033000
    0.050000   -0.037000   -0.017000
    0.047000   -0.013000   -0.116000
   -0.006000    0.008000   -0.029000
   -0.099000   -0.114000    0.061000
   -0.024000   -0.021000   -0.006000
    0.018000    0.081000   -0.118000
   -0.005000   -0.003000    0.006000
    0.002000   -0.002000    0.004000
    0.007000    0.008000   -0.010000
   -0.033000   -0.086000   -0.025000
   -0.004000   -0.013000   -0.001000
    0.013000    0.083000   -0.014000
    0.000000    0.010000   -0.004000
   -0.018000   -0.069000    0.006000
   -0.005000   -0.004000    0.001000
   -0.001000    0.041000   -0.015000
    0.001000   -0.001000    0.005000
   -0.005000    0.000000   -0.007000
   -0.000000    0.002000    0.009000
   -0.001000    0.003000    0.004000
    0.008000    0.010000   -0.011000
   -0.005000   -0.021000    0.007000
    0.003000    0.005000   -0.010000
   -0.000000    0.001000    0.001000
   -0.002000    0.002000    0.001000
   -0.001000    0.001000    0.001000
    0.000000   -0.001000    0.002000
   -0.013000   -0.003000    0.004000
   -0.010000   -0.012000   -0.038000
    0.042000    0.021000    0.024000
   -0.009000   -0.022000   -0.034000
   -0.173000   -0.105000   -0.012000
   -0.213000   -0.164000   -0.130000
   -0.208000   -0.015000    0.056000
   -0.001000    0.012000    0.023000
    0.011000    0.002000    0.005000
    0.022000   -0.001000   -0.006000
    0.026000    0.018000   -0.022000
    0.131000    0.031000   -0.038000
   -0.012000   -0.003000   -0.001000
vibration   88
   -0.000000    0.000000    0.000000
    0.001000   -0.000000   -0.001000
   -0.005000   -0.008000    0.008000
    0.007000   -0.019000    0.024000
    0.078000   -0.013000   -0.081000
   -0.012000    0.029000   -0.034000
   -0.098000    0.052000    0.045000
   -0.013000    0.035000    0.014000
   -0.032000   -0.033000   -0.067000
    0.112000   -0.062000    0.054000
   -0.116000   -0.001000   -0.089000
    0.009000   -0.015000   -0.031000
    0.052000    0.119000   -0.058000
   -0.048000   -0.059000    0.087000
   -0.002000    0.057000    0.026000
    0.008000   -0.013000    0.013000
   -0.003000   -0.005000   -0.002000
    0.000000    0.002000    0.005000
    0.001000    0.002000    0.001000
   -0.003000    0.003000    0.007000
    0.005000   -0.002000   -0.000000
    0.007000   -0.000000    0.003000
    0.001000   -0.003000   -0.003000
    0.003000   -0.002000   -0.003000
   -0.005000   -0.001000   -0.004000
   -0.009000   -0.001000    0.000000
   -0.002000    0.002000    0.001000
    0.003000    0.000000   -0.003000
   -0.015000    0.005000    0.014000
   -0.010000    0.007000    0.021000
    0.002000   -0.001000   -0.005000
    0.018000   -0.007000   -0.005000
    0.012000   -0.002000    0.005000
    0.015000   -0.002000   -0.003000
   -0.009000    0.004000    0.004000
   -0.009000   -0.001000    0.005000
    0.004000   -0.006000   -0.018000
   -0.010000    0.008000    0.011000
    0.001000    0.058000   -0.012000
    0.012000   -0.088000   -0.070000
   -0.180000   -0.204000    0.239000
    0.111000    0.374000   -0.105000
   -0.075000   -0.117000    0.244000
    0.041000    0.024000    0.075000
   -0.029000   -0.054000   -0.129000
   -0.224000    0.091000   -0.083000
    0.298000   -0.245000   -0.025000
   -0.051000    0.067000   -0.023000
   -0.226000   -0.229000   -0.203000
    0.106000   -0.069000    0.083000
    0.226000    0.025000    0.119000
   -0.002000    0.001000   -0.010000
   -0.006000    0.004000   -0.019000
    0.006000    0.005000    0.003000
   -0.003000    0.001000    0.001000
    0.025000   -0.009000   -0.021000
    0.006000   -0.014000    0.028000
    0.011000    0.020000    0.034000
   -0.004000    0.000000    0.001000
   -0.018000   -0.005000   -0.003000
vibration   89
    0.000000   -0.000000    0.000000
   -0.000000   -0.000000   -0.001000
    0.003000    0.008000   -0.002000
   -0.025000    0.053000   -0.064000
   -0.227000    0.046000    0.237000
    0.037000   -0.080000    0.092000
    0.275000   -0.143000   -0.116000
    0.040000   -0.083000   -0.038000
    0.045000    0.092000    0.150000
   -0.272000    0.142000   -0.115000
    0.304000   -0.017000    0.241000
   -0.013000    0.041000    0.097000
   -0.161000   -0.332000    0.141000
    0.129000    0.197000   -0.272000
   -0.020000   -0.208000   -0.040000
   -0.015000    0.037000   -0.041000
   -0.001000   -0.000000   -0.004000
   -0.000000    0.003000    0.002000
    0.001000    0.001000    0.001000
   -0.000000    0.003000    0.002000
    0.004000   -0.001000   -0.000000
    0.005000    0.000000    0.001000
    0.000000   -0.001000   -0.002000
   -0.001000   -0.002000   -0.002000
   -0.003000   -0.000000   -0.002000
   -0.005000    0.001000    0.000000
   -0.001000    0.001000    0.001000
    0.001000    0.000000   -0.002000
   -0.007000    0.002000    0.007000
   -0.006000    0.003000    0.009000
    0.001000   -0.000000   -0.002000
    0.008000   -0.003000   -0.002000
    0.006000   -0.001000    0.002000
    0.008000   -0.002000   -0.003000
   -0.004000    0.002000    0.002000
   -0.004000   -0.000000    0.002000
    0.002000   -0.003000   -0.009000
   -0.004000    0.003000    0.005000
    0.001000    0.021000   -0.004000
    0.006000   -0.032000   -0.024000
   -0.065000   -0.065000    0.082000
    0.036000    0.135000   -0.040000
   -0.031000   -0.051000    0.090000
    0.015000    0.009000    0.023000
   -0.018000   -0.012000   -0.042000
   -0.069000    0.023000   -0.025000
    0.098000   -0.084000   -0.005000
   -0.019000    0.022000   -0.008000
   -0.080000   -0.081000   -0.075000
    0.040000   -0.020000    0.030000
    0.080000    0.006000    0.039000
   -0.000000   -0.019000    0.016000
    0.007000   -0.019000    0.037000
   -0.001000    0.002000    0.001000
   -0.001000    0.000000    0.000000
    0.011000   -0.004000   -0.009000
    0.001000   -0.004000    0.013000
    0.003000    0.008000    0.014000
    0.003000   -0.001000    0.000000
   -0.008000   -0.002000   -0.001000
vibration   90
   -0.001000    0.001000    0.001000
    0.004000   -0.001000   -0.002000
   -0.002000   -0.004000    0.013000
   -0.014000   -0.007000    0.005000
   -0.008000    0.031000    0.018000
    0.034000   -0.006000   -0.027000
   -0.029000    0.034000    0.041000
    0.008000    0.031000   -0.007000
   -0.105000    0.010000   -0.080000
    0.067000   -0.056000    0.074000
   -0.030000   -0.047000    0.000000
    0.022000    0.001000    0.016000
   -0.028000    0.008000   -0.044000
   -0.006000    0.061000   -0.058000
   -0.048000   -0.090000    0.061000
    0.015000   -0.001000   -0.003000
   -0.009000   -0.016000   -0.013000
    0.000000    0.014000    0.021000
   -0.001000    0.007000    0.006000
   -0.020000    0.019000    0.028000
    0.028000   -0.008000   -0.001000
    0.040000    0.004000    0.021000
    0.001000   -0.011000   -0.012000
    0.001000   -0.011000   -0.016000
   -0.026000   -0.005000   -0.016000
   -0.047000    0.008000    0.002000
   -0.005000    0.008000    0.005000
    0.009000    0.001000   -0.015000
   -0.060000    0.020000    0.051000
   -0.055000    0.029000    0.061000
    0.004000   -0.001000   -0.008000
    0.043000   -0.014000   -0.007000
    0.056000   -0.011000    0.020000
    0.075000   -0.019000   -0.022000
   -0.028000    0.010000    0.009000
   -0.029000    0.001000    0.009000
    0.010000   -0.022000   -0.081000
   -0.025000    0.014000    0.042000
    0.052000   -0.004000    0.007000
    0.079000   -0.029000    0.007000
   -0.049000    0.221000   -0.056000
   -0.062000    0.160000   -0.100000
   -0.157000   -0.295000    0.142000
    0.024000    0.053000   -0.111000
   -0.367000    0.279000    0.072000
    0.284000   -0.315000    0.123000
   -0.183000    0.003000    0.157000
   -0.039000   -0.046000    0.026000
    0.050000    0.044000   -0.082000
    0.102000    0.114000    0.051000
   -0.151000   -0.116000   -0.217000
   -0.014000   -0.025000   -0.015000
   -0.016000   -0.016000   -0.012000
    0.021000    0.021000    0.012000
   -0.008000    0.000000    0.004000
    0.074000   -0.033000   -0.068000
   -0.061000    0.044000    0.091000
   -0.064000   -0.007000    0.063000
   -0.010000   -0.001000    0.004000
   -0.030000   -0.005000   -0.003000
vibration   91
   -0.000000   -0.000000   -0.001000
    0.000000    0.001000   -0.000000
    0.003000    0.000000   -0.009000
   -0.062000   -0.031000    0.000000
   -0.066000    0.146000    0.113000
    0.183000   -0.054000   -0.124000
   -0.060000    0.118000    0.157000
    0.039000    0.095000   -0.034000
   -0.369000    0.058000   -0.256000
    0.179000   -0.170000    0.239000
   -0.040000   -0.172000    0.056000
    0.081000    0.004000    0.067000
   -0.111000    0.012000   -0.153000
   -0.016000    0.233000   -0.226000
   -0.180000   -0.344000    0.224000
    0.046000    0.001000   -0.014000
   -0.012000   -0.027000   -0.023000
    0.004000    0.036000    0.052000
   -0.019000    0.002000   -0.008000
   -0.021000   -0.006000   -0.000000
    0.047000   -0.017000   -0.005000
    0.065000    0.005000    0.027000
    0.001000    0.002000    0.001000
    0.017000   -0.005000    0.006000
   -0.047000   -0.018000   -0.036000
   -0.049000   -0.006000   -0.044000
    0.010000    0.006000    0.008000
   -0.006000   -0.000000    0.000000
    0.005000   -0.002000   -0.012000
   -0.022000   -0.011000   -0.043000
   -0.001000    0.002000    0.017000
   -0.017000    0.009000    0.019000
   -0.001000    0.000000   -0.003000
    0.001000   -0.002000   -0.006000
    0.010000   -0.004000   -0.012000
   -0.011000   -0.006000   -0.042000
   -0.003000    0.005000    0.018000
    0.001000   -0.001000   -0.003000
   -0.014000   -0.003000   -0.001000
   -0.027000    0.016000    0.002000
    0.028000   -0.059000    0.003000
    0.013000   -0.076000    0.039000
    0.056000    0.104000   -0.062000
   -0.012000   -0.020000    0.026000
    0.119000   -0.081000   -0.007000
   -0.062000    0.088000   -0.029000
    0.022000    0.028000   -0.046000
    0.019000    0.007000   -0.011000
    0.005000    0.007000    0.054000
   -0.057000   -0.039000   -0.035000
    0.026000    0.040000    0.065000
   -0.060000   -0.072000   -0.032000
   -0.070000   -0.045000   -0.029000
    0.040000    0.047000    0.029000
   -0.003000   -0.001000   -0.002000
   -0.013000    0.007000    0.013000
    0.022000   -0.007000   -0.022000
    0.024000    0.008000   -0.019000
   -0.010000   -0.003000    0.002000
    0.003000   -0.000000   -0.000000
vibration   92
   -0.001000    0.000000    0.000000
   -0.000000    0.000000   -0.000000
   -0.004000   -0.005000    0.004000
    0.007000    0.003000   -0.000000
    0.008000   -0.016000   -0.013000
   -0.019000    0.005000    0.013000
    0.007000   -0.013000   -0.017000
   -0.007000   -0.016000    0.005000
    0.061000   -0.009000    0.043000
   -0.033000    0.030000   -0.043000
    0.008000    0.030000   -0.009000
   -0.014000   -0.002000   -0.012000
    0.020000    0.000000    0.026000
    0.001000   -0.043000    0.042000
    0.030000    0.059000   -0.037000
   -0.006000   -0.001000    0.001000
   -0.004000    0.002000    0.004000
   -0.022000   -0.013000   -0.019000
    0.018000    0.059000    0.076000
   -0.246000    0.308000    0.325000
    0.126000   -0.022000    0.011000
    0.196000    0.054000    0.136000
   -0.027000   -0.081000   -0.113000
   -0.214000   -0.089000   -0.155000
   -0.078000    0.020000    0.004000
   -0.313000    0.289000    0.179000
    0.008000    0.006000    0.014000
    0.017000   -0.007000   -0.011000
   -0.063000    0.013000    0.000000
   -0.238000    0.021000   -0.228000
   -0.012000    0.017000    0.081000
   -0.092000    0.033000    0.098000
    0.088000   -0.019000    0.003000
    0.144000   -0.052000   -0.116000
    0.001000   -0.007000   -0.050000
   -0.154000   -0.018000   -0.263000
   -0.010000    0.003000    0.007000
   -0.007000    0.003000    0.005000
   -0.005000   -0.002000   -0.001000
   -0.015000    0.008000    0.001000
    0.015000   -0.035000    0.003000
    0.009000   -0.041000    0.022000
    0.032000    0.059000   -0.034000
   -0.008000   -0.011000    0.012000
    0.065000   -0.042000    0.000000
   -0.027000    0.046000   -0.013000
    0.002000    0.023000   -0.025000
    0.012000    0.002000   -0.008000
    0.006000    0.008000    0.035000
   -0.040000   -0.025000   -0.026000
    0.011000    0.023000    0.036000
    0.014000    0.017000    0.008000
    0.016000    0.020000    0.015000
    0.021000   -0.009000   -0.013000
    0.006000   -0.008000   -0.006000
    0.017000   -0.001000    0.005000
    0.015000   -0.000000   -0.004000
    0.018000    0.011000   -0.011000
   -0.004000   -0.005000   -0.001000
   -0.007000   -0.001000    0.002000
vibration   93
   -0.002000    0.001000    0.000000
    0.002000    0.000000   -0.003000
   -0.009000   -0.012000    0.017000
    0.037000    0.038000    0.017000
    0.036000   -0.104000   -0.070000
   -0.174000    0.061000    0.123000
    0.025000   -0.077000   -0.107000
   -0.015000   -0.013000    0.021000
    0.107000   -0.038000    0.049000
    0.008000    0.020000   -0.044000
   -0.043000    0.052000   -0.060000
   -0.027000    0.011000   -0.005000
    0.005000   -0.064000    0.071000
    0.034000   -0.030000    0.014000
    0.056000    0.072000   -0.083000
   -0.005000    0.001000    0.001000
   -0.028000   -0.036000   -0.025000
    0.016000    0.028000    0.051000
   -0.018000   -0.011000   -0.024000
    0.051000   -0.092000   -0.081000
    0.003000   -0.004000   -0.003000
    0.010000    0.009000    0.016000
    0.016000    0.011000    0.021000
    0.111000    0.010000    0.039000
   -0.024000   -0.018000   -0.033000
    0.026000   -0.088000   -0.070000
   -0.012000    0.016000    0.009000
    0.009000   -0.000000   -0.024000
   -0.058000    0.021000    0.062000
   -0.007000    0.029000    0.134000
    0.016000   -0.008000   -0.034000
    0.142000   -0.043000   -0.044000
    0.030000   -0.006000    0.015000
    0.051000   -0.016000   -0.038000
   -0.048000    0.019000    0.035000
   -0.000000    0.009000    0.105000
    0.032000   -0.032000   -0.095000
   -0.056000    0.030000    0.068000
   -0.006000   -0.007000   -0.003000
   -0.061000    0.023000   -0.016000
    0.029000   -0.185000    0.057000
    0.066000   -0.084000    0.067000
    0.126000    0.239000   -0.100000
   -0.039000   -0.051000    0.017000
    0.247000   -0.136000    0.044000
   -0.015000    0.130000   -0.018000
   -0.083000    0.156000   -0.077000
    0.076000   -0.005000   -0.073000
    0.053000    0.062000    0.242000
   -0.308000   -0.180000   -0.212000
    0.025000    0.144000    0.206000
    0.038000   -0.041000   -0.050000
    0.044000   -0.054000   -0.053000
    0.057000    0.045000    0.018000
   -0.022000    0.004000    0.005000
    0.114000   -0.036000   -0.070000
    0.082000    0.058000    0.103000
    0.107000    0.155000    0.069000
   -0.052000   -0.001000    0.024000
   -0.102000   -0.029000   -0.028000
vibration   94
    0.001000    0.001000    0.002000
    0.001000   -0.001000   -0.001000
   -0.006000   -0.004000    0.017000
   -0.032000   -0.035000   -0.015000
   -0.029000    0.093000    0.059000
    0.154000   -0.054000   -0.110000
   -0.022000    0.068000    0.096000
    0.012000    0.008000   -0.018000
   -0.086000    0.032000   -0.037000
   -0.015000   -0.012000    0.032000
    0.040000   -0.042000    0.052000
    0.022000   -0.010000    0.001000
    0.001000    0.060000   -0.061000
   -0.032000    0.017000   -0.001000
   -0.045000   -0.052000    0.068000
    0.003000   -0.003000   -0.002000
    0.022000    0.031000    0.021000
   -0.030000   -0.029000   -0.057000
    0.053000    0.043000    0.077000
   -0.116000    0.220000    0.232000
    0.033000   -0.005000   -0.000000
    0.035000   -0.016000   -0.011000
   -0.033000   -0.051000   -0.079000
   -0.278000   -0.057000   -0.122000
    0.013000    0.027000    0.046000
   -0.046000    0.163000    0.061000
   -0.029000   -0.002000   -0.007000
    0.019000    0.000000    0.007000
    0.043000    0.002000    0.034000
    0.188000   -0.095000    0.263000
    0.039000   -0.034000   -0.134000
    0.322000   -0.073000   -0.176000
   -0.097000    0.019000   -0.005000
   -0.151000    0.046000    0.095000
   -0.046000    0.028000    0.105000
    0.189000    0.043000    0.431000
    0.031000   -0.016000   -0.033000
   -0.006000    0.004000    0.014000
   -0.001000   -0.002000   -0.002000
   -0.011000    0.003000   -0.005000
    0.002000   -0.040000    0.016000
    0.016000   -0.006000    0.010000
    0.024000    0.045000   -0.015000
   -0.007000   -0.010000    0.001000
    0.046000   -0.023000    0.012000
    0.006000    0.019000   -0.000000
   -0.023000    0.034000   -0.013000
    0.018000   -0.002000   -0.018000
    0.012000    0.014000    0.058000
   -0.074000   -0.043000   -0.051000
    0.004000    0.035000    0.048000
   -0.032000    0.044000    0.051000
   -0.041000    0.061000    0.048000
   -0.042000   -0.041000   -0.015000
    0.003000   -0.012000   -0.029000
    0.005000   -0.007000   -0.021000
    0.017000    0.017000    0.033000
    0.023000    0.050000    0.030000
    0.046000   -0.002000   -0.023000
   -0.023000   -0.008000   -0.014000
vibration   95
    0.001000    0.000000   -0.001000
    0.001000   -0.002000   -0.002000
   -0.015000   -0.011000    0.036000
   -0.050000   -0.058000   -0.028000
   -0.044000    0.149000    0.091000
    0.251000   -0.090000   -0.182000
   -0.031000    0.107000    0.152000
    0.021000    0.010000   -0.030000
   -0.133000    0.055000   -0.052000
   -0.035000   -0.013000    0.047000
    0.075000   -0.066000    0.092000
    0.035000   -0.018000   -0.002000
    0.007000    0.107000   -0.102000
   -0.057000    0.021000    0.007000
   -0.070000   -0.075000    0.111000
   -0.001000   -0.003000    0.001000
    0.047000    0.056000    0.036000
   -0.015000   -0.050000   -0.088000
    0.041000   -0.025000   -0.007000
    0.148000   -0.100000   -0.120000
   -0.111000    0.029000    0.000000
   -0.183000   -0.064000   -0.136000
    0.014000    0.019000    0.036000
    0.081000    0.044000    0.037000
    0.104000    0.023000    0.052000
    0.144000   -0.107000    0.071000
   -0.027000   -0.014000   -0.022000
    0.028000   -0.007000   -0.013000
   -0.084000    0.013000    0.020000
   -0.177000    0.129000   -0.146000
   -0.030000    0.024000    0.071000
   -0.201000    0.030000    0.102000
    0.113000   -0.023000    0.014000
    0.184000   -0.059000   -0.136000
   -0.017000   -0.003000   -0.053000
   -0.196000   -0.020000   -0.297000
    0.001000   -0.010000   -0.042000
   -0.028000    0.013000    0.025000
    0.002000   -0.001000   -0.001000
   -0.022000    0.006000   -0.008000
    0.005000   -0.076000    0.029000
    0.030000   -0.018000    0.022000
    0.045000    0.086000   -0.029000
   -0.015000   -0.018000    0.005000
    0.087000   -0.047000    0.018000
   -0.001000    0.046000   -0.005000
   -0.034000    0.060000   -0.027000
    0.027000   -0.002000   -0.030000
    0.013000    0.016000    0.085000
   -0.113000   -0.069000   -0.079000
    0.010000    0.053000    0.076000
   -0.062000    0.080000    0.094000
   -0.082000    0.112000    0.077000
   -0.130000   -0.077000   -0.023000
    0.007000    0.014000    0.037000
    0.078000   -0.019000   -0.026000
    0.037000    0.026000    0.052000
    0.050000    0.082000    0.030000
    0.098000    0.006000   -0.042000
   -0.052000   -0.013000   -0.007000
vibration   96
    0.003000    0.000000    0.001000
   -0.002000    0.000000    0.001000
    0.001000   -0.001000   -0.008000
   -0.007000   -0.014000   -0.008000
   -0.001000    0.028000    0.010000
    0.049000   -0.019000   -0.037000
    0.001000    0.017000    0.027000
   -0.000000   -0.008000   -0.006000
    0.001000    0.012000    0.016000
   -0.031000    0.016000   -0.015000
    0.024000    0.006000    0.015000
   -0.000000   -0.008000   -0.007000
    0.016000    0.026000   -0.006000
   -0.015000   -0.022000    0.028000
   -0.002000    0.017000    0.011000
    0.001000    0.011000    0.008000
    0.009000    0.005000   -0.001000
    0.038000   -0.003000   -0.000000
   -0.031000   -0.047000   -0.064000
    0.157000   -0.221000   -0.246000
    0.023000    0.022000    0.039000
    0.183000    0.255000    0.381000
    0.035000   -0.005000    0.004000
    0.372000   -0.039000    0.088000
   -0.087000    0.008000   -0.017000
   -0.282000    0.226000    0.130000
    0.027000    0.014000    0.032000
   -0.016000   -0.002000   -0.029000
   -0.044000    0.010000    0.000000
   -0.166000    0.002000   -0.152000
    0.034000   -0.007000    0.002000
    0.331000   -0.079000   -0.026000
    0.002000   -0.005000   -0.019000
    0.063000   -0.047000   -0.175000
   -0.008000    0.009000    0.046000
    0.123000    0.019000    0.226000
    0.013000   -0.003000   -0.004000
    0.008000   -0.002000   -0.006000
    0.000000   -0.002000   -0.005000
    0.000000    0.001000    0.002000
    0.004000    0.006000   -0.006000
   -0.004000   -0.008000    0.002000
   -0.001000   -0.003000   -0.005000
    0.000000    0.002000    0.003000
   -0.002000   -0.002000   -0.006000
   -0.009000    0.004000   -0.003000
    0.009000   -0.006000   -0.002000
   -0.002000    0.002000    0.004000
   -0.001000   -0.001000   -0.009000
    0.015000    0.008000    0.011000
    0.003000   -0.005000   -0.005000
   -0.012000    0.026000    0.027000
   -0.015000    0.051000    0.040000
   -0.043000   -0.040000   -0.029000
   -0.028000    0.004000   -0.004000
   -0.020000    0.008000    0.020000
   -0.002000   -0.004000   -0.007000
   -0.003000   -0.006000   -0.006000
    0.029000    0.006000   -0.009000
    0.007000    0.001000   -0.002000
vibration   97
    0.001000   -0.001000   -0.003000
   -0.001000   -0.000000    0.002000
    0.006000    0.008000   -0.012000
    0.007000    0.012000    0.007000
    0.002000   -0.026000   -0.009000
   -0.043000    0.017000    0.033000
   -0.002000   -0.015000   -0.025000
    0.001000    0.008000    0.005000
   -0.005000   -0.010000   -0.016000
    0.030000   -0.016000    0.017000
   -0.020000   -0.007000   -0.012000
    0.002000    0.007000    0.007000
   -0.015000   -0.021000    0.002000
    0.013000    0.023000   -0.028000
   -0.000000   -0.019000   -0.006000
   -0.002000   -0.009000   -0.007000
   -0.004000    0.002000    0.004000
   -0.038000    0.004000   -0.001000
    0.044000    0.018000    0.035000
    0.018000    0.044000    0.066000
   -0.034000   -0.010000   -0.024000
   -0.160000   -0.190000   -0.289000
    0.008000   -0.008000   -0.002000
   -0.012000    0.011000   -0.019000
    0.059000    0.001000    0.014000
    0.134000   -0.157000   -0.011000
   -0.085000    0.015000   -0.015000
    0.088000   -0.028000   -0.026000
   -0.108000    0.020000    0.010000
   -0.316000    0.127000   -0.307000
    0.025000   -0.002000   -0.006000
    0.370000   -0.115000   -0.033000
    0.041000   -0.016000   -0.034000
    0.208000   -0.128000   -0.459000
   -0.057000    0.026000    0.076000
    0.058000    0.035000    0.242000
    0.056000   -0.011000    0.004000
    0.010000    0.000000    0.004000
    0.000000   -0.005000   -0.013000
   -0.000000    0.005000    0.010000
    0.017000    0.018000   -0.021000
   -0.017000   -0.037000    0.009000
   -0.002000   -0.005000   -0.020000
   -0.000000    0.004000    0.011000
    0.000000   -0.011000   -0.019000
   -0.034000    0.018000   -0.011000
    0.030000   -0.017000   -0.010000
   -0.009000    0.004000    0.016000
   -0.001000   -0.002000   -0.034000
    0.050000    0.031000    0.038000
    0.008000   -0.020000   -0.023000
    0.011000   -0.026000   -0.027000
    0.015000   -0.059000   -0.043000
    0.031000    0.032000    0.026000
   -0.011000    0.002000    0.003000
   -0.058000    0.024000    0.056000
   -0.014000   -0.022000   -0.044000
   -0.017000   -0.055000   -0.061000
   -0.027000   -0.004000    0.009000
    0.039000    0.007000    0.000000
vibration   98
    0.001000    0.000000    0.000000
    0.001000    0.000000   -0.000000
   -0.003000   -0.008000    0.001000
    0.000000    0.002000    0.001000
   -0.002000   -0.005000    0.000000
   -0.009000    0.003000    0.007000
   -0.002000   -0.002000   -0.004000
   -0.000000    0.001000    0.001000
    0.002000   -0.004000   -0.003000
    0.005000   -0.002000    0.002000
   -0.005000   -0.001000   -0.003000
   -0.000000    0.002000    0.001000
   -0.004000   -0.006000    0.002000
    0.004000    0.004000   -0.005000
    0.002000   -0.003000   -0.005000
   -0.001000   -0.007000   -0.005000
   -0.004000   -0.011000   -0.004000
   -0.009000   -0.008000   -0.012000
   -0.001000    0.002000   -0.003000
   -0.123000    0.111000    0.110000
   -0.014000   -0.012000   -0.019000
   -0.143000   -0.192000   -0.289000
    0.027000    0.001000    0.010000
    0.392000   -0.031000    0.103000
   -0.003000    0.004000    0.003000
   -0.134000    0.136000    0.114000
    0.016000   -0.002000    0.008000
    0.012000   -0.006000   -0.006000
    0.005000   -0.002000   -0.008000
   -0.128000    0.011000   -0.190000
    0.028000   -0.006000   -0.003000
    0.434000   -0.117000   -0.044000
   -0.019000    0.009000    0.029000
   -0.186000    0.124000    0.448000
    0.005000   -0.001000   -0.009000
   -0.168000   -0.013000   -0.244000
   -0.016000    0.008000    0.020000
   -0.009000    0.002000    0.014000
   -0.002000    0.004000    0.009000
    0.000000   -0.001000   -0.002000
   -0.005000   -0.003000    0.005000
    0.003000    0.008000   -0.002000
    0.000000    0.001000    0.006000
    0.001000   -0.002000   -0.003000
    0.001000    0.003000    0.007000
    0.010000   -0.005000    0.003000
   -0.009000    0.004000    0.004000
    0.001000   -0.002000   -0.003000
   -0.000000    0.000000    0.007000
   -0.013000   -0.005000   -0.009000
   -0.006000    0.004000    0.003000
   -0.002000    0.003000    0.004000
   -0.002000    0.019000    0.012000
   -0.003000    0.012000    0.011000
   -0.019000    0.006000   -0.003000
    0.004000   -0.007000   -0.026000
   -0.002000    0.000000   -0.002000
   -0.000000   -0.007000   -0.013000
    0.005000    0.001000   -0.002000
    0.005000    0.002000    0.001000
vibration   99
    0.000000   -0.000000   -0.000000
   -0.000000    0.000000    0.001000
   -0.001000   -0.002000    0.002000
   -0.001000   -0.001000   -0.001000
   -0.001000    0.003000    0.001000
    0.003000   -0.002000   -0.002000
   -0.000000    0.002000    0.003000
   -0.000000   -0.001000   -0.000000
    0.002000   -0.000000    0.001000
   -0.002000    0.002000   -0.002000
    0.001000    0.001000   -0.000000
   -0.001000   -0.000000   -0.000000
    0.001000    0.000000    0.001000
   -0.000000   -0.002000    0.003000
    0.001000    0.002000   -0.001000
    0.001000   -0.000000   -0.000000
   -0.002000   -0.007000   -0.002000
    0.002000   -0.005000   -0.006000
   -0.022000    0.004000   -0.008000
   -0.232000    0.197000    0.183000
   -0.005000   -0.017000   -0.023000
   -0.152000   -0.221000   -0.335000
    0.021000    0.005000    0.011000
    0.437000   -0.039000    0.124000
   -0.014000   -0.002000   -0.004000
   -0.153000    0.185000    0.094000
    0.057000   -0.004000    0.018000
   -0.052000    0.014000    0.007000
    0.008000    0.000000   -0.004000
    0.105000   -0.053000    0.150000
   -0.011000    0.002000    0.006000
   -0.319000    0.094000    0.035000
    0.003000   -0.005000   -0.024000
    0.126000   -0.090000   -0.334000
    0.017000   -0.005000    0.005000
    0.214000    0.006000    0.271000
   -0.003000   -0.002000   -0.012000
    0.006000   -0.001000   -0.009000
   -0.000000   -0.001000   -0.001000
    0.000000   -0.000000   -0.001000
   -0.001000   -0.000000    0.001000
    0.001000    0.003000   -0.001000
   -0.000000   -0.000000    0.001000
    0.000000    0.000000   -0.000000
   -0.001000    0.001000   -0.000000
    0.001000   -0.001000    0.001000
   -0.000000   -0.000000    0.001000
    0.001000    0.000000   -0.001000
    0.000000    0.000000    0.003000
   -0.002000   -0.003000   -0.002000
    0.001000    0.002000    0.002000
   -0.003000    0.003000    0.004000
   -0.003000    0.017000    0.013000
   -0.008000    0.003000    0.002000
   -0.003000    0.006000    0.011000
    0.007000    0.001000    0.007000
    0.004000    0.003000    0.007000
    0.003000    0.012000    0.018000
    0.007000    0.001000   -0.003000
   -0.011000   -0.003000   -0.002000
vibration  100
   -0.000000   -0.001000   -0.001000
    0.001000    0.001000   -0.001000
   -0.007000   -0.012000    0.009000
   -0.011000   -0.010000   -0.003000
   -0.004000    0.036000    0.015000
    0.026000   -0.011000   -0.023000
   -0.004000    0.023000    0.036000
   -0.009000   -0.010000    0.001000
    0.024000   -0.002000    0.021000
   -0.020000    0.022000   -0.035000
    0.002000    0.030000   -0.013000
   -0.011000   -0.006000   -0.004000
    0.016000   -0.004000    0.026000
    0.003000   -0.034000    0.031000
    0.008000    0.024000   -0.010000
    0.027000    0.015000   -0.002000
   -0.011000   -0.034000   -0.022000
    0.049000    0.009000    0.030000
   -0.057000    0.013000   -0.007000
   -0.236000    0.173000    0.154000
   -0.002000   -0.006000   -0.009000
   -0.014000   -0.017000   -0.032000
   -0.040000    0.037000    0.033000
   -0.450000    0.079000   -0.069000
    0.036000   -0.043000   -0.045000
    0.205000   -0.264000   -0.159000
    0.154000   -0.041000    0.004000
   -0.139000    0.026000   -0.027000
   -0.036000   -0.004000   -0.055000
   -0.188000    0.066000   -0.281000
    0.033000    0.001000    0.047000
    0.423000   -0.106000    0.014000
    0.008000   -0.003000   -0.008000
    0.018000   -0.010000   -0.025000
    0.050000   -0.013000    0.007000
    0.205000   -0.005000    0.211000
   -0.052000    0.016000    0.006000
    0.015000   -0.010000   -0.037000
   -0.014000   -0.004000    0.001000
    0.006000   -0.001000   -0.003000
   -0.008000    0.015000    0.001000
   -0.003000    0.023000   -0.012000
   -0.005000   -0.012000    0.008000
    0.006000    0.002000   -0.004000
   -0.013000    0.010000   -0.000000
    0.011000   -0.022000    0.005000
    0.001000   -0.012000    0.012000
    0.007000    0.000000   -0.005000
    0.004000    0.004000    0.024000
   -0.012000   -0.010000   -0.011000
    0.000000    0.013000    0.017000
   -0.017000    0.017000    0.022000
   -0.020000    0.112000    0.088000
   -0.009000   -0.011000   -0.016000
   -0.006000    0.032000    0.068000
    0.016000   -0.004000   -0.006000
    0.013000    0.013000    0.027000
    0.011000    0.062000    0.090000
    0.028000    0.005000   -0.009000
   -0.031000   -0.006000   -0.001000
vibration  101
    0.002000    0.000000   -0.001000
    0.006000    0.003000    0.000000
   -0.029000   -0.063000    0.027000
   -0.028000    0.004000    0.037000
   -0.028000    0.038000    0.041000
   -0.104000    0.049000    0.030000
   -0.118000    0.066000    0.065000
   -0.042000    0.007000    0.048000
    0.135000   -0.127000   -0.020000
    0.123000    0.016000   -0.099000
   -0.128000    0.088000   -0.125000
   -0.042000    0.014000    0.037000
   -0.052000   -0.157000    0.117000
    0.111000   -0.034000   -0.017000
    0.042000   -0.059000   -0.117000
    0.097000   -0.058000   -0.145000
   -0.036000   -0.112000   -0.081000
    0.012000    0.006000    0.006000
   -0.001000    0.007000    0.004000
    0.014000   -0.016000   -0.005000
    0.002000   -0.005000   -0.006000
    0.017000    0.015000    0.031000
    0.002000   -0.002000   -0.002000
   -0.017000   -0.003000   -0.006000
   -0.012000   -0.005000   -0.011000
    0.050000   -0.074000   -0.063000
    0.000000    0.011000    0.017000
    0.027000   -0.007000   -0.008000
   -0.008000    0.004000    0.012000
    0.057000   -0.004000    0.102000
   -0.002000   -0.000000   -0.005000
   -0.075000    0.015000    0.003000
   -0.004000    0.002000    0.003000
    0.029000   -0.020000   -0.080000
   -0.006000    0.003000   -0.002000
   -0.011000   -0.006000   -0.004000
    0.023000   -0.006000    0.010000
   -0.033000    0.032000    0.101000
    0.049000    0.006000    0.128000
   -0.026000   -0.002000   -0.036000
   -0.028000   -0.101000    0.057000
    0.105000    0.050000    0.022000
    0.050000    0.117000    0.055000
   -0.019000   -0.005000   -0.033000
   -0.012000    0.054000    0.089000
    0.064000    0.009000    0.012000
   -0.117000    0.068000    0.029000
   -0.016000    0.006000   -0.031000
   -0.087000   -0.082000   -0.020000
   -0.069000   -0.086000   -0.035000
    0.003000    0.010000    0.012000
   -0.045000    0.055000    0.073000
   -0.051000    0.461000    0.367000
    0.003000    0.028000    0.026000
   -0.021000    0.002000   -0.009000
   -0.008000   -0.004000   -0.030000
   -0.026000   -0.030000   -0.080000
   -0.011000   -0.193000   -0.329000
    0.072000    0.014000   -0.021000
    0.058000    0.013000   -0.001000
vibration  102
    0.000000   -0.001000   -0.002000
    0.003000   -0.001000    0.001000
   -0.011000   -0.023000    0.017000
   -0.020000   -0.003000    0.019000
   -0.013000    0.043000    0.029000
   -0.048000    0.023000    0.005000
   -0.069000    0.053000    0.057000
   -0.028000   -0.001000    0.027000
    0.082000   -0.069000   -0.002000
    0.062000    0.018000   -0.073000
   -0.067000    0.066000   -0.074000
   -0.028000    0.004000    0.019000
   -0.020000   -0.088000    0.077000
    0.063000   -0.035000    0.005000
    0.022000   -0.026000   -0.062000
    0.072000   -0.014000   -0.077000
   -0.017000   -0.053000   -0.040000
    0.009000    0.012000    0.015000
   -0.004000    0.003000    0.002000
   -0.016000    0.014000    0.015000
    0.004000   -0.005000   -0.006000
    0.001000   -0.011000   -0.014000
    0.001000   -0.005000   -0.005000
    0.050000   -0.011000    0.007000
   -0.012000   -0.003000   -0.007000
    0.038000   -0.049000   -0.055000
   -0.008000    0.018000    0.020000
    0.019000   -0.007000   -0.022000
   -0.008000    0.005000    0.019000
    0.073000   -0.004000    0.133000
   -0.004000    0.000000   -0.003000
   -0.010000    0.003000   -0.002000
    0.007000    0.000000    0.013000
   -0.017000    0.018000    0.077000
   -0.018000    0.003000   -0.006000
   -0.073000    0.004000   -0.081000
    0.015000   -0.014000   -0.051000
   -0.003000    0.003000   -0.002000
    0.005000    0.085000   -0.274000
    0.012000   -0.011000    0.085000
    0.076000    0.072000   -0.076000
   -0.192000   -0.228000    0.022000
   -0.088000   -0.198000   -0.120000
   -0.003000   -0.027000    0.088000
    0.171000   -0.196000   -0.145000
   -0.132000    0.140000   -0.039000
    0.209000   -0.016000   -0.164000
   -0.008000   -0.039000    0.090000
    0.191000    0.172000   -0.097000
    0.158000    0.263000    0.089000
   -0.081000   -0.111000   -0.163000
   -0.029000    0.021000    0.034000
   -0.032000    0.236000    0.192000
    0.003000    0.007000    0.005000
   -0.007000   -0.003000   -0.007000
    0.002000    0.006000    0.032000
   -0.014000    0.003000    0.055000
   -0.020000    0.102000    0.190000
    0.037000    0.006000   -0.011000
   -0.010000   -0.006000   -0.002000
vibration  103
   -0.002000   -0.000000   -0.001000
   -0.002000   -0.002000    0.000000
    0.002000    0.014000    0.010000
    0.044000    0.004000    0.087000
    0.131000   -0.107000   -0.141000
   -0.234000    0.189000   -0.008000
   -0.276000    0.011000   -0.066000
    0.012000    0.014000    0.077000
    0.185000   -0.158000   -0.021000
    0.264000   -0.078000    0.015000
   -0.062000    0.003000   -0.029000
    0.036000    0.009000    0.080000
   -0.180000   -0.153000   -0.071000
   -0.010000    0.129000   -0.103000
   -0.074000   -0.284000    0.050000
   -0.102000   -0.023000   -0.257000
    0.014000    0.034000    0.029000
   -0.023000   -0.038000   -0.056000
    0.022000   -0.007000   -0.002000
    0.087000   -0.071000   -0.062000
   -0.010000    0.013000    0.013000
    0.010000    0.041000    0.059000
    0.003000    0.002000    0.003000
   -0.036000    0.006000   -0.005000
    0.019000    0.012000    0.022000
   -0.109000    0.147000    0.135000
   -0.013000   -0.028000   -0.038000
   -0.013000    0.009000    0.045000
    0.017000   -0.007000   -0.021000
   -0.094000   -0.002000   -0.177000
    0.004000   -0.001000   -0.005000
   -0.031000    0.007000   -0.003000
   -0.005000   -0.001000   -0.013000
   -0.003000   -0.004000   -0.022000
    0.014000   -0.004000    0.004000
    0.066000    0.003000    0.074000
   -0.024000    0.015000    0.037000
    0.031000   -0.029000   -0.086000
   -0.099000   -0.050000    0.003000
    0.034000    0.008000   -0.001000
   -0.019000    0.112000   -0.027000
   -0.045000    0.075000   -0.055000
   -0.018000   -0.050000    0.000000
    0.034000    0.021000   -0.008000
   -0.078000    0.041000   -0.031000
   -0.002000   -0.114000    0.010000
    0.036000   -0.094000    0.068000
    0.032000    0.012000   -0.012000
    0.013000    0.018000    0.110000
   -0.009000   -0.034000   -0.014000
    0.025000    0.064000    0.092000
    0.029000    0.015000    0.019000
    0.033000    0.034000    0.042000
   -0.004000    0.019000    0.026000
    0.017000   -0.002000    0.001000
    0.003000   -0.001000   -0.002000
    0.042000    0.025000    0.040000
    0.032000    0.164000    0.244000
   -0.010000   -0.005000    0.001000
   -0.052000   -0.010000   -0.000000
vibration  104
   -0.001000    0.000000   -0.001000
    0.000000   -0.001000    0.001000
   -0.006000   -0.006000    0.015000
   -0.025000    0.097000   -0.042000
   -0.258000   -0.103000    0.197000
   -0.063000   -0.107000    0.286000
    0.201000   -0.088000   -0.094000
   -0.019000    0.086000   -0.028000
   -0.218000   -0.023000   -0.229000
    0.022000   -0.038000    0.090000
   -0.193000   -0.134000   -0.084000
   -0.044000    0.081000   -0.017000
    0.015000   -0.035000    0.091000
    0.232000    0.037000   -0.152000
    0.151000    0.101000   -0.277000
    0.089000   -0.284000    0.095000
    0.002000    0.007000    0.006000
   -0.020000   -0.030000   -0.043000
    0.018000   -0.004000   -0.000000
    0.083000   -0.071000   -0.058000
   -0.007000    0.010000    0.009000
    0.010000    0.034000    0.052000
    0.003000    0.002000    0.003000
   -0.043000    0.007000   -0.007000
    0.014000    0.009000    0.016000
   -0.083000    0.108000    0.102000
   -0.007000   -0.023000   -0.030000
   -0.007000    0.007000    0.039000
    0.013000   -0.006000   -0.017000
   -0.077000   -0.002000   -0.143000
    0.004000   -0.001000   -0.005000
   -0.041000    0.008000   -0.002000
   -0.006000   -0.000000   -0.011000
    0.006000   -0.010000   -0.045000
    0.013000   -0.003000    0.003000
    0.066000   -0.000000    0.075000
   -0.018000    0.014000    0.040000
    0.016000   -0.015000   -0.044000
   -0.079000    0.062000    0.011000
    0.028000   -0.021000   -0.003000
   -0.062000    0.057000    0.031000
   -0.042000    0.058000   -0.049000
   -0.041000   -0.086000    0.064000
    0.021000   -0.016000   -0.009000
    0.041000   -0.009000    0.028000
    0.076000   -0.052000    0.028000
    0.014000   -0.036000    0.019000
    0.027000   -0.024000   -0.007000
    0.060000    0.055000    0.085000
   -0.059000    0.037000   -0.060000
   -0.080000    0.036000    0.029000
    0.002000    0.037000    0.003000
   -0.001000    0.079000    0.027000
   -0.001000    0.022000    0.028000
    0.008000    0.000000   -0.000000
    0.001000   -0.003000   -0.016000
    0.029000    0.004000    0.012000
    0.024000    0.100000    0.139000
    0.002000    0.000000   -0.004000
   -0.029000   -0.006000   -0.001000
vibration  105
    0.000000    0.001000    0.002000
   -0.001000   -0.001000   -0.002000
    0.005000    0.010000   -0.010000
    0.035000   -0.002000    0.018000
    0.075000   -0.072000   -0.091000
   -0.044000    0.054000   -0.022000
   -0.061000   -0.032000   -0.066000
    0.029000    0.000000    0.007000
    0.015000    0.001000    0.009000
    0.039000   -0.041000    0.063000
    0.044000   -0.050000    0.057000
    0.039000   -0.005000    0.013000
   -0.051000    0.021000   -0.100000
   -0.075000    0.074000   -0.030000
   -0.052000   -0.084000    0.083000
   -0.110000    0.013000   -0.037000
    0.012000    0.032000    0.027000
    0.001000   -0.023000   -0.027000
    0.001000   -0.004000   -0.006000
   -0.010000    0.002000    0.002000
   -0.008000    0.007000    0.007000
    0.008000    0.031000    0.044000
   -0.004000    0.008000    0.008000
   -0.084000    0.016000   -0.010000
    0.013000    0.001000    0.004000
   -0.032000    0.042000    0.048000
    0.029000   -0.025000   -0.019000
   -0.026000    0.008000    0.010000
    0.001000   -0.002000   -0.012000
   -0.047000    0.003000   -0.079000
    0.007000   -0.001000    0.005000
    0.012000   -0.004000    0.005000
   -0.001000   -0.000000   -0.004000
    0.013000   -0.010000   -0.039000
    0.018000   -0.005000   -0.004000
    0.103000   -0.006000    0.112000
   -0.020000    0.009000    0.020000
   -0.018000    0.018000    0.054000
    0.049000    0.311000    0.028000
   -0.013000   -0.082000   -0.010000
   -0.127000   -0.146000    0.166000
    0.019000   -0.020000    0.009000
   -0.068000   -0.107000    0.193000
   -0.034000   -0.100000   -0.010000
    0.313000   -0.120000    0.176000
    0.241000    0.153000    0.059000
   -0.072000    0.156000   -0.124000
   -0.005000   -0.101000    0.006000
    0.130000    0.101000   -0.032000
   -0.157000    0.166000   -0.139000
   -0.320000   -0.061000   -0.182000
    0.031000    0.002000   -0.006000
    0.036000   -0.124000   -0.097000
   -0.010000    0.001000    0.004000
   -0.002000    0.008000    0.013000
    0.008000   -0.010000   -0.041000
   -0.023000   -0.041000   -0.038000
   -0.017000   -0.108000   -0.160000
   -0.021000   -0.004000    0.006000
    0.031000    0.006000    0.000000
vibration  106
   -0.001000   -0.000000   -0.001000
    0.000000    0.002000   -0.000000
   -0.009000   -0.010000    0.015000
   -0.038000   -0.052000   -0.009000
    0.032000    0.172000    0.026000
    0.115000   -0.032000   -0.127000
   -0.006000    0.099000    0.155000
   -0.032000   -0.051000   -0.002000
    0.081000    0.030000    0.121000
   -0.091000    0.085000   -0.141000
    0.055000    0.150000   -0.032000
   -0.034000   -0.040000   -0.017000
    0.084000    0.003000    0.099000
   -0.027000   -0.138000    0.140000
   -0.008000    0.089000    0.040000
    0.119000    0.151000    0.025000
   -0.020000   -0.048000   -0.039000
   -0.020000    0.045000    0.049000
    0.004000    0.012000    0.018000
    0.086000   -0.059000   -0.053000
    0.015000   -0.013000   -0.011000
   -0.019000   -0.066000   -0.089000
    0.012000   -0.012000   -0.010000
    0.086000   -0.018000    0.005000
   -0.015000    0.002000   -0.002000
    0.024000   -0.045000   -0.038000
   -0.057000    0.028000    0.014000
    0.049000   -0.008000    0.029000
    0.014000   -0.004000   -0.004000
   -0.023000    0.003000   -0.062000
   -0.009000    0.000000   -0.013000
   -0.072000    0.014000   -0.009000
   -0.017000    0.001000   -0.016000
    0.016000   -0.022000   -0.107000
   -0.006000    0.005000    0.018000
   -0.088000    0.004000   -0.090000
    0.026000    0.011000    0.072000
    0.029000   -0.026000   -0.073000
   -0.207000    0.116000    0.070000
    0.068000   -0.042000   -0.017000
   -0.153000    0.144000    0.073000
   -0.082000    0.164000   -0.122000
   -0.078000   -0.166000    0.156000
    0.052000   -0.027000   -0.031000
    0.058000    0.014000    0.077000
    0.179000   -0.156000    0.067000
    0.015000   -0.107000    0.080000
    0.068000   -0.044000   -0.027000
    0.101000    0.093000    0.223000
   -0.147000    0.042000   -0.140000
   -0.174000    0.112000    0.099000
   -0.046000   -0.036000   -0.005000
   -0.052000    0.087000    0.083000
    0.026000    0.002000   -0.007000
    0.004000   -0.013000   -0.029000
   -0.028000    0.006000   -0.006000
    0.068000   -0.007000   -0.015000
    0.059000    0.173000    0.214000
    0.020000    0.005000   -0.004000
   -0.037000   -0.007000   -0.000000
vibration  107
    0.003000   -0.000000   -0.000000
   -0.001000   -0.000000    0.001000
   -0.001000   -0.005000   -0.005000
    0.036000    0.019000   -0.004000
    0.016000   -0.122000   -0.059000
   -0.024000    0.009000    0.036000
    0.016000   -0.079000   -0.114000
    0.037000    0.018000   -0.013000
   -0.057000    0.025000   -0.035000
   -0.006000   -0.051000    0.119000
    0.028000   -0.121000    0.074000
    0.040000    0.010000   -0.004000
   -0.040000    0.060000   -0.122000
   -0.060000    0.094000   -0.059000
   -0.014000   -0.029000    0.034000
   -0.142000   -0.067000    0.017000
   -0.005000   -0.026000   -0.017000
    0.082000   -0.016000    0.004000
   -0.018000   -0.012000   -0.024000
   -0.257000    0.207000    0.190000
   -0.018000   -0.003000   -0.010000
    0.044000    0.089000    0.123000
   -0.015000   -0.007000   -0.013000
    0.120000   -0.020000    0.020000
   -0.031000   -0.004000   -0.017000
    0.209000   -0.251000   -0.226000
    0.027000    0.048000    0.073000
    0.013000   -0.018000   -0.089000
   -0.034000    0.010000    0.013000
    0.206000   -0.004000    0.347000
   -0.011000    0.004000    0.017000
    0.123000   -0.029000    0.007000
   -0.015000    0.005000    0.013000
    0.041000   -0.029000   -0.128000
   -0.016000    0.009000    0.016000
   -0.217000   -0.002000   -0.252000
    0.079000   -0.019000    0.003000
   -0.016000    0.019000    0.053000
   -0.146000   -0.005000    0.002000
    0.043000   -0.001000    0.008000
   -0.044000    0.134000   -0.010000
   -0.094000    0.048000   -0.070000
   -0.033000   -0.086000    0.009000
    0.038000    0.008000    0.002000
   -0.010000    0.000000   -0.029000
    0.003000   -0.110000    0.013000
    0.064000   -0.111000    0.056000
    0.037000   -0.002000    0.001000
    0.047000    0.050000    0.117000
   -0.009000    0.033000   -0.022000
   -0.026000    0.067000    0.091000
    0.032000    0.056000    0.032000
    0.037000    0.040000    0.024000
   -0.030000   -0.017000   -0.014000
   -0.027000    0.003000    0.002000
   -0.027000    0.009000    0.010000
    0.030000   -0.022000   -0.056000
    0.034000    0.014000   -0.037000
    0.012000    0.006000   -0.001000
    0.018000    0.001000   -0.005000
vibration  108
    0.000000    0.001000    0.001000
    0.006000    0.001000   -0.002000
   -0.016000   -0.045000    0.009000
    0.018000   -0.011000   -0.018000
    0.039000   -0.027000   -0.054000
    0.059000   -0.022000   -0.036000
    0.050000   -0.040000   -0.036000
    0.026000   -0.016000   -0.026000
   -0.033000    0.077000    0.052000
   -0.097000   -0.005000    0.063000
    0.081000   -0.047000    0.071000
    0.026000   -0.017000   -0.024000
    0.025000    0.088000   -0.079000
   -0.106000    0.021000    0.027000
   -0.020000    0.058000    0.077000
   -0.096000    0.029000    0.066000
   -0.027000   -0.102000   -0.074000
   -0.058000    0.009000   -0.006000
    0.003000    0.021000    0.025000
    0.223000   -0.193000   -0.168000
    0.016000    0.000000    0.005000
   -0.035000   -0.077000   -0.097000
    0.017000    0.013000    0.020000
   -0.205000    0.030000   -0.032000
    0.023000   -0.007000   -0.001000
   -0.173000    0.189000    0.173000
    0.016000   -0.054000   -0.060000
   -0.001000    0.011000    0.064000
    0.015000   -0.003000    0.005000
   -0.145000    0.001000   -0.214000
    0.020000   -0.006000   -0.017000
   -0.164000    0.036000    0.001000
    0.015000   -0.003000    0.002000
   -0.024000    0.021000    0.102000
    0.008000   -0.008000   -0.034000
    0.243000   -0.009000    0.286000
   -0.059000    0.009000   -0.012000
   -0.049000    0.073000    0.180000
   -0.129000   -0.053000   -0.068000
    0.034000    0.018000    0.033000
    0.018000    0.140000   -0.058000
   -0.140000   -0.029000   -0.050000
   -0.023000   -0.078000   -0.091000
    0.033000    0.021000    0.031000
   -0.016000   -0.040000   -0.110000
   -0.101000   -0.087000   -0.016000
    0.114000   -0.114000    0.026000
    0.024000    0.011000    0.024000
    0.054000    0.059000    0.061000
    0.063000    0.064000    0.036000
    0.036000    0.037000    0.077000
    0.006000    0.033000    0.027000
    0.011000    0.142000    0.103000
    0.037000    0.045000    0.035000
   -0.016000    0.013000    0.003000
    0.051000   -0.024000   -0.067000
    0.009000   -0.028000   -0.075000
    0.030000   -0.097000   -0.222000
    0.008000    0.009000    0.004000
    0.019000   -0.001000   -0.016000
vibration  109
   -0.001000   -0.001000   -0.003000
    0.003000    0.003000    0.003000
   -0.020000   -0.038000    0.028000
    0.037000    0.000000   -0.021000
    0.048000   -0.104000   -0.095000
    0.053000   -0.025000   -0.012000
    0.067000   -0.090000   -0.101000
    0.046000   -0.006000   -0.035000
   -0.050000    0.090000    0.039000
   -0.110000   -0.035000    0.137000
    0.091000   -0.123000    0.112000
    0.047000   -0.013000   -0.027000
    0.000000    0.128000   -0.152000
   -0.145000    0.077000   -0.011000
   -0.013000    0.062000    0.082000
   -0.189000   -0.022000    0.076000
   -0.046000   -0.187000   -0.143000
   -0.000000    0.038000    0.044000
   -0.005000    0.021000    0.023000
    0.076000   -0.056000   -0.044000
    0.013000   -0.017000   -0.017000
   -0.004000   -0.047000   -0.057000
    0.012000   -0.015000   -0.014000
    0.082000   -0.022000   -0.001000
   -0.023000    0.002000   -0.005000
    0.080000   -0.124000   -0.090000
   -0.061000    0.042000    0.033000
    0.048000    0.001000    0.075000
    0.026000   -0.007000   -0.006000
   -0.122000    0.020000   -0.224000
   -0.000000   -0.003000   -0.023000
   -0.122000    0.023000   -0.015000
   -0.011000   -0.001000   -0.020000
   -0.009000   -0.005000   -0.034000
    0.001000    0.002000    0.016000
   -0.015000    0.008000   -0.003000
   -0.006000    0.017000    0.058000
    0.047000   -0.070000   -0.174000
    0.130000    0.016000    0.019000
   -0.033000   -0.006000   -0.017000
    0.022000   -0.114000    0.018000
    0.107000   -0.003000    0.054000
    0.021000    0.065000    0.032000
   -0.027000   -0.012000   -0.015000
   -0.014000    0.027000    0.056000
    0.035000    0.089000   -0.005000
   -0.081000    0.104000   -0.034000
   -0.026000   -0.002000   -0.011000
   -0.045000   -0.048000   -0.075000
   -0.020000   -0.055000   -0.002000
    0.002000   -0.049000   -0.082000
    0.017000    0.096000    0.073000
    0.028000    0.380000    0.302000
    0.044000    0.030000    0.015000
    0.007000   -0.022000   -0.049000
   -0.028000    0.004000    0.007000
   -0.012000    0.042000    0.098000
   -0.031000    0.131000    0.289000
    0.037000    0.020000    0.001000
   -0.037000   -0.002000    0.013000
vibration  110
   -0.000000   -0.001000   -0.002000
    0.000000    0.000000    0.001000
   -0.003000   -0.006000    0.003000
    0.002000   -0.001000   -0.002000
    0.006000   -0.004000   -0.009000
    0.009000   -0.003000   -0.005000
    0.008000   -0.007000   -0.005000
    0.003000   -0.002000   -0.004000
   -0.000000    0.011000    0.010000
   -0.012000   -0.002000    0.009000
    0.012000   -0.006000    0.011000
    0.003000   -0.003000   -0.003000
    0.004000    0.013000   -0.010000
   -0.015000    0.004000    0.002000
   -0.000000    0.012000    0.009000
   -0.014000    0.003000    0.009000
   -0.001000   -0.022000   -0.017000
   -0.074000    0.011000   -0.007000
   -0.014000    0.021000    0.023000
    0.220000   -0.201000   -0.187000
    0.031000    0.008000    0.020000
   -0.064000   -0.129000   -0.179000
    0.013000    0.017000    0.023000
   -0.241000    0.033000   -0.034000
    0.027000   -0.023000   -0.016000
   -0.238000    0.290000    0.194000
    0.059000   -0.059000   -0.056000
   -0.043000   -0.005000   -0.070000
   -0.021000    0.003000   -0.029000
    0.234000   -0.059000    0.342000
   -0.017000    0.006000    0.021000
    0.217000   -0.045000   -0.003000
   -0.045000    0.012000    0.014000
    0.082000   -0.068000   -0.310000
    0.023000    0.005000    0.048000
   -0.264000   -0.008000   -0.341000
    0.090000   -0.011000    0.043000
   -0.007000   -0.016000   -0.023000
    0.020000   -0.000000   -0.003000
   -0.004000    0.000000   -0.001000
    0.006000   -0.016000    0.002000
    0.010000   -0.005000    0.007000
    0.001000    0.005000   -0.001000
   -0.002000   -0.002000   -0.001000
   -0.008000    0.003000    0.002000
   -0.006000    0.014000   -0.006000
   -0.012000    0.019000   -0.004000
   -0.003000    0.001000    0.000000
   -0.005000   -0.007000   -0.014000
   -0.002000   -0.008000    0.001000
    0.002000   -0.009000   -0.016000
    0.001000    0.007000    0.006000
    0.001000    0.044000    0.033000
    0.027000    0.010000    0.005000
   -0.014000    0.031000    0.058000
   -0.033000   -0.002000   -0.029000
   -0.004000    0.009000    0.021000
   -0.007000    0.034000    0.059000
   -0.005000    0.001000    0.003000
    0.008000    0.003000    0.002000
vibration  111
    0.000000   -0.002000   -0.003000
   -0.005000    0.001000    0.003000
    0.002000    0.009000   -0.005000
    0.008000    0.011000    0.004000
   -0.006000   -0.051000   -0.014000
   -0.010000    0.004000    0.019000
   -0.011000   -0.024000   -0.039000
    0.004000    0.012000    0.001000
    0.006000   -0.021000   -0.029000
    0.030000   -0.022000    0.027000
   -0.008000   -0.042000    0.021000
    0.006000    0.006000    0.007000
   -0.025000    0.014000   -0.035000
    0.010000    0.030000   -0.037000
    0.014000   -0.020000   -0.024000
   -0.037000   -0.043000   -0.014000
    0.017000    0.004000   -0.012000
   -0.059000    0.077000    0.082000
   -0.046000    0.039000    0.042000
    0.215000   -0.189000   -0.198000
    0.054000   -0.009000    0.008000
   -0.084000   -0.211000   -0.300000
    0.019000   -0.000000    0.006000
   -0.133000    0.009000   -0.033000
   -0.000000   -0.021000   -0.022000
   -0.124000    0.129000    0.068000
    0.012000   -0.007000   -0.012000
   -0.013000   -0.009000   -0.074000
   -0.040000    0.014000    0.034000
    0.075000   -0.004000    0.210000
    0.015000   -0.001000    0.022000
    0.003000    0.009000    0.031000
    0.078000   -0.013000    0.032000
   -0.096000    0.104000    0.492000
   -0.079000    0.001000   -0.082000
    0.119000    0.025000    0.177000
   -0.033000   -0.047000   -0.243000
    0.053000   -0.010000   -0.066000
   -0.040000    0.038000    0.071000
    0.009000   -0.015000   -0.021000
   -0.062000    0.018000    0.036000
    0.034000    0.054000   -0.015000
   -0.001000    0.007000    0.092000
   -0.003000   -0.004000   -0.022000
    0.042000    0.026000    0.077000
    0.107000   -0.026000    0.043000
   -0.007000   -0.049000    0.024000
    0.010000   -0.010000   -0.019000
   -0.009000   -0.005000    0.062000
   -0.031000   -0.003000   -0.035000
   -0.050000    0.039000    0.042000
    0.010000    0.039000    0.027000
    0.012000    0.093000    0.079000
    0.024000   -0.075000   -0.077000
    0.014000    0.005000    0.028000
   -0.003000    0.069000    0.262000
    0.023000   -0.030000   -0.052000
    0.014000   -0.014000   -0.035000
   -0.003000   -0.002000    0.001000
   -0.006000   -0.003000    0.007000
vibration  112
    0.000000    0.003000    0.007000
   -0.004000   -0.004000   -0.002000
    0.017000    0.026000   -0.033000
    0.002000    0.021000    0.015000
   -0.021000   -0.069000   -0.009000
   -0.016000    0.016000    0.026000
   -0.033000   -0.031000   -0.051000
   -0.008000    0.027000    0.012000
    0.033000   -0.080000   -0.079000
    0.107000   -0.033000   -0.002000
   -0.026000   -0.049000    0.032000
   -0.002000    0.016000    0.023000
   -0.050000    0.001000   -0.032000
    0.077000    0.026000   -0.064000
    0.028000   -0.077000   -0.079000
   -0.013000   -0.077000   -0.054000
    0.058000    0.116000    0.057000
   -0.013000    0.165000    0.212000
   -0.110000    0.080000    0.081000
    0.211000   -0.175000   -0.222000
    0.082000   -0.043000   -0.024000
   -0.089000   -0.300000   -0.416000
    0.045000   -0.026000   -0.016000
   -0.008000   -0.024000   -0.041000
   -0.070000    0.003000   -0.020000
    0.104000   -0.195000   -0.173000
   -0.024000    0.049000    0.051000
    0.013000    0.006000    0.048000
    0.040000   -0.010000    0.003000
   -0.118000    0.017000   -0.227000
   -0.013000    0.001000   -0.018000
   -0.050000    0.008000   -0.019000
   -0.030000    0.002000   -0.030000
    0.020000   -0.034000   -0.167000
    0.043000   -0.000000    0.044000
   -0.016000   -0.012000   -0.032000
   -0.011000    0.030000    0.119000
   -0.035000    0.022000    0.071000
    0.000000   -0.015000   -0.032000
    0.001000    0.007000    0.010000
    0.021000   -0.001000   -0.010000
   -0.032000   -0.023000   -0.003000
   -0.003000   -0.013000   -0.046000
    0.005000    0.002000    0.012000
   -0.015000   -0.018000   -0.043000
   -0.053000   -0.002000   -0.018000
    0.007000    0.017000   -0.006000
   -0.000000    0.004000    0.009000
    0.008000    0.004000   -0.020000
    0.009000    0.010000    0.011000
    0.014000   -0.009000   -0.010000
    0.018000    0.054000    0.035000
    0.014000   -0.064000   -0.045000
   -0.001000   -0.240000   -0.235000
    0.010000   -0.018000   -0.034000
    0.015000   -0.044000   -0.151000
   -0.010000    0.007000    0.010000
    0.000000   -0.033000   -0.066000
   -0.009000   -0.012000   -0.003000
    0.007000    0.001000   -0.007000
vibration  113
    0.000000   -0.000000    0.000000
    0.000000    0.000000   -0.000000
    0.001000    0.001000   -0.002000
   -0.000000    0.000000    0.000000
    0.001000   -0.001000   -0.002000
    0.001000   -0.001000    0.001000
    0.001000    0.000000    0.001000
   -0.002000    0.001000   -0.001000
    0.009000   -0.001000    0.003000
    0.007000   -0.007000    0.003000
    0.005000   -0.001000    0.008000
    0.001000    0.001000   -0.001000
   -0.000000   -0.007000    0.003000
   -0.001000   -0.004000    0.008000
   -0.005000   -0.005000    0.003000
    0.000000   -0.000000    0.000000
    0.000000    0.001000    0.001000
   -0.000000    0.000000    0.000000
   -0.000000   -0.000000   -0.000000
    0.000000   -0.000000   -0.000000
    0.000000    0.000000    0.000000
   -0.001000   -0.001000   -0.001000
    0.000000    0.000000    0.000000
   -0.002000    0.000000   -0.000000
    0.000000   -0.000000   -0.000000
   -0.001000    0.001000    0.001000
    0.001000   -0.000000    0.000000
    0.001000   -0.001000   -0.001000
   -0.001000    0.000000    0.001000
    0.001000    0.000000    0.004000
    0.001000   -0.000000    0.000000
   -0.002000    0.000000    0.001000
    0.001000   -0.000000    0.001000
   -0.001000    0.001000    0.007000
   -0.002000   -0.000000   -0.002000
    0.003000    0.000000    0.005000
    0.000000   -0.000000   -0.002000
    0.001000    0.001000    0.003000
   -0.004000    0.030000   -0.008000
   -0.035000   -0.106000    0.050000
    0.016000    0.326000   -0.335000
    0.068000    0.476000   -0.030000
    0.301000    0.296000   -0.169000
    0.061000   -0.056000    0.015000
   -0.287000    0.084000    0.024000
   -0.197000    0.205000   -0.173000
   -0.155000    0.263000    0.020000
   -0.011000   -0.019000   -0.008000
    0.046000    0.065000    0.019000
    0.055000    0.083000    0.001000
    0.020000    0.016000    0.080000
    0.000000   -0.000000   -0.000000
    0.000000   -0.001000   -0.001000
   -0.000000   -0.000000   -0.000000
   -0.002000    0.001000    0.000000
   -0.000000    0.001000    0.003000
    0.000000   -0.003000   -0.004000
   -0.002000   -0.002000    0.013000
   -0.000000   -0.000000    0.000000
   -0.000000    0.000000   -0.001000
vibration  114
   -0.000000   -0.000000    0.000000
   -0.000000   -0.000000   -0.000000
    0.001000    0.002000   -0.001000
    0.013000   -0.011000    0.001000
   -0.004000    0.035000    0.046000
   -0.063000    0.041000   -0.023000
   -0.056000    0.019000   -0.002000
    0.089000   -0.040000    0.066000
   -0.409000    0.016000   -0.126000
   -0.303000    0.307000   -0.165000
   -0.230000    0.069000   -0.381000
   -0.022000   -0.066000    0.061000
   -0.002000    0.310000   -0.144000
    0.041000    0.163000   -0.329000
    0.217000    0.211000   -0.134000
   -0.013000    0.019000   -0.023000
   -0.000000    0.002000    0.003000
    0.001000    0.001000    0.001000
   -0.001000    0.001000    0.001000
    0.001000   -0.001000   -0.001000
    0.000000   -0.000000   -0.000000
   -0.001000   -0.002000   -0.003000
    0.001000   -0.000000    0.000000
   -0.001000   -0.000000   -0.000000
   -0.000000    0.000000    0.000000
   -0.000000    0.000000   -0.000000
   -0.001000    0.000000   -0.000000
   -0.000000    0.000000    0.000000
    0.000000   -0.000000    0.000000
   -0.000000    0.000000   -0.001000
   -0.000000    0.000000   -0.000000
    0.000000   -0.000000   -0.000000
   -0.000000   -0.000000   -0.000000
    0.000000   -0.000000   -0.000000
    0.000000    0.000000    0.000000
   -0.000000   -0.000000   -0.000000
   -0.000000    0.000000    0.000000
   -0.000000    0.000000    0.001000
   -0.001000    0.001000   -0.001000
   -0.001000   -0.002000    0.001000
    0.000000    0.006000   -0.006000
    0.000000    0.009000   -0.001000
    0.005000    0.005000   -0.004000
    0.002000   -0.002000    0.001000
   -0.010000    0.003000    0.000000
   -0.007000    0.006000   -0.006000
   -0.006000    0.009000    0.001000
    0.001000    0.000000    0.001000
   -0.002000   -0.003000   -0.001000
   -0.003000   -0.000000   -0.001000
   -0.004000    0.000000   -0.003000
    0.001000   -0.001000   -0.000000
    0.004000   -0.004000    0.005000
   -0.000000   -0.002000   -0.002000
    0.000000   -0.000000   -0.000000
    0.000000   -0.000000   -0.001000
    0.000000   -0.000000   -0.000000
    0.000000   -0.001000   -0.000000
    0.000000   -0.000000   -0.001000
    0.000000    0.000000   -0.000000
vibration  115
   -0.000000    0.000000    0.000000
    0.000000    0.000000    0.000000
    0.000000   -0.000000   -0.000000
   -0.014000    0.006000    0.012000
    0.034000   -0.016000   -0.069000
    0.069000   -0.005000   -0.032000
    0.048000   -0.052000   -0.023000
   -0.009000    0.003000   -0.004000
    0.039000   -0.006000    0.009000
    0.036000   -0.026000    0.005000
    0.025000    0.001000    0.037000
   -0.007000   -0.014000    0.013000
    0.006000    0.072000   -0.025000
    0.021000    0.029000   -0.071000
    0.046000    0.042000   -0.033000
    0.004000    0.002000   -0.003000
    0.001000   -0.000000   -0.001000
   -0.001000   -0.000000   -0.001000
    0.001000   -0.001000   -0.000000
    0.000000    0.001000    0.001000
   -0.000000    0.000000    0.000000
    0.001000    0.002000    0.003000
   -0.001000   -0.000000   -0.001000
    0.007000   -0.001000    0.001000
   -0.000000    0.001000    0.001000
    0.003000   -0.002000   -0.002000
   -0.002000    0.001000    0.001000
   -0.001000    0.000000    0.000000
    0.002000   -0.001000   -0.001000
    0.002000   -0.001000   -0.001000
   -0.004000    0.001000   -0.000000
    0.011000   -0.003000   -0.002000
   -0.002000    0.000000   -0.001000
    0.005000   -0.004000   -0.019000
    0.005000   -0.000000    0.005000
   -0.008000   -0.001000   -0.013000
   -0.002000    0.002000    0.006000
    0.007000    0.001000    0.001000
    0.031000    0.000000    0.008000
   -0.025000   -0.041000    0.018000
    0.034000    0.122000   -0.168000
    0.081000    0.196000    0.016000
    0.125000    0.140000   -0.053000
   -0.083000    0.056000   -0.017000
    0.350000   -0.096000    0.007000
    0.288000   -0.180000    0.219000
    0.212000   -0.311000   -0.073000
   -0.064000   -0.040000   -0.053000
    0.123000    0.263000    0.184000
    0.312000    0.135000    0.096000
    0.208000    0.027000    0.280000
   -0.001000   -0.001000   -0.000000
   -0.001000    0.005000    0.004000
    0.000000    0.001000    0.001000
    0.003000   -0.001000   -0.000000
    0.000000   -0.002000   -0.008000
   -0.007000    0.003000    0.004000
   -0.007000   -0.022000   -0.017000
   -0.001000   -0.000000    0.000000
   -0.003000   -0.000000    0.000000
vibration  116
    0.000000    0.000000    0.000000
   -0.000000    0.000000    0.000000
    0.001000    0.001000   -0.003000
    0.067000   -0.031000   -0.054000
   -0.149000    0.078000    0.310000
   -0.319000    0.025000    0.144000
   -0.219000    0.239000    0.107000
    0.053000   -0.017000    0.027000
   -0.221000    0.032000   -0.056000
   -0.201000    0.153000   -0.039000
   -0.142000    0.000000   -0.212000
    0.035000    0.063000   -0.059000
   -0.030000   -0.343000    0.115000
   -0.107000   -0.134000    0.338000
   -0.219000   -0.200000    0.160000
   -0.024000   -0.006000    0.013000
   -0.007000   -0.001000    0.002000
    0.002000    0.004000    0.006000
   -0.005000    0.004000    0.003000
    0.009000   -0.009000   -0.010000
    0.002000   -0.001000   -0.001000
   -0.004000   -0.011000   -0.015000
    0.003000   -0.001000    0.000000
   -0.007000   -0.000000   -0.003000
   -0.003000    0.000000   -0.001000
   -0.001000   -0.002000   -0.003000
   -0.001000    0.001000    0.000000
    0.000000    0.000000    0.002000
    0.001000   -0.000000   -0.000000
   -0.002000    0.000000   -0.004000
    0.000000   -0.000000   -0.001000
   -0.002000    0.000000   -0.001000
   -0.001000    0.000000   -0.000000
    0.001000   -0.001000   -0.004000
    0.001000    0.000000    0.001000
   -0.003000   -0.000000   -0.003000
    0.001000    0.000000    0.001000
    0.001000   -0.000000   -0.000000
    0.007000   -0.000000    0.002000
   -0.006000   -0.009000    0.004000
    0.008000    0.025000   -0.037000
    0.018000    0.042000    0.004000
    0.027000    0.030000   -0.012000
   -0.018000    0.012000   -0.004000
    0.074000   -0.021000    0.001000
    0.061000   -0.038000    0.047000
    0.045000   -0.065000   -0.016000
   -0.012000   -0.008000   -0.011000
    0.019000    0.046000    0.038000
    0.064000    0.029000    0.019000
    0.036000    0.009000    0.057000
    0.005000    0.006000    0.001000
    0.007000   -0.011000   -0.008000
    0.001000   -0.006000   -0.006000
   -0.000000   -0.000000   -0.001000
   -0.000000   -0.001000   -0.002000
   -0.002000    0.001000    0.001000
   -0.002000   -0.005000   -0.002000
    0.003000    0.001000   -0.001000
   -0.000000    0.000000    0.000000
vibration  117
    0.006000    0.000000    0.001000
   -0.007000    0.000000    0.002000
    0.009000    0.009000   -0.033000
   -0.006000    0.005000    0.007000
    0.006000   -0.014000   -0.021000
    0.029000    0.002000   -0.014000
    0.006000   -0.022000   -0.016000
    0.002000    0.001000    0.005000
   -0.017000   -0.012000   -0.019000
   -0.001000    0.016000   -0.018000
   -0.013000    0.002000   -0.015000
   -0.000000    0.005000    0.001000
   -0.006000   -0.015000    0.005000
    0.013000   -0.011000    0.014000
   -0.009000   -0.027000   -0.005000
    0.006000   -0.005000   -0.008000
    0.003000    0.025000    0.024000
   -0.032000    0.008000    0.009000
    0.026000   -0.066000   -0.082000
   -0.153000    0.078000    0.081000
    0.010000    0.061000    0.080000
   -0.067000   -0.037000   -0.065000
   -0.052000    0.042000    0.031000
   -0.332000    0.069000   -0.033000
    0.070000   -0.108000   -0.114000
   -0.155000    0.083000    0.090000
    0.217000   -0.023000    0.066000
    0.222000   -0.051000    0.035000
    0.054000    0.014000    0.149000
   -0.244000    0.011000   -0.244000
    0.014000   -0.012000   -0.073000
   -0.492000    0.108000   -0.031000
   -0.011000   -0.010000   -0.072000
   -0.092000    0.037000    0.102000
   -0.019000    0.019000    0.071000
   -0.140000    0.013000   -0.080000
    0.035000   -0.009000    0.000000
    0.001000   -0.018000   -0.037000
    0.009000    0.001000    0.006000
   -0.000000    0.004000   -0.005000
   -0.000000   -0.019000    0.015000
    0.012000   -0.023000    0.008000
   -0.015000   -0.010000    0.022000
    0.000000   -0.002000   -0.003000
   -0.009000    0.010000    0.014000
    0.001000    0.011000   -0.005000
   -0.011000    0.006000    0.005000
   -0.009000   -0.005000   -0.010000
    0.010000    0.031000    0.033000
    0.044000    0.008000    0.014000
    0.023000    0.003000    0.033000
    0.003000    0.002000    0.000000
    0.001000   -0.070000   -0.056000
   -0.011000   -0.027000   -0.030000
   -0.346000    0.096000   -0.068000
   -0.021000    0.009000    0.025000
    0.002000    0.004000    0.008000
   -0.004000    0.040000    0.081000
    0.002000   -0.001000   -0.002000
    0.005000    0.002000    0.002000
vibration  118
   -0.001000   -0.001000    0.000000
    0.001000    0.000000    0.000000
   -0.001000   -0.001000    0.006000
    0.021000   -0.011000   -0.017000
   -0.040000    0.032000    0.093000
   -0.104000    0.009000    0.043000
   -0.060000    0.073000    0.035000
   -0.007000    0.003000   -0.008000
    0.040000    0.005000    0.018000
    0.029000   -0.035000    0.023000
    0.027000   -0.007000    0.040000
   -0.002000   -0.009000    0.006000
    0.005000    0.046000   -0.018000
    0.003000    0.024000   -0.048000
    0.027000    0.035000   -0.011000
   -0.010000    0.000000    0.005000
    0.012000   -0.010000   -0.014000
   -0.234000   -0.005000   -0.083000
    0.093000   -0.053000   -0.040000
    0.176000   -0.143000   -0.102000
    0.085000    0.068000    0.115000
   -0.020000   -0.093000   -0.122000
   -0.159000   -0.016000   -0.071000
    0.263000   -0.046000    0.018000
    0.046000   -0.054000   -0.048000
    0.132000   -0.137000   -0.128000
    0.047000    0.117000    0.166000
    0.067000   -0.053000   -0.199000
    0.057000   -0.002000    0.073000
    0.164000   -0.015000    0.223000
   -0.183000    0.049000    0.052000
    0.326000   -0.057000    0.006000
    0.076000   -0.039000   -0.123000
    0.017000    0.001000    0.040000
    0.121000   -0.011000    0.089000
    0.153000   -0.022000    0.125000
   -0.270000    0.077000    0.061000
    0.014000    0.013000    0.010000
   -0.007000   -0.003000   -0.005000
   -0.004000   -0.014000    0.009000
    0.010000    0.046000   -0.053000
    0.005000    0.073000   -0.005000
    0.042000    0.037000   -0.036000
   -0.012000    0.010000    0.000000
    0.054000   -0.023000   -0.016000
    0.043000   -0.040000    0.039000
    0.041000   -0.049000   -0.016000
    0.024000    0.017000    0.023000
   -0.046000   -0.102000   -0.079000
   -0.126000   -0.060000   -0.034000
   -0.073000   -0.017000   -0.118000
    0.001000    0.004000    0.002000
    0.003000    0.053000    0.043000
    0.031000    0.016000    0.009000
    0.089000   -0.027000    0.011000
    0.040000   -0.010000   -0.020000
    0.002000   -0.002000   -0.005000
    0.004000   -0.026000   -0.039000
   -0.017000   -0.002000    0.007000
   -0.023000   -0.006000   -0.003000
vibration  119
   -0.000000   -0.000000   -0.000000
    0.000000   -0.000000    0.000000
   -0.000000    0.001000    0.003000
   -0.018000    0.010000    0.016000
    0.038000   -0.033000   -0.088000
    0.094000   -0.008000   -0.037000
    0.055000   -0.068000   -0.034000
    0.012000   -0.004000    0.010000
   -0.056000   -0.005000   -0.025000
   -0.041000    0.046000   -0.026000
   -0.035000    0.004000   -0.052000
    0.005000    0.012000   -0.009000
   -0.008000   -0.060000    0.019000
   -0.008000   -0.030000    0.064000
   -0.038000   -0.047000    0.018000
    0.002000   -0.002000   -0.003000
   -0.002000   -0.003000   -0.001000
   -0.016000   -0.001000   -0.006000
    0.005000   -0.001000    0.000000
    0.019000   -0.015000   -0.012000
    0.006000    0.003000    0.006000
    0.000000   -0.007000   -0.008000
   -0.009000   -0.002000   -0.006000
    0.027000   -0.005000    0.002000
    0.001000   -0.001000   -0.000000
    0.014000   -0.013000   -0.012000
   -0.002000    0.009000    0.010000
    0.000000   -0.003000   -0.019000
    0.003000   -0.000000    0.003000
    0.020000   -0.001000    0.026000
   -0.015000    0.004000    0.006000
    0.038000   -0.007000    0.002000
    0.007000   -0.003000   -0.009000
    0.003000    0.000000    0.006000
    0.010000   -0.001000    0.004000
    0.021000   -0.002000    0.019000
   -0.024000    0.006000    0.005000
   -0.007000    0.002000    0.001000
    0.007000    0.008000    0.014000
    0.018000    0.049000   -0.031000
   -0.031000   -0.157000    0.183000
   -0.019000   -0.260000    0.020000
   -0.154000   -0.140000    0.130000
    0.049000   -0.042000    0.003000
   -0.233000    0.089000    0.055000
   -0.164000    0.170000   -0.151000
   -0.147000    0.195000    0.049000
   -0.067000   -0.052000   -0.067000
    0.131000    0.292000    0.242000
    0.374000    0.189000    0.098000
    0.199000    0.062000    0.362000
   -0.000000    0.002000    0.002000
   -0.001000   -0.008000   -0.006000
    0.003000    0.002000    0.002000
    0.016000   -0.004000    0.003000
    0.004000   -0.001000   -0.002000
   -0.002000   -0.004000   -0.005000
   -0.005000    0.025000    0.040000
    0.000000    0.000000    0.000000
    0.004000    0.000000    0.000000
vibration  120
    0.000000    0.000000   -0.000000
    0.000000    0.000000    0.000000
   -0.002000   -0.004000    0.002000
    0.075000   -0.046000   -0.066000
   -0.154000    0.148000    0.369000
   -0.402000    0.035000    0.158000
   -0.232000    0.293000    0.153000
   -0.045000    0.014000   -0.038000
    0.215000    0.023000    0.100000
    0.157000   -0.179000    0.103000
    0.138000   -0.014000    0.200000
   -0.017000   -0.050000    0.034000
    0.031000    0.231000   -0.076000
    0.022000    0.119000   -0.247000
    0.147000    0.188000   -0.066000
   -0.009000    0.010000    0.014000
    0.008000    0.005000    0.000000
    0.010000    0.000000    0.004000
   -0.003000    0.001000    0.000000
   -0.013000    0.011000    0.009000
   -0.004000   -0.002000   -0.004000
    0.001000    0.006000    0.008000
    0.006000    0.001000    0.003000
   -0.013000    0.003000   -0.000000
   -0.001000    0.002000    0.001000
   -0.007000    0.007000    0.007000
    0.000000   -0.006000   -0.007000
    0.002000    0.000000    0.005000
    0.000000    0.000000    0.001000
   -0.009000    0.001000   -0.011000
    0.004000   -0.001000   -0.003000
   -0.015000    0.003000   -0.001000
   -0.002000    0.001000    0.001000
   -0.002000    0.001000    0.000000
   -0.003000    0.001000   -0.000000
   -0.007000    0.001000   -0.005000
    0.007000   -0.002000   -0.002000
   -0.003000   -0.000000   -0.000000
    0.003000    0.002000    0.004000
    0.004000    0.012000   -0.008000
   -0.006000   -0.040000    0.044000
   -0.002000   -0.064000    0.006000
   -0.039000   -0.035000    0.033000
    0.011000   -0.010000    0.001000
   -0.056000    0.022000    0.013000
   -0.038000    0.041000   -0.036000
   -0.035000    0.047000    0.011000
   -0.017000   -0.014000   -0.019000
    0.028000    0.069000    0.068000
    0.105000    0.056000    0.026000
    0.044000    0.023000    0.102000
    0.002000   -0.005000   -0.005000
    0.003000    0.040000    0.029000
   -0.002000   -0.002000   -0.001000
   -0.008000    0.003000   -0.001000
   -0.001000    0.000000    0.000000
   -0.001000   -0.001000   -0.001000
   -0.001000    0.006000    0.009000
   -0.005000   -0.001000    0.002000
    0.002000    0.000000    0.000000
vibration  121
   -0.001000   -0.000000    0.001000
    0.001000   -0.001000   -0.005000
   -0.002000   -0.002000   -0.002000
    0.005000   -0.003000   -0.003000
   -0.020000    0.003000    0.036000
   -0.023000    0.008000    0.001000
   -0.034000    0.018000   -0.000000
   -0.003000    0.001000    0.001000
    0.002000   -0.010000   -0.009000
    0.019000   -0.001000   -0.015000
    0.010000    0.006000    0.012000
   -0.002000   -0.001000    0.003000
    0.003000    0.016000   -0.002000
    0.019000   -0.003000   -0.010000
    0.005000   -0.008000   -0.011000
    0.001000   -0.003000   -0.005000
    0.013000    0.009000    0.002000
   -0.275000    0.013000   -0.069000
    0.117000   -0.085000   -0.074000
    0.136000   -0.121000   -0.076000
    0.110000    0.095000    0.158000
   -0.019000   -0.100000   -0.129000
   -0.233000   -0.007000   -0.084000
    0.312000   -0.042000    0.032000
    0.083000   -0.086000   -0.078000
    0.172000   -0.200000   -0.149000
    0.092000    0.142000    0.226000
   -0.178000    0.088000    0.205000
   -0.105000   -0.002000   -0.155000
   -0.097000    0.034000   -0.164000
    0.225000   -0.053000   -0.015000
   -0.181000    0.027000    0.028000
   -0.075000    0.047000    0.168000
   -0.004000   -0.002000   -0.015000
   -0.135000    0.000000   -0.159000
   -0.007000    0.021000    0.017000
    0.261000   -0.063000   -0.013000
   -0.015000   -0.000000    0.021000
   -0.000000   -0.001000   -0.004000
    0.002000    0.002000    0.001000
   -0.005000   -0.008000    0.015000
   -0.021000   -0.009000   -0.009000
   -0.003000   -0.007000   -0.013000
    0.002000    0.000000    0.002000
    0.001000   -0.007000   -0.013000
   -0.016000   -0.011000   -0.005000
   -0.006000    0.007000    0.005000
   -0.005000   -0.004000   -0.003000
    0.018000    0.026000   -0.001000
    0.017000    0.028000    0.000000
    0.023000    0.005000    0.035000
    0.002000    0.013000    0.009000
   -0.001000   -0.048000   -0.041000
    0.027000   -0.015000   -0.022000
    0.077000   -0.043000   -0.036000
   -0.026000   -0.006000   -0.031000
   -0.005000    0.004000    0.007000
    0.004000   -0.015000   -0.051000
   -0.016000   -0.003000    0.006000
    0.018000    0.004000   -0.000000
vibration  122
    0.000000    0.000000    0.000000
    0.000000    0.000000    0.000000
    0.000000    0.000000   -0.001000
    0.002000   -0.005000    0.004000
    0.006000    0.050000    0.027000
   -0.026000    0.049000   -0.056000
   -0.002000   -0.037000   -0.034000
    0.005000   -0.001000   -0.009000
    0.029000    0.073000    0.084000
   -0.063000   -0.042000    0.108000
   -0.044000   -0.012000   -0.057000
   -0.009000    0.007000    0.003000
    0.021000    0.082000   -0.012000
    0.128000   -0.071000    0.018000
   -0.016000   -0.113000   -0.053000
   -0.001000    0.001000   -0.001000
    0.000000   -0.000000   -0.000000
   -0.000000    0.000000   -0.000000
   -0.000000    0.000000    0.000000
    0.000000   -0.000000   -0.000000
    0.000000   -0.000000   -0.000000
    0.000000   -0.000000   -0.000000
   -0.000000   -0.000000   -0.000000
    0.000000   -0.000000    0.000000
   -0.000000    0.000000    0.000000
    0.001000   -0.001000   -0.001000
    0.000000   -0.000000    0.000000
    0.000000    0.000000    0.001000
   -0.000000   -0.000000   -0.001000
    0.001000   -0.000000    0.000000
    0.000000   -0.000000   -0.000000
    0.001000   -0.000000   -0.000000
   -0.000000    0.000000    0.001000
    0.001000   -0.001000   -0.002000
    0.000000   -0.000000   -0.000000
    0.000000   -0.000000   -0.001000
    0.000000    0.000000    0.000000
    0.001000    0.002000    0.003000
   -0.001000   -0.008000    0.001000
    0.023000    0.004000    0.023000
   -0.054000   -0.112000    0.183000
   -0.333000    0.110000   -0.181000
    0.057000   -0.034000   -0.343000
   -0.019000   -0.028000   -0.015000
   -0.125000    0.190000    0.328000
    0.228000    0.412000    0.001000
    0.176000   -0.174000   -0.111000
   -0.006000    0.020000   -0.007000
   -0.019000    0.042000    0.162000
    0.070000   -0.227000    0.090000
    0.045000   -0.073000   -0.147000
    0.000000    0.000000    0.000000
   -0.000000   -0.001000   -0.002000
    0.000000   -0.000000   -0.000000
   -0.000000    0.000000   -0.000000
    0.000000   -0.000000   -0.001000
   -0.001000   -0.000000   -0.003000
   -0.002000    0.002000    0.010000
   -0.000000    0.000000    0.000000
   -0.001000   -0.001000   -0.000000
vibration  123
    0.000000    0.000000   -0.000000
    0.000000    0.000000    0.000000
    0.000000   -0.000000   -0.000000
   -0.006000    0.012000   -0.015000
   -0.013000   -0.122000   -0.074000
    0.059000   -0.137000    0.164000
    0.022000    0.106000    0.107000
   -0.017000    0.006000    0.029000
   -0.085000   -0.235000   -0.270000
    0.192000    0.135000   -0.337000
    0.134000    0.024000    0.182000
    0.028000   -0.022000   -0.011000
   -0.067000   -0.262000    0.039000
   -0.407000    0.226000   -0.057000
    0.050000    0.360000    0.169000
    0.004000   -0.005000    0.004000
   -0.001000    0.002000    0.001000
   -0.000000    0.000000    0.000000
    0.000000   -0.000000   -0.000000
   -0.001000    0.001000    0.001000
    0.000000    0.000000    0.000000
    0.000000    0.000000    0.000000
   -0.000000    0.000000   -0.000000
    0.000000    0.000000    0.000000
    0.000000   -0.000000   -0.000000
   -0.000000    0.000000    0.000000
    0.000000    0.000000    0.000000
   -0.000000    0.000000    0.000000
    0.000000   -0.000000    0.000000
   -0.001000    0.000000   -0.001000
    0.000000   -0.000000   -0.000000
   -0.000000    0.000000   -0.000000
   -0.000000    0.000000    0.000000
    0.000000   -0.000000   -0.001000
    0.000000    0.000000    0.000000
   -0.001000   -0.000000   -0.001000
    0.000000   -0.000000   -0.000000
    0.000000    0.001000    0.001000
   -0.000000   -0.003000    0.000000
    0.007000    0.001000    0.008000
   -0.017000   -0.037000    0.060000
   -0.109000    0.036000   -0.059000
    0.019000   -0.011000   -0.112000
   -0.006000   -0.009000   -0.005000
   -0.039000    0.062000    0.108000
    0.072000    0.133000   -0.000000
    0.056000   -0.058000   -0.034000
   -0.002000    0.006000   -0.002000
   -0.004000    0.014000    0.043000
    0.017000   -0.067000    0.025000
    0.018000   -0.023000   -0.043000
   -0.000000   -0.001000   -0.002000
    0.001000    0.004000    0.005000
   -0.000000   -0.000000   -0.000000
   -0.000000    0.000000   -0.000000
    0.000000   -0.000000   -0.000000
   -0.000000   -0.000000   -0.001000
   -0.000000    0.000000    0.002000
    0.001000   -0.000000   -0.000000
   -0.000000   -0.000000   -0.000000
vibration  124
    0.000000    0.000000    0.000000
   -0.000000    0.000000   -0.000000
    0.001000    0.000000   -0.002000
    0.016000    0.020000   -0.000000
   -0.158000   -0.298000    0.062000
    0.190000   -0.081000    0.015000
   -0.250000    0.045000   -0.092000
   -0.008000   -0.022000    0.005000
   -0.176000    0.088000    0.029000
    0.181000   -0.044000   -0.095000
    0.140000    0.263000   -0.012000
   -0.009000    0.002000   -0.003000
    0.080000    0.088000    0.044000
    0.135000   -0.054000   -0.022000
   -0.051000   -0.080000    0.017000
   -0.005000    0.006000    0.002000
    0.003000   -0.008000   -0.008000
   -0.001000    0.000000   -0.001000
    0.001000    0.001000    0.002000
    0.003000   -0.000000    0.001000
   -0.000000   -0.002000   -0.003000
    0.005000    0.004000    0.007000
   -0.001000    0.000000    0.000000
    0.008000   -0.000000    0.003000
   -0.001000    0.002000    0.002000
    0.005000   -0.004000   -0.003000
    0.003000   -0.002000   -0.002000
    0.003000   -0.000000    0.004000
   -0.000000   -0.000000   -0.002000
    0.005000   -0.001000    0.004000
   -0.002000    0.000000   -0.001000
    0.009000   -0.002000   -0.002000
   -0.001000    0.001000    0.003000
    0.005000   -0.003000   -0.010000
    0.002000   -0.001000   -0.001000
   -0.000000   -0.001000   -0.004000
   -0.002000    0.000000   -0.001000
    0.003000    0.001000    0.002000
    0.001000   -0.011000   -0.002000
   -0.016000    0.017000    0.014000
    0.251000   -0.185000   -0.121000
    0.116000    0.144000    0.043000
   -0.125000   -0.180000   -0.142000
   -0.005000   -0.004000   -0.004000
   -0.034000    0.056000    0.090000
    0.060000    0.110000    0.001000
    0.054000   -0.061000   -0.025000
    0.023000   -0.013000   -0.008000
   -0.143000   -0.218000   -0.007000
    0.071000    0.268000   -0.044000
   -0.272000    0.190000    0.182000
   -0.002000    0.006000    0.006000
   -0.004000   -0.027000   -0.028000
    0.001000    0.002000    0.002000
   -0.003000    0.001000   -0.001000
    0.000000   -0.000000    0.000000
   -0.001000    0.000000   -0.001000
   -0.003000   -0.006000    0.007000
   -0.003000    0.000000    0.002000
   -0.002000   -0.000000   -0.000000
vibration  125
   -0.000000   -0.000000    0.000000
    0.000000    0.000000    0.000000
   -0.001000   -0.003000    0.001000
   -0.014000    0.010000   -0.020000
    0.053000   -0.127000   -0.180000
    0.041000   -0.221000    0.295000
    0.108000    0.190000    0.241000
    0.001000   -0.022000   -0.010000
   -0.094000    0.231000    0.209000
    0.045000   -0.134000    0.139000
    0.023000    0.230000   -0.147000
    0.017000    0.008000    0.028000
   -0.291000   -0.060000   -0.287000
   -0.151000   -0.017000    0.172000
    0.177000   -0.068000   -0.263000
    0.003000    0.002000   -0.011000
   -0.002000    0.007000    0.007000
    0.001000    0.001000    0.002000
    0.001000   -0.003000   -0.003000
   -0.006000    0.004000    0.003000
   -0.000000    0.002000    0.003000
   -0.003000   -0.002000   -0.003000
   -0.000000    0.000000    0.000000
   -0.007000    0.001000   -0.001000
    0.003000   -0.003000   -0.002000
   -0.007000    0.007000    0.006000
   -0.004000    0.002000    0.001000
   -0.004000    0.001000   -0.001000
    0.003000   -0.000000    0.003000
   -0.007000    0.001000   -0.010000
   -0.001000    0.000000   -0.001000
   -0.005000    0.002000   -0.000000
   -0.000000   -0.000000   -0.003000
   -0.002000    0.001000    0.001000
    0.001000    0.000000    0.004000
   -0.006000    0.000000   -0.006000
    0.001000   -0.001000   -0.002000
   -0.002000   -0.003000   -0.005000
    0.004000   -0.001000    0.005000
    0.006000    0.001000    0.005000
   -0.021000   -0.039000    0.061000
   -0.099000    0.034000   -0.055000
    0.021000   -0.003000   -0.101000
    0.004000    0.006000   -0.011000
    0.093000    0.008000    0.068000
   -0.093000   -0.030000   -0.045000
   -0.076000   -0.067000    0.131000
   -0.006000   -0.008000    0.009000
    0.076000    0.057000   -0.153000
   -0.099000    0.077000   -0.061000
    0.102000   -0.019000    0.058000
    0.001000   -0.006000   -0.006000
   -0.003000    0.037000    0.019000
   -0.001000   -0.002000   -0.002000
    0.003000   -0.001000    0.000000
   -0.001000    0.000000    0.002000
    0.001000    0.002000    0.005000
    0.003000   -0.013000   -0.030000
    0.002000   -0.001000   -0.001000
    0.002000    0.001000    0.001000
vibration  126
    0.000000    0.000000   -0.000000
    0.000000   -0.000000    0.000000
    0.000000   -0.001000   -0.000000
    0.008000    0.014000   -0.008000
   -0.085000   -0.212000   -0.003000
    0.119000   -0.109000    0.091000
   -0.124000    0.084000    0.012000
   -0.007000   -0.022000    0.003000
   -0.169000    0.106000    0.050000
    0.169000   -0.056000   -0.069000
    0.129000    0.263000   -0.027000
   -0.003000    0.005000    0.005000
   -0.019000    0.062000   -0.052000
    0.075000   -0.055000    0.036000
    0.009000   -0.096000   -0.069000
   -0.006000    0.004000    0.002000
    0.003000   -0.006000   -0.005000
   -0.002000   -0.001000   -0.002000
   -0.001000    0.003000    0.003000
    0.007000   -0.005000   -0.004000
    0.000000   -0.002000   -0.003000
    0.004000    0.002000    0.004000
   -0.000000   -0.000000   -0.000000
    0.009000   -0.001000    0.002000
   -0.003000    0.003000    0.002000
    0.009000   -0.009000   -0.007000
    0.005000   -0.002000   -0.001000
    0.004000   -0.001000    0.001000
   -0.003000    0.000000   -0.003000
    0.007000   -0.000000    0.011000
    0.001000   -0.000000    0.001000
    0.004000   -0.001000    0.001000
    0.001000    0.000000    0.003000
    0.002000   -0.000000    0.001000
   -0.001000   -0.000000   -0.004000
    0.008000   -0.000000    0.008000
   -0.001000    0.001000    0.003000
    0.001000    0.003000    0.006000
   -0.005000    0.009000   -0.007000
    0.005000   -0.015000   -0.019000
   -0.176000    0.207000    0.013000
    0.045000   -0.167000    0.043000
    0.074000    0.153000    0.259000
   -0.004000   -0.008000    0.024000
   -0.150000   -0.063000   -0.209000
    0.130000   -0.038000    0.088000
    0.100000    0.180000   -0.232000
   -0.005000    0.023000   -0.011000
   -0.045000    0.043000    0.289000
    0.138000   -0.325000    0.144000
    0.001000   -0.094000   -0.228000
   -0.001000    0.005000    0.005000
   -0.004000   -0.023000   -0.027000
    0.001000    0.002000    0.001000
   -0.003000    0.001000   -0.000000
    0.001000   -0.001000   -0.002000
   -0.001000   -0.003000   -0.007000
   -0.002000    0.024000    0.035000
   -0.002000    0.000000    0.001000
   -0.001000   -0.001000   -0.001000
vibration  127
    0.000000    0.000000    0.000000
    0.000000   -0.000000   -0.000000
   -0.000000   -0.001000    0.001000
   -0.013000   -0.001000    0.003000
    0.061000    0.072000   -0.059000
   -0.037000   -0.004000    0.031000
    0.103000   -0.001000    0.057000
    0.008000    0.008000   -0.016000
    0.133000    0.086000    0.138000
   -0.175000   -0.059000    0.225000
   -0.146000   -0.121000   -0.105000
    0.016000   -0.006000    0.008000
   -0.150000   -0.162000   -0.084000
   -0.248000    0.101000    0.036000
    0.100000    0.151000   -0.033000
    0.021000   -0.006000   -0.012000
   -0.007000    0.014000    0.015000
   -0.002000    0.001000    0.001000
    0.000000   -0.001000   -0.001000
   -0.000000   -0.001000   -0.001000
    0.001000    0.002000    0.003000
   -0.002000   -0.003000   -0.005000
   -0.001000   -0.000000   -0.001000
   -0.001000   -0.000000   -0.001000
    0.000000   -0.001000   -0.001000
   -0.000000   -0.001000   -0.001000
    0.001000    0.001000    0.002000
    0.002000    0.000000    0.005000
   -0.001000   -0.000000   -0.004000
    0.004000   -0.001000    0.004000
    0.001000   -0.000000   -0.001000
    0.007000   -0.002000   -0.002000
   -0.002000    0.001000    0.006000
    0.005000   -0.003000   -0.010000
   -0.000000   -0.001000   -0.004000
    0.001000   -0.001000   -0.003000
    0.001000    0.000000    0.001000
    0.010000    0.011000    0.019000
   -0.024000   -0.014000   -0.015000
   -0.022000    0.009000   -0.010000
    0.184000    0.024000   -0.237000
    0.346000   -0.034000    0.181000
   -0.126000   -0.080000    0.232000
   -0.009000   -0.019000    0.007000
   -0.183000    0.091000    0.082000
    0.216000    0.239000    0.050000
    0.188000   -0.023000   -0.205000
    0.017000    0.007000   -0.002000
   -0.094000   -0.107000    0.103000
    0.076000    0.005000    0.033000
   -0.149000    0.062000   -0.010000
   -0.000000   -0.011000   -0.009000
   -0.000000    0.046000    0.039000
   -0.001000   -0.005000   -0.004000
   -0.001000   -0.000000   -0.001000
    0.001000   -0.002000   -0.006000
   -0.000000   -0.005000   -0.014000
   -0.006000    0.029000    0.070000
    0.006000   -0.001000   -0.003000
   -0.009000   -0.003000   -0.003000
vibration  128
   -0.000000   -0.000000    0.000000
   -0.000000    0.000000    0.000000
   -0.001000    0.001000    0.002000
    0.002000    0.016000    0.016000
   -0.094000   -0.135000    0.059000
    0.114000    0.019000   -0.077000
   -0.153000   -0.047000   -0.122000
    0.006000   -0.000000   -0.019000
    0.085000    0.169000    0.205000
   -0.138000   -0.108000    0.258000
   -0.123000   -0.022000   -0.151000
    0.009000   -0.015000   -0.006000
    0.004000   -0.172000    0.088000
   -0.224000    0.151000   -0.080000
    0.010000    0.249000    0.144000
    0.029000   -0.009000   -0.017000
   -0.009000    0.013000    0.014000
    0.010000   -0.003000    0.000000
   -0.004000   -0.004000   -0.007000
   -0.010000   -0.000000   -0.004000
    0.000000    0.009000    0.012000
   -0.021000   -0.018000   -0.030000
    0.008000   -0.002000    0.000000
   -0.041000    0.002000   -0.012000
    0.002000   -0.008000   -0.008000
   -0.024000    0.019000    0.012000
   -0.012000    0.010000    0.008000
   -0.011000    0.001000   -0.012000
    0.002000    0.000000    0.009000
   -0.018000    0.002000   -0.017000
    0.005000   -0.001000    0.002000
   -0.030000    0.008000    0.006000
    0.001000   -0.003000   -0.013000
   -0.017000    0.009000    0.029000
   -0.004000    0.002000    0.006000
   -0.004000    0.002000    0.007000
    0.007000   -0.001000    0.003000
   -0.008000   -0.008000   -0.012000
    0.024000    0.015000    0.014000
    0.013000   -0.004000    0.013000
   -0.064000   -0.083000    0.152000
   -0.242000    0.081000   -0.133000
    0.061000    0.002000   -0.238000
    0.002000    0.011000    0.015000
    0.014000   -0.132000   -0.262000
   -0.053000   -0.237000    0.045000
   -0.063000    0.181000   -0.044000
    0.004000   -0.002000   -0.022000
   -0.116000   -0.102000    0.172000
    0.144000   -0.001000    0.052000
   -0.171000    0.073000    0.011000
   -0.002000   -0.010000   -0.008000
   -0.002000    0.048000    0.040000
   -0.003000   -0.003000   -0.002000
    0.011000   -0.004000    0.002000
   -0.003000    0.001000    0.000000
   -0.003000    0.003000    0.009000
    0.001000   -0.025000   -0.052000
    0.008000   -0.000000   -0.004000
    0.008000    0.002000    0.002000
vibration  129
    0.001000    0.000000    0.000000
   -0.002000    0.000000    0.000000
   -0.001000   -0.004000   -0.007000
    0.001000    0.005000    0.005000
   -0.026000   -0.039000    0.016000
    0.031000    0.006000   -0.022000
   -0.043000   -0.015000   -0.036000
    0.004000    0.001000   -0.006000
    0.032000    0.052000    0.065000
   -0.057000   -0.031000    0.089000
   -0.051000   -0.020000   -0.054000
    0.004000   -0.004000   -0.002000
   -0.006000   -0.063000    0.024000
   -0.079000    0.049000   -0.020000
    0.005000    0.079000    0.044000
    0.007000   -0.005000   -0.007000
    0.011000    0.008000    0.002000
   -0.112000    0.053000    0.036000
    0.056000    0.022000    0.049000
    0.064000    0.030000    0.063000
    0.007000   -0.082000   -0.101000
    0.204000    0.176000    0.293000
   -0.108000    0.027000   -0.003000
    0.429000   -0.008000    0.130000
    0.007000    0.058000    0.069000
    0.206000   -0.141000   -0.073000
    0.099000   -0.096000   -0.081000
    0.072000    0.005000    0.133000
    0.017000   -0.011000   -0.063000
    0.116000   -0.022000    0.051000
   -0.075000    0.012000   -0.035000
    0.303000   -0.085000   -0.081000
   -0.015000    0.024000    0.118000
    0.174000   -0.097000   -0.335000
    0.060000   -0.018000   -0.018000
   -0.023000   -0.024000   -0.153000
   -0.081000   -0.001000   -0.091000
    0.009000    0.000000   -0.005000
    0.003000    0.000000    0.006000
    0.008000   -0.003000   -0.001000
   -0.073000    0.015000    0.073000
   -0.094000   -0.013000   -0.047000
    0.042000    0.038000   -0.034000
    0.001000    0.002000    0.002000
    0.006000   -0.022000   -0.043000
   -0.019000   -0.046000    0.004000
   -0.020000    0.031000    0.004000
    0.000000   -0.003000   -0.001000
   -0.000000   -0.008000   -0.022000
   -0.007000    0.037000   -0.014000
   -0.007000    0.016000    0.031000
   -0.001000    0.002000    0.002000
   -0.000000    0.036000    0.031000
    0.026000   -0.023000   -0.026000
   -0.090000    0.031000   -0.019000
    0.021000    0.007000    0.040000
    0.001000   -0.002000   -0.001000
    0.003000   -0.026000   -0.053000
   -0.007000   -0.003000    0.001000
   -0.005000   -0.001000    0.002000
vibration  130
    0.000000    0.000000    0.000000
   -0.000000   -0.001000   -0.000000
    0.001000    0.001000   -0.000000
    0.011000    0.019000    0.014000
   -0.145000   -0.208000    0.096000
    0.149000    0.009000   -0.083000
   -0.239000   -0.035000   -0.157000
    0.001000   -0.011000   -0.012000
   -0.034000    0.174000    0.167000
   -0.003000   -0.107000    0.144000
   -0.018000    0.124000   -0.121000
   -0.002000   -0.014000   -0.015000
    0.140000   -0.076000    0.189000
   -0.063000    0.105000   -0.140000
   -0.078000    0.183000    0.216000
    0.016000   -0.010000   -0.016000
   -0.003000    0.004000    0.005000
    0.005000   -0.004000   -0.004000
   -0.006000    0.001000   -0.000000
    0.004000   -0.009000   -0.010000
    0.001000    0.004000    0.005000
   -0.012000   -0.014000   -0.022000
    0.007000   -0.003000   -0.001000
   -0.020000   -0.001000   -0.008000
   -0.004000   -0.001000   -0.002000
   -0.004000   -0.002000   -0.004000
   -0.001000    0.005000    0.006000
    0.000000   -0.000000   -0.002000
   -0.001000    0.000000    0.000000
   -0.001000    0.000000    0.001000
    0.002000   -0.000000    0.001000
   -0.006000    0.001000    0.002000
   -0.000000   -0.000000   -0.001000
   -0.003000    0.001000    0.005000
   -0.001000    0.000000   -0.001000
    0.003000    0.000000    0.005000
    0.001000    0.001000    0.004000
    0.002000    0.003000    0.005000
   -0.014000   -0.011000   -0.015000
   -0.000000   -0.005000   -0.015000
   -0.087000    0.144000   -0.032000
    0.085000   -0.127000    0.058000
    0.028000    0.093000    0.211000
    0.002000   -0.003000   -0.020000
    0.077000    0.104000    0.259000
   -0.049000    0.156000   -0.078000
   -0.020000   -0.197000    0.150000
   -0.013000    0.002000    0.024000
    0.167000    0.166000   -0.210000
   -0.177000   -0.033000   -0.057000
    0.259000   -0.119000   -0.032000
   -0.002000   -0.000000    0.001000
   -0.003000    0.002000   -0.000000
   -0.002000   -0.001000   -0.000000
    0.001000   -0.001000   -0.001000
    0.000000   -0.001000   -0.003000
    0.003000    0.000000    0.000000
    0.003000    0.014000    0.009000
    0.004000   -0.000000   -0.002000
   -0.003000   -0.001000   -0.001000
vibration  131
   -0.001000   -0.000000    0.000000
    0.001000    0.000000   -0.000000
   -0.002000   -0.000000    0.006000
    0.002000    0.004000   -0.004000
   -0.008000   -0.073000   -0.034000
    0.034000   -0.055000    0.061000
   -0.015000    0.043000    0.032000
    0.005000    0.005000    0.003000
    0.033000   -0.048000   -0.037000
   -0.035000    0.031000   -0.009000
   -0.024000   -0.073000    0.021000
   -0.004000    0.001000   -0.002000
    0.053000    0.049000    0.033000
    0.076000   -0.026000   -0.020000
   -0.037000   -0.044000    0.022000
   -0.013000    0.005000   -0.001000
    0.001000   -0.004000   -0.010000
    0.035000    0.036000    0.057000
    0.031000   -0.058000   -0.064000
   -0.161000    0.121000    0.109000
   -0.015000    0.033000    0.038000
   -0.037000    0.019000    0.004000
   -0.015000    0.016000    0.014000
   -0.112000    0.029000   -0.008000
    0.066000   -0.059000   -0.046000
   -0.161000    0.178000    0.139000
   -0.093000    0.034000    0.004000
   -0.072000    0.029000    0.051000
    0.085000   -0.015000    0.039000
   -0.102000   -0.006000   -0.226000
   -0.059000    0.006000   -0.045000
    0.071000   -0.021000   -0.070000
   -0.029000    0.010000    0.023000
    0.067000   -0.053000   -0.226000
    0.065000   -0.002000    0.075000
   -0.169000   -0.012000   -0.257000
   -0.013000   -0.020000   -0.110000
    0.002000    0.006000    0.012000
   -0.010000   -0.027000    0.003000
    0.017000   -0.005000   -0.015000
   -0.208000    0.149000    0.112000
   -0.107000   -0.132000   -0.043000
    0.099000    0.145000    0.108000
   -0.010000   -0.008000    0.013000
   -0.163000    0.025000   -0.046000
    0.171000    0.104000    0.070000
    0.143000    0.057000   -0.205000
    0.010000   -0.013000    0.007000
    0.008000   -0.061000   -0.185000
   -0.081000    0.241000   -0.098000
   -0.032000    0.092000    0.181000
    0.000000   -0.002000   -0.001000
    0.001000    0.079000    0.067000
   -0.006000   -0.012000   -0.012000
    0.059000   -0.022000   -0.010000
    0.005000    0.006000    0.027000
    0.001000    0.001000    0.005000
    0.012000   -0.074000   -0.167000
    0.002000    0.001000    0.000000
    0.002000   -0.000000    0.000000
vibration  132
   -0.000000   -0.000000    0.000000
    0.000000   -0.000000   -0.000000
    0.000000    0.002000    0.002000
    0.004000   -0.004000    0.008000
   -0.012000    0.082000    0.075000
   -0.035000    0.099000   -0.122000
   -0.017000   -0.090000   -0.097000
   -0.006000   -0.006000   -0.001000
   -0.077000    0.036000    0.006000
    0.084000   -0.025000   -0.039000
    0.061000    0.109000    0.001000
    0.007000    0.004000    0.002000
   -0.075000   -0.044000   -0.062000
   -0.069000    0.011000    0.045000
    0.045000    0.014000   -0.052000
    0.003000   -0.013000    0.012000
   -0.002000   -0.003000   -0.005000
    0.019000    0.017000    0.028000
    0.014000   -0.029000   -0.033000
   -0.079000    0.057000    0.050000
   -0.008000    0.019000    0.022000
   -0.025000    0.003000   -0.008000
   -0.002000    0.006000    0.007000
   -0.072000    0.014000   -0.009000
    0.029000   -0.030000   -0.025000
   -0.083000    0.087000    0.065000
   -0.044000    0.019000    0.006000
   -0.017000    0.012000    0.041000
    0.035000   -0.008000    0.002000
   -0.010000   -0.010000   -0.067000
   -0.038000    0.005000   -0.022000
    0.093000   -0.025000   -0.041000
   -0.011000    0.008000    0.034000
    0.059000   -0.037000   -0.140000
    0.031000   -0.004000    0.016000
   -0.053000   -0.009000   -0.107000
   -0.020000   -0.007000   -0.054000
   -0.000000    0.009000    0.017000
   -0.011000    0.041000   -0.009000
   -0.019000    0.003000    0.013000
    0.237000   -0.140000   -0.155000
    0.171000    0.133000    0.074000
   -0.128000   -0.169000   -0.055000
    0.018000    0.005000   -0.016000
    0.200000   -0.015000    0.095000
   -0.228000   -0.096000   -0.107000
   -0.182000   -0.089000    0.276000
   -0.008000    0.019000   -0.010000
   -0.019000    0.082000    0.296000
    0.126000   -0.346000    0.144000
    0.024000   -0.118000   -0.255000
   -0.000000    0.004000    0.001000
    0.001000    0.012000    0.015000
   -0.004000   -0.007000   -0.007000
    0.020000   -0.010000   -0.010000
    0.007000    0.003000    0.015000
    0.001000   -0.011000   -0.015000
   -0.002000    0.018000    0.026000
    0.002000    0.001000   -0.000000
   -0.000000   -0.001000   -0.001000
vibration  133
    0.000000    0.000000    0.000000
   -0.000000    0.000000   -0.000000
    0.001000    0.003000   -0.001000
    0.006000   -0.017000    0.022000
   -0.001000    0.288000    0.196000
   -0.129000    0.294000   -0.351000
   -0.003000   -0.259000   -0.252000
   -0.017000   -0.015000   -0.002000
   -0.192000    0.092000    0.017000
    0.211000   -0.063000   -0.099000
    0.153000    0.278000    0.003000
    0.018000    0.010000    0.006000
   -0.215000   -0.129000   -0.177000
   -0.205000    0.035000    0.129000
    0.132000    0.050000   -0.147000
    0.016000   -0.031000    0.032000
   -0.002000   -0.004000   -0.004000
    0.003000   -0.005000   -0.005000
   -0.005000    0.003000    0.003000
    0.009000   -0.010000   -0.011000
    0.001000    0.001000    0.002000
   -0.006000   -0.009000   -0.013000
    0.006000   -0.002000   -0.001000
   -0.009000   -0.002000   -0.005000
   -0.005000    0.002000    0.000000
    0.004000   -0.008000   -0.008000
    0.003000    0.002000    0.004000
    0.002000   -0.001000    0.000000
   -0.001000    0.000000   -0.001000
    0.002000    0.000000    0.004000
    0.001000   -0.000000    0.000000
   -0.001000    0.000000    0.001000
    0.000000   -0.000000   -0.000000
   -0.000000    0.000000    0.001000
   -0.000000   -0.000000   -0.001000
    0.002000    0.000000    0.003000
   -0.001000    0.001000    0.002000
    0.001000   -0.002000   -0.005000
    0.003000   -0.015000    0.003000
    0.007000   -0.001000   -0.005000
   -0.094000    0.057000    0.061000
   -0.066000   -0.053000   -0.029000
    0.050000    0.067000    0.024000
   -0.006000   -0.002000    0.005000
   -0.067000    0.009000   -0.025000
    0.077000    0.039000    0.034000
    0.062000    0.025000   -0.091000
    0.003000   -0.008000    0.005000
    0.010000   -0.031000   -0.122000
   -0.053000    0.142000   -0.059000
   -0.009000    0.047000    0.104000
   -0.001000    0.007000    0.002000
    0.004000   -0.036000   -0.018000
   -0.000000    0.002000    0.002000
   -0.002000   -0.000000   -0.001000
   -0.000000    0.000000    0.000000
   -0.000000    0.004000    0.005000
    0.001000   -0.015000   -0.025000
    0.000000    0.000000    0.001000
   -0.000000    0.000000    0.001000
vibration  134
    0.001000    0.001000    0.001000
   -0.001000   -0.000000   -0.001000
    0.001000    0.000000   -0.006000
   -0.003000    0.000000   -0.004000
    0.009000   -0.020000   -0.029000
    0.006000   -0.041000    0.054000
    0.014000    0.044000    0.051000
   -0.000000    0.002000    0.000000
    0.036000   -0.020000   -0.005000
   -0.025000    0.009000    0.008000
   -0.017000   -0.041000    0.009000
   -0.004000   -0.003000    0.002000
    0.022000    0.025000    0.015000
    0.030000   -0.006000   -0.017000
   -0.008000   -0.008000    0.007000
    0.005000    0.008000   -0.006000
   -0.015000    0.003000    0.013000
    0.084000   -0.053000   -0.041000
   -0.051000   -0.011000   -0.034000
   -0.024000   -0.053000   -0.076000
   -0.002000    0.070000    0.087000
   -0.177000   -0.165000   -0.265000
    0.115000   -0.034000   -0.004000
   -0.364000   -0.007000   -0.122000
   -0.053000   -0.023000   -0.046000
   -0.110000    0.034000   -0.023000
   -0.018000    0.064000    0.081000
    0.136000   -0.011000    0.124000
   -0.041000   -0.007000   -0.128000
    0.272000   -0.051000    0.284000
   -0.066000    0.015000    0.002000
    0.390000   -0.101000   -0.044000
    0.017000    0.021000    0.145000
    0.176000   -0.078000   -0.211000
    0.000000   -0.023000   -0.125000
    0.182000   -0.018000    0.103000
   -0.097000    0.026000    0.018000
    0.016000   -0.001000   -0.011000
    0.009000   -0.009000    0.007000
    0.005000    0.001000   -0.000000
   -0.047000    0.004000    0.054000
   -0.068000   -0.014000   -0.033000
    0.029000    0.028000   -0.032000
   -0.004000    0.001000    0.005000
   -0.044000   -0.015000   -0.059000
    0.042000   -0.014000    0.030000
    0.028000    0.049000   -0.067000
   -0.001000   -0.005000    0.002000
    0.010000   -0.012000   -0.077000
   -0.033000    0.079000   -0.035000
    0.006000    0.022000    0.060000
    0.002000   -0.001000   -0.000000
   -0.001000   -0.084000   -0.073000
   -0.022000    0.013000    0.014000
   -0.053000   -0.007000   -0.055000
    0.025000   -0.005000    0.003000
   -0.002000    0.003000    0.001000
   -0.003000    0.001000    0.027000
    0.010000    0.002000   -0.003000
   -0.014000   -0.002000    0.001000
vibration  135
   -0.000000   -0.000000    0.000000
   -0.000000    0.000000    0.000000
   -0.001000   -0.000000    0.001000
   -0.015000   -0.009000   -0.002000
    0.159000    0.210000   -0.120000
   -0.167000    0.015000    0.078000
    0.255000   -0.003000    0.132000
    0.003000   -0.018000    0.001000
   -0.174000    0.169000    0.111000
    0.137000   -0.101000    0.032000
    0.076000    0.262000   -0.100000
   -0.005000   -0.002000   -0.019000
    0.206000   -0.009000    0.227000
    0.067000    0.059000   -0.156000
   -0.142000    0.079000    0.231000
   -0.024000   -0.034000   -0.019000
    0.009000    0.008000    0.002000
    0.000000    0.001000    0.001000
   -0.001000   -0.000000   -0.000000
   -0.001000    0.001000    0.000000
    0.001000    0.000000    0.001000
    0.000000   -0.001000   -0.002000
   -0.002000   -0.000000   -0.001000
    0.003000   -0.000000    0.000000
    0.001000   -0.000000    0.000000
    0.002000   -0.002000   -0.001000
    0.000000    0.000000    0.000000
   -0.004000    0.001000    0.002000
    0.005000   -0.001000    0.004000
   -0.008000    0.001000   -0.015000
   -0.002000    0.000000   -0.003000
   -0.001000   -0.000000   -0.004000
   -0.002000    0.001000    0.001000
    0.002000   -0.002000   -0.010000
    0.003000    0.000000    0.005000
   -0.012000   -0.000000   -0.017000
    0.001000   -0.002000   -0.008000
    0.007000    0.001000   -0.000000
   -0.020000    0.007000    0.031000
   -0.005000    0.013000    0.008000
    0.174000   -0.164000   -0.052000
    0.050000    0.139000    0.003000
   -0.100000   -0.153000   -0.134000
    0.002000   -0.006000    0.016000
   -0.145000   -0.050000   -0.188000
    0.120000   -0.060000    0.083000
    0.070000    0.169000   -0.190000
   -0.012000   -0.002000    0.006000
    0.123000    0.141000   -0.111000
   -0.124000   -0.049000   -0.042000
    0.194000   -0.086000   -0.011000
    0.005000    0.002000   -0.001000
    0.006000    0.034000    0.030000
   -0.002000   -0.004000   -0.003000
    0.001000   -0.000000   -0.001000
   -0.001000    0.002000    0.005000
    0.004000   -0.002000   -0.005000
    0.004000   -0.004000   -0.016000
   -0.005000   -0.001000    0.001000
   -0.004000   -0.001000   -0.000000
vibration  136
   -0.000000    0.000000   -0.001000
    0.000000   -0.001000   -0.001000
    0.001000    0.001000   -0.004000
    0.011000    0.006000    0.003000
   -0.083000   -0.103000    0.069000
    0.074000    0.011000   -0.056000
   -0.135000   -0.020000   -0.091000
    0.000000    0.005000   -0.000000
    0.034000   -0.042000   -0.033000
   -0.029000    0.025000   -0.011000
   -0.016000   -0.064000    0.027000
    0.003000    0.002000    0.004000
   -0.063000   -0.004000   -0.069000
   -0.026000   -0.015000    0.048000
    0.039000   -0.023000   -0.065000
   -0.000000    0.004000    0.009000
    0.002000   -0.001000   -0.010000
   -0.021000    0.100000    0.125000
    0.089000   -0.071000   -0.059000
   -0.202000    0.213000    0.220000
   -0.043000   -0.015000   -0.033000
    0.072000    0.160000    0.219000
   -0.051000    0.050000    0.044000
    0.003000    0.059000    0.066000
    0.106000   -0.069000   -0.044000
   -0.193000    0.259000    0.204000
   -0.091000   -0.012000   -0.056000
    0.068000   -0.024000   -0.026000
   -0.065000    0.006000   -0.068000
    0.172000   -0.030000    0.263000
    0.002000    0.008000    0.052000
    0.086000   -0.011000    0.055000
    0.044000   -0.013000   -0.013000
   -0.024000    0.032000    0.176000
   -0.065000    0.001000   -0.083000
    0.171000    0.011000    0.248000
    0.008000    0.023000    0.113000
    0.008000   -0.002000   -0.006000
   -0.005000   -0.001000    0.017000
   -0.003000    0.007000    0.003000
    0.078000   -0.078000   -0.019000
    0.018000    0.060000   -0.000000
   -0.044000   -0.067000   -0.066000
   -0.001000   -0.003000    0.008000
   -0.084000   -0.024000   -0.098000
    0.077000   -0.024000    0.049000
    0.047000    0.089000   -0.113000
   -0.011000   -0.002000    0.008000
    0.107000    0.114000   -0.124000
   -0.110000   -0.020000   -0.041000
    0.171000   -0.071000   -0.001000
   -0.001000    0.003000    0.003000
   -0.001000    0.080000    0.071000
    0.008000   -0.043000   -0.045000
    0.006000    0.011000    0.027000
   -0.002000   -0.011000   -0.041000
    0.000000    0.004000    0.002000
   -0.001000    0.023000    0.046000
    0.003000    0.000000   -0.001000
   -0.009000   -0.001000   -0.000000
vibration  137
   -0.000000    0.000000   -0.000000
    0.000000   -0.000000   -0.000000
   -0.001000   -0.002000    0.000000
   -0.015000   -0.009000   -0.003000
    0.159000    0.206000   -0.122000
   -0.158000    0.011000    0.077000
    0.259000   -0.004000    0.131000
    0.003000   -0.012000    0.002000
   -0.130000    0.113000    0.069000
    0.100000   -0.067000    0.016000
    0.054000    0.183000   -0.068000
   -0.002000    0.001000   -0.014000
    0.141000   -0.006000    0.154000
    0.052000    0.038000   -0.105000
   -0.101000    0.044000    0.157000
   -0.024000   -0.028000   -0.013000
    0.007000    0.010000    0.003000
   -0.004000    0.021000    0.027000
    0.018000   -0.016000   -0.014000
   -0.045000    0.046000    0.046000
   -0.009000   -0.002000   -0.005000
    0.012000    0.031000    0.041000
   -0.010000    0.010000    0.009000
   -0.004000    0.012000    0.012000
    0.022000   -0.015000   -0.010000
   -0.041000    0.054000    0.042000
   -0.019000   -0.002000   -0.010000
    0.017000   -0.006000   -0.004000
   -0.016000    0.001000   -0.018000
    0.042000   -0.007000    0.062000
    0.001000    0.002000    0.012000
    0.023000   -0.004000    0.012000
    0.010000   -0.002000   -0.000000
   -0.003000    0.006000    0.037000
   -0.015000   -0.000000   -0.021000
    0.045000    0.002000    0.062000
    0.001000    0.006000    0.028000
   -0.007000    0.001000    0.002000
    0.028000   -0.009000   -0.035000
    0.005000   -0.013000   -0.006000
   -0.183000    0.169000    0.058000
   -0.062000   -0.145000   -0.007000
    0.109000    0.162000    0.128000
   -0.003000    0.008000   -0.015000
    0.147000    0.047000    0.181000
   -0.120000    0.058000   -0.080000
   -0.067000   -0.168000    0.185000
    0.018000    0.001000   -0.011000
   -0.191000   -0.220000    0.166000
    0.184000    0.089000    0.057000
   -0.306000    0.140000    0.034000
    0.005000   -0.002000   -0.004000
    0.006000    0.067000    0.058000
   -0.000000   -0.013000   -0.013000
   -0.000000    0.002000    0.005000
    0.002000   -0.004000   -0.013000
   -0.006000    0.002000    0.004000
   -0.009000    0.009000    0.046000
   -0.003000   -0.001000    0.000000
    0.003000    0.000000    0.000000
vibration  138
    0.001000    0.000000    0.000000
   -0.002000   -0.000000    0.001000
    0.019000    0.025000   -0.028000
   -0.013000   -0.010000   -0.005000
    0.017000    0.056000   -0.002000
   -0.032000   -0.020000    0.038000
    0.031000    0.056000    0.079000
   -0.009000    0.001000   -0.003000
    0.060000    0.029000    0.057000
   -0.033000   -0.030000    0.062000
   -0.046000   -0.004000   -0.045000
   -0.006000   -0.007000    0.008000
   -0.005000   -0.046000    0.033000
   -0.043000    0.040000   -0.039000
    0.020000    0.065000    0.017000
    0.047000   -0.010000   -0.046000
    0.002000   -0.092000   -0.070000
   -0.001000    0.009000    0.009000
    0.004000    0.007000    0.011000
    0.003000    0.010000    0.015000
   -0.009000   -0.018000   -0.026000
    0.025000    0.031000    0.048000
   -0.006000    0.013000    0.014000
    0.002000    0.015000    0.018000
    0.021000   -0.022000   -0.019000
   -0.041000    0.044000    0.033000
   -0.015000    0.012000    0.010000
   -0.007000    0.000000   -0.007000
    0.008000   -0.000000    0.010000
   -0.010000   -0.001000   -0.014000
   -0.005000    0.001000   -0.004000
    0.001000   -0.001000   -0.005000
   -0.001000    0.001000    0.003000
    0.004000   -0.003000   -0.012000
    0.003000   -0.000000    0.001000
   -0.002000   -0.002000   -0.006000
   -0.003000   -0.001000   -0.005000
   -0.002000    0.011000    0.014000
    0.017000   -0.003000    0.008000
   -0.001000   -0.001000    0.001000
   -0.014000   -0.001000    0.015000
   -0.022000   -0.002000   -0.009000
    0.017000    0.018000   -0.016000
   -0.004000    0.002000   -0.002000
    0.006000   -0.004000   -0.008000
    0.004000   -0.013000    0.006000
   -0.005000    0.006000   -0.003000
   -0.001000   -0.000000    0.001000
   -0.016000   -0.026000   -0.018000
    0.003000    0.025000   -0.004000
   -0.021000    0.011000    0.010000
   -0.010000    0.116000    0.105000
   -0.032000   -0.697000   -0.590000
    0.007000    0.006000    0.002000
    0.010000   -0.003000    0.002000
   -0.000000    0.001000    0.003000
   -0.002000   -0.011000   -0.029000
   -0.026000    0.069000    0.216000
   -0.012000    0.008000    0.011000
   -0.002000   -0.002000   -0.002000
vibration  139
    0.001000   -0.000000   -0.000000
    0.001000   -0.003000   -0.003000
    0.003000    0.005000    0.003000
    0.004000    0.003000    0.001000
   -0.013000   -0.024000    0.007000
    0.016000    0.004000   -0.012000
   -0.023000   -0.013000   -0.025000
    0.002000   -0.000000    0.000000
   -0.010000   -0.006000   -0.011000
    0.006000    0.006000   -0.012000
    0.010000   -0.001000    0.011000
    0.001000    0.001000   -0.002000
    0.001000    0.012000   -0.008000
    0.009000   -0.008000    0.008000
   -0.003000   -0.012000   -0.004000
   -0.010000    0.003000    0.010000
   -0.005000    0.022000    0.019000
    0.000000    0.000000    0.001000
   -0.000000   -0.002000   -0.003000
   -0.002000   -0.002000   -0.002000
    0.004000    0.004000    0.006000
   -0.003000   -0.005000   -0.007000
   -0.005000   -0.001000   -0.003000
    0.006000   -0.002000   -0.001000
    0.001000    0.002000    0.002000
    0.007000   -0.006000   -0.000000
   -0.003000   -0.001000   -0.003000
   -0.007000   -0.003000   -0.029000
    0.007000    0.002000    0.029000
   -0.046000    0.009000   -0.042000
    0.019000   -0.008000   -0.022000
   -0.032000    0.004000   -0.019000
   -0.021000    0.012000    0.040000
    0.019000   -0.015000   -0.064000
    0.010000   -0.005000   -0.014000
    0.002000   -0.007000   -0.030000
   -0.012000    0.001000   -0.005000
    0.015000    0.056000    0.078000
    0.061000   -0.010000    0.034000
   -0.005000   -0.001000    0.002000
   -0.038000   -0.022000    0.055000
   -0.067000   -0.004000   -0.029000
    0.048000    0.049000   -0.058000
   -0.011000    0.007000   -0.007000
    0.014000   -0.015000   -0.037000
    0.013000   -0.051000    0.022000
   -0.027000    0.036000   -0.011000
   -0.010000   -0.001000    0.009000
    0.001000   -0.031000   -0.113000
   -0.037000    0.057000   -0.025000
    0.011000   -0.004000    0.014000
    0.003000   -0.026000   -0.023000
    0.008000    0.151000    0.130000
   -0.002000   -0.003000   -0.003000
    0.008000   -0.001000    0.005000
    0.005000   -0.002000   -0.002000
   -0.011000   -0.049000   -0.124000
   -0.097000    0.323000    0.863000
    0.005000   -0.002000   -0.004000
   -0.023000   -0.011000   -0.011000
vibration  140
    0.000000    0.000000   -0.000000
   -0.001000    0.001000    0.000000
   -0.003000   -0.004000   -0.000000
   -0.000000   -0.000000    0.000000
    0.003000    0.003000   -0.003000
   -0.003000    0.000000    0.002000
    0.005000   -0.000000    0.002000
    0.001000   -0.000000    0.000000
   -0.001000    0.001000    0.001000
   -0.002000    0.000000    0.001000
   -0.002000   -0.000000   -0.003000
    0.000000    0.000000   -0.000000
   -0.000000   -0.003000    0.001000
   -0.001000    0.001000    0.001000
   -0.001000    0.000000    0.001000
   -0.001000   -0.001000   -0.000000
    0.010000    0.007000    0.002000
   -0.116000    0.026000   -0.005000
    0.086000   -0.016000    0.010000
   -0.014000    0.085000    0.116000
   -0.099000   -0.048000   -0.094000
    0.009000    0.119000    0.153000
    0.146000    0.013000    0.065000
   -0.204000    0.042000   -0.013000
   -0.042000   -0.027000   -0.046000
   -0.114000    0.036000    0.002000
   -0.000000    0.059000    0.075000
    0.077000   -0.048000   -0.152000
   -0.159000    0.040000    0.029000
   -0.139000    0.050000    0.084000
    0.339000   -0.089000   -0.071000
   -0.440000    0.090000    0.001000
   -0.193000    0.073000    0.158000
   -0.030000   -0.042000   -0.294000
    0.159000   -0.034000    0.022000
   -0.020000   -0.049000   -0.247000
   -0.237000    0.055000   -0.003000
    0.015000   -0.015000   -0.033000
   -0.016000    0.003000   -0.007000
    0.002000    0.000000   -0.001000
    0.007000    0.002000   -0.008000
    0.012000    0.002000    0.004000
   -0.012000   -0.013000    0.011000
    0.003000   -0.002000    0.001000
   -0.003000    0.002000    0.006000
   -0.007000    0.007000   -0.007000
    0.001000   -0.003000    0.006000
    0.003000    0.000000   -0.003000
    0.001000    0.009000    0.027000
    0.007000   -0.014000    0.005000
   -0.001000    0.001000   -0.002000
   -0.000000   -0.000000   -0.000000
    0.000000    0.019000    0.016000
    0.011000   -0.015000   -0.017000
    0.061000   -0.015000    0.025000
    0.026000    0.003000    0.029000
    0.003000    0.012000    0.031000
    0.026000   -0.092000   -0.235000
   -0.005000   -0.001000    0.001000
   -0.007000    0.001000    0.003000
vibration  141
   -0.000000    0.001000   -0.000000
   -0.000000   -0.000000   -0.000000
    0.003000    0.005000   -0.005000
   -0.002000   -0.002000   -0.001000
    0.003000    0.010000    0.001000
   -0.006000   -0.002000    0.005000
    0.006000    0.008000    0.012000
   -0.002000    0.000000   -0.000000
    0.007000    0.003000    0.005000
    0.000000   -0.004000    0.005000
   -0.002000    0.002000   -0.002000
   -0.001000   -0.001000    0.001000
    0.000000   -0.002000    0.004000
   -0.002000    0.004000   -0.006000
    0.003000    0.007000    0.001000
    0.007000   -0.002000   -0.006000
   -0.018000   -0.033000   -0.023000
    0.229000    0.008000    0.089000
   -0.122000   -0.034000   -0.086000
   -0.092000   -0.075000   -0.142000
    0.189000    0.134000    0.235000
   -0.060000   -0.235000   -0.322000
   -0.280000   -0.038000   -0.138000
    0.367000   -0.089000    0.003000
    0.091000    0.066000    0.109000
    0.207000   -0.042000    0.036000
   -0.107000   -0.129000   -0.211000
    0.087000   -0.035000   -0.058000
   -0.111000    0.022000   -0.021000
   -0.017000    0.026000    0.117000
    0.176000   -0.042000   -0.015000
   -0.215000    0.046000    0.026000
   -0.085000    0.029000    0.047000
   -0.039000   -0.008000   -0.091000
    0.077000   -0.014000    0.025000
   -0.010000   -0.021000   -0.102000
   -0.123000    0.031000    0.010000
    0.012000   -0.005000   -0.014000
   -0.006000    0.001000   -0.003000
    0.001000    0.000000   -0.000000
    0.002000    0.001000   -0.002000
    0.004000   -0.000000    0.001000
   -0.004000   -0.005000    0.004000
    0.001000   -0.001000    0.001000
   -0.001000    0.001000    0.002000
   -0.005000    0.003000   -0.003000
   -0.001000   -0.001000    0.004000
    0.001000    0.000000   -0.001000
   -0.002000    0.001000    0.014000
    0.006000   -0.005000    0.003000
   -0.004000    0.002000   -0.000000
   -0.002000    0.023000    0.020000
   -0.008000   -0.126000   -0.107000
   -0.020000    0.014000    0.015000
   -0.018000    0.029000    0.046000
    0.012000   -0.001000    0.006000
    0.000000    0.005000    0.014000
    0.011000   -0.046000   -0.105000
    0.011000    0.005000   -0.000000
   -0.007000   -0.000000    0.001000
vibration  142
   -0.001000    0.000000   -0.000000
   -0.000000    0.000000    0.001000
   -0.002000    0.001000    0.006000
    0.002000    0.001000    0.001000
    0.003000   -0.001000   -0.003000
   -0.004000    0.002000    0.002000
    0.004000   -0.004000   -0.003000
    0.000000    0.000000    0.000000
   -0.008000   -0.006000   -0.010000
    0.017000    0.000000   -0.013000
    0.017000    0.006000    0.018000
   -0.000000    0.000000   -0.000000
    0.009000    0.023000   -0.003000
    0.018000   -0.006000   -0.005000
   -0.004000   -0.011000   -0.002000
   -0.007000    0.003000    0.006000
   -0.061000    0.023000    0.051000
    0.131000   -0.088000   -0.072000
   -0.145000    0.154000    0.148000
    0.202000   -0.167000   -0.172000
    0.051000   -0.104000   -0.113000
    0.168000    0.037000    0.111000
   -0.180000    0.075000    0.029000
    0.209000    0.055000    0.129000
    0.175000   -0.135000   -0.101000
   -0.131000    0.185000    0.165000
   -0.052000    0.075000    0.077000
   -0.002000   -0.028000   -0.159000
    0.114000   -0.001000    0.177000
   -0.171000    0.015000   -0.213000
   -0.055000   -0.002000   -0.105000
    0.056000   -0.030000   -0.131000
   -0.026000    0.043000    0.220000
    0.163000   -0.082000   -0.236000
   -0.061000   -0.022000   -0.201000
    0.188000   -0.014000    0.126000
    0.013000    0.019000    0.101000
   -0.033000   -0.031000   -0.047000
   -0.013000   -0.000000   -0.008000
    0.001000    0.000000   -0.000000
    0.010000    0.009000   -0.018000
    0.019000    0.003000    0.008000
   -0.010000   -0.009000    0.014000
    0.001000   -0.001000    0.001000
   -0.005000    0.005000    0.009000
    0.008000    0.014000   -0.000000
    0.016000   -0.014000   -0.006000
    0.002000    0.000000   -0.002000
    0.003000    0.008000    0.017000
    0.002000   -0.010000    0.002000
    0.002000    0.001000   -0.001000
    0.011000   -0.026000   -0.028000
    0.015000    0.039000    0.033000
   -0.010000    0.008000    0.007000
   -0.010000    0.003000    0.010000
    0.001000    0.001000    0.003000
    0.008000    0.018000    0.041000
    0.028000   -0.047000   -0.165000
    0.038000    0.002000   -0.016000
    0.023000    0.007000    0.007000
vibration  143
   -0.000000    0.000000    0.001000
   -0.000000    0.001000    0.000000
   -0.001000   -0.003000   -0.003000
   -0.002000   -0.002000   -0.001000
   -0.002000    0.003000    0.003000
    0.005000   -0.003000   -0.003000
   -0.002000    0.004000    0.005000
    0.000000   -0.000000   -0.000000
    0.009000    0.006000    0.010000
   -0.021000    0.002000    0.013000
   -0.020000   -0.007000   -0.020000
    0.000000   -0.000000    0.000000
   -0.010000   -0.027000    0.003000
   -0.021000    0.005000    0.008000
    0.004000    0.012000    0.002000
    0.008000   -0.002000   -0.006000
    0.085000   -0.026000   -0.063000
   -0.103000    0.083000    0.073000
    0.117000   -0.136000   -0.135000
   -0.182000    0.141000    0.138000
   -0.025000    0.100000    0.117000
   -0.143000   -0.049000   -0.115000
    0.123000   -0.068000   -0.040000
   -0.121000   -0.058000   -0.107000
   -0.147000    0.136000    0.112000
    0.158000   -0.184000   -0.137000
    0.056000   -0.101000   -0.113000
   -0.061000   -0.022000   -0.194000
    0.154000   -0.006000    0.212000
   -0.202000    0.025000   -0.271000
   -0.097000    0.007000   -0.106000
    0.089000   -0.037000   -0.140000
   -0.005000    0.036000    0.212000
    0.170000   -0.077000   -0.204000
   -0.090000   -0.018000   -0.218000
    0.201000   -0.008000    0.168000
    0.063000    0.010000    0.113000
   -0.062000   -0.036000   -0.051000
   -0.011000   -0.001000   -0.006000
    0.000000   -0.000000   -0.000000
    0.011000    0.010000   -0.021000
    0.020000    0.006000    0.008000
   -0.007000   -0.006000    0.013000
    0.000000   -0.000000    0.001000
   -0.006000    0.005000    0.008000
    0.014000    0.013000    0.004000
    0.020000   -0.016000   -0.011000
    0.002000    0.000000   -0.002000
    0.002000    0.005000    0.011000
   -0.001000   -0.007000   -0.001000
    0.002000    0.001000    0.001000
   -0.015000    0.027000    0.030000
   -0.020000   -0.026000   -0.027000
    0.009000   -0.004000   -0.002000
    0.012000    0.012000    0.035000
   -0.006000    0.002000    0.001000
    0.011000    0.017000    0.037000
    0.025000   -0.013000   -0.097000
   -0.050000   -0.004000    0.020000
    0.040000    0.010000    0.009000
vibration  144
    0.002000    0.002000   -0.000000
   -0.007000   -0.002000    0.000000
    0.024000    0.044000   -0.036000
    0.009000    0.005000    0.001000
    0.022000    0.014000   -0.010000
   -0.058000    0.009000    0.035000
    0.026000    0.006000    0.008000
   -0.003000    0.005000   -0.000000
   -0.020000   -0.011000   -0.023000
    0.095000   -0.033000   -0.025000
    0.072000    0.036000    0.072000
   -0.001000   -0.001000    0.006000
    0.044000    0.101000    0.001000
    0.081000    0.005000   -0.070000
   -0.012000   -0.030000    0.003000
   -0.031000   -0.014000   -0.003000
   -0.545000   -0.023000    0.231000
   -0.083000    0.048000    0.049000
    0.053000   -0.038000   -0.036000
    0.004000   -0.020000    0.020000
   -0.006000    0.020000    0.023000
   -0.024000   -0.003000   -0.011000
    0.031000   -0.015000   -0.007000
   -0.019000   -0.013000   -0.021000
   -0.037000    0.032000    0.026000
    0.036000   -0.043000   -0.033000
    0.005000   -0.025000   -0.032000
   -0.016000    0.005000    0.006000
   -0.001000   -0.001000   -0.005000
    0.008000   -0.000000    0.007000
   -0.006000    0.002000    0.006000
    0.008000   -0.002000    0.005000
    0.007000   -0.004000   -0.016000
   -0.003000    0.003000    0.011000
    0.013000    0.000000    0.015000
    0.039000   -0.008000    0.052000
   -0.029000   -0.002000   -0.031000
   -0.311000   -0.071000   -0.073000
   -0.014000   -0.005000    0.007000
   -0.000000   -0.003000   -0.001000
    0.024000    0.020000   -0.048000
    0.039000    0.036000    0.012000
   -0.005000   -0.004000    0.014000
   -0.003000    0.002000   -0.002000
   -0.013000    0.010000    0.008000
    0.057000    0.011000    0.027000
    0.049000   -0.033000   -0.037000
    0.005000    0.000000   -0.002000
    0.012000    0.004000   -0.016000
   -0.033000   -0.007000   -0.016000
    0.014000   -0.000000    0.003000
    0.079000   -0.008000   -0.048000
    0.081000   -0.343000   -0.251000
    0.063000   -0.013000   -0.033000
    0.025000   -0.004000    0.007000
    0.031000    0.003000    0.022000
    0.046000    0.008000    0.019000
    0.025000    0.179000    0.230000
    0.301000    0.039000   -0.105000
    0.173000    0.034000    0.019000
vibration  145
   -0.000000    0.001000    0.002000
    0.000000   -0.001000    0.002000
    0.017000    0.018000   -0.034000
    0.004000    0.002000    0.000000
    0.011000    0.008000   -0.005000
   -0.030000    0.004000    0.018000
    0.014000    0.004000    0.006000
   -0.002000    0.003000   -0.000000
   -0.008000   -0.004000   -0.009000
    0.046000   -0.018000   -0.009000
    0.033000    0.017000    0.032000
   -0.001000   -0.001000    0.003000
    0.021000    0.046000    0.002000
    0.038000    0.005000   -0.036000
   -0.005000   -0.012000    0.002000
   -0.013000   -0.008000   -0.004000
   -0.270000   -0.020000    0.107000
   -0.046000    0.025000    0.023000
    0.028000   -0.020000   -0.019000
   -0.000000   -0.007000    0.012000
   -0.005000    0.010000    0.011000
   -0.015000   -0.002000   -0.009000
    0.024000   -0.010000   -0.004000
   -0.012000   -0.009000   -0.014000
   -0.028000    0.025000    0.021000
    0.029000   -0.032000   -0.025000
    0.016000   -0.022000   -0.024000
   -0.016000   -0.005000   -0.047000
    0.034000   -0.001000    0.045000
   -0.043000    0.004000   -0.056000
   -0.020000    0.002000   -0.017000
   -0.001000   -0.002000   -0.023000
   -0.004000    0.005000    0.028000
    0.017000   -0.010000   -0.026000
   -0.028000   -0.000000   -0.033000
   -0.057000    0.013000   -0.072000
    0.063000   -0.002000    0.051000
    0.517000    0.106000    0.104000
    0.020000    0.007000   -0.016000
    0.001000    0.005000    0.002000
   -0.037000   -0.029000    0.074000
   -0.062000   -0.060000   -0.019000
    0.007000    0.006000   -0.022000
    0.005000   -0.003000    0.004000
    0.019000   -0.015000   -0.011000
   -0.094000   -0.012000   -0.045000
   -0.075000    0.051000    0.059000
   -0.007000   -0.001000    0.003000
   -0.018000   -0.005000    0.025000
    0.054000    0.012000    0.026000
   -0.022000    0.001000   -0.004000
    0.038000    0.003000   -0.017000
    0.040000   -0.211000   -0.158000
    0.033000   -0.002000   -0.013000
   -0.003000    0.003000    0.006000
   -0.057000   -0.001000   -0.025000
   -0.074000   -0.006000   -0.018000
   -0.038000   -0.340000   -0.459000
    0.148000    0.020000   -0.051000
   -0.286000   -0.055000   -0.029000
vibration  146
   -0.000000   -0.000000    0.000000
   -0.000000   -0.000000   -0.000000
    0.000000    0.000000    0.000000
   -0.035000    0.010000    0.023000
    0.399000   -0.164000    0.286000
   -0.153000   -0.311000   -0.204000
    0.158000    0.367000   -0.339000
   -0.006000    0.003000   -0.008000
   -0.044000   -0.094000    0.087000
    0.049000    0.097000    0.062000
    0.066000   -0.037000   -0.059000
   -0.000000   -0.006000    0.004000
    0.045000   -0.026000   -0.038000
    0.033000    0.066000    0.044000
   -0.074000    0.028000   -0.050000
    0.001000   -0.001000   -0.001000
    0.000000    0.000000    0.000000
    0.000000    0.000000   -0.000000
    0.000000    0.000000    0.000000
   -0.000000    0.000000   -0.000000
    0.000000   -0.000000   -0.000000
   -0.000000    0.000000    0.000000
    0.000000   -0.000000   -0.000000
   -0.000000    0.000000    0.000000
   -0.000000   -0.000000    0.000000
    0.000000    0.000000    0.000000
   -0.000000   -0.000000   -0.000000
    0.000000   -0.000000   -0.000000
    0.000000   -0.000000    0.000000
   -0.000000    0.000000    0.000000
   -0.000000   -0.000000   -0.000000
    0.000000    0.000000    0.000000
   -0.000000    0.000000   -0.000000
    0.000000   -0.000000    0.000000
   -0.000000   -0.000000   -0.000000
    0.000000    0.000000    0.000000
    0.000000   -0.000000    0.000000
    0.000000    0.000000    0.000000
    0.001000    0.001000    0.001000
   -0.001000   -0.006000    0.004000
    0.044000    0.030000    0.042000
    0.039000   -0.017000   -0.077000
   -0.073000    0.054000   -0.013000
   -0.002000    0.003000   -0.000000
   -0.014000   -0.037000    0.019000
    0.017000   -0.008000   -0.035000
    0.018000    0.014000    0.017000
   -0.018000   -0.010000   -0.011000
    0.219000   -0.170000    0.046000
   -0.101000    0.046000    0.197000
    0.085000    0.234000   -0.116000
   -0.000000   -0.000000   -0.000000
    0.000000    0.002000    0.001000
   -0.000000    0.000000    0.000000
   -0.000000   -0.000000   -0.000000
   -0.000000   -0.000000   -0.000000
    0.000000   -0.000000    0.000000
   -0.000000   -0.000000   -0.001000
    0.000000    0.000000    0.000000
   -0.000000   -0.000000   -0.000000
vibration  147
    0.000000   -0.000000    0.000000
    0.000000   -0.000000   -0.000000
    0.000000   -0.000000    0.000000
   -0.018000    0.006000    0.012000
    0.212000   -0.087000    0.152000
   -0.082000   -0.168000   -0.111000
    0.082000    0.193000   -0.178000
   -0.005000    0.002000   -0.006000
   -0.033000   -0.070000    0.065000
    0.037000    0.073000    0.047000
    0.050000   -0.028000   -0.045000
   -0.000000   -0.004000    0.002000
    0.027000   -0.016000   -0.023000
    0.020000    0.040000    0.027000
   -0.044000    0.017000   -0.030000
    0.001000   -0.000000   -0.001000
    0.000000    0.000000    0.000000
   -0.000000    0.000000    0.000000
    0.000000   -0.000000   -0.000000
   -0.000000    0.000000    0.000000
    0.000000   -0.000000   -0.000000
   -0.000000    0.000000    0.000000
    0.000000   -0.000000   -0.000000
   -0.000000    0.000000    0.000000
   -0.000000    0.000000    0.000000
    0.000000    0.000000    0.000000
   -0.000000   -0.000000   -0.000000
    0.000000   -0.000000   -0.000000
    0.000000   -0.000000    0.000000
   -0.000000    0.000000    0.000000
   -0.000000    0.000000   -0.000000
    0.000000    0.000000    0.000000
   -0.000000   -0.000000   -0.000000
    0.000000   -0.000000    0.000000
   -0.000000    0.000000    0.000000
    0.000000   -0.000000   -0.000000
    0.000000    0.000000    0.000000
   -0.000000    0.000000    0.000000
   -0.001000   -0.001000   -0.001000
    0.002000    0.014000   -0.010000
   -0.107000   -0.073000   -0.102000
   -0.094000    0.042000    0.186000
    0.176000   -0.130000    0.032000
    0.003000   -0.004000    0.000000
    0.023000    0.059000   -0.030000
   -0.027000    0.012000    0.054000
   -0.028000   -0.021000   -0.026000
    0.030000    0.017000    0.021000
   -0.384000    0.299000   -0.081000
    0.182000   -0.083000   -0.354000
   -0.146000   -0.405000    0.201000
   -0.000000   -0.000000   -0.000000
    0.000000    0.001000    0.001000
   -0.000000   -0.000000   -0.000000
    0.000000   -0.000000   -0.000000
    0.000000   -0.000000   -0.000000
    0.000000   -0.000000   -0.000000
   -0.000000    0.002000    0.001000
    0.000000    0.000000    0.000000
   -0.000000   -0.000000    0.000000
vibration  148
   -0.000000   -0.000000   -0.000000
   -0.000000    0.000000    0.000000
    0.000000   -0.000000    0.000000
    0.001000   -0.000000   -0.001000
   -0.012000    0.005000   -0.009000
    0.005000    0.010000    0.007000
   -0.005000   -0.011000    0.010000
    0.003000   -0.001000    0.004000
    0.021000    0.045000   -0.042000
   -0.024000   -0.047000   -0.030000
   -0.033000    0.019000    0.029000
   -0.000000   -0.002000    0.001000
    0.017000   -0.009000   -0.015000
    0.012000    0.025000    0.017000
   -0.026000    0.010000   -0.018000
   -0.000000    0.000000   -0.000000
    0.000000   -0.000000   -0.000000
    0.000000   -0.000000   -0.000000
    0.000000    0.000000   -0.000000
   -0.000000    0.000000   -0.000000
    0.000000    0.000000    0.000000
   -0.000000    0.000000   -0.000000
   -0.000000    0.000000   -0.000000
   -0.000000    0.000000    0.000000
    0.000000   -0.000000   -0.000000
   -0.000000    0.000000   -0.000000
    0.000000    0.000000    0.000000
    0.000000    0.000000    0.000000
   -0.000000    0.000000   -0.000000
    0.000000   -0.000000   -0.000000
    0.000000   -0.000000    0.000000
   -0.000000   -0.000000   -0.000000
    0.000000   -0.000000    0.000000
   -0.000000    0.000000   -0.000000
    0.000000   -0.000000   -0.000000
   -0.000000    0.000000    0.000000
    0.000000   -0.000000    0.000000
    0.000000    0.000000    0.000000
    0.000000   -0.001000    0.001000
    0.006000    0.033000   -0.023000
   -0.253000   -0.177000   -0.236000
   -0.217000    0.098000    0.432000
    0.405000   -0.299000    0.073000
   -0.015000    0.021000   -0.000000
   -0.109000   -0.281000    0.143000
    0.136000   -0.065000   -0.277000
    0.149000    0.104000    0.137000
   -0.010000   -0.006000   -0.006000
    0.120000   -0.093000    0.025000
   -0.058000    0.026000    0.112000
    0.051000    0.139000   -0.068000
    0.000000    0.000000   -0.000000
   -0.000000   -0.000000    0.000000
   -0.000000    0.000000    0.000000
   -0.000000    0.000000    0.000000
    0.000000   -0.000000   -0.000000
   -0.000000   -0.000000    0.000000
    0.001000    0.000000   -0.001000
   -0.000000    0.000000   -0.000000
   -0.000000   -0.000000    0.000000
vibration  149
   -0.000000    0.000000    0.000000
    0.000000   -0.000000   -0.000000
   -0.000000    0.000000    0.000000
   -0.005000    0.002000    0.003000
    0.056000   -0.023000    0.039000
   -0.020000   -0.041000   -0.027000
    0.020000    0.046000   -0.043000
    0.024000   -0.012000    0.029000
    0.163000    0.348000   -0.323000
   -0.183000   -0.363000   -0.235000
   -0.257000    0.146000    0.224000
   -0.003000   -0.025000    0.016000
    0.198000   -0.108000   -0.171000
    0.141000    0.283000    0.189000
   -0.302000    0.116000   -0.206000
   -0.001000    0.001000   -0.001000
    0.000000   -0.000000   -0.000000
   -0.000000    0.000000   -0.000000
    0.000000    0.000000   -0.000000
    0.000000    0.000000    0.000000
   -0.000000    0.000000   -0.000000
    0.000000    0.000000    0.000000
    0.000000   -0.000000   -0.000000
   -0.000000    0.000000    0.000000
   -0.000000   -0.000000   -0.000000
    0.000000   -0.000000    0.000000
   -0.000000    0.000000   -0.000000
   -0.000000   -0.000000   -0.000000
    0.000000   -0.000000    0.000000
   -0.000000   -0.000000    0.000000
   -0.000000   -0.000000   -0.000000
   -0.000000   -0.000000    0.000000
   -0.000000   -0.000000   -0.000000
    0.000000   -0.000000    0.000000
   -0.000000   -0.000000    0.000000
    0.000000   -0.000000   -0.000000
   -0.000000   -0.000000    0.000000
   -0.000000   -0.000000    0.000000
   -0.000000    0.000000   -0.000000
   -0.001000   -0.003000    0.002000
    0.024000    0.017000    0.023000
    0.021000   -0.009000   -0.041000
   -0.039000    0.029000   -0.007000
    0.002000   -0.003000    0.000000
    0.013000    0.034000   -0.017000
   -0.016000    0.008000    0.033000
   -0.018000   -0.012000   -0.016000
    0.002000    0.001000    0.001000
   -0.024000    0.019000   -0.005000
    0.012000   -0.005000   -0.023000
   -0.010000   -0.027000    0.013000
   -0.000000    0.000000   -0.000000
    0.001000   -0.000000    0.001000
   -0.000000    0.000000    0.000000
   -0.000000   -0.000000   -0.000000
   -0.000000    0.000000   -0.000000
    0.000000   -0.000000   -0.000000
   -0.000000    0.000000    0.000000
   -0.000000    0.000000   -0.000000
    0.000000    0.000000   -0.000000
vibration  150
   -0.000000   -0.000000    0.000000
    0.000000    0.000000   -0.000000
   -0.000000   -0.000000    0.000000
   -0.012000    0.003000    0.008000
    0.135000   -0.056000    0.094000
   -0.049000   -0.100000   -0.066000
    0.055000    0.122000   -0.115000
    0.017000   -0.009000    0.020000
    0.113000    0.246000   -0.229000
   -0.127000   -0.252000   -0.162000
   -0.183000    0.104000    0.158000
    0.004000    0.032000   -0.022000
   -0.253000    0.137000    0.219000
   -0.176000   -0.353000   -0.236000
    0.387000   -0.152000    0.266000
   -0.001000   -0.001000    0.000000
    0.000000   -0.000000   -0.000000
    0.000000   -0.000000   -0.000000
   -0.000000    0.000000    0.000000
    0.000000    0.000000    0.000000
   -0.000000   -0.000000   -0.000000
   -0.000000    0.000000    0.000000
    0.000000   -0.000000   -0.000000
   -0.000000    0.000000    0.000000
   -0.000000    0.000000    0.000000
   -0.000000    0.000000   -0.000000
    0.000000    0.000000    0.000000
    0.000000   -0.000000   -0.000000
    0.000000    0.000000    0.000000
    0.000000    0.000000   -0.000000
   -0.000000    0.000000   -0.000000
    0.000000    0.000000    0.000000
   -0.000000    0.000000   -0.000000
    0.000000   -0.000000    0.000000
   -0.000000    0.000000   -0.000000
    0.000000    0.000000    0.000000
    0.000000    0.000000    0.000000
    0.000000    0.000000    0.000000
   -0.000000    0.000000    0.000000
    0.001000    0.004000   -0.002000
   -0.026000   -0.018000   -0.024000
   -0.022000    0.010000    0.044000
    0.043000   -0.032000    0.008000
    0.005000   -0.007000    0.000000
    0.034000    0.090000   -0.045000
   -0.042000    0.020000    0.085000
   -0.047000   -0.032000   -0.043000
   -0.001000   -0.001000   -0.000000
    0.013000   -0.009000    0.003000
   -0.004000    0.002000    0.008000
    0.005000    0.013000   -0.006000
   -0.000000   -0.000000   -0.000000
    0.001000    0.002000    0.001000
   -0.000000    0.000000    0.000000
   -0.000000    0.000000   -0.000000
   -0.000000   -0.000000   -0.000000
   -0.000000   -0.000000    0.000000
   -0.000000    0.000000   -0.000000
   -0.000000   -0.000000   -0.000000
   -0.000000    0.000000    0.000000
vibration  151
    0.000000   -0.000000   -0.000000
   -0.000000    0.000000   -0.000000
    0.000000   -0.000000    0.000000
   -0.003000    0.001000    0.002000
    0.032000   -0.013000    0.023000
   -0.012000   -0.025000   -0.016000
    0.013000    0.029000   -0.027000
    0.003000   -0.002000    0.004000
    0.020000    0.044000   -0.041000
   -0.023000   -0.045000   -0.029000
   -0.033000    0.019000    0.028000
    0.001000    0.006000   -0.004000
   -0.045000    0.024000    0.039000
   -0.031000   -0.063000   -0.042000
    0.069000   -0.027000    0.047000
   -0.000000   -0.000000    0.000000
    0.000000    0.000000   -0.000000
    0.000000    0.000000    0.000000
    0.000000    0.000000    0.000000
   -0.000000   -0.000000   -0.000000
    0.000000   -0.000000   -0.000000
   -0.000000    0.000000    0.000000
    0.000000   -0.000000   -0.000000
   -0.000000    0.000000    0.000000
   -0.000000    0.000000   -0.000000
    0.000000    0.000000    0.000000
   -0.000000    0.000000   -0.000000
   -0.000000    0.000000    0.000000
    0.000000   -0.000000   -0.000000
   -0.000000    0.000000    0.000000
   -0.000000    0.000000   -0.000000
    0.000000    0.000000    0.000000
   -0.000000    0.000000   -0.000000
    0.000000   -0.000000    0.000000
   -0.000000   -0.000000    0.000000
   -0.000000   -0.000000   -0.000000
   -0.000000    0.000000   -0.000000
   -0.000000   -0.000000   -0.000000
    0.001000   -0.000000   -0.000000
   -0.003000   -0.018000    0.012000
    0.137000    0.096000    0.127000
    0.115000   -0.052000   -0.228000
   -0.218000    0.164000   -0.041000
   -0.025000    0.035000   -0.001000
   -0.176000   -0.463000    0.234000
    0.217000   -0.104000   -0.442000
    0.244000    0.167000    0.222000
    0.012000    0.006000    0.007000
   -0.147000    0.112000   -0.032000
    0.063000   -0.029000   -0.123000
   -0.055000   -0.150000    0.073000
   -0.000000   -0.000000   -0.000000
    0.000000    0.001000    0.000000
    0.000000    0.000000   -0.000000
    0.000000   -0.000000   -0.000000
    0.000000    0.000000    0.000000
    0.000000   -0.000000   -0.000000
   -0.001000    0.001000    0.002000
   -0.000000   -0.000000   -0.000000
    0.000000   -0.000000   -0.000000
vibration  152
   -0.000000    0.000000   -0.000000
    0.000000    0.000000    0.000000
   -0.000000   -0.000000   -0.000000
   -0.025000    0.056000   -0.065000
    0.537000   -0.206000    0.362000
   -0.010000    0.002000   -0.020000
   -0.224000   -0.472000    0.438000
   -0.007000   -0.014000    0.002000
    0.038000    0.078000   -0.076000
    0.048000    0.092000    0.063000
    0.005000   -0.008000   -0.007000
    0.009000    0.003000    0.007000
   -0.002000    0.004000    0.006000
   -0.034000   -0.072000   -0.046000
   -0.067000    0.027000   -0.044000
   -0.001000    0.001000   -0.001000
    0.000000   -0.000000    0.000000
   -0.000000    0.000000   -0.000000
    0.000000    0.000000    0.000000
   -0.000000   -0.000000   -0.000000
   -0.000000    0.000000   -0.000000
    0.000000   -0.000000   -0.000000
   -0.000000    0.000000   -0.000000
    0.000000   -0.000000   -0.000000
    0.000000    0.000000   -0.000000
    0.000000   -0.000000   -0.000000
    0.000000    0.000000    0.000000
    0.000000    0.000000    0.000000
   -0.000000    0.000000   -0.000000
    0.000000   -0.000000   -0.000000
    0.000000    0.000000    0.000000
   -0.000000    0.000000   -0.000000
   -0.000000    0.000000    0.000000
   -0.000000    0.000000   -0.000000
   -0.000000    0.000000   -0.000000
    0.000000   -0.000000    0.000000
    0.000000    0.000000    0.000000
   -0.000000    0.000000    0.000000
    0.000000   -0.000000    0.000000
   -0.002000    0.001000    0.001000
   -0.000000    0.000000    0.001000
    0.010000   -0.004000   -0.020000
    0.016000   -0.012000    0.003000
    0.001000    0.001000   -0.001000
   -0.003000   -0.009000    0.004000
   -0.006000    0.003000    0.011000
   -0.000000   -0.000000   -0.001000
    0.004000   -0.011000    0.003000
   -0.078000    0.058000   -0.016000
   -0.006000    0.001000    0.015000
    0.031000    0.078000   -0.039000
    0.000000   -0.000000    0.000000
   -0.001000    0.000000   -0.002000
    0.000000    0.000000   -0.000000
   -0.000000    0.000000    0.000000
    0.000000   -0.000000   -0.000000
   -0.000000    0.000000   -0.000000
    0.000000    0.000000    0.000000
   -0.000000    0.000000    0.000000
   -0.000000   -0.000000   -0.000000
vibration  153
    0.000000   -0.000000    0.000000
    0.000000   -0.000000   -0.000000
   -0.000000    0.000000   -0.000000
    0.003000   -0.008000    0.008000
   -0.071000    0.027000   -0.048000
    0.004000    0.005000    0.006000
    0.030000    0.063000   -0.059000
    0.002000    0.004000   -0.001000
   -0.010000   -0.022000    0.021000
   -0.013000   -0.025000   -0.017000
   -0.001000    0.002000    0.002000
   -0.002000   -0.001000   -0.002000
    0.000000   -0.001000   -0.001000
    0.008000    0.016000    0.010000
    0.015000   -0.006000    0.010000
    0.000000   -0.000000    0.000000
   -0.000000    0.000000   -0.000000
    0.000000   -0.000000   -0.000000
   -0.000000    0.000000   -0.000000
    0.000000    0.000000    0.000000
   -0.000000    0.000000   -0.000000
    0.000000   -0.000000   -0.000000
    0.000000    0.000000   -0.000000
    0.000000   -0.000000   -0.000000
    0.000000    0.000000    0.000000
   -0.000000   -0.000000   -0.000000
   -0.000000    0.000000   -0.000000
    0.000000   -0.000000    0.000000
    0.000000    0.000000    0.000000
   -0.000000   -0.000000    0.000000
   -0.000000    0.000000   -0.000000
    0.000000    0.000000    0.000000
   -0.000000   -0.000000   -0.000000
    0.000000   -0.000000    0.000000
   -0.000000    0.000000    0.000000
    0.000000   -0.000000   -0.000000
   -0.000000   -0.000000   -0.000000
   -0.000000    0.000000   -0.000000
    0.000000   -0.001000    0.000000
   -0.028000    0.017000    0.016000
   -0.004000    0.005000    0.007000
    0.121000   -0.051000   -0.250000
    0.211000   -0.157000    0.045000
    0.012000    0.009000   -0.019000
   -0.054000   -0.146000    0.069000
   -0.081000    0.043000    0.165000
   -0.004000   -0.003000   -0.012000
    0.027000   -0.072000    0.024000
   -0.500000    0.367000   -0.102000
   -0.022000   -0.002000    0.060000
    0.201000    0.504000   -0.248000
   -0.000000   -0.000000   -0.000000
    0.000000   -0.000000    0.000000
   -0.000000    0.000000    0.000000
    0.000000   -0.000000   -0.000000
    0.000000    0.000000    0.000000
    0.000000    0.000000   -0.000000
   -0.001000   -0.000000    0.002000
    0.000000    0.000000   -0.000000
   -0.000000   -0.000000   -0.000000
vibration  154
   -0.000000    0.000000   -0.000000
   -0.000000    0.000000    0.000000
    0.000000   -0.000000    0.000000
    0.002000    0.000000    0.002000
   -0.017000    0.007000   -0.011000
   -0.007000   -0.014000   -0.009000
    0.004000    0.007000   -0.006000
   -0.011000   -0.019000    0.003000
    0.051000    0.113000   -0.110000
    0.064000    0.126000    0.086000
    0.009000   -0.011000   -0.009000
    0.007000    0.003000    0.006000
   -0.000000    0.001000    0.003000
   -0.026000   -0.055000   -0.035000
   -0.053000    0.023000   -0.036000
    0.000000   -0.000000    0.000000
   -0.000000    0.000000    0.000000
   -0.000000    0.000000    0.000000
    0.000000    0.000000    0.000000
   -0.000000   -0.000000   -0.000000
    0.000000   -0.000000   -0.000000
   -0.000000    0.000000    0.000000
   -0.000000   -0.000000   -0.000000
   -0.000000    0.000000    0.000000
   -0.000000   -0.000000   -0.000000
    0.000000    0.000000    0.000000
   -0.000000    0.000000    0.000000
   -0.000000    0.000000    0.000000
    0.000000   -0.000000   -0.000000
   -0.000000    0.000000    0.000000
   -0.000000   -0.000000   -0.000000
    0.000000    0.000000    0.000000
    0.000000   -0.000000    0.000000
   -0.000000    0.000000   -0.000000
    0.000000   -0.000000    0.000000
   -0.000000    0.000000    0.000000
   -0.000000    0.000000   -0.000000
   -0.000000   -0.000000   -0.000000
   -0.001000    0.002000   -0.001000
   -0.051000    0.031000    0.030000
   -0.008000    0.009000    0.009000
    0.218000   -0.093000   -0.452000
    0.396000   -0.300000    0.085000
    0.021000    0.017000   -0.033000
   -0.100000   -0.279000    0.134000
   -0.139000    0.075000    0.285000
   -0.010000   -0.006000   -0.020000
   -0.011000    0.037000   -0.015000
    0.246000   -0.179000    0.051000
   -0.004000    0.008000   -0.000000
   -0.107000   -0.273000    0.132000
    0.000000    0.000000   -0.000000
   -0.000000   -0.000000    0.000000
   -0.000000   -0.000000   -0.000000
    0.000000   -0.000000    0.000000
   -0.000000    0.000000    0.000000
    0.000000   -0.000000    0.000000
    0.000000    0.000000   -0.002000
    0.000000    0.000000    0.000000
    0.000000    0.000000    0.000000
vibration  155
    0.000000    0.000000    0.000000
    0.000000   -0.000000   -0.000000
   -0.000000    0.000000   -0.000000
    0.009000   -0.008000    0.016000
   -0.132000    0.053000   -0.089000
   -0.017000   -0.040000   -0.022000
    0.044000    0.090000   -0.084000
   -0.039000   -0.070000    0.010000
    0.189000    0.418000   -0.405000
    0.237000    0.462000    0.317000
    0.035000   -0.040000   -0.034000
    0.024000    0.010000    0.021000
    0.000000    0.005000    0.009000
   -0.094000   -0.200000   -0.129000
   -0.196000    0.084000   -0.134000
    0.000000   -0.002000    0.001000
   -0.000000    0.000000    0.000000
   -0.000000    0.000000    0.000000
    0.000000   -0.000000   -0.000000
   -0.000000   -0.000000    0.000000
    0.000000   -0.000000   -0.000000
   -0.000000    0.000000    0.000000
    0.000000   -0.000000   -0.000000
   -0.000000    0.000000    0.000000
   -0.000000   -0.000000   -0.000000
    0.000000    0.000000    0.000000
   -0.000000   -0.000000   -0.000000
   -0.000000   -0.000000   -0.000000
    0.000000   -0.000000    0.000000
   -0.000000    0.000000    0.000000
   -0.000000   -0.000000   -0.000000
    0.000000    0.000000    0.000000
   -0.000000   -0.000000   -0.000000
    0.000000   -0.000000    0.000000
   -0.000000    0.000000    0.000000
    0.000000   -0.000000   -0.000000
   -0.000000   -0.000000    0.000000
    0.000000    0.000000    0.000000
    0.000000   -0.001000    0.000000
    0.013000   -0.008000   -0.007000
    0.002000   -0.002000   -0.002000
   -0.054000    0.023000    0.112000
   -0.098000    0.075000   -0.021000
   -0.005000   -0.004000    0.008000
    0.025000    0.071000   -0.034000
    0.035000   -0.019000   -0.072000
    0.003000    0.001000    0.005000
    0.004000   -0.012000    0.005000
   -0.079000    0.057000   -0.016000
    0.000000   -0.002000    0.002000
    0.034000    0.085000   -0.041000
    0.000000    0.000000   -0.000000
   -0.000000    0.000000    0.001000
   -0.000000   -0.000000   -0.000000
    0.000000   -0.000000    0.000000
   -0.000000   -0.000000    0.000000
   -0.000000    0.000000   -0.000000
   -0.000000   -0.000000    0.001000
    0.000000    0.000000    0.000000
   -0.000000   -0.000000   -0.000000
vibration  156
    0.000000    0.000000   -0.000000
   -0.000000    0.000000   -0.000000
    0.000000   -0.000000    0.000000
    0.001000    0.000000    0.001000
   -0.004000    0.002000   -0.003000
   -0.003000   -0.006000   -0.004000
    0.000000    0.000000    0.000000
   -0.000000   -0.000000    0.000000
    0.001000    0.001000   -0.001000
    0.001000    0.002000    0.001000
    0.000000   -0.000000   -0.000000
   -0.001000   -0.000000   -0.001000
    0.000000   -0.000000   -0.001000
    0.004000    0.008000    0.005000
    0.008000   -0.003000    0.005000
   -0.000000    0.000000   -0.000000
    0.000000    0.000000    0.000000
   -0.000000    0.000000    0.000000
    0.000000    0.000000    0.000000
   -0.000000   -0.000000   -0.000000
    0.000000   -0.000000    0.000000
   -0.000000    0.000000    0.000000
   -0.000000   -0.000000   -0.000000
   -0.000000    0.000000    0.000000
   -0.000000   -0.000000   -0.000000
    0.000000    0.000000    0.000000
   -0.000000    0.000000    0.000000
   -0.000000    0.000000    0.000000
    0.000000   -0.000000   -0.000000
   -0.000000    0.000000    0.000000
   -0.000000   -0.000000   -0.000000
    0.000000    0.000000    0.001000
   -0.000000    0.000000   -0.000000
    0.000000   -0.000000    0.000000
   -0.000000    0.000000    0.000000
    0.000000   -0.000000   -0.000000
   -0.000000   -0.000000   -0.000000
   -0.000000   -0.000000   -0.000000
   -0.001000   -0.000000    0.002000
   -0.038000    0.022000    0.020000
    0.012000    0.020000    0.024000
    0.156000   -0.065000   -0.325000
    0.290000   -0.220000    0.061000
   -0.039000   -0.032000    0.057000
    0.178000    0.495000   -0.238000
    0.248000   -0.135000   -0.506000
    0.038000    0.023000    0.056000
    0.013000   -0.001000   -0.015000
   -0.051000    0.042000   -0.015000
   -0.079000    0.038000    0.158000
   -0.022000   -0.070000    0.031000
    0.000000   -0.000000   -0.000000
   -0.000000    0.000000    0.000000
   -0.000000   -0.000000   -0.000000
    0.000000   -0.000000    0.000000
   -0.000000    0.000000    0.000000
    0.001000    0.000000   -0.000000
   -0.002000    0.002000   -0.001000
   -0.000000   -0.000000    0.000000
    0.000000    0.000000   -0.000000
vibration  157
   -0.000000   -0.000000    0.000000
    0.000000    0.000000   -0.000000
   -0.000000   -0.000000    0.000000
   -0.009000   -0.015000   -0.003000
    0.016000   -0.011000    0.014000
    0.058000    0.121000    0.081000
    0.027000    0.064000   -0.064000
    0.018000    0.029000   -0.006000
   -0.083000   -0.184000    0.176000
   -0.100000   -0.195000   -0.135000
   -0.035000    0.029000    0.031000
    0.064000    0.021000    0.050000
   -0.037000    0.031000    0.056000
   -0.231000   -0.495000   -0.316000
   -0.500000    0.211000   -0.344000
    0.002000    0.001000    0.001000
    0.000000   -0.000000   -0.000000
    0.000000   -0.000000   -0.000000
   -0.000000    0.000000    0.000000
    0.000000   -0.000000    0.000000
   -0.000000    0.000000   -0.000000
    0.000000   -0.000000   -0.000000
    0.000000    0.000000    0.000000
    0.000000   -0.000000   -0.000000
    0.000000    0.000000    0.000000
   -0.000000   -0.000000   -0.000000
    0.000000    0.000000    0.000000
    0.000000    0.000000    0.000000
   -0.000000    0.000000   -0.000000
    0.000000   -0.000000   -0.000000
    0.000000   -0.000000    0.000000
   -0.000000   -0.000000   -0.000000
    0.000000   -0.000000    0.000000
   -0.000000    0.000000   -0.000000
    0.000000   -0.000000   -0.000000
   -0.000000    0.000000    0.000000
    0.000000    0.000000    0.000000
   -0.000000    0.000000    0.000000
   -0.000000    0.000000    0.000000
   -0.001000    0.000000    0.000000
    0.000000    0.001000    0.001000
    0.003000   -0.001000   -0.007000
    0.006000   -0.005000    0.001000
   -0.001000   -0.001000    0.001000
    0.003000    0.008000   -0.004000
    0.004000   -0.002000   -0.008000
    0.001000    0.001000    0.001000
   -0.000000    0.000000    0.000000
    0.001000   -0.001000    0.000000
    0.002000   -0.001000   -0.004000
    0.000000    0.000000   -0.000000
   -0.001000   -0.000000   -0.000000
    0.001000    0.001000   -0.001000
    0.000000    0.000000    0.000000
   -0.000000    0.000000   -0.000000
    0.000000   -0.000000   -0.000000
    0.000000   -0.000000   -0.000000
    0.000000    0.000000    0.000000
   -0.000000   -0.000000    0.000000
    0.000000   -0.000000   -0.000000
vibration  158
   -0.000000   -0.000000    0.000000
    0.000000   -0.000000   -0.000000
   -0.000000   -0.000000   -0.000000
    0.011000    0.012000    0.007000
   -0.051000    0.024000   -0.035000
   -0.062000   -0.134000   -0.089000
   -0.016000   -0.036000    0.037000
    0.002000    0.002000   -0.001000
   -0.007000   -0.015000    0.014000
   -0.007000   -0.013000   -0.009000
   -0.008000    0.005000    0.007000
    0.003000    0.000000    0.002000
   -0.006000    0.003000    0.006000
   -0.008000   -0.017000   -0.011000
   -0.019000    0.008000   -0.013000
    0.000000    0.000000    0.000000
    0.000000   -0.000000   -0.000000
    0.000000   -0.000000   -0.000000
   -0.000000   -0.000000   -0.000000
    0.000000    0.000000    0.000000
   -0.000000    0.000000    0.000000
    0.001000   -0.000000   -0.000000
    0.000000    0.000000    0.000000
    0.000000   -0.000000   -0.000000
    0.000000    0.000000    0.000000
   -0.000000   -0.000000   -0.000000
    0.000000   -0.000000   -0.000000
    0.000000   -0.000000   -0.000000
   -0.000000    0.000000    0.000000
    0.000000   -0.000000   -0.000000
    0.000000    0.000000    0.000000
   -0.000000   -0.000000   -0.001000
    0.000000   -0.000000    0.000000
   -0.000000    0.000000   -0.000000
    0.000000   -0.000000   -0.000000
   -0.000000    0.000000    0.000000
    0.000000    0.000000    0.000000
    0.000000    0.000000    0.001000
    0.002000    0.000000   -0.002000
    0.012000   -0.005000   -0.004000
   -0.019000   -0.015000   -0.019000
   -0.041000    0.016000    0.086000
   -0.081000    0.062000   -0.017000
    0.008000    0.006000   -0.010000
   -0.032000   -0.092000    0.044000
   -0.047000    0.026000    0.094000
   -0.016000   -0.010000   -0.017000
    0.057000   -0.003000   -0.067000
   -0.229000    0.182000   -0.065000
   -0.354000    0.176000    0.723000
   -0.110000   -0.326000    0.145000
   -0.000000   -0.000000    0.000000
    0.002000   -0.000000   -0.001000
    0.000000    0.000000    0.000000
   -0.000000    0.000000   -0.000000
    0.000000   -0.000000   -0.000000
   -0.001000   -0.000000    0.000000
    0.004000    0.002000    0.004000
   -0.000000   -0.000000    0.000000
   -0.000000   -0.000000   -0.000000
vibration  159
    0.000000    0.000000    0.000000
   -0.000000   -0.000000   -0.000000
    0.000000    0.000000    0.000000
   -0.053000   -0.063000   -0.033000
    0.250000   -0.118000    0.175000
    0.304000    0.654000    0.436000
    0.089000    0.212000   -0.217000
   -0.008000   -0.007000    0.005000
    0.029000    0.067000   -0.063000
    0.026000    0.050000    0.036000
    0.041000   -0.025000   -0.034000
   -0.011000   -0.001000   -0.006000
    0.026000   -0.014000   -0.025000
    0.031000    0.068000    0.042000
    0.078000   -0.033000    0.055000
   -0.002000   -0.001000   -0.000000
   -0.000000    0.000000    0.001000
   -0.000000    0.000000    0.000000
    0.000000   -0.000000   -0.000000
    0.000000    0.000000    0.000000
    0.000000   -0.000000   -0.000000
   -0.001000    0.000000    0.000000
    0.000000   -0.000000   -0.000000
   -0.000000    0.000000    0.000000
   -0.000000   -0.000000   -0.000000
    0.000000    0.000000    0.000000
   -0.000000   -0.000000   -0.000000
   -0.000000   -0.000000   -0.000000
    0.000000   -0.000000    0.000000
   -0.000000    0.000000    0.000000
   -0.000000    0.000000   -0.000000
    0.000000    0.000000    0.000000
   -0.000000    0.000000   -0.000000
    0.000000   -0.000000    0.000000
   -0.000000    0.000000    0.000000
    0.000000   -0.000000    0.000000
    0.000000   -0.000000    0.000000
    0.000000    0.000000    0.000000
    0.000000    0.000000   -0.000000
    0.002000   -0.001000   -0.001000
   -0.003000   -0.002000   -0.003000
   -0.007000    0.003000    0.015000
   -0.013000    0.010000   -0.003000
    0.001000    0.001000   -0.002000
   -0.005000   -0.015000    0.007000
   -0.008000    0.005000    0.016000
   -0.003000   -0.002000   -0.003000
    0.012000    0.000000   -0.014000
   -0.045000    0.036000   -0.013000
   -0.071000    0.035000    0.145000
   -0.024000   -0.073000    0.033000
    0.001000    0.000000   -0.000000
   -0.003000    0.003000    0.004000
   -0.000000   -0.000000   -0.000000
    0.000000   -0.000000    0.000000
   -0.000000   -0.000000   -0.000000
   -0.000000   -0.000000    0.000000
   -0.001000    0.001000    0.001000
    0.000000    0.000000   -0.000000
   -0.000000   -0.000000   -0.000000
vibration  160
   -0.000000   -0.000000   -0.000000
   -0.000000    0.000000    0.000000
    0.000000   -0.000000    0.000000
    0.000000    0.000000    0.000000
   -0.001000    0.000000   -0.001000
   -0.000000   -0.001000   -0.001000
   -0.000000   -0.000000    0.000000
   -0.000000    0.000000    0.000000
   -0.000000   -0.000000    0.000000
   -0.000000   -0.000000   -0.000000
    0.000000   -0.000000   -0.000000
   -0.000000    0.000000    0.000000
    0.000000   -0.000000   -0.000000
   -0.000000   -0.000000   -0.000000
   -0.000000    0.000000   -0.000000
    0.000000   -0.000000   -0.000000
   -0.000000   -0.000000   -0.000000
    0.000000    0.000000    0.000000
   -0.000000    0.000000   -0.000000
    0.000000    0.000000    0.000000
   -0.000000    0.000000   -0.000000
    0.000000   -0.000000   -0.000000
    0.000000    0.000000    0.000000
    0.000000   -0.000000   -0.000000
    0.000000    0.000000    0.000000
   -0.000000   -0.000000   -0.000000
    0.000000   -0.000000   -0.000000
    0.000000   -0.000000   -0.000000
   -0.000000    0.000000    0.000000
    0.000000   -0.000000   -0.000000
    0.000000    0.000000    0.000000
   -0.000000   -0.000000   -0.000000
    0.000000    0.000000    0.000000
    0.000000    0.000000   -0.000000
    0.000000   -0.000000   -0.000000
   -0.000000    0.000000    0.000000
    0.000000    0.000000    0.000000
   -0.000000    0.000000    0.000000
   -0.001000   -0.000000   -0.001000
   -0.054000   -0.023000   -0.070000
    0.568000    0.411000    0.516000
   -0.164000    0.063000    0.296000
    0.248000   -0.198000    0.036000
    0.006000    0.007000    0.005000
   -0.014000   -0.040000    0.022000
    0.009000   -0.003000   -0.016000
   -0.068000   -0.045000   -0.061000
    0.001000   -0.000000   -0.001000
   -0.005000    0.005000   -0.001000
   -0.008000    0.005000    0.018000
   -0.002000   -0.005000    0.002000
   -0.000000    0.000000    0.000000
    0.000000   -0.000000   -0.000000
    0.000000    0.000000    0.000000
   -0.000000    0.000000   -0.000000
    0.000000   -0.000000   -0.000000
   -0.000000   -0.000000    0.000000
    0.001000    0.000000   -0.001000
    0.000000    0.000000   -0.000000
    0.000000    0.000000   -0.000000
vibration  161
    0.000000   -0.000000   -0.000000
   -0.000000   -0.000000   -0.000000
    0.000000   -0.000000   -0.000000
   -0.002000   -0.002000   -0.001000
    0.008000   -0.004000    0.005000
    0.012000    0.027000    0.017000
    0.002000    0.008000   -0.008000
    0.043000   -0.034000   -0.067000
   -0.078000   -0.193000    0.162000
    0.151000    0.274000    0.173000
   -0.582000    0.330000    0.481000
   -0.021000    0.018000    0.014000
    0.209000   -0.109000   -0.184000
   -0.043000   -0.078000   -0.051000
    0.088000   -0.033000    0.066000
    0.000000   -0.000000   -0.001000
    0.000000    0.000000    0.000000
   -0.000000    0.000000    0.000000
   -0.000000   -0.000000   -0.000000
    0.001000    0.000000    0.001000
    0.000000   -0.000000   -0.000000
   -0.001000    0.000000    0.000000
    0.000000   -0.000000   -0.000000
   -0.000000    0.000000    0.000000
   -0.000000   -0.000000   -0.000000
    0.000000    0.000000    0.000000
   -0.000000   -0.000000   -0.000000
   -0.000000   -0.000000   -0.000000
    0.000000   -0.000000    0.000000
   -0.000000    0.000000    0.000000
   -0.000000   -0.000000   -0.000000
    0.000000    0.000000    0.000000
   -0.000000    0.000000   -0.000000
    0.000000   -0.000000    0.000000
   -0.000000    0.000000    0.000000
    0.000000   -0.000000   -0.000000
   -0.000000   -0.000000   -0.000000
    0.000000   -0.000000   -0.000000
    0.000000   -0.000000   -0.000000
    0.000000   -0.000000   -0.000000
    0.000000    0.000000    0.000000
   -0.000000    0.000000    0.000000
   -0.000000    0.000000   -0.000000
    0.000000    0.000000   -0.000000
   -0.000000   -0.000000    0.000000
   -0.000000    0.000000    0.000000
   -0.000000   -0.000000   -0.000000
    0.000000   -0.000000   -0.000000
   -0.000000    0.000000   -0.000000
   -0.000000    0.000000    0.001000
   -0.000000   -0.000000    0.000000
    0.000000    0.000000    0.000000
   -0.001000    0.000000   -0.000000
   -0.000000   -0.000000   -0.000000
    0.000000   -0.000000    0.000000
   -0.000000    0.000000    0.000000
    0.000000    0.000000    0.000000
   -0.000000    0.000000   -0.000000
   -0.000000    0.000000   -0.000000
   -0.000000   -0.000000    0.000000
vibration  162
    0.000000   -0.000000   -0.000000
   -0.000000   -0.000000    0.000000
    0.000000    0.000000   -0.000000
   -0.002000   -0.003000   -0.001000
    0.008000   -0.005000    0.007000
    0.014000    0.032000    0.022000
    0.003000    0.007000   -0.007000
    0.014000   -0.014000   -0.024000
   -0.022000   -0.056000    0.046000
    0.062000    0.113000    0.072000
   -0.207000    0.117000    0.168000
    0.052000   -0.053000   -0.045000
   -0.578000    0.295000    0.510000
    0.149000    0.276000    0.180000
   -0.194000    0.072000   -0.149000
    0.001000   -0.001000   -0.001000
    0.000000    0.000000    0.000000
   -0.000000    0.000000    0.000000
   -0.000000   -0.000000   -0.000000
    0.001000    0.000000    0.001000
    0.000000   -0.000000   -0.000000
   -0.001000    0.001000    0.000000
   -0.000000   -0.000000   -0.000000
   -0.000000    0.000000    0.000000
   -0.000000   -0.000000   -0.000000
    0.000000    0.000000    0.000000
   -0.000000   -0.000000   -0.000000
   -0.000000   -0.000000   -0.000000
    0.000000   -0.000000    0.000000
   -0.000000    0.000000    0.000000
   -0.000000   -0.000000   -0.000000
    0.000000    0.000000    0.000000
   -0.000000    0.000000   -0.000000
    0.001000   -0.000000    0.000000
   -0.000000    0.000000    0.000000
    0.000000   -0.000000   -0.000000
   -0.000000   -0.000000   -0.000000
    0.000000   -0.000000   -0.000000
    0.000000   -0.000000   -0.000000
    0.000000   -0.000000   -0.000000
    0.000000    0.000000    0.000000
   -0.000000    0.000000    0.000000
   -0.000000    0.000000   -0.000000
    0.000000    0.000000    0.000000
   -0.000000   -0.000000    0.000000
    0.000000    0.000000   -0.000000
   -0.001000   -0.000000   -0.001000
    0.000000    0.000000   -0.000000
    0.000000   -0.000000    0.000000
   -0.000000    0.000000    0.000000
   -0.000000   -0.000000    0.000000
    0.000000    0.000000    0.000000
   -0.002000   -0.001000    0.000000
   -0.000000   -0.000000   -0.000000
    0.000000   -0.000000    0.000000
   -0.000000    0.000000    0.000000
    0.000000    0.000000    0.000000
   -0.000000   -0.000000   -0.000000
   -0.000000   -0.001000   -0.000000
   -0.000000    0.000000    0.000000
vibration  163
   -0.000000   -0.000000   -0.000000
    0.000000   -0.000000    0.000000
    0.000000   -0.000000   -0.000000
    0.000000    0.000000   -0.000000
   -0.000000    0.000000   -0.000000
   -0.000000   -0.000000   -0.000000
   -0.000000   -0.000000    0.000000
    0.000000   -0.000000   -0.000000
   -0.000000   -0.000000    0.000000
    0.000000    0.000000    0.000000
   -0.000000    0.000000    0.000000
    0.000000   -0.000000   -0.000000
   -0.000000    0.000000    0.000000
    0.000000    0.000000    0.000000
   -0.000000    0.000000   -0.000000
   -0.000000   -0.000000   -0.000000
   -0.000000   -0.000000   -0.000000
    0.000000    0.000000   -0.000000
   -0.000000   -0.000000   -0.000000
    0.000000    0.000000    0.000000
   -0.000000    0.000000   -0.000000
    0.000000   -0.000000   -0.000000
    0.000000    0.000000    0.000000
    0.000000   -0.000000   -0.000000
    0.000000    0.000000    0.000000
   -0.000000   -0.000000   -0.000000
    0.000000   -0.000000   -0.000000
    0.000000   -0.000000   -0.000000
   -0.000000   -0.000000    0.000000
    0.000000   -0.000000   -0.000000
    0.000000    0.000000    0.000000
   -0.000000   -0.000000   -0.001000
   -0.000000    0.000000   -0.000000
    0.001000   -0.000000    0.000000
    0.000000   -0.000000   -0.000000
   -0.001000    0.001000    0.001000
    0.000000    0.000000    0.000000
   -0.000000    0.000000    0.000000
   -0.001000   -0.001000   -0.001000
   -0.004000   -0.003000   -0.009000
    0.063000    0.047000    0.056000
   -0.025000    0.010000    0.046000
    0.017000   -0.014000    0.003000
   -0.043000   -0.055000   -0.059000
    0.076000    0.214000   -0.123000
   -0.162000    0.069000    0.306000
    0.598000    0.383000    0.532000
    0.001000    0.001000   -0.001000
    0.001000   -0.001000   -0.000000
   -0.004000    0.003000    0.011000
   -0.001000   -0.006000    0.003000
   -0.000000    0.000000    0.000000
    0.000000    0.000000   -0.000000
    0.000000    0.000000    0.000000
   -0.000000    0.000000   -0.000000
    0.000000   -0.000000   -0.000000
   -0.000000    0.000000    0.000000
    0.002000   -0.001000   -0.000000
    0.000000    0.000000   -0.000000
    0.000000   -0.000000   -0.000000
vibration  164
    0.000000   -0.000000   -0.000000
   -0.000000    0.000000   -0.000000
    0.000000   -0.000000    0.000000
    0.000000    0.000000    0.000000
   -0.000000    0.000000   -0.000000
   -0.000000   -0.000000   -0.000000
   -0.000000   -0.000000    0.000000
   -0.000000    0.000000    0.000000
   -0.000000   -0.000000    0.000000
   -0.000000   -0.000000   -0.000000
    0.000000   -0.000000   -0.000000
   -0.000000    0.000000    0.000000
    0.000000   -0.000000   -0.000000
   -0.000000   -0.000000   -0.000000
   -0.000000    0.000000   -0.000000
   -0.000000   -0.000000   -0.000000
   -0.000000   -0.000000    0.000000
    0.000000   -0.000000    0.000000
    0.000000    0.000000    0.000000
   -0.002000   -0.001000   -0.002000
   -0.001000    0.001000    0.000000
    0.017000   -0.007000   -0.003000
    0.000000   -0.001000   -0.001000
   -0.003000    0.015000    0.016000
    0.001000    0.000000    0.001000
   -0.012000   -0.005000   -0.008000
   -0.000000    0.000000    0.000000
   -0.000000   -0.000000   -0.000000
    0.004000   -0.001000   -0.004000
   -0.059000    0.018000    0.044000
    0.007000    0.004000    0.039000
   -0.063000   -0.054000   -0.475000
   -0.067000    0.011000   -0.031000
    0.780000   -0.132000    0.348000
    0.005000   -0.002000   -0.001000
   -0.062000    0.023000    0.044000
    0.000000   -0.000000    0.000000
   -0.000000    0.000000    0.000000
   -0.000000    0.000000    0.000000
    0.000000    0.000000    0.000000
   -0.000000   -0.000000   -0.000000
    0.000000   -0.000000   -0.000000
    0.000000   -0.000000    0.000000
    0.000000    0.000000    0.000000
   -0.000000   -0.000000    0.000000
    0.000000   -0.000000   -0.000000
   -0.001000   -0.001000   -0.001000
   -0.000000    0.000000    0.000000
    0.000000   -0.000000    0.000000
    0.000000   -0.000000   -0.000000
    0.000000    0.000000   -0.000000
   -0.000000   -0.000000    0.000000
    0.000000    0.000000   -0.000000
   -0.000000   -0.000000   -0.000000
    0.000000   -0.000000    0.000000
   -0.000000   -0.000000   -0.000000
    0.000000   -0.000000   -0.000000
   -0.000000    0.000000   -0.000000
   -0.000000   -0.000000    0.000000
    0.000000    0.000000   -0.000000
vibration  165
    0.000000    0.000000    0.000000
   -0.000000   -0.000000   -0.000000
   -0.000000    0.000000   -0.000000
   -0.000000   -0.000000   -0.000000
    0.000000   -0.000000    0.000000
    0.000000    0.000000    0.000000
    0.000000    0.000000   -0.000000
    0.000000   -0.000000   -0.000000
   -0.000000   -0.000000    0.000000
    0.000000    0.000000    0.000000
   -0.001000    0.000000    0.000000
    0.000000   -0.000000   -0.000000
   -0.001000    0.000000    0.000000
    0.000000    0.001000    0.000000
   -0.000000   -0.000000   -0.000000
   -0.000000   -0.000000   -0.000000
   -0.000000   -0.000000   -0.000000
    0.000000   -0.000000   -0.000000
    0.007000    0.001000    0.004000
   -0.081000   -0.024000   -0.062000
   -0.059000    0.027000    0.012000
    0.696000   -0.303000   -0.129000
    0.008000   -0.035000   -0.038000
   -0.080000    0.407000    0.453000
    0.005000    0.003000    0.005000
   -0.078000   -0.030000   -0.057000
   -0.000000    0.000000    0.000000
   -0.000000    0.000000   -0.000000
    0.001000   -0.000000   -0.001000
   -0.013000    0.003000    0.010000
   -0.000000   -0.000000   -0.001000
    0.001000    0.001000    0.006000
    0.002000   -0.000000    0.001000
   -0.029000    0.005000   -0.013000
   -0.000000    0.000000    0.000000
    0.002000   -0.001000   -0.002000
    0.000000   -0.000000   -0.000000
   -0.000000   -0.000000   -0.000000
   -0.000000    0.000000    0.000000
   -0.000000    0.000000    0.000000
    0.000000    0.000000    0.000000
    0.000000   -0.000000   -0.000000
    0.000000   -0.000000    0.000000
   -0.000000   -0.000000    0.000000
    0.000000    0.000000   -0.000000
    0.000000   -0.000000   -0.000000
    0.000000    0.000000    0.000000
   -0.000000    0.000000    0.000000
    0.000000   -0.000000    0.000000
    0.000000   -0.000000   -0.000000
   -0.000000    0.000000    0.000000
    0.000000    0.000000    0.000000
   -0.000000   -0.000000    0.000000
   -0.000000    0.000000    0.000000
    0.000000   -0.000000   -0.000000
   -0.000000    0.000000    0.000000
   -0.000000    0.000000   -0.000000
    0.000000   -0.000000    0.000000
    0.000000    0.000000    0.000000
   -0.000000    0.000000    0.000000
vibration  166
    0.000000    0.000000    0.000000
    0.000000   -0.000000   -0.000000
   -0.000000    0.000000   -0.000000
    0.000000    0.000000   -0.000000
   -0.000000    0.000000   -0.000000
    0.000000    0.000000    0.000000
   -0.000000   -0.000000    0.000000
    0.000000    0.000000   -0.000000
   -0.000000   -0.000000    0.000000
    0.000000    0.000000    0.000000
   -0.000000    0.000000   -0.000000
    0.000000   -0.000000    0.000000
   -0.000000   -0.000000    0.000000
    0.000000    0.000000    0.000000
   -0.000000    0.000000   -0.000000
   -0.000000   -0.000000   -0.000000
    0.000000   -0.000000   -0.000000
    0.000000    0.000000    0.000000
    0.004000    0.000000    0.002000
   -0.044000   -0.013000   -0.033000
   -0.027000    0.011000    0.004000
    0.295000   -0.128000   -0.053000
   -0.003000    0.022000    0.025000
    0.047000   -0.249000   -0.278000
   -0.008000   -0.004000   -0.007000
    0.109000    0.043000    0.080000
   -0.000000    0.000000    0.000000
   -0.000000    0.000000    0.000000
   -0.011000    0.003000    0.011000
    0.152000   -0.045000   -0.117000
   -0.006000   -0.007000   -0.062000
    0.088000    0.080000    0.704000
   -0.035000    0.006000   -0.013000
    0.374000   -0.064000    0.165000
    0.003000   -0.001000   -0.000000
   -0.034000    0.012000    0.023000
    0.000000   -0.000000   -0.000000
    0.000000   -0.000000   -0.000000
    0.000000   -0.000000   -0.000000
   -0.000000   -0.000000   -0.000000
    0.000000    0.000000    0.000000
   -0.000000    0.000000    0.000000
    0.000000   -0.000000   -0.000000
    0.000000    0.000000   -0.000000
   -0.000000   -0.000000    0.000000
   -0.000000    0.000000    0.000000
   -0.000000   -0.000000   -0.000000
   -0.000000    0.000000   -0.000000
    0.000000   -0.000000    0.000000
   -0.000000    0.000000    0.000000
   -0.000000   -0.000000    0.000000
   -0.000000    0.000000    0.000000
    0.000000    0.000000   -0.000000
   -0.000000   -0.000000   -0.000000
   -0.000000    0.000000   -0.000000
   -0.000000    0.000000    0.000000
   -0.000000   -0.000000    0.000000
    0.000000   -0.000000    0.000000
   -0.000000    0.000000    0.000000
   -0.000000    0.000000   -0.000000
vibration  167
    0.000000    0.000000   -0.000000
   -0.000000    0.000000    0.000000
    0.000000   -0.000000    0.000000
   -0.000000   -0.000000   -0.000000
    0.000000   -0.000000    0.000000
    0.000000    0.000000    0.000000
    0.000000    0.000000   -0.000000
    0.000000   -0.000000   -0.000000
    0.000000    0.000000   -0.000000
    0.000000    0.000000    0.000000
   -0.001000    0.000000    0.001000
    0.000000   -0.000000   -0.000000
   -0.001000    0.000000    0.001000
    0.000000    0.000000    0.000000
    0.000000   -0.000000    0.000000
    0.000000    0.000000    0.000000
    0.000000    0.000000    0.000000
    0.000000    0.000000    0.000000
    0.006000    0.000000    0.003000
   -0.071000   -0.020000   -0.054000
   -0.043000    0.017000    0.006000
    0.469000   -0.203000   -0.084000
   -0.006000    0.038000    0.043000
    0.082000   -0.433000   -0.483000
   -0.006000   -0.005000   -0.007000
    0.102000    0.040000    0.077000
   -0.000000   -0.000000   -0.000000
    0.000000   -0.000000   -0.000000
    0.003000   -0.001000   -0.004000
   -0.051000    0.016000    0.040000
    0.004000    0.005000    0.040000
   -0.056000   -0.051000   -0.445000
    0.021000   -0.004000    0.008000
   -0.223000    0.038000   -0.098000
   -0.002000    0.001000    0.000000
    0.021000   -0.007000   -0.014000
   -0.000000    0.000000    0.000000
   -0.000000    0.000000    0.000000
   -0.000000    0.000000    0.000000
   -0.000000    0.000000    0.000000
   -0.000000   -0.000000   -0.000000
    0.000000   -0.000000   -0.001000
    0.000000   -0.000000    0.000000
   -0.000000    0.000000    0.000000
    0.000000    0.000000   -0.000000
    0.000000   -0.000000   -0.000000
   -0.000000   -0.000000   -0.000000
   -0.000000    0.000000    0.000000
    0.000000   -0.000000    0.000000
    0.000000   -0.000000   -0.001000
    0.000000    0.000000   -0.000000
   -0.000000   -0.000000   -0.000000
    0.000000    0.000000    0.000000
   -0.000000   -0.000000   -0.000000
    0.000000    0.000000    0.000000
    0.000000   -0.000000   -0.000000
   -0.000000   -0.000000   -0.000000
    0.000000    0.000000    0.000000
   -0.000000    0.000000    0.000000
    0.000000   -0.000000    0.000000
vibration  168
   -0.000000    0.000000   -0.000000
    0.000000   -0.000000   -0.000000
   -0.000000   -0.000000    0.000000
   -0.000000   -0.000000   -0.000000
    0.000000   -0.000000    0.000000
    0.000000    0.000000    0.000000
    0.000000    0.000000   -0.000000
    0.000000   -0.000000   -0.000000
    0.000000    0.000000   -0.000000
    0.000000    0.000000    0.000000
   -0.000000    0.000000    0.000000
    0.000000   -0.000000   -0.000000
   -0.000000    0.000000    0.000000
    0.000000    0.000000    0.000000
    0.000000   -0.000000    0.000000
   -0.000000    0.000000   -0.000000
   -0.000000   -0.000000    0.000000
   -0.000000    0.000000   -0.000000
    0.003000    0.001000    0.002000
   -0.030000   -0.009000   -0.023000
   -0.004000    0.001000   -0.000000
    0.031000   -0.013000   -0.004000
   -0.004000    0.012000    0.012000
    0.025000   -0.120000   -0.133000
    0.048000    0.018000    0.035000
   -0.543000   -0.206000   -0.394000
    0.001000   -0.002000   -0.002000
    0.000000    0.000000    0.002000
    0.045000   -0.013000   -0.033000
   -0.511000    0.149000    0.383000
   -0.004000   -0.002000   -0.017000
    0.024000    0.020000    0.178000
   -0.004000    0.001000   -0.000000
    0.032000   -0.006000    0.013000
    0.001000   -0.000000   -0.001000
   -0.011000    0.004000    0.008000
   -0.000000    0.000000    0.000000
   -0.000000   -0.000000    0.000000
   -0.000000   -0.000000    0.000000
   -0.000000    0.000000    0.000000
    0.000000    0.000000    0.000000
    0.000000   -0.000000   -0.000000
    0.000000   -0.000000    0.000000
   -0.000000    0.000000   -0.000000
   -0.000000   -0.000000    0.000000
   -0.000000    0.000000    0.000000
    0.000000    0.000000    0.000000
   -0.000000    0.000000   -0.000000
    0.000000   -0.000000    0.000000
    0.000000   -0.000000   -0.000000
   -0.000000   -0.000000    0.000000
    0.000000    0.000000    0.000000
    0.000000    0.000000   -0.000000
    0.000000    0.000000    0.000000
    0.000000   -0.000000    0.000000
    0.000000   -0.000000   -0.000000
   -0.000000    0.000000   -0.000000
    0.000000   -0.000000    0.000000
    0.000000    0.000000    0.000000
    0.000000    0.000000   -0.000000
vibration  169
   -0.000000    0.000000   -0.000000
   -0.000000    0.000000    0.000000
    0.000000   -0.000000    0.000000
    0.000000    0.000000   -0.000000
   -0.000000    0.000000   -0.000000
   -0.000000   -0.000000   -0.000000
   -0.000000   -0.000000    0.000000
   -0.000000    0.000000    0.000000
    0.000000    0.000000   -0.000000
   -0.000000   -0.000000   -0.000000
    0.001000   -0.000000   -0.001000
   -0.000000    0.000000    0.000000
    0.001000   -0.000000   -0.001000
   -0.000000   -0.000000   -0.000000
    0.000000   -0.000000    0.000000
    0.000000    0.000000    0.000000
   -0.000000    0.000000    0.000000
    0.003000   -0.002000   -0.001000
   -0.065000   -0.019000   -0.051000
    0.735000    0.223000    0.575000
   -0.011000    0.007000    0.005000
    0.125000   -0.056000   -0.025000
    0.001000   -0.000000    0.001000
   -0.001000    0.001000    0.000000
   -0.009000   -0.004000   -0.007000
    0.104000    0.038000    0.077000
    0.000000    0.000000    0.001000
    0.000000    0.000000    0.001000
    0.012000   -0.004000   -0.009000
   -0.144000    0.044000    0.107000
   -0.001000   -0.000000   -0.003000
    0.004000    0.004000    0.032000
   -0.000000    0.000000    0.000000
    0.004000   -0.001000    0.001000
    0.000000   -0.000000   -0.000000
   -0.004000    0.002000    0.003000
   -0.000000    0.000000    0.000000
   -0.000000    0.000000    0.000000
   -0.000000    0.000000    0.000000
   -0.000000    0.000000    0.000000
    0.000000    0.000000    0.000000
    0.000000   -0.000000   -0.000000
    0.000000   -0.000000    0.000000
   -0.000000   -0.000000    0.000000
   -0.000000    0.000000    0.000000
    0.000000   -0.000000   -0.000000
    0.000000    0.000000    0.000000
   -0.000000    0.000000    0.000000
    0.000000   -0.000000    0.000000
    0.000000   -0.000000   -0.000000
    0.000000    0.000000   -0.000000
    0.000000   -0.000000   -0.000000
    0.000000   -0.000000   -0.000000
   -0.000000    0.000000   -0.000000
   -0.000000   -0.000000   -0.000000
    0.000000   -0.000000   -0.000000
   -0.000000    0.000000   -0.000000
    0.001000   -0.000000    0.000000
    0.000000   -0.001000   -0.000000
   -0.000000    0.000000   -0.000000
vibration  170
   -0.000000    0.000000   -0.000000
   -0.000000    0.000000    0.000000
    0.000000   -0.000000    0.000000
   -0.000000   -0.000000   -0.000000
    0.000000   -0.000000    0.000000
    0.000000    0.000000    0.000000
    0.000000    0.000000   -0.000000
   -0.000000   -0.000000   -0.000000
    0.000000    0.000000   -0.000000
    0.000000    0.000000    0.000000
   -0.000000   -0.000000    0.000000
   -0.000000   -0.000000   -0.000000
   -0.000000    0.000000    0.000000
    0.000000    0.000000    0.000000
    0.000000   -0.000000    0.000000
    0.000000    0.000000    0.000000
   -0.000000    0.000000    0.000000
    0.000000   -0.000000   -0.000000
   -0.015000   -0.004000   -0.012000
    0.171000    0.052000    0.134000
   -0.005000    0.002000    0.001000
    0.043000   -0.018000   -0.007000
   -0.003000    0.007000    0.008000
    0.015000   -0.073000   -0.081000
    0.044000    0.017000    0.032000
   -0.510000   -0.188000   -0.374000
    0.001000   -0.002000   -0.002000
   -0.001000   -0.000000   -0.002000
   -0.047000    0.013000    0.036000
    0.540000   -0.164000   -0.402000
    0.003000    0.001000    0.011000
   -0.015000   -0.012000   -0.111000
    0.002000   -0.000000   -0.000000
   -0.010000    0.002000   -0.003000
   -0.001000    0.000000    0.001000
    0.016000   -0.006000   -0.011000
    0.000000   -0.000000   -0.000000
    0.000000    0.000000    0.000000
   -0.000000    0.000000    0.000000
   -0.000000    0.000000    0.000000
   -0.000000   -0.000000   -0.000000
    0.000000   -0.000000   -0.001000
    0.000000   -0.000000    0.000000
   -0.000000    0.000000    0.000000
    0.000000    0.000000   -0.000000
    0.000000   -0.000000   -0.000000
   -0.000000   -0.000000   -0.000000
   -0.000000    0.000000    0.000000
    0.000000   -0.000000    0.000000
    0.000000   -0.000000   -0.000000
    0.000000    0.000000   -0.000000
    0.000000   -0.000000   -0.000000
    0.000000   -0.000000   -0.000000
    0.000000    0.000000    0.000000
   -0.000000    0.000000    0.000000
   -0.000000    0.000000    0.000000
   -0.000000   -0.000000   -0.000000
    0.000000    0.000000    0.000000
    0.000000   -0.000000   -0.000000
   -0.000000   -0.000000    0.000000
vibration  171
    0.000000    0.000000   -0.000000
    0.000000   -0.000000   -0.000000
   -0.000000    0.000000   -0.000000
    0.000000    0.000000    0.000000
   -0.000000    0.000000   -0.000000
   -0.000000   -0.000000   -0.000000
   -0.000000   -0.000000    0.000000
   -0.000000    0.000000    0.000000
   -0.000000   -0.000000    0.000000
   -0.000000   -0.000000   -0.000000
    0.000000   -0.000000   -0.000000
   -0.000000    0.000000    0.000000
    0.000000   -0.000000   -0.000000
   -0.000000   -0.000000   -0.000000
   -0.000000    0.000000   -0.000000
   -0.000000   -0.000000   -0.000000
   -0.000000   -0.000000   -0.000000
    0.000000   -0.000000   -0.000000
   -0.000000   -0.000000   -0.000000
    0.000000    0.000000    0.000000
    0.000000   -0.000000   -0.000000
   -0.000000    0.000000    0.000000
    0.000000   -0.000000   -0.000000
   -0.000000    0.000000    0.000000
   -0.000000   -0.000000   -0.000000
    0.005000    0.002000    0.004000
   -0.000000   -0.000000   -0.000000
    0.000000   -0.000000   -0.000000
    0.001000   -0.000000   -0.001000
   -0.016000    0.005000    0.012000
    0.001000   -0.000000   -0.001000
    0.000000    0.001000    0.008000
   -0.007000    0.001000   -0.007000
    0.081000   -0.013000    0.039000
   -0.068000    0.025000    0.048000
    0.770000   -0.289000   -0.555000
    0.003000   -0.000000    0.002000
    0.000000   -0.000000   -0.000000
    0.000000    0.000000   -0.000000
   -0.000000   -0.000000   -0.000000
    0.000000    0.000000    0.000000
   -0.000000    0.000000    0.001000
    0.000000   -0.000000   -0.000000
   -0.000000   -0.000000   -0.000000
    0.000000    0.000000   -0.000000
   -0.000000    0.000000    0.001000
    0.001000    0.001000    0.001000
    0.000000    0.000000   -0.000000
    0.000000   -0.000000   -0.000000
   -0.000000    0.000000    0.000000
   -0.000000   -0.000000    0.000000
   -0.000000    0.000000    0.000000
    0.000000    0.000000   -0.000000
    0.000000    0.000000    0.000000
   -0.000000    0.000000    0.000000
   -0.000000    0.000000    0.000000
   -0.000000    0.000000    0.000000
    0.000000   -0.000000    0.000000
   -0.000000   -0.000000    0.000000
   -0.000000   -0.000000    0.001000
vibration  172
    0.000000    0.000000    0.000000
   -0.000000    0.001000   -0.000000
    0.009000   -0.012000   -0.004000
   -0.000000   -0.000000   -0.000000
    0.001000   -0.001000    0.000000
    0.001000    0.001000    0.001000
    0.000000    0.000000   -0.001000
    0.000000    0.000000    0.000000
   -0.000000    0.000000   -0.000000
    0.001000    0.000000    0.001000
   -0.000000    0.000000    0.000000
    0.000000    0.000000   -0.000000
   -0.000000   -0.000000    0.000000
    0.000000    0.001000    0.000000
    0.000000   -0.000000    0.000000
    0.000000    0.000000   -0.000000
   -0.000000    0.000000    0.001000
   -0.000000    0.000000    0.000000
    0.000000   -0.000000   -0.000000
   -0.000000   -0.000000   -0.000000
    0.000000    0.000000    0.000000
   -0.000000    0.000000    0.000000
   -0.000000   -0.000000   -0.000000
   -0.000000    0.000000    0.000000
   -0.000000   -0.000000   -0.000000
    0.000000    0.000000    0.000000
   -0.000000   -0.000000   -0.000000
   -0.000000    0.000000   -0.000000
    0.000000    0.000000    0.000000
    0.000000   -0.000000   -0.000000
   -0.000000    0.000000    0.000000
   -0.000000   -0.000000   -0.000000
    0.000000   -0.000000   -0.000000
    0.000000   -0.000000    0.000000
    0.000000   -0.000000    0.000000
   -0.001000   -0.000000   -0.000000
   -0.000000   -0.000000   -0.001000
   -0.001000   -0.001000   -0.002000
    0.000000    0.000000    0.000000
   -0.000000    0.000000   -0.000000
   -0.000000   -0.000000    0.000000
    0.001000    0.000000   -0.003000
    0.000000   -0.001000    0.001000
    0.000000   -0.000000   -0.000000
   -0.000000    0.001000   -0.000000
    0.002000   -0.002000   -0.002000
   -0.002000   -0.000000   -0.001000
    0.000000   -0.000000    0.000000
    0.001000    0.000000   -0.000000
    0.001000   -0.001000   -0.004000
    0.001000    0.002000    0.000000
   -0.015000   -0.005000    0.005000
    0.205000    0.057000   -0.076000
   -0.000000   -0.000000   -0.000000
    0.000000   -0.000000    0.000000
   -0.000000    0.000000    0.001000
   -0.070000    0.008000   -0.009000
    0.954000   -0.123000    0.133000
    0.000000   -0.000000   -0.000000
    0.002000    0.001000    0.001000
vibration  173
   -0.000000    0.000000    0.000000
   -0.001000   -0.000000   -0.001000
    0.017000   -0.001000    0.003000
   -0.000000   -0.000000    0.000000
   -0.002000    0.001000    0.001000
   -0.001000   -0.003000   -0.002000
   -0.001000    0.001000    0.000000
   -0.000000   -0.000000   -0.000000
    0.000000   -0.000000    0.001000
   -0.002000   -0.001000   -0.002000
    0.001000   -0.000000    0.000000
   -0.000000   -0.000000   -0.000000
    0.001000    0.000000   -0.001000
   -0.001000   -0.003000   -0.000000
   -0.000000    0.001000   -0.000000
   -0.001000   -0.000000   -0.000000
    0.001000   -0.001000   -0.001000
    0.000000   -0.001000   -0.001000
   -0.000000    0.000000    0.000000
    0.000000   -0.000000    0.000000
   -0.000000   -0.000000   -0.000000
   -0.000000    0.000000    0.000000
    0.000000    0.000000    0.000000
    0.000000   -0.000000   -0.000000
   -0.000000    0.000000    0.000000
    0.000000    0.000000    0.000000
    0.000000    0.000000   -0.000000
   -0.000000   -0.000000   -0.000000
    0.000000   -0.000000    0.000000
   -0.000000   -0.000000    0.000000
   -0.000000    0.000000    0.000000
   -0.000000   -0.000000   -0.000000
   -0.000000   -0.000000   -0.000000
    0.000000   -0.000000    0.000000
    0.000000    0.000000    0.000000
    0.000000   -0.000000   -0.000000
   -0.000000   -0.000000   -0.000000
   -0.000000   -0.000000   -0.000000
    0.000000    0.000000   -0.000000
    0.000000   -0.000000   -0.000000
    0.000000    0.000000    0.000000
    0.000000    0.000000   -0.000000
   -0.000000    0.000000   -0.000000
    0.000000   -0.000000   -0.000000
   -0.000000    0.000000   -0.000000
    0.000000   -0.000000   -0.000000
   -0.000000    0.000000   -0.000000
    0.000000   -0.000000    0.000000
   -0.000000    0.001000   -0.001000
   -0.000000   -0.000000   -0.000000
    0.000000   -0.000000    0.000000
    0.065000    0.019000   -0.023000
   -0.881000   -0.249000    0.325000
    0.000000    0.001000    0.001000
   -0.000000    0.000000    0.000000
   -0.000000    0.000000    0.000000
   -0.016000    0.002000   -0.002000
    0.222000   -0.029000    0.030000
   -0.001000    0.000000    0.001000
    0.000000    0.000000    0.000000
vibration  174
    0.000000   -0.000000    0.000000
    0.056000   -0.020000    0.019000
   -0.894000    0.321000   -0.305000
   -0.000000   -0.000000    0.000000
    0.000000   -0.000000    0.000000
    0.000000    0.000000    0.000000
   -0.000000    0.000000   -0.000000
    0.000000    0.000000   -0.000000
   -0.000000   -0.000000    0.000000
    0.000000   -0.000000    0.000000
    0.000000   -0.000000   -0.000000
    0.000000   -0.000000    0.000000
    0.000000   -0.000000   -0.000000
    0.000000    0.000000    0.000000
   -0.000000   -0.000000   -0.000000
    0.000000   -0.000000   -0.000000
    0.000000    0.000000   -0.000000
    0.000000   -0.000000   -0.000000
   -0.000000    0.000000    0.000000
    0.000000    0.000000    0.000000
   -0.000000   -0.000000   -0.000000
    0.000000   -0.000000   -0.000000
    0.000000   -0.000000    0.000000
    0.000000   -0.000000   -0.000000
   -0.000000    0.000000    0.000000
   -0.000000    0.000000   -0.000000
    0.000000    0.000000   -0.000000
   -0.000000   -0.000000   -0.000000
    0.000000    0.000000    0.000000
    0.000000   -0.000000   -0.000000
   -0.000000    0.000000    0.000000
   -0.000000   -0.000000   -0.000000
    0.000000   -0.000000   -0.000000
   -0.000000   -0.000000   -0.000000
    0.000000   -0.000000    0.000000
   -0.000000    0.000000    0.000000
   -0.000000   -0.000000   -0.000000
   -0.000000   -0.000000   -0.000000
    0.000000   -0.000000    0.000000
   -0.000000    0.000000   -0.000000
    0.000000    0.000000    0.000000
    0.000000   -0.000000   -0.000000
    0.000000   -0.000000    0.000000
    0.000000    0.000000   -0.000000
   -0.000000   -0.000000    0.000000
    0.000000   -0.000000   -0.000000
    0.000000    0.000000    0.000000
   -0.000000    0.000000    0.000000
    0.000000   -0.000000   -0.000000
   -0.000000   -0.000000   -0.000000
    0.000000   -0.000000    0.000000
    0.001000    0.000000   -0.000000
   -0.012000   -0.005000    0.004000
   -0.000000   -0.000000    0.000000
   -0.000000   -0.000000   -0.000000
   -0.000000    0.000000    0.000000
   -0.001000    0.000000   -0.000000
    0.014000    0.001000    0.002000
    0.000000   -0.000000    0.000000
    0.000000    0.000000    0.000000
[INT]
    -0.356
    -1.116
    -0.995
     0.000
     1.487
     1.879
     0.859
     3.612
     5.409
     5.793
     4.178
     0.708
     3.530
     1.334
     4.363
    11.620
     1.096
     2.203
    15.667
     6.734
     2.602
     2.364
     3.176
     2.527
     0.703
     2.089
     0.196
     0.675
     2.697
     8.284
     3.307
    18.280
    17.176
     4.873
     5.558
    29.350
    55.799
    69.309
    76.426
     8.606
     4.604
    17.461
     2.733
     4.593
     8.359
     6.873
     6.022
    12.746
     6.036
   129.473
     1.938
     8.635
    61.397
    24.591
    17.258
   128.521
    48.509
    15.531
   196.650
    11.199
    21.255
     2.974
    38.448
    49.304
    13.395
     1.039
     4.663
    18.772
     4.052
     1.715
   197.245
    18.224
    10.483
     5.167
     7.371
     1.694
     3.595
     2.693
     9.502
     7.538
     4.934
     0.083
     0.202
     1.283
     7.191
     0.898
     4.561
    19.813
     3.955
    65.498
    39.402
    27.974
    85.120
    48.706
    14.804
    59.057
    25.402
   157.793
    11.998
   138.804
   435.822
   289.452
   188.924
    70.918
   169.267
   102.943
   118.131
   613.838
   832.489
    34.507
   336.258
   763.145
    30.617
    29.492
    52.605
    24.461
    22.901
   296.975
    20.427
    44.077
    14.617
     0.724
     0.399
     7.436
     1.323
     3.540
    71.676
    25.769
    18.804
     1.289
   113.877
     8.954
    37.832
    46.514
    33.261
   278.437
   164.630
   507.761
   651.627
    65.078
    50.333
    43.724
    30.416
  1308.748
   105.679
    42.631
     5.757
    28.915
    45.894
     6.349
    15.397
    18.526
    13.399
    30.419
    55.004
    50.656
    53.758
    66.921
    54.244
    17.654
     9.269
    32.722
    20.961
     5.725
     3.264
     7.723
    11.847
     3.576
     1.010
     0.012
     2.345
   362.862
   137.199
    90.802
