# Supplementary material for: Enhanced Proton-Coupled Electron-Transfer Reactivity by a Mononuclear Nickel(II) Hydroxide Radical Complex
Source: Inorg Chem. 2024 Dec 16;63(52):24453–65. doi: 10.1021/acs.inorgchem.4c03370 (PMC11688665; doi:10.1021/acs.inorgchem.4c03370)
Supplement: Supplementary file 2 — ic4c03370_si_002.zip [file ic4c03370_si_002.zip › CompData/frq_Ni-OH_-2_1.1327558.out.molf]

[Molden Format]
[Atoms] AU
 Ni     1    28    0.000000    0.000000    0.000000
 O      2     8    0.000000    0.000000    3.626006
 H      3     1   -0.498699   -1.695084    4.091068
 C      4     6    3.234077    4.869824    6.890886
 H      5     1    1.313360    4.113745    6.751046
 H      6     1    3.129764    6.764085    7.718019
 H      7     1    4.320292    3.658321    8.173443
 C      8     6    7.145243    6.071690    4.560476
 H      9     1    8.295708    4.863966    5.788609
 H     10     1    7.054347    7.961416    5.405561
 H     11     1    8.073476    6.199813    2.721961
 C     12     6    2.883344    6.654859    2.539603
 H     13     1    3.739957    6.767865    0.659136
 H     14     1    2.718560    8.575954    3.296438
 H     15     1    0.980957    5.858151    2.336646
 C     16     6    4.484131    4.983018    4.287977
 C     17     6    5.128527    1.829822    0.845085
 C     18     6    4.385109   -0.973965   -2.598373
 C     19     6    6.825501   -1.736091   -3.234077
 H     20     1    8.337849   -1.471152   -1.868750
 C     21     6    7.334593   -2.845738   -5.578849
 H     22     1    9.250965   -3.434766   -6.042588
 C     23     6    5.370223   -3.213857   -7.292264
 H     24     1    5.731539   -4.117713   -9.106779
 C     25     6    2.914713   -2.448518   -6.705504
 H     26     1    1.415972   -2.832132   -8.049099
 C     27     6    2.377086   -1.286714   -4.369424
 C     28     6   -2.136902   -0.065951   -4.711087
 C     29     6   -2.482911    0.125478   -7.338373
 H     30     1   -0.878912   -0.052156   -8.600710
 C     31     6   -4.855840    0.647042   -8.368463
 H     32     1   -5.069568    0.781213  -10.411823
 C     33     6   -6.914129    1.006468   -6.774479
 H     34     1   -8.778155    1.409736   -7.550589
 C     35     6   -6.606860    0.877778   -4.152295
 H     36     1   -8.216907    1.195819   -2.930020
 C     37     6   -4.240734    0.376244   -3.055309
 C     38     6   -5.489654    0.743985    1.303722
 C     39     6   -6.107027    1.910702    5.850781
 C     40     6   -6.697567   -0.788205    6.729881
 H     41     1   -7.897732   -1.755177    5.353972
 H     42     1   -7.675878   -0.763827    8.555545
 H     43     1   -4.944846   -1.870451    6.950790
 C     44     6   -8.543451    3.447427    5.598124
 H     45     1   -8.111082    5.376459    4.979617
 H     46     1   -9.513448    3.551929    7.425111
 H     47     1   -9.807678    2.585523    4.213333
 C     48     6   -4.389645    3.185511    7.795876
 H     49     1   -2.628609    2.121595    8.031335
 H     50     1   -5.337909    3.293414    9.631366
 H     51     1   -3.905308    5.107740    7.193998
 N     52     7    4.532130    2.357244    3.338579
 H     53     1    2.908855    1.397452    3.837845
 N     54     7    3.637723    0.000000   -0.255491
 N     55     7    0.084282   -0.492274   -3.437978
 N     56     7   -3.599739    0.436527   -0.500399
 N     57     7   -4.684631    1.920906    3.465946
 H     58     1   -2.763346    1.657668    3.721248
 O     59     8    6.906571    2.927752   -0.257948
 O     60     8   -7.735971    0.091652    0.987760
[FREQ]
   -52.027
   -25.920
    17.549
    11.715
    26.862
    41.156
    55.651
    70.369
    81.944
    88.293
   102.268
   128.266
   143.286
   154.389
   174.617
   177.548
   191.335
   194.984
   199.803
   214.501
   223.349
   230.186
   231.226
   244.423
   247.380
   252.748
   264.918
   275.277
   299.284
   302.273
   310.720
   319.950
   332.388
   339.661
   344.163
   353.281
   360.320
   367.695
   372.962
   410.135
   418.116
   434.972
   441.873
   452.339
   457.633
   463.537
   467.170
   483.767
   486.672
   493.305
   548.739
   558.038
   590.353
   601.055
   608.584
   669.747
   695.638
   702.897
   711.977
   716.840
   721.416
   725.571
   734.721
   752.829
   768.999
   773.376
   793.370
   799.202
   813.749
   844.875
   855.411
   868.650
   873.756
   882.820
   888.580
   901.235
   902.621
   905.003
   912.037
   912.335
   914.988
   917.776
   922.417
   924.058
   925.871
   969.884
   982.350
  1013.251
  1016.319
  1018.211
  1021.038
  1032.221
  1046.253
  1047.488
  1053.271
  1103.595
  1114.324
  1129.646
  1137.848
  1185.176
  1196.426
  1203.373
  1204.676
  1213.275
  1214.465
  1224.708
  1231.632
  1249.764
  1256.769
  1273.335
  1280.694
  1296.265
  1324.162
  1328.315
  1330.438
  1333.042
  1340.266
  1355.729
  1358.503
  1374.586
  1382.855
  1406.708
  1407.096
  1421.101
  1421.818
  1422.251
  1425.411
  1426.494
  1430.838
  1432.402
  1434.693
  1437.342
  1438.233
  1458.567
  1461.241
  1473.787
  1502.659
  1537.048
  1548.107
  1556.940
  1561.604
  1568.153
  1578.114
  1607.682
  1615.601
  2979.004
  2983.586
  2985.538
  2987.226
  2992.220
  2992.806
  3078.455
  3078.795
  3080.677
  3082.413
  3084.711
  3088.294
  3090.236
  3095.394
  3101.539
  3102.540
  3105.975
  3116.287
  3117.340
  3117.491
  3119.027
  3134.650
  3136.361
  3154.625
  3165.187
  3172.537
  3192.345
  3195.727
  3754.153
[FR-COORD]
 Ni    0.000000    0.000000    0.000000
 O     0.000000    0.000000    3.626006
 H    -0.498699   -1.695084    4.091068
 C     3.234077    4.869824    6.890886
 H     1.313360    4.113745    6.751046
 H     3.129764    6.764085    7.718019
 H     4.320292    3.658321    8.173443
 C     7.145243    6.071690    4.560476
 H     8.295708    4.863966    5.788609
 H     7.054347    7.961416    5.405561
 H     8.073476    6.199813    2.721961
 C     2.883344    6.654859    2.539603
 H     3.739957    6.767865    0.659136
 H     2.718560    8.575954    3.296438
 H     0.980957    5.858151    2.336646
 C     4.484131    4.983018    4.287977
 C     5.128527    1.829822    0.845085
 C     4.385109   -0.973965   -2.598373
 C     6.825501   -1.736091   -3.234077
 H     8.337849   -1.471152   -1.868750
 C     7.334593   -2.845738   -5.578849
 H     9.250965   -3.434766   -6.042588
 C     5.370223   -3.213857   -7.292264
 H     5.731539   -4.117713   -9.106779
 C     2.914713   -2.448518   -6.705504
 H     1.415972   -2.832132   -8.049099
 C     2.377086   -1.286714   -4.369424
 C    -2.136902   -0.065951   -4.711087
 C    -2.482911    0.125478   -7.338373
 H    -0.878912   -0.052156   -8.600710
 C    -4.855840    0.647042   -8.368463
 H    -5.069568    0.781213  -10.411823
 C    -6.914129    1.006468   -6.774479
 H    -8.778155    1.409736   -7.550589
 C    -6.606860    0.877778   -4.152295
 H    -8.216907    1.195819   -2.930020
 C    -4.240734    0.376244   -3.055309
 C    -5.489654    0.743985    1.303722
 C    -6.107027    1.910702    5.850781
 C    -6.697567   -0.788205    6.729881
 H    -7.897732   -1.755177    5.353972
 H    -7.675878   -0.763827    8.555545
 H    -4.944846   -1.870451    6.950790
 C    -8.543451    3.447427    5.598124
 H    -8.111082    5.376459    4.979617
 H    -9.513448    3.551929    7.425111
 H    -9.807678    2.585523    4.213333
 C    -4.389645    3.185511    7.795876
 H    -2.628609    2.121595    8.031335
 H    -5.337909    3.293414    9.631366
 H    -3.905308    5.107740    7.193998
 N     4.532130    2.357244    3.338579
 H     2.908855    1.397452    3.837845
 N     3.637723    0.000000   -0.255491
 N     0.084282   -0.492274   -3.437978
 N    -3.599739    0.436527   -0.500399
 N    -4.684631    1.920906    3.465946
 H    -2.763346    1.657668    3.721248
 O     6.906571    2.927752   -0.257948
 O    -7.735971    0.091652    0.987760
[FR-NORM-COORD]
vibration    1
    0.007000   -0.011000    0.003000
    0.011000   -0.021000    0.003000
   -0.020000   -0.013000   -0.002000
    0.110000   -0.074000    0.076000
    0.155000   -0.210000    0.195000
    0.024000   -0.071000    0.059000
    0.270000    0.019000    0.029000
   -0.086000    0.121000   -0.148000
    0.072000    0.154000   -0.264000
   -0.140000    0.091000   -0.087000
   -0.219000    0.231000   -0.208000
   -0.222000   -0.105000    0.084000
   -0.344000   -0.101000    0.028000
   -0.247000   -0.100000    0.065000
   -0.203000   -0.182000    0.214000
   -0.044000   -0.019000    0.004000
   -0.000000   -0.004000   -0.004000
    0.006000   -0.011000    0.003000
    0.006000   -0.012000    0.005000
    0.005000   -0.013000    0.007000
    0.007000   -0.009000    0.004000
    0.007000   -0.010000    0.004000
    0.008000   -0.006000    0.002000
    0.009000   -0.005000    0.002000
    0.008000   -0.005000    0.001000
    0.009000   -0.002000   -0.001000
    0.007000   -0.007000    0.002000
    0.011000    0.003000   -0.000000
    0.015000    0.008000   -0.000000
    0.016000    0.005000    0.002000
    0.018000    0.015000   -0.003000
    0.021000    0.019000   -0.003000
    0.017000    0.018000   -0.005000
    0.019000    0.024000   -0.007000
    0.013000    0.014000   -0.005000
    0.012000    0.016000   -0.007000
    0.010000    0.007000   -0.002000
    0.009000    0.017000   -0.003000
    0.013000    0.019000   -0.002000
   -0.036000    0.027000   -0.010000
   -0.054000    0.053000   -0.012000
   -0.035000    0.040000   -0.010000
   -0.056000   -0.006000   -0.014000
    0.039000    0.061000   -0.005000
    0.075000    0.058000    0.009000
    0.031000    0.066000   -0.010000
    0.033000    0.090000   -0.018000
    0.030000   -0.015000    0.005000
    0.009000   -0.049000    0.010000
    0.025000    0.002000    0.002000
    0.070000   -0.025000    0.008000
    0.023000   -0.021000    0.007000
    0.037000   -0.043000    0.013000
    0.007000   -0.015000    0.005000
    0.008000   -0.005000    0.002000
    0.008000    0.002000   -0.001000
    0.018000    0.003000    0.001000
    0.016000   -0.010000    0.003000
   -0.022000    0.015000   -0.018000
    0.002000    0.043000   -0.006000
vibration    2
   -0.004000    0.023000    0.000000
   -0.020000    0.068000   -0.003000
   -0.120000    0.104000    0.021000
    0.075000   -0.019000    0.030000
    0.082000   -0.045000    0.072000
    0.066000   -0.016000    0.023000
    0.118000    0.002000    0.013000
    0.015000    0.012000   -0.052000
    0.060000    0.014000   -0.092000
    0.014000    0.003000   -0.033000
   -0.030000    0.040000   -0.073000
   -0.028000   -0.033000    0.030000
   -0.071000   -0.041000    0.010000
   -0.020000   -0.029000    0.021000
   -0.028000   -0.043000    0.077000
    0.021000   -0.014000    0.004000
    0.009000   -0.018000    0.004000
   -0.007000   -0.020000    0.010000
   -0.011000   -0.037000    0.017000
   -0.012000   -0.046000    0.020000
   -0.013000   -0.043000    0.019000
   -0.016000   -0.056000    0.024000
   -0.011000   -0.030000    0.014000
   -0.012000   -0.033000    0.015000
   -0.007000   -0.014000    0.008000
   -0.007000   -0.004000    0.005000
   -0.005000   -0.010000    0.007000
    0.002000    0.015000   -0.004000
   -0.001000    0.011000   -0.004000
   -0.007000   -0.010000   -0.008000
    0.002000    0.035000   -0.000000
   -0.001000    0.032000    0.000000
    0.008000    0.065000    0.002000
    0.012000    0.088000    0.003000
    0.011000    0.064000    0.001000
    0.017000    0.088000    0.006000
    0.006000    0.034000   -0.006000
   -0.006000   -0.015000   -0.010000
   -0.015000   -0.002000   -0.013000
    0.188000   -0.033000    0.030000
    0.265000   -0.145000    0.041000
    0.182000   -0.080000    0.027000
    0.270000    0.103000    0.051000
   -0.127000   -0.179000    0.000000
   -0.278000   -0.168000   -0.069000
   -0.086000   -0.192000    0.023000
   -0.104000   -0.308000    0.060000
   -0.076000    0.147000   -0.057000
    0.010000    0.284000   -0.081000
   -0.048000    0.090000   -0.039000
   -0.237000    0.179000   -0.084000
    0.021000   -0.017000    0.008000
    0.016000   -0.007000    0.009000
   -0.003000   -0.010000    0.008000
   -0.002000    0.005000    0.000000
    0.004000    0.032000   -0.007000
   -0.045000    0.057000   -0.033000
   -0.036000    0.132000   -0.045000
    0.013000   -0.028000   -0.000000
    0.023000   -0.114000    0.003000
vibration    3
    0.010000    0.002000    0.017000
    0.007000   -0.007000    0.018000
    0.099000   -0.036000    0.010000
   -0.100000    0.142000   -0.119000
   -0.085000    0.103000   -0.125000
   -0.149000    0.174000   -0.197000
   -0.103000    0.213000   -0.049000
   -0.072000    0.107000   -0.092000
   -0.080000    0.179000   -0.014000
   -0.116000    0.145000   -0.181000
   -0.037000    0.036000   -0.080000
   -0.041000   -0.027000   -0.192000
   -0.005000   -0.082000   -0.179000
   -0.086000   -0.002000   -0.266000
   -0.025000   -0.064000   -0.204000
   -0.052000    0.060000   -0.099000
    0.027000   -0.039000    0.014000
    0.002000   -0.046000    0.025000
   -0.008000   -0.085000    0.032000
   -0.010000   -0.114000    0.040000
   -0.017000   -0.083000    0.030000
   -0.025000   -0.113000    0.035000
   -0.016000   -0.042000    0.020000
   -0.023000   -0.038000    0.017000
   -0.006000   -0.007000    0.014000
   -0.007000    0.023000    0.007000
    0.003000   -0.011000    0.019000
    0.018000    0.047000    0.012000
    0.025000    0.062000    0.012000
    0.024000    0.046000    0.014000
    0.033000    0.098000    0.011000
    0.039000    0.110000    0.011000
    0.036000    0.122000    0.009000
    0.044000    0.155000    0.007000
    0.030000    0.105000    0.009000
    0.033000    0.125000    0.008000
    0.020000    0.063000    0.010000
    0.006000    0.009000    0.011000
   -0.005000   -0.083000    0.032000
   -0.013000   -0.101000   -0.029000
   -0.013000   -0.068000   -0.053000
   -0.017000   -0.140000   -0.030000
   -0.016000   -0.109000   -0.050000
   -0.001000   -0.072000    0.058000
    0.006000   -0.057000    0.108000
   -0.009000   -0.116000    0.056000
    0.004000   -0.035000    0.031000
   -0.009000   -0.129000    0.065000
   -0.009000   -0.134000    0.044000
   -0.013000   -0.173000    0.066000
   -0.007000   -0.115000    0.112000
   -0.002000    0.024000   -0.003000
   -0.010000    0.035000   -0.006000
    0.011000   -0.029000    0.023000
    0.010000    0.015000    0.015000
    0.013000    0.034000    0.013000
    0.003000   -0.038000    0.037000
    0.001000   -0.059000    0.041000
    0.066000   -0.093000    0.023000
    0.004000    0.026000   -0.013000
vibration    4
   -0.012000    0.025000   -0.002000
   -0.000000    0.086000   -0.001000
    0.148000    0.047000    0.018000
    0.110000   -0.011000    0.044000
    0.093000    0.027000    0.066000
    0.163000   -0.031000    0.096000
    0.116000   -0.065000   -0.011000
    0.082000   -0.017000   -0.009000
    0.089000   -0.070000   -0.068000
    0.133000   -0.038000    0.044000
    0.044000    0.018000   -0.026000
    0.046000    0.100000    0.094000
    0.005000    0.127000    0.078000
    0.096000    0.085000    0.143000
    0.028000    0.137000    0.123000
    0.058000    0.033000    0.020000
   -0.038000    0.077000   -0.049000
   -0.012000   -0.004000    0.008000
   -0.002000    0.024000    0.012000
    0.003000    0.087000   -0.005000
    0.001000   -0.030000    0.038000
    0.008000   -0.009000    0.041000
   -0.005000   -0.115000    0.063000
   -0.001000   -0.163000    0.087000
   -0.013000   -0.136000    0.056000
   -0.017000   -0.199000    0.078000
   -0.015000   -0.075000    0.025000
   -0.007000   -0.049000   -0.003000
    0.002000   -0.109000   -0.009000
   -0.004000   -0.198000   -0.003000
    0.021000   -0.053000   -0.024000
    0.028000   -0.099000   -0.028000
    0.033000    0.066000   -0.036000
    0.050000    0.122000   -0.048000
    0.024000    0.113000   -0.032000
    0.035000    0.203000   -0.041000
    0.002000    0.043000   -0.017000
   -0.019000    0.054000   -0.023000
   -0.015000   -0.083000    0.010000
   -0.020000   -0.115000   -0.089000
   -0.028000   -0.059000   -0.122000
   -0.013000   -0.183000   -0.085000
   -0.022000   -0.128000   -0.140000
   -0.011000   -0.068000    0.074000
   -0.008000   -0.042000    0.157000
   -0.012000   -0.144000    0.079000
   -0.012000   -0.007000    0.037000
   -0.006000   -0.161000    0.053000
   -0.001000   -0.165000   -0.004000
    0.005000   -0.240000    0.064000
   -0.013000   -0.134000    0.131000
   -0.000000    0.057000   -0.040000
    0.001000    0.058000   -0.024000
   -0.015000    0.029000   -0.009000
   -0.019000   -0.068000    0.012000
   -0.010000    0.060000   -0.014000
   -0.018000   -0.005000    0.008000
   -0.018000   -0.024000    0.008000
   -0.095000    0.121000   -0.096000
   -0.027000    0.093000   -0.054000
vibration    5
    0.017000   -0.070000    0.022000
    0.024000   -0.003000    0.023000
    0.112000   -0.019000    0.058000
   -0.001000    0.004000   -0.031000
   -0.008000    0.024000   -0.043000
    0.016000   -0.002000   -0.013000
   -0.017000   -0.019000   -0.039000
    0.013000   -0.002000   -0.012000
   -0.004000   -0.009000   -0.002000
    0.025000    0.001000   -0.018000
    0.024000   -0.016000   -0.008000
    0.018000    0.040000   -0.015000
    0.025000    0.059000   -0.010000
    0.020000    0.032000    0.007000
    0.017000    0.047000   -0.030000
    0.006000    0.017000   -0.027000
   -0.026000    0.031000   -0.048000
    0.013000   -0.020000   -0.012000
    0.026000    0.049000   -0.045000
    0.038000    0.093000   -0.067000
    0.025000    0.066000   -0.054000
    0.036000    0.121000   -0.080000
    0.013000    0.009000   -0.028000
    0.016000    0.018000   -0.032000
    0.000000   -0.059000    0.004000
   -0.010000   -0.099000    0.026000
    0.002000   -0.069000    0.009000
    0.008000   -0.042000    0.026000
    0.008000   -0.003000    0.030000
   -0.006000   -0.069000    0.021000
    0.030000    0.132000    0.045000
    0.030000    0.170000    0.047000
    0.053000    0.225000    0.055000
    0.075000    0.346000    0.064000
    0.051000    0.158000    0.052000
    0.073000    0.231000    0.064000
    0.026000    0.007000    0.034000
    0.012000   -0.113000    0.032000
   -0.063000    0.021000   -0.008000
   -0.140000    0.070000    0.091000
   -0.127000    0.038000    0.102000
   -0.184000    0.170000    0.066000
   -0.168000    0.043000    0.180000
   -0.026000    0.060000   -0.137000
    0.031000    0.025000   -0.205000
   -0.077000    0.156000   -0.170000
   -0.004000    0.029000   -0.138000
   -0.083000    0.069000   -0.022000
   -0.110000    0.044000    0.068000
   -0.125000    0.170000   -0.049000
   -0.029000    0.033000   -0.095000
   -0.001000    0.025000   -0.043000
    0.015000    0.008000   -0.020000
    0.017000   -0.033000   -0.005000
   -0.005000   -0.110000    0.027000
    0.023000   -0.069000    0.033000
   -0.013000   -0.096000    0.026000
   -0.011000   -0.072000    0.047000
   -0.088000    0.088000   -0.091000
    0.030000   -0.169000    0.021000
vibration    6
   -0.005000   -0.065000    0.001000
   -0.007000   -0.111000    0.001000
   -0.225000   -0.052000   -0.019000
   -0.176000   -0.035000   -0.032000
   -0.176000   -0.019000   -0.096000
   -0.186000   -0.041000   -0.019000
   -0.223000   -0.055000   -0.010000
   -0.112000   -0.016000    0.086000
   -0.161000    0.006000    0.154000
   -0.141000    0.001000    0.046000
   -0.044000   -0.052000    0.118000
   -0.060000   -0.020000   -0.031000
    0.004000    0.018000    0.001000
   -0.112000   -0.033000   -0.009000
   -0.043000   -0.042000   -0.108000
   -0.102000   -0.021000    0.005000
   -0.056000    0.004000   -0.007000
    0.005000   -0.015000   -0.005000
    0.023000    0.055000   -0.021000
    0.023000    0.094000   -0.028000
    0.040000    0.077000   -0.027000
    0.054000    0.133000   -0.040000
    0.040000    0.022000   -0.015000
    0.054000    0.032000   -0.017000
    0.022000   -0.044000    0.000000
    0.025000   -0.087000    0.009000
    0.005000   -0.053000    0.001000
    0.002000   -0.054000   -0.000000
   -0.002000   -0.085000   -0.003000
   -0.014000   -0.157000   -0.007000
    0.013000   -0.019000   -0.003000
    0.013000   -0.043000   -0.005000
    0.029000    0.079000   -0.005000
    0.043000    0.139000   -0.006000
    0.031000    0.098000   -0.004000
    0.046000    0.171000   -0.003000
    0.014000    0.022000   -0.004000
    0.022000    0.088000   -0.007000
    0.094000    0.047000    0.013000
    0.198000    0.018000   -0.005000
    0.211000   -0.009000    0.002000
    0.222000   -0.036000    0.009000
    0.237000    0.075000   -0.040000
    0.042000   -0.025000    0.087000
   -0.034000   -0.013000    0.070000
    0.103000   -0.051000    0.120000
    0.020000   -0.062000    0.131000
    0.095000    0.079000   -0.010000
    0.126000    0.122000   -0.049000
    0.126000    0.038000    0.008000
    0.031000    0.097000   -0.004000
   -0.054000   -0.018000   -0.002000
   -0.014000   -0.067000    0.019000
   -0.006000   -0.042000    0.002000
   -0.007000   -0.088000    0.004000
    0.012000    0.024000   -0.003000
    0.048000    0.100000   -0.019000
    0.045000    0.081000   -0.040000
   -0.104000    0.069000   -0.018000
    0.008000    0.134000    0.005000
vibration    7
    0.027000    0.065000   -0.018000
    0.016000    0.077000   -0.018000
    0.014000    0.073000   -0.032000
   -0.071000   -0.074000   -0.001000
   -0.044000   -0.134000   -0.038000
   -0.146000   -0.071000   -0.016000
   -0.061000   -0.033000    0.029000
   -0.059000    0.026000    0.069000
   -0.047000    0.072000    0.103000
   -0.135000    0.031000    0.050000
   -0.026000    0.038000    0.087000
   -0.032000   -0.113000   -0.021000
    0.013000   -0.086000    0.000000
   -0.118000   -0.116000   -0.031000
    0.001000   -0.179000   -0.071000
   -0.020000   -0.054000    0.024000
    0.096000   -0.028000    0.030000
    0.021000    0.066000   -0.055000
    0.029000    0.120000   -0.103000
    0.058000    0.191000   -0.152000
    0.001000    0.074000   -0.087000
    0.009000    0.120000   -0.117000
   -0.030000   -0.042000   -0.025000
   -0.051000   -0.091000   -0.005000
   -0.035000   -0.092000    0.017000
   -0.061000   -0.186000    0.074000
   -0.008000   -0.023000   -0.011000
   -0.022000   -0.062000    0.004000
   -0.069000   -0.189000   -0.001000
   -0.105000   -0.307000   -0.027000
   -0.071000   -0.155000    0.019000
   -0.104000   -0.256000    0.016000
   -0.025000    0.025000    0.039000
   -0.019000    0.080000    0.054000
    0.019000    0.128000    0.037000
    0.057000    0.260000    0.054000
    0.011000    0.047000    0.015000
    0.024000    0.021000    0.013000
   -0.044000    0.005000    0.004000
   -0.074000    0.004000   -0.017000
   -0.062000    0.018000   -0.037000
   -0.098000    0.004000   -0.030000
   -0.085000   -0.009000    0.002000
   -0.032000    0.019000   -0.034000
   -0.008000    0.027000    0.008000
   -0.082000   -0.007000   -0.060000
    0.002000    0.045000   -0.082000
   -0.074000   -0.015000    0.044000
   -0.089000   -0.032000    0.082000
   -0.115000   -0.012000    0.023000
   -0.043000   -0.018000    0.060000
    0.065000   -0.062000    0.035000
    0.042000   -0.053000   -0.017000
    0.032000    0.079000   -0.057000
   -0.008000   -0.031000   -0.006000
    0.031000    0.079000    0.008000
   -0.008000    0.016000    0.026000
   -0.004000    0.049000    0.035000
    0.176000   -0.079000    0.107000
    0.042000   -0.033000    0.004000
vibration    8
    0.029000    0.051000   -0.027000
    0.047000   -0.041000   -0.026000
   -0.003000   -0.039000   -0.074000
   -0.134000   -0.110000    0.000000
   -0.123000   -0.118000   -0.085000
   -0.169000   -0.141000    0.067000
   -0.164000   -0.151000   -0.013000
   -0.089000    0.030000    0.139000
   -0.121000    0.049000    0.188000
   -0.145000    0.033000    0.126000
   -0.023000    0.032000    0.171000
   -0.049000    0.010000    0.045000
    0.021000    0.120000    0.084000
   -0.146000   -0.029000    0.123000
   -0.013000   -0.049000   -0.064000
   -0.062000   -0.009000    0.039000
    0.009000    0.080000   -0.046000
    0.011000    0.031000   -0.032000
   -0.012000   -0.052000   -0.015000
    0.003000   -0.031000   -0.034000
   -0.066000   -0.198000    0.040000
   -0.089000   -0.288000    0.060000
   -0.088000   -0.229000    0.071000
   -0.126000   -0.343000    0.120000
   -0.058000   -0.103000    0.036000
   -0.084000   -0.104000    0.063000
   -0.003000    0.019000   -0.014000
    0.014000    0.073000   -0.016000
    0.015000    0.105000   -0.013000
    0.026000    0.149000   -0.009000
    0.003000    0.070000   -0.002000
   -0.004000    0.098000    0.000000
   -0.005000   -0.007000    0.007000
   -0.015000   -0.043000    0.013000
   -0.004000   -0.038000    0.006000
   -0.013000   -0.099000    0.011000
    0.011000    0.011000   -0.004000
    0.037000   -0.046000    0.010000
    0.037000   -0.007000    0.004000
    0.021000    0.010000    0.043000
    0.013000   -0.003000    0.058000
    0.023000    0.044000    0.044000
    0.014000    0.002000    0.058000
    0.048000    0.004000   -0.028000
    0.064000   -0.005000   -0.046000
    0.035000    0.030000   -0.037000
    0.053000   -0.003000   -0.028000
    0.038000    0.011000   -0.009000
    0.018000   -0.011000    0.034000
    0.021000    0.065000   -0.020000
    0.072000   -0.010000   -0.046000
    0.021000    0.018000   -0.029000
    0.057000   -0.042000   -0.034000
    0.024000    0.074000   -0.048000
    0.023000    0.101000   -0.028000
    0.026000   -0.004000   -0.008000
    0.039000   -0.042000    0.006000
    0.041000   -0.026000    0.001000
   -0.022000    0.128000   -0.050000
    0.046000   -0.084000    0.027000
vibration    9
   -0.024000   -0.035000    0.011000
   -0.010000   -0.010000    0.012000
    0.049000   -0.023000    0.029000
    0.037000    0.057000    0.030000
    0.041000    0.040000    0.063000
    0.030000    0.066000    0.008000
    0.062000    0.081000    0.032000
    0.012000    0.031000   -0.015000
    0.043000   -0.002000   -0.077000
    0.022000    0.005000    0.045000
   -0.026000    0.091000   -0.029000
   -0.000000    0.036000    0.021000
   -0.035000   -0.012000    0.001000
    0.049000    0.053000   -0.012000
   -0.019000    0.067000    0.071000
    0.007000    0.036000    0.015000
    0.038000    0.012000    0.040000
    0.000000    0.081000   -0.032000
    0.013000    0.166000   -0.105000
    0.062000    0.282000   -0.186000
   -0.037000    0.082000   -0.078000
   -0.027000    0.149000   -0.124000
   -0.085000   -0.102000    0.016000
   -0.116000   -0.187000    0.052000
   -0.089000   -0.163000    0.073000
   -0.143000   -0.277000    0.162000
   -0.031000   -0.053000    0.027000
   -0.006000   -0.030000    0.010000
    0.073000    0.101000    0.012000
    0.118000    0.159000    0.058000
    0.101000    0.151000   -0.024000
    0.155000    0.268000   -0.022000
    0.054000    0.033000   -0.058000
    0.069000    0.044000   -0.087000
   -0.018000   -0.093000   -0.053000
   -0.056000   -0.173000   -0.082000
   -0.033000   -0.081000   -0.014000
   -0.049000   -0.022000   -0.019000
    0.025000   -0.004000   -0.008000
    0.054000   -0.001000    0.019000
    0.042000   -0.017000    0.039000
    0.076000    0.001000    0.031000
    0.064000    0.011000    0.002000
    0.014000   -0.016000    0.033000
   -0.011000   -0.030000   -0.028000
    0.076000    0.025000    0.064000
   -0.030000   -0.051000    0.095000
    0.062000    0.019000   -0.055000
    0.075000    0.033000   -0.093000
    0.106000    0.024000   -0.033000
    0.034000    0.018000   -0.080000
   -0.030000    0.032000    0.022000
   -0.063000    0.068000   -0.015000
   -0.008000    0.101000   -0.041000
   -0.034000   -0.081000    0.034000
   -0.051000   -0.107000   -0.006000
   -0.014000   -0.026000   -0.031000
   -0.016000   -0.057000   -0.041000
    0.144000   -0.072000    0.126000
   -0.074000    0.061000   -0.023000
vibration   10
    0.032000   -0.000000    0.043000
    0.031000    0.039000    0.047000
    0.112000    0.018000    0.058000
   -0.023000   -0.070000   -0.048000
   -0.015000   -0.082000   -0.088000
   -0.047000   -0.076000   -0.036000
   -0.037000   -0.073000   -0.038000
   -0.003000   -0.002000    0.010000
   -0.022000    0.056000    0.084000
   -0.047000    0.028000   -0.061000
    0.041000   -0.057000    0.028000
    0.012000   -0.078000   -0.050000
    0.059000   -0.022000   -0.025000
   -0.076000   -0.095000   -0.027000
    0.045000   -0.143000   -0.112000
    0.019000   -0.045000   -0.026000
    0.025000   -0.008000   -0.046000
    0.023000   -0.028000   -0.019000
    0.021000    0.015000   -0.080000
    0.051000    0.031000   -0.116000
   -0.017000    0.040000   -0.101000
   -0.017000    0.080000   -0.153000
   -0.053000    0.006000   -0.053000
   -0.083000    0.012000   -0.062000
   -0.048000   -0.027000    0.006000
   -0.078000   -0.040000    0.043000
   -0.000000   -0.022000    0.014000
    0.031000    0.028000    0.046000
    0.076000    0.095000    0.046000
    0.110000    0.179000    0.076000
    0.077000    0.024000    0.015000
    0.105000    0.066000    0.015000
    0.035000   -0.119000   -0.007000
    0.023000   -0.209000   -0.026000
    0.003000   -0.129000   -0.003000
   -0.033000   -0.218000   -0.031000
    0.014000   -0.011000    0.032000
    0.006000    0.089000    0.019000
   -0.080000    0.002000    0.015000
   -0.036000   -0.018000   -0.015000
    0.093000   -0.064000   -0.096000
   -0.163000   -0.056000   -0.082000
   -0.010000    0.048000    0.104000
   -0.116000   -0.060000   -0.037000
   -0.159000   -0.071000   -0.103000
   -0.106000   -0.018000   -0.034000
   -0.106000   -0.128000   -0.001000
   -0.180000    0.046000    0.075000
   -0.135000    0.125000    0.099000
   -0.228000   -0.032000    0.055000
   -0.256000    0.080000    0.121000
    0.089000   -0.047000   -0.023000
    0.108000   -0.074000   -0.004000
    0.050000   -0.060000    0.005000
    0.019000   -0.009000    0.048000
    0.014000    0.040000    0.037000
   -0.001000    0.027000    0.059000
   -0.012000   -0.023000    0.100000
   -0.062000    0.069000   -0.109000
   -0.017000    0.188000   -0.025000
vibration   11
   -0.008000    0.014000    0.019000
   -0.027000    0.156000    0.008000
   -0.317000    0.265000    0.091000
   -0.028000   -0.024000   -0.022000
   -0.020000   -0.037000   -0.047000
   -0.049000   -0.020000   -0.036000
   -0.039000   -0.010000    0.001000
   -0.008000    0.001000    0.022000
   -0.029000    0.059000    0.099000
   -0.044000    0.034000   -0.055000
    0.035000   -0.064000    0.039000
    0.010000   -0.072000   -0.042000
    0.053000   -0.043000   -0.020000
   -0.062000   -0.079000   -0.040000
    0.037000   -0.124000   -0.092000
    0.009000   -0.033000   -0.004000
    0.003000   -0.016000   -0.004000
   -0.003000   -0.022000    0.014000
    0.003000    0.014000   -0.009000
    0.012000    0.029000   -0.020000
    0.002000    0.040000   -0.021000
    0.009000    0.076000   -0.041000
   -0.005000    0.018000   -0.008000
   -0.005000    0.034000   -0.016000
   -0.011000   -0.021000    0.016000
   -0.019000   -0.030000    0.026000
   -0.005000   -0.032000    0.022000
    0.008000   -0.013000    0.014000
    0.034000    0.048000    0.016000
    0.048000    0.083000    0.028000
    0.040000    0.060000    0.008000
    0.058000    0.112000    0.009000
    0.019000   -0.006000   -0.004000
    0.021000   -0.015000   -0.013000
   -0.003000   -0.055000   -0.003000
   -0.017000   -0.095000   -0.009000
   -0.002000   -0.030000    0.002000
   -0.019000   -0.023000   -0.010000
    0.005000    0.034000   -0.020000
   -0.005000    0.009000   -0.106000
   -0.150000    0.105000   -0.044000
    0.156000   -0.042000   -0.019000
   -0.020000   -0.055000   -0.302000
    0.019000    0.071000    0.088000
    0.040000    0.142000    0.325000
   -0.047000   -0.141000    0.065000
    0.067000    0.224000   -0.055000
    0.075000   -0.073000   -0.014000
    0.038000   -0.144000   -0.060000
    0.100000   -0.080000   -0.001000
    0.139000   -0.076000    0.027000
    0.060000   -0.044000    0.017000
    0.072000   -0.051000    0.036000
    0.004000   -0.034000    0.022000
   -0.006000   -0.043000    0.027000
   -0.008000   -0.007000    0.001000
   -0.067000    0.121000   -0.068000
   -0.046000    0.273000   -0.109000
   -0.051000    0.029000   -0.044000
    0.016000   -0.159000    0.031000
vibration   12
    0.024000   -0.040000    0.011000
   -0.016000   -0.165000    0.012000
   -0.438000   -0.053000   -0.036000
    0.027000    0.052000    0.020000
    0.016000    0.068000    0.060000
    0.057000    0.053000    0.020000
    0.041000    0.043000    0.000000
    0.010000   -0.023000   -0.043000
    0.035000   -0.121000   -0.162000
    0.076000   -0.074000    0.078000
   -0.055000    0.073000   -0.068000
   -0.009000    0.104000    0.043000
   -0.078000    0.038000    0.007000
    0.123000    0.121000    0.029000
   -0.060000    0.204000    0.128000
   -0.022000    0.041000   -0.004000
   -0.020000    0.002000    0.007000
    0.022000    0.002000   -0.017000
    0.015000    0.015000   -0.059000
    0.040000    0.029000   -0.090000
   -0.025000   -0.011000   -0.059000
   -0.030000   -0.009000   -0.085000
   -0.053000   -0.049000   -0.019000
   -0.082000   -0.083000   -0.008000
   -0.040000   -0.032000    0.008000
   -0.068000   -0.042000    0.042000
    0.006000    0.008000   -0.002000
    0.019000    0.036000    0.009000
   -0.003000    0.030000    0.011000
   -0.012000    0.042000   -0.003000
   -0.022000   -0.011000    0.033000
   -0.045000   -0.028000    0.034000
   -0.014000   -0.034000    0.049000
   -0.028000   -0.072000    0.064000
    0.013000   -0.010000    0.046000
    0.019000   -0.027000    0.058000
    0.030000    0.025000    0.021000
    0.061000    0.033000    0.008000
   -0.025000    0.035000   -0.034000
   -0.009000   -0.007000   -0.151000
   -0.002000    0.039000   -0.185000
   -0.004000   -0.088000   -0.148000
   -0.001000   -0.002000   -0.195000
   -0.037000    0.019000   -0.035000
   -0.034000    0.083000    0.168000
   -0.148000   -0.165000   -0.083000
    0.059000    0.119000   -0.185000
   -0.087000   -0.026000    0.057000
   -0.082000   -0.017000    0.060000
   -0.137000   -0.115000    0.036000
   -0.095000    0.007000    0.154000
   -0.096000    0.051000   -0.022000
   -0.067000    0.035000    0.006000
    0.021000   -0.022000   -0.003000
    0.024000    0.045000    0.001000
    0.055000    0.043000    0.013000
    0.009000    0.140000   -0.022000
    0.008000    0.195000   -0.010000
    0.014000   -0.016000    0.045000
    0.089000   -0.066000    0.036000
vibration   13
    0.016000   -0.042000   -0.027000
    0.015000    0.118000   -0.036000
    0.104000    0.115000    0.049000
   -0.040000   -0.098000   -0.006000
   -0.034000   -0.102000   -0.057000
   -0.053000   -0.140000    0.090000
   -0.042000   -0.160000   -0.062000
   -0.039000    0.047000    0.057000
   -0.020000    0.002000   -0.006000
   -0.062000    0.005000    0.148000
   -0.042000    0.148000    0.060000
   -0.027000    0.089000    0.065000
   -0.008000    0.182000    0.078000
   -0.054000    0.054000    0.150000
   -0.016000    0.079000    0.010000
   -0.024000    0.028000    0.005000
    0.054000    0.047000   -0.057000
    0.007000    0.000000   -0.037000
   -0.003000   -0.105000    0.046000
   -0.041000   -0.156000    0.098000
    0.035000   -0.112000    0.060000
    0.026000   -0.193000    0.125000
    0.088000    0.030000   -0.031000
    0.125000    0.084000   -0.051000
    0.085000    0.077000   -0.091000
    0.126000    0.149000   -0.158000
    0.019000   -0.024000   -0.054000
   -0.031000   -0.105000    0.015000
   -0.050000    0.003000    0.026000
   -0.060000    0.029000    0.009000
   -0.041000    0.117000    0.059000
   -0.040000    0.233000    0.066000
   -0.030000    0.071000    0.080000
   -0.025000    0.150000    0.108000
   -0.022000   -0.070000    0.070000
   -0.010000   -0.091000    0.089000
   -0.018000   -0.115000    0.041000
    0.001000    0.028000    0.023000
   -0.029000    0.031000   -0.007000
    0.005000   -0.003000   -0.088000
    0.026000    0.018000   -0.120000
   -0.002000   -0.073000   -0.091000
    0.022000    0.018000   -0.113000
   -0.050000    0.005000    0.024000
   -0.074000    0.036000    0.104000
   -0.064000   -0.079000    0.022000
   -0.027000    0.040000   -0.017000
   -0.074000    0.002000    0.050000
   -0.058000    0.027000    0.045000
   -0.103000   -0.073000    0.040000
   -0.101000    0.030000    0.118000
   -0.007000    0.063000   -0.078000
   -0.022000    0.066000   -0.115000
    0.004000    0.103000   -0.085000
   -0.018000   -0.159000   -0.018000
   -0.004000   -0.110000    0.040000
   -0.005000    0.090000   -0.003000
   -0.007000    0.080000    0.009000
    0.145000   -0.039000   -0.002000
   -0.020000    0.096000    0.032000
vibration   14
   -0.015000   -0.038000    0.012000
    0.049000   -0.135000    0.007000
   -0.456000    0.005000   -0.025000
    0.064000    0.043000   -0.003000
    0.080000   -0.003000    0.003000
    0.013000    0.070000   -0.070000
    0.078000    0.113000    0.051000
    0.058000    0.062000    0.006000
    0.037000    0.209000    0.170000
   -0.018000    0.142000   -0.181000
    0.121000   -0.093000    0.028000
    0.068000   -0.118000   -0.072000
    0.134000   -0.093000   -0.039000
   -0.068000   -0.119000   -0.101000
    0.121000   -0.228000   -0.137000
    0.086000   -0.014000    0.009000
    0.033000    0.034000    0.011000
   -0.011000    0.094000   -0.002000
   -0.011000    0.063000    0.043000
   -0.027000    0.077000    0.058000
   -0.003000   -0.020000    0.088000
   -0.009000   -0.072000    0.129000
    0.009000   -0.034000    0.077000
    0.015000   -0.094000    0.108000
    0.013000    0.024000    0.023000
    0.024000    0.009000    0.014000
   -0.005000    0.067000   -0.004000
   -0.033000   -0.015000   -0.009000
   -0.065000   -0.026000   -0.008000
   -0.082000   -0.044000   -0.027000
   -0.069000    0.020000    0.018000
   -0.085000    0.029000    0.020000
   -0.046000    0.064000    0.036000
   -0.042000    0.121000    0.056000
   -0.028000    0.015000    0.030000
   -0.012000    0.028000    0.046000
   -0.028000   -0.048000    0.001000
   -0.011000   -0.009000   -0.021000
   -0.011000    0.003000   -0.050000
    0.000000   -0.015000   -0.098000
    0.067000   -0.020000   -0.152000
   -0.068000   -0.052000   -0.135000
    0.009000    0.010000   -0.042000
   -0.019000   -0.007000   -0.050000
   -0.028000   -0.012000   -0.070000
   -0.005000    0.007000   -0.044000
   -0.027000   -0.022000   -0.033000
   -0.032000   -0.011000   -0.028000
   -0.006000    0.024000   -0.065000
   -0.025000   -0.083000   -0.020000
   -0.081000    0.018000    0.024000
    0.153000   -0.047000    0.068000
    0.190000   -0.072000    0.104000
   -0.009000    0.093000   -0.004000
   -0.016000    0.048000   -0.014000
   -0.019000   -0.114000    0.002000
   -0.000000    0.024000   -0.044000
    0.003000    0.084000   -0.052000
   -0.018000    0.090000   -0.017000
   -0.031000    0.055000   -0.013000
vibration   15
    0.021000   -0.040000    0.075000
    0.030000    0.031000    0.077000
    0.137000    0.016000    0.136000
   -0.010000   -0.024000    0.026000
   -0.021000    0.012000   -0.016000
    0.019000   -0.057000    0.104000
   -0.037000   -0.097000   -0.021000
   -0.019000    0.107000    0.077000
   -0.038000    0.190000    0.177000
   -0.083000    0.147000   -0.020000
    0.039000    0.036000    0.100000
   -0.004000    0.083000    0.069000
    0.060000    0.230000    0.106000
   -0.117000    0.031000    0.176000
    0.039000    0.011000   -0.046000
    0.006000    0.056000    0.034000
    0.051000    0.013000    0.003000
    0.010000   -0.034000    0.020000
   -0.032000   -0.109000   -0.056000
    0.009000   -0.201000   -0.082000
   -0.110000   -0.050000   -0.108000
   -0.136000   -0.093000   -0.158000
   -0.144000    0.065000   -0.090000
   -0.207000    0.112000   -0.126000
   -0.105000    0.103000   -0.005000
   -0.143000    0.147000    0.033000
   -0.018000    0.050000    0.038000
    0.013000    0.004000    0.020000
    0.005000   -0.084000    0.013000
   -0.011000   -0.095000    0.001000
    0.007000   -0.110000   -0.002000
    0.007000   -0.195000   -0.007000
    0.025000    0.017000   -0.011000
    0.034000    0.048000   -0.019000
    0.030000    0.086000   -0.010000
    0.040000    0.162000   -0.017000
    0.009000   -0.002000   -0.004000
   -0.037000   -0.030000   -0.052000
    0.007000   -0.007000   -0.065000
    0.022000   -0.011000   -0.072000
   -0.043000    0.018000   -0.035000
    0.102000   -0.031000   -0.030000
    0.025000   -0.026000   -0.166000
    0.006000   -0.005000   -0.033000
   -0.002000   -0.014000   -0.067000
    0.045000    0.021000   -0.014000
   -0.023000   -0.019000    0.003000
    0.060000   -0.006000   -0.117000
    0.056000   -0.021000   -0.157000
    0.112000    0.026000   -0.092000
    0.065000   -0.019000   -0.155000
    0.039000    0.067000   -0.007000
    0.051000    0.054000    0.005000
    0.062000   -0.042000    0.055000
    0.011000    0.084000    0.052000
   -0.011000   -0.096000    0.000000
   -0.027000   -0.016000   -0.074000
   -0.030000   -0.024000   -0.073000
    0.052000   -0.012000   -0.021000
   -0.049000    0.020000   -0.079000
vibration   16
   -0.003000   -0.010000    0.012000
   -0.019000   -0.119000    0.007000
   -0.615000    0.042000   -0.048000
    0.008000   -0.062000   -0.039000
    0.022000   -0.093000   -0.064000
   -0.028000   -0.081000    0.001000
    0.023000   -0.072000   -0.060000
    0.010000    0.010000   -0.016000
    0.036000   -0.034000   -0.085000
    0.005000   -0.027000    0.066000
   -0.015000    0.097000   -0.023000
    0.018000    0.025000   -0.012000
    0.035000    0.068000   -0.001000
    0.000000    0.009000    0.026000
    0.024000    0.018000   -0.046000
    0.014000    0.002000   -0.031000
    0.039000    0.025000   -0.055000
    0.024000    0.026000   -0.034000
    0.019000   -0.011000   -0.007000
    0.010000   -0.023000    0.005000
    0.023000   -0.034000    0.005000
    0.016000   -0.069000    0.023000
    0.029000   -0.002000   -0.008000
    0.027000   -0.009000   -0.005000
    0.032000    0.029000   -0.028000
    0.046000    0.031000   -0.042000
    0.021000    0.026000   -0.026000
    0.023000    0.019000    0.016000
    0.050000   -0.021000    0.011000
    0.066000   -0.030000    0.035000
    0.063000   -0.054000   -0.026000
    0.081000   -0.098000   -0.030000
    0.053000   -0.017000   -0.048000
    0.061000   -0.028000   -0.071000
    0.029000    0.037000   -0.040000
    0.014000    0.063000   -0.064000
    0.009000    0.033000    0.002000
   -0.073000   -0.004000    0.007000
   -0.063000    0.010000    0.068000
   -0.075000    0.031000    0.121000
   -0.216000    0.061000    0.220000
    0.067000    0.079000    0.197000
   -0.098000   -0.031000   -0.003000
   -0.077000    0.005000    0.155000
   -0.114000    0.030000    0.208000
   -0.040000   -0.066000    0.178000
   -0.097000    0.030000    0.156000
    0.008000    0.017000    0.003000
   -0.004000   -0.009000   -0.023000
    0.058000    0.071000    0.025000
    0.026000   -0.003000   -0.048000
    0.026000    0.016000   -0.058000
    0.072000   -0.019000   -0.030000
    0.018000    0.056000   -0.052000
    0.024000    0.014000    0.004000
   -0.036000    0.028000    0.020000
   -0.112000   -0.004000    0.026000
   -0.096000    0.145000   -0.017000
    0.067000    0.008000   -0.032000
   -0.066000   -0.019000   -0.010000
vibration   17
    0.020000   -0.002000   -0.003000
   -0.013000    0.048000   -0.010000
    0.188000   -0.003000    0.019000
   -0.029000    0.015000   -0.014000
    0.053000   -0.197000    0.006000
   -0.246000    0.061000   -0.145000
    0.080000    0.219000    0.086000
    0.000000   -0.044000    0.005000
    0.077000   -0.244000   -0.264000
    0.045000   -0.183000    0.320000
   -0.102000    0.259000   -0.027000
    0.012000   -0.028000   -0.032000
   -0.105000   -0.259000   -0.098000
    0.234000    0.050000   -0.182000
   -0.072000    0.123000    0.165000
   -0.009000   -0.021000   -0.006000
   -0.005000   -0.005000    0.014000
    0.030000    0.015000   -0.011000
    0.026000    0.013000   -0.022000
    0.033000    0.012000   -0.028000
    0.007000   -0.022000   -0.011000
    0.000000   -0.045000   -0.012000
   -0.005000   -0.035000    0.006000
   -0.024000   -0.071000    0.020000
    0.006000    0.007000    0.001000
   -0.002000    0.007000    0.010000
    0.025000    0.039000   -0.010000
    0.010000    0.005000    0.006000
   -0.017000   -0.019000    0.007000
   -0.028000   -0.023000   -0.007000
   -0.022000   -0.009000    0.022000
   -0.035000   -0.019000    0.023000
   -0.004000    0.026000    0.035000
   -0.004000    0.053000    0.049000
    0.013000    0.009000    0.030000
    0.023000    0.018000    0.040000
    0.010000   -0.030000    0.016000
   -0.020000   -0.013000   -0.003000
   -0.016000    0.005000   -0.005000
    0.000000    0.002000   -0.004000
   -0.126000    0.046000    0.074000
    0.146000   -0.011000    0.074000
   -0.002000   -0.034000   -0.164000
   -0.027000   -0.007000    0.028000
   -0.045000    0.021000    0.103000
   -0.039000   -0.085000    0.026000
   -0.008000    0.028000   -0.011000
    0.002000    0.014000   -0.027000
   -0.024000   -0.020000    0.012000
   -0.005000    0.091000   -0.035000
    0.052000   -0.016000   -0.082000
   -0.014000   -0.025000    0.012000
   -0.030000   -0.016000   -0.006000
    0.027000   -0.029000    0.009000
    0.036000    0.078000   -0.013000
   -0.004000   -0.088000    0.022000
   -0.023000    0.001000   -0.011000
   -0.027000   -0.032000   -0.002000
   -0.037000    0.046000    0.013000
   -0.036000    0.046000   -0.021000
vibration   18
   -0.004000   -0.010000   -0.000000
    0.006000   -0.025000    0.002000
    0.265000   -0.106000   -0.014000
    0.015000    0.001000    0.006000
   -0.004000    0.046000    0.007000
    0.063000   -0.006000    0.028000
   -0.008000   -0.040000   -0.014000
    0.006000    0.009000   -0.005000
   -0.020000    0.078000    0.088000
   -0.009000    0.057000   -0.113000
    0.039000   -0.096000    0.006000
    0.000000   -0.009000    0.002000
    0.032000    0.047000    0.019000
   -0.065000   -0.026000    0.033000
    0.025000   -0.055000   -0.048000
    0.008000    0.000000    0.003000
    0.001000    0.003000    0.000000
   -0.008000    0.009000   -0.000000
   -0.006000    0.010000    0.007000
   -0.010000    0.014000    0.011000
   -0.001000    0.005000    0.012000
    0.000000    0.004000    0.017000
    0.003000    0.001000    0.008000
    0.008000   -0.002000    0.011000
    0.001000    0.000000    0.001000
    0.004000   -0.003000   -0.002000
   -0.006000    0.001000   -0.001000
   -0.006000    0.003000   -0.003000
   -0.001000    0.006000   -0.004000
    0.001000    0.006000   -0.001000
   -0.001000    0.001000   -0.007000
    0.001000    0.000000   -0.008000
   -0.004000   -0.005000   -0.009000
   -0.005000   -0.013000   -0.012000
   -0.006000   -0.000000   -0.008000
   -0.009000   -0.002000   -0.011000
   -0.006000    0.008000   -0.004000
    0.004000    0.006000    0.001000
   -0.000000    0.000000    0.002000
    0.025000   -0.001000    0.017000
   -0.211000    0.073000    0.170000
    0.300000   -0.014000    0.165000
    0.021000   -0.065000   -0.277000
   -0.011000   -0.021000   -0.019000
   -0.001000    0.088000    0.327000
   -0.207000   -0.329000   -0.106000
    0.161000    0.151000   -0.281000
   -0.026000    0.035000    0.003000
   -0.102000   -0.052000    0.184000
   -0.122000    0.238000   -0.059000
    0.124000   -0.043000   -0.123000
    0.008000   -0.001000    0.004000
   -0.006000    0.009000   -0.009000
   -0.008000    0.013000   -0.003000
   -0.010000   -0.009000   -0.001000
   -0.001000    0.015000   -0.004000
    0.013000   -0.008000    0.010000
    0.003000   -0.079000    0.030000
    0.004000   -0.004000   -0.003000
    0.003000    0.016000   -0.007000
vibration   19
    0.024000   -0.003000   -0.028000
   -0.035000    0.041000   -0.040000
    0.074000    0.015000   -0.017000
    0.023000    0.034000    0.024000
   -0.094000    0.327000    0.040000
    0.332000    0.004000    0.132000
   -0.121000   -0.199000   -0.074000
   -0.005000   -0.040000   -0.046000
   -0.105000    0.138000    0.225000
    0.010000    0.108000   -0.376000
    0.086000   -0.387000   -0.022000
   -0.042000   -0.000000    0.021000
    0.020000    0.143000    0.057000
   -0.179000   -0.049000    0.114000
    0.011000   -0.097000   -0.090000
   -0.022000   -0.005000    0.001000
   -0.021000   -0.020000    0.017000
    0.042000    0.005000   -0.017000
    0.047000    0.031000   -0.035000
    0.055000    0.048000   -0.048000
    0.034000   -0.007000   -0.022000
    0.033000   -0.009000   -0.026000
    0.019000   -0.058000    0.006000
    0.003000   -0.107000    0.027000
    0.025000   -0.027000    0.000000
    0.016000   -0.036000    0.012000
    0.041000    0.027000   -0.022000
    0.020000    0.017000   -0.001000
   -0.016000   -0.003000    0.001000
   -0.028000   -0.007000   -0.015000
   -0.026000    0.001000    0.025000
   -0.047000   -0.005000    0.026000
   -0.007000    0.020000    0.045000
   -0.012000    0.037000    0.065000
    0.018000    0.000000    0.038000
    0.031000   -0.005000    0.053000
    0.021000   -0.025000    0.018000
   -0.018000   -0.010000    0.005000
   -0.029000    0.012000    0.011000
   -0.030000    0.012000    0.010000
   -0.082000    0.035000    0.040000
    0.024000    0.012000    0.039000
   -0.037000   -0.011000   -0.049000
   -0.039000    0.007000    0.069000
   -0.070000   -0.007000    0.004000
    0.041000    0.048000    0.109000
   -0.099000   -0.028000    0.145000
    0.001000    0.003000   -0.009000
    0.027000    0.030000   -0.082000
    0.053000   -0.051000    0.021000
   -0.051000    0.024000    0.017000
   -0.054000   -0.007000    0.006000
   -0.072000    0.010000   -0.007000
    0.023000   -0.053000    0.007000
    0.054000    0.091000   -0.034000
    0.002000   -0.079000    0.025000
   -0.037000    0.015000   -0.001000
   -0.038000    0.007000    0.003000
   -0.024000   -0.014000    0.019000
   -0.030000    0.032000   -0.006000
vibration   20
    0.008000   -0.134000   -0.034000
    0.002000    0.133000   -0.066000
    0.013000    0.186000    0.140000
    0.023000    0.144000    0.083000
    0.071000    0.007000    0.159000
   -0.105000    0.216000   -0.097000
    0.109000    0.345000    0.200000
    0.006000    0.055000    0.082000
   -0.045000    0.179000    0.252000
   -0.048000    0.131000   -0.095000
    0.089000   -0.106000    0.113000
    0.010000   -0.035000    0.026000
   -0.059000   -0.188000   -0.013000
    0.104000    0.021000   -0.096000
   -0.024000    0.015000    0.152000
    0.017000    0.021000    0.070000
   -0.016000    0.019000    0.057000
    0.017000    0.055000   -0.052000
   -0.006000   -0.024000   -0.064000
    0.009000   -0.049000   -0.073000
   -0.044000   -0.114000   -0.035000
   -0.066000   -0.211000   -0.001000
   -0.037000   -0.048000   -0.057000
   -0.059000   -0.085000   -0.043000
   -0.003000    0.063000   -0.077000
   -0.016000    0.094000   -0.071000
    0.012000    0.035000   -0.058000
    0.005000    0.026000   -0.030000
    0.012000    0.039000   -0.033000
    0.014000    0.050000   -0.030000
    0.001000   -0.033000   -0.045000
   -0.003000   -0.074000   -0.047000
   -0.006000   -0.058000   -0.047000
   -0.019000   -0.127000   -0.052000
    0.007000    0.030000   -0.041000
    0.003000    0.037000   -0.047000
    0.011000    0.074000   -0.025000
    0.016000    0.028000    0.007000
   -0.009000    0.003000    0.047000
   -0.030000    0.016000    0.078000
    0.026000   -0.016000    0.051000
   -0.106000    0.059000    0.037000
   -0.039000    0.023000    0.177000
   -0.011000    0.004000    0.060000
   -0.017000    0.010000    0.074000
   -0.010000   -0.014000    0.061000
   -0.011000    0.011000    0.054000
   -0.013000    0.002000    0.055000
   -0.006000    0.013000    0.052000
   -0.017000   -0.021000    0.055000
   -0.025000    0.011000    0.075000
    0.018000   -0.012000    0.094000
   -0.017000    0.026000    0.072000
    0.017000    0.025000   -0.022000
   -0.018000   -0.090000   -0.030000
    0.018000    0.107000   -0.025000
   -0.011000    0.001000    0.036000
    0.003000    0.075000    0.014000
   -0.041000    0.080000    0.075000
    0.032000   -0.021000    0.001000
vibration   21
   -0.006000   -0.069000    0.019000
   -0.011000    0.010000    0.016000
    0.531000   -0.136000    0.068000
   -0.003000   -0.062000   -0.032000
    0.001000   -0.064000   -0.067000
   -0.013000   -0.086000    0.022000
   -0.010000   -0.099000   -0.061000
   -0.000000    0.021000   -0.005000
    0.047000   -0.037000   -0.107000
   -0.016000   -0.034000    0.118000
   -0.038000    0.156000   -0.016000
    0.014000    0.000000   -0.019000
    0.077000    0.093000    0.015000
   -0.079000   -0.031000    0.040000
    0.048000   -0.058000   -0.114000
    0.012000   -0.004000   -0.021000
    0.020000    0.003000   -0.016000
   -0.002000    0.018000    0.004000
    0.015000    0.059000    0.023000
    0.001000    0.098000    0.029000
    0.035000    0.032000    0.045000
    0.043000    0.049000    0.055000
    0.036000   -0.024000    0.055000
    0.049000   -0.056000    0.073000
    0.025000   -0.028000    0.026000
    0.034000   -0.041000    0.016000
    0.001000    0.004000    0.004000
    0.002000    0.084000   -0.006000
   -0.023000    0.083000   -0.003000
   -0.031000    0.076000   -0.017000
   -0.056000   -0.017000    0.011000
   -0.083000   -0.074000    0.010000
   -0.057000   -0.055000    0.020000
   -0.080000   -0.146000    0.029000
   -0.018000    0.033000    0.018000
   -0.012000    0.010000    0.032000
    0.004000    0.089000   -0.002000
   -0.010000    0.017000   -0.011000
   -0.016000    0.011000   -0.022000
   -0.015000    0.005000   -0.047000
   -0.165000    0.080000    0.032000
    0.151000   -0.021000    0.042000
   -0.025000   -0.049000   -0.242000
   -0.021000    0.010000    0.016000
   -0.054000   -0.062000   -0.229000
    0.137000    0.215000    0.089000
   -0.152000   -0.122000    0.216000
    0.019000   -0.006000   -0.043000
    0.058000    0.034000   -0.160000
    0.096000   -0.099000    0.003000
   -0.059000    0.028000    0.003000
    0.019000    0.003000   -0.025000
   -0.015000    0.027000   -0.058000
    0.001000    0.010000   -0.001000
   -0.010000    0.007000   -0.003000
    0.003000    0.080000   -0.010000
   -0.018000    0.032000   -0.020000
   -0.033000   -0.065000    0.005000
    0.033000   -0.016000   -0.019000
    0.007000   -0.040000   -0.000000
vibration   22
   -0.024000   -0.048000    0.001000
   -0.008000    0.083000   -0.012000
   -0.128000    0.152000    0.109000
   -0.009000   -0.051000   -0.028000
   -0.029000    0.007000   -0.066000
    0.043000   -0.082000    0.049000
   -0.049000   -0.137000   -0.075000
   -0.004000    0.010000   -0.017000
    0.048000   -0.067000   -0.141000
    0.001000   -0.052000    0.120000
   -0.058000    0.153000   -0.036000
    0.006000    0.019000   -0.009000
    0.077000    0.136000    0.030000
   -0.093000   -0.022000    0.073000
    0.043000   -0.040000   -0.119000
    0.001000    0.001000   -0.020000
    0.004000   -0.013000   -0.007000
    0.001000    0.014000    0.007000
    0.010000    0.045000    0.009000
    0.006000    0.061000    0.009000
    0.014000    0.027000    0.021000
    0.016000    0.035000    0.021000
    0.006000   -0.018000    0.039000
    0.004000   -0.054000    0.056000
    0.005000   -0.008000    0.025000
    0.005000   -0.026000    0.029000
    0.006000    0.034000    0.003000
    0.007000    0.054000   -0.010000
    0.001000    0.017000   -0.012000
    0.002000    0.009000   -0.011000
   -0.008000   -0.032000   -0.016000
   -0.018000   -0.081000   -0.018000
   -0.004000   -0.008000   -0.015000
   -0.008000   -0.032000   -0.016000
    0.004000    0.033000   -0.012000
    0.002000    0.032000   -0.014000
   -0.000000    0.024000   -0.008000
   -0.006000   -0.014000    0.007000
    0.020000   -0.002000    0.016000
    0.032000   -0.002000    0.027000
    0.323000   -0.127000   -0.140000
   -0.284000    0.009000   -0.143000
    0.059000    0.111000    0.371000
    0.032000    0.011000   -0.010000
    0.080000    0.094000    0.280000
   -0.144000   -0.228000   -0.090000
    0.172000    0.176000   -0.240000
   -0.005000    0.005000    0.035000
   -0.019000   -0.005000    0.093000
   -0.051000    0.030000    0.011000
    0.021000   -0.004000    0.030000
    0.003000    0.007000   -0.020000
    0.001000    0.014000   -0.015000
   -0.004000   -0.022000    0.017000
    0.014000    0.086000   -0.013000
   -0.013000   -0.050000    0.001000
    0.007000   -0.021000    0.008000
    0.019000    0.031000   -0.016000
    0.014000   -0.036000   -0.012000
   -0.014000    0.011000    0.000000
vibration   23
   -0.009000    0.003000    0.030000
   -0.021000   -0.017000    0.045000
    0.574000   -0.201000    0.015000
   -0.004000   -0.001000   -0.015000
   -0.069000    0.165000   -0.015000
    0.167000   -0.014000    0.036000
   -0.095000   -0.129000   -0.059000
    0.004000   -0.091000   -0.054000
   -0.014000   -0.126000   -0.071000
    0.065000   -0.090000   -0.048000
   -0.015000   -0.117000   -0.063000
   -0.029000   -0.061000   -0.035000
   -0.053000   -0.102000   -0.048000
   -0.018000   -0.045000   -0.074000
   -0.034000   -0.062000    0.005000
   -0.019000   -0.039000   -0.021000
   -0.012000    0.031000   -0.012000
   -0.007000    0.086000   -0.042000
   -0.021000    0.021000   -0.007000
   -0.027000   -0.003000    0.005000
   -0.040000   -0.056000    0.026000
   -0.059000   -0.144000    0.062000
   -0.031000    0.001000    0.004000
   -0.041000   -0.035000    0.020000
   -0.012000    0.087000   -0.035000
   -0.002000    0.082000   -0.041000
   -0.007000    0.073000   -0.027000
    0.003000   -0.028000    0.028000
    0.057000   -0.054000    0.023000
    0.078000   -0.045000    0.055000
    0.084000   -0.040000   -0.017000
    0.114000   -0.050000   -0.021000
    0.074000    0.012000   -0.043000
    0.094000    0.047000   -0.073000
    0.025000    0.020000   -0.032000
    0.007000    0.060000   -0.062000
   -0.004000   -0.022000    0.010000
   -0.006000   -0.014000    0.020000
    0.004000    0.030000    0.003000
    0.029000    0.012000   -0.040000
    0.144000   -0.018000   -0.117000
   -0.081000   -0.031000   -0.098000
    0.055000    0.072000    0.053000
    0.012000    0.042000    0.015000
    0.029000    0.060000    0.082000
   -0.015000   -0.009000    0.004000
    0.026000    0.090000   -0.030000
   -0.012000    0.006000    0.034000
    0.068000    0.108000   -0.111000
    0.044000   -0.209000    0.076000
   -0.169000    0.089000    0.173000
   -0.030000   -0.032000   -0.009000
   -0.070000   -0.011000   -0.060000
   -0.024000    0.085000   -0.054000
   -0.006000   -0.004000    0.030000
   -0.014000   -0.021000    0.016000
    0.004000    0.043000   -0.003000
   -0.017000   -0.098000    0.031000
   -0.000000    0.043000    0.013000
    0.006000   -0.062000    0.038000
vibration   24
   -0.003000    0.006000   -0.013000
   -0.009000   -0.054000   -0.016000
    0.361000   -0.179000   -0.073000
    0.007000   -0.027000    0.006000
    0.110000   -0.291000    0.024000
   -0.261000    0.001000   -0.090000
    0.160000    0.187000    0.078000
   -0.002000    0.044000    0.042000
   -0.066000    0.188000    0.243000
   -0.061000    0.137000   -0.173000
    0.097000   -0.152000    0.077000
    0.015000    0.026000    0.023000
   -0.069000   -0.098000   -0.023000
    0.159000    0.066000   -0.049000
   -0.039000    0.123000    0.145000
    0.013000    0.012000    0.010000
    0.014000   -0.007000   -0.014000
    0.002000   -0.032000    0.014000
    0.008000   -0.007000    0.006000
    0.007000   -0.003000    0.006000
    0.020000    0.030000   -0.009000
    0.029000    0.069000   -0.024000
    0.016000    0.004000    0.002000
    0.020000    0.018000   -0.004000
    0.006000   -0.034000    0.017000
    0.006000   -0.042000    0.018000
    0.002000   -0.017000    0.008000
   -0.002000    0.006000   -0.009000
   -0.007000   -0.005000   -0.011000
   -0.006000   -0.014000   -0.009000
   -0.005000    0.005000   -0.012000
   -0.004000    0.006000   -0.012000
   -0.004000    0.011000   -0.012000
   -0.002000    0.020000   -0.012000
   -0.006000   -0.004000   -0.012000
   -0.009000   -0.012000   -0.011000
   -0.008000   -0.008000   -0.007000
   -0.021000   -0.011000    0.003000
   -0.014000    0.024000    0.010000
   -0.000000    0.018000   -0.003000
    0.128000   -0.028000   -0.081000
   -0.135000    0.006000   -0.075000
    0.017000    0.074000    0.131000
   -0.015000    0.030000    0.053000
   -0.014000    0.079000    0.208000
   -0.059000   -0.111000    0.038000
    0.021000    0.121000   -0.038000
   -0.008000    0.014000    0.012000
    0.067000    0.107000   -0.133000
    0.065000   -0.167000    0.061000
   -0.155000    0.084000    0.117000
    0.019000    0.018000   -0.016000
    0.008000    0.021000   -0.031000
    0.008000   -0.029000    0.016000
    0.009000    0.038000   -0.015000
   -0.019000   -0.018000   -0.001000
   -0.020000    0.022000   -0.004000
   -0.034000   -0.068000    0.014000
    0.012000   -0.029000   -0.040000
   -0.017000   -0.032000    0.014000
vibration   25
    0.004000    0.011000   -0.026000
   -0.007000   -0.041000   -0.035000
    0.190000   -0.113000   -0.085000
    0.019000    0.042000    0.016000
    0.014000    0.052000    0.024000
    0.028000    0.049000   -0.002000
    0.011000    0.047000    0.028000
    0.008000    0.057000    0.021000
    0.118000   -0.073000   -0.212000
   -0.016000   -0.065000    0.292000
   -0.089000    0.354000   -0.009000
    0.032000   -0.006000   -0.011000
    0.254000    0.301000    0.109000
   -0.314000   -0.108000    0.173000
    0.160000   -0.231000   -0.335000
    0.022000    0.014000    0.015000
   -0.007000   -0.011000    0.033000
    0.004000   -0.025000    0.013000
   -0.001000   -0.030000   -0.010000
    0.008000   -0.044000   -0.016000
   -0.008000   -0.003000   -0.027000
   -0.008000    0.008000   -0.040000
   -0.012000    0.006000   -0.025000
   -0.019000    0.022000   -0.034000
   -0.009000   -0.006000   -0.002000
   -0.018000   -0.001000    0.008000
    0.003000   -0.013000    0.004000
   -0.006000   -0.031000   -0.014000
   -0.005000   -0.028000   -0.016000
   -0.004000   -0.030000   -0.014000
    0.007000    0.019000   -0.018000
    0.016000    0.050000   -0.017000
    0.007000    0.023000   -0.018000
    0.014000    0.056000   -0.018000
   -0.004000   -0.022000   -0.018000
   -0.006000   -0.024000   -0.019000
   -0.008000   -0.030000   -0.011000
    0.001000   -0.002000    0.006000
   -0.010000    0.015000    0.013000
   -0.011000    0.015000    0.013000
   -0.028000    0.022000    0.024000
    0.008000    0.016000    0.023000
   -0.012000    0.009000   -0.009000
   -0.014000    0.014000    0.038000
   -0.022000    0.031000    0.085000
   -0.016000   -0.033000    0.039000
   -0.011000    0.040000    0.018000
   -0.019000    0.009000    0.027000
    0.043000    0.088000   -0.078000
    0.027000   -0.141000    0.060000
   -0.138000    0.068000    0.118000
    0.015000   -0.006000    0.041000
   -0.001000    0.014000    0.039000
    0.012000   -0.038000    0.027000
    0.002000    0.001000   -0.015000
   -0.005000   -0.005000   -0.007000
   -0.003000    0.016000    0.008000
   -0.011000   -0.040000    0.023000
   -0.031000    0.021000    0.033000
    0.004000   -0.017000    0.017000
vibration   26
   -0.042000   -0.020000   -0.020000
   -0.005000    0.042000   -0.035000
   -0.100000    0.090000    0.036000
    0.001000   -0.036000   -0.008000
    0.060000   -0.186000   -0.011000
   -0.152000   -0.030000   -0.041000
    0.086000    0.069000    0.019000
    0.000000    0.023000    0.004000
   -0.011000    0.072000    0.063000
   -0.022000    0.052000   -0.064000
    0.025000   -0.035000    0.011000
    0.014000    0.028000    0.009000
    0.021000    0.044000    0.013000
    0.022000    0.020000    0.029000
    0.011000    0.038000   -0.005000
    0.008000    0.007000   -0.004000
   -0.009000   -0.014000   -0.009000
   -0.014000    0.013000    0.007000
   -0.014000    0.021000    0.008000
   -0.015000    0.011000    0.010000
   -0.016000    0.022000    0.007000
   -0.016000    0.022000    0.006000
   -0.020000    0.003000    0.017000
   -0.025000   -0.017000    0.027000
   -0.017000    0.010000    0.014000
   -0.018000   -0.014000    0.023000
   -0.004000    0.042000   -0.001000
    0.003000    0.001000   -0.011000
    0.037000   -0.049000   -0.018000
    0.054000   -0.056000    0.008000
    0.059000   -0.027000   -0.045000
    0.075000   -0.037000   -0.048000
    0.058000    0.028000   -0.057000
    0.075000    0.066000   -0.076000
    0.018000    0.010000   -0.046000
    0.001000    0.020000   -0.065000
   -0.008000   -0.030000   -0.011000
    0.035000   -0.010000    0.046000
    0.020000    0.011000    0.021000
    0.027000   -0.002000   -0.012000
   -0.215000    0.099000    0.131000
    0.307000   -0.035000    0.139000
    0.017000   -0.081000   -0.316000
    0.022000    0.007000   -0.026000
    0.018000   -0.090000   -0.332000
    0.149000    0.287000    0.025000
   -0.089000   -0.159000    0.179000
   -0.076000   -0.008000    0.122000
   -0.106000   -0.029000    0.255000
   -0.210000    0.001000    0.052000
   -0.008000   -0.012000    0.165000
    0.007000    0.011000   -0.014000
    0.008000    0.016000   -0.007000
   -0.023000   -0.018000    0.015000
    0.013000    0.095000   -0.016000
   -0.012000   -0.080000    0.004000
    0.055000    0.035000    0.028000
    0.058000    0.035000    0.035000
    0.000000   -0.049000   -0.029000
    0.029000   -0.007000    0.099000
vibration   27
   -0.001000    0.006000    0.008000
   -0.036000    0.000000    0.013000
    0.046000   -0.027000    0.001000
    0.010000    0.015000    0.004000
    0.135000   -0.315000    0.071000
   -0.310000    0.075000   -0.173000
    0.212000    0.318000    0.119000
    0.013000   -0.061000   -0.026000
   -0.037000   -0.044000    0.038000
    0.061000   -0.023000   -0.106000
    0.032000   -0.169000   -0.022000
   -0.009000    0.014000    0.009000
    0.141000    0.274000    0.092000
   -0.261000   -0.076000    0.181000
    0.085000   -0.150000   -0.232000
   -0.009000   -0.007000   -0.006000
   -0.013000    0.006000   -0.009000
    0.004000    0.016000   -0.015000
    0.005000    0.011000   -0.008000
    0.004000    0.015000   -0.008000
    0.002000   -0.014000    0.003000
   -0.001000   -0.031000    0.012000
    0.004000   -0.009000   -0.001000
    0.003000   -0.021000    0.005000
    0.007000    0.012000   -0.013000
    0.010000    0.014000   -0.017000
    0.005000    0.009000   -0.011000
    0.007000    0.001000    0.015000
    0.011000    0.004000    0.017000
    0.012000    0.011000    0.018000
    0.009000   -0.008000    0.018000
    0.007000   -0.013000    0.018000
    0.009000   -0.009000    0.018000
    0.008000   -0.015000    0.017000
    0.010000    0.005000    0.017000
    0.011000    0.011000    0.017000
    0.009000    0.004000    0.014000
   -0.005000    0.003000    0.000000
   -0.001000   -0.002000   -0.006000
    0.009000   -0.009000   -0.024000
    0.109000   -0.039000   -0.090000
   -0.097000   -0.026000   -0.081000
    0.021000    0.031000    0.080000
   -0.002000   -0.003000    0.005000
   -0.010000   -0.018000   -0.049000
    0.031000    0.041000    0.020000
   -0.030000   -0.030000    0.046000
    0.016000   -0.005000   -0.018000
   -0.079000   -0.128000    0.132000
   -0.054000    0.210000   -0.067000
    0.198000   -0.090000   -0.143000
   -0.037000    0.001000   -0.015000
   -0.047000    0.011000   -0.029000
   -0.008000    0.014000   -0.019000
    0.005000   -0.011000    0.009000
    0.004000    0.007000    0.011000
   -0.008000    0.010000   -0.006000
   -0.010000   -0.010000   -0.002000
    0.000000   -0.004000    0.002000
   -0.003000   -0.003000   -0.005000
vibration   28
    0.001000    0.001000    0.007000
    0.021000    0.032000    0.015000
   -0.208000    0.109000    0.050000
   -0.009000    0.010000   -0.001000
    0.049000   -0.140000    0.026000
   -0.160000    0.041000   -0.091000
    0.081000    0.156000    0.060000
    0.003000   -0.053000   -0.014000
   -0.035000   -0.063000    0.011000
    0.049000   -0.035000   -0.047000
    0.011000   -0.112000   -0.013000
   -0.021000    0.009000    0.012000
    0.023000    0.112000    0.038000
   -0.110000   -0.027000    0.084000
    0.013000   -0.051000   -0.069000
   -0.015000   -0.005000   -0.004000
   -0.008000    0.003000   -0.008000
   -0.006000    0.007000   -0.005000
   -0.004000    0.009000    0.004000
   -0.007000    0.014000    0.006000
   -0.002000    0.001000    0.009000
   -0.001000   -0.002000    0.014000
    0.002000   -0.000000    0.005000
    0.006000   -0.003000    0.007000
   -0.000000    0.002000   -0.003000
    0.003000    0.003000   -0.007000
   -0.004000   -0.001000   -0.003000
    0.004000    0.013000    0.004000
    0.003000    0.016000    0.005000
    0.002000    0.021000    0.003000
   -0.005000   -0.010000    0.009000
   -0.011000   -0.024000    0.009000
   -0.003000   -0.013000    0.011000
   -0.007000   -0.029000    0.014000
    0.005000    0.012000    0.011000
    0.008000    0.015000    0.012000
    0.007000    0.011000    0.005000
    0.007000   -0.006000   -0.004000
    0.012000   -0.012000   -0.004000
   -0.003000    0.003000    0.040000
   -0.167000    0.044000    0.153000
    0.175000    0.037000    0.134000
   -0.022000   -0.061000   -0.128000
    0.025000   -0.004000   -0.063000
    0.062000    0.021000    0.045000
   -0.081000   -0.082000   -0.114000
    0.108000    0.052000   -0.172000
    0.003000   -0.001000   -0.006000
    0.181000    0.227000   -0.313000
    0.163000   -0.395000    0.100000
   -0.341000    0.153000    0.211000
   -0.020000    0.003000   -0.013000
   -0.007000   -0.009000   -0.004000
   -0.012000    0.013000   -0.012000
   -0.003000   -0.008000    0.005000
    0.010000   -0.011000    0.003000
    0.013000   -0.041000    0.005000
    0.022000    0.019000   -0.012000
    0.004000   -0.013000   -0.004000
    0.000000    0.026000   -0.026000
vibration   29
   -0.094000    0.027000   -0.009000
   -0.313000   -0.017000   -0.022000
   -0.085000   -0.118000   -0.144000
    0.064000   -0.049000    0.008000
    0.054000   -0.025000    0.023000
    0.103000   -0.079000    0.082000
    0.080000   -0.109000   -0.061000
   -0.013000    0.127000    0.037000
    0.043000    0.234000    0.090000
   -0.172000    0.133000    0.007000
    0.025000    0.178000    0.059000
    0.082000   -0.009000   -0.051000
    0.112000   -0.104000   -0.042000
    0.140000    0.024000   -0.124000
    0.058000    0.046000   -0.047000
    0.034000    0.004000   -0.001000
    0.001000    0.001000   -0.004000
    0.063000   -0.014000   -0.027000
    0.063000   -0.028000   -0.067000
    0.088000   -0.013000   -0.095000
    0.044000   -0.067000   -0.063000
    0.038000   -0.088000   -0.063000
    0.036000   -0.039000   -0.061000
    0.012000   -0.034000   -0.068000
    0.050000    0.004000   -0.042000
    0.044000    0.045000   -0.047000
    0.053000   -0.025000   -0.016000
    0.045000    0.019000    0.050000
    0.041000    0.051000    0.064000
    0.040000    0.083000    0.057000
    0.017000   -0.037000    0.081000
   -0.003000   -0.077000    0.081000
    0.018000   -0.046000    0.082000
    0.009000   -0.095000    0.079000
    0.040000    0.044000    0.074000
    0.060000    0.077000    0.089000
    0.038000    0.029000    0.045000
   -0.052000   -0.000000    0.024000
    0.020000   -0.020000   -0.006000
    0.090000   -0.035000    0.002000
    0.065000   -0.065000    0.044000
    0.169000   -0.078000    0.046000
    0.133000    0.017000   -0.080000
    0.072000    0.029000   -0.134000
    0.191000   -0.006000   -0.161000
   -0.039000    0.117000   -0.198000
    0.132000    0.047000   -0.197000
    0.010000   -0.031000    0.011000
    0.036000    0.002000   -0.042000
    0.024000   -0.117000    0.025000
   -0.040000    0.000000    0.071000
   -0.005000   -0.013000    0.005000
   -0.042000    0.048000   -0.017000
    0.024000   -0.002000   -0.025000
    0.046000   -0.050000    0.018000
   -0.027000    0.003000    0.038000
   -0.007000   -0.029000    0.005000
   -0.010000   -0.182000   -0.001000
   -0.009000    0.066000    0.045000
   -0.057000    0.011000    0.006000
vibration   30
   -0.008000   -0.004000    0.052000
   -0.074000    0.017000    0.099000
   -0.016000    0.001000    0.103000
   -0.002000   -0.108000   -0.036000
    0.042000   -0.210000   -0.081000
   -0.112000   -0.145000    0.034000
    0.052000   -0.102000   -0.078000
   -0.016000    0.058000   -0.050000
    0.025000    0.152000    0.005000
   -0.077000    0.094000   -0.137000
   -0.024000    0.010000   -0.057000
    0.057000    0.074000   -0.008000
    0.082000    0.077000    0.003000
    0.141000    0.066000    0.030000
    0.023000    0.165000   -0.040000
    0.004000    0.001000   -0.024000
   -0.014000   -0.056000    0.030000
    0.041000    0.083000   -0.030000
    0.048000    0.120000   -0.066000
    0.059000    0.137000   -0.083000
    0.004000   -0.062000    0.012000
   -0.022000   -0.177000    0.053000
   -0.017000   -0.089000    0.043000
   -0.070000   -0.240000    0.107000
    0.034000    0.115000   -0.026000
    0.029000    0.108000   -0.017000
    0.038000    0.130000   -0.029000
   -0.026000   -0.127000   -0.029000
   -0.066000   -0.140000   -0.036000
   -0.092000   -0.168000   -0.065000
   -0.022000    0.117000   -0.018000
    0.015000    0.283000   -0.011000
   -0.024000    0.092000   -0.017000
   -0.002000    0.231000    0.002000
   -0.045000   -0.148000   -0.028000
   -0.042000   -0.186000   -0.015000
   -0.020000   -0.084000   -0.037000
    0.040000    0.061000   -0.032000
    0.008000   -0.015000    0.005000
   -0.031000    0.012000    0.073000
   -0.063000   -0.005000    0.112000
   -0.023000    0.100000    0.076000
   -0.058000   -0.024000    0.106000
   -0.000000   -0.037000   -0.018000
   -0.020000   -0.031000   -0.013000
   -0.033000   -0.054000   -0.035000
    0.037000   -0.058000   -0.039000
    0.036000   -0.026000   -0.010000
    0.050000   -0.018000   -0.080000
    0.086000   -0.072000    0.019000
    0.008000   -0.012000    0.014000
   -0.016000   -0.006000    0.005000
   -0.014000    0.009000    0.034000
    0.034000   -0.109000    0.059000
    0.003000    0.019000   -0.003000
    0.033000    0.167000   -0.050000
    0.010000    0.010000    0.007000
    0.007000   -0.012000    0.025000
   -0.040000   -0.041000    0.009000
    0.066000   -0.007000   -0.062000
vibration   31
   -0.018000   -0.011000   -0.058000
   -0.046000    0.010000   -0.121000
    0.044000   -0.015000   -0.117000
    0.022000   -0.097000   -0.011000
    0.047000   -0.156000   -0.033000
   -0.035000   -0.136000    0.070000
    0.066000   -0.120000   -0.071000
   -0.017000    0.074000   -0.015000
    0.039000    0.155000    0.013000
   -0.105000    0.088000   -0.056000
   -0.023000    0.084000   -0.018000
    0.073000    0.012000   -0.046000
    0.120000   -0.048000   -0.028000
    0.131000    0.032000   -0.083000
    0.049000    0.077000   -0.076000
    0.012000   -0.004000   -0.008000
   -0.071000   -0.009000    0.010000
   -0.077000    0.042000    0.025000
   -0.088000    0.035000    0.063000
   -0.091000    0.017000    0.068000
   -0.103000    0.046000    0.058000
   -0.105000    0.039000    0.063000
   -0.083000    0.050000    0.033000
   -0.052000    0.052000    0.039000
   -0.084000    0.029000    0.011000
   -0.091000    0.004000    0.030000
   -0.040000    0.019000    0.011000
    0.034000   -0.018000    0.027000
    0.080000   -0.001000    0.036000
    0.090000    0.048000    0.046000
    0.073000   -0.035000    0.065000
    0.038000   -0.036000    0.069000
    0.095000   -0.038000    0.091000
    0.089000   -0.048000    0.099000
    0.089000    0.001000    0.088000
    0.092000    0.037000    0.077000
    0.078000   -0.027000    0.055000
    0.127000    0.005000    0.002000
   -0.006000    0.001000   -0.009000
   -0.115000    0.028000    0.000000
   -0.119000    0.080000   -0.034000
   -0.192000    0.105000   -0.042000
   -0.185000   -0.067000    0.082000
   -0.066000   -0.081000    0.065000
   -0.203000   -0.026000    0.144000
   -0.040000   -0.226000    0.087000
   -0.042000   -0.105000    0.056000
    0.074000    0.020000   -0.096000
    0.099000    0.035000   -0.213000
    0.206000    0.033000   -0.029000
    0.023000    0.014000   -0.156000
   -0.021000   -0.011000    0.013000
   -0.047000    0.028000    0.010000
   -0.110000    0.053000   -0.008000
   -0.005000   -0.009000    0.019000
    0.128000   -0.046000    0.034000
    0.042000    0.014000    0.016000
    0.037000    0.001000    0.059000
   -0.048000   -0.049000    0.011000
    0.137000    0.041000   -0.087000
vibration   32
   -0.049000   -0.049000    0.003000
   -0.212000    0.016000   -0.032000
    0.013000   -0.045000   -0.009000
   -0.000000    0.026000   -0.020000
   -0.008000    0.043000   -0.010000
    0.016000    0.038000   -0.043000
   -0.011000    0.033000   -0.005000
    0.046000   -0.132000   -0.004000
   -0.073000   -0.229000    0.013000
    0.186000   -0.125000   -0.004000
    0.085000   -0.221000    0.012000
   -0.091000   -0.073000   -0.017000
   -0.153000   -0.078000   -0.045000
   -0.178000   -0.063000   -0.059000
   -0.054000   -0.180000    0.055000
   -0.004000    0.004000   -0.019000
    0.121000    0.106000   -0.043000
    0.042000   -0.043000    0.085000
    0.013000   -0.124000    0.067000
    0.031000   -0.197000    0.064000
   -0.018000    0.050000   -0.028000
   -0.019000    0.116000   -0.116000
   -0.050000    0.102000   -0.001000
   -0.071000    0.212000   -0.060000
   -0.060000   -0.049000    0.125000
   -0.107000   -0.064000    0.184000
    0.013000   -0.026000    0.108000
    0.019000   -0.026000   -0.055000
   -0.048000   -0.067000   -0.064000
   -0.089000   -0.112000   -0.111000
   -0.048000    0.060000   -0.018000
   -0.064000    0.124000   -0.013000
   -0.028000    0.052000    0.010000
   -0.030000    0.114000    0.048000
   -0.002000   -0.087000   -0.004000
    0.011000   -0.143000    0.023000
    0.026000   -0.040000   -0.043000
    0.073000    0.030000   -0.025000
    0.012000    0.002000    0.012000
   -0.022000    0.029000    0.077000
   -0.048000    0.005000    0.115000
   -0.020000    0.117000    0.077000
   -0.046000   -0.002000    0.117000
   -0.005000   -0.029000    0.021000
   -0.048000   -0.026000    0.003000
    0.002000   -0.036000    0.025000
    0.003000   -0.065000    0.035000
    0.010000   -0.025000    0.040000
   -0.002000   -0.046000    0.041000
   -0.005000   -0.048000    0.034000
    0.034000   -0.020000    0.077000
    0.029000    0.039000   -0.049000
    0.001000    0.043000   -0.147000
    0.093000    0.100000    0.021000
    0.026000    0.098000   -0.002000
    0.061000    0.035000   -0.046000
    0.023000    0.029000    0.003000
    0.017000   -0.063000    0.040000
    0.131000    0.148000   -0.007000
    0.095000    0.004000   -0.084000
vibration   33
   -0.100000    0.014000    0.025000
   -0.007000   -0.008000    0.086000
    0.051000   -0.025000    0.085000
   -0.004000    0.165000    0.043000
   -0.064000    0.313000    0.086000
    0.141000    0.224000   -0.072000
   -0.098000    0.168000    0.125000
    0.012000    0.004000    0.150000
   -0.029000   -0.135000    0.052000
    0.021000   -0.082000    0.340000
    0.059000    0.173000    0.180000
   -0.085000   -0.057000    0.064000
   -0.173000   -0.045000    0.024000
   -0.167000   -0.054000    0.040000
   -0.049000   -0.166000    0.156000
    0.016000    0.021000    0.035000
    0.001000   -0.021000   -0.071000
    0.000000    0.004000   -0.043000
    0.016000    0.037000   -0.053000
    0.017000    0.068000   -0.062000
    0.039000   -0.018000   -0.023000
    0.045000   -0.023000    0.009000
    0.048000   -0.057000   -0.025000
    0.049000   -0.099000   -0.004000
    0.050000   -0.005000   -0.057000
    0.066000   -0.001000   -0.078000
    0.023000    0.013000   -0.056000
    0.028000    0.002000   -0.015000
    0.018000   -0.016000   -0.014000
    0.011000   -0.023000   -0.021000
    0.014000    0.003000    0.010000
   -0.007000    0.015000    0.013000
    0.028000    0.004000    0.029000
    0.026000    0.016000    0.041000
    0.035000   -0.019000    0.024000
    0.042000   -0.030000    0.037000
    0.036000   -0.011000    0.001000
    0.053000    0.016000    0.021000
    0.008000   -0.003000   -0.011000
   -0.075000    0.011000   -0.019000
   -0.080000    0.059000   -0.048000
   -0.128000    0.058000   -0.049000
   -0.126000   -0.061000    0.032000
   -0.034000   -0.065000    0.009000
   -0.123000   -0.030000    0.056000
   -0.034000   -0.155000    0.014000
   -0.001000   -0.091000   -0.003000
    0.048000    0.012000   -0.060000
    0.053000    0.010000   -0.111000
    0.116000    0.051000   -0.028000
    0.036000   -0.003000   -0.118000
    0.067000    0.019000   -0.031000
    0.076000    0.012000   -0.017000
   -0.043000   -0.015000   -0.029000
    0.031000    0.037000   -0.026000
    0.025000   -0.002000    0.005000
    0.049000    0.017000    0.015000
    0.041000   -0.027000    0.057000
    0.012000   -0.134000   -0.167000
    0.053000    0.018000    0.048000
vibration   34
    0.014000   -0.036000   -0.068000
    0.020000   -0.013000   -0.235000
    0.015000   -0.003000   -0.203000
   -0.051000    0.031000   -0.028000
   -0.057000    0.061000   -0.089000
   -0.058000    0.041000   -0.051000
   -0.115000    0.028000    0.024000
    0.030000   -0.047000   -0.014000
    0.001000   -0.108000   -0.046000
    0.114000   -0.052000    0.005000
    0.011000   -0.072000   -0.026000
   -0.056000    0.006000    0.050000
   -0.134000    0.044000    0.016000
   -0.061000   -0.008000    0.084000
   -0.052000   -0.021000    0.117000
    0.008000    0.010000   -0.001000
    0.058000   -0.001000   -0.001000
    0.045000    0.024000    0.032000
    0.039000    0.020000    0.009000
    0.049000   -0.009000    0.004000
   -0.006000   -0.002000    0.013000
   -0.026000   -0.045000   -0.014000
   -0.043000    0.015000    0.053000
   -0.091000   -0.023000    0.063000
   -0.017000    0.066000    0.064000
   -0.032000    0.035000    0.093000
    0.014000    0.072000    0.056000
   -0.033000   -0.041000    0.112000
    0.034000   -0.075000    0.124000
    0.067000   -0.073000    0.170000
    0.091000    0.011000    0.070000
    0.165000    0.060000    0.066000
    0.038000    0.022000    0.000000
    0.078000    0.066000   -0.075000
   -0.063000   -0.024000    0.010000
   -0.089000   -0.015000   -0.020000
   -0.073000    0.016000    0.058000
   -0.083000    0.068000    0.052000
   -0.009000   -0.023000   -0.025000
   -0.030000   -0.025000   -0.023000
   -0.015000   -0.028000   -0.032000
   -0.060000   -0.000000   -0.039000
   -0.041000   -0.036000    0.018000
   -0.024000   -0.065000   -0.144000
   -0.026000   -0.054000   -0.114000
   -0.158000   -0.096000   -0.213000
    0.103000   -0.094000   -0.235000
    0.086000   -0.040000   -0.115000
    0.086000   -0.072000   -0.256000
    0.237000   -0.019000   -0.039000
    0.082000   -0.056000   -0.168000
    0.059000    0.013000   -0.000000
    0.057000    0.000000   -0.036000
    0.068000   -0.052000    0.058000
    0.000000    0.025000    0.058000
   -0.092000    0.166000    0.029000
   -0.010000    0.028000    0.015000
   -0.004000    0.039000   -0.047000
    0.031000   -0.010000   -0.057000
   -0.094000    0.013000    0.197000
vibration   35
    0.057000   -0.009000   -0.022000
   -0.081000   -0.029000   -0.084000
   -0.013000   -0.074000   -0.171000
   -0.041000    0.083000    0.003000
   -0.072000    0.169000   -0.040000
    0.014000    0.110000   -0.053000
   -0.137000    0.072000    0.075000
    0.025000    0.003000    0.050000
    0.025000   -0.075000   -0.027000
    0.057000   -0.039000    0.145000
    0.009000    0.082000    0.044000
   -0.049000   -0.016000    0.067000
   -0.132000    0.006000    0.030000
   -0.071000   -0.022000    0.078000
   -0.038000   -0.063000    0.146000
    0.023000    0.015000    0.024000
    0.003000   -0.021000   -0.036000
   -0.041000    0.040000    0.002000
   -0.037000    0.082000    0.020000
   -0.043000    0.094000    0.021000
   -0.047000    0.026000    0.054000
   -0.052000   -0.004000    0.074000
   -0.040000   -0.005000    0.053000
   -0.029000   -0.064000    0.084000
   -0.030000    0.048000   -0.004000
   -0.026000    0.031000   -0.001000
   -0.021000    0.044000   -0.006000
   -0.007000   -0.036000    0.032000
    0.011000   -0.011000    0.039000
    0.016000    0.019000    0.043000
    0.017000    0.008000    0.047000
    0.018000    0.041000    0.049000
    0.020000   -0.012000    0.051000
    0.021000    0.001000    0.055000
    0.015000   -0.024000    0.043000
    0.013000    0.003000    0.026000
    0.016000   -0.021000    0.035000
   -0.039000   -0.017000   -0.056000
   -0.027000    0.010000    0.028000
    0.134000   -0.014000    0.051000
    0.161000   -0.114000    0.094000
    0.216000   -0.099000    0.096000
    0.233000    0.131000   -0.028000
    0.050000    0.123000    0.006000
    0.205000    0.056000   -0.094000
    0.063000    0.294000    0.003000
   -0.020000    0.161000    0.041000
   -0.063000   -0.028000    0.096000
   -0.097000   -0.065000    0.183000
   -0.168000   -0.047000    0.043000
    0.000000   -0.022000    0.166000
    0.075000    0.007000   -0.001000
    0.073000    0.013000   -0.005000
   -0.034000   -0.018000    0.024000
   -0.013000   -0.025000    0.018000
    0.041000    0.038000    0.018000
   -0.095000   -0.020000   -0.018000
   -0.093000   -0.032000   -0.044000
   -0.005000   -0.125000   -0.147000
   -0.008000   -0.041000   -0.240000
vibration   36
   -0.073000    0.014000   -0.014000
    0.019000   -0.010000   -0.024000
   -0.004000   -0.008000   -0.039000
   -0.133000    0.007000   -0.060000
   -0.125000    0.023000   -0.253000
   -0.214000    0.017000   -0.093000
   -0.278000    0.008000    0.063000
    0.042000   -0.016000   -0.132000
    0.128000    0.019000   -0.179000
    0.118000    0.021000   -0.206000
   -0.099000   -0.100000   -0.208000
   -0.001000    0.057000    0.116000
   -0.086000    0.159000    0.084000
    0.076000    0.013000    0.246000
   -0.032000    0.120000    0.163000
    0.029000   -0.018000    0.018000
    0.050000   -0.014000    0.034000
    0.043000    0.010000    0.028000
    0.041000    0.015000   -0.029000
    0.075000    0.031000   -0.069000
   -0.002000   -0.037000   -0.018000
   -0.015000   -0.070000   -0.028000
   -0.018000   -0.012000   -0.006000
   -0.053000   -0.020000   -0.009000
    0.011000    0.047000    0.017000
   -0.012000    0.087000    0.032000
    0.032000    0.000000    0.039000
    0.021000   -0.017000   -0.019000
    0.006000    0.037000   -0.017000
   -0.006000    0.070000   -0.038000
   -0.018000   -0.008000    0.007000
   -0.039000   -0.017000    0.008000
   -0.012000   -0.025000    0.019000
   -0.023000   -0.049000    0.032000
    0.023000    0.028000    0.014000
    0.046000    0.060000    0.034000
    0.024000    0.000000   -0.016000
    0.024000   -0.031000    0.002000
    0.007000   -0.016000    0.007000
   -0.018000   -0.033000   -0.070000
   -0.020000    0.051000   -0.127000
   -0.028000   -0.117000   -0.074000
   -0.029000   -0.062000   -0.124000
    0.031000    0.037000    0.088000
    0.059000    0.045000    0.133000
    0.109000    0.016000    0.131000
   -0.055000    0.113000    0.118000
   -0.043000    0.091000   -0.016000
    0.017000    0.203000    0.034000
   -0.062000    0.108000   -0.026000
   -0.156000    0.098000   -0.082000
    0.098000   -0.041000    0.060000
    0.105000   -0.057000    0.047000
    0.038000   -0.012000    0.042000
   -0.005000   -0.072000    0.013000
    0.014000   -0.012000   -0.015000
    0.029000   -0.074000    0.021000
    0.029000   -0.082000    0.037000
    0.007000    0.031000    0.008000
    0.021000   -0.005000   -0.019000
vibration   37
   -0.015000   -0.011000   -0.009000
    0.041000    0.016000   -0.025000
   -0.155000    0.092000    0.041000
    0.089000   -0.023000    0.025000
    0.094000   -0.057000    0.147000
    0.120000   -0.040000    0.068000
    0.203000   -0.025000   -0.074000
   -0.019000   -0.019000    0.080000
   -0.115000   -0.068000    0.121000
   -0.029000   -0.039000    0.124000
    0.089000    0.004000    0.136000
   -0.021000   -0.032000   -0.086000
    0.021000   -0.098000   -0.071000
   -0.080000   -0.002000   -0.173000
    0.003000   -0.087000   -0.103000
   -0.025000    0.023000   -0.026000
   -0.013000    0.013000   -0.012000
    0.016000    0.001000    0.009000
    0.015000    0.001000    0.002000
    0.019000   -0.009000    0.001000
    0.000000    0.000000   -0.001000
   -0.005000   -0.009000   -0.013000
   -0.012000    0.004000    0.013000
   -0.028000   -0.007000    0.016000
   -0.005000    0.017000    0.019000
   -0.010000    0.006000    0.029000
    0.009000    0.023000    0.015000
   -0.000000   -0.014000    0.018000
   -0.002000   -0.052000    0.020000
   -0.008000   -0.079000    0.018000
    0.017000    0.027000    0.021000
    0.032000    0.066000    0.022000
    0.009000    0.018000    0.012000
    0.019000    0.046000    0.004000
   -0.014000   -0.046000    0.009000
   -0.020000   -0.074000    0.007000
   -0.003000    0.008000    0.010000
   -0.004000   -0.019000    0.010000
   -0.002000   -0.046000    0.019000
   -0.005000   -0.087000   -0.105000
    0.001000    0.028000   -0.190000
   -0.001000   -0.248000   -0.100000
    0.001000   -0.100000   -0.213000
    0.067000    0.074000    0.078000
    0.190000    0.061000    0.124000
    0.132000    0.103000    0.111000
   -0.042000    0.206000    0.093000
   -0.057000    0.130000   -0.048000
    0.039000    0.301000    0.008000
   -0.054000    0.182000   -0.050000
   -0.232000    0.131000   -0.186000
   -0.063000    0.045000   -0.045000
   -0.053000    0.038000   -0.034000
    0.008000   -0.015000    0.006000
    0.010000    0.029000    0.011000
    0.003000    0.089000   -0.002000
    0.008000   -0.122000    0.045000
    0.019000   -0.053000    0.028000
    0.009000   -0.002000    0.006000
   -0.004000   -0.013000   -0.015000
vibration   38
   -0.152000   -0.011000   -0.013000
    0.352000   -0.016000   -0.041000
    0.300000    0.056000    0.160000
    0.003000   -0.022000    0.011000
    0.009000   -0.043000    0.026000
   -0.005000   -0.029000    0.026000
    0.027000   -0.022000   -0.009000
   -0.016000   -0.005000   -0.030000
    0.003000    0.024000   -0.020000
   -0.017000    0.011000   -0.064000
   -0.038000   -0.035000   -0.042000
    0.025000    0.006000   -0.018000
    0.068000   -0.005000    0.001000
    0.041000    0.009000   -0.021000
    0.018000    0.035000   -0.061000
   -0.015000   -0.014000    0.002000
   -0.037000    0.008000    0.022000
    0.045000   -0.012000    0.002000
    0.035000   -0.080000   -0.010000
    0.051000   -0.121000   -0.018000
    0.027000   -0.011000   -0.058000
    0.029000    0.017000   -0.087000
    0.018000    0.013000   -0.052000
    0.002000    0.060000   -0.079000
    0.012000   -0.047000    0.017000
   -0.008000   -0.064000    0.044000
    0.046000   -0.004000    0.006000
    0.056000   -0.009000    0.020000
    0.025000   -0.066000    0.028000
   -0.001000   -0.100000    0.002000
    0.029000    0.031000    0.087000
    0.002000    0.085000    0.094000
    0.043000    0.013000    0.106000
    0.045000    0.049000    0.124000
    0.046000   -0.080000    0.082000
    0.058000   -0.120000    0.099000
    0.064000   -0.007000    0.025000
   -0.056000    0.030000   -0.053000
   -0.048000    0.030000    0.003000
    0.088000    0.027000    0.074000
    0.124000   -0.117000    0.143000
    0.137000    0.035000    0.101000
    0.170000    0.160000    0.080000
   -0.034000    0.051000   -0.054000
    0.016000    0.015000   -0.131000
   -0.076000    0.142000   -0.082000
   -0.014000    0.017000   -0.054000
    0.004000   -0.098000    0.038000
   -0.076000   -0.237000    0.015000
   -0.009000   -0.117000    0.031000
    0.150000   -0.106000    0.131000
   -0.032000   -0.008000    0.013000
   -0.028000   -0.036000    0.017000
   -0.038000    0.047000   -0.048000
    0.068000    0.096000   -0.007000
    0.005000    0.107000    0.021000
   -0.102000    0.053000   -0.034000
   -0.099000    0.228000   -0.077000
   -0.015000    0.028000    0.070000
   -0.024000   -0.031000   -0.143000
vibration   39
   -0.039000    0.033000   -0.024000
    0.080000   -0.032000   -0.043000
    0.040000   -0.031000   -0.085000
    0.082000   -0.041000   -0.002000
    0.094000   -0.090000    0.090000
    0.093000   -0.078000    0.083000
    0.196000   -0.068000   -0.124000
    0.008000   -0.055000    0.075000
   -0.146000   -0.161000    0.115000
    0.070000   -0.076000    0.130000
    0.133000   -0.066000    0.138000
   -0.065000   -0.022000   -0.089000
   -0.069000   -0.083000   -0.095000
   -0.144000    0.007000   -0.178000
   -0.032000   -0.112000   -0.060000
   -0.022000    0.050000   -0.044000
    0.031000    0.006000    0.014000
    0.059000   -0.005000    0.069000
    0.078000    0.102000   -0.041000
    0.135000    0.187000   -0.123000
   -0.019000   -0.057000    0.013000
   -0.047000   -0.134000   -0.008000
   -0.058000   -0.030000    0.052000
   -0.124000   -0.084000    0.066000
    0.007000    0.146000    0.039000
   -0.017000    0.262000    0.036000
    0.032000    0.008000    0.092000
    0.002000   -0.050000   -0.018000
    0.002000    0.103000   -0.015000
    0.002000    0.226000   -0.034000
   -0.040000   -0.036000   -0.009000
   -0.049000   -0.068000   -0.011000
   -0.044000   -0.049000   -0.012000
   -0.057000   -0.095000   -0.006000
    0.011000    0.099000   -0.011000
    0.048000    0.216000    0.008000
   -0.007000   -0.029000   -0.032000
    0.015000   -0.013000   -0.024000
    0.013000    0.032000   -0.011000
   -0.005000    0.057000    0.038000
   -0.019000    0.024000    0.073000
   -0.008000    0.135000    0.036000
   -0.020000    0.042000    0.084000
   -0.029000   -0.030000    0.011000
   -0.118000   -0.014000   -0.001000
   -0.009000   -0.067000    0.023000
   -0.015000   -0.088000    0.034000
   -0.002000   -0.039000    0.052000
   -0.042000   -0.101000    0.078000
   -0.058000   -0.076000    0.025000
    0.074000   -0.032000    0.137000
   -0.039000    0.077000   -0.044000
   -0.022000    0.051000   -0.042000
    0.070000   -0.089000    0.099000
   -0.039000   -0.148000    0.046000
   -0.004000   -0.084000   -0.026000
    0.011000    0.042000   -0.034000
    0.008000    0.051000   -0.028000
    0.020000    0.001000   -0.013000
    0.015000   -0.000000   -0.028000
vibration   40
   -0.015000    0.000000   -0.003000
    0.012000    0.001000   -0.022000
    0.011000    0.010000    0.009000
    0.015000    0.021000   -0.028000
    0.006000    0.040000   -0.011000
    0.034000    0.037000   -0.062000
    0.005000    0.035000   -0.006000
   -0.004000    0.010000    0.015000
   -0.017000    0.029000    0.047000
   -0.056000    0.006000    0.018000
    0.042000    0.031000    0.041000
   -0.011000    0.016000    0.021000
   -0.051000    0.065000    0.006000
    0.009000   -0.005000    0.078000
   -0.019000    0.029000    0.044000
    0.009000   -0.017000   -0.026000
    0.023000   -0.023000   -0.005000
   -0.005000   -0.017000   -0.045000
    0.004000   -0.030000   -0.018000
   -0.038000   -0.042000    0.032000
    0.067000   -0.006000   -0.012000
    0.075000    0.006000    0.004000
    0.060000   -0.012000   -0.002000
    0.056000   -0.009000   -0.005000
    0.034000   -0.034000   -0.012000
    0.073000   -0.061000   -0.053000
   -0.036000    0.011000   -0.030000
   -0.095000    0.004000    0.109000
   -0.009000    0.016000    0.130000
    0.061000    0.055000    0.215000
    0.040000   -0.021000    0.031000
    0.130000   -0.035000    0.021000
   -0.018000    0.004000   -0.048000
    0.016000    0.011000   -0.128000
   -0.116000    0.034000   -0.026000
   -0.166000    0.087000   -0.108000
   -0.128000   -0.010000    0.058000
   -0.002000   -0.022000    0.004000
    0.112000    0.059000    0.074000
   -0.065000    0.067000   -0.080000
   -0.109000    0.308000   -0.212000
   -0.148000    0.009000   -0.124000
   -0.182000   -0.128000   -0.113000
    0.036000   -0.112000   -0.010000
   -0.154000   -0.101000   -0.105000
   -0.030000   -0.135000   -0.044000
    0.169000   -0.321000   -0.002000
    0.083000    0.086000    0.125000
    0.093000    0.112000    0.178000
    0.022000    0.065000    0.096000
    0.064000    0.100000    0.150000
   -0.002000   -0.025000   -0.011000
   -0.006000   -0.019000   -0.012000
    0.041000   -0.046000   -0.016000
   -0.029000    0.061000    0.022000
   -0.021000   -0.016000    0.031000
    0.013000    0.004000    0.011000
    0.019000   -0.024000   -0.043000
    0.013000    0.047000    0.046000
    0.040000   -0.057000   -0.210000
vibration   41
    0.002000    0.002000   -0.001000
    0.000000   -0.002000    0.020000
   -0.003000   -0.002000    0.016000
    0.027000   -0.034000   -0.188000
    0.059000   -0.085000   -0.355000
   -0.089000   -0.080000   -0.101000
   -0.030000   -0.078000   -0.182000
    0.146000    0.023000    0.073000
   -0.020000   -0.035000    0.172000
    0.117000    0.003000    0.117000
    0.342000    0.038000    0.173000
   -0.131000   -0.003000    0.037000
   -0.404000    0.113000   -0.081000
   -0.231000   -0.039000    0.108000
   -0.085000   -0.179000    0.284000
    0.117000    0.063000   -0.106000
   -0.032000   -0.032000    0.042000
   -0.048000   -0.016000   -0.013000
   -0.048000    0.011000   -0.000000
   -0.065000    0.024000    0.016000
   -0.013000    0.009000    0.009000
   -0.000000    0.026000    0.041000
    0.015000   -0.020000   -0.015000
    0.049000   -0.030000   -0.004000
    0.003000   -0.016000   -0.053000
    0.025000   -0.016000   -0.078000
   -0.025000   -0.015000   -0.045000
   -0.004000    0.014000   -0.005000
    0.009000   -0.013000   -0.006000
    0.014000   -0.031000    0.004000
    0.015000    0.001000   -0.004000
    0.004000    0.003000   -0.002000
    0.025000    0.000000    0.009000
    0.023000   -0.001000    0.013000
    0.013000   -0.013000    0.010000
    0.003000   -0.036000    0.002000
    0.012000    0.008000    0.013000
    0.009000    0.001000    0.010000
   -0.030000   -0.005000   -0.003000
    0.017000   -0.014000    0.009000
    0.034000   -0.055000    0.023000
    0.034000   -0.032000    0.018000
    0.049000    0.034000    0.000000
   -0.017000    0.025000   -0.007000
    0.022000    0.018000   -0.002000
   -0.020000    0.043000   -0.009000
   -0.028000    0.052000   -0.013000
   -0.002000   -0.018000   -0.025000
   -0.009000   -0.037000   -0.055000
    0.032000   -0.003000   -0.008000
    0.013000   -0.027000   -0.039000
    0.004000    0.024000    0.007000
   -0.004000    0.083000    0.082000
   -0.024000   -0.040000    0.012000
   -0.004000    0.012000   -0.025000
    0.014000   -0.004000    0.014000
   -0.009000    0.002000    0.011000
   -0.012000   -0.001000    0.027000
   -0.029000    0.046000    0.139000
    0.008000    0.008000    0.011000
vibration   42
   -0.024000    0.001000   -0.013000
    0.005000    0.005000    0.026000
   -0.021000    0.015000    0.035000
    0.033000    0.038000    0.003000
    0.008000    0.080000    0.127000
    0.120000    0.078000   -0.077000
    0.068000    0.079000    0.012000
   -0.071000   -0.011000    0.008000
   -0.069000    0.016000    0.034000
   -0.140000   -0.018000    0.016000
   -0.030000    0.026000    0.032000
    0.012000    0.044000    0.009000
    0.030000    0.104000    0.021000
    0.099000    0.014000    0.104000
   -0.025000    0.145000   -0.034000
   -0.037000   -0.052000   -0.031000
    0.062000   -0.028000   -0.020000
   -0.012000   -0.002000   -0.036000
   -0.010000   -0.018000    0.002000
   -0.057000   -0.052000    0.062000
    0.042000    0.013000    0.008000
    0.044000    0.013000    0.019000
    0.030000    0.000000    0.024000
    0.028000   -0.013000    0.030000
    0.009000   -0.021000    0.006000
    0.034000   -0.057000   -0.017000
   -0.038000    0.032000   -0.022000
   -0.092000   -0.056000    0.048000
    0.002000    0.056000    0.062000
    0.081000    0.185000    0.142000
    0.026000   -0.029000   -0.011000
    0.084000   -0.016000   -0.016000
   -0.011000   -0.019000   -0.054000
    0.014000   -0.003000   -0.107000
   -0.070000    0.071000   -0.028000
   -0.086000    0.211000   -0.081000
   -0.098000   -0.062000    0.029000
    0.116000    0.010000    0.034000
   -0.124000   -0.032000   -0.034000
    0.059000   -0.058000    0.053000
    0.109000   -0.249000    0.142000
    0.141000   -0.079000    0.098000
    0.180000    0.135000    0.037000
   -0.067000    0.111000    0.013000
    0.087000    0.091000    0.058000
   -0.019000    0.159000    0.038000
   -0.172000    0.256000    0.015000
   -0.036000   -0.073000   -0.122000
   -0.057000   -0.133000   -0.243000
    0.101000   -0.023000   -0.056000
    0.002000   -0.103000   -0.182000
    0.018000   -0.055000   -0.020000
    0.021000   -0.077000   -0.044000
    0.064000   -0.058000    0.003000
   -0.043000    0.039000    0.002000
    0.047000   -0.030000    0.009000
    0.012000    0.009000    0.049000
    0.003000    0.036000    0.143000
    0.036000    0.057000    0.014000
    0.132000    0.031000   -0.011000
vibration   43
   -0.009000    0.006000    0.034000
    0.004000   -0.001000   -0.105000
    0.011000   -0.005000   -0.109000
    0.017000    0.025000    0.011000
   -0.002000    0.055000    0.095000
    0.075000    0.053000   -0.044000
    0.038000    0.053000    0.019000
   -0.051000   -0.014000   -0.004000
   -0.043000    0.006000    0.007000
   -0.084000   -0.014000   -0.008000
   -0.040000   -0.002000    0.003000
    0.013000    0.026000    0.004000
    0.038000    0.055000    0.017000
    0.074000    0.009000    0.058000
   -0.013000    0.099000   -0.036000
   -0.030000   -0.036000   -0.013000
    0.045000   -0.004000   -0.020000
   -0.060000   -0.133000    0.043000
   -0.012000    0.118000   -0.049000
    0.028000    0.391000   -0.150000
   -0.018000   -0.052000    0.034000
   -0.005000   -0.022000    0.050000
    0.006000   -0.036000    0.014000
    0.026000    0.008000   -0.003000
    0.021000    0.099000   -0.071000
    0.113000    0.307000   -0.225000
   -0.071000   -0.151000    0.043000
    0.019000    0.169000    0.004000
   -0.025000   -0.108000   -0.013000
   -0.081000   -0.359000   -0.038000
    0.010000    0.024000   -0.028000
    0.007000   -0.048000   -0.032000
    0.027000    0.056000   -0.023000
    0.014000    0.008000   -0.016000
   -0.016000   -0.102000   -0.015000
   -0.098000   -0.408000   -0.045000
    0.025000    0.145000    0.018000
    0.030000   -0.030000    0.029000
   -0.031000    0.022000    0.016000
    0.021000    0.005000   -0.014000
    0.046000   -0.005000   -0.028000
    0.033000   -0.063000   -0.006000
    0.056000    0.055000   -0.050000
   -0.040000    0.021000   -0.012000
   -0.042000    0.017000   -0.025000
   -0.062000    0.030000   -0.024000
   -0.018000    0.003000   -0.021000
    0.022000   -0.012000   -0.007000
    0.003000   -0.058000   -0.067000
    0.080000   -0.008000    0.023000
    0.056000   -0.020000   -0.005000
    0.018000   -0.035000   -0.013000
    0.019000   -0.050000   -0.043000
    0.016000   -0.005000    0.001000
   -0.028000   -0.002000    0.020000
    0.023000   -0.075000    0.034000
   -0.006000   -0.014000    0.030000
   -0.006000    0.026000    0.041000
    0.040000    0.054000    0.020000
    0.029000    0.010000   -0.020000
vibration   44
   -0.004000    0.006000    0.037000
    0.001000   -0.001000   -0.072000
    0.067000   -0.023000   -0.078000
    0.098000    0.051000   -0.073000
    0.060000    0.104000    0.153000
    0.241000    0.103000   -0.178000
    0.187000    0.108000   -0.096000
   -0.116000   -0.027000    0.051000
   -0.199000   -0.026000    0.129000
   -0.258000   -0.063000    0.116000
    0.060000    0.076000    0.147000
   -0.029000    0.111000    0.009000
   -0.086000    0.290000   -0.007000
    0.143000    0.029000    0.254000
   -0.102000    0.288000   -0.001000
   -0.051000   -0.081000   -0.121000
    0.045000   -0.067000   -0.010000
   -0.010000    0.043000   -0.034000
   -0.023000   -0.012000    0.039000
   -0.060000   -0.097000    0.097000
   -0.018000    0.036000    0.028000
   -0.026000    0.011000    0.031000
   -0.019000    0.023000    0.028000
   -0.002000   -0.012000    0.049000
   -0.032000   -0.019000    0.010000
   -0.047000   -0.111000    0.052000
   -0.002000    0.049000   -0.025000
    0.039000   -0.016000   -0.040000
    0.017000    0.005000   -0.047000
   -0.008000    0.004000   -0.080000
   -0.012000    0.007000    0.008000
   -0.061000    0.018000    0.014000
    0.012000   -0.012000    0.043000
   -0.002000   -0.014000    0.076000
    0.055000   -0.005000    0.028000
    0.088000    0.007000    0.066000
    0.055000   -0.010000   -0.027000
   -0.041000    0.008000   -0.036000
    0.050000   -0.021000   -0.023000
   -0.027000    0.005000    0.012000
   -0.063000    0.026000    0.029000
   -0.049000    0.102000   -0.001000
   -0.080000   -0.071000    0.064000
    0.054000   -0.037000    0.012000
    0.037000   -0.029000    0.025000
    0.080000   -0.058000    0.027000
    0.037000   -0.029000    0.024000
   -0.029000    0.016000    0.022000
   -0.008000    0.071000    0.118000
   -0.124000   -0.001000   -0.026000
   -0.064000    0.031000    0.041000
    0.065000   -0.124000    0.008000
    0.062000   -0.132000   -0.010000
    0.018000   -0.021000   -0.017000
   -0.001000   -0.032000    0.007000
   -0.012000    0.016000   -0.020000
    0.001000    0.017000   -0.051000
    0.002000    0.021000   -0.084000
    0.002000    0.034000    0.021000
   -0.053000   -0.003000    0.032000
vibration   45
   -0.007000    0.009000   -0.038000
   -0.009000   -0.001000    0.068000
   -0.072000   -0.001000    0.001000
    0.020000   -0.009000   -0.004000
    0.023000   -0.024000    0.042000
    0.035000   -0.022000    0.029000
    0.069000   -0.020000   -0.057000
   -0.021000   -0.021000    0.011000
   -0.072000   -0.070000    0.010000
    0.017000   -0.031000    0.036000
    0.011000   -0.025000    0.026000
   -0.021000    0.039000   -0.024000
   -0.018000    0.051000   -0.022000
    0.003000    0.033000   -0.002000
   -0.032000    0.065000   -0.031000
   -0.026000    0.017000   -0.022000
    0.014000   -0.022000    0.026000
    0.046000    0.134000   -0.035000
    0.006000   -0.068000    0.027000
   -0.029000   -0.298000    0.113000
    0.002000    0.022000   -0.013000
   -0.020000   -0.058000   -0.002000
   -0.014000    0.038000   -0.004000
   -0.047000   -0.032000    0.024000
   -0.013000   -0.044000    0.060000
   -0.084000   -0.282000    0.206000
    0.044000    0.128000   -0.023000
    0.015000    0.095000   -0.018000
   -0.021000   -0.043000   -0.032000
   -0.059000   -0.268000   -0.050000
   -0.010000    0.028000   -0.034000
   -0.030000   -0.036000   -0.036000
    0.004000    0.012000   -0.015000
   -0.020000   -0.062000    0.005000
    0.005000   -0.047000   -0.011000
   -0.042000   -0.240000   -0.023000
    0.029000    0.113000    0.013000
    0.009000   -0.054000    0.057000
   -0.050000    0.090000    0.056000
    0.049000    0.051000   -0.066000
    0.114000    0.089000   -0.149000
    0.060000   -0.171000   -0.058000
    0.121000    0.146000   -0.183000
   -0.110000    0.029000   -0.031000
   -0.197000    0.037000   -0.069000
   -0.177000    0.016000   -0.065000
   -0.016000   -0.077000   -0.051000
    0.079000   -0.012000    0.032000
    0.019000   -0.143000   -0.110000
    0.193000   -0.025000    0.092000
    0.186000   -0.025000    0.074000
    0.034000   -0.004000    0.029000
    0.046000   -0.019000    0.037000
    0.030000   -0.034000    0.035000
   -0.036000   -0.131000    0.004000
    0.015000   -0.053000    0.033000
   -0.009000   -0.086000    0.077000
   -0.007000   -0.087000    0.101000
   -0.021000   -0.024000   -0.027000
    0.001000    0.006000   -0.014000
vibration   46
    0.006000   -0.011000   -0.001000
    0.004000    0.004000    0.027000
   -0.022000    0.013000    0.032000
    0.008000    0.008000    0.005000
    0.001000    0.020000    0.051000
    0.039000    0.019000   -0.016000
    0.027000    0.019000    0.000000
   -0.030000   -0.015000   -0.004000
   -0.035000   -0.016000   -0.001000
   -0.031000   -0.015000   -0.004000
   -0.024000   -0.016000   -0.000000
    0.003000    0.017000   -0.003000
    0.018000    0.032000    0.004000
    0.040000    0.009000    0.025000
   -0.013000    0.060000   -0.025000
   -0.021000   -0.016000   -0.009000
    0.028000    0.007000   -0.008000
   -0.041000   -0.073000    0.042000
   -0.028000    0.047000    0.014000
   -0.006000    0.157000   -0.033000
   -0.040000    0.021000    0.026000
   -0.026000    0.077000    0.015000
   -0.021000   -0.022000    0.015000
    0.022000   -0.001000    0.013000
   -0.016000    0.024000   -0.039000
    0.002000    0.163000   -0.098000
   -0.013000   -0.061000    0.001000
   -0.006000   -0.139000   -0.069000
   -0.004000    0.059000   -0.086000
    0.033000    0.295000   -0.077000
   -0.028000    0.000000   -0.068000
   -0.066000    0.106000   -0.058000
    0.020000   -0.045000    0.008000
    0.003000    0.020000    0.083000
    0.099000    0.039000    0.000000
    0.155000    0.268000    0.015000
    0.044000   -0.129000    0.006000
   -0.041000    0.007000    0.054000
   -0.039000    0.059000    0.126000
    0.018000   -0.009000   -0.068000
    0.083000    0.118000   -0.212000
   -0.003000   -0.285000   -0.075000
    0.062000    0.035000   -0.208000
   -0.067000    0.013000   -0.063000
   -0.078000   -0.014000   -0.156000
   -0.236000    0.084000   -0.156000
    0.094000   -0.116000   -0.129000
    0.111000    0.038000    0.052000
    0.085000   -0.037000   -0.091000
    0.264000    0.084000    0.130000
    0.153000    0.011000   -0.003000
    0.024000   -0.016000   -0.002000
    0.031000   -0.034000   -0.012000
   -0.002000    0.008000    0.010000
    0.028000    0.070000   -0.066000
    0.007000    0.072000    0.034000
   -0.060000   -0.052000    0.101000
   -0.054000   -0.011000    0.078000
    0.028000    0.032000    0.010000
   -0.036000   -0.009000    0.006000
vibration   47
   -0.015000    0.020000    0.170000
    0.004000   -0.008000   -0.336000
    0.066000   -0.027000   -0.333000
   -0.027000   -0.052000    0.062000
    0.006000   -0.130000    0.018000
   -0.104000   -0.126000    0.224000
    0.034000   -0.120000   -0.054000
    0.034000   -0.037000   -0.021000
   -0.034000   -0.163000   -0.081000
    0.263000   -0.025000   -0.023000
   -0.033000   -0.155000   -0.063000
   -0.032000    0.019000   -0.068000
    0.033000   -0.097000   -0.046000
   -0.104000    0.069000   -0.210000
   -0.003000   -0.045000   -0.093000
   -0.033000    0.110000    0.045000
   -0.008000    0.010000    0.046000
   -0.033000    0.085000   -0.049000
   -0.070000   -0.064000   -0.034000
   -0.111000   -0.207000    0.042000
    0.043000    0.011000   -0.054000
    0.069000    0.023000    0.035000
    0.079000   -0.047000   -0.084000
    0.086000   -0.095000   -0.061000
    0.058000   -0.097000   -0.043000
    0.037000   -0.226000    0.007000
   -0.001000    0.074000   -0.088000
   -0.017000   -0.031000   -0.025000
   -0.033000    0.046000   -0.041000
   -0.009000    0.067000   -0.022000
   -0.037000    0.009000   -0.072000
   -0.038000    0.014000   -0.072000
   -0.022000   -0.017000   -0.044000
   -0.042000   -0.028000   -0.002000
    0.027000    0.026000   -0.035000
    0.029000    0.079000   -0.043000
    0.006000   -0.035000    0.003000
    0.040000    0.006000    0.019000
   -0.026000   -0.019000    0.044000
   -0.006000   -0.047000    0.006000
    0.006000   -0.028000   -0.018000
   -0.007000   -0.101000    0.007000
    0.006000   -0.034000   -0.022000
    0.000000    0.016000   -0.018000
    0.074000   -0.012000   -0.051000
   -0.058000    0.081000   -0.053000
    0.029000    0.021000   -0.048000
    0.019000    0.016000   -0.015000
    0.036000    0.031000   -0.061000
    0.099000    0.057000    0.023000
   -0.013000    0.001000   -0.086000
    0.046000    0.080000    0.073000
    0.050000    0.090000    0.066000
    0.001000   -0.007000    0.053000
   -0.018000   -0.022000   -0.009000
    0.025000   -0.039000    0.032000
   -0.019000    0.028000    0.040000
   -0.024000    0.108000    0.034000
   -0.022000   -0.034000   -0.017000
    0.049000    0.009000   -0.016000
vibration   48
    0.016000    0.005000    0.068000
    0.008000    0.013000   -0.138000
   -0.085000    0.060000   -0.068000
    0.016000    0.033000   -0.093000
   -0.006000    0.097000   -0.142000
    0.023000    0.093000   -0.233000
   -0.097000    0.091000    0.057000
    0.024000    0.073000    0.033000
    0.123000    0.233000    0.099000
   -0.257000    0.059000    0.037000
    0.091000    0.222000    0.076000
    0.037000   -0.070000    0.086000
   -0.069000    0.027000    0.045000
    0.036000   -0.109000    0.183000
    0.039000   -0.093000    0.159000
    0.085000   -0.103000   -0.037000
   -0.116000   -0.017000   -0.052000
    0.109000    0.010000   -0.009000
    0.137000   -0.026000    0.003000
    0.171000   -0.007000   -0.037000
    0.042000   -0.047000   -0.017000
    0.006000   -0.089000   -0.116000
   -0.032000    0.063000    0.039000
   -0.105000    0.125000   -0.007000
   -0.018000    0.030000    0.112000
   -0.046000    0.069000    0.134000
    0.044000   -0.005000    0.096000
    0.022000   -0.035000    0.005000
   -0.042000    0.026000   -0.001000
   -0.058000    0.070000   -0.033000
   -0.052000    0.005000   -0.031000
   -0.006000    0.009000   -0.037000
   -0.072000    0.011000   -0.058000
   -0.074000    0.030000   -0.043000
   -0.012000    0.018000   -0.057000
    0.015000    0.064000   -0.030000
   -0.010000   -0.032000   -0.033000
    0.037000   -0.029000    0.008000
   -0.031000    0.056000   -0.004000
    0.036000    0.050000   -0.034000
    0.070000    0.039000   -0.055000
    0.061000   -0.052000   -0.020000
    0.087000    0.122000   -0.095000
   -0.076000    0.028000    0.005000
   -0.155000    0.051000    0.020000
   -0.053000   -0.024000    0.021000
   -0.070000   -0.007000    0.021000
    0.020000   -0.021000    0.006000
   -0.020000   -0.101000   -0.055000
    0.058000   -0.056000    0.028000
    0.092000   -0.019000    0.070000
   -0.137000   -0.059000   -0.077000
   -0.171000    0.009000   -0.055000
   -0.071000    0.084000   -0.125000
    0.028000    0.010000    0.070000
    0.005000    0.011000   -0.022000
    0.034000   -0.097000    0.042000
    0.034000   -0.040000    0.062000
   -0.058000   -0.064000    0.003000
    0.026000    0.010000    0.011000
vibration   49
   -0.002000    0.007000   -0.016000
    0.024000   -0.016000    0.026000
    0.127000   -0.051000    0.007000
   -0.002000    0.014000   -0.023000
   -0.011000    0.044000   -0.048000
    0.003000    0.041000   -0.083000
   -0.054000    0.037000    0.043000
    0.008000    0.027000    0.007000
    0.061000    0.097000    0.027000
   -0.095000    0.026000   -0.001000
    0.016000    0.077000    0.014000
    0.021000   -0.036000    0.035000
   -0.006000   -0.015000    0.024000
    0.015000   -0.045000    0.055000
    0.025000   -0.048000    0.054000
    0.031000   -0.042000   -0.003000
   -0.011000   -0.004000   -0.017000
    0.039000    0.026000   -0.003000
    0.041000   -0.010000    0.014000
    0.040000   -0.057000    0.026000
    0.002000   -0.003000    0.005000
   -0.018000   -0.046000   -0.024000
   -0.026000    0.030000    0.027000
   -0.053000    0.018000    0.028000
   -0.017000    0.014000    0.049000
   -0.043000   -0.033000    0.092000
    0.018000    0.028000    0.026000
    0.003000    0.040000   -0.018000
   -0.033000    0.004000   -0.038000
   -0.046000   -0.074000   -0.044000
   -0.029000    0.006000   -0.063000
   -0.038000   -0.038000   -0.065000
   -0.003000    0.009000   -0.034000
   -0.029000   -0.026000    0.010000
    0.029000   -0.014000   -0.028000
   -0.002000   -0.091000   -0.047000
    0.019000    0.023000    0.018000
   -0.001000    0.051000    0.032000
   -0.017000   -0.096000    0.128000
   -0.061000   -0.162000    0.053000
   -0.071000   -0.082000    0.002000
   -0.104000   -0.183000    0.031000
   -0.102000   -0.229000    0.056000
    0.083000   -0.008000   -0.051000
    0.328000   -0.099000   -0.161000
   -0.109000    0.210000   -0.166000
    0.177000    0.014000   -0.149000
    0.036000    0.065000   -0.005000
    0.108000    0.178000   -0.032000
    0.153000    0.222000    0.047000
   -0.098000    0.024000   -0.246000
   -0.061000   -0.011000   -0.044000
   -0.082000    0.002000   -0.058000
    0.012000   -0.014000   -0.012000
   -0.020000   -0.060000    0.005000
    0.011000   -0.089000    0.058000
   -0.104000    0.194000    0.025000
   -0.106000    0.258000   -0.009000
   -0.003000   -0.005000   -0.006000
    0.031000   -0.002000   -0.034000
vibration   50
   -0.020000    0.014000    0.025000
    0.031000   -0.002000   -0.043000
   -0.065000    0.040000    0.003000
   -0.051000    0.033000    0.036000
   -0.074000    0.107000   -0.053000
   -0.054000    0.097000   -0.108000
   -0.194000    0.087000    0.210000
    0.038000    0.055000   -0.022000
    0.213000    0.228000   -0.014000
   -0.117000    0.082000   -0.098000
   -0.056000    0.092000   -0.066000
    0.080000   -0.127000    0.075000
    0.103000   -0.191000    0.084000
    0.004000   -0.100000   -0.012000
    0.113000   -0.205000    0.071000
    0.062000   -0.073000    0.067000
    0.063000    0.013000   -0.076000
   -0.068000    0.002000   -0.054000
   -0.083000    0.001000    0.043000
   -0.184000   -0.128000    0.178000
   -0.014000    0.093000    0.042000
   -0.012000    0.070000    0.082000
   -0.011000   -0.028000    0.064000
    0.027000   -0.178000    0.146000
   -0.032000   -0.000000   -0.052000
   -0.014000   -0.167000   -0.027000
   -0.047000    0.103000   -0.095000
   -0.001000   -0.006000   -0.040000
    0.030000   -0.013000   -0.049000
    0.025000   -0.041000   -0.052000
    0.017000    0.014000    0.004000
   -0.046000    0.035000    0.012000
    0.046000   -0.027000    0.051000
    0.033000   -0.049000    0.072000
    0.046000   -0.007000    0.044000
    0.053000   -0.015000    0.053000
    0.042000    0.017000   -0.005000
   -0.018000   -0.022000   -0.013000
    0.016000    0.022000   -0.029000
    0.011000    0.042000   -0.016000
    0.008000    0.037000   -0.009000
    0.014000    0.054000   -0.015000
    0.009000    0.040000   -0.012000
   -0.009000   -0.008000    0.008000
   -0.074000    0.014000    0.031000
    0.031000   -0.061000    0.032000
   -0.022000   -0.021000    0.030000
   -0.008000   -0.010000    0.010000
   -0.022000   -0.027000    0.036000
   -0.055000   -0.054000   -0.012000
    0.016000    0.005000    0.077000
   -0.167000    0.049000   -0.168000
   -0.174000    0.049000   -0.200000
    0.118000   -0.178000    0.054000
   -0.052000   -0.058000   -0.010000
    0.007000    0.011000   -0.005000
    0.011000   -0.051000   -0.018000
    0.015000    0.003000   -0.033000
    0.098000    0.100000    0.036000
   -0.036000    0.006000    0.023000
vibration   51
   -0.004000    0.000000   -0.000000
   -0.002000   -0.002000    0.005000
    0.004000   -0.006000   -0.002000
   -0.003000   -0.001000    0.005000
   -0.003000   -0.002000   -0.003000
   -0.009000   -0.002000    0.008000
   -0.008000   -0.003000    0.007000
    0.006000    0.004000    0.001000
    0.010000    0.006000   -0.001000
    0.007000    0.005000   -0.001000
    0.001000    0.003000   -0.002000
    0.000000   -0.003000    0.001000
    0.002000   -0.012000    0.001000
   -0.011000    0.001000   -0.011000
    0.005000   -0.014000    0.001000
    0.003000    0.004000    0.005000
    0.011000   -0.014000    0.006000
    0.008000    0.109000   -0.068000
    0.003000    0.095000   -0.040000
   -0.027000    0.074000   -0.004000
   -0.022000   -0.154000    0.081000
   -0.057000   -0.337000    0.169000
    0.040000    0.163000   -0.054000
    0.083000    0.353000   -0.140000
   -0.024000   -0.092000    0.038000
    0.006000   -0.090000    0.003000
   -0.050000   -0.095000    0.035000
   -0.047000   -0.123000   -0.003000
   -0.032000   -0.111000   -0.011000
   -0.008000   -0.100000    0.017000
    0.042000    0.201000   -0.011000
    0.081000    0.418000   -0.001000
   -0.025000   -0.201000   -0.005000
   -0.082000   -0.447000    0.005000
    0.042000    0.112000    0.004000
    0.024000    0.070000   -0.009000
    0.035000    0.130000    0.013000
   -0.008000   -0.010000    0.004000
    0.009000   -0.002000   -0.013000
    0.000000    0.008000   -0.001000
   -0.007000    0.002000    0.009000
   -0.001000    0.033000   -0.003000
   -0.007000   -0.002000    0.013000
    0.010000   -0.007000    0.001000
    0.001000   -0.002000    0.009000
    0.023000   -0.017000    0.009000
    0.001000   -0.003000    0.008000
   -0.007000   -0.003000   -0.003000
   -0.007000    0.002000    0.014000
   -0.029000   -0.013000   -0.014000
   -0.009000    0.001000    0.010000
   -0.014000    0.007000   -0.006000
   -0.015000    0.009000   -0.007000
    0.047000   -0.053000    0.017000
    0.003000    0.097000   -0.014000
    0.013000   -0.046000    0.023000
   -0.004000    0.001000   -0.012000
   -0.001000    0.014000   -0.022000
   -0.004000   -0.007000   -0.009000
   -0.011000    0.000000    0.006000
vibration   52
    0.003000   -0.001000   -0.001000
   -0.003000    0.001000    0.006000
    0.011000   -0.009000   -0.014000
    0.006000    0.001000   -0.011000
    0.004000    0.003000    0.002000
    0.015000    0.004000   -0.018000
    0.012000    0.005000   -0.011000
   -0.010000   -0.005000   -0.001000
   -0.015000   -0.006000    0.003000
   -0.017000   -0.007000    0.003000
    0.000000   -0.001000    0.005000
   -0.000000    0.003000    0.000000
   -0.006000    0.020000   -0.002000
    0.018000   -0.004000    0.022000
   -0.008000    0.022000    0.000000
   -0.003000   -0.009000   -0.009000
   -0.020000    0.024000   -0.008000
   -0.002000   -0.128000    0.086000
    0.004000   -0.106000    0.044000
    0.046000   -0.085000   -0.005000
    0.024000    0.166000   -0.097000
    0.057000    0.344000   -0.189000
   -0.045000   -0.179000    0.057000
   -0.106000   -0.403000    0.157000
    0.031000    0.122000   -0.042000
   -0.003000    0.092000    0.006000
    0.058000    0.098000   -0.029000
   -0.023000   -0.098000    0.035000
   -0.059000   -0.116000    0.041000
   -0.047000   -0.093000    0.055000
    0.028000    0.179000   -0.007000
    0.130000    0.373000   -0.005000
   -0.057000   -0.169000   -0.044000
   -0.104000   -0.373000   -0.040000
    0.026000    0.101000   -0.031000
    0.004000    0.043000   -0.043000
    0.025000    0.136000    0.020000
    0.004000   -0.014000    0.012000
    0.006000   -0.004000   -0.014000
    0.000000    0.005000    0.001000
   -0.008000   -0.008000    0.016000
    0.001000    0.036000    0.001000
   -0.006000   -0.002000    0.018000
    0.009000   -0.005000    0.002000
    0.006000   -0.001000    0.011000
    0.026000   -0.014000    0.012000
   -0.005000    0.004000    0.010000
   -0.010000   -0.006000   -0.009000
   -0.008000   -0.001000    0.003000
   -0.025000   -0.011000   -0.017000
   -0.012000   -0.003000   -0.003000
    0.019000   -0.012000    0.009000
    0.024000   -0.018000    0.014000
   -0.067000    0.079000   -0.024000
    0.028000   -0.010000   -0.011000
    0.007000   -0.061000    0.030000
    0.003000    0.011000   -0.008000
    0.004000    0.011000   -0.010000
    0.003000    0.004000    0.010000
    0.004000    0.000000   -0.005000
vibration   53
   -0.023000    0.005000    0.002000
    0.013000   -0.003000   -0.006000
    0.006000   -0.004000   -0.016000
   -0.002000    0.003000    0.006000
   -0.007000    0.013000    0.015000
    0.009000    0.012000   -0.012000
   -0.006000    0.011000    0.018000
   -0.007000   -0.004000   -0.003000
    0.000000    0.002000   -0.004000
   -0.009000   -0.002000   -0.009000
   -0.013000   -0.006000   -0.006000
    0.005000   -0.005000    0.003000
    0.012000   -0.010000    0.006000
    0.008000   -0.004000    0.000000
    0.003000   -0.001000   -0.003000
   -0.002000   -0.006000    0.003000
    0.029000    0.001000   -0.004000
    0.054000    0.034000    0.026000
    0.037000    0.096000    0.164000
    0.095000   -0.029000    0.120000
   -0.229000    0.070000    0.136000
   -0.258000   -0.031000    0.141000
   -0.060000    0.026000   -0.075000
    0.259000   -0.010000    0.008000
   -0.118000   -0.106000   -0.230000
   -0.196000   -0.120000   -0.139000
    0.168000   -0.080000   -0.139000
    0.171000   -0.021000    0.146000
   -0.098000    0.024000    0.217000
   -0.178000   -0.001000    0.118000
   -0.062000   -0.001000    0.074000
    0.221000   -0.097000    0.037000
   -0.203000    0.062000   -0.144000
   -0.212000    0.037000   -0.133000
    0.034000   -0.006000   -0.165000
    0.110000   -0.084000   -0.039000
    0.053000   -0.005000   -0.061000
    0.021000    0.007000   -0.007000
   -0.012000    0.001000    0.015000
   -0.002000   -0.012000    0.005000
    0.006000   -0.008000   -0.006000
    0.000000   -0.041000    0.007000
    0.007000   -0.000000   -0.010000
   -0.015000    0.010000    0.000000
   -0.003000    0.005000   -0.008000
   -0.029000    0.024000   -0.008000
   -0.007000    0.008000   -0.007000
    0.007000    0.004000    0.004000
    0.007000   -0.002000   -0.020000
    0.038000    0.019000    0.019000
    0.009000   -0.003000   -0.016000
    0.004000    0.011000   -0.024000
    0.015000   -0.009000   -0.027000
    0.010000   -0.052000    0.040000
    0.234000   -0.037000    0.012000
   -0.032000   -0.018000   -0.028000
    0.014000    0.006000    0.013000
    0.009000   -0.007000    0.034000
    0.025000    0.021000    0.004000
    0.025000   -0.005000   -0.000000
vibration   54
   -0.019000    0.000000   -0.012000
   -0.001000    0.003000    0.008000
   -0.023000    0.005000   -0.007000
   -0.020000   -0.001000    0.045000
   -0.010000   -0.027000    0.027000
   -0.046000   -0.026000    0.100000
   -0.004000   -0.023000    0.011000
    0.029000    0.009000    0.001000
    0.002000   -0.042000   -0.024000
    0.129000    0.016000   -0.003000
   -0.000000   -0.046000   -0.018000
   -0.021000    0.026000   -0.022000
    0.001000   -0.015000   -0.016000
   -0.052000    0.045000   -0.075000
   -0.008000   -0.002000   -0.029000
   -0.009000    0.052000    0.022000
   -0.010000   -0.040000   -0.020000
    0.051000   -0.044000   -0.080000
    0.106000   -0.011000    0.034000
    0.061000    0.016000    0.078000
    0.047000    0.006000    0.026000
    0.003000   -0.029000   -0.107000
   -0.044000    0.050000    0.108000
   -0.030000    0.065000    0.103000
   -0.083000    0.007000   -0.008000
   -0.029000    0.017000   -0.073000
   -0.046000   -0.011000   -0.022000
   -0.089000    0.016000    0.078000
   -0.191000    0.066000    0.051000
   -0.082000    0.052000    0.191000
   -0.086000   -0.017000   -0.248000
   -0.006000   -0.049000   -0.258000
    0.076000    0.030000   -0.075000
   -0.027000    0.091000    0.202000
    0.217000   -0.073000   -0.065000
    0.133000   -0.047000   -0.181000
    0.082000   -0.036000    0.210000
   -0.054000   -0.009000    0.088000
    0.053000   -0.007000   -0.116000
    0.018000    0.074000   -0.026000
   -0.029000    0.000000    0.068000
    0.030000    0.256000   -0.023000
   -0.014000    0.041000    0.066000
    0.068000   -0.042000    0.008000
   -0.004000   -0.001000    0.085000
    0.212000   -0.145000    0.090000
   -0.038000    0.006000    0.076000
   -0.065000   -0.049000   -0.077000
   -0.068000   -0.034000    0.004000
   -0.179000   -0.113000   -0.134000
   -0.063000   -0.026000    0.003000
    0.040000   -0.002000    0.013000
    0.058000    0.000000    0.055000
    0.024000   -0.039000   -0.087000
   -0.027000   -0.008000   -0.011000
    0.047000    0.070000    0.205000
    0.028000    0.000000   -0.002000
    0.033000   -0.100000   -0.039000
   -0.010000    0.004000    0.025000
   -0.035000   -0.017000   -0.035000
vibration   55
   -0.006000    0.005000    0.021000
   -0.011000    0.005000   -0.006000
    0.041000   -0.021000   -0.044000
   -0.045000   -0.002000    0.098000
   -0.020000   -0.059000    0.052000
   -0.104000   -0.058000    0.223000
   -0.013000   -0.054000    0.023000
    0.067000    0.025000    0.004000
    0.009000   -0.087000   -0.050000
    0.282000    0.039000   -0.004000
    0.006000   -0.095000   -0.035000
   -0.047000    0.060000   -0.050000
   -0.004000   -0.030000   -0.036000
   -0.116000    0.101000   -0.166000
   -0.020000   -0.003000   -0.063000
   -0.017000    0.114000    0.048000
   -0.025000   -0.090000   -0.045000
    0.092000   -0.110000   -0.181000
    0.207000   -0.026000    0.091000
    0.108000    0.021000    0.190000
    0.070000    0.048000    0.058000
   -0.022000   -0.041000   -0.207000
   -0.099000    0.082000    0.218000
   -0.027000    0.036000    0.254000
   -0.184000    0.034000   -0.095000
   -0.054000   -0.051000   -0.212000
   -0.084000   -0.039000   -0.080000
    0.021000   -0.002000   -0.061000
    0.096000   -0.044000   -0.066000
    0.048000    0.004000   -0.129000
    0.042000    0.010000    0.093000
   -0.035000    0.059000    0.104000
   -0.004000   -0.024000    0.053000
    0.041000   -0.040000   -0.063000
   -0.091000    0.032000    0.048000
   -0.061000    0.026000    0.088000
   -0.034000    0.020000   -0.093000
    0.023000    0.009000   -0.040000
   -0.024000    0.002000    0.051000
   -0.009000   -0.035000    0.013000
    0.011000   -0.004000   -0.027000
   -0.015000   -0.113000    0.012000
    0.005000   -0.021000   -0.026000
   -0.031000    0.019000   -0.003000
    0.002000    0.001000   -0.036000
   -0.094000    0.065000   -0.039000
    0.015000   -0.000000   -0.033000
    0.029000    0.022000    0.034000
    0.031000    0.016000   -0.005000
    0.082000    0.051000    0.061000
    0.027000    0.011000   -0.004000
    0.081000   -0.013000    0.033000
    0.101000    0.005000    0.107000
    0.041000   -0.068000   -0.203000
   -0.019000    0.006000    0.026000
   -0.022000   -0.042000   -0.089000
   -0.007000    0.005000   -0.000000
   -0.012000    0.001000    0.025000
   -0.027000    0.007000    0.053000
    0.017000    0.005000    0.013000
vibration   56
   -0.000000    0.005000    0.037000
    0.004000   -0.003000   -0.024000
   -0.024000    0.022000    0.039000
    0.024000   -0.003000   -0.053000
    0.020000    0.008000   -0.045000
    0.035000    0.009000   -0.081000
    0.019000    0.007000   -0.041000
   -0.034000   -0.016000   -0.003000
   -0.018000    0.020000    0.017000
   -0.114000   -0.023000    0.004000
   -0.010000    0.031000    0.012000
    0.023000   -0.029000    0.023000
    0.004000    0.005000    0.017000
    0.047000   -0.045000    0.067000
    0.014000   -0.009000    0.031000
    0.006000   -0.035000   -0.017000
    0.007000    0.046000    0.047000
    0.135000   -0.015000    0.122000
    0.189000    0.039000    0.138000
    0.359000    0.032000   -0.046000
   -0.146000    0.012000    0.055000
   -0.175000    0.017000   -0.084000
   -0.046000    0.006000   -0.088000
    0.169000    0.004000   -0.045000
   -0.057000   -0.065000   -0.137000
   -0.149000   -0.093000   -0.028000
    0.134000   -0.013000   -0.076000
   -0.121000    0.020000   -0.088000
    0.064000   -0.020000   -0.156000
    0.150000    0.052000   -0.059000
    0.052000   -0.018000   -0.079000
   -0.164000    0.065000   -0.051000
    0.141000   -0.027000    0.066000
    0.190000   -0.019000   -0.053000
   -0.201000    0.031000    0.130000
   -0.348000    0.075000   -0.071000
   -0.149000    0.044000    0.108000
   -0.016000   -0.020000    0.081000
    0.017000   -0.003000   -0.040000
    0.012000    0.041000   -0.017000
   -0.008000    0.010000    0.022000
    0.019000    0.116000   -0.015000
    0.000000    0.031000    0.020000
    0.041000   -0.024000    0.002000
    0.022000   -0.011000    0.029000
    0.097000   -0.059000    0.033000
   -0.001000   -0.005000    0.028000
   -0.036000   -0.029000   -0.048000
   -0.036000   -0.025000   -0.030000
   -0.063000   -0.045000   -0.063000
   -0.038000   -0.025000   -0.034000
   -0.037000    0.019000    0.021000
   -0.051000    0.020000   -0.017000
    0.007000    0.051000    0.066000
    0.004000   -0.034000   -0.173000
   -0.015000    0.015000    0.091000
    0.009000    0.018000    0.032000
    0.010000   -0.003000    0.015000
   -0.006000   -0.025000   -0.042000
    0.005000   -0.004000   -0.051000
vibration   57
    0.001000   -0.013000    0.004000
    0.020000    0.048000    0.041000
   -0.081000   -0.156000   -0.779000
   -0.000000    0.001000    0.001000
   -0.011000    0.024000    0.032000
    0.028000    0.023000   -0.045000
    0.001000    0.029000    0.027000
   -0.027000   -0.013000   -0.005000
   -0.031000   -0.029000   -0.016000
    0.005000   -0.009000   -0.013000
   -0.044000   -0.039000   -0.014000
    0.012000   -0.015000    0.011000
    0.029000   -0.021000    0.019000
    0.031000   -0.012000    0.007000
    0.008000    0.000000   -0.001000
   -0.006000   -0.009000    0.001000
   -0.091000    0.058000   -0.071000
   -0.007000   -0.052000    0.020000
    0.016000    0.030000   -0.018000
    0.006000   -0.044000    0.009000
    0.007000   -0.013000   -0.008000
   -0.037000   -0.223000    0.076000
    0.007000    0.046000   -0.022000
   -0.055000   -0.159000    0.067000
    0.006000    0.005000    0.013000
   -0.042000   -0.183000    0.118000
    0.015000    0.026000   -0.003000
   -0.000000   -0.009000   -0.006000
    0.009000    0.019000   -0.009000
   -0.017000   -0.135000   -0.021000
    0.005000    0.022000    0.001000
   -0.049000   -0.178000   -0.006000
    0.007000    0.015000    0.006000
   -0.029000   -0.167000   -0.004000
   -0.004000    0.014000    0.005000
   -0.021000   -0.060000    0.000000
   -0.010000   -0.024000    0.003000
   -0.016000    0.042000    0.000000
   -0.002000   -0.000000   -0.002000
   -0.001000   -0.002000    0.001000
   -0.001000   -0.008000    0.005000
    0.001000    0.002000    0.003000
    0.003000    0.005000    0.002000
   -0.001000    0.001000    0.000000
   -0.004000    0.004000    0.008000
    0.010000   -0.005000    0.007000
   -0.012000    0.006000    0.006000
   -0.004000   -0.002000   -0.005000
   -0.006000   -0.008000   -0.020000
    0.010000    0.005000    0.002000
   -0.001000   -0.008000   -0.018000
    0.068000    0.032000   -0.048000
    0.185000   -0.060000    0.083000
   -0.061000   -0.038000    0.014000
    0.008000    0.007000   -0.008000
   -0.022000   -0.001000    0.006000
    0.025000    0.010000    0.014000
    0.016000   -0.123000    0.029000
    0.026000    0.003000    0.071000
    0.004000   -0.020000   -0.014000
vibration   58
   -0.002000   -0.006000    0.001000
    0.009000    0.021000    0.019000
   -0.032000   -0.073000   -0.352000
    0.001000   -0.000000   -0.002000
   -0.002000    0.007000    0.007000
    0.009000    0.007000   -0.018000
    0.001000    0.009000    0.006000
   -0.009000   -0.005000   -0.001000
   -0.009000   -0.007000   -0.004000
   -0.004000   -0.004000   -0.004000
   -0.014000   -0.009000   -0.004000
    0.005000   -0.006000    0.005000
    0.010000   -0.009000    0.007000
    0.010000   -0.006000    0.004000
    0.004000   -0.003000    0.002000
   -0.001000   -0.004000   -0.000000
   -0.024000    0.015000   -0.016000
    0.002000    0.017000   -0.010000
   -0.002000   -0.015000    0.006000
    0.030000    0.152000   -0.062000
   -0.008000   -0.041000    0.019000
    0.062000    0.308000   -0.135000
   -0.007000   -0.025000    0.012000
    0.058000    0.295000   -0.134000
   -0.007000   -0.040000    0.019000
    0.031000    0.181000   -0.084000
    0.011000    0.050000   -0.020000
    0.015000    0.056000    0.002000
   -0.009000   -0.048000    0.000000
    0.043000    0.259000    0.019000
   -0.012000   -0.046000    0.002000
    0.096000    0.457000    0.024000
   -0.017000   -0.054000   -0.005000
    0.084000    0.445000    0.012000
   -0.001000   -0.030000   -0.004000
    0.052000    0.219000    0.002000
    0.009000    0.036000   -0.003000
   -0.003000    0.013000   -0.003000
   -0.001000   -0.000000    0.001000
   -0.001000   -0.002000    0.001000
   -0.001000   -0.002000    0.001000
   -0.001000   -0.002000    0.001000
    0.000000    0.000000    0.000000
   -0.001000    0.001000    0.000000
   -0.001000    0.001000    0.001000
    0.000000    0.000000    0.001000
   -0.003000    0.002000    0.001000
   -0.000000    0.000000    0.001000
   -0.001000   -0.001000   -0.003000
    0.003000    0.003000    0.002000
    0.000000   -0.001000   -0.003000
    0.014000    0.013000   -0.015000
    0.053000   -0.019000    0.025000
   -0.005000   -0.019000    0.010000
   -0.007000   -0.021000    0.006000
   -0.004000   -0.016000    0.000000
    0.005000    0.002000    0.001000
    0.003000   -0.024000    0.004000
    0.006000   -0.002000    0.018000
    0.002000   -0.005000   -0.001000
vibration   59
   -0.001000   -0.001000    0.001000
    0.002000    0.006000    0.006000
   -0.006000   -0.023000   -0.103000
    0.000000   -0.000000   -0.001000
    0.000000    0.001000   -0.000000
    0.001000    0.001000   -0.003000
    0.000000    0.001000    0.000000
   -0.001000   -0.001000   -0.000000
   -0.000000    0.001000    0.000000
   -0.003000   -0.001000   -0.000000
   -0.001000    0.000000   -0.000000
    0.001000   -0.001000    0.001000
    0.001000   -0.002000    0.001000
    0.001000   -0.001000    0.001000
    0.001000   -0.002000    0.001000
    0.000000   -0.001000   -0.000000
   -0.001000    0.000000    0.001000
    0.003000    0.017000   -0.012000
   -0.004000   -0.028000    0.013000
    0.046000    0.241000   -0.097000
   -0.014000   -0.056000    0.027000
    0.090000    0.468000   -0.209000
   -0.014000   -0.040000    0.027000
    0.074000    0.395000   -0.172000
   -0.010000   -0.029000    0.014000
    0.047000    0.183000   -0.105000
    0.008000    0.062000   -0.027000
   -0.013000   -0.066000    0.000000
    0.006000    0.027000    0.008000
   -0.030000   -0.118000   -0.012000
    0.011000    0.029000    0.007000
   -0.064000   -0.370000   -0.011000
    0.015000    0.060000    0.003000
   -0.076000   -0.398000   -0.015000
    0.005000    0.020000   -0.000000
   -0.045000   -0.249000    0.002000
    0.002000   -0.001000   -0.004000
    0.003000   -0.004000   -0.004000
   -0.000000    0.000000    0.001000
   -0.000000   -0.001000    0.001000
    0.000000    0.001000   -0.001000
   -0.001000   -0.004000    0.000000
   -0.000000   -0.001000   -0.001000
   -0.001000    0.001000   -0.000000
   -0.001000    0.000000   -0.002000
   -0.004000    0.002000   -0.002000
    0.001000   -0.001000   -0.001000
    0.002000    0.002000    0.003000
    0.002000    0.002000    0.004000
   -0.000000    0.001000    0.002000
    0.002000    0.003000    0.005000
   -0.002000    0.003000   -0.002000
    0.004000   -0.003000    0.003000
    0.009000   -0.007000    0.003000
   -0.002000   -0.001000   -0.007000
    0.003000    0.004000   -0.005000
   -0.004000   -0.003000   -0.004000
   -0.004000    0.013000   -0.003000
   -0.000000   -0.001000    0.000000
   -0.001000    0.002000    0.004000
vibration   60
    0.011000    0.013000   -0.001000
   -0.021000   -0.044000   -0.049000
    0.052000    0.176000    0.801000
   -0.005000    0.002000    0.012000
   -0.010000    0.012000    0.027000
    0.014000    0.012000   -0.007000
   -0.002000    0.015000    0.022000
   -0.014000   -0.006000   -0.002000
   -0.027000   -0.031000   -0.015000
    0.032000   -0.001000   -0.007000
   -0.027000   -0.037000   -0.011000
    0.002000   -0.001000    0.000000
    0.014000   -0.005000    0.005000
    0.016000    0.002000   -0.005000
   -0.003000    0.013000   -0.008000
   -0.005000    0.002000    0.002000
   -0.077000    0.050000   -0.077000
   -0.025000   -0.111000    0.038000
    0.011000    0.037000   -0.022000
    0.045000    0.221000   -0.097000
   -0.005000   -0.081000    0.026000
    0.024000    0.069000   -0.043000
    0.008000    0.057000   -0.021000
   -0.008000    0.081000   -0.037000
   -0.004000   -0.040000    0.034000
   -0.034000   -0.169000    0.104000
    0.029000    0.130000   -0.048000
    0.020000    0.077000    0.003000
   -0.006000   -0.022000    0.000000
   -0.034000   -0.164000   -0.015000
    0.006000    0.044000    0.003000
   -0.004000   -0.004000    0.000000
   -0.009000   -0.046000    0.001000
    0.000000    0.016000    0.013000
    0.017000    0.022000   -0.002000
    0.045000    0.150000    0.001000
   -0.013000   -0.077000    0.003000
   -0.016000    0.035000   -0.001000
   -0.003000    0.001000   -0.000000
   -0.003000   -0.015000    0.005000
   -0.002000   -0.025000    0.011000
    0.005000   -0.017000    0.010000
   -0.002000   -0.013000    0.008000
   -0.016000    0.010000   -0.001000
   -0.018000    0.013000    0.005000
   -0.007000    0.007000    0.004000
   -0.026000    0.017000    0.004000
    0.002000    0.001000    0.001000
    0.005000    0.001000   -0.015000
    0.028000    0.010000    0.014000
    0.007000   -0.006000   -0.016000
    0.073000    0.003000   -0.025000
    0.088000    0.007000    0.034000
   -0.053000   -0.035000    0.008000
   -0.007000   -0.046000    0.007000
   -0.030000   -0.001000   -0.000000
    0.038000    0.015000    0.010000
    0.031000   -0.151000    0.024000
    0.030000    0.008000    0.054000
    0.000000   -0.019000   -0.016000
vibration   61
    0.004000   -0.004000   -0.001000
    0.028000    0.017000   -0.004000
   -0.199000    0.055000   -0.100000
    0.006000   -0.002000   -0.012000
    0.009000   -0.008000   -0.026000
   -0.010000   -0.008000   -0.001000
    0.005000   -0.009000   -0.018000
    0.006000    0.002000    0.001000
    0.019000    0.026000    0.013000
   -0.039000   -0.002000    0.005000
    0.017000    0.031000    0.008000
    0.002000   -0.001000    0.002000
   -0.004000    0.004000   -0.000000
   -0.008000   -0.005000    0.009000
    0.007000   -0.015000    0.011000
    0.004000   -0.002000   -0.002000
    0.074000   -0.050000    0.069000
    0.015000    0.092000   -0.035000
   -0.023000   -0.037000    0.022000
   -0.027000   -0.060000    0.030000
   -0.010000    0.043000   -0.006000
    0.012000    0.131000   -0.026000
   -0.007000   -0.061000    0.018000
    0.042000    0.064000   -0.034000
    0.005000    0.026000   -0.028000
    0.047000    0.144000   -0.104000
   -0.020000   -0.084000    0.031000
    0.040000    0.129000   -0.004000
   -0.006000   -0.042000   -0.029000
   -0.065000   -0.243000   -0.071000
    0.004000    0.086000   -0.009000
   -0.082000   -0.101000   -0.012000
    0.017000   -0.062000    0.027000
   -0.012000   -0.122000    0.067000
    0.046000    0.042000    0.011000
    0.061000    0.140000    0.003000
   -0.025000   -0.135000    0.011000
   -0.100000    0.285000   -0.019000
   -0.011000    0.005000   -0.007000
   -0.008000   -0.032000    0.011000
   -0.005000   -0.075000    0.039000
    0.023000   -0.029000    0.029000
    0.008000   -0.008000    0.017000
   -0.039000    0.026000   -0.004000
   -0.070000    0.049000    0.043000
    0.031000   -0.016000    0.037000
   -0.107000    0.057000    0.036000
   -0.010000   -0.007000   -0.014000
   -0.010000   -0.024000   -0.087000
    0.086000    0.029000    0.033000
    0.013000   -0.036000   -0.082000
   -0.065000    0.002000    0.018000
   -0.067000    0.006000   -0.004000
    0.054000    0.028000   -0.010000
    0.003000   -0.003000    0.029000
   -0.150000   -0.050000    0.012000
    0.165000    0.025000    0.075000
    0.133000   -0.606000    0.105000
   -0.028000   -0.006000   -0.048000
    0.021000   -0.124000   -0.073000
vibration   62
   -0.006000   -0.008000   -0.000000
    0.011000    0.026000    0.033000
   -0.002000   -0.120000   -0.498000
   -0.021000   -0.002000    0.045000
   -0.016000   -0.012000    0.028000
   -0.044000   -0.015000    0.074000
   -0.029000   -0.017000    0.038000
    0.066000    0.027000    0.008000
    0.083000    0.051000    0.017000
    0.043000    0.028000    0.008000
    0.074000    0.047000    0.011000
   -0.033000    0.037000   -0.033000
   -0.042000    0.029000   -0.038000
   -0.063000    0.041000   -0.046000
   -0.025000    0.014000   -0.029000
    0.004000    0.011000    0.005000
    0.133000   -0.129000    0.065000
   -0.025000   -0.087000    0.048000
   -0.011000    0.026000   -0.006000
    0.032000    0.179000   -0.086000
   -0.032000   -0.039000    0.028000
   -0.004000    0.061000    0.016000
    0.013000    0.032000   -0.033000
    0.006000   -0.013000   -0.011000
    0.012000   -0.011000    0.023000
   -0.028000   -0.163000    0.111000
    0.025000    0.078000   -0.026000
    0.044000    0.171000    0.006000
   -0.003000   -0.044000   -0.005000
   -0.081000   -0.384000   -0.051000
    0.025000    0.103000    0.011000
   -0.002000   -0.114000   -0.001000
   -0.033000   -0.084000   -0.020000
   -0.012000   -0.021000   -0.037000
    0.000000    0.057000   -0.007000
    0.053000    0.325000   -0.005000
   -0.048000   -0.200000    0.003000
    0.042000   -0.127000    0.031000
    0.006000   -0.003000   -0.001000
    0.006000    0.028000   -0.010000
    0.003000    0.043000   -0.017000
   -0.005000    0.036000   -0.017000
    0.001000    0.022000   -0.010000
    0.031000   -0.020000    0.003000
    0.044000   -0.028000   -0.012000
    0.011000   -0.006000   -0.009000
    0.053000   -0.029000   -0.010000
   -0.008000   -0.006000   -0.010000
   -0.010000   -0.002000    0.013000
   -0.042000   -0.019000   -0.027000
   -0.019000    0.003000    0.012000
   -0.074000   -0.045000   -0.005000
   -0.110000   -0.035000   -0.081000
   -0.002000    0.052000   -0.057000
   -0.008000   -0.027000    0.009000
    0.042000    0.074000    0.006000
   -0.061000    0.000000   -0.010000
   -0.054000    0.247000   -0.012000
   -0.028000    0.031000   -0.048000
   -0.005000    0.052000    0.016000
vibration   63
   -0.005000    0.002000   -0.008000
   -0.015000   -0.011000   -0.003000
    0.078000   -0.007000    0.106000
    0.039000    0.004000   -0.086000
    0.039000    0.004000   -0.076000
    0.057000    0.009000   -0.101000
    0.054000    0.009000   -0.095000
   -0.101000   -0.040000   -0.010000
   -0.127000   -0.072000   -0.020000
   -0.078000   -0.043000   -0.006000
   -0.107000   -0.060000   -0.013000
    0.054000   -0.061000    0.056000
    0.058000   -0.049000    0.060000
    0.087000   -0.067000    0.074000
    0.046000   -0.037000    0.056000
   -0.004000   -0.010000   -0.006000
   -0.165000    0.181000   -0.052000
    0.050000    0.173000   -0.093000
    0.019000   -0.068000    0.028000
   -0.022000   -0.193000    0.100000
    0.037000    0.062000   -0.034000
    0.027000    0.086000   -0.104000
   -0.027000   -0.084000    0.065000
    0.044000    0.127000   -0.027000
   -0.026000    0.035000   -0.077000
    0.089000    0.238000   -0.258000
   -0.059000   -0.164000    0.045000
    0.038000    0.169000    0.005000
   -0.007000   -0.051000   -0.011000
   -0.087000   -0.321000   -0.065000
    0.023000    0.102000    0.001000
   -0.022000   -0.154000   -0.011000
   -0.018000   -0.071000   -0.013000
   -0.015000   -0.076000   -0.024000
    0.004000    0.058000   -0.004000
    0.039000    0.250000   -0.006000
   -0.044000   -0.194000    0.002000
    0.050000   -0.167000    0.034000
    0.003000   -0.003000    0.001000
    0.004000    0.016000   -0.006000
    0.001000    0.028000   -0.012000
   -0.008000    0.021000   -0.013000
   -0.003000    0.006000   -0.003000
    0.020000   -0.013000    0.003000
    0.040000   -0.025000   -0.018000
   -0.011000    0.009000   -0.015000
    0.048000   -0.023000   -0.016000
   -0.001000   -0.002000   -0.001000
    0.001000    0.007000    0.021000
   -0.031000   -0.010000   -0.016000
   -0.011000    0.006000    0.016000
    0.075000    0.069000    0.040000
    0.091000    0.065000    0.084000
    0.043000   -0.062000    0.085000
   -0.008000    0.004000    0.034000
    0.048000    0.083000   -0.004000
   -0.059000    0.016000   -0.023000
   -0.054000    0.200000   -0.008000
    0.027000   -0.055000    0.038000
   -0.012000    0.062000    0.017000
vibration   64
    0.009000    0.003000   -0.002000
    0.001000   -0.008000   -0.015000
   -0.004000    0.051000    0.189000
   -0.051000   -0.008000    0.109000
   -0.069000    0.028000    0.148000
   -0.019000    0.021000    0.056000
   -0.069000    0.029000    0.163000
    0.091000    0.034000    0.009000
    0.109000    0.039000    0.001000
    0.121000    0.043000   -0.003000
    0.079000    0.017000    0.001000
   -0.058000    0.061000   -0.064000
   -0.049000    0.055000   -0.062000
   -0.054000    0.068000   -0.076000
   -0.063000    0.073000   -0.079000
   -0.001000   -0.009000    0.001000
   -0.038000   -0.059000   -0.099000
   -0.006000    0.100000   -0.034000
   -0.081000   -0.002000    0.000000
   -0.103000   -0.151000    0.049000
   -0.060000    0.045000    0.001000
   -0.026000    0.096000    0.086000
   -0.007000   -0.067000   -0.016000
   -0.012000    0.114000   -0.105000
    0.070000    0.033000    0.082000
    0.029000    0.278000    0.067000
    0.058000   -0.060000    0.076000
    0.089000   -0.043000   -0.049000
    0.089000   -0.016000   -0.104000
    0.001000    0.084000   -0.236000
   -0.004000   -0.009000    0.053000
   -0.047000    0.022000    0.056000
   -0.076000    0.025000   -0.028000
   -0.041000   -0.015000   -0.135000
   -0.078000    0.018000   -0.012000
   -0.073000   -0.039000    0.013000
   -0.018000    0.015000   -0.014000
   -0.020000   -0.066000    0.157000
   -0.009000   -0.005000    0.011000
    0.026000    0.119000   -0.039000
    0.022000    0.109000   -0.026000
    0.032000    0.144000   -0.038000
    0.031000    0.133000   -0.028000
    0.106000   -0.070000    0.015000
    0.150000   -0.083000    0.011000
    0.111000   -0.056000    0.014000
    0.108000   -0.060000    0.011000
   -0.089000   -0.067000   -0.094000
   -0.086000   -0.073000   -0.160000
   -0.023000   -0.030000   -0.066000
   -0.099000   -0.091000   -0.173000
    0.050000   -0.065000   -0.098000
    0.111000   -0.102000    0.004000
   -0.043000   -0.071000   -0.047000
    0.062000   -0.002000    0.017000
   -0.051000    0.018000    0.091000
   -0.004000    0.076000    0.118000
   -0.016000   -0.100000    0.143000
    0.011000    0.025000    0.065000
   -0.007000   -0.002000   -0.071000
vibration   65
    0.001000    0.000000    0.007000
    0.004000    0.011000   -0.007000
   -0.069000    0.030000   -0.011000
   -0.035000   -0.010000    0.078000
   -0.054000    0.029000    0.110000
   -0.005000    0.020000    0.018000
   -0.057000    0.027000    0.134000
    0.071000    0.022000    0.006000
    0.098000    0.049000    0.010000
    0.054000    0.026000   -0.002000
    0.071000    0.033000    0.006000
   -0.045000    0.044000   -0.051000
   -0.041000    0.054000   -0.050000
   -0.032000    0.044000   -0.043000
   -0.052000    0.062000   -0.061000
    0.001000   -0.022000   -0.004000
   -0.009000   -0.045000   -0.049000
    0.029000    0.066000    0.011000
    0.005000    0.009000    0.031000
    0.032000   -0.152000    0.032000
   -0.063000    0.039000    0.001000
   -0.059000    0.008000    0.058000
   -0.002000   -0.055000   -0.046000
    0.037000    0.048000   -0.088000
    0.045000    0.005000    0.030000
    0.009000    0.187000    0.022000
    0.044000   -0.038000    0.044000
   -0.038000    0.013000    0.016000
   -0.040000   -0.006000    0.009000
    0.013000    0.034000    0.070000
   -0.002000    0.004000   -0.061000
   -0.032000    0.022000   -0.056000
    0.062000   -0.010000    0.022000
    0.040000   -0.038000    0.059000
   -0.007000    0.008000    0.031000
   -0.059000   -0.011000   -0.035000
   -0.022000    0.005000    0.037000
    0.011000   -0.195000    0.003000
    0.030000    0.007000   -0.051000
   -0.036000   -0.190000    0.046000
   -0.073000   -0.254000    0.119000
   -0.028000   -0.095000    0.054000
   -0.069000   -0.237000    0.121000
   -0.152000    0.101000   -0.030000
   -0.226000    0.137000    0.018000
   -0.090000    0.054000    0.011000
   -0.226000    0.135000    0.011000
    0.095000    0.069000    0.091000
    0.103000    0.084000    0.123000
    0.080000    0.053000    0.088000
    0.113000    0.082000    0.138000
    0.018000   -0.043000   -0.075000
    0.082000   -0.091000    0.006000
   -0.036000   -0.029000   -0.016000
    0.006000    0.004000   -0.013000
    0.004000    0.068000   -0.015000
    0.136000    0.091000   -0.116000
    0.101000   -0.333000   -0.021000
    0.003000    0.016000    0.034000
   -0.058000    0.027000   -0.022000
vibration   66
    0.001000   -0.003000   -0.003000
    0.015000    0.012000   -0.004000
   -0.153000    0.050000   -0.039000
    0.047000    0.014000   -0.100000
    0.066000   -0.024000   -0.141000
    0.014000   -0.017000   -0.041000
    0.077000   -0.022000   -0.163000
   -0.112000   -0.033000   -0.009000
   -0.152000   -0.082000   -0.022000
   -0.067000   -0.037000   -0.004000
   -0.129000   -0.067000   -0.017000
    0.072000   -0.066000    0.083000
    0.090000   -0.106000    0.091000
    0.039000   -0.058000    0.046000
    0.095000   -0.119000    0.095000
   -0.003000    0.044000    0.009000
    0.069000   -0.032000    0.095000
   -0.041000   -0.076000   -0.017000
   -0.021000   -0.006000   -0.041000
   -0.062000    0.156000   -0.029000
    0.067000   -0.040000    0.001000
    0.064000   -0.019000   -0.038000
    0.003000    0.062000    0.051000
   -0.050000   -0.053000    0.097000
   -0.044000   -0.005000   -0.017000
   -0.009000   -0.172000   -0.012000
   -0.042000    0.044000   -0.045000
    0.058000   -0.066000   -0.028000
    0.062000    0.006000   -0.043000
   -0.002000    0.069000   -0.138000
   -0.008000   -0.027000    0.076000
    0.019000    0.066000    0.077000
   -0.077000    0.026000   -0.020000
   -0.057000    0.047000   -0.056000
    0.021000   -0.011000   -0.040000
    0.074000   -0.072000    0.044000
    0.036000    0.042000   -0.041000
   -0.011000   -0.237000    0.155000
    0.001000    0.001000   -0.007000
   -0.004000   -0.024000   -0.000000
   -0.027000   -0.083000    0.060000
    0.011000    0.045000    0.009000
   -0.015000   -0.035000    0.058000
   -0.015000    0.008000   -0.003000
   -0.006000    0.013000    0.019000
    0.016000    0.006000    0.014000
   -0.057000    0.044000    0.012000
   -0.023000   -0.018000   -0.019000
   -0.009000   -0.013000   -0.101000
    0.086000    0.041000    0.032000
   -0.018000   -0.049000   -0.112000
   -0.030000    0.097000    0.048000
   -0.003000    0.082000    0.069000
    0.028000    0.048000   -0.016000
    0.007000    0.007000    0.018000
   -0.073000    0.065000    0.044000
    0.130000    0.175000    0.036000
    0.074000   -0.495000    0.179000
   -0.031000   -0.005000   -0.035000
   -0.063000    0.015000   -0.091000
vibration   67
   -0.004000   -0.002000   -0.001000
    0.019000    0.009000    0.010000
   -0.076000   -0.004000   -0.136000
   -0.016000   -0.011000    0.034000
   -0.011000   -0.027000    0.028000
   -0.042000   -0.024000    0.061000
   -0.031000   -0.025000    0.036000
    0.109000    0.021000    0.005000
    0.173000    0.132000    0.057000
   -0.058000    0.012000    0.018000
    0.172000    0.140000    0.042000
   -0.064000    0.053000   -0.084000
   -0.123000    0.157000   -0.107000
   -0.009000    0.020000    0.018000
   -0.102000    0.134000   -0.068000
    0.006000   -0.064000   -0.012000
   -0.100000    0.195000   -0.049000
   -0.007000   -0.006000   -0.009000
   -0.021000   -0.043000    0.003000
    0.012000    0.299000   -0.102000
    0.022000   -0.042000    0.017000
    0.069000    0.202000   -0.098000
    0.008000    0.038000    0.012000
   -0.012000   -0.146000    0.098000
   -0.016000    0.046000   -0.063000
   -0.064000   -0.395000    0.109000
   -0.030000   -0.016000   -0.008000
    0.001000   -0.045000   -0.006000
    0.020000    0.054000   -0.002000
   -0.042000   -0.241000   -0.037000
   -0.001000    0.000000    0.017000
   -0.009000   -0.053000    0.014000
   -0.019000   -0.020000   -0.003000
    0.025000    0.197000    0.005000
    0.006000   -0.041000   -0.012000
    0.064000    0.168000    0.011000
    0.017000    0.040000   -0.011000
   -0.008000   -0.033000    0.032000
    0.002000    0.001000   -0.002000
   -0.001000   -0.008000   -0.000000
   -0.008000   -0.022000    0.016000
    0.003000    0.011000    0.003000
   -0.004000   -0.011000    0.014000
   -0.007000    0.004000   -0.002000
   -0.012000    0.009000    0.008000
    0.009000   -0.003000    0.007000
   -0.023000    0.013000    0.006000
   -0.005000   -0.003000   -0.004000
   -0.003000   -0.004000   -0.023000
    0.021000    0.008000    0.008000
   -0.003000   -0.010000   -0.023000
   -0.060000   -0.142000    0.127000
   -0.269000    0.034000   -0.137000
    0.101000   -0.001000    0.064000
    0.002000    0.017000    0.004000
   -0.027000    0.001000    0.007000
    0.037000    0.031000    0.012000
    0.027000   -0.070000    0.030000
    0.057000   -0.041000   -0.054000
   -0.010000   -0.003000   -0.022000
vibration   68
    0.000000    0.001000    0.001000
   -0.008000   -0.004000   -0.004000
    0.032000    0.001000    0.055000
    0.003000    0.003000   -0.006000
   -0.002000    0.014000    0.002000
    0.017000    0.012000   -0.024000
    0.006000    0.013000    0.000000
   -0.036000   -0.005000   -0.001000
   -0.060000   -0.049000   -0.022000
    0.032000   -0.001000   -0.006000
   -0.062000   -0.054000   -0.016000
    0.021000   -0.017000    0.029000
    0.045000   -0.058000    0.038000
   -0.000000   -0.003000   -0.013000
    0.036000   -0.048000    0.021000
   -0.002000    0.023000    0.004000
    0.026000   -0.078000    0.009000
    0.012000    0.055000   -0.022000
   -0.016000   -0.040000    0.027000
    0.042000    0.199000   -0.086000
   -0.030000   -0.026000    0.021000
    0.038000    0.289000   -0.095000
    0.001000   -0.006000   -0.014000
   -0.013000   -0.068000    0.014000
    0.031000    0.080000   -0.016000
   -0.066000   -0.315000    0.203000
    0.004000   -0.056000    0.033000
   -0.017000   -0.062000    0.001000
    0.013000    0.098000    0.006000
   -0.094000   -0.500000   -0.038000
    0.007000    0.023000   -0.011000
   -0.039000   -0.187000   -0.020000
   -0.000000   -0.050000   -0.004000
    0.085000    0.351000   -0.001000
   -0.033000   -0.072000    0.006000
    0.040000    0.395000   -0.015000
    0.005000    0.063000    0.009000
   -0.002000    0.013000   -0.008000
    0.002000    0.000000   -0.004000
   -0.001000   -0.006000    0.001000
   -0.002000   -0.006000    0.002000
   -0.002000   -0.002000    0.001000
   -0.003000   -0.009000    0.003000
   -0.004000    0.003000   -0.002000
   -0.009000    0.005000    0.000000
   -0.002000   -0.001000   -0.000000
   -0.005000    0.002000    0.000000
    0.006000    0.004000    0.005000
    0.005000    0.005000    0.017000
   -0.009000   -0.003000   -0.002000
    0.007000    0.009000    0.018000
    0.028000    0.052000   -0.058000
    0.120000   -0.023000    0.063000
   -0.022000   -0.013000   -0.027000
    0.018000    0.025000   -0.006000
    0.018000   -0.019000    0.005000
   -0.009000   -0.010000   -0.009000
   -0.004000    0.021000   -0.021000
   -0.024000    0.012000    0.027000
    0.002000   -0.000000    0.009000
vibration   69
   -0.001000    0.000000   -0.002000
   -0.003000   -0.001000   -0.001000
    0.013000   -0.001000    0.014000
   -0.001000    0.000000    0.001000
   -0.003000    0.006000    0.006000
    0.006000    0.005000   -0.008000
   -0.000000    0.006000    0.006000
   -0.008000   -0.000000    0.000000
   -0.015000   -0.014000   -0.007000
    0.014000    0.001000   -0.002000
   -0.016000   -0.016000   -0.005000
    0.004000   -0.003000    0.007000
    0.012000   -0.016000    0.009000
   -0.001000    0.001000   -0.006000
    0.008000   -0.012000    0.003000
   -0.001000    0.006000    0.000000
   -0.002000   -0.021000   -0.003000
    0.006000    0.046000   -0.022000
   -0.020000   -0.056000    0.029000
    0.051000    0.326000   -0.127000
   -0.014000   -0.038000    0.028000
    0.062000    0.294000   -0.083000
    0.018000    0.026000   -0.031000
   -0.022000   -0.243000    0.095000
    0.022000    0.074000   -0.032000
   -0.129000   -0.416000    0.265000
   -0.002000   -0.051000    0.027000
    0.007000    0.046000    0.003000
   -0.011000   -0.058000   -0.010000
    0.103000    0.359000    0.064000
   -0.018000   -0.040000   -0.017000
    0.031000    0.280000   -0.002000
    0.002000    0.036000    0.005000
   -0.059000   -0.228000    0.014000
    0.011000    0.066000    0.006000
   -0.069000   -0.346000    0.005000
   -0.010000   -0.049000    0.004000
    0.004000    0.003000   -0.007000
    0.000000   -0.000000   -0.001000
   -0.000000   -0.001000    0.000000
    0.001000    0.002000   -0.002000
   -0.001000   -0.003000   -0.000000
   -0.000000   -0.001000   -0.002000
   -0.000000    0.000000   -0.000000
   -0.001000   -0.000000   -0.001000
   -0.002000    0.000000   -0.001000
    0.002000   -0.001000   -0.001000
    0.003000    0.002000    0.002000
    0.002000    0.002000    0.008000
   -0.006000   -0.003000   -0.002000
    0.003000    0.004000    0.009000
    0.011000    0.013000   -0.020000
    0.042000   -0.011000    0.024000
    0.008000   -0.013000   -0.009000
    0.003000    0.005000    0.018000
    0.003000    0.012000   -0.002000
   -0.008000   -0.007000   -0.004000
   -0.006000    0.015000   -0.006000
   -0.008000   -0.000000    0.011000
    0.002000    0.002000    0.003000
vibration   70
   -0.010000    0.002000    0.000000
   -0.003000   -0.005000    0.009000
    0.060000   -0.037000   -0.042000
    0.015000    0.029000   -0.038000
    0.052000   -0.056000   -0.086000
   -0.051000   -0.041000    0.108000
    0.059000   -0.048000   -0.149000
   -0.033000    0.009000    0.001000
   -0.095000   -0.069000   -0.020000
    0.074000    0.008000    0.012000
   -0.039000   -0.054000   -0.006000
    0.027000   -0.019000    0.036000
    0.031000   -0.051000    0.037000
   -0.009000   -0.006000   -0.006000
    0.041000   -0.051000    0.042000
   -0.008000    0.057000    0.015000
   -0.028000    0.020000   -0.034000
   -0.023000   -0.036000   -0.035000
   -0.075000    0.007000   -0.033000
   -0.129000    0.030000    0.015000
   -0.023000    0.013000    0.016000
   -0.015000    0.005000    0.072000
   -0.014000    0.020000    0.034000
   -0.058000    0.028000    0.025000
    0.023000    0.013000    0.061000
   -0.000000    0.076000    0.077000
    0.042000   -0.002000    0.002000
    0.069000   -0.006000   -0.027000
    0.077000   -0.020000   -0.076000
    0.007000    0.048000   -0.182000
    0.007000   -0.001000    0.042000
    0.025000   -0.017000    0.035000
   -0.104000    0.026000   -0.071000
   -0.059000   -0.010000   -0.206000
   -0.085000    0.018000   -0.013000
   -0.113000    0.026000   -0.041000
   -0.005000   -0.022000    0.072000
   -0.043000    0.097000    0.047000
    0.070000    0.013000   -0.113000
   -0.007000   -0.110000    0.002000
   -0.070000   -0.171000    0.098000
   -0.003000    0.080000    0.003000
   -0.056000   -0.172000    0.101000
   -0.056000    0.057000   -0.054000
   -0.242000    0.136000    0.056000
    0.134000   -0.114000    0.060000
   -0.194000    0.070000    0.063000
    0.077000    0.047000    0.014000
    0.053000    0.046000    0.197000
   -0.153000   -0.098000   -0.094000
    0.097000    0.114000    0.241000
   -0.008000   -0.040000    0.058000
   -0.133000    0.089000   -0.064000
    0.063000   -0.023000   -0.060000
    0.061000   -0.026000   -0.042000
    0.089000   -0.007000    0.157000
   -0.029000   -0.064000    0.008000
    0.017000    0.303000   -0.145000
    0.009000   -0.007000   -0.009000
   -0.003000   -0.019000   -0.002000
vibration   71
   -0.004000   -0.002000   -0.013000
    0.007000    0.005000    0.010000
   -0.024000   -0.012000   -0.085000
    0.021000    0.057000   -0.062000
    0.091000   -0.108000   -0.137000
   -0.096000   -0.077000    0.222000
    0.125000   -0.085000   -0.286000
   -0.056000    0.028000    0.003000
   -0.186000   -0.142000   -0.044000
    0.185000    0.027000    0.025000
   -0.070000   -0.114000   -0.013000
    0.052000   -0.036000    0.068000
    0.067000   -0.094000    0.073000
   -0.010000   -0.012000   -0.009000
    0.078000   -0.099000    0.081000
   -0.022000    0.116000    0.026000
   -0.070000    0.024000   -0.080000
    0.015000   -0.083000   -0.035000
   -0.043000    0.030000    0.039000
   -0.033000    0.034000    0.015000
   -0.153000    0.066000    0.066000
   -0.105000    0.071000    0.270000
    0.047000   -0.053000   -0.122000
    0.156000   -0.108000   -0.070000
    0.079000   -0.021000    0.052000
    0.012000    0.137000    0.082000
    0.042000    0.058000    0.034000
    0.001000   -0.028000    0.039000
   -0.040000    0.008000   -0.021000
   -0.003000    0.022000    0.016000
   -0.039000    0.020000   -0.129000
   -0.177000   -0.004000   -0.117000
    0.094000   -0.016000    0.059000
    0.041000   -0.037000    0.172000
   -0.019000   -0.014000    0.050000
   -0.036000    0.086000   -0.002000
   -0.026000    0.034000   -0.019000
    0.026000   -0.041000   -0.012000
   -0.019000   -0.006000    0.036000
    0.003000    0.032000    0.000000
    0.019000    0.054000   -0.030000
   -0.001000   -0.021000   -0.002000
    0.015000    0.047000   -0.030000
    0.011000   -0.014000    0.018000
    0.071000   -0.040000   -0.020000
   -0.053000    0.043000   -0.021000
    0.057000   -0.019000   -0.022000
   -0.021000   -0.015000   -0.003000
   -0.011000   -0.008000   -0.050000
    0.039000    0.030000    0.025000
   -0.033000   -0.033000   -0.070000
   -0.008000   -0.088000    0.082000
   -0.193000    0.120000   -0.077000
    0.145000   -0.041000   -0.156000
    0.014000    0.027000    0.208000
   -0.072000   -0.003000   -0.075000
    0.008000    0.011000   -0.008000
    0.003000    0.021000    0.023000
    0.005000   -0.021000   -0.003000
    0.018000    0.014000   -0.003000
vibration   72
   -0.005000    0.006000    0.039000
    0.013000    0.008000   -0.003000
   -0.073000    0.025000   -0.024000
    0.006000    0.034000   -0.028000
    0.047000   -0.064000   -0.062000
   -0.061000   -0.046000    0.143000
    0.074000   -0.048000   -0.163000
   -0.023000    0.020000    0.002000
   -0.098000   -0.075000   -0.023000
    0.111000    0.019000    0.017000
   -0.025000   -0.058000   -0.004000
    0.028000   -0.019000    0.035000
    0.034000   -0.046000    0.037000
   -0.006000   -0.007000   -0.001000
    0.042000   -0.053000    0.046000
   -0.014000    0.063000    0.011000
   -0.034000    0.002000   -0.053000
   -0.003000   -0.005000   -0.030000
   -0.061000    0.000000   -0.027000
   -0.085000    0.006000   -0.009000
   -0.060000    0.019000    0.008000
   -0.073000   -0.002000    0.001000
   -0.056000    0.034000    0.073000
   -0.183000    0.098000    0.024000
    0.074000    0.060000    0.141000
   -0.006000    0.105000    0.234000
    0.064000   -0.060000    0.008000
   -0.054000    0.046000   -0.019000
   -0.069000    0.034000    0.135000
   -0.052000   -0.209000    0.210000
    0.048000   -0.039000    0.077000
    0.233000    0.116000    0.075000
    0.038000   -0.034000    0.004000
    0.094000    0.110000   -0.045000
    0.036000    0.048000   -0.012000
   -0.025000   -0.273000   -0.014000
   -0.001000   -0.029000   -0.015000
    0.009000   -0.025000   -0.051000
   -0.036000   -0.009000    0.054000
    0.000000    0.048000    0.001000
    0.033000    0.070000   -0.042000
    0.004000   -0.047000    0.004000
    0.027000    0.082000   -0.045000
    0.017000   -0.025000    0.027000
    0.118000   -0.065000   -0.026000
   -0.079000    0.067000   -0.031000
    0.082000   -0.022000   -0.034000
   -0.033000   -0.019000    0.006000
   -0.014000   -0.010000   -0.090000
    0.097000    0.064000    0.067000
   -0.044000   -0.057000   -0.123000
   -0.014000   -0.060000    0.040000
   -0.124000    0.076000   -0.056000
    0.074000   -0.030000   -0.067000
    0.026000   -0.060000   -0.364000
    0.003000    0.008000   -0.056000
    0.028000    0.028000   -0.023000
   -0.008000   -0.264000    0.070000
    0.008000   -0.006000   -0.004000
   -0.014000   -0.000000    0.011000
vibration   73
    0.002000   -0.001000   -0.004000
   -0.001000   -0.001000    0.002000
    0.010000   -0.006000   -0.007000
    0.000000    0.004000   -0.002000
    0.005000   -0.007000   -0.007000
   -0.008000   -0.005000    0.017000
    0.005000   -0.007000   -0.015000
   -0.001000    0.000000   -0.001000
   -0.006000   -0.003000    0.001000
    0.001000   -0.001000    0.002000
    0.003000    0.001000    0.001000
    0.002000   -0.002000    0.001000
   -0.002000    0.002000   -0.001000
    0.001000   -0.003000    0.005000
    0.001000    0.000000    0.004000
   -0.000000    0.004000    0.001000
    0.008000    0.004000    0.000000
   -0.004000   -0.023000    0.013000
    0.020000    0.063000   -0.023000
   -0.061000   -0.358000    0.151000
    0.004000   -0.025000    0.004000
    0.031000    0.109000   -0.060000
   -0.004000   -0.046000    0.012000
    0.064000    0.237000   -0.116000
   -0.003000    0.028000   -0.030000
   -0.021000   -0.183000    0.047000
   -0.008000    0.001000    0.001000
    0.003000   -0.025000    0.005000
    0.016000    0.077000   -0.012000
   -0.099000   -0.432000   -0.080000
   -0.017000   -0.062000   -0.016000
    0.047000    0.376000    0.006000
    0.002000   -0.042000    0.007000
    0.051000    0.214000    0.024000
    0.014000    0.094000    0.005000
   -0.111000   -0.512000   -0.004000
   -0.012000   -0.034000    0.002000
    0.004000    0.004000    0.007000
    0.007000    0.002000   -0.008000
    0.000000   -0.007000    0.001000
   -0.004000   -0.007000    0.004000
   -0.002000    0.004000   -0.000000
   -0.004000   -0.013000    0.005000
   -0.003000    0.005000   -0.004000
   -0.021000    0.011000    0.003000
    0.011000   -0.011000    0.005000
   -0.011000    0.001000    0.005000
    0.005000    0.003000   -0.003000
    0.001000    0.001000    0.016000
   -0.020000   -0.013000   -0.014000
    0.006000    0.010000    0.021000
   -0.002000   -0.007000    0.007000
   -0.028000    0.014000   -0.027000
   -0.022000    0.004000    0.005000
    0.005000    0.014000    0.044000
   -0.018000    0.010000    0.002000
   -0.004000   -0.007000    0.006000
    0.003000    0.075000   -0.011000
    0.006000    0.006000   -0.004000
    0.008000    0.001000   -0.005000
vibration   74
   -0.001000   -0.000000   -0.002000
   -0.003000   -0.000000   -0.001000
    0.013000   -0.002000    0.011000
    0.001000   -0.013000    0.004000
   -0.015000    0.024000    0.016000
    0.025000    0.017000   -0.060000
   -0.022000    0.019000    0.053000
    0.005000   -0.005000    0.002000
    0.030000    0.018000    0.001000
   -0.023000   -0.002000   -0.007000
   -0.008000    0.008000   -0.003000
   -0.008000    0.007000   -0.007000
   -0.000000   -0.000000   -0.004000
   -0.005000    0.010000   -0.014000
   -0.008000    0.008000   -0.016000
    0.003000   -0.017000   -0.001000
   -0.009000   -0.003000    0.010000
    0.009000    0.022000   -0.011000
   -0.016000   -0.092000    0.042000
    0.122000    0.534000   -0.236000
   -0.012000    0.060000   -0.016000
   -0.080000   -0.280000    0.137000
    0.008000    0.035000   -0.022000
   -0.029000   -0.215000    0.096000
   -0.004000   -0.062000    0.025000
    0.115000    0.312000   -0.206000
   -0.003000    0.030000   -0.008000
   -0.003000   -0.021000   -0.002000
    0.011000    0.049000   -0.004000
   -0.092000   -0.292000   -0.078000
   -0.001000   -0.026000    0.006000
    0.035000    0.142000    0.013000
   -0.003000   -0.036000   -0.002000
    0.049000    0.194000   -0.006000
    0.010000    0.058000   -0.002000
   -0.069000   -0.327000   -0.008000
   -0.004000   -0.019000    0.001000
   -0.000000    0.006000    0.002000
    0.003000    0.002000   -0.006000
   -0.001000   -0.005000    0.000000
   -0.002000   -0.007000    0.003000
   -0.001000   -0.000000    0.001000
   -0.001000   -0.005000    0.002000
    0.000000    0.002000   -0.003000
   -0.011000    0.006000    0.003000
    0.011000   -0.009000    0.003000
   -0.006000   -0.000000    0.004000
    0.004000    0.003000   -0.001000
    0.000000   -0.001000    0.010000
   -0.012000   -0.009000   -0.008000
    0.007000    0.007000    0.017000
    0.007000    0.022000   -0.014000
    0.068000   -0.037000    0.057000
    0.028000    0.001000   -0.003000
   -0.009000    0.003000    0.017000
    0.003000    0.005000    0.007000
   -0.006000   -0.004000    0.002000
   -0.004000    0.011000   -0.003000
   -0.013000   -0.011000    0.007000
    0.001000   -0.001000    0.000000
vibration   75
   -0.012000   -0.000000   -0.005000
    0.022000    0.010000   -0.009000
   -0.148000    0.066000    0.021000
    0.003000   -0.003000    0.000000
    0.002000    0.004000   -0.014000
   -0.001000    0.001000   -0.009000
   -0.004000    0.003000    0.011000
    0.002000   -0.006000    0.000000
    0.024000    0.020000    0.006000
   -0.034000   -0.006000   -0.004000
   -0.002000    0.015000    0.000000
   -0.003000    0.007000   -0.006000
   -0.006000    0.007000   -0.008000
   -0.008000    0.007000   -0.008000
    0.002000   -0.007000    0.005000
    0.002000   -0.006000    0.002000
   -0.012000    0.011000   -0.000000
    0.010000   -0.021000    0.007000
    0.027000    0.019000    0.017000
    0.029000   -0.088000    0.036000
   -0.030000    0.008000    0.014000
   -0.016000    0.038000    0.032000
    0.018000   -0.032000   -0.042000
    0.083000    0.014000   -0.053000
    0.010000   -0.002000   -0.015000
    0.003000   -0.042000    0.000000
   -0.023000    0.020000    0.010000
   -0.017000    0.001000   -0.010000
    0.038000    0.002000   -0.027000
    0.014000   -0.048000   -0.050000
    0.009000   -0.010000    0.014000
    0.074000    0.023000    0.006000
   -0.072000    0.016000   -0.054000
   -0.039000    0.020000   -0.139000
   -0.050000    0.017000    0.001000
   -0.085000   -0.029000   -0.024000
    0.022000   -0.022000    0.031000
   -0.044000    0.032000   -0.089000
   -0.059000   -0.012000    0.029000
   -0.011000    0.043000   -0.015000
    0.024000   -0.025000    0.005000
    0.033000   -0.006000    0.010000
    0.041000    0.123000   -0.022000
    0.029000   -0.045000    0.016000
    0.163000   -0.080000    0.001000
   -0.020000    0.044000   -0.017000
    0.037000    0.019000   -0.030000
   -0.009000    0.005000    0.047000
    0.010000    0.010000   -0.070000
    0.150000    0.096000    0.125000
    0.002000   -0.041000   -0.091000
   -0.008000    0.000000    0.010000
    0.026000   -0.017000    0.053000
    0.037000    0.008000   -0.021000
   -0.044000    0.019000    0.058000
    0.256000   -0.005000    0.056000
   -0.011000    0.030000   -0.064000
   -0.087000   -0.791000    0.094000
   -0.005000   -0.011000   -0.002000
   -0.071000   -0.018000    0.054000
vibration   76
    0.005000   -0.001000   -0.000000
    0.001000   -0.001000    0.001000
   -0.011000    0.002000   -0.004000
   -0.074000    0.046000    0.036000
   -0.026000   -0.111000    0.220000
   -0.041000   -0.064000    0.293000
    0.167000   -0.042000   -0.248000
    0.039000    0.080000   -0.034000
   -0.253000   -0.164000    0.005000
    0.268000    0.031000    0.097000
    0.250000   -0.024000    0.065000
    0.051000   -0.116000    0.021000
    0.001000    0.146000    0.018000
    0.280000   -0.226000    0.353000
   -0.049000    0.121000    0.054000
   -0.058000    0.044000   -0.074000
    0.011000   -0.010000   -0.018000
    0.017000    0.030000    0.019000
    0.071000   -0.010000    0.049000
    0.144000    0.026000   -0.033000
   -0.013000    0.006000   -0.006000
   -0.023000   -0.025000   -0.023000
    0.015000   -0.025000   -0.057000
    0.039000   -0.055000   -0.039000
    0.008000   -0.007000   -0.011000
    0.015000    0.004000   -0.028000
   -0.047000    0.009000    0.013000
   -0.046000    0.006000   -0.021000
    0.025000   -0.003000   -0.005000
    0.014000   -0.003000   -0.013000
    0.014000   -0.002000    0.072000
    0.045000   -0.039000    0.067000
   -0.040000    0.005000   -0.013000
   -0.029000    0.038000   -0.017000
    0.064000   -0.010000   -0.038000
    0.107000   -0.045000    0.026000
    0.017000   -0.004000   -0.013000
   -0.004000    0.003000    0.011000
    0.004000    0.027000   -0.008000
   -0.013000   -0.023000    0.022000
    0.020000   -0.002000   -0.023000
   -0.017000   -0.116000    0.021000
    0.007000   -0.003000   -0.030000
    0.022000    0.005000   -0.010000
   -0.074000    0.032000    0.010000
    0.066000   -0.068000    0.018000
    0.011000   -0.040000    0.028000
   -0.008000    0.011000   -0.020000
   -0.047000   -0.056000   -0.026000
   -0.026000   -0.054000   -0.026000
    0.052000    0.021000    0.065000
   -0.009000   -0.032000   -0.019000
   -0.073000    0.029000   -0.092000
   -0.046000   -0.011000    0.025000
   -0.090000    0.023000   -0.005000
    0.003000    0.000000    0.013000
    0.003000    0.005000    0.012000
    0.005000    0.024000    0.002000
    0.014000    0.016000   -0.002000
   -0.005000   -0.003000   -0.004000
vibration   77
   -0.002000    0.000000   -0.003000
    0.011000   -0.000000   -0.000000
   -0.042000    0.012000   -0.014000
   -0.050000    0.038000    0.045000
   -0.007000   -0.087000    0.111000
   -0.075000   -0.055000    0.256000
    0.085000   -0.049000   -0.148000
    0.016000    0.037000   -0.037000
   -0.188000   -0.093000    0.029000
    0.083000   -0.009000    0.072000
    0.211000    0.027000    0.061000
    0.041000   -0.076000    0.004000
   -0.043000    0.131000   -0.019000
    0.179000   -0.163000    0.258000
   -0.024000    0.066000    0.071000
   -0.023000    0.028000   -0.060000
    0.038000   -0.011000   -0.001000
   -0.032000    0.033000   -0.011000
   -0.081000   -0.037000   -0.055000
   -0.113000    0.177000   -0.061000
    0.095000   -0.021000   -0.031000
    0.067000   -0.102000   -0.034000
   -0.028000    0.058000    0.098000
   -0.111000    0.026000    0.097000
   -0.056000   -0.016000   -0.022000
   -0.002000    0.052000   -0.095000
    0.068000   -0.020000   -0.026000
    0.079000   -0.016000    0.037000
   -0.032000    0.008000   -0.004000
   -0.035000   -0.023000   -0.013000
   -0.025000    0.005000   -0.125000
   -0.082000    0.059000   -0.117000
    0.056000   -0.013000    0.015000
    0.051000   -0.017000    0.012000
   -0.117000    0.027000    0.065000
   -0.206000    0.034000   -0.049000
   -0.026000    0.003000    0.028000
   -0.002000   -0.000000   -0.029000
   -0.018000   -0.053000    0.017000
    0.024000    0.048000   -0.045000
   -0.038000   -0.001000    0.047000
    0.036000    0.226000   -0.040000
   -0.011000    0.015000    0.058000
   -0.039000   -0.020000    0.017000
    0.177000   -0.074000   -0.006000
   -0.104000    0.132000   -0.028000
   -0.044000    0.100000   -0.054000
    0.010000   -0.013000    0.048000
    0.076000    0.087000    0.012000
    0.104000    0.117000    0.088000
   -0.081000   -0.046000   -0.134000
   -0.013000   -0.018000   -0.002000
   -0.107000    0.073000   -0.119000
   -0.092000   -0.010000    0.060000
    0.147000   -0.031000    0.040000
    0.030000    0.001000   -0.012000
    0.004000   -0.003000   -0.028000
   -0.009000   -0.139000    0.005000
    0.026000    0.030000   -0.013000
   -0.005000    0.000000    0.011000
vibration   78
   -0.003000    0.000000   -0.000000
    0.006000    0.002000   -0.002000
   -0.032000    0.015000    0.005000
   -0.004000   -0.000000    0.003000
   -0.005000   -0.003000    0.017000
    0.004000   -0.001000    0.006000
    0.006000    0.001000   -0.005000
    0.001000   -0.004000   -0.001000
    0.012000    0.012000    0.004000
   -0.023000   -0.004000   -0.003000
    0.002000    0.011000    0.001000
    0.003000   -0.000000   -0.004000
   -0.019000    0.016000   -0.013000
    0.000000   -0.008000    0.014000
    0.003000   -0.005000    0.016000
    0.002000   -0.004000   -0.004000
    0.005000    0.001000    0.005000
   -0.011000   -0.001000   -0.007000
   -0.037000   -0.005000   -0.026000
   -0.065000    0.029000   -0.004000
    0.024000   -0.006000   -0.005000
    0.021000   -0.014000   -0.000000
   -0.010000    0.019000    0.037000
   -0.033000    0.023000    0.031000
   -0.015000   -0.002000   -0.003000
   -0.005000    0.008000   -0.013000
    0.028000   -0.007000   -0.009000
    0.028000   -0.004000    0.015000
   -0.018000    0.003000    0.005000
   -0.012000   -0.005000    0.012000
   -0.009000    0.001000   -0.051000
   -0.025000    0.028000   -0.048000
    0.026000   -0.003000    0.007000
    0.021000   -0.024000    0.006000
   -0.048000    0.008000    0.027000
   -0.080000    0.033000   -0.019000
   -0.009000    0.003000    0.006000
    0.002000   -0.011000   -0.019000
   -0.020000    0.110000    0.010000
   -0.068000   -0.063000    0.101000
    0.127000    0.019000   -0.132000
   -0.065000   -0.581000    0.107000
    0.070000    0.096000   -0.183000
    0.112000    0.003000   -0.011000
   -0.230000    0.080000    0.001000
    0.178000   -0.231000    0.037000
    0.165000   -0.223000    0.084000
   -0.046000    0.033000   -0.068000
   -0.186000   -0.212000   -0.129000
   -0.076000   -0.172000   -0.071000
    0.182000    0.057000    0.204000
   -0.003000    0.005000    0.004000
   -0.000000    0.005000    0.005000
   -0.005000    0.002000    0.006000
    0.056000   -0.013000    0.011000
    0.023000    0.000000   -0.012000
   -0.003000    0.023000   -0.018000
   -0.023000   -0.145000    0.028000
    0.002000    0.002000   -0.003000
   -0.005000    0.003000    0.010000
vibration   79
   -0.003000    0.000000   -0.000000
   -0.005000    0.002000   -0.003000
    0.024000   -0.001000    0.021000
   -0.016000   -0.051000   -0.099000
   -0.086000    0.071000    0.268000
    0.270000    0.067000   -0.334000
    0.157000    0.121000   -0.085000
    0.093000    0.091000    0.060000
    0.122000   -0.048000   -0.099000
    0.455000    0.142000   -0.019000
   -0.093000   -0.149000   -0.056000
   -0.053000   -0.046000    0.030000
    0.234000   -0.074000    0.158000
    0.188000   -0.030000    0.041000
   -0.130000    0.215000   -0.239000
   -0.101000   -0.038000    0.026000
   -0.012000    0.013000    0.027000
   -0.004000   -0.018000    0.004000
   -0.025000    0.009000   -0.020000
   -0.056000   -0.034000    0.020000
    0.003000   -0.001000    0.004000
    0.008000    0.007000    0.018000
   -0.002000    0.004000    0.020000
    0.008000    0.041000    0.004000
   -0.006000    0.002000   -0.005000
   -0.005000   -0.028000    0.004000
    0.008000    0.001000   -0.006000
    0.012000   -0.000000    0.004000
   -0.004000    0.003000    0.001000
   -0.006000   -0.017000    0.001000
   -0.004000   -0.005000   -0.015000
    0.001000    0.045000   -0.012000
    0.008000    0.005000    0.002000
   -0.003000   -0.048000   -0.001000
   -0.016000   -0.001000    0.008000
   -0.019000    0.038000   -0.005000
   -0.003000   -0.000000    0.004000
    0.000000    0.000000   -0.002000
    0.002000   -0.004000    0.003000
    0.007000    0.003000   -0.000000
   -0.005000    0.026000   -0.006000
   -0.007000    0.017000   -0.008000
   -0.011000   -0.024000    0.006000
   -0.007000   -0.001000    0.003000
    0.023000   -0.009000   -0.003000
   -0.021000    0.023000   -0.006000
   -0.004000    0.014000   -0.009000
   -0.001000   -0.000000   -0.000000
   -0.002000   -0.003000   -0.001000
    0.001000   -0.001000    0.000000
   -0.003000   -0.000000   -0.002000
   -0.021000    0.021000   -0.010000
    0.141000   -0.169000    0.144000
    0.053000    0.024000   -0.008000
    0.020000   -0.006000   -0.001000
    0.002000   -0.000000   -0.001000
    0.000000   -0.001000   -0.004000
    0.002000   -0.001000   -0.004000
   -0.015000   -0.021000   -0.000000
   -0.000000    0.000000    0.001000
vibration   80
   -0.002000    0.000000   -0.001000
    0.000000    0.001000    0.000000
   -0.008000    0.002000   -0.004000
   -0.003000    0.002000    0.010000
   -0.000000   -0.004000   -0.002000
   -0.013000   -0.004000    0.020000
   -0.006000   -0.005000    0.007000
   -0.002000   -0.004000   -0.006000
   -0.013000    0.002000    0.010000
   -0.028000   -0.010000    0.006000
    0.025000    0.016000    0.009000
    0.004000   -0.003000   -0.004000
   -0.016000    0.018000   -0.011000
    0.007000   -0.012000    0.020000
    0.001000   -0.001000    0.014000
    0.004000   -0.001000   -0.007000
   -0.001000    0.002000    0.002000
   -0.000000   -0.003000   -0.001000
   -0.002000   -0.000000   -0.000000
   -0.002000    0.006000   -0.002000
   -0.001000    0.003000    0.001000
   -0.003000   -0.011000    0.011000
    0.001000   -0.003000    0.000000
    0.008000    0.015000   -0.007000
    0.000000    0.000000   -0.001000
    0.001000   -0.007000    0.000000
   -0.000000    0.002000   -0.000000
    0.002000   -0.000000   -0.001000
    0.008000    0.002000   -0.007000
   -0.002000   -0.020000   -0.016000
    0.000000   -0.005000   -0.000000
    0.016000    0.031000   -0.000000
   -0.011000    0.007000   -0.010000
   -0.013000   -0.028000   -0.026000
   -0.012000   -0.000000    0.002000
   -0.017000    0.020000   -0.009000
    0.003000   -0.003000    0.011000
   -0.008000    0.009000   -0.011000
    0.088000    0.003000    0.071000
    0.067000   -0.001000    0.054000
   -0.006000    0.385000   -0.157000
   -0.137000   -0.076000   -0.054000
   -0.130000   -0.326000    0.001000
   -0.076000    0.074000    0.072000
   -0.088000    0.004000   -0.161000
   -0.428000    0.213000   -0.125000
    0.237000   -0.134000   -0.090000
   -0.026000   -0.073000   -0.113000
    0.008000    0.047000    0.140000
   -0.312000   -0.152000   -0.256000
   -0.165000   -0.012000   -0.020000
    0.000000    0.006000    0.001000
    0.008000    0.001000    0.011000
    0.007000    0.002000   -0.003000
    0.000000    0.001000    0.006000
    0.036000    0.001000    0.016000
    0.033000    0.003000   -0.021000
    0.035000   -0.085000   -0.040000
   -0.002000   -0.002000    0.000000
   -0.016000   -0.006000    0.004000
vibration   81
    0.000000    0.000000    0.000000
   -0.001000   -0.000000    0.000000
    0.005000   -0.001000    0.002000
   -0.002000    0.002000    0.010000
    0.001000   -0.003000   -0.008000
   -0.016000   -0.003000    0.020000
   -0.012000   -0.006000    0.012000
   -0.004000   -0.005000   -0.007000
   -0.015000    0.001000    0.010000
   -0.031000   -0.011000    0.005000
    0.021000    0.015000    0.008000
    0.004000   -0.001000   -0.003000
   -0.017000    0.013000   -0.011000
    0.001000   -0.007000    0.012000
    0.004000   -0.006000    0.014000
    0.006000   -0.000000   -0.006000
   -0.002000   -0.000000    0.001000
    0.001000   -0.005000    0.001000
   -0.002000   -0.019000    0.010000
    0.035000    0.144000   -0.063000
   -0.000000    0.036000   -0.014000
   -0.052000   -0.219000    0.096000
   -0.006000   -0.038000    0.015000
    0.056000    0.245000   -0.113000
    0.006000    0.015000   -0.004000
   -0.009000   -0.108000    0.046000
   -0.003000    0.007000   -0.002000
   -0.000000    0.013000   -0.002000
    0.004000    0.035000    0.004000
   -0.066000   -0.281000   -0.035000
   -0.011000   -0.074000    0.005000
    0.119000    0.506000    0.030000
    0.017000    0.078000    0.002000
   -0.107000   -0.534000   -0.018000
   -0.005000   -0.051000   -0.004000
    0.077000    0.370000   -0.004000
   -0.001000   -0.006000   -0.003000
    0.000000   -0.001000    0.003000
   -0.003000   -0.001000   -0.004000
   -0.002000   -0.000000   -0.003000
   -0.002000   -0.018000    0.009000
    0.006000    0.010000    0.001000
    0.004000    0.012000    0.003000
    0.002000   -0.003000   -0.004000
    0.004000    0.001000    0.008000
    0.021000   -0.009000    0.006000
   -0.015000    0.009000    0.004000
    0.002000    0.003000    0.005000
    0.001000   -0.001000   -0.005000
    0.013000    0.007000    0.011000
    0.007000    0.001000    0.001000
    0.002000    0.005000   -0.001000
    0.009000    0.001000    0.009000
    0.007000    0.001000   -0.003000
   -0.005000    0.001000   -0.004000
   -0.005000   -0.002000   -0.001000
   -0.001000   -0.000000    0.003000
    0.000000    0.020000    0.000000
   -0.003000   -0.002000    0.001000
    0.002000    0.001000   -0.001000
vibration   82
   -0.008000    0.001000    0.001000
   -0.013000   -0.000000   -0.003000
    0.053000   -0.011000    0.029000
   -0.038000   -0.021000    0.110000
   -0.055000    0.021000    0.068000
   -0.055000    0.008000    0.046000
   -0.124000    0.002000    0.207000
    0.018000   -0.019000   -0.080000
   -0.180000   -0.011000    0.117000
   -0.242000   -0.107000    0.096000
    0.375000    0.181000    0.116000
    0.014000   -0.061000   -0.041000
   -0.084000    0.195000   -0.069000
    0.206000   -0.168000    0.274000
   -0.064000    0.116000    0.024000
    0.023000   -0.060000   -0.098000
   -0.043000    0.026000    0.058000
    0.002000   -0.064000   -0.009000
   -0.045000    0.036000   -0.036000
   -0.126000   -0.166000    0.086000
   -0.044000   -0.000000    0.033000
   -0.001000    0.148000    0.038000
    0.005000    0.012000    0.010000
    0.021000   -0.040000    0.042000
    0.016000    0.006000    0.021000
    0.006000    0.008000    0.035000
    0.008000    0.006000   -0.005000
    0.009000   -0.001000    0.002000
   -0.008000   -0.001000    0.007000
    0.002000    0.018000    0.016000
   -0.001000    0.003000   -0.007000
   -0.008000   -0.017000   -0.008000
    0.009000   -0.004000    0.004000
    0.011000    0.011000    0.009000
   -0.004000    0.002000    0.005000
   -0.008000   -0.005000    0.001000
   -0.004000    0.002000   -0.001000
    0.007000   -0.002000    0.007000
   -0.002000   -0.005000   -0.011000
    0.001000   -0.001000   -0.007000
   -0.009000   -0.016000    0.013000
    0.005000    0.035000   -0.005000
   -0.002000   -0.001000    0.011000
   -0.001000   -0.006000   -0.006000
    0.022000   -0.005000    0.013000
    0.026000   -0.003000    0.008000
   -0.032000    0.028000    0.001000
    0.009000    0.008000    0.007000
    0.003000   -0.001000    0.009000
    0.004000   -0.001000    0.006000
    0.017000    0.011000    0.023000
    0.021000    0.140000   -0.011000
    0.282000   -0.104000    0.304000
    0.167000    0.051000   -0.072000
    0.015000   -0.009000   -0.016000
   -0.020000   -0.001000   -0.006000
   -0.015000   -0.006000    0.004000
   -0.009000    0.051000   -0.002000
   -0.066000   -0.064000    0.022000
    0.012000    0.004000   -0.001000
vibration   83
   -0.001000    0.000000   -0.000000
   -0.001000    0.000000   -0.000000
    0.004000   -0.001000    0.001000
   -0.000000   -0.002000    0.005000
   -0.001000    0.003000   -0.005000
   -0.005000    0.001000   -0.002000
   -0.012000   -0.000000    0.017000
    0.001000   -0.001000   -0.005000
   -0.014000   -0.003000    0.007000
   -0.012000   -0.006000    0.007000
    0.025000    0.010000    0.008000
   -0.001000   -0.003000   -0.001000
    0.003000    0.004000    0.001000
    0.011000   -0.006000    0.009000
   -0.005000    0.008000   -0.005000
    0.001000   -0.003000   -0.004000
   -0.004000    0.001000    0.003000
   -0.004000   -0.016000    0.002000
   -0.013000   -0.027000    0.009000
    0.027000    0.251000   -0.091000
    0.018000    0.060000   -0.022000
   -0.071000   -0.405000    0.198000
   -0.010000   -0.078000    0.033000
    0.127000    0.525000   -0.241000
    0.004000    0.045000   -0.022000
   -0.112000   -0.323000    0.204000
    0.005000    0.008000   -0.004000
   -0.002000   -0.002000    0.001000
   -0.000000   -0.026000   -0.002000
    0.079000    0.206000    0.058000
    0.002000    0.036000   -0.006000
   -0.066000   -0.247000   -0.018000
   -0.013000   -0.029000    0.000000
    0.033000    0.223000    0.020000
    0.004000    0.016000    0.002000
   -0.018000   -0.139000    0.012000
    0.002000    0.005000   -0.000000
    0.001000   -0.001000   -0.000000
   -0.000000    0.000000   -0.000000
   -0.001000    0.000000   -0.000000
    0.001000   -0.003000    0.001000
    0.001000   -0.001000    0.001000
    0.001000    0.003000   -0.001000
    0.001000    0.000000    0.000000
   -0.002000    0.000000   -0.001000
   -0.000000   -0.001000   -0.000000
    0.002000   -0.002000    0.000000
    0.000000   -0.000000    0.000000
    0.001000    0.001000    0.002000
   -0.001000    0.001000   -0.000000
   -0.001000    0.000000   -0.000000
    0.000000    0.008000   -0.001000
    0.019000   -0.010000    0.022000
    0.014000    0.003000   -0.005000
    0.003000   -0.000000    0.001000
   -0.003000    0.001000   -0.001000
   -0.001000   -0.000000   -0.000000
   -0.001000    0.002000    0.000000
   -0.004000   -0.004000    0.001000
    0.001000    0.000000   -0.000000
vibration   84
    0.000000   -0.000000   -0.000000
    0.000000   -0.000000    0.000000
   -0.001000   -0.001000   -0.003000
    0.033000   -0.007000    0.007000
    0.027000    0.036000   -0.161000
   -0.059000    0.011000   -0.045000
   -0.113000   -0.015000    0.120000
    0.001000    0.020000   -0.030000
   -0.160000   -0.072000    0.035000
    0.030000   -0.022000    0.065000
    0.162000    0.020000    0.053000
   -0.032000   -0.008000    0.023000
    0.158000   -0.085000    0.103000
    0.062000    0.030000   -0.054000
   -0.054000    0.094000   -0.151000
   -0.006000    0.002000    0.004000
    0.002000   -0.001000   -0.003000
   -0.000000    0.003000    0.001000
    0.002000   -0.001000    0.001000
    0.004000    0.001000   -0.001000
    0.002000   -0.001000   -0.001000
    0.002000    0.003000   -0.006000
    0.000000    0.001000   -0.001000
   -0.003000   -0.009000    0.003000
   -0.001000   -0.001000   -0.001000
    0.002000    0.006000   -0.006000
   -0.000000   -0.000000    0.000000
   -0.000000    0.000000   -0.000000
    0.001000    0.001000   -0.001000
   -0.002000   -0.005000   -0.003000
    0.000000   -0.001000    0.000000
    0.002000    0.006000    0.001000
   -0.001000    0.001000   -0.001000
   -0.002000   -0.005000   -0.002000
   -0.001000   -0.000000   -0.000000
   -0.001000    0.003000   -0.001000
    0.000000   -0.000000    0.001000
   -0.001000    0.001000   -0.001000
    0.004000    0.005000    0.004000
   -0.058000   -0.001000   -0.033000
    0.033000   -0.323000    0.118000
    0.126000    0.001000    0.066000
    0.127000    0.297000   -0.010000
    0.034000    0.060000    0.024000
   -0.319000    0.094000   -0.107000
   -0.104000   -0.102000   -0.041000
    0.252000   -0.284000    0.034000
    0.020000   -0.060000    0.011000
    0.169000    0.222000    0.152000
   -0.063000    0.117000   -0.043000
   -0.255000   -0.057000   -0.211000
   -0.002000   -0.007000    0.002000
   -0.016000    0.006000   -0.016000
   -0.007000   -0.002000    0.003000
   -0.000000    0.000000    0.001000
    0.003000    0.000000    0.001000
    0.004000   -0.002000   -0.002000
    0.006000    0.009000   -0.008000
    0.003000    0.002000   -0.002000
   -0.002000   -0.000000   -0.000000
vibration   85
   -0.001000    0.000000   -0.000000
   -0.002000   -0.000000   -0.001000
    0.011000   -0.002000    0.006000
   -0.065000    0.011000   -0.012000
   -0.056000   -0.066000    0.321000
    0.116000   -0.021000    0.082000
    0.222000    0.033000   -0.230000
    0.005000   -0.030000    0.057000
    0.300000    0.128000   -0.068000
   -0.029000    0.047000   -0.120000
   -0.296000   -0.043000   -0.099000
    0.059000    0.007000   -0.045000
   -0.293000    0.173000   -0.191000
   -0.088000   -0.074000    0.130000
    0.089000   -0.154000    0.276000
    0.003000   -0.008000   -0.011000
   -0.005000    0.003000    0.008000
    0.000000   -0.007000   -0.001000
   -0.005000    0.003000   -0.004000
   -0.012000   -0.009000    0.006000
   -0.004000    0.002000    0.003000
   -0.002000    0.003000    0.010000
    0.000000   -0.001000    0.002000
    0.007000    0.010000   -0.002000
    0.001000    0.002000    0.001000
   -0.002000   -0.008000    0.007000
    0.000000    0.001000   -0.001000
    0.001000   -0.000000    0.000000
   -0.000000   -0.001000    0.000000
    0.002000    0.005000    0.001000
   -0.000000    0.001000   -0.000000
   -0.002000   -0.004000   -0.000000
    0.000000   -0.001000    0.000000
    0.001000    0.003000    0.001000
    0.000000    0.000000    0.000000
   -0.000000   -0.002000    0.000000
   -0.000000    0.000000    0.000000
    0.001000    0.001000    0.001000
    0.003000   -0.001000    0.000000
   -0.029000   -0.000000   -0.022000
    0.012000   -0.178000    0.071000
    0.071000    0.026000    0.031000
    0.065000    0.154000    0.003000
    0.015000    0.033000    0.013000
   -0.165000    0.048000   -0.058000
   -0.062000   -0.048000   -0.023000
    0.131000   -0.146000    0.015000
    0.014000   -0.031000    0.009000
    0.094000    0.123000    0.086000
   -0.030000    0.065000   -0.020000
   -0.142000   -0.028000   -0.114000
    0.002000    0.019000   -0.006000
    0.050000   -0.029000    0.048000
    0.019000    0.006000   -0.008000
    0.001000   -0.001000   -0.001000
   -0.003000    0.000000    0.000000
   -0.000000   -0.003000   -0.000000
    0.003000    0.020000   -0.007000
   -0.008000   -0.007000    0.004000
    0.001000    0.001000   -0.000000
vibration   86
    0.002000   -0.001000    0.001000
    0.020000    0.005000   -0.006000
   -0.098000    0.044000    0.017000
    0.002000    0.010000   -0.003000
    0.013000   -0.014000   -0.023000
   -0.013000   -0.008000    0.033000
    0.015000   -0.010000   -0.032000
    0.004000    0.000000    0.001000
    0.009000    0.008000    0.003000
   -0.002000    0.001000    0.001000
    0.005000    0.007000    0.001000
   -0.002000    0.002000    0.003000
    0.016000   -0.010000    0.010000
    0.002000    0.006000   -0.008000
    0.002000   -0.005000   -0.003000
   -0.007000    0.003000    0.004000
    0.001000    0.001000   -0.002000
   -0.001000    0.003000    0.002000
    0.000000   -0.000000    0.000000
    0.001000    0.002000   -0.001000
    0.003000   -0.001000   -0.001000
    0.002000   -0.002000   -0.005000
   -0.001000    0.001000    0.002000
   -0.005000    0.001000    0.000000
   -0.001000    0.000000   -0.000000
   -0.004000    0.000000    0.002000
    0.002000   -0.002000   -0.001000
   -0.000000   -0.000000    0.000000
   -0.012000    0.002000    0.009000
   -0.009000    0.005000    0.014000
   -0.002000    0.001000    0.002000
   -0.019000    0.001000    0.005000
    0.021000   -0.004000    0.013000
    0.014000   -0.007000    0.032000
    0.013000   -0.004000   -0.005000
    0.027000    0.008000    0.008000
   -0.008000    0.008000   -0.024000
    0.026000   -0.008000    0.014000
   -0.016000   -0.003000   -0.064000
   -0.001000   -0.014000   -0.035000
   -0.039000   -0.114000    0.070000
    0.032000    0.131000   -0.019000
   -0.007000   -0.007000    0.062000
    0.008000   -0.017000    0.019000
    0.087000   -0.053000   -0.041000
   -0.071000    0.047000   -0.032000
    0.068000   -0.010000   -0.042000
    0.095000    0.037000   -0.043000
    0.061000    0.061000    0.308000
   -0.312000   -0.205000   -0.230000
    0.066000    0.151000    0.310000
   -0.011000   -0.012000   -0.002000
    0.033000   -0.055000    0.043000
   -0.005000   -0.001000    0.004000
    0.001000   -0.001000   -0.005000
   -0.048000   -0.004000   -0.019000
   -0.134000    0.018000    0.045000
   -0.215000   -0.571000    0.256000
    0.007000    0.003000   -0.004000
    0.066000    0.021000    0.021000
vibration   87
    0.001000    0.000000    0.001000
    0.010000   -0.005000    0.007000
   -0.075000    0.008000   -0.039000
   -0.007000   -0.079000    0.018000
   -0.094000    0.122000    0.143000
    0.130000    0.069000   -0.289000
   -0.081000    0.096000    0.242000
   -0.033000    0.020000    0.012000
   -0.069000   -0.084000   -0.054000
    0.136000    0.032000   -0.009000
   -0.086000   -0.104000   -0.024000
    0.002000   -0.017000   -0.035000
   -0.075000    0.112000   -0.061000
    0.060000   -0.064000    0.103000
   -0.039000    0.065000    0.021000
    0.039000   -0.012000   -0.019000
    0.007000   -0.013000   -0.001000
    0.000000   -0.010000   -0.017000
    0.004000   -0.000000    0.003000
    0.004000    0.004000    0.002000
   -0.014000    0.005000    0.004000
   -0.015000    0.001000    0.005000
   -0.000000   -0.002000   -0.004000
   -0.002000    0.003000   -0.006000
    0.012000    0.004000    0.012000
    0.003000    0.004000    0.023000
    0.000000   -0.001000   -0.001000
   -0.001000   -0.000000   -0.000000
   -0.002000   -0.000000    0.002000
    0.000000    0.002000    0.004000
   -0.000000    0.000000   -0.001000
   -0.001000   -0.001000   -0.000000
    0.002000   -0.000000    0.001000
    0.002000   -0.001000    0.003000
   -0.000000    0.000000   -0.000000
    0.000000    0.000000    0.000000
    0.000000    0.001000   -0.004000
    0.000000   -0.000000    0.001000
   -0.002000    0.001000   -0.004000
   -0.000000   -0.002000   -0.004000
   -0.005000   -0.014000    0.009000
    0.005000    0.015000   -0.002000
   -0.001000   -0.001000    0.009000
    0.001000   -0.001000    0.002000
    0.007000   -0.005000   -0.005000
   -0.009000    0.004000   -0.004000
    0.010000   -0.004000   -0.004000
    0.007000    0.004000   -0.004000
    0.002000    0.001000    0.023000
   -0.022000   -0.017000   -0.017000
    0.004000    0.013000    0.025000
    0.053000    0.044000    0.034000
   -0.396000    0.575000   -0.392000
   -0.005000   -0.008000   -0.015000
    0.001000    0.001000    0.001000
   -0.001000   -0.001000   -0.002000
   -0.008000    0.003000    0.005000
   -0.017000   -0.058000    0.023000
   -0.025000   -0.000000    0.015000
    0.003000    0.001000    0.002000
vibration   88
    0.000000   -0.000000   -0.000000
    0.000000    0.000000   -0.001000
   -0.007000    0.003000    0.002000
    0.031000    0.017000    0.003000
    0.051000   -0.011000   -0.148000
   -0.071000   -0.012000    0.050000
   -0.049000   -0.039000    0.017000
   -0.009000   -0.003000    0.029000
    0.069000    0.010000   -0.033000
    0.040000    0.025000   -0.031000
   -0.122000   -0.052000   -0.033000
   -0.019000   -0.025000   -0.036000
   -0.024000    0.111000   -0.029000
    0.106000   -0.073000    0.122000
   -0.076000    0.116000   -0.034000
    0.009000   -0.009000    0.018000
    0.006000    0.003000    0.005000
   -0.001000   -0.003000   -0.012000
    0.003000   -0.001000    0.001000
    0.003000    0.004000   -0.002000
   -0.008000    0.002000    0.001000
   -0.012000   -0.001000   -0.008000
   -0.002000    0.001000    0.002000
   -0.009000    0.001000    0.001000
    0.009000    0.002000    0.008000
    0.010000    0.003000    0.009000
    0.002000   -0.003000   -0.003000
   -0.001000   -0.002000    0.005000
    0.016000   -0.002000   -0.015000
    0.011000   -0.002000   -0.022000
   -0.002000    0.000000    0.003000
   -0.019000    0.003000    0.004000
   -0.012000    0.003000   -0.004000
   -0.018000    0.004000    0.009000
    0.009000   -0.003000   -0.004000
    0.007000    0.002000   -0.008000
   -0.005000    0.003000    0.021000
    0.010000   -0.007000   -0.011000
    0.001000   -0.059000    0.002000
   -0.031000    0.078000    0.077000
    0.163000    0.222000   -0.197000
   -0.056000   -0.400000    0.061000
    0.077000    0.188000   -0.229000
   -0.039000   -0.025000   -0.068000
    0.059000    0.016000    0.122000
    0.194000   -0.045000    0.064000
   -0.304000    0.206000    0.034000
    0.067000   -0.058000    0.010000
    0.199000    0.226000    0.264000
   -0.142000    0.042000   -0.100000
   -0.214000   -0.016000   -0.093000
   -0.010000    0.016000    0.005000
    0.015000   -0.011000    0.032000
   -0.014000   -0.012000   -0.007000
    0.002000    0.000000   -0.001000
   -0.027000    0.005000    0.021000
   -0.005000    0.019000   -0.029000
   -0.012000   -0.046000   -0.024000
    0.009000    0.006000   -0.006000
    0.019000    0.007000    0.004000
vibration   89
   -0.000000   -0.000000   -0.001000
    0.003000    0.000000    0.001000
   -0.013000    0.003000   -0.004000
   -0.076000   -0.049000   -0.004000
   -0.135000    0.042000    0.373000
    0.185000    0.035000   -0.150000
    0.123000    0.108000   -0.023000
    0.018000    0.015000   -0.068000
   -0.186000   -0.044000    0.070000
   -0.061000   -0.051000    0.078000
    0.291000    0.108000    0.079000
    0.053000    0.062000    0.082000
    0.035000   -0.255000    0.053000
   -0.267000    0.171000   -0.284000
    0.196000   -0.296000    0.109000
   -0.022000    0.023000   -0.047000
   -0.013000   -0.003000   -0.009000
    0.003000    0.006000    0.029000
   -0.012000    0.001000   -0.009000
   -0.005000   -0.016000   -0.013000
    0.016000   -0.004000   -0.003000
    0.023000    0.003000    0.015000
    0.002000    0.002000    0.007000
    0.024000    0.001000    0.010000
   -0.019000   -0.006000   -0.021000
   -0.011000   -0.010000   -0.031000
    0.003000    0.004000    0.005000
   -0.004000    0.001000   -0.002000
   -0.003000    0.001000   -0.000000
   -0.008000   -0.000000   -0.006000
    0.000000   -0.000000    0.005000
   -0.003000    0.001000    0.006000
    0.003000   -0.001000    0.001000
    0.005000   -0.002000   -0.002000
    0.002000   -0.000000   -0.004000
   -0.002000    0.001000   -0.009000
   -0.001000    0.000000   -0.002000
   -0.001000   -0.001000    0.002000
    0.005000   -0.026000    0.001000
   -0.006000    0.030000    0.030000
    0.060000    0.104000   -0.080000
   -0.027000   -0.145000    0.018000
    0.022000    0.052000   -0.083000
   -0.015000   -0.004000   -0.037000
   -0.011000    0.026000    0.059000
    0.108000   -0.045000    0.034000
   -0.143000    0.082000    0.027000
    0.029000   -0.028000    0.004000
    0.089000    0.101000    0.116000
   -0.059000    0.022000   -0.043000
   -0.110000   -0.010000   -0.055000
    0.020000   -0.042000   -0.012000
   -0.042000    0.026000   -0.079000
    0.034000    0.029000    0.018000
   -0.002000   -0.000000   -0.001000
   -0.001000   -0.000000    0.001000
   -0.009000    0.012000    0.000000
   -0.014000   -0.036000    0.003000
   -0.021000   -0.014000    0.013000
    0.003000    0.001000    0.001000
vibration   90
   -0.001000   -0.000000   -0.000000
    0.001000    0.003000   -0.002000
    0.010000    0.001000    0.002000
    0.054000   -0.018000    0.042000
    0.034000    0.067000   -0.204000
   -0.079000    0.020000   -0.057000
   -0.183000   -0.009000    0.247000
   -0.078000    0.091000    0.031000
   -0.260000   -0.255000   -0.133000
    0.426000    0.102000    0.037000
   -0.168000   -0.278000   -0.041000
    0.050000    0.020000   -0.049000
   -0.220000    0.142000   -0.161000
   -0.081000   -0.035000    0.069000
    0.076000   -0.112000    0.199000
    0.043000    0.023000    0.004000
   -0.028000   -0.003000   -0.005000
    0.006000    0.019000    0.067000
   -0.025000    0.003000   -0.015000
   -0.020000   -0.024000   -0.013000
    0.044000   -0.012000   -0.006000
    0.062000    0.009000    0.040000
    0.006000    0.002000    0.007000
    0.045000   -0.003000    0.014000
   -0.048000   -0.011000   -0.045000
   -0.042000   -0.014000   -0.056000
    0.003000    0.009000    0.012000
   -0.003000    0.003000   -0.009000
   -0.025000    0.004000    0.017000
   -0.034000    0.004000    0.010000
    0.003000   -0.001000    0.007000
    0.016000   -0.003000    0.008000
    0.023000   -0.005000    0.006000
    0.034000   -0.007000   -0.019000
   -0.006000    0.002000   -0.002000
   -0.012000    0.000000   -0.010000
    0.004000   -0.002000   -0.029000
   -0.010000    0.002000    0.013000
    0.014000    0.003000    0.001000
    0.026000   -0.008000   -0.001000
   -0.027000    0.059000   -0.003000
   -0.022000    0.061000   -0.027000
   -0.040000   -0.104000    0.037000
    0.007000    0.020000   -0.030000
   -0.118000    0.066000    0.029000
    0.096000   -0.089000    0.026000
   -0.053000   -0.013000    0.045000
   -0.008000   -0.015000    0.003000
    0.013000    0.018000   -0.016000
    0.013000    0.026000    0.010000
   -0.033000   -0.027000   -0.058000
   -0.032000   -0.087000   -0.079000
    0.096000   -0.220000    0.087000
    0.069000    0.054000    0.033000
   -0.006000   -0.001000   -0.002000
    0.028000   -0.006000   -0.022000
   -0.022000    0.011000    0.034000
   -0.028000   -0.038000    0.036000
   -0.024000   -0.024000    0.014000
   -0.012000   -0.003000   -0.001000
vibration   91
   -0.000000   -0.000000   -0.001000
   -0.007000    0.000000    0.001000
    0.028000   -0.011000   -0.002000
    0.008000   -0.017000    0.013000
   -0.010000    0.033000   -0.015000
    0.005000    0.014000   -0.054000
   -0.051000    0.015000    0.091000
   -0.025000    0.035000   -0.001000
   -0.125000   -0.098000   -0.035000
    0.140000    0.027000    0.026000
   -0.011000   -0.081000   -0.001000
    0.027000    0.016000   -0.007000
   -0.080000    0.017000   -0.054000
   -0.070000    0.010000   -0.014000
    0.056000   -0.082000    0.089000
    0.013000    0.011000   -0.004000
   -0.007000    0.004000    0.002000
    0.005000    0.006000    0.022000
   -0.015000   -0.005000   -0.021000
    0.017000   -0.033000   -0.051000
   -0.003000   -0.001000   -0.003000
   -0.006000   -0.001000   -0.008000
    0.000000    0.011000    0.025000
    0.028000    0.007000    0.033000
   -0.004000   -0.006000   -0.014000
    0.035000   -0.024000   -0.052000
    0.011000   -0.001000   -0.001000
   -0.013000   -0.002000    0.014000
    0.058000   -0.007000   -0.048000
    0.052000   -0.017000   -0.058000
   -0.005000   -0.000000    0.012000
   -0.046000    0.012000    0.013000
   -0.050000    0.011000   -0.017000
   -0.071000    0.013000    0.031000
    0.031000   -0.007000   -0.014000
    0.023000    0.000000   -0.024000
   -0.013000    0.006000    0.079000
    0.018000   -0.002000   -0.028000
   -0.043000   -0.000000   -0.004000
   -0.080000    0.019000   -0.004000
    0.072000   -0.212000    0.029000
    0.075000   -0.162000    0.080000
    0.121000    0.318000   -0.098000
   -0.022000   -0.065000    0.099000
    0.380000   -0.212000   -0.095000
   -0.309000    0.285000   -0.083000
    0.174000    0.039000   -0.145000
    0.022000    0.050000   -0.017000
   -0.057000   -0.073000    0.037000
   -0.056000   -0.098000   -0.044000
    0.135000    0.090000    0.208000
   -0.011000   -0.034000   -0.024000
    0.031000   -0.083000    0.027000
    0.021000    0.017000    0.013000
    0.003000   -0.000000   -0.005000
   -0.068000    0.017000    0.058000
    0.078000   -0.030000   -0.093000
    0.097000    0.142000   -0.105000
   -0.007000   -0.007000    0.003000
    0.023000    0.005000   -0.001000
vibration   92
    0.001000   -0.000000   -0.000000
    0.002000    0.000000   -0.001000
   -0.008000    0.004000    0.003000
    0.001000   -0.001000    0.002000
    0.000000    0.003000   -0.005000
   -0.002000    0.001000   -0.002000
   -0.005000    0.001000    0.009000
   -0.003000    0.007000   -0.000000
   -0.023000   -0.017000   -0.006000
    0.027000    0.005000    0.006000
    0.001000   -0.014000    0.001000
    0.005000    0.004000    0.000000
   -0.012000   -0.002000   -0.008000
   -0.016000    0.005000   -0.008000
    0.012000   -0.018000    0.016000
    0.001000    0.001000   -0.000000
    0.002000    0.002000    0.000000
    0.020000    0.003000    0.012000
   -0.006000   -0.035000   -0.084000
    0.250000   -0.210000   -0.342000
   -0.131000    0.021000   -0.006000
   -0.199000   -0.029000   -0.169000
    0.012000    0.050000    0.122000
    0.174000    0.051000    0.169000
    0.090000   -0.014000    0.000000
    0.360000   -0.223000   -0.238000
   -0.008000   -0.005000   -0.016000
   -0.017000    0.004000    0.014000
    0.069000   -0.013000    0.001000
    0.266000   -0.062000    0.253000
    0.007000    0.001000   -0.084000
    0.075000   -0.009000   -0.101000
   -0.089000    0.017000   -0.002000
   -0.152000    0.028000    0.135000
   -0.000000   -0.002000    0.051000
    0.149000   -0.034000    0.260000
    0.009000   -0.001000   -0.009000
    0.007000   -0.002000   -0.003000
    0.005000    0.002000    0.001000
    0.020000   -0.006000   -0.001000
   -0.021000    0.044000   -0.002000
   -0.017000    0.046000   -0.020000
   -0.030000   -0.079000    0.029000
    0.009000    0.015000   -0.015000
   -0.084000    0.043000    0.010000
    0.049000   -0.057000    0.012000
   -0.011000   -0.026000    0.028000
   -0.009000   -0.007000    0.007000
    0.002000    0.005000   -0.025000
    0.028000    0.025000    0.023000
   -0.017000   -0.021000   -0.043000
   -0.003000   -0.011000   -0.007000
    0.005000   -0.022000   -0.002000
   -0.017000    0.005000    0.014000
   -0.010000    0.007000    0.006000
   -0.012000   -0.000000   -0.012000
   -0.022000    0.002000    0.009000
   -0.030000   -0.054000    0.025000
    0.002000    0.003000    0.001000
    0.006000    0.003000   -0.001000
vibration   93
    0.001000    0.000000    0.001000
   -0.002000    0.003000   -0.004000
    0.014000    0.003000    0.016000
    0.004000   -0.075000   -0.000000
   -0.068000    0.099000    0.071000
    0.112000    0.048000   -0.261000
   -0.055000    0.076000    0.189000
   -0.015000    0.045000   -0.030000
   -0.208000   -0.121000   -0.006000
    0.119000    0.005000    0.069000
    0.118000   -0.037000    0.033000
    0.054000    0.021000   -0.024000
   -0.168000    0.066000   -0.119000
   -0.096000   -0.017000    0.036000
    0.099000   -0.147000    0.185000
   -0.003000   -0.009000   -0.005000
    0.025000    0.038000    0.023000
   -0.029000   -0.019000   -0.083000
    0.047000    0.020000    0.077000
   -0.111000    0.146000    0.233000
    0.010000   -0.002000   -0.003000
   -0.006000   -0.027000   -0.062000
   -0.025000   -0.024000   -0.069000
   -0.241000   -0.017000   -0.117000
    0.031000    0.018000    0.060000
   -0.036000    0.104000    0.116000
   -0.017000   -0.010000   -0.019000
    0.017000   -0.004000    0.016000
    0.047000   -0.006000   -0.004000
    0.105000   -0.064000    0.076000
    0.011000   -0.001000   -0.064000
    0.112000   -0.009000   -0.082000
   -0.061000    0.011000   -0.010000
   -0.100000    0.018000    0.071000
   -0.010000   -0.000000    0.048000
    0.087000   -0.015000    0.186000
    0.005000    0.001000    0.021000
    0.018000   -0.006000   -0.018000
   -0.000000    0.001000   -0.001000
    0.018000   -0.004000    0.004000
   -0.013000    0.054000   -0.011000
   -0.022000    0.023000   -0.017000
   -0.028000   -0.074000    0.017000
    0.010000    0.015000   -0.005000
   -0.073000    0.032000   -0.006000
    0.016000   -0.040000    0.002000
    0.021000   -0.039000    0.018000
   -0.016000   -0.004000    0.018000
   -0.005000   -0.003000   -0.051000
    0.063000    0.045000    0.054000
   -0.009000   -0.028000   -0.055000
   -0.079000    0.023000    0.105000
    0.147000   -0.236000    0.351000
   -0.075000   -0.064000   -0.022000
    0.012000   -0.003000   -0.016000
   -0.041000    0.005000    0.012000
   -0.025000   -0.010000   -0.024000
   -0.035000   -0.076000   -0.002000
    0.079000    0.039000   -0.059000
    0.029000    0.010000    0.005000
vibration   94
    0.001000   -0.000000   -0.001000
    0.006000    0.003000   -0.002000
   -0.039000    0.017000    0.006000
    0.000000   -0.008000   -0.001000
   -0.008000    0.011000    0.008000
    0.015000    0.005000   -0.030000
   -0.001000    0.010000    0.017000
   -0.001000    0.004000   -0.004000
   -0.020000   -0.010000    0.001000
    0.009000   -0.001000    0.007000
    0.015000   -0.001000    0.004000
    0.004000    0.002000   -0.003000
   -0.011000    0.007000   -0.009000
   -0.006000   -0.002000    0.004000
    0.008000   -0.013000    0.018000
   -0.001000    0.001000    0.001000
    0.006000    0.005000    0.003000
    0.009000   -0.002000   -0.004000
   -0.019000   -0.015000   -0.042000
    0.052000   -0.059000   -0.117000
   -0.030000    0.007000    0.005000
   -0.039000    0.002000   -0.008000
    0.007000    0.018000    0.046000
    0.106000    0.019000    0.069000
    0.015000   -0.004000   -0.006000
    0.022000   -0.043000   -0.001000
    0.030000   -0.009000   -0.005000
   -0.021000   -0.003000    0.018000
    0.015000   -0.002000   -0.067000
   -0.119000    0.078000   -0.254000
   -0.037000    0.004000    0.113000
   -0.330000    0.048000    0.152000
    0.042000   -0.006000    0.000000
    0.053000   -0.009000   -0.002000
    0.068000   -0.012000   -0.106000
   -0.137000    0.040000   -0.395000
   -0.048000    0.016000    0.095000
    0.038000   -0.016000   -0.053000
   -0.003000    0.004000   -0.002000
    0.051000   -0.010000    0.017000
   -0.032000    0.168000   -0.040000
   -0.068000    0.042000   -0.047000
   -0.081000   -0.214000    0.043000
    0.028000    0.043000   -0.007000
   -0.203000    0.086000   -0.025000
    0.024000   -0.102000   -0.001000
    0.080000   -0.121000    0.044000
   -0.054000   -0.012000    0.060000
   -0.018000   -0.008000   -0.174000
    0.211000    0.146000    0.183000
   -0.015000   -0.093000   -0.177000
   -0.008000    0.000000    0.012000
    0.005000   -0.012000    0.027000
   -0.017000   -0.009000   -0.003000
    0.013000    0.001000    0.016000
   -0.082000    0.014000    0.054000
   -0.072000   -0.038000   -0.103000
   -0.107000   -0.286000   -0.046000
    0.010000    0.007000   -0.007000
    0.092000    0.033000    0.036000
vibration   95
    0.000000   -0.000000    0.001000
    0.006000    0.000000    0.003000
   -0.045000    0.012000   -0.006000
   -0.004000    0.043000    0.003000
    0.037000   -0.055000   -0.037000
   -0.064000   -0.027000    0.151000
    0.032000   -0.041000   -0.104000
    0.005000   -0.023000    0.018000
    0.109000    0.060000   -0.001000
   -0.055000    0.000000   -0.040000
   -0.072000    0.013000   -0.020000
   -0.030000   -0.010000    0.016000
    0.100000   -0.044000    0.071000
    0.048000    0.016000   -0.031000
   -0.051000    0.075000   -0.102000
    0.005000    0.010000    0.001000
   -0.018000   -0.020000   -0.010000
   -0.004000    0.014000    0.050000
   -0.016000    0.025000    0.044000
   -0.166000    0.112000    0.199000
    0.097000   -0.020000   -0.006000
    0.149000    0.024000    0.117000
   -0.019000   -0.020000   -0.061000
   -0.172000   -0.031000   -0.095000
   -0.075000   -0.003000   -0.023000
   -0.140000    0.134000    0.012000
    0.013000    0.005000    0.014000
   -0.017000    0.001000    0.021000
    0.098000   -0.011000   -0.022000
    0.202000   -0.143000    0.129000
    0.025000   -0.006000   -0.085000
    0.204000   -0.012000   -0.116000
   -0.121000    0.023000   -0.018000
   -0.203000    0.032000    0.159000
    0.013000   -0.006000    0.065000
    0.189000   -0.035000    0.311000
   -0.002000    0.004000    0.053000
    0.031000   -0.011000   -0.031000
   -0.006000    0.001000   -0.001000
    0.030000   -0.004000    0.011000
   -0.016000    0.101000   -0.026000
   -0.041000    0.017000   -0.027000
   -0.046000   -0.121000    0.022000
    0.018000    0.024000   -0.003000
   -0.113000    0.047000   -0.016000
    0.011000   -0.059000   -0.002000
    0.050000   -0.071000    0.025000
   -0.029000   -0.007000    0.035000
   -0.007000   -0.001000   -0.092000
    0.116000    0.081000    0.103000
   -0.008000   -0.051000   -0.096000
    0.051000   -0.023000   -0.075000
   -0.095000    0.149000   -0.231000
    0.077000    0.045000    0.010000
    0.003000   -0.007000   -0.040000
   -0.088000    0.012000    0.027000
   -0.046000   -0.022000   -0.066000
   -0.069000   -0.185000   -0.022000
   -0.058000   -0.033000    0.040000
    0.064000    0.022000    0.014000
vibration   96
    0.002000   -0.000000    0.001000
   -0.001000    0.000000   -0.001000
    0.001000    0.001000    0.002000
    0.001000   -0.013000   -0.005000
   -0.011000    0.016000    0.011000
    0.022000    0.007000   -0.046000
    0.000000    0.013000    0.020000
    0.002000   -0.003000   -0.006000
   -0.005000    0.006000    0.010000
   -0.020000   -0.008000    0.005000
    0.019000    0.016000    0.005000
    0.003000   -0.004000   -0.006000
   -0.013000    0.019000   -0.011000
    0.009000   -0.014000    0.023000
   -0.002000    0.003000    0.014000
   -0.003000    0.002000    0.005000
    0.004000   -0.003000   -0.011000
    0.040000    0.002000    0.006000
   -0.022000   -0.034000   -0.082000
    0.189000   -0.165000   -0.299000
    0.017000    0.016000    0.046000
    0.157000    0.167000    0.451000
    0.035000   -0.002000    0.010000
    0.348000   -0.039000    0.087000
   -0.086000    0.006000   -0.021000
   -0.259000    0.140000    0.130000
    0.020000    0.010000    0.038000
   -0.008000    0.001000   -0.028000
   -0.046000    0.010000    0.000000
   -0.165000    0.029000   -0.148000
    0.038000   -0.007000   -0.006000
    0.361000   -0.073000   -0.043000
   -0.002000    0.000000   -0.023000
    0.059000   -0.007000   -0.181000
   -0.009000   -0.000000    0.058000
    0.123000   -0.026000    0.244000
    0.016000   -0.002000    0.002000
    0.009000   -0.001000   -0.003000
   -0.001000   -0.002000   -0.006000
    0.001000    0.001000    0.004000
    0.004000    0.012000   -0.008000
   -0.006000   -0.012000   -0.000000
   -0.002000   -0.006000   -0.006000
    0.001000    0.002000    0.004000
   -0.004000   -0.001000   -0.008000
   -0.013000    0.003000   -0.004000
    0.014000   -0.008000   -0.003000
   -0.004000    0.001000    0.007000
   -0.001000    0.000000   -0.013000
    0.020000    0.013000    0.018000
    0.003000   -0.006000   -0.010000
   -0.014000    0.017000    0.039000
    0.008000    0.002000    0.078000
   -0.040000   -0.031000   -0.029000
   -0.029000    0.004000   -0.006000
   -0.031000    0.005000    0.021000
   -0.005000   -0.006000   -0.017000
   -0.006000   -0.019000   -0.016000
    0.026000    0.019000   -0.014000
    0.015000    0.004000   -0.001000
vibration   97
    0.001000   -0.001000   -0.003000
    0.001000   -0.000000    0.002000
   -0.011000    0.003000    0.003000
   -0.001000    0.010000    0.003000
    0.009000   -0.012000   -0.008000
   -0.016000   -0.005000    0.036000
    0.001000   -0.010000   -0.016000
   -0.002000    0.004000    0.004000
   -0.000000   -0.007000   -0.008000
    0.019000    0.007000   -0.002000
   -0.012000   -0.013000   -0.003000
   -0.002000    0.004000    0.005000
    0.009000   -0.015000    0.008000
   -0.010000    0.013000   -0.021000
    0.003000   -0.004000   -0.009000
    0.003000   -0.001000   -0.003000
    0.000000    0.008000    0.014000
   -0.037000   -0.002000   -0.011000
    0.029000    0.013000    0.037000
   -0.055000    0.062000    0.126000
   -0.036000   -0.007000   -0.032000
   -0.180000   -0.158000   -0.438000
    0.012000   -0.002000    0.004000
    0.083000    0.005000    0.018000
    0.061000   -0.001000    0.016000
    0.096000   -0.098000    0.000000
   -0.054000    0.006000   -0.016000
    0.060000   -0.013000   -0.026000
   -0.099000    0.014000    0.006000
   -0.257000    0.141000   -0.217000
    0.018000   -0.001000   -0.001000
    0.239000   -0.064000   -0.024000
    0.039000   -0.007000   -0.041000
    0.233000   -0.031000   -0.526000
   -0.041000    0.005000    0.076000
    0.100000   -0.021000    0.277000
    0.049000   -0.008000    0.001000
    0.010000   -0.000000    0.001000
   -0.001000   -0.004000   -0.014000
    0.000000    0.003000    0.010000
    0.013000    0.026000   -0.018000
   -0.013000   -0.037000    0.002000
   -0.003000   -0.008000   -0.018000
    0.000000    0.003000    0.011000
   -0.002000   -0.006000   -0.021000
   -0.035000    0.013000   -0.010000
    0.033000   -0.014000   -0.010000
   -0.009000    0.001000    0.017000
   -0.000000    0.003000   -0.032000
    0.047000    0.031000    0.043000
    0.009000   -0.016000   -0.025000
    0.011000   -0.017000   -0.034000
   -0.009000   -0.004000   -0.074000
    0.024000    0.024000    0.028000
   -0.010000    0.004000    0.016000
   -0.056000    0.011000    0.053000
   -0.011000   -0.016000   -0.045000
   -0.014000   -0.060000   -0.051000
   -0.020000   -0.014000    0.011000
    0.036000    0.010000    0.002000
vibration   98
   -0.000000   -0.000000   -0.000000
    0.000000    0.000000    0.000000
   -0.000000    0.000000    0.000000
    0.000000   -0.001000   -0.000000
   -0.001000    0.001000    0.001000
    0.001000    0.000000   -0.003000
    0.000000    0.001000    0.001000
    0.000000   -0.000000   -0.000000
    0.000000    0.001000    0.001000
   -0.002000   -0.001000    0.000000
    0.001000    0.001000    0.000000
    0.000000   -0.000000   -0.000000
   -0.000000    0.001000   -0.000000
    0.001000   -0.001000    0.002000
   -0.000000    0.001000    0.001000
   -0.000000    0.001000    0.001000
    0.000000    0.000000   -0.001000
    0.011000    0.001000    0.007000
    0.005000   -0.000000    0.004000
    0.113000   -0.069000   -0.103000
    0.010000    0.006000    0.018000
    0.118000    0.116000    0.322000
   -0.024000   -0.000000   -0.009000
   -0.373000    0.036000   -0.097000
   -0.000000   -0.001000   -0.004000
    0.135000   -0.092000   -0.130000
   -0.007000   -0.002000   -0.009000
   -0.007000    0.002000    0.013000
   -0.006000    0.002000    0.006000
    0.134000   -0.046000    0.193000
   -0.026000    0.004000    0.003000
   -0.469000    0.099000    0.057000
    0.015000   -0.002000   -0.027000
    0.198000   -0.029000   -0.481000
    0.001000   -0.001000    0.005000
    0.163000   -0.033000    0.229000
    0.019000   -0.005000   -0.011000
    0.005000    0.001000   -0.002000
    0.000000   -0.001000   -0.003000
   -0.000000    0.001000    0.002000
    0.003000    0.004000   -0.003000
   -0.002000   -0.006000    0.001000
   -0.000000   -0.001000   -0.003000
   -0.000000    0.000000    0.002000
    0.000000   -0.001000   -0.004000
   -0.006000    0.002000   -0.002000
    0.005000   -0.002000   -0.002000
   -0.001000    0.000000    0.002000
    0.000000    0.001000   -0.004000
    0.007000    0.005000    0.006000
    0.002000   -0.002000   -0.003000
   -0.001000    0.001000    0.002000
    0.000000    0.001000    0.004000
    0.001000   -0.003000   -0.005000
    0.008000   -0.002000    0.000000
   -0.006000    0.002000    0.015000
   -0.001000   -0.002000   -0.006000
   -0.001000   -0.006000   -0.005000
    0.001000    0.001000   -0.000000
    0.002000    0.000000   -0.001000
vibration   99
    0.000000    0.000000    0.001000
   -0.000000    0.000000   -0.001000
    0.003000   -0.001000   -0.001000
    0.000000   -0.004000   -0.001000
   -0.004000    0.005000    0.003000
    0.006000    0.002000   -0.014000
    0.000000    0.004000    0.006000
    0.001000   -0.002000   -0.001000
    0.002000    0.004000    0.004000
   -0.010000   -0.003000   -0.000000
    0.003000    0.007000    0.001000
    0.000000   -0.002000   -0.002000
   -0.001000    0.006000   -0.001000
    0.006000   -0.005000    0.009000
   -0.002000    0.003000    0.002000
   -0.001000    0.003000    0.001000
   -0.001000   -0.006000   -0.006000
    0.006000    0.002000    0.001000
   -0.028000   -0.001000   -0.017000
   -0.212000    0.117000    0.163000
    0.007000   -0.010000   -0.018000
   -0.099000   -0.116000   -0.320000
    0.025000    0.001000    0.008000
    0.515000   -0.062000    0.135000
   -0.033000    0.000000   -0.005000
   -0.224000    0.195000    0.159000
    0.050000    0.001000    0.029000
   -0.049000    0.010000    0.020000
    0.029000   -0.002000   -0.001000
    0.159000   -0.109000    0.185000
   -0.014000    0.001000    0.000000
   -0.391000    0.093000    0.044000
   -0.008000    0.002000   -0.015000
    0.083000   -0.013000   -0.241000
    0.022000   -0.005000   -0.009000
    0.174000   -0.036000    0.198000
   -0.008000    0.000000   -0.005000
    0.004000    0.001000   -0.007000
   -0.001000    0.000000    0.005000
    0.001000   -0.001000   -0.003000
   -0.004000   -0.004000    0.004000
    0.003000    0.012000   -0.001000
   -0.000000   -0.000000    0.006000
    0.001000   -0.000000   -0.003000
   -0.002000    0.003000    0.005000
    0.010000   -0.005000    0.003000
   -0.007000    0.001000    0.004000
    0.003000   -0.000000   -0.004000
   -0.000000   -0.001000    0.009000
   -0.011000   -0.008000   -0.011000
   -0.003000    0.004000    0.007000
   -0.004000    0.005000    0.012000
    0.001000    0.006000    0.027000
   -0.009000   -0.007000   -0.010000
   -0.002000   -0.000000   -0.001000
    0.012000   -0.002000   -0.008000
    0.003000    0.004000    0.012000
    0.004000    0.016000    0.020000
    0.008000    0.005000   -0.004000
   -0.013000   -0.004000   -0.002000
vibration  100
    0.000000   -0.000000   -0.000000
   -0.001000    0.001000   -0.002000
    0.011000   -0.003000   -0.006000
    0.004000   -0.020000   -0.000000
   -0.020000    0.040000    0.005000
    0.013000    0.009000   -0.060000
   -0.009000    0.023000    0.048000
    0.005000   -0.018000    0.001000
    0.035000    0.034000    0.020000
   -0.053000   -0.009000   -0.019000
   -0.013000    0.041000   -0.004000
    0.001000   -0.014000   -0.004000
    0.014000    0.021000    0.006000
    0.038000   -0.028000    0.043000
   -0.011000    0.014000    0.014000
   -0.010000    0.038000   -0.005000
   -0.013000   -0.037000   -0.041000
    0.051000    0.017000    0.062000
   -0.072000    0.012000   -0.008000
   -0.303000    0.159000    0.216000
    0.010000   -0.008000   -0.013000
   -0.023000   -0.038000   -0.101000
   -0.049000    0.026000    0.040000
   -0.385000    0.069000   -0.044000
    0.038000   -0.037000   -0.071000
    0.214000   -0.194000   -0.225000
    0.170000   -0.026000    0.021000
   -0.159000    0.030000   -0.014000
   -0.038000    0.009000   -0.071000
   -0.152000    0.087000   -0.227000
    0.041000   -0.009000    0.050000
    0.362000   -0.086000    0.015000
   -0.001000    0.001000   -0.007000
    0.031000   -0.005000   -0.078000
    0.061000   -0.014000   -0.002000
    0.250000   -0.054000    0.253000
   -0.055000    0.013000    0.026000
    0.017000   -0.003000   -0.032000
   -0.016000   -0.006000    0.022000
    0.006000   -0.001000   -0.009000
   -0.019000    0.003000    0.012000
    0.006000    0.046000   -0.009000
   -0.001000   -0.003000    0.022000
    0.005000    0.003000   -0.011000
   -0.019000    0.016000    0.018000
    0.034000   -0.029000    0.008000
   -0.017000   -0.012000    0.020000
    0.009000    0.003000   -0.012000
   -0.005000   -0.010000    0.031000
   -0.030000   -0.026000   -0.029000
   -0.006000    0.018000    0.029000
   -0.012000    0.010000    0.038000
    0.003000    0.031000    0.117000
   -0.003000   -0.017000   -0.039000
   -0.005000    0.014000    0.076000
    0.016000   -0.004000   -0.024000
    0.011000    0.011000    0.025000
    0.008000    0.048000    0.066000
    0.022000    0.016000   -0.010000
   -0.028000   -0.008000   -0.002000
vibration  101
   -0.000000    0.000000    0.001000
   -0.000000    0.000000   -0.000000
    0.002000    0.002000    0.009000
    0.068000   -0.086000   -0.007000
   -0.047000    0.238000   -0.162000
   -0.002000    0.070000   -0.350000
   -0.085000    0.074000    0.241000
    0.060000   -0.084000   -0.017000
    0.184000    0.240000    0.168000
   -0.216000   -0.056000   -0.060000
    0.044000    0.300000    0.005000
    0.057000   -0.062000   -0.036000
   -0.031000    0.126000   -0.047000
    0.065000   -0.177000    0.267000
   -0.001000    0.015000    0.245000
   -0.192000    0.253000    0.058000
    0.009000    0.045000    0.047000
   -0.012000    0.011000    0.020000
    0.002000    0.000000    0.006000
    0.044000   -0.021000   -0.035000
    0.005000   -0.003000   -0.004000
   -0.002000   -0.010000   -0.026000
    0.008000   -0.002000   -0.001000
    0.019000   -0.004000    0.002000
   -0.007000    0.005000    0.007000
   -0.010000    0.006000    0.008000
   -0.016000    0.000000   -0.008000
    0.021000   -0.004000    0.004000
    0.002000   -0.001000    0.007000
    0.009000   -0.004000    0.017000
   -0.004000    0.001000   -0.006000
   -0.033000    0.007000   -0.003000
    0.002000   -0.001000    0.001000
   -0.004000    0.002000    0.018000
   -0.007000    0.001000    0.001000
   -0.031000    0.008000   -0.031000
    0.004000   -0.001000   -0.007000
    0.005000   -0.002000   -0.015000
   -0.004000    0.010000   -0.028000
    0.003000   -0.002000    0.008000
    0.005000    0.014000   -0.007000
   -0.018000   -0.019000   -0.003000
   -0.007000   -0.022000   -0.014000
    0.001000   -0.003000    0.008000
    0.017000   -0.014000   -0.018000
   -0.013000    0.008000   -0.002000
    0.025000   -0.002000   -0.014000
    0.001000   -0.004000    0.008000
    0.016000    0.017000   -0.003000
    0.013000    0.028000    0.011000
   -0.007000   -0.006000   -0.011000
    0.025000   -0.074000   -0.054000
    0.022000   -0.183000   -0.246000
    0.002000   -0.018000   -0.021000
   -0.004000   -0.000000   -0.009000
   -0.001000    0.001000    0.010000
    0.002000    0.001000    0.014000
   -0.002000    0.027000    0.044000
   -0.016000   -0.016000    0.012000
   -0.005000   -0.002000   -0.000000
vibration  102
   -0.002000    0.000000    0.001000
   -0.005000   -0.001000   -0.001000
   -0.010000    0.004000    0.007000
   -0.006000    0.017000   -0.020000
    0.022000   -0.045000   -0.020000
    0.052000    0.003000    0.009000
    0.055000   -0.003000   -0.088000
   -0.003000    0.016000   -0.029000
   -0.098000   -0.021000    0.032000
    0.014000   -0.031000    0.076000
    0.085000   -0.010000    0.018000
    0.002000    0.012000   -0.022000
   -0.054000    0.044000   -0.044000
   -0.047000    0.002000   -0.001000
   -0.011000    0.023000    0.027000
    0.007000   -0.023000    0.086000
    0.028000    0.076000    0.089000
   -0.026000   -0.025000   -0.062000
    0.023000   -0.008000   -0.005000
    0.102000   -0.058000   -0.084000
   -0.012000    0.010000    0.018000
    0.002000    0.025000    0.062000
    0.004000    0.004000    0.009000
   -0.059000    0.011000   -0.003000
    0.024000    0.010000    0.033000
   -0.152000    0.125000    0.207000
   -0.009000   -0.026000   -0.066000
   -0.023000    0.002000    0.061000
    0.027000   -0.004000   -0.033000
   -0.143000    0.045000   -0.266000
    0.003000    0.000000   -0.004000
   -0.028000    0.006000   -0.003000
   -0.012000    0.003000   -0.026000
    0.010000    0.000000   -0.085000
    0.030000   -0.007000    0.014000
    0.098000   -0.020000    0.108000
   -0.034000    0.010000    0.084000
    0.030000   -0.015000   -0.073000
   -0.050000   -0.157000    0.189000
    0.010000    0.029000   -0.061000
   -0.058000    0.011000    0.026000
    0.095000    0.238000   -0.017000
    0.046000    0.129000    0.089000
    0.021000    0.055000   -0.064000
   -0.233000    0.150000    0.094000
    0.102000   -0.180000    0.008000
   -0.127000   -0.094000    0.162000
    0.020000    0.059000   -0.071000
   -0.138000   -0.165000    0.118000
   -0.084000   -0.241000   -0.096000
    0.100000    0.113000    0.217000
    0.025000   -0.020000   -0.068000
    0.006000   -0.104000   -0.244000
   -0.010000   -0.002000    0.016000
    0.019000   -0.000000    0.005000
    0.002000   -0.001000   -0.041000
    0.038000    0.028000    0.003000
    0.026000    0.035000    0.043000
   -0.032000   -0.025000    0.014000
   -0.033000   -0.007000    0.001000
vibration  103
    0.002000    0.000000    0.000000
    0.005000    0.003000    0.002000
    0.002000    0.001000   -0.004000
    0.019000   -0.026000    0.023000
   -0.024000    0.074000   -0.015000
   -0.060000    0.007000   -0.050000
   -0.079000    0.006000    0.129000
    0.012000   -0.026000    0.031000
    0.134000    0.053000   -0.016000
   -0.033000    0.031000   -0.092000
   -0.089000    0.048000   -0.019000
    0.006000   -0.019000    0.020000
    0.056000   -0.038000    0.042000
    0.055000   -0.023000    0.033000
    0.016000   -0.031000    0.006000
   -0.037000    0.055000   -0.090000
   -0.027000   -0.072000   -0.084000
    0.014000    0.023000    0.051000
   -0.012000    0.008000    0.010000
   -0.035000    0.023000    0.036000
    0.010000   -0.009000   -0.016000
   -0.001000   -0.023000   -0.052000
    0.003000   -0.007000   -0.013000
    0.083000   -0.015000    0.003000
   -0.024000   -0.005000   -0.021000
    0.122000   -0.102000   -0.164000
   -0.021000    0.028000    0.056000
    0.039000   -0.005000   -0.054000
   -0.011000    0.001000    0.029000
    0.110000   -0.034000    0.193000
   -0.014000    0.002000    0.003000
    0.014000   -0.000000    0.001000
   -0.004000    0.001000    0.005000
    0.012000   -0.002000   -0.040000
   -0.018000    0.006000    0.008000
   -0.133000    0.023000   -0.147000
    0.045000   -0.013000   -0.002000
   -0.044000    0.012000    0.107000
    0.077000   -0.111000    0.198000
   -0.038000    0.025000   -0.057000
    0.002000   -0.120000    0.027000
    0.161000    0.115000    0.049000
    0.073000    0.225000    0.072000
   -0.020000    0.031000   -0.054000
   -0.159000    0.113000    0.115000
    0.043000   -0.034000   -0.002000
   -0.184000    0.025000    0.101000
   -0.028000    0.048000   -0.052000
   -0.170000   -0.190000   -0.044000
   -0.047000   -0.209000   -0.046000
    0.112000    0.042000    0.094000
   -0.022000    0.008000    0.059000
   -0.001000    0.079000    0.214000
    0.013000    0.007000   -0.007000
   -0.010000   -0.002000   -0.014000
   -0.013000    0.003000   -0.014000
   -0.025000   -0.015000   -0.105000
    0.009000   -0.193000   -0.388000
    0.028000    0.022000   -0.011000
    0.066000    0.023000    0.004000
vibration  104
   -0.001000    0.000000   -0.000000
   -0.001000    0.000000    0.001000
    0.003000   -0.002000   -0.003000
    0.050000    0.011000    0.057000
    0.035000    0.045000   -0.115000
   -0.228000    0.001000    0.047000
   -0.192000   -0.105000    0.144000
    0.026000    0.003000    0.070000
    0.240000    0.037000   -0.105000
    0.138000    0.110000   -0.153000
   -0.105000   -0.001000   -0.011000
    0.036000    0.011000    0.058000
    0.027000   -0.181000    0.041000
   -0.046000    0.030000   -0.041000
    0.113000   -0.167000    0.018000
   -0.123000   -0.031000   -0.199000
    0.002000   -0.002000   -0.005000
   -0.021000   -0.020000   -0.053000
    0.021000   -0.004000   -0.001000
    0.093000   -0.053000   -0.071000
   -0.008000    0.007000    0.013000
   -0.001000    0.015000    0.038000
    0.002000    0.001000    0.003000
   -0.030000    0.005000   -0.003000
    0.020000    0.004000    0.019000
   -0.110000    0.090000    0.145000
   -0.017000   -0.013000   -0.039000
   -0.013000    0.001000    0.041000
    0.024000   -0.004000   -0.019000
   -0.104000    0.032000   -0.195000
   -0.002000    0.001000   -0.004000
   -0.026000    0.007000   -0.003000
   -0.012000    0.003000   -0.022000
    0.010000   -0.001000   -0.082000
    0.023000   -0.005000    0.013000
    0.067000   -0.016000    0.074000
   -0.020000    0.006000    0.075000
    0.006000   -0.004000   -0.018000
   -0.063000    0.196000    0.104000
    0.021000   -0.056000   -0.032000
   -0.134000   -0.085000    0.124000
    0.006000    0.086000   -0.028000
   -0.047000   -0.120000    0.172000
    0.006000   -0.061000   -0.038000
    0.184000   -0.039000    0.148000
    0.220000    0.035000    0.071000
   -0.076000    0.057000   -0.018000
    0.030000   -0.064000   -0.028000
    0.080000    0.072000    0.079000
   -0.179000    0.071000   -0.142000
   -0.229000   -0.005000   -0.055000
    0.011000    0.014000    0.023000
   -0.018000    0.025000   -0.034000
    0.002000    0.026000    0.044000
    0.019000   -0.002000    0.000000
   -0.000000   -0.001000   -0.054000
    0.019000   -0.015000   -0.018000
    0.014000    0.024000    0.019000
   -0.006000   -0.002000    0.003000
   -0.007000   -0.001000    0.001000
vibration  105
    0.000000    0.000000    0.002000
    0.002000   -0.000000   -0.002000
   -0.005000    0.002000    0.000000
   -0.038000   -0.004000   -0.054000
   -0.016000   -0.047000    0.063000
    0.197000    0.005000   -0.051000
    0.176000    0.078000   -0.152000
   -0.016000    0.003000   -0.070000
   -0.223000   -0.026000    0.105000
   -0.103000   -0.103000    0.159000
    0.134000    0.008000    0.020000
   -0.021000   -0.004000   -0.058000
   -0.058000    0.164000   -0.062000
    0.005000   -0.032000    0.047000
   -0.088000    0.136000    0.017000
    0.081000    0.012000    0.200000
    0.007000    0.021000    0.028000
    0.010000    0.006000    0.017000
   -0.010000    0.001000   -0.001000
   -0.041000    0.023000    0.029000
    0.001000   -0.002000   -0.004000
   -0.000000   -0.003000   -0.007000
   -0.001000    0.001000    0.002000
   -0.006000    0.002000    0.000000
   -0.005000   -0.001000   -0.005000
    0.037000   -0.031000   -0.044000
    0.010000    0.002000    0.008000
   -0.004000    0.002000   -0.023000
   -0.003000    0.000000    0.004000
    0.022000   -0.006000    0.039000
   -0.005000    0.000000    0.008000
    0.039000   -0.007000    0.003000
   -0.004000    0.001000   -0.004000
    0.014000   -0.002000   -0.050000
    0.008000   -0.001000    0.007000
   -0.010000   -0.002000   -0.018000
    0.007000   -0.003000    0.020000
   -0.030000    0.007000    0.066000
    0.056000    0.224000    0.130000
   -0.020000   -0.059000   -0.040000
   -0.089000   -0.210000    0.132000
    0.088000    0.021000    0.031000
   -0.022000   -0.026000    0.178000
   -0.030000   -0.076000   -0.040000
    0.219000   -0.050000    0.184000
    0.199000    0.144000    0.071000
   -0.150000    0.159000   -0.056000
   -0.006000   -0.069000   -0.025000
    0.033000    0.021000   -0.037000
   -0.163000    0.059000   -0.119000
   -0.231000   -0.049000   -0.148000
    0.001000   -0.014000   -0.039000
    0.017000   -0.054000   -0.067000
   -0.006000   -0.019000   -0.026000
   -0.004000    0.001000    0.005000
    0.000000   -0.000000   -0.038000
   -0.026000   -0.035000   -0.062000
   -0.007000   -0.130000   -0.236000
   -0.007000   -0.007000    0.003000
    0.046000    0.015000    0.004000
vibration  106
    0.000000   -0.000000   -0.001000
   -0.004000    0.002000    0.002000
    0.029000   -0.010000   -0.005000
   -0.045000   -0.038000   -0.006000
   -0.084000    0.047000    0.174000
    0.120000   -0.015000   -0.017000
    0.079000    0.126000    0.051000
   -0.027000   -0.033000    0.001000
   -0.047000   -0.022000    0.018000
   -0.159000   -0.027000   -0.031000
   -0.121000    0.002000   -0.039000
   -0.049000   -0.033000    0.001000
    0.121000    0.075000    0.080000
    0.164000   -0.007000   -0.004000
   -0.085000    0.103000   -0.100000
    0.139000    0.111000   -0.006000
   -0.028000   -0.045000   -0.049000
   -0.010000    0.029000    0.058000
   -0.002000    0.010000    0.021000
    0.065000   -0.030000   -0.041000
    0.013000   -0.010000   -0.017000
   -0.002000   -0.031000   -0.068000
    0.014000   -0.010000   -0.015000
    0.088000   -0.017000   -0.000000
   -0.026000    0.003000   -0.005000
    0.086000   -0.079000   -0.114000
   -0.053000    0.026000    0.036000
    0.056000   -0.012000   -0.007000
    0.009000   -0.002000    0.007000
    0.034000   -0.001000    0.036000
   -0.020000    0.004000   -0.006000
   -0.012000    0.004000   -0.009000
   -0.021000    0.004000   -0.017000
    0.023000    0.001000   -0.133000
   -0.008000    0.002000    0.033000
   -0.184000    0.038000   -0.203000
    0.048000   -0.007000    0.073000
    0.022000   -0.008000   -0.044000
   -0.234000    0.018000    0.026000
    0.074000   -0.013000   -0.002000
   -0.131000    0.172000    0.040000
   -0.134000    0.131000   -0.108000
   -0.052000   -0.177000    0.057000
    0.058000    0.005000   -0.012000
    0.015000    0.007000    0.006000
    0.116000   -0.170000    0.028000
    0.089000   -0.156000    0.063000
    0.071000   -0.013000   -0.015000
    0.080000    0.069000    0.234000
   -0.080000    0.049000   -0.083000
   -0.126000    0.088000    0.141000
   -0.038000   -0.030000    0.021000
    0.020000    0.025000    0.283000
    0.023000   -0.000000   -0.014000
   -0.002000   -0.006000   -0.030000
   -0.033000    0.005000   -0.014000
    0.072000    0.002000   -0.015000
    0.057000    0.183000    0.187000
    0.030000    0.018000   -0.016000
   -0.031000   -0.010000   -0.005000
vibration  107
    0.002000    0.000000    0.000000
   -0.001000   -0.001000    0.001000
   -0.004000   -0.001000   -0.002000
    0.050000    0.042000   -0.018000
    0.103000   -0.069000   -0.217000
   -0.085000    0.026000   -0.031000
   -0.035000   -0.140000   -0.126000
    0.035000    0.039000   -0.034000
   -0.009000    0.045000    0.034000
    0.157000   -0.017000    0.114000
    0.232000    0.020000    0.064000
    0.062000    0.037000   -0.030000
   -0.195000   -0.024000   -0.142000
   -0.227000   -0.023000    0.055000
    0.069000   -0.064000    0.155000
   -0.169000   -0.150000    0.099000
    0.015000   -0.019000   -0.026000
    0.049000   -0.004000    0.007000
   -0.012000   -0.003000   -0.014000
   -0.185000    0.107000    0.154000
   -0.009000   -0.002000   -0.009000
    0.016000    0.025000    0.065000
   -0.010000   -0.005000   -0.015000
    0.107000   -0.016000    0.012000
   -0.023000   -0.001000   -0.014000
    0.170000   -0.129000   -0.201000
    0.009000    0.026000    0.068000
    0.011000   -0.001000   -0.069000
   -0.021000    0.004000    0.007000
    0.150000   -0.043000    0.239000
   -0.012000    0.001000    0.016000
    0.106000   -0.021000    0.004000
   -0.015000    0.003000    0.004000
    0.029000   -0.002000   -0.109000
   -0.008000    0.003000    0.018000
   -0.179000    0.036000   -0.214000
    0.057000   -0.012000    0.019000
   -0.008000    0.004000    0.026000
   -0.137000   -0.014000    0.003000
    0.041000    0.000000    0.005000
   -0.061000    0.115000    0.009000
   -0.087000    0.053000   -0.062000
   -0.024000   -0.090000    0.007000
    0.034000    0.010000    0.001000
   -0.006000    0.004000   -0.020000
    0.031000   -0.104000    0.004000
    0.068000   -0.102000    0.039000
    0.036000   -0.001000   -0.003000
    0.042000    0.042000    0.122000
   -0.021000    0.030000   -0.026000
   -0.034000    0.049000    0.095000
    0.035000    0.067000    0.018000
   -0.032000    0.057000   -0.215000
   -0.017000   -0.010000   -0.020000
   -0.009000   -0.002000   -0.001000
   -0.022000    0.005000    0.001000
    0.036000   -0.006000   -0.037000
    0.037000    0.062000    0.017000
   -0.018000   -0.004000    0.016000
    0.003000    0.000000   -0.004000
vibration  108
   -0.000000    0.000000   -0.001000
    0.003000    0.002000    0.003000
    0.013000   -0.004000   -0.006000
    0.017000    0.004000   -0.022000
    0.029000   -0.015000   -0.082000
    0.007000    0.017000   -0.065000
    0.023000   -0.034000   -0.068000
    0.014000    0.004000   -0.032000
   -0.024000    0.049000    0.058000
    0.020000   -0.041000    0.081000
    0.126000    0.041000    0.031000
    0.023000    0.003000   -0.031000
   -0.087000    0.043000   -0.073000
   -0.087000   -0.041000    0.067000
   -0.006000    0.030000    0.084000
   -0.065000   -0.049000    0.092000
   -0.023000   -0.108000   -0.147000
   -0.088000    0.062000    0.102000
   -0.020000    0.030000    0.063000
    0.372000   -0.205000   -0.316000
    0.051000   -0.015000   -0.012000
   -0.044000   -0.122000   -0.295000
    0.030000    0.000000    0.012000
   -0.148000    0.017000   -0.034000
    0.003000   -0.009000   -0.015000
   -0.151000    0.087000    0.131000
   -0.034000   -0.011000   -0.043000
    0.021000   -0.005000    0.080000
    0.027000   -0.007000    0.013000
   -0.190000    0.061000   -0.283000
    0.012000   -0.001000   -0.027000
   -0.183000    0.038000   -0.006000
    0.024000   -0.005000   -0.006000
   -0.048000    0.002000    0.174000
   -0.010000    0.002000   -0.028000
    0.189000   -0.039000    0.243000
   -0.056000    0.010000   -0.032000
    0.000000    0.013000    0.027000
   -0.023000   -0.004000   -0.003000
    0.006000    0.001000    0.003000
   -0.006000    0.021000   -0.002000
   -0.018000    0.002000   -0.010000
   -0.002000   -0.012000   -0.006000
    0.004000    0.002000    0.003000
    0.003000   -0.002000   -0.008000
   -0.001000   -0.015000    0.000000
    0.017000   -0.018000    0.003000
    0.005000    0.000000    0.002000
    0.007000    0.008000    0.017000
    0.003000    0.011000    0.002000
   -0.003000    0.007000    0.017000
   -0.009000    0.052000    0.063000
   -0.015000    0.155000    0.165000
    0.063000    0.013000   -0.022000
    0.004000   -0.000000   -0.020000
    0.022000   -0.002000    0.008000
    0.005000   -0.005000   -0.020000
    0.012000   -0.007000   -0.043000
    0.003000    0.011000    0.010000
   -0.007000   -0.003000   -0.003000
vibration  109
    0.001000    0.000000    0.002000
    0.004000   -0.003000   -0.004000
   -0.001000   -0.000000   -0.001000
   -0.009000   -0.005000    0.007000
   -0.017000    0.012000    0.037000
    0.010000   -0.007000    0.021000
    0.000000    0.027000    0.031000
   -0.005000   -0.004000    0.011000
   -0.000000   -0.020000   -0.015000
   -0.026000    0.011000   -0.029000
   -0.056000   -0.013000   -0.017000
   -0.011000   -0.004000    0.010000
    0.035000   -0.006000    0.029000
    0.047000    0.012000   -0.021000
   -0.003000   -0.005000   -0.036000
    0.032000    0.033000   -0.030000
    0.010000    0.053000    0.070000
    0.007000   -0.030000   -0.061000
    0.008000   -0.011000   -0.023000
   -0.051000    0.018000    0.031000
   -0.015000    0.012000    0.020000
   -0.003000    0.030000    0.063000
   -0.012000    0.011000    0.019000
   -0.100000    0.019000    0.002000
    0.032000   -0.005000    0.003000
   -0.122000    0.108000    0.151000
    0.047000   -0.029000   -0.048000
   -0.040000    0.011000   -0.027000
   -0.023000    0.003000    0.025000
   -0.019000   -0.011000    0.039000
    0.027000   -0.005000    0.009000
   -0.046000    0.010000    0.023000
    0.052000   -0.011000    0.034000
   -0.056000   -0.001000    0.316000
   -0.024000    0.006000   -0.079000
    0.286000   -0.062000    0.338000
   -0.066000    0.003000   -0.148000
   -0.061000    0.066000    0.256000
   -0.191000   -0.029000   -0.010000
    0.048000    0.006000    0.021000
   -0.063000    0.156000    0.002000
   -0.141000    0.012000   -0.081000
   -0.022000   -0.095000   -0.032000
    0.036000    0.015000    0.017000
    0.032000   -0.018000   -0.056000
    0.002000   -0.129000    0.002000
    0.125000   -0.144000    0.031000
    0.039000    0.000000    0.011000
    0.053000    0.056000    0.133000
    0.008000    0.086000    0.001000
   -0.038000    0.062000    0.133000
    0.002000   -0.030000   -0.037000
    0.017000   -0.089000   -0.082000
   -0.022000    0.004000    0.026000
   -0.004000    0.008000    0.036000
    0.064000    0.000000    0.040000
    0.026000   -0.045000   -0.164000
    0.087000   -0.090000   -0.418000
   -0.006000   -0.009000   -0.002000
    0.035000    0.006000   -0.019000
vibration  110
   -0.001000    0.000000    0.002000
    0.007000   -0.001000   -0.002000
    0.001000   -0.002000   -0.009000
   -0.000000   -0.004000   -0.004000
   -0.004000    0.007000    0.004000
    0.009000    0.000000   -0.010000
    0.006000    0.009000    0.002000
    0.001000   -0.003000   -0.004000
   -0.009000    0.006000    0.014000
   -0.017000   -0.008000    0.008000
   -0.001000    0.008000   -0.003000
    0.000000   -0.004000   -0.004000
   -0.005000    0.016000   -0.004000
    0.002000   -0.008000    0.009000
   -0.009000    0.016000    0.003000
    0.002000    0.011000    0.013000
   -0.003000   -0.013000   -0.018000
   -0.056000   -0.002000   -0.025000
   -0.008000    0.009000    0.016000
    0.201000   -0.125000   -0.189000
    0.020000    0.006000    0.023000
   -0.037000   -0.054000   -0.136000
    0.007000    0.011000    0.025000
   -0.199000    0.027000   -0.022000
    0.035000   -0.016000   -0.012000
   -0.266000    0.226000    0.269000
    0.037000   -0.034000   -0.071000
   -0.062000    0.012000   -0.057000
    0.020000   -0.001000   -0.024000
    0.146000   -0.086000    0.153000
   -0.037000    0.006000    0.021000
    0.206000   -0.032000   -0.008000
   -0.062000    0.012000   -0.021000
    0.088000   -0.007000   -0.408000
    0.072000   -0.012000    0.079000
   -0.206000    0.028000   -0.300000
    0.052000   -0.009000    0.149000
   -0.077000    0.016000    0.147000
    0.003000   -0.036000   -0.089000
   -0.001000    0.014000    0.031000
    0.055000    0.036000   -0.040000
   -0.067000   -0.074000   -0.011000
   -0.000000   -0.014000   -0.110000
    0.007000    0.007000    0.031000
   -0.018000   -0.029000   -0.102000
   -0.117000   -0.009000   -0.040000
    0.048000    0.008000   -0.016000
   -0.005000    0.007000    0.025000
    0.022000    0.031000   -0.033000
    0.054000    0.036000    0.051000
    0.053000   -0.014000   -0.008000
   -0.005000   -0.003000   -0.001000
    0.006000    0.006000    0.026000
    0.018000    0.019000    0.024000
    0.014000    0.009000    0.059000
    0.022000   -0.018000   -0.211000
   -0.023000    0.006000    0.008000
    0.013000   -0.027000   -0.124000
   -0.005000   -0.003000    0.004000
    0.022000    0.008000   -0.011000
vibration  111
   -0.001000    0.000000    0.000000
    0.008000    0.001000    0.001000
    0.011000   -0.002000   -0.004000
    0.002000   -0.012000   -0.015000
   -0.012000    0.028000   -0.007000
    0.027000    0.003000   -0.042000
    0.029000    0.029000   -0.002000
    0.009000   -0.010000   -0.019000
   -0.031000    0.037000    0.064000
   -0.059000   -0.041000    0.053000
    0.015000    0.030000   -0.008000
    0.004000   -0.012000   -0.020000
   -0.007000    0.053000   -0.017000
   -0.013000   -0.038000    0.054000
   -0.033000    0.059000    0.047000
   -0.009000    0.032000    0.059000
   -0.035000   -0.105000   -0.089000
    0.073000   -0.058000   -0.109000
    0.060000   -0.028000   -0.051000
   -0.282000    0.165000    0.285000
   -0.058000    0.010000   -0.005000
    0.056000    0.133000    0.335000
   -0.030000   -0.007000   -0.027000
    0.239000   -0.026000    0.037000
    0.003000    0.014000    0.029000
    0.213000   -0.169000   -0.158000
   -0.069000    0.034000    0.053000
    0.019000   -0.003000    0.073000
    0.044000   -0.013000    0.015000
   -0.240000    0.115000   -0.382000
   -0.004000    0.003000   -0.021000
   -0.142000    0.028000   -0.009000
    0.006000    0.000000   -0.037000
   -0.026000    0.002000    0.033000
    0.019000   -0.003000    0.006000
    0.151000   -0.037000    0.188000
   -0.058000    0.014000    0.083000
   -0.025000    0.014000    0.065000
    0.010000   -0.016000   -0.044000
   -0.003000    0.006000    0.015000
    0.032000    0.012000   -0.023000
   -0.026000   -0.034000   -0.001000
    0.002000   -0.001000   -0.056000
    0.002000    0.003000    0.015000
   -0.011000   -0.014000   -0.049000
   -0.058000    0.002000   -0.020000
    0.018000    0.013000   -0.011000
   -0.004000    0.003000    0.012000
    0.008000    0.013000   -0.022000
    0.027000    0.014000    0.025000
    0.027000   -0.010000   -0.010000
   -0.016000   -0.009000   -0.001000
   -0.004000    0.073000    0.118000
    0.002000    0.103000    0.144000
    0.032000   -0.018000   -0.056000
    0.035000   -0.012000   -0.109000
   -0.013000    0.005000    0.008000
    0.005000   -0.016000   -0.050000
    0.006000    0.014000    0.002000
   -0.006000   -0.001000   -0.007000
vibration  112
   -0.000000    0.002000    0.009000
   -0.001000   -0.003000   -0.001000
   -0.024000    0.004000    0.000000
   -0.001000    0.014000    0.015000
    0.014000   -0.032000    0.018000
   -0.034000   -0.004000    0.047000
   -0.040000   -0.036000    0.004000
   -0.009000    0.012000    0.021000
    0.031000   -0.048000   -0.075000
    0.061000    0.047000   -0.062000
   -0.012000   -0.034000    0.011000
   -0.001000    0.013000    0.024000
   -0.010000   -0.057000    0.011000
    0.006000    0.044000   -0.067000
    0.037000   -0.058000   -0.065000
    0.010000   -0.036000   -0.065000
    0.042000    0.137000    0.129000
    0.027000    0.062000    0.153000
   -0.043000    0.020000    0.039000
   -0.015000    0.031000    0.013000
    0.015000   -0.028000   -0.053000
    0.018000   -0.033000   -0.062000
    0.030000   -0.015000   -0.021000
    0.149000   -0.024000    0.001000
   -0.072000    0.026000    0.019000
    0.295000   -0.276000   -0.321000
   -0.046000    0.032000    0.059000
    0.060000   -0.011000    0.069000
    0.059000   -0.016000    0.044000
   -0.274000    0.135000   -0.417000
   -0.019000    0.006000   -0.029000
   -0.183000    0.037000   -0.015000
    0.007000    0.000000   -0.058000
   -0.030000    0.006000    0.023000
    0.027000   -0.005000    0.031000
    0.107000   -0.032000    0.143000
   -0.061000    0.014000    0.101000
   -0.046000    0.020000    0.109000
    0.000000   -0.018000   -0.046000
   -0.001000    0.009000    0.017000
    0.032000    0.011000   -0.018000
   -0.037000   -0.043000   -0.007000
   -0.002000   -0.011000   -0.062000
    0.004000    0.003000    0.017000
   -0.010000   -0.018000   -0.059000
   -0.067000   -0.007000   -0.024000
    0.020000    0.013000   -0.008000
   -0.004000    0.003000    0.013000
    0.014000    0.021000   -0.016000
    0.029000    0.019000    0.027000
    0.030000   -0.008000   -0.003000
    0.021000    0.006000   -0.004000
   -0.001000   -0.096000   -0.187000
   -0.037000   -0.144000   -0.195000
   -0.009000   -0.010000   -0.074000
    0.045000   -0.017000   -0.149000
   -0.014000    0.002000   -0.004000
    0.009000   -0.050000   -0.111000
    0.001000   -0.013000   -0.009000
    0.004000    0.001000   -0.010000
vibration  113
   -0.000000    0.000000   -0.000000
   -0.000000   -0.000000    0.000000
    0.006000   -0.003000   -0.003000
    0.000000    0.000000   -0.001000
    0.000000   -0.001000    0.002000
   -0.000000   -0.001000    0.002000
   -0.003000    0.000000    0.002000
   -0.000000   -0.000000   -0.000000
    0.000000    0.001000    0.000000
    0.000000   -0.000000    0.000000
    0.000000    0.000000    0.000000
   -0.000000    0.000000   -0.000000
    0.001000   -0.001000    0.000000
    0.001000   -0.001000    0.002000
    0.000000   -0.001000    0.001000
   -0.000000    0.000000    0.000000
   -0.000000   -0.001000   -0.001000
    0.000000    0.000000    0.000000
    0.000000   -0.000000   -0.000000
   -0.001000    0.001000    0.001000
   -0.000000   -0.000000   -0.000000
    0.000000    0.000000    0.001000
   -0.000000   -0.000000   -0.000000
    0.001000   -0.000000    0.000000
   -0.000000    0.000000    0.000000
    0.001000   -0.001000   -0.001000
   -0.000000    0.000000   -0.000000
   -0.001000    0.000000    0.002000
    0.001000   -0.000000   -0.001000
   -0.002000    0.001000   -0.005000
   -0.000000    0.000000   -0.001000
    0.000000    0.000000   -0.001000
   -0.001000    0.000000   -0.000000
    0.001000   -0.000000   -0.006000
    0.001000   -0.000000    0.002000
   -0.004000    0.001000   -0.005000
    0.001000   -0.000000    0.002000
   -0.001000   -0.001000   -0.003000
    0.011000   -0.031000    0.005000
    0.022000    0.111000   -0.034000
    0.021000   -0.360000    0.282000
   -0.015000   -0.462000   -0.032000
   -0.257000   -0.336000    0.110000
   -0.074000    0.053000   -0.010000
    0.316000   -0.048000   -0.022000
    0.245000   -0.209000    0.165000
    0.204000   -0.257000   -0.061000
    0.005000    0.017000    0.007000
   -0.033000   -0.052000   -0.016000
   -0.027000   -0.080000   -0.005000
   -0.002000   -0.007000   -0.063000
   -0.000000    0.000000    0.000000
    0.000000   -0.000000    0.001000
    0.000000    0.000000    0.000000
    0.000000   -0.000000   -0.000000
    0.000000   -0.000000   -0.003000
   -0.001000    0.002000    0.004000
    0.002000    0.005000   -0.015000
    0.000000    0.000000   -0.000000
    0.000000   -0.000000    0.001000
vibration  114
    0.000000    0.000000   -0.000000
    0.000000    0.000000    0.000000
   -0.001000    0.001000    0.002000
    0.013000   -0.000000   -0.001000
   -0.004000    0.032000    0.019000
   -0.063000   -0.002000   -0.005000
   -0.028000   -0.024000    0.009000
    0.114000    0.042000    0.013000
   -0.303000   -0.288000    0.060000
   -0.486000   -0.006000    0.029000
   -0.343000   -0.164000   -0.222000
    0.054000   -0.049000    0.052000
   -0.271000    0.187000   -0.091000
   -0.214000    0.063000   -0.264000
   -0.065000    0.273000   -0.199000
   -0.034000   -0.001000   -0.010000
   -0.001000   -0.003000    0.000000
   -0.000000    0.001000    0.002000
   -0.002000    0.001000    0.002000
    0.005000   -0.003000   -0.005000
    0.001000   -0.000000   -0.000000
   -0.001000   -0.003000   -0.006000
    0.001000   -0.000000   -0.000000
   -0.002000   -0.000000   -0.001000
   -0.001000   -0.000000   -0.000000
   -0.000000   -0.000000   -0.001000
   -0.000000    0.000000    0.001000
   -0.001000    0.000000   -0.000000
   -0.001000    0.000000   -0.001000
    0.001000   -0.000000    0.002000
    0.001000   -0.000000    0.000000
    0.001000   -0.000000    0.000000
    0.000000   -0.000000    0.001000
   -0.000000   -0.000000    0.002000
   -0.001000    0.000000   -0.001000
    0.001000   -0.000000    0.002000
    0.000000   -0.000000   -0.001000
    0.001000   -0.000000   -0.002000
   -0.002000   -0.000000    0.000000
    0.001000    0.003000   -0.001000
   -0.002000   -0.011000    0.011000
   -0.003000   -0.014000   -0.003000
   -0.008000   -0.011000    0.004000
    0.005000   -0.002000    0.000000
   -0.020000    0.004000    0.001000
   -0.017000    0.009000   -0.011000
   -0.014000    0.014000    0.007000
    0.004000    0.003000    0.004000
   -0.004000   -0.013000   -0.017000
   -0.023000   -0.014000   -0.010000
   -0.008000   -0.003000   -0.020000
    0.003000    0.005000    0.003000
    0.003000   -0.013000   -0.026000
   -0.000000   -0.002000   -0.002000
    0.001000   -0.000000    0.000000
   -0.001000    0.000000    0.002000
    0.000000    0.000000   -0.000000
   -0.001000   -0.004000    0.005000
    0.000000    0.001000    0.000000
    0.000000    0.000000    0.000000
vibration  115
    0.000000   -0.000000   -0.000000
   -0.001000   -0.000000   -0.000000
    0.003000   -0.001000    0.001000
    0.006000    0.001000   -0.013000
   -0.002000    0.005000    0.053000
   -0.024000   -0.025000    0.046000
   -0.036000    0.013000    0.035000
   -0.001000    0.000000   -0.001000
    0.001000    0.006000    0.002000
    0.005000   -0.003000    0.008000
    0.004000   -0.003000    0.001000
   -0.007000    0.009000   -0.009000
    0.042000   -0.037000    0.012000
    0.027000   -0.013000    0.049000
    0.011000   -0.043000    0.036000
   -0.000000   -0.002000    0.004000
   -0.000000    0.000000    0.001000
    0.001000   -0.000000    0.000000
   -0.001000    0.000000    0.001000
    0.001000   -0.001000   -0.001000
   -0.000000   -0.000000   -0.001000
   -0.000000    0.000000    0.000000
    0.001000   -0.000000    0.000000
   -0.001000   -0.000000   -0.000000
   -0.000000    0.000000    0.001000
   -0.001000    0.001000    0.001000
   -0.001000   -0.000000   -0.001000
   -0.002000    0.001000   -0.001000
   -0.002000    0.000000   -0.001000
    0.001000   -0.000000    0.003000
    0.003000   -0.001000    0.001000
   -0.003000    0.000000    0.002000
    0.001000   -0.000000    0.002000
   -0.003000    0.000000    0.012000
   -0.004000    0.001000   -0.005000
    0.008000   -0.001000    0.011000
    0.002000   -0.001000   -0.004000
   -0.008000   -0.001000   -0.002000
   -0.033000   -0.004000   -0.008000
    0.023000    0.055000   -0.014000
   -0.021000   -0.176000    0.176000
   -0.062000   -0.237000   -0.048000
   -0.131000   -0.190000    0.039000
    0.088000   -0.045000    0.011000
   -0.345000    0.053000   -0.009000
   -0.304000    0.159000   -0.198000
   -0.243000    0.261000    0.111000
    0.058000    0.040000    0.059000
   -0.089000   -0.244000   -0.215000
   -0.296000   -0.161000   -0.122000
   -0.190000   -0.015000   -0.283000
    0.001000    0.000000   -0.000000
   -0.001000    0.001000   -0.003000
   -0.000000   -0.000000   -0.000000
    0.002000   -0.000000    0.001000
   -0.000000    0.001000    0.006000
    0.009000   -0.002000   -0.003000
    0.008000    0.031000    0.017000
    0.000000   -0.000000   -0.000000
    0.003000    0.000000   -0.000000
vibration  116
   -0.000000   -0.000000   -0.000000
   -0.000000    0.000000   -0.001000
    0.002000   -0.001000   -0.002000
   -0.043000   -0.008000    0.095000
    0.010000   -0.029000   -0.379000
    0.157000    0.177000   -0.326000
    0.267000   -0.088000   -0.262000
   -0.058000   -0.027000    0.003000
    0.164000    0.124000   -0.050000
    0.242000    0.030000   -0.077000
    0.161000    0.121000    0.118000
    0.038000   -0.052000    0.055000
   -0.245000    0.227000   -0.068000
   -0.133000    0.081000   -0.294000
   -0.063000    0.243000   -0.225000
    0.019000    0.017000   -0.023000
    0.004000    0.002000   -0.003000
   -0.001000   -0.001000   -0.003000
    0.003000   -0.002000   -0.003000
   -0.007000    0.004000    0.006000
   -0.001000    0.001000    0.002000
    0.001000    0.003000    0.006000
   -0.002000    0.001000    0.000000
    0.000000    0.000000    0.001000
    0.002000   -0.001000   -0.001000
   -0.002000    0.002000    0.003000
    0.002000   -0.000000    0.000000
    0.002000   -0.001000   -0.001000
    0.000000   -0.000000    0.002000
   -0.000000   -0.000000    0.001000
   -0.001000    0.000000   -0.000000
   -0.002000    0.000000    0.000000
    0.001000   -0.000000   -0.001000
   -0.001000    0.000000    0.003000
    0.000000   -0.000000    0.001000
   -0.000000    0.000000    0.000000
   -0.001000    0.000000   -0.001000
   -0.001000   -0.000000   -0.001000
   -0.004000   -0.001000   -0.001000
    0.003000    0.008000   -0.002000
   -0.003000   -0.027000    0.026000
   -0.008000   -0.035000   -0.007000
   -0.020000   -0.028000    0.007000
    0.012000   -0.006000    0.001000
   -0.045000    0.007000   -0.001000
   -0.040000    0.021000   -0.026000
   -0.032000    0.034000    0.014000
    0.006000    0.004000    0.006000
   -0.010000   -0.026000   -0.022000
   -0.030000   -0.018000   -0.012000
   -0.020000   -0.002000   -0.030000
   -0.006000   -0.005000    0.001000
    0.008000   -0.011000    0.030000
   -0.000000    0.002000    0.003000
   -0.003000    0.001000    0.000000
    0.000000    0.000000    0.001000
    0.001000   -0.000000    0.000000
    0.001000    0.003000   -0.001000
   -0.001000   -0.000000    0.000000
    0.000000    0.000000    0.000000
vibration  117
   -0.005000    0.001000   -0.000000
    0.004000   -0.000000   -0.000000
    0.003000   -0.001000   -0.005000
   -0.003000   -0.002000    0.005000
   -0.002000    0.002000   -0.021000
    0.011000    0.009000   -0.019000
    0.018000   -0.000000   -0.012000
   -0.005000   -0.003000   -0.000000
    0.012000    0.013000   -0.000000
    0.017000   -0.000000   -0.003000
    0.011000    0.010000    0.008000
    0.001000   -0.003000    0.002000
   -0.010000    0.013000   -0.003000
   -0.004000    0.002000   -0.011000
   -0.004000    0.013000   -0.010000
    0.003000    0.004000   -0.001000
    0.001000   -0.003000   -0.009000
    0.086000    0.004000    0.032000
   -0.066000    0.068000    0.131000
    0.162000   -0.058000   -0.089000
   -0.033000   -0.062000   -0.157000
    0.082000    0.051000    0.145000
    0.114000   -0.033000   -0.020000
    0.329000   -0.059000    0.029000
   -0.126000    0.102000    0.180000
    0.217000   -0.096000   -0.145000
   -0.211000   -0.002000   -0.119000
   -0.232000    0.054000    0.075000
   -0.100000    0.027000   -0.209000
    0.203000   -0.028000    0.182000
    0.094000   -0.023000    0.046000
    0.341000   -0.082000    0.023000
   -0.038000    0.004000    0.150000
    0.086000   -0.009000   -0.138000
   -0.046000    0.010000   -0.142000
    0.133000   -0.019000    0.098000
    0.081000   -0.017000   -0.009000
   -0.003000    0.005000    0.025000
    0.002000   -0.001000   -0.006000
   -0.001000   -0.002000    0.003000
    0.005000    0.008000   -0.010000
   -0.005000    0.007000    0.000000
    0.007000    0.008000   -0.013000
   -0.003000    0.002000    0.002000
    0.015000   -0.006000   -0.009000
    0.004000   -0.008000    0.006000
    0.012000   -0.008000   -0.007000
   -0.002000   -0.001000    0.001000
    0.005000    0.010000   -0.003000
    0.008000    0.009000    0.005000
    0.010000   -0.002000    0.006000
   -0.003000   -0.002000    0.002000
    0.004000   -0.001000    0.015000
    0.002000   -0.005000    0.002000
    0.310000   -0.084000    0.035000
    0.006000   -0.003000   -0.018000
   -0.005000   -0.000000   -0.003000
    0.002000   -0.015000   -0.031000
    0.001000   -0.001000   -0.002000
    0.001000    0.000000   -0.000000
vibration  118
   -0.000000    0.000000    0.000000
    0.001000    0.000000   -0.001000
   -0.005000    0.003000    0.004000
    0.012000   -0.000000   -0.026000
   -0.009000    0.023000    0.103000
   -0.049000   -0.053000    0.093000
   -0.065000    0.034000    0.075000
   -0.018000   -0.008000   -0.003000
    0.049000    0.054000   -0.001000
    0.085000   -0.001000   -0.004000
    0.054000    0.036000    0.036000
    0.013000   -0.014000    0.012000
   -0.065000    0.058000   -0.021000
   -0.055000    0.017000   -0.073000
   -0.021000    0.078000   -0.048000
   -0.001000    0.001000    0.004000
    0.003000    0.002000   -0.000000
   -0.001000    0.000000   -0.000000
    0.001000   -0.000000   -0.000000
   -0.000000    0.001000    0.001000
    0.000000    0.000000    0.000000
    0.000000    0.000000    0.001000
   -0.001000   -0.000000   -0.000000
    0.002000   -0.000000    0.000000
   -0.000000    0.000000    0.000000
    0.002000   -0.001000   -0.002000
    0.001000    0.000000    0.000000
    0.001000   -0.000000    0.000000
    0.000000   -0.000000   -0.000000
    0.002000   -0.000000    0.001000
   -0.001000    0.000000   -0.000000
    0.003000   -0.000000   -0.001000
   -0.000000    0.000000   -0.000000
    0.001000   -0.000000   -0.004000
    0.001000   -0.000000    0.001000
   -0.004000    0.001000   -0.005000
   -0.001000    0.000000    0.001000
    0.009000    0.001000    0.003000
   -0.006000   -0.008000   -0.015000
   -0.012000   -0.053000    0.023000
    0.013000    0.183000   -0.160000
   -0.004000    0.251000    0.016000
    0.135000    0.170000   -0.095000
   -0.051000    0.034000    0.001000
    0.226000   -0.049000   -0.051000
    0.175000   -0.153000    0.125000
    0.163000   -0.162000   -0.069000
    0.060000    0.051000    0.077000
   -0.094000   -0.269000   -0.284000
   -0.358000   -0.226000   -0.133000
   -0.176000   -0.042000   -0.379000
   -0.000000   -0.001000   -0.001000
    0.002000    0.007000    0.014000
   -0.000000   -0.001000   -0.001000
   -0.001000    0.000000   -0.000000
   -0.000000    0.000000   -0.001000
    0.001000    0.002000    0.002000
    0.007000   -0.022000   -0.039000
   -0.001000   -0.001000    0.001000
   -0.006000   -0.001000   -0.001000
vibration  119
   -0.000000   -0.000000   -0.000000
   -0.000000    0.000000    0.000000
    0.002000   -0.000000    0.002000
    0.038000   -0.002000   -0.093000
   -0.027000    0.064000    0.362000
   -0.139000   -0.190000    0.339000
   -0.231000    0.138000    0.281000
   -0.053000   -0.026000   -0.011000
    0.147000    0.173000    0.003000
    0.261000   -0.007000   -0.008000
    0.166000    0.114000    0.108000
    0.041000   -0.046000    0.038000
   -0.207000    0.193000   -0.065000
   -0.179000    0.053000   -0.238000
   -0.071000    0.255000   -0.149000
   -0.003000    0.006000    0.014000
    0.007000    0.003000   -0.001000
    0.003000   -0.000000    0.000000
   -0.000000   -0.000000   -0.000000
   -0.006000    0.004000    0.005000
   -0.002000   -0.000000   -0.002000
    0.001000    0.002000    0.006000
    0.001000    0.000000    0.001000
   -0.002000    0.001000    0.001000
   -0.000000    0.001000    0.001000
   -0.002000    0.003000    0.004000
   -0.000000   -0.002000   -0.004000
    0.001000   -0.000000   -0.003000
   -0.000000    0.000000    0.001000
    0.004000   -0.002000    0.007000
   -0.001000    0.000000    0.001000
    0.004000   -0.001000    0.001000
    0.001000   -0.000000   -0.001000
    0.000000    0.000000    0.003000
    0.001000   -0.000000   -0.000000
    0.003000   -0.001000    0.003000
   -0.003000    0.000000   -0.001000
   -0.001000   -0.000000   -0.001000
    0.002000    0.003000    0.006000
    0.003000    0.015000   -0.007000
   -0.005000   -0.050000    0.044000
    0.004000   -0.069000   -0.003000
   -0.038000   -0.046000    0.030000
    0.014000   -0.010000   -0.001000
   -0.062000    0.015000    0.019000
   -0.045000    0.045000   -0.033000
   -0.044000    0.042000    0.019000
   -0.018000   -0.016000   -0.024000
    0.031000    0.085000    0.087000
    0.108000    0.070000    0.040000
    0.056000    0.013000    0.118000
   -0.001000   -0.000000   -0.004000
    0.008000    0.013000    0.044000
   -0.001000   -0.001000   -0.000000
   -0.001000    0.000000    0.002000
    0.000000    0.000000    0.001000
   -0.001000   -0.001000   -0.001000
   -0.002000    0.000000    0.015000
   -0.003000   -0.002000    0.001000
    0.001000    0.000000    0.000000
vibration  120
    0.002000    0.000000    0.000000
   -0.001000   -0.000000   -0.000000
    0.001000   -0.000000    0.001000
    0.001000    0.000000   -0.000000
   -0.000000    0.002000    0.003000
   -0.007000   -0.000000    0.000000
   -0.002000   -0.003000   -0.001000
   -0.000000    0.000000   -0.001000
    0.005000    0.007000    0.003000
    0.004000   -0.004000    0.008000
    0.002000   -0.004000    0.000000
    0.002000    0.000000    0.001000
   -0.010000   -0.004000   -0.004000
   -0.009000   -0.000000   -0.001000
   -0.000000    0.006000   -0.007000
   -0.003000   -0.002000   -0.001000
   -0.009000   -0.007000    0.001000
    0.129000    0.008000    0.070000
   -0.020000   -0.013000   -0.040000
   -0.248000    0.127000    0.179000
   -0.052000   -0.002000   -0.028000
   -0.018000    0.047000    0.095000
    0.043000    0.020000    0.061000
   -0.228000    0.048000    0.004000
    0.039000   -0.021000   -0.031000
   -0.185000    0.116000    0.186000
    0.007000   -0.036000   -0.080000
   -0.057000    0.013000    0.189000
    0.014000   -0.004000   -0.005000
   -0.259000    0.078000   -0.375000
    0.138000   -0.023000   -0.082000
   -0.357000    0.068000   -0.037000
   -0.092000    0.016000    0.071000
   -0.037000    0.012000   -0.101000
   -0.077000    0.015000    0.006000
   -0.281000    0.062000   -0.263000
    0.254000   -0.051000   -0.068000
   -0.028000   -0.005000    0.025000
   -0.006000    0.001000   -0.002000
    0.003000   -0.002000    0.001000
   -0.014000    0.007000    0.008000
   -0.024000    0.009000   -0.013000
    0.010000    0.009000   -0.014000
    0.001000    0.002000    0.002000
    0.013000   -0.007000   -0.014000
   -0.008000   -0.021000   -0.002000
   -0.003000   -0.003000    0.007000
    0.001000   -0.002000    0.000000
    0.005000    0.005000   -0.007000
   -0.006000    0.019000   -0.004000
   -0.001000    0.005000    0.016000
    0.002000   -0.001000    0.001000
   -0.007000    0.017000    0.011000
   -0.018000   -0.007000   -0.008000
   -0.123000    0.029000   -0.024000
   -0.033000    0.001000   -0.015000
   -0.001000   -0.002000   -0.000000
    0.009000   -0.006000   -0.067000
    0.009000    0.006000   -0.006000
    0.026000    0.008000    0.001000
vibration  121
    0.001000    0.000000   -0.002000
   -0.001000    0.001000    0.001000
    0.002000   -0.001000   -0.000000
    0.001000   -0.000000    0.006000
   -0.003000    0.012000   -0.014000
   -0.022000    0.016000   -0.037000
    0.015000   -0.027000   -0.034000
    0.005000    0.001000   -0.002000
   -0.006000    0.005000    0.014000
   -0.015000   -0.009000    0.020000
   -0.011000   -0.011000   -0.011000
    0.001000    0.003000   -0.005000
    0.020000   -0.026000    0.004000
   -0.027000   -0.012000    0.027000
   -0.007000    0.011000    0.026000
   -0.007000   -0.003000    0.003000
   -0.016000   -0.035000   -0.037000
    0.279000    0.003000    0.111000
   -0.097000    0.042000    0.055000
   -0.279000    0.163000    0.228000
   -0.124000   -0.065000   -0.204000
    0.039000    0.121000    0.288000
    0.198000    0.013000    0.113000
   -0.235000    0.051000    0.025000
   -0.053000    0.051000    0.096000
   -0.199000    0.168000    0.245000
   -0.067000   -0.105000   -0.299000
    0.107000   -0.025000   -0.162000
    0.068000   -0.016000    0.120000
    0.041000   -0.031000    0.098000
   -0.150000    0.028000    0.018000
    0.086000   -0.008000   -0.007000
    0.063000   -0.009000   -0.123000
   -0.003000   -0.000000    0.046000
    0.086000   -0.018000    0.107000
   -0.006000   -0.007000   -0.023000
   -0.158000    0.030000   -0.010000
    0.015000   -0.002000   -0.033000
    0.001000    0.001000    0.005000
   -0.001000   -0.001000   -0.002000
    0.001000    0.005000   -0.008000
    0.021000    0.002000    0.010000
   -0.002000    0.001000    0.020000
   -0.001000   -0.001000   -0.003000
   -0.007000    0.008000    0.019000
    0.014000    0.018000    0.005000
    0.005000   -0.006000   -0.004000
    0.001000    0.003000   -0.000000
   -0.011000   -0.016000    0.010000
    0.001000   -0.023000    0.001000
   -0.012000   -0.002000   -0.021000
   -0.001000   -0.003000    0.008000
   -0.021000    0.084000    0.088000
   -0.018000    0.012000    0.028000
   -0.084000    0.033000    0.062000
    0.007000    0.005000    0.047000
    0.005000   -0.001000   -0.002000
   -0.008000    0.016000    0.066000
    0.012000    0.009000   -0.006000
   -0.010000   -0.003000    0.001000
vibration  122
   -0.000000    0.000000   -0.000000
   -0.000000   -0.000000    0.000000
    0.001000   -0.000000    0.000000
    0.019000   -0.003000    0.011000
   -0.047000    0.133000    0.101000
   -0.232000    0.037000   -0.111000
    0.005000   -0.132000   -0.109000
   -0.002000    0.008000   -0.040000
    0.058000    0.332000    0.241000
    0.101000   -0.213000    0.472000
   -0.142000   -0.250000   -0.116000
   -0.017000   -0.000000    0.021000
   -0.110000    0.136000   -0.023000
    0.276000    0.071000   -0.107000
    0.094000   -0.216000   -0.137000
   -0.002000    0.004000   -0.012000
   -0.005000    0.000000    0.008000
    0.000000   -0.000000   -0.000000
   -0.001000    0.000000    0.000000
    0.003000   -0.003000   -0.005000
    0.001000    0.001000    0.002000
   -0.002000   -0.003000   -0.007000
    0.001000   -0.001000   -0.001000
   -0.004000   -0.000000   -0.002000
   -0.001000   -0.000000   -0.000000
    0.000000   -0.001000   -0.002000
   -0.001000    0.001000    0.002000
    0.000000   -0.000000   -0.002000
   -0.000000    0.000000    0.000000
    0.000000   -0.000000    0.001000
    0.000000   -0.000000    0.001000
   -0.001000    0.000000    0.001000
    0.001000   -0.000000   -0.001000
   -0.001000    0.000000    0.004000
   -0.000000    0.000000   -0.000000
    0.002000   -0.001000    0.003000
   -0.001000    0.000000    0.001000
   -0.001000   -0.001000   -0.002000
    0.002000    0.002000    0.001000
   -0.008000   -0.001000   -0.008000
    0.017000    0.043000   -0.056000
    0.117000   -0.031000    0.061000
   -0.024000   -0.007000    0.115000
    0.005000    0.012000    0.007000
    0.061000   -0.047000   -0.127000
   -0.068000   -0.164000   -0.024000
   -0.073000    0.044000    0.052000
    0.003000   -0.008000    0.001000
    0.009000   -0.009000   -0.070000
   -0.038000    0.099000   -0.026000
   -0.023000    0.022000    0.069000
    0.002000   -0.002000   -0.003000
   -0.005000    0.019000    0.017000
   -0.000000   -0.001000   -0.001000
    0.001000   -0.000000   -0.000000
   -0.000000   -0.000000    0.000000
    0.000000    0.000000    0.001000
    0.000000    0.001000   -0.001000
    0.004000    0.002000   -0.003000
    0.001000    0.000000    0.000000
vibration  123
   -0.000000   -0.000000   -0.000000
   -0.000000    0.000000   -0.000000
    0.003000   -0.001000   -0.001000
   -0.007000    0.000000   -0.004000
    0.012000   -0.035000   -0.039000
    0.075000   -0.016000    0.043000
    0.009000    0.053000    0.036000
    0.000000   -0.002000    0.015000
   -0.018000   -0.128000   -0.097000
   -0.042000    0.081000   -0.178000
    0.058000    0.089000    0.046000
    0.007000   -0.000000   -0.008000
    0.044000   -0.051000    0.010000
   -0.108000   -0.027000    0.040000
   -0.037000    0.084000    0.055000
    0.001000   -0.002000    0.005000
    0.002000   -0.000000   -0.003000
    0.000000    0.000000   -0.000000
    0.000000    0.000000    0.000000
   -0.000000    0.001000    0.001000
   -0.000000   -0.000000   -0.001000
    0.001000    0.001000    0.002000
    0.000000    0.000000    0.000000
    0.001000   -0.000000    0.001000
   -0.000000    0.000000    0.001000
    0.000000    0.000000    0.000000
    0.000000   -0.000000   -0.001000
    0.000000   -0.000000   -0.002000
   -0.000000    0.000000    0.000000
    0.001000   -0.000000    0.002000
   -0.000000    0.000000    0.001000
   -0.001000    0.000000    0.001000
    0.001000   -0.000000   -0.001000
   -0.001000    0.000000    0.004000
   -0.000000    0.000000    0.000000
    0.001000   -0.000000    0.003000
   -0.001000    0.000000    0.000000
   -0.002000   -0.002000   -0.005000
    0.003000    0.007000    0.002000
   -0.020000   -0.003000   -0.023000
    0.036000    0.121000   -0.145000
    0.307000   -0.086000    0.159000
   -0.060000   -0.013000    0.310000
    0.014000    0.030000    0.018000
    0.162000   -0.130000   -0.348000
   -0.182000   -0.445000   -0.063000
   -0.198000    0.126000    0.136000
    0.009000   -0.021000    0.004000
    0.024000   -0.022000   -0.174000
   -0.099000    0.239000   -0.066000
   -0.059000    0.052000    0.162000
   -0.001000    0.001000    0.001000
    0.002000   -0.007000   -0.006000
    0.000000    0.001000    0.001000
    0.000000    0.000000    0.001000
   -0.000000    0.000000    0.002000
    0.001000    0.000000    0.003000
    0.002000   -0.001000   -0.014000
   -0.001000   -0.001000    0.001000
    0.002000    0.001000    0.001000
vibration  124
    0.000000    0.000000    0.000000
   -0.000000    0.000000   -0.000000
   -0.000000    0.001000    0.002000
    0.014000    0.003000    0.002000
   -0.020000    0.053000    0.120000
   -0.164000    0.037000   -0.102000
   -0.034000   -0.136000   -0.093000
   -0.003000    0.003000    0.005000
    0.016000   -0.064000   -0.079000
   -0.045000    0.028000   -0.062000
    0.061000   -0.008000    0.034000
   -0.007000   -0.009000   -0.008000
    0.099000    0.123000    0.050000
    0.002000    0.029000   -0.090000
   -0.021000    0.002000    0.128000
    0.004000   -0.004000    0.008000
    0.006000    0.002000   -0.010000
   -0.055000    0.023000    0.031000
    0.043000   -0.008000    0.003000
   -0.019000    0.036000    0.074000
    0.006000   -0.020000   -0.042000
    0.089000    0.061000    0.180000
   -0.071000    0.016000    0.003000
    0.204000   -0.007000    0.074000
    0.027000    0.004000    0.019000
    0.059000   -0.015000   -0.000000
    0.027000   -0.023000   -0.038000
    0.020000   -0.006000    0.085000
    0.036000   -0.005000   -0.027000
    0.051000   -0.010000   -0.022000
   -0.071000    0.015000   -0.030000
    0.238000   -0.045000   -0.074000
   -0.012000    0.000000    0.080000
    0.135000   -0.019000   -0.274000
    0.050000   -0.010000    0.001000
   -0.046000    0.009000   -0.145000
   -0.050000    0.009000   -0.063000
    0.009000    0.007000    0.012000
   -0.004000   -0.018000   -0.000000
   -0.013000    0.014000    0.012000
    0.217000   -0.119000   -0.098000
    0.065000    0.120000    0.043000
   -0.081000   -0.140000   -0.145000
   -0.002000   -0.003000   -0.013000
   -0.017000    0.065000    0.189000
    0.013000    0.158000   -0.008000
    0.045000   -0.124000    0.026000
    0.019000   -0.018000    0.004000
   -0.024000   -0.115000   -0.203000
   -0.096000    0.335000   -0.073000
   -0.151000    0.105000    0.242000
   -0.001000    0.001000    0.003000
    0.001000    0.014000    0.029000
    0.011000   -0.005000   -0.011000
   -0.030000    0.010000   -0.012000
    0.013000   -0.001000    0.016000
   -0.001000   -0.002000   -0.005000
    0.004000   -0.026000   -0.050000
   -0.004000   -0.003000    0.003000
   -0.006000   -0.002000   -0.001000
vibration  125
    0.000000    0.000000    0.000000
   -0.000000   -0.000000    0.000000
    0.004000   -0.001000   -0.001000
   -0.007000    0.003000   -0.005000
    0.034000   -0.086000   -0.051000
    0.126000   -0.014000    0.048000
   -0.024000    0.055000    0.064000
    0.008000   -0.009000   -0.002000
   -0.077000    0.018000    0.099000
    0.065000    0.009000   -0.026000
   -0.082000    0.112000   -0.037000
   -0.002000    0.008000    0.010000
   -0.109000   -0.023000   -0.045000
    0.112000    0.007000    0.023000
    0.054000   -0.095000   -0.129000
   -0.006000   -0.001000    0.002000
    0.005000   -0.000000   -0.013000
   -0.042000    0.018000    0.024000
    0.033000   -0.006000    0.003000
   -0.014000    0.028000    0.058000
    0.004000   -0.016000   -0.034000
    0.070000    0.048000    0.141000
   -0.055000    0.012000    0.003000
    0.159000   -0.005000    0.058000
    0.021000    0.003000    0.015000
    0.045000   -0.011000    0.001000
    0.021000   -0.018000   -0.031000
    0.014000   -0.005000    0.063000
    0.028000   -0.004000   -0.019000
    0.036000   -0.007000   -0.019000
   -0.053000    0.012000   -0.022000
    0.176000   -0.033000   -0.055000
   -0.009000    0.000000    0.060000
    0.100000   -0.014000   -0.203000
    0.037000   -0.007000    0.000000
   -0.032000    0.006000   -0.106000
   -0.037000    0.007000   -0.048000
    0.001000    0.005000    0.012000
   -0.008000    0.014000   -0.002000
    0.014000   -0.015000   -0.023000
   -0.276000    0.191000    0.093000
   -0.005000   -0.190000   -0.017000
    0.082000    0.169000    0.278000
    0.004000   -0.004000    0.017000
   -0.045000   -0.059000   -0.197000
    0.029000   -0.111000    0.029000
   -0.007000    0.162000   -0.083000
   -0.018000    0.020000   -0.002000
    0.028000    0.123000    0.217000
    0.095000   -0.356000    0.075000
    0.160000   -0.111000   -0.255000
   -0.001000    0.004000    0.006000
    0.000000   -0.004000   -0.003000
    0.009000   -0.003000   -0.007000
   -0.023000    0.008000   -0.008000
    0.011000   -0.000000    0.012000
    0.001000   -0.004000   -0.009000
    0.003000    0.006000   -0.016000
   -0.005000   -0.003000    0.004000
   -0.002000   -0.001000   -0.001000
vibration  126
   -0.000000    0.000000   -0.000000
   -0.000000   -0.000000    0.000000
    0.002000   -0.000000    0.001000
    0.027000    0.019000    0.007000
    0.011000   -0.031000    0.302000
   -0.267000    0.114000   -0.267000
   -0.180000   -0.362000   -0.182000
   -0.008000    0.004000    0.007000
    0.033000   -0.090000   -0.123000
   -0.062000    0.043000   -0.094000
    0.103000   -0.010000    0.058000
   -0.012000   -0.027000   -0.020000
    0.273000    0.291000    0.134000
   -0.049000    0.062000   -0.217000
   -0.074000    0.055000    0.348000
    0.012000    0.001000    0.010000
    0.001000    0.002000    0.002000
    0.004000   -0.002000   -0.003000
   -0.003000    0.000000   -0.001000
    0.001000   -0.003000   -0.006000
   -0.001000    0.002000    0.005000
   -0.008000   -0.005000   -0.016000
    0.006000   -0.001000   -0.000000
   -0.019000    0.001000   -0.007000
   -0.002000   -0.001000   -0.002000
   -0.006000    0.002000    0.001000
   -0.003000    0.002000    0.004000
   -0.003000    0.001000   -0.010000
   -0.006000    0.001000    0.002000
   -0.005000    0.001000    0.005000
    0.010000   -0.002000    0.004000
   -0.029000    0.005000    0.009000
    0.001000   -0.000000   -0.009000
   -0.016000    0.002000    0.034000
   -0.007000    0.001000   -0.001000
    0.007000   -0.001000    0.019000
    0.007000   -0.001000    0.008000
   -0.002000   -0.001000    0.000000
   -0.000000    0.007000    0.000000
    0.008000   -0.007000   -0.008000
   -0.128000    0.074000    0.055000
   -0.029000   -0.078000   -0.021000
    0.043000    0.080000    0.098000
    0.001000   -0.000000    0.007000
   -0.007000   -0.029000   -0.092000
    0.004000   -0.063000    0.009000
   -0.013000    0.069000   -0.026000
   -0.009000    0.008000   -0.002000
    0.016000    0.062000    0.099000
    0.045000   -0.162000    0.035000
    0.079000   -0.052000   -0.114000
   -0.001000   -0.003000   -0.003000
    0.005000    0.001000    0.020000
   -0.001000    0.000000    0.001000
    0.004000   -0.001000    0.002000
   -0.001000    0.000000   -0.003000
   -0.000000   -0.000000   -0.001000
    0.000000    0.009000    0.008000
    0.000000   -0.000000   -0.000000
    0.002000    0.000000   -0.000000
vibration  127
    0.000000   -0.000000   -0.000000
    0.000000    0.000000   -0.000000
   -0.001000    0.001000    0.001000
    0.002000    0.020000   -0.010000
    0.089000   -0.225000    0.093000
    0.108000    0.042000   -0.066000
   -0.180000   -0.121000    0.022000
    0.018000   -0.028000    0.006000
   -0.244000   -0.085000    0.173000
    0.154000    0.113000   -0.266000
   -0.146000    0.425000   -0.044000
   -0.021000    0.002000    0.014000
   -0.126000    0.202000   -0.033000
    0.344000    0.086000   -0.126000
    0.117000   -0.279000   -0.123000
   -0.007000   -0.008000    0.024000
    0.013000   -0.001000   -0.020000
    0.001000   -0.001000   -0.003000
   -0.001000    0.001000    0.003000
    0.002000    0.001000    0.001000
   -0.001000   -0.002000   -0.005000
    0.003000    0.003000    0.008000
    0.001000    0.000000    0.001000
    0.004000   -0.000000    0.002000
   -0.001000    0.001000    0.003000
    0.003000   -0.002000   -0.001000
    0.002000   -0.002000   -0.003000
   -0.004000    0.001000   -0.017000
   -0.006000    0.001000    0.007000
   -0.012000    0.003000    0.002000
    0.013000   -0.003000    0.006000
   -0.048000    0.009000    0.014000
    0.002000    0.000000   -0.018000
   -0.027000    0.004000    0.053000
   -0.008000    0.002000    0.003000
    0.004000   -0.001000    0.023000
    0.009000   -0.002000    0.009000
   -0.005000   -0.004000   -0.009000
    0.007000    0.002000    0.006000
    0.003000    0.001000    0.009000
    0.020000   -0.073000    0.042000
   -0.104000    0.060000   -0.052000
    0.015000   -0.008000   -0.143000
    0.003000    0.009000   -0.009000
    0.100000    0.004000    0.057000
   -0.092000   -0.051000   -0.051000
   -0.075000   -0.088000    0.123000
   -0.003000   -0.009000    0.004000
    0.048000    0.052000   -0.114000
   -0.079000    0.079000   -0.043000
    0.056000   -0.003000    0.059000
   -0.004000    0.005000    0.007000
    0.005000   -0.029000   -0.036000
    0.000000    0.003000    0.005000
    0.002000    0.000000    0.005000
   -0.003000    0.001000   -0.000000
    0.001000    0.001000    0.005000
    0.000000   -0.004000   -0.009000
   -0.010000   -0.005000    0.007000
    0.004000    0.001000    0.001000
vibration  128
   -0.000000    0.000000   -0.000000
   -0.001000    0.000000    0.000000
   -0.003000    0.002000    0.002000
   -0.003000   -0.005000    0.003000
   -0.020000    0.049000   -0.029000
   -0.012000   -0.011000    0.021000
    0.047000    0.039000    0.000000
   -0.006000    0.009000   -0.003000
    0.078000    0.041000   -0.042000
   -0.043000   -0.044000    0.102000
    0.036000   -0.142000    0.008000
    0.008000   -0.001000   -0.005000
    0.047000   -0.072000    0.013000
   -0.124000   -0.031000    0.044000
   -0.042000    0.101000    0.046000
    0.003000    0.003000   -0.010000
   -0.004000    0.000000    0.005000
   -0.012000    0.004000    0.005000
    0.007000   -0.000000    0.003000
    0.003000    0.003000    0.009000
    0.002000   -0.005000   -0.010000
    0.018000    0.011000    0.034000
   -0.014000    0.003000    0.000000
    0.044000   -0.002000    0.015000
    0.004000    0.001000    0.005000
    0.015000   -0.005000   -0.002000
    0.006000   -0.005000   -0.008000
    0.003000   -0.001000    0.008000
    0.005000   -0.001000   -0.003000
    0.009000   -0.002000    0.001000
   -0.012000    0.002000   -0.002000
    0.034000   -0.006000   -0.009000
    0.001000   -0.000000    0.008000
    0.017000   -0.003000   -0.029000
    0.007000   -0.001000    0.000000
    0.001000   -0.000000   -0.010000
   -0.011000    0.002000   -0.010000
   -0.014000   -0.010000   -0.021000
    0.026000    0.016000    0.022000
    0.027000   -0.009000    0.016000
   -0.180000   -0.118000    0.259000
   -0.427000    0.057000   -0.228000
    0.136000    0.124000   -0.317000
    0.007000    0.025000   -0.009000
    0.238000   -0.053000   -0.052000
   -0.220000   -0.268000   -0.107000
   -0.218000   -0.076000    0.254000
   -0.017000   -0.012000    0.002000
    0.096000    0.143000   -0.127000
   -0.101000    0.023000   -0.051000
    0.169000   -0.044000    0.029000
    0.001000   -0.002000   -0.001000
   -0.002000    0.012000    0.015000
    0.003000   -0.002000   -0.003000
   -0.004000    0.002000   -0.000000
    0.001000    0.001000    0.009000
    0.000000    0.002000    0.012000
    0.007000   -0.020000   -0.071000
    0.003000    0.001000   -0.002000
    0.012000    0.004000    0.004000
vibration  129
   -0.000000    0.000000    0.000000
   -0.000000   -0.000000   -0.001000
    0.000000   -0.001000   -0.003000
   -0.012000    0.024000    0.009000
    0.111000   -0.300000    0.054000
    0.189000    0.066000   -0.082000
   -0.192000   -0.127000    0.032000
    0.004000   -0.013000   -0.016000
   -0.079000    0.184000    0.253000
    0.166000   -0.074000    0.155000
   -0.202000    0.063000   -0.108000
    0.017000   -0.003000   -0.011000
    0.126000   -0.149000    0.038000
   -0.287000   -0.064000    0.083000
   -0.100000    0.234000    0.124000
    0.014000    0.008000   -0.033000
   -0.012000    0.001000    0.019000
    0.011000   -0.003000   -0.002000
   -0.006000   -0.001000   -0.006000
   -0.004000   -0.004000   -0.011000
   -0.001000    0.007000    0.015000
   -0.022000   -0.015000   -0.044000
    0.014000   -0.004000   -0.002000
   -0.047000    0.001000   -0.018000
   -0.005000   -0.002000   -0.006000
   -0.015000    0.004000    0.000000
   -0.008000    0.006000    0.011000
    0.004000   -0.001000    0.012000
    0.005000   -0.001000   -0.005000
    0.010000   -0.003000   -0.001000
   -0.011000    0.002000   -0.004000
    0.038000   -0.007000   -0.011000
   -0.001000   -0.000000    0.014000
    0.021000   -0.003000   -0.040000
    0.006000   -0.001000   -0.004000
    0.001000   -0.000000   -0.013000
   -0.008000    0.002000   -0.005000
    0.006000    0.004000    0.008000
   -0.014000   -0.011000   -0.012000
   -0.004000    0.001000   -0.011000
   -0.025000    0.089000   -0.050000
    0.123000   -0.076000    0.061000
   -0.018000    0.013000    0.171000
    0.002000   -0.002000   -0.017000
    0.032000    0.068000    0.230000
   -0.040000    0.149000   -0.041000
    0.013000   -0.174000    0.087000
   -0.008000   -0.005000    0.021000
    0.128000    0.170000   -0.186000
   -0.162000    0.013000   -0.068000
    0.209000   -0.057000    0.004000
    0.000000   -0.006000   -0.004000
   -0.005000    0.021000    0.034000
   -0.003000   -0.002000   -0.002000
    0.001000   -0.002000   -0.007000
    0.003000   -0.001000   -0.001000
    0.002000   -0.000000   -0.002000
    0.002000    0.006000    0.009000
    0.010000    0.005000   -0.007000
   -0.006000   -0.002000   -0.002000
vibration  130
   -0.000000    0.000000   -0.000000
   -0.000000    0.000000    0.000000
   -0.003000    0.001000   -0.000000
   -0.005000    0.019000    0.006000
    0.080000   -0.214000    0.041000
    0.121000    0.047000   -0.057000
   -0.143000   -0.099000    0.021000
    0.006000   -0.013000   -0.010000
   -0.091000    0.124000    0.210000
    0.144000   -0.040000    0.082000
   -0.171000    0.099000   -0.087000
    0.010000   -0.003000   -0.007000
    0.085000   -0.081000    0.027000
   -0.179000   -0.035000    0.039000
   -0.063000    0.144000    0.086000
    0.008000    0.001000   -0.022000
   -0.006000    0.001000    0.011000
   -0.002000    0.001000    0.002000
    0.002000   -0.001000   -0.001000
   -0.002000    0.001000    0.002000
    0.001000    0.000000    0.001000
    0.001000    0.001000    0.002000
   -0.002000    0.000000   -0.000000
    0.003000    0.000000    0.001000
    0.001000   -0.001000   -0.001000
   -0.001000    0.001000    0.002000
   -0.000000   -0.000000   -0.000000
    0.003000   -0.001000    0.007000
    0.002000   -0.000000   -0.003000
    0.008000   -0.002000    0.003000
   -0.006000    0.001000   -0.002000
    0.024000   -0.004000   -0.006000
    0.000000   -0.000000    0.008000
    0.012000   -0.002000   -0.019000
    0.002000   -0.000000   -0.003000
    0.003000   -0.000000   -0.004000
   -0.005000    0.001000   -0.004000
   -0.004000   -0.003000   -0.006000
    0.014000    0.018000    0.017000
   -0.003000    0.002000    0.020000
    0.145000   -0.164000    0.000000
   -0.100000    0.160000   -0.043000
   -0.023000   -0.092000   -0.268000
   -0.001000    0.003000    0.020000
   -0.037000   -0.086000   -0.290000
    0.043000   -0.194000    0.047000
   -0.025000    0.218000   -0.099000
    0.014000    0.006000   -0.028000
   -0.177000   -0.241000    0.247000
    0.214000   -0.001000    0.088000
   -0.305000    0.085000    0.003000
    0.000000   -0.004000   -0.002000
   -0.003000    0.018000    0.030000
    0.000000   -0.002000   -0.003000
   -0.002000    0.000000   -0.002000
    0.001000    0.000000    0.004000
   -0.003000   -0.001000   -0.001000
   -0.004000   -0.016000   -0.010000
    0.006000    0.003000   -0.004000
    0.004000    0.001000    0.002000
vibration  131
   -0.000000    0.000000    0.001000
    0.000000    0.000000    0.000000
   -0.002000    0.001000    0.003000
    0.005000   -0.003000   -0.004000
   -0.021000    0.060000    0.010000
   -0.055000   -0.009000    0.004000
    0.027000    0.006000   -0.017000
   -0.000000   -0.001000    0.006000
   -0.013000   -0.076000   -0.057000
   -0.023000    0.047000   -0.104000
    0.050000    0.060000    0.034000
   -0.007000    0.003000    0.006000
   -0.066000    0.060000   -0.022000
    0.128000    0.028000   -0.033000
    0.046000   -0.103000   -0.067000
   -0.004000   -0.003000    0.015000
   -0.008000   -0.004000    0.012000
    0.124000   -0.035000   -0.030000
   -0.057000   -0.013000   -0.057000
   -0.071000   -0.015000   -0.068000
   -0.019000    0.059000    0.126000
   -0.208000   -0.123000   -0.376000
    0.149000   -0.034000   -0.010000
   -0.463000    0.015000   -0.165000
   -0.053000   -0.015000   -0.054000
   -0.149000    0.047000    0.011000
   -0.075000    0.054000    0.095000
    0.040000   -0.009000    0.094000
    0.046000   -0.007000   -0.037000
    0.091000   -0.027000    0.006000
   -0.099000    0.020000   -0.033000
    0.325000   -0.061000   -0.090000
   -0.003000   -0.002000    0.114000
    0.174000   -0.025000   -0.307000
    0.042000   -0.008000   -0.041000
    0.033000   -0.006000   -0.074000
   -0.079000    0.015000   -0.042000
    0.008000    0.005000    0.004000
    0.006000    0.001000    0.006000
    0.006000   -0.001000    0.002000
   -0.046000   -0.020000    0.059000
   -0.087000    0.002000   -0.047000
    0.029000    0.030000   -0.055000
   -0.000000    0.002000    0.004000
    0.001000   -0.020000   -0.064000
   -0.003000   -0.053000    0.004000
   -0.018000    0.045000   -0.009000
    0.001000   -0.002000   -0.003000
   -0.011000   -0.020000   -0.004000
    0.005000    0.031000   -0.002000
   -0.026000    0.013000    0.026000
    0.002000   -0.002000   -0.006000
   -0.002000   -0.009000   -0.036000
   -0.026000    0.006000    0.013000
    0.012000   -0.015000   -0.059000
    0.019000   -0.002000    0.014000
   -0.001000   -0.001000   -0.004000
    0.001000   -0.019000   -0.035000
    0.007000    0.006000   -0.004000
   -0.006000   -0.002000    0.001000
vibration  132
    0.000000    0.000000    0.000000
   -0.000000   -0.000000    0.000000
    0.001000   -0.001000   -0.002000
   -0.020000    0.006000   -0.007000
    0.091000   -0.229000   -0.162000
    0.340000   -0.036000    0.129000
   -0.060000    0.157000    0.182000
    0.001000    0.019000   -0.001000
    0.130000    0.029000   -0.103000
   -0.110000   -0.053000    0.136000
    0.079000   -0.235000    0.020000
   -0.011000   -0.024000    0.000000
    0.134000    0.318000    0.085000
    0.123000    0.090000   -0.239000
    0.011000   -0.102000    0.202000
   -0.031000    0.004000   -0.016000
    0.005000   -0.004000   -0.013000
    0.005000   -0.000000    0.000000
   -0.002000    0.000000   -0.000000
   -0.003000    0.002000    0.001000
   -0.001000    0.000000    0.000000
   -0.003000   -0.001000   -0.004000
    0.004000   -0.000000    0.001000
   -0.009000    0.001000   -0.002000
   -0.001000   -0.000000   -0.001000
   -0.004000    0.002000    0.001000
   -0.001000    0.001000    0.001000
    0.002000   -0.000000    0.007000
    0.004000   -0.001000   -0.001000
    0.002000   -0.000000   -0.005000
   -0.007000    0.001000   -0.003000
    0.020000   -0.004000   -0.007000
   -0.001000   -0.000000    0.008000
    0.012000   -0.002000   -0.024000
    0.003000   -0.001000   -0.002000
   -0.002000    0.000000   -0.010000
   -0.004000    0.001000   -0.005000
   -0.000000    0.002000    0.007000
   -0.011000    0.023000   -0.003000
   -0.016000    0.002000    0.009000
    0.207000   -0.072000   -0.133000
    0.128000    0.109000    0.079000
   -0.086000   -0.138000   -0.061000
    0.011000    0.006000   -0.011000
    0.122000    0.005000    0.082000
   -0.128000   -0.049000   -0.076000
   -0.098000   -0.108000    0.161000
   -0.006000    0.010000   -0.002000
   -0.004000    0.037000    0.146000
    0.070000   -0.190000    0.048000
    0.040000   -0.051000   -0.148000
    0.000000    0.009000    0.014000
    0.008000   -0.063000   -0.089000
   -0.001000    0.001000    0.001000
   -0.003000    0.000000   -0.003000
    0.001000    0.000000    0.001000
    0.002000   -0.004000   -0.008000
   -0.004000    0.017000    0.038000
   -0.005000   -0.002000    0.004000
   -0.001000   -0.000000   -0.001000
vibration  133
    0.000000    0.000000    0.000000
    0.000000    0.000000   -0.000000
   -0.003000    0.002000    0.002000
   -0.016000    0.007000   -0.004000
    0.075000   -0.191000   -0.116000
    0.262000   -0.022000    0.090000
   -0.056000    0.105000    0.133000
    0.003000    0.009000   -0.002000
    0.056000    0.040000   -0.017000
   -0.037000   -0.038000    0.096000
    0.009000   -0.118000   -0.008000
   -0.007000   -0.017000   -0.001000
    0.108000    0.216000    0.065000
    0.064000    0.060000   -0.166000
   -0.000000   -0.056000    0.156000
   -0.020000    0.000000   -0.015000
    0.004000   -0.002000   -0.009000
    0.002000   -0.001000   -0.003000
   -0.004000    0.002000    0.004000
    0.007000   -0.004000   -0.007000
    0.000000   -0.001000   -0.002000
   -0.000000   -0.002000   -0.004000
    0.003000   -0.001000   -0.001000
    0.001000   -0.001000   -0.001000
   -0.004000    0.002000    0.003000
    0.007000   -0.006000   -0.007000
    0.002000   -0.000000    0.000000
   -0.004000    0.001000   -0.006000
    0.000000   -0.000000    0.004000
   -0.009000    0.003000   -0.006000
    0.003000   -0.001000    0.001000
   -0.018000    0.004000    0.004000
   -0.000000    0.000000   -0.009000
   -0.009000    0.002000    0.013000
    0.001000   -0.000000    0.007000
   -0.006000    0.001000   -0.002000
    0.001000   -0.000000    0.001000
   -0.000000   -0.003000   -0.009000
    0.014000   -0.034000    0.005000
    0.021000   -0.001000   -0.011000
   -0.259000    0.087000    0.171000
   -0.169000   -0.133000   -0.104000
    0.109000    0.174000    0.065000
   -0.016000   -0.009000    0.017000
   -0.188000   -0.007000   -0.127000
    0.197000    0.075000    0.117000
    0.152000    0.166000   -0.248000
    0.012000   -0.016000    0.005000
    0.001000   -0.072000   -0.232000
   -0.115000    0.301000   -0.078000
   -0.081000    0.083000    0.228000
   -0.000000    0.006000    0.010000
    0.005000   -0.040000   -0.058000
   -0.000000    0.001000    0.002000
    0.001000   -0.000000    0.001000
   -0.001000    0.000000    0.001000
   -0.002000    0.006000    0.011000
    0.004000   -0.023000   -0.062000
   -0.004000   -0.002000    0.003000
    0.002000    0.000000    0.001000
vibration  134
   -0.000000   -0.000000   -0.000000
    0.000000    0.000000   -0.000000
    0.000000   -0.000000   -0.001000
    0.003000    0.024000   -0.007000
    0.120000   -0.318000    0.180000
    0.132000    0.090000   -0.165000
   -0.281000   -0.217000    0.016000
   -0.016000    0.012000    0.004000
    0.187000   -0.050000   -0.239000
   -0.195000   -0.016000    0.032000
    0.209000   -0.233000    0.097000
    0.009000    0.011000    0.015000
   -0.236000   -0.181000   -0.111000
    0.075000   -0.050000    0.164000
    0.053000   -0.031000   -0.294000
   -0.001000    0.046000    0.018000
   -0.011000   -0.008000    0.003000
   -0.002000    0.002000    0.004000
    0.004000   -0.001000   -0.002000
   -0.006000    0.004000    0.008000
   -0.001000   -0.001000   -0.002000
    0.003000    0.004000    0.012000
   -0.003000    0.002000    0.002000
    0.002000    0.001000    0.004000
    0.005000   -0.002000   -0.003000
   -0.009000    0.008000    0.011000
   -0.004000    0.000000   -0.002000
    0.004000   -0.001000   -0.000000
   -0.003000    0.001000   -0.003000
    0.008000   -0.003000    0.011000
   -0.001000    0.000000    0.002000
    0.005000   -0.001000    0.002000
    0.002000   -0.000000    0.000000
   -0.000000   -0.000000    0.006000
   -0.003000    0.001000   -0.004000
    0.005000   -0.001000    0.008000
    0.000000   -0.000000    0.004000
    0.006000    0.001000   -0.002000
   -0.013000   -0.001000    0.022000
   -0.004000    0.007000    0.005000
    0.116000   -0.086000   -0.035000
    0.013000    0.089000    0.009000
   -0.045000   -0.086000   -0.100000
    0.000000   -0.006000    0.010000
   -0.097000   -0.028000   -0.136000
    0.091000   -0.037000    0.056000
    0.039000    0.140000   -0.118000
   -0.008000   -0.005000    0.005000
    0.089000    0.132000   -0.092000
   -0.101000   -0.019000   -0.046000
    0.155000   -0.044000    0.004000
   -0.001000   -0.008000   -0.004000
    0.001000    0.004000    0.016000
    0.003000    0.002000    0.002000
   -0.000000    0.000000    0.001000
   -0.001000    0.000000    0.001000
    0.002000   -0.000000   -0.004000
    0.001000   -0.003000   -0.001000
    0.006000    0.004000   -0.004000
   -0.003000   -0.001000   -0.000000
vibration  135
    0.000000    0.000000    0.000000
   -0.001000   -0.000000    0.000000
    0.001000   -0.001000   -0.002000
   -0.002000   -0.015000    0.003000
   -0.070000    0.184000   -0.084000
   -0.081000   -0.047000    0.081000
    0.156000    0.114000   -0.016000
    0.007000   -0.006000   -0.002000
   -0.086000    0.020000    0.106000
    0.088000    0.009000   -0.018000
   -0.092000    0.108000   -0.042000
   -0.005000   -0.005000   -0.008000
    0.113000    0.083000    0.053000
   -0.035000    0.023000   -0.074000
   -0.026000    0.014000    0.140000
    0.002000   -0.022000   -0.007000
    0.006000    0.004000   -0.003000
    0.001000    0.001000    0.002000
    0.001000   -0.001000   -0.001000
   -0.005000    0.003000    0.004000
   -0.001000   -0.000000   -0.001000
   -0.000000    0.001000    0.003000
    0.001000    0.000000    0.001000
   -0.003000    0.001000    0.000000
    0.001000   -0.001000   -0.001000
   -0.004000    0.003000    0.003000
    0.000000   -0.000000   -0.001000
    0.005000   -0.001000    0.001000
   -0.002000    0.001000   -0.003000
    0.007000   -0.003000    0.010000
   -0.000000    0.000000    0.001000
    0.005000   -0.001000    0.001000
    0.001000   -0.000000    0.002000
    0.001000   -0.000000    0.003000
   -0.003000    0.001000   -0.004000
    0.003000    0.000000    0.004000
    0.001000   -0.000000    0.003000
    0.011000    0.002000   -0.001000
   -0.030000   -0.000000    0.042000
   -0.008000    0.013000    0.009000
    0.228000   -0.161000   -0.076000
    0.041000    0.169000    0.026000
   -0.093000   -0.172000   -0.180000
    0.003000   -0.011000    0.018000
   -0.173000   -0.049000   -0.240000
    0.160000   -0.067000    0.096000
    0.066000    0.251000   -0.206000
   -0.022000   -0.007000    0.012000
    0.197000    0.305000   -0.167000
   -0.204000   -0.102000   -0.087000
    0.371000   -0.114000   -0.038000
    0.000000    0.004000    0.003000
   -0.000000   -0.004000   -0.010000
   -0.001000   -0.002000   -0.002000
   -0.004000    0.001000   -0.000000
   -0.002000    0.001000    0.002000
    0.006000   -0.001000   -0.007000
    0.007000    0.007000   -0.018000
   -0.003000   -0.002000    0.002000
   -0.006000   -0.002000   -0.001000
vibration  136
    0.000000   -0.000000   -0.000000
   -0.001000   -0.000000   -0.002000
    0.006000   -0.000000    0.002000
    0.002000    0.000000   -0.000000
   -0.001000    0.000000    0.037000
   -0.021000    0.010000   -0.025000
   -0.017000   -0.029000   -0.012000
   -0.003000   -0.001000    0.000000
    0.007000   -0.002000   -0.011000
   -0.005000    0.001000   -0.005000
    0.011000   -0.001000    0.007000
    0.001000   -0.000000    0.000000
   -0.017000   -0.028000   -0.010000
   -0.011000   -0.012000    0.026000
   -0.005000    0.021000   -0.028000
    0.008000    0.009000    0.003000
    0.003000   -0.001000    0.003000
    0.014000   -0.060000   -0.133000
   -0.101000    0.057000    0.086000
    0.232000   -0.152000   -0.255000
    0.051000   -0.003000    0.016000
   -0.016000   -0.084000   -0.204000
    0.025000   -0.032000   -0.057000
    0.107000   -0.044000   -0.051000
   -0.112000    0.066000    0.092000
    0.274000   -0.208000   -0.263000
    0.123000   -0.023000    0.009000
   -0.125000    0.027000   -0.020000
    0.082000   -0.023000    0.112000
   -0.246000    0.095000   -0.320000
    0.009000    0.001000   -0.055000
   -0.172000    0.034000   -0.047000
   -0.052000    0.012000   -0.026000
   -0.014000    0.008000   -0.154000
    0.094000   -0.021000    0.137000
   -0.233000    0.040000   -0.319000
   -0.007000   -0.002000   -0.148000
   -0.007000   -0.003000    0.002000
   -0.014000    0.005000    0.007000
   -0.000000    0.001000    0.000000
    0.038000   -0.022000   -0.018000
    0.017000    0.033000    0.009000
   -0.020000   -0.036000   -0.017000
    0.003000   -0.002000    0.001000
   -0.013000   -0.005000   -0.021000
    0.008000   -0.013000    0.004000
   -0.003000    0.023000   -0.008000
   -0.000000    0.001000   -0.001000
    0.014000    0.028000    0.019000
   -0.006000   -0.034000   -0.002000
    0.029000   -0.012000   -0.016000
   -0.003000   -0.001000   -0.004000
    0.014000   -0.048000   -0.034000
   -0.001000    0.028000    0.049000
    0.008000   -0.003000    0.003000
   -0.005000    0.007000    0.057000
    0.004000   -0.004000   -0.004000
    0.013000   -0.006000   -0.077000
   -0.006000   -0.003000    0.003000
    0.011000    0.003000    0.001000
vibration  137
   -0.002000   -0.001000   -0.000000
   -0.000000    0.000000    0.001000
    0.002000   -0.001000   -0.004000
    0.000000    0.001000   -0.000000
   -0.001000    0.005000   -0.013000
    0.000000   -0.005000    0.013000
    0.008000    0.010000    0.002000
    0.001000    0.000000    0.000000
   -0.006000   -0.004000    0.003000
    0.008000    0.005000   -0.010000
    0.001000    0.014000    0.001000
   -0.000000    0.000000    0.001000
    0.003000    0.020000    0.003000
    0.006000    0.008000   -0.020000
    0.003000   -0.011000    0.011000
   -0.005000   -0.007000   -0.000000
   -0.018000   -0.001000    0.022000
   -0.035000    0.068000    0.142000
    0.116000   -0.068000   -0.107000
   -0.202000    0.129000    0.221000
   -0.031000    0.023000    0.039000
   -0.014000    0.054000    0.124000
   -0.058000    0.024000    0.026000
   -0.077000    0.031000    0.031000
    0.139000   -0.081000   -0.110000
   -0.261000    0.183000    0.258000
   -0.251000    0.078000    0.062000
   -0.222000    0.050000   -0.117000
    0.097000   -0.026000    0.129000
   -0.215000    0.064000   -0.274000
   -0.022000    0.005000   -0.025000
   -0.136000    0.028000   -0.019000
   -0.030000    0.009000   -0.079000
   -0.044000    0.008000   -0.079000
    0.109000   -0.024000    0.158000
   -0.194000    0.030000   -0.266000
   -0.040000    0.003000   -0.153000
   -0.013000   -0.007000   -0.010000
   -0.007000    0.002000    0.006000
    0.000000   -0.000000   -0.001000
    0.012000   -0.007000   -0.007000
    0.006000    0.017000    0.003000
   -0.006000   -0.011000   -0.006000
    0.001000   -0.001000   -0.000000
   -0.007000   -0.001000   -0.007000
    0.009000   -0.004000    0.005000
    0.002000    0.008000   -0.007000
    0.000000   -0.000000   -0.000000
    0.007000    0.012000   -0.001000
   -0.010000   -0.009000   -0.005000
    0.013000   -0.004000   -0.003000
    0.006000    0.001000   -0.003000
   -0.009000    0.029000    0.009000
   -0.001000   -0.035000   -0.063000
    0.277000   -0.067000    0.026000
   -0.004000    0.008000    0.072000
    0.006000   -0.003000   -0.004000
    0.002000    0.007000   -0.013000
    0.016000    0.009000   -0.011000
    0.014000    0.004000    0.002000
vibration  138
   -0.001000    0.000000   -0.000000
    0.001000   -0.003000   -0.000000
    0.001000   -0.006000   -0.018000
    0.001000    0.013000   -0.002000
    0.029000   -0.044000   -0.117000
    0.061000   -0.020000    0.064000
    0.018000    0.047000    0.018000
    0.016000    0.001000   -0.001000
   -0.006000   -0.040000   -0.019000
   -0.023000    0.026000   -0.054000
    0.053000    0.053000    0.021000
    0.002000    0.005000    0.001000
   -0.015000    0.116000    0.001000
    0.064000    0.045000   -0.093000
    0.039000   -0.102000    0.055000
   -0.074000   -0.032000    0.027000
   -0.113000   -0.028000    0.156000
    0.008000   -0.003000    0.008000
   -0.012000    0.001000   -0.007000
    0.015000   -0.026000   -0.036000
    0.025000    0.009000    0.032000
   -0.001000   -0.021000   -0.051000
   -0.032000   -0.004000   -0.023000
    0.059000   -0.013000   -0.003000
   -0.000000    0.011000    0.023000
    0.046000   -0.020000   -0.017000
    0.001000   -0.013000   -0.031000
    0.005000   -0.002000    0.011000
   -0.009000    0.003000   -0.014000
    0.016000   -0.004000    0.020000
    0.003000   -0.001000    0.008000
   -0.001000   -0.001000    0.009000
    0.004000   -0.000000   -0.014000
   -0.010000    0.001000    0.020000
    0.002000   -0.001000    0.010000
   -0.009000    0.002000   -0.004000
   -0.000000    0.000000   -0.002000
    0.004000   -0.001000   -0.002000
   -0.005000    0.001000   -0.002000
    0.000000    0.000000   -0.000000
    0.003000   -0.000000   -0.002000
    0.004000    0.000000    0.002000
   -0.004000   -0.006000    0.003000
    0.001000   -0.001000    0.000000
   -0.001000    0.000000    0.001000
   -0.002000    0.002000   -0.002000
   -0.000000   -0.000000    0.001000
    0.000000   -0.000000    0.000000
    0.006000    0.009000    0.001000
   -0.004000   -0.006000   -0.001000
    0.009000   -0.003000   -0.003000
    0.040000   -0.062000   -0.105000
   -0.145000    0.662000    0.598000
    0.011000   -0.002000   -0.010000
   -0.006000    0.003000    0.003000
   -0.000000   -0.001000   -0.002000
   -0.000000    0.001000    0.008000
    0.013000    0.000000   -0.071000
    0.081000    0.045000   -0.060000
   -0.002000   -0.000000   -0.000000
vibration  139
    0.000000    0.000000    0.000000
    0.000000    0.000000    0.001000
    0.008000   -0.002000    0.003000
   -0.000000   -0.002000    0.000000
    0.000000   -0.006000    0.015000
    0.002000    0.006000   -0.014000
   -0.010000   -0.010000    0.002000
   -0.000000    0.001000   -0.000000
    0.007000    0.011000    0.003000
   -0.013000   -0.013000    0.028000
   -0.017000   -0.035000   -0.011000
    0.000000    0.000000   -0.000000
    0.006000   -0.034000   -0.000000
   -0.014000   -0.012000    0.027000
   -0.006000    0.017000   -0.008000
    0.008000    0.007000   -0.006000
    0.063000    0.021000   -0.085000
   -0.022000    0.054000    0.114000
    0.092000   -0.098000   -0.182000
   -0.230000    0.100000    0.129000
    0.024000    0.086000    0.209000
   -0.133000   -0.070000   -0.228000
    0.025000   -0.047000   -0.091000
   -0.018000   -0.047000   -0.111000
   -0.101000    0.083000    0.136000
    0.186000   -0.103000   -0.136000
   -0.005000   -0.066000   -0.159000
    0.035000   -0.012000    0.150000
   -0.130000    0.035000   -0.179000
    0.189000   -0.052000    0.246000
    0.071000   -0.019000    0.095000
   -0.072000    0.004000    0.123000
    0.017000    0.002000   -0.188000
   -0.144000    0.026000    0.208000
    0.074000   -0.018000    0.184000
   -0.169000    0.027000   -0.143000
   -0.050000    0.009000   -0.086000
    0.025000    0.006000    0.011000
   -0.020000    0.006000   -0.008000
    0.002000    0.000000   -0.001000
    0.007000   -0.001000   -0.004000
    0.009000    0.003000    0.003000
   -0.012000   -0.020000    0.008000
    0.005000   -0.002000    0.002000
   -0.000000   -0.001000    0.006000
   -0.019000    0.006000   -0.012000
   -0.007000   -0.003000    0.014000
    0.002000    0.001000   -0.002000
   -0.001000    0.007000    0.039000
    0.014000   -0.019000    0.007000
   -0.003000    0.000000   -0.006000
   -0.014000    0.006000    0.028000
    0.016000   -0.037000    0.027000
   -0.004000   -0.002000    0.002000
    0.003000    0.004000    0.003000
    0.004000   -0.001000   -0.007000
   -0.005000    0.003000    0.024000
    0.044000   -0.083000   -0.353000
   -0.039000   -0.022000    0.029000
   -0.012000   -0.003000   -0.002000
vibration  140
    0.001000   -0.000000    0.000000
    0.001000   -0.000000   -0.001000
   -0.007000    0.002000   -0.002000
   -0.000000    0.002000    0.000000
    0.006000   -0.011000   -0.022000
    0.014000   -0.002000    0.008000
    0.003000    0.007000    0.003000
    0.003000    0.001000   -0.000000
    0.001000   -0.003000   -0.002000
   -0.009000   -0.000000    0.001000
    0.004000   -0.003000   -0.000000
    0.001000    0.001000   -0.000000
    0.001000    0.009000    0.001000
    0.005000    0.004000   -0.008000
    0.005000   -0.013000    0.010000
   -0.012000   -0.004000    0.003000
    0.005000    0.010000    0.010000
   -0.102000    0.010000   -0.021000
    0.071000   -0.010000    0.010000
   -0.015000    0.044000    0.105000
   -0.084000   -0.024000   -0.094000
   -0.008000    0.065000    0.141000
    0.135000    0.001000    0.063000
   -0.179000    0.031000   -0.007000
   -0.047000   -0.005000   -0.033000
   -0.075000    0.009000   -0.017000
    0.026000    0.023000    0.066000
    0.133000   -0.026000   -0.086000
   -0.174000    0.035000   -0.014000
   -0.081000    0.014000    0.127000
    0.347000   -0.067000   -0.078000
   -0.424000    0.077000    0.002000
   -0.201000    0.036000    0.151000
   -0.048000    0.023000   -0.275000
    0.164000   -0.035000    0.044000
   -0.064000    0.008000   -0.290000
   -0.235000    0.050000    0.007000
    0.086000    0.045000    0.051000
    0.024000   -0.000000    0.012000
   -0.001000    0.000000    0.001000
   -0.021000   -0.023000    0.035000
   -0.037000   -0.014000   -0.019000
    0.016000    0.022000   -0.023000
   -0.002000    0.002000   -0.002000
    0.012000   -0.005000   -0.016000
   -0.018000   -0.027000   -0.008000
   -0.036000    0.019000    0.018000
   -0.004000   -0.001000    0.003000
   -0.004000   -0.011000   -0.031000
   -0.002000    0.019000   -0.000000
   -0.005000   -0.001000    0.003000
    0.003000   -0.012000   -0.015000
   -0.025000    0.133000    0.144000
    0.008000   -0.003000   -0.005000
    0.004000   -0.003000    0.005000
    0.021000   -0.005000   -0.004000
   -0.012000   -0.016000   -0.055000
   -0.052000    0.009000    0.262000
   -0.001000   -0.001000   -0.001000
   -0.059000   -0.019000   -0.011000
vibration  141
    0.001000   -0.000000   -0.000000
    0.002000   -0.000000   -0.004000
   -0.016000    0.007000    0.002000
   -0.001000   -0.001000    0.000000
   -0.001000    0.003000   -0.004000
    0.002000    0.000000   -0.001000
    0.005000    0.004000   -0.001000
   -0.001000   -0.000000   -0.000000
   -0.000000    0.001000    0.001000
    0.001000   -0.001000    0.001000
   -0.002000   -0.001000   -0.001000
   -0.000000   -0.000000   -0.001000
    0.004000   -0.001000    0.002000
   -0.003000   -0.001000    0.002000
   -0.003000    0.005000    0.004000
    0.003000    0.001000   -0.001000
    0.001000   -0.004000   -0.012000
    0.061000    0.008000    0.047000
   -0.024000   -0.016000   -0.048000
   -0.046000   -0.003000   -0.033000
    0.059000    0.034000    0.104000
   -0.021000   -0.053000   -0.132000
   -0.086000   -0.010000   -0.059000
    0.117000   -0.029000   -0.016000
    0.014000    0.022000    0.052000
    0.088000   -0.030000   -0.010000
   -0.027000   -0.032000   -0.091000
   -0.005000    0.002000   -0.051000
    0.020000   -0.007000    0.045000
   -0.054000    0.018000   -0.053000
    0.004000    0.001000   -0.025000
   -0.015000    0.005000   -0.025000
   -0.014000    0.001000    0.047000
    0.025000   -0.005000   -0.053000
   -0.012000    0.003000   -0.038000
    0.017000   -0.001000    0.000000
    0.015000   -0.003000    0.023000
    0.063000    0.058000    0.085000
    0.059000   -0.008000    0.027000
   -0.005000   -0.001000    0.002000
   -0.035000   -0.028000    0.049000
   -0.060000   -0.020000   -0.028000
    0.038000    0.055000   -0.041000
   -0.010000    0.006000   -0.005000
    0.017000   -0.005000   -0.028000
    0.002000   -0.043000    0.006000
   -0.036000    0.027000    0.005000
   -0.009000   -0.003000    0.007000
   -0.006000   -0.027000   -0.090000
   -0.018000    0.049000   -0.007000
   -0.006000   -0.001000    0.010000
   -0.002000    0.004000    0.007000
    0.004000   -0.031000   -0.034000
   -0.006000   -0.000000    0.000000
   -0.003000    0.006000    0.020000
   -0.005000   -0.001000   -0.009000
   -0.010000   -0.029000   -0.120000
   -0.138000    0.134000    0.879000
   -0.001000   -0.000000    0.002000
   -0.051000   -0.020000   -0.015000
vibration  142
    0.001000   -0.000000   -0.000000
    0.003000   -0.001000   -0.004000
   -0.015000    0.006000    0.003000
   -0.000000    0.001000    0.000000
   -0.000000    0.004000   -0.010000
    0.001000   -0.003000    0.007000
    0.007000    0.007000   -0.001000
    0.000000   -0.000000   -0.000000
   -0.002000   -0.004000   -0.001000
    0.005000    0.005000   -0.011000
    0.007000    0.014000    0.005000
    0.000000   -0.000000   -0.000000
   -0.000000    0.015000    0.001000
    0.002000    0.005000   -0.012000
    0.001000   -0.004000    0.008000
   -0.004000   -0.003000    0.003000
   -0.030000   -0.008000    0.040000
   -0.076000   -0.017000   -0.071000
    0.021000    0.026000    0.070000
    0.078000   -0.010000    0.021000
   -0.070000   -0.044000   -0.133000
    0.030000    0.063000    0.159000
    0.104000    0.013000    0.073000
   -0.139000    0.035000    0.022000
   -0.018000   -0.028000   -0.068000
   -0.107000    0.036000    0.004000
    0.043000    0.043000    0.126000
   -0.043000    0.007000    0.170000
   -0.009000    0.009000   -0.119000
    0.151000   -0.045000    0.086000
   -0.093000    0.014000    0.092000
    0.115000   -0.026000    0.077000
    0.084000   -0.012000   -0.192000
   -0.079000    0.011000    0.223000
   -0.001000   -0.002000    0.132000
   -0.153000    0.030000   -0.065000
    0.069000   -0.016000   -0.094000
    0.120000    0.078000    0.121000
    0.052000   -0.003000    0.023000
   -0.003000    0.000000    0.002000
   -0.036000   -0.036000    0.056000
   -0.063000   -0.025000   -0.030000
    0.032000    0.046000   -0.040000
   -0.006000    0.004000   -0.004000
    0.020000   -0.007000   -0.028000
   -0.018000   -0.045000   -0.006000
   -0.052000    0.031000    0.021000
   -0.009000   -0.002000    0.007000
   -0.009000   -0.024000   -0.066000
   -0.004000    0.039000    0.000000
   -0.009000   -0.002000    0.005000
    0.007000   -0.002000   -0.013000
   -0.008000    0.021000   -0.004000
    0.008000    0.002000   -0.000000
    0.001000   -0.009000   -0.041000
   -0.015000   -0.000000   -0.010000
   -0.021000   -0.032000   -0.119000
   -0.118000    0.071000    0.673000
    0.017000    0.009000   -0.013000
   -0.081000   -0.028000   -0.022000
vibration  143
   -0.000000   -0.001000   -0.001000
    0.000000   -0.001000   -0.003000
    0.008000   -0.003000   -0.009000
   -0.000000    0.002000    0.000000
    0.011000   -0.026000   -0.032000
    0.029000    0.001000    0.003000
   -0.003000    0.006000    0.006000
    0.007000    0.001000   -0.001000
    0.008000   -0.000000   -0.002000
   -0.034000   -0.009000    0.020000
   -0.002000   -0.029000   -0.008000
    0.002000    0.001000   -0.001000
    0.008000   -0.003000    0.002000
   -0.001000   -0.001000    0.003000
    0.003000   -0.010000    0.019000
   -0.023000   -0.002000    0.005000
    0.079000    0.054000   -0.040000
   -0.234000    0.056000    0.028000
    0.193000   -0.087000   -0.113000
   -0.151000    0.125000    0.242000
   -0.114000    0.024000    0.003000
   -0.105000    0.050000    0.064000
    0.233000   -0.035000    0.027000
   -0.266000    0.007000   -0.093000
   -0.179000    0.070000    0.073000
    0.078000   -0.104000   -0.174000
    0.128000   -0.034000   -0.018000
   -0.092000    0.020000   -0.084000
    0.107000   -0.027000    0.108000
   -0.106000    0.034000   -0.169000
   -0.096000    0.021000   -0.033000
    0.097000   -0.013000   -0.060000
    0.030000   -0.008000    0.063000
    0.074000   -0.015000   -0.035000
   -0.077000    0.017000   -0.102000
    0.086000   -0.012000    0.124000
    0.099000   -0.020000    0.042000
   -0.038000   -0.009000   -0.006000
    0.008000   -0.003000    0.005000
   -0.001000   -0.000000   -0.000000
    0.001000    0.002000   -0.003000
    0.001000    0.002000    0.001000
    0.004000    0.007000   -0.000000
   -0.003000    0.001000   -0.001000
   -0.002000    0.001000   -0.002000
    0.014000   -0.002000    0.008000
    0.008000   -0.000000   -0.010000
   -0.001000   -0.000000    0.001000
    0.002000   -0.001000   -0.017000
   -0.008000    0.006000   -0.004000
    0.004000   -0.001000    0.002000
   -0.004000   -0.030000   -0.021000
   -0.047000    0.306000    0.412000
    0.014000   -0.008000   -0.004000
    0.015000   -0.000000    0.016000
   -0.009000    0.002000    0.002000
    0.006000   -0.002000   -0.014000
   -0.020000    0.071000    0.219000
   -0.039000   -0.026000    0.022000
    0.021000    0.005000    0.002000
vibration  144
    0.002000    0.000000   -0.001000
   -0.006000    0.001000   -0.001000
   -0.005000    0.003000    0.007000
    0.001000   -0.001000   -0.001000
   -0.010000    0.031000    0.023000
   -0.031000   -0.006000    0.009000
    0.009000    0.002000   -0.007000
   -0.007000   -0.002000    0.001000
   -0.010000   -0.005000   -0.000000
    0.042000    0.015000   -0.032000
    0.014000    0.046000    0.016000
   -0.000000   -0.001000    0.002000
   -0.013000    0.021000   -0.002000
    0.000000    0.007000   -0.021000
   -0.002000    0.007000   -0.012000
    0.018000   -0.006000   -0.002000
   -0.169000   -0.108000    0.084000
   -0.055000    0.014000    0.015000
    0.039000   -0.015000   -0.021000
   -0.014000    0.006000    0.033000
   -0.017000    0.004000    0.001000
   -0.016000    0.007000    0.007000
    0.040000   -0.008000    0.002000
   -0.033000   -0.002000   -0.016000
   -0.037000    0.017000    0.021000
    0.026000   -0.023000   -0.038000
    0.025000   -0.012000   -0.017000
    0.017000   -0.004000    0.036000
   -0.030000    0.008000   -0.036000
    0.034000   -0.010000    0.048000
    0.023000   -0.005000    0.010000
   -0.006000   -0.000000    0.016000
   -0.002000    0.001000   -0.012000
   -0.012000    0.003000    0.013000
    0.022000   -0.004000    0.021000
    0.037000   -0.017000    0.039000
   -0.045000    0.008000   -0.030000
   -0.304000   -0.070000   -0.050000
    0.002000   -0.012000    0.014000
   -0.002000   -0.003000   -0.001000
    0.018000    0.027000   -0.040000
    0.028000    0.037000    0.016000
    0.005000    0.008000    0.007000
   -0.007000    0.003000   -0.003000
   -0.014000    0.008000    0.005000
    0.066000    0.009000    0.037000
    0.055000   -0.019000   -0.048000
    0.003000    0.001000    0.001000
    0.010000   -0.001000   -0.042000
   -0.040000    0.004000   -0.021000
    0.014000    0.001000    0.006000
    0.018000    0.041000    0.017000
    0.036000   -0.319000   -0.470000
    0.029000    0.013000   -0.002000
   -0.005000    0.002000   -0.002000
    0.040000   -0.001000    0.006000
    0.050000   -0.002000   -0.023000
   -0.055000    0.220000    0.606000
    0.083000    0.052000   -0.048000
    0.156000    0.043000    0.021000
vibration  145
   -0.000000   -0.001000   -0.001000
   -0.001000   -0.000000   -0.003000
    0.019000   -0.005000   -0.007000
   -0.001000    0.001000    0.001000
    0.012000   -0.035000   -0.032000
    0.038000    0.007000   -0.010000
   -0.007000    0.001000    0.007000
    0.008000    0.001000   -0.002000
    0.012000    0.004000   -0.000000
   -0.052000   -0.016000    0.035000
   -0.013000   -0.050000   -0.017000
    0.001000    0.001000   -0.003000
    0.015000   -0.021000    0.002000
   -0.004000   -0.008000    0.022000
   -0.000000   -0.002000    0.019000
   -0.024000    0.007000    0.004000
    0.200000    0.132000   -0.091000
    0.065000   -0.023000   -0.033000
   -0.050000    0.024000    0.037000
    0.031000   -0.014000   -0.047000
    0.015000   -0.010000   -0.015000
    0.023000   -0.004000    0.003000
   -0.040000    0.011000    0.005000
    0.028000    0.005000    0.022000
    0.044000   -0.024000   -0.034000
   -0.041000    0.030000    0.044000
   -0.027000    0.021000    0.039000
    0.015000   -0.003000    0.044000
   -0.026000    0.007000   -0.038000
    0.037000   -0.010000    0.041000
    0.014000   -0.004000    0.014000
   -0.002000   -0.002000    0.018000
    0.002000    0.000000   -0.025000
   -0.016000    0.004000    0.021000
    0.022000   -0.005000    0.032000
    0.007000   -0.009000    0.009000
   -0.035000    0.006000   -0.036000
   -0.202000   -0.043000   -0.025000
    0.003000   -0.008000    0.012000
   -0.001000   -0.002000   -0.001000
    0.011000    0.015000   -0.024000
    0.018000    0.023000    0.010000
    0.002000    0.005000    0.005000
   -0.005000    0.002000   -0.003000
   -0.009000    0.005000    0.001000
    0.044000    0.002000    0.024000
    0.032000   -0.010000   -0.030000
    0.001000    0.000000    0.001000
    0.008000    0.001000   -0.029000
   -0.027000    0.002000   -0.014000
    0.010000   -0.000000    0.003000
   -0.018000   -0.051000   -0.027000
   -0.054000    0.413000    0.614000
   -0.036000   -0.015000    0.004000
   -0.000000   -0.003000   -0.012000
    0.029000   -0.000000    0.005000
    0.032000   -0.004000   -0.023000
   -0.036000    0.177000    0.455000
   -0.097000   -0.062000    0.055000
    0.103000    0.028000    0.012000
vibration  146
   -0.000000    0.000000    0.000000
    0.000000   -0.000000    0.000000
    0.000000    0.000000    0.000000
    0.003000    0.000000   -0.007000
   -0.078000   -0.031000   -0.008000
   -0.004000    0.084000    0.035000
    0.054000   -0.058000    0.058000
   -0.008000   -0.004000   -0.004000
    0.062000   -0.071000    0.069000
   -0.007000    0.114000    0.051000
    0.035000    0.004000   -0.074000
   -0.032000    0.026000   -0.025000
   -0.217000   -0.020000    0.448000
    0.037000   -0.523000   -0.217000
    0.552000    0.242000    0.051000
    0.001000   -0.001000    0.001000
    0.000000   -0.000000   -0.000000
    0.000000    0.000000    0.000000
   -0.000000   -0.000000   -0.000000
    0.000000    0.000000    0.000000
    0.000000   -0.000000   -0.000000
   -0.000000    0.000000    0.000000
    0.000000   -0.000000   -0.000000
   -0.000000    0.000000    0.000000
   -0.000000   -0.000000   -0.000000
    0.000000    0.000000    0.000000
   -0.000000    0.000000    0.000000
    0.000000   -0.000000    0.000000
   -0.000000    0.000000    0.000000
    0.000000    0.000000   -0.000000
    0.000000    0.000000   -0.000000
    0.000000    0.000000    0.000000
   -0.000000    0.000000   -0.000000
    0.000000   -0.000000    0.000000
   -0.000000    0.000000    0.000000
    0.000000    0.000000    0.000000
   -0.000000    0.000000    0.000000
    0.000000    0.000000   -0.000000
   -0.000000   -0.000000   -0.000000
   -0.000000   -0.000000    0.000000
    0.000000    0.000000    0.000000
    0.000000    0.000000   -0.001000
   -0.000000    0.000000   -0.000000
    0.000000   -0.000000    0.000000
    0.000000    0.001000   -0.000000
   -0.000000    0.000000    0.001000
   -0.000000   -0.000000   -0.000000
    0.001000    0.000000    0.000000
   -0.007000    0.005000   -0.001000
    0.003000   -0.000000   -0.007000
   -0.001000   -0.007000    0.002000
   -0.000000   -0.000000    0.000000
    0.003000    0.002000   -0.001000
    0.000000    0.000000    0.000000
   -0.000000   -0.000000   -0.000000
   -0.000000   -0.000000   -0.000000
   -0.000000   -0.000000   -0.000000
    0.000000   -0.000000    0.000000
    0.000000   -0.000000    0.000000
    0.000000    0.000000    0.000000
vibration  147
   -0.000000    0.000000   -0.000000
   -0.000000    0.000000    0.000000
   -0.000000    0.000000    0.000000
   -0.002000   -0.001000    0.005000
    0.057000    0.022000    0.006000
    0.002000   -0.051000   -0.021000
   -0.034000    0.037000   -0.038000
   -0.002000   -0.001000   -0.001000
    0.016000   -0.018000    0.018000
   -0.002000    0.029000    0.013000
    0.008000    0.001000   -0.019000
   -0.001000    0.000000   -0.000000
   -0.004000   -0.001000    0.008000
    0.001000   -0.009000   -0.004000
    0.010000    0.004000    0.001000
    0.000000   -0.000000   -0.000000
    0.000000   -0.000000   -0.000000
    0.000000   -0.000000   -0.000000
   -0.000000    0.000000    0.000000
   -0.000000   -0.000000   -0.000000
    0.000000   -0.000000    0.000000
   -0.000000    0.000000    0.000000
   -0.000000   -0.000000   -0.000000
   -0.000000    0.000000    0.000000
    0.000000    0.000000   -0.000000
   -0.000000    0.000000    0.000000
    0.000000    0.000000    0.000000
   -0.000000    0.000000    0.000000
    0.000000    0.000000   -0.000000
   -0.000000    0.000000   -0.000000
    0.000000    0.000000   -0.000000
    0.000000   -0.000000    0.000000
    0.000000    0.000000    0.000000
    0.000000    0.000000    0.000000
    0.000000    0.000000   -0.000000
   -0.000000    0.000000    0.000000
    0.000000   -0.000000   -0.000000
    0.000000   -0.000000   -0.000000
    0.001000    0.001000    0.001000
   -0.001000   -0.029000    0.016000
    0.177000    0.134000    0.209000
    0.194000   -0.013000   -0.357000
   -0.358000    0.211000   -0.039000
    0.001000   -0.000000   -0.000000
    0.001000    0.002000   -0.001000
   -0.004000    0.001000    0.007000
   -0.004000   -0.001000   -0.003000
   -0.024000   -0.017000   -0.022000
    0.369000   -0.233000    0.044000
   -0.189000    0.017000    0.350000
    0.097000    0.415000   -0.138000
   -0.000000   -0.000000    0.000000
    0.000000    0.000000   -0.000000
    0.000000    0.000000    0.000000
    0.000000   -0.000000    0.000000
   -0.000000    0.000000    0.000000
    0.000000   -0.000000    0.000000
   -0.002000   -0.001000   -0.001000
   -0.000000    0.000000    0.000000
    0.000000    0.000000   -0.000000
vibration  148
   -0.000000   -0.000000    0.000000
   -0.000000    0.000000    0.000000
    0.000000   -0.000000    0.000000
   -0.002000   -0.001000    0.006000
    0.071000    0.028000    0.007000
    0.003000   -0.070000   -0.029000
   -0.047000    0.051000   -0.052000
   -0.004000   -0.002000   -0.002000
    0.034000   -0.038000    0.037000
   -0.004000    0.060000    0.027000
    0.018000    0.002000   -0.039000
   -0.000000    0.000000   -0.000000
   -0.003000   -0.000000    0.006000
    0.000000   -0.006000   -0.003000
    0.007000    0.003000    0.000000
    0.000000    0.000000   -0.000000
    0.000000    0.000000   -0.000000
    0.000000   -0.000000   -0.000000
    0.000000    0.000000    0.000000
   -0.000000   -0.000000   -0.000000
    0.000000    0.000000   -0.000000
   -0.000000    0.000000    0.000000
   -0.000000    0.000000   -0.000000
   -0.000000    0.000000    0.000000
    0.000000    0.000000    0.000000
   -0.000000    0.000000   -0.000000
    0.000000    0.000000    0.000000
   -0.000000    0.000000   -0.000000
    0.000000    0.000000    0.000000
   -0.000000    0.000000   -0.000000
   -0.000000   -0.000000    0.000000
   -0.000000   -0.000000   -0.000000
    0.000000   -0.000000    0.000000
   -0.000000    0.000000   -0.000000
    0.000000   -0.000000   -0.000000
   -0.000000    0.000000    0.000000
    0.000000   -0.000000   -0.000000
    0.000000    0.000000    0.000000
    0.001000   -0.001000    0.001000
    0.001000    0.027000   -0.015000
   -0.168000   -0.129000   -0.196000
   -0.182000    0.013000    0.336000
    0.334000   -0.197000    0.037000
   -0.019000    0.020000    0.003000
   -0.082000   -0.329000    0.108000
    0.162000   -0.012000   -0.312000
    0.143000    0.108000    0.164000
   -0.017000   -0.013000   -0.016000
    0.256000   -0.162000    0.031000
   -0.133000    0.011000    0.246000
    0.072000    0.304000   -0.100000
    0.000000    0.000000   -0.000000
   -0.002000   -0.001000    0.001000
    0.000000    0.000000    0.000000
    0.000000   -0.000000    0.000000
    0.000000   -0.000000   -0.000000
   -0.000000    0.000000    0.000000
    0.004000   -0.000000   -0.000000
   -0.000000    0.000000    0.000000
    0.000000   -0.000000   -0.000000
vibration  149
    0.000000    0.000000    0.000000
   -0.000000   -0.000000   -0.000000
   -0.000000    0.000000   -0.000000
   -0.008000   -0.002000    0.029000
    0.283000    0.112000    0.030000
    0.015000   -0.315000   -0.130000
   -0.211000    0.230000   -0.235000
   -0.032000   -0.016000   -0.016000
    0.259000   -0.287000    0.283000
   -0.030000    0.460000    0.203000
    0.140000    0.016000   -0.299000
    0.002000   -0.001000    0.001000
    0.012000    0.000000   -0.023000
   -0.002000    0.027000    0.011000
   -0.036000   -0.015000   -0.004000
    0.002000    0.001000   -0.001000
   -0.000000    0.000000    0.000000
    0.000000    0.000000    0.000000
    0.000000    0.000000   -0.000000
   -0.000000   -0.000000   -0.000000
    0.000000   -0.000000   -0.000000
   -0.000000   -0.000000   -0.000000
    0.000000    0.000000    0.000000
    0.000000   -0.000000   -0.000000
    0.000000    0.000000   -0.000000
   -0.000000   -0.000000   -0.000000
   -0.000000    0.000000   -0.000000
    0.000000   -0.000000   -0.000000
    0.000000   -0.000000   -0.000000
   -0.000000   -0.000000    0.000000
   -0.000000   -0.000000   -0.000000
   -0.000000   -0.000000   -0.000000
    0.000000   -0.000000    0.000000
   -0.000000   -0.000000   -0.000000
   -0.000000   -0.000000   -0.000000
    0.000000   -0.000000   -0.000000
   -0.000000    0.000000    0.000000
   -0.000000   -0.000000    0.000000
   -0.000000   -0.000000   -0.000000
   -0.000000   -0.001000    0.000000
    0.005000    0.004000    0.006000
    0.005000   -0.000000   -0.010000
   -0.010000    0.006000   -0.001000
    0.004000   -0.005000   -0.001000
    0.018000    0.075000   -0.025000
   -0.036000    0.003000    0.070000
   -0.032000   -0.024000   -0.037000
    0.004000    0.004000    0.004000
   -0.071000    0.044000   -0.008000
    0.039000   -0.003000   -0.072000
   -0.021000   -0.087000    0.029000
    0.000000    0.000000   -0.000000
   -0.003000   -0.002000    0.001000
    0.000000   -0.000000   -0.000000
    0.000000   -0.000000   -0.000000
    0.000000    0.000000   -0.000000
   -0.000000    0.000000   -0.000000
    0.002000   -0.000000    0.000000
    0.000000    0.000000    0.000000
   -0.000000    0.000000    0.000000
vibration  150
    0.000000    0.000000   -0.000000
   -0.000000    0.000000    0.000000
   -0.000000    0.000000   -0.000000
    0.005000    0.001000   -0.015000
   -0.157000   -0.061000   -0.015000
   -0.008000    0.164000    0.068000
    0.110000   -0.121000    0.125000
   -0.013000   -0.006000   -0.006000
    0.099000   -0.109000    0.108000
   -0.011000    0.175000    0.077000
    0.055000    0.007000   -0.115000
    0.004000   -0.003000    0.003000
    0.026000    0.003000   -0.054000
   -0.004000    0.057000    0.024000
   -0.067000   -0.029000   -0.007000
    0.000000    0.000000    0.000000
   -0.000000   -0.000000    0.000000
   -0.000000    0.000000    0.000000
    0.000000    0.000000    0.000000
   -0.000000   -0.000000   -0.000000
    0.000000   -0.000000   -0.000000
    0.000000   -0.000000   -0.000000
    0.000000    0.000000    0.000000
    0.000000   -0.000000   -0.000000
   -0.000000   -0.000000   -0.000000
    0.000000    0.000000    0.000000
   -0.000000    0.000000    0.000000
   -0.000000    0.000000    0.000000
    0.000000   -0.000000   -0.000000
   -0.000000   -0.000000    0.000000
    0.000000   -0.000000    0.000000
    0.000000   -0.000000   -0.000000
    0.000000   -0.000000    0.000000
   -0.000000    0.000000   -0.000000
   -0.000000   -0.000000    0.000000
    0.000000    0.000000   -0.000000
   -0.000000    0.000000   -0.000000
   -0.000000   -0.000000   -0.000000
    0.001000   -0.000000   -0.000000
   -0.001000   -0.018000    0.009000
    0.105000    0.081000    0.123000
    0.112000   -0.008000   -0.206000
   -0.210000    0.126000   -0.024000
   -0.027000    0.028000    0.004000
   -0.108000   -0.445000    0.146000
    0.214000   -0.016000   -0.413000
    0.194000    0.143000    0.220000
    0.011000    0.007000    0.009000
   -0.156000    0.097000   -0.020000
    0.073000   -0.007000   -0.137000
   -0.041000   -0.172000    0.056000
    0.000000    0.000000   -0.000000
   -0.003000   -0.003000    0.001000
    0.000000   -0.000000   -0.000000
    0.000000   -0.000000   -0.000000
    0.000000    0.000000    0.000000
    0.001000   -0.000000   -0.000000
   -0.015000    0.001000    0.000000
    0.000000    0.000000    0.000000
    0.000000   -0.000000   -0.000000
vibration  151
   -0.000000    0.000000   -0.000000
   -0.000000   -0.000000   -0.000000
    0.000000    0.000000    0.000000
   -0.009000   -0.003000    0.034000
    0.328000    0.128000    0.032000
    0.017000   -0.358000   -0.148000
   -0.241000    0.265000   -0.273000
    0.022000    0.011000    0.010000
   -0.175000    0.192000   -0.190000
    0.020000   -0.309000   -0.136000
   -0.097000   -0.012000    0.204000
   -0.007000    0.005000   -0.006000
   -0.048000   -0.006000    0.102000
    0.007000   -0.106000   -0.044000
    0.126000    0.054000    0.012000
   -0.000000   -0.001000   -0.001000
    0.000000    0.000000   -0.000000
    0.000000   -0.000000    0.000000
   -0.000000   -0.000000   -0.000000
    0.000000    0.000000    0.000000
    0.000000   -0.000000   -0.000000
   -0.000000    0.000000    0.000000
    0.000000   -0.000000   -0.000000
   -0.000000    0.000000    0.000000
   -0.000000   -0.000000   -0.000000
    0.000000    0.000000    0.000000
   -0.000000    0.000000    0.000000
    0.000000   -0.000000    0.000000
    0.000000   -0.000000   -0.000000
    0.000000    0.000000    0.000000
   -0.000000    0.000000   -0.000000
    0.000000   -0.000000    0.000000
   -0.000000    0.000000   -0.000000
    0.000000   -0.000000    0.000000
   -0.000000   -0.000000    0.000000
    0.000000    0.000000   -0.000000
   -0.000000    0.000000    0.000000
   -0.000000   -0.000000   -0.000000
    0.000000   -0.000000   -0.000000
   -0.000000   -0.009000    0.005000
    0.052000    0.040000    0.060000
    0.054000   -0.004000   -0.100000
   -0.102000    0.061000   -0.012000
   -0.012000    0.013000    0.002000
   -0.050000   -0.205000    0.067000
    0.099000   -0.008000   -0.190000
    0.090000    0.066000    0.102000
    0.007000    0.006000    0.007000
   -0.113000    0.069000   -0.013000
    0.058000   -0.005000   -0.107000
   -0.032000   -0.132000    0.043000
   -0.000000   -0.000000    0.000000
    0.005000    0.004000   -0.000000
   -0.000000    0.000000    0.000000
    0.000000   -0.000000   -0.000000
   -0.000000    0.000000    0.000000
    0.000000   -0.000000   -0.000000
   -0.002000   -0.000000    0.001000
   -0.000000   -0.000000   -0.000000
    0.000000   -0.000000   -0.000000
vibration  152
   -0.000000   -0.000000    0.000000
    0.000000    0.000000   -0.000000
    0.000000   -0.000000    0.000000
   -0.007000   -0.003000   -0.003000
    0.070000    0.028000    0.007000
   -0.003000    0.028000    0.011000
    0.013000   -0.018000    0.016000
    0.011000   -0.026000    0.003000
   -0.124000    0.131000   -0.138000
   -0.010000    0.189000    0.088000
   -0.005000   -0.007000    0.014000
    0.052000    0.069000    0.014000
   -0.047000    0.009000    0.129000
    0.055000   -0.569000   -0.234000
   -0.630000   -0.258000   -0.059000
    0.002000    0.001000    0.001000
    0.000000   -0.000000   -0.000000
    0.000000   -0.000000   -0.000000
   -0.000000   -0.000000   -0.000000
    0.000000    0.000000    0.000000
   -0.000000    0.000000    0.000000
    0.000000   -0.000000   -0.000000
   -0.000000    0.000000    0.000000
    0.000000   -0.000000   -0.000000
    0.000000    0.000000    0.000000
   -0.000000   -0.000000   -0.000000
    0.000000    0.000000    0.000000
   -0.000000    0.000000    0.000000
   -0.000000    0.000000    0.000000
    0.000000   -0.000000   -0.000000
    0.000000   -0.000000    0.000000
    0.000000   -0.000000    0.000000
    0.000000   -0.000000    0.000000
   -0.000000    0.000000   -0.000000
    0.000000   -0.000000    0.000000
   -0.000000    0.000000   -0.000000
   -0.000000   -0.000000   -0.000000
   -0.000000   -0.000000   -0.000000
    0.000000   -0.000000   -0.000000
    0.009000   -0.004000   -0.005000
    0.001000   -0.002000   -0.002000
   -0.041000    0.001000    0.078000
   -0.074000    0.045000   -0.010000
   -0.001000   -0.002000    0.002000
    0.005000    0.022000   -0.007000
    0.011000   -0.001000   -0.022000
   -0.000000   -0.000000    0.001000
   -0.002000    0.004000   -0.001000
    0.034000   -0.020000    0.004000
    0.002000    0.001000   -0.005000
   -0.009000   -0.032000    0.011000
   -0.001000   -0.001000    0.000000
    0.013000    0.006000   -0.005000
   -0.000000    0.000000    0.000000
   -0.000000    0.000000    0.000000
    0.000000    0.000000    0.000000
   -0.002000    0.000000   -0.000000
    0.023000   -0.001000    0.003000
   -0.000000   -0.000000    0.000000
    0.000000    0.000000    0.000000
vibration  153
   -0.000000    0.000000    0.000000
    0.000000    0.000000   -0.000000
   -0.000000    0.000000    0.000000
   -0.001000    0.001000   -0.000000
    0.003000    0.001000   -0.000000
   -0.000000   -0.003000   -0.001000
    0.005000   -0.005000    0.005000
   -0.002000    0.004000   -0.000000
    0.021000   -0.022000    0.023000
    0.002000   -0.032000   -0.015000
    0.001000    0.001000   -0.003000
   -0.007000   -0.009000   -0.002000
    0.007000   -0.001000   -0.018000
   -0.008000    0.078000    0.032000
    0.087000    0.036000    0.008000
   -0.000000   -0.000000   -0.000000
   -0.000000    0.000000    0.000000
   -0.000000    0.000000    0.000000
   -0.000000   -0.000000   -0.000000
    0.000000    0.000000    0.000000
   -0.000000    0.000000    0.000000
    0.000000   -0.000000   -0.000000
   -0.000000    0.000000    0.000000
    0.000000   -0.000000   -0.000000
    0.000000    0.000000    0.000000
   -0.000000   -0.000000   -0.000000
   -0.000000   -0.000000   -0.000000
    0.000000   -0.000000   -0.000000
   -0.000000    0.000000    0.000000
    0.000000   -0.000000   -0.000000
    0.000000    0.000000    0.000000
   -0.000000    0.000000   -0.000000
   -0.000000    0.000000   -0.000000
    0.000000   -0.000000    0.000000
    0.000000    0.000000   -0.000000
   -0.000000   -0.000000    0.000000
    0.000000    0.000000    0.000000
    0.000000    0.000000    0.000000
    0.001000   -0.001000   -0.000000
    0.069000   -0.027000   -0.040000
    0.009000   -0.012000   -0.018000
   -0.297000    0.010000    0.573000
   -0.540000    0.328000   -0.076000
   -0.012000   -0.015000    0.021000
    0.046000    0.200000   -0.060000
    0.100000   -0.012000   -0.193000
   -0.004000   -0.004000    0.003000
   -0.012000    0.018000   -0.001000
    0.160000   -0.096000    0.019000
    0.021000    0.002000   -0.045000
   -0.035000   -0.125000    0.042000
   -0.000000   -0.000000    0.000000
    0.006000    0.004000   -0.002000
    0.000000   -0.000000   -0.000000
    0.000000    0.000000   -0.000000
    0.000000   -0.000000   -0.000000
   -0.001000    0.000000   -0.000000
    0.013000   -0.001000    0.002000
    0.000000    0.000000   -0.000000
   -0.000000    0.000000    0.000000
vibration  154
    0.000000    0.000000   -0.000000
   -0.000000   -0.000000    0.000000
   -0.001000    0.000000   -0.000000
   -0.010000    0.023000   -0.003000
    0.018000    0.015000    0.000000
    0.006000   -0.180000   -0.079000
    0.101000   -0.107000    0.116000
    0.032000   -0.077000    0.009000
   -0.357000    0.375000   -0.393000
   -0.028000    0.570000    0.265000
    0.002000   -0.019000    0.015000
   -0.020000   -0.020000    0.001000
    0.042000    0.001000   -0.101000
   -0.017000    0.150000    0.062000
    0.220000    0.091000    0.023000
    0.000000   -0.002000    0.000000
    0.000000    0.000000    0.000000
   -0.000000    0.000000    0.000000
    0.000000    0.000000    0.000000
   -0.000000   -0.000000   -0.000000
    0.000000   -0.000000   -0.000000
   -0.000000    0.000000    0.000000
    0.000000   -0.000000   -0.000000
   -0.000000    0.000000    0.000000
   -0.000000   -0.000000   -0.000000
    0.000000    0.000000    0.000000
   -0.000000   -0.000000   -0.000000
    0.000000   -0.000000   -0.000000
    0.000000   -0.000000   -0.000000
   -0.000000    0.000000    0.000000
   -0.000000   -0.000000   -0.000000
   -0.000000    0.000000   -0.000000
   -0.000000    0.000000   -0.000000
    0.000000   -0.000000    0.000000
   -0.000000    0.000000   -0.000000
    0.000000   -0.000000    0.000000
    0.000000    0.000000    0.000000
    0.000000    0.000000    0.000000
   -0.000000   -0.000000    0.000000
   -0.000000    0.000000    0.000000
    0.000000    0.000000    0.000000
    0.001000   -0.000000   -0.003000
    0.003000   -0.002000    0.000000
   -0.001000   -0.001000    0.002000
    0.004000    0.018000   -0.005000
    0.009000   -0.001000   -0.017000
   -0.000000   -0.000000    0.001000
   -0.001000    0.001000   -0.000000
    0.007000   -0.004000    0.001000
    0.001000    0.000000   -0.003000
   -0.002000   -0.006000    0.002000
    0.002000    0.001000   -0.001000
   -0.023000   -0.011000    0.006000
   -0.000000   -0.000000   -0.000000
   -0.000000   -0.000000    0.000000
    0.000000   -0.000000   -0.000000
    0.002000   -0.000000    0.000000
   -0.028000    0.001000   -0.004000
   -0.000000    0.000000   -0.000000
   -0.000000   -0.000000   -0.000000
vibration  155
   -0.000000    0.000000    0.000000
    0.000000   -0.000000   -0.000000
    0.001000   -0.001000    0.000000
    0.000000    0.001000    0.000000
   -0.006000   -0.002000   -0.001000
    0.001000   -0.012000   -0.005000
    0.002000   -0.002000    0.002000
    0.001000   -0.002000    0.000000
   -0.011000    0.011000   -0.012000
   -0.001000    0.016000    0.008000
    0.000000   -0.001000   -0.001000
   -0.001000   -0.000000    0.001000
    0.003000    0.000000   -0.008000
   -0.000000    0.002000    0.001000
    0.008000    0.003000    0.001000
    0.000000   -0.000000   -0.000000
   -0.000000    0.000000    0.000000
   -0.000000    0.000000    0.000000
   -0.000000   -0.000000   -0.000000
    0.001000    0.000000    0.001000
   -0.000000    0.000000    0.000000
    0.000000   -0.000000   -0.000000
   -0.000000    0.000000    0.000000
    0.000000   -0.000000   -0.001000
    0.000000    0.000000    0.000000
   -0.000000   -0.000000   -0.000000
   -0.000000   -0.000000   -0.000000
    0.000000   -0.000000   -0.000000
   -0.000000    0.000000    0.000000
    0.000000   -0.000000   -0.000000
    0.000000   -0.000000    0.000000
   -0.000000    0.000000   -0.000000
    0.000000   -0.000000    0.000000
   -0.000000    0.000000   -0.000000
    0.000000   -0.000000   -0.000000
   -0.000000    0.000000    0.000000
   -0.000000    0.000000    0.000000
   -0.000000    0.000000   -0.000000
    0.001000    0.000000   -0.001000
    0.028000   -0.010000   -0.014000
   -0.008000   -0.014000   -0.020000
   -0.111000    0.003000    0.217000
   -0.215000    0.132000   -0.029000
    0.035000    0.044000   -0.055000
   -0.127000   -0.559000    0.171000
   -0.273000    0.036000    0.525000
   -0.015000   -0.006000   -0.039000
   -0.001000   -0.029000    0.021000
   -0.142000    0.079000   -0.013000
    0.082000   -0.014000   -0.149000
    0.069000    0.281000   -0.089000
   -0.002000   -0.001000    0.001000
    0.023000    0.013000   -0.009000
    0.000000   -0.000000   -0.000000
   -0.000000    0.000000   -0.000000
   -0.000000   -0.000000    0.000000
   -0.006000    0.000000   -0.001000
    0.076000   -0.006000    0.013000
    0.000000    0.000000   -0.000000
    0.000000    0.000000    0.000000
vibration  156
    0.000000   -0.000000   -0.000000
   -0.000000    0.000000   -0.000000
   -0.001000    0.000000    0.000000
    0.009000   -0.004000    0.004000
   -0.062000   -0.026000   -0.004000
    0.001000    0.022000    0.010000
   -0.043000    0.048000   -0.051000
    0.001000   -0.002000    0.000000
   -0.011000    0.012000   -0.012000
   -0.001000    0.018000    0.008000
   -0.000000   -0.000000    0.002000
    0.001000    0.002000    0.001000
    0.003000    0.001000   -0.006000
    0.002000   -0.017000   -0.007000
   -0.013000   -0.005000   -0.001000
    0.000000   -0.000000    0.000000
    0.000000   -0.000000   -0.000000
    0.000000   -0.000000   -0.000000
    0.000000    0.000000    0.000000
   -0.000000   -0.000000   -0.000000
   -0.000000    0.000000    0.000000
    0.000000   -0.000000   -0.000000
    0.000000   -0.000000   -0.000000
   -0.000000    0.000000    0.000000
    0.000000   -0.000000   -0.000000
   -0.000000   -0.000000   -0.000000
    0.000000    0.000000    0.000000
   -0.000000    0.000000   -0.000000
    0.000000   -0.000000   -0.000000
   -0.000000    0.000000    0.000000
   -0.000000   -0.000000    0.000000
   -0.000000    0.000000   -0.000000
   -0.000000    0.000000   -0.000000
    0.000000   -0.000000    0.000000
   -0.000000    0.000000    0.000000
    0.000000   -0.000000   -0.000000
    0.000000   -0.000000    0.000000
    0.000000    0.000000    0.000000
    0.000000   -0.003000    0.001000
    0.007000   -0.003000   -0.005000
    0.006000    0.003000    0.005000
   -0.031000    0.002000    0.060000
   -0.062000    0.040000   -0.009000
   -0.016000   -0.021000    0.025000
    0.059000    0.269000   -0.083000
    0.124000   -0.016000   -0.240000
    0.008000    0.003000    0.017000
    0.031000   -0.074000    0.023000
   -0.543000    0.321000   -0.065000
    0.020000   -0.016000   -0.022000
    0.155000    0.589000   -0.189000
    0.001000    0.001000   -0.000000
   -0.010000   -0.006000    0.004000
    0.000000    0.000000    0.000000
    0.000000   -0.000000    0.000000
    0.000000   -0.000000   -0.000000
    0.004000    0.000000    0.000000
   -0.046000    0.002000   -0.005000
   -0.000000   -0.000000    0.000000
   -0.000000   -0.000000   -0.000000
vibration  157
    0.000000   -0.000000    0.000000
    0.000000   -0.000000   -0.000000
    0.001000   -0.000000    0.000000
   -0.049000    0.062000   -0.016000
    0.226000    0.107000    0.016000
    0.014000   -0.475000   -0.212000
    0.342000   -0.375000    0.401000
   -0.007000    0.017000   -0.001000
    0.078000   -0.079000    0.084000
    0.006000   -0.129000   -0.060000
    0.005000    0.004000   -0.016000
    0.025000   -0.007000   -0.032000
   -0.156000   -0.020000    0.340000
   -0.007000    0.156000    0.059000
   -0.127000   -0.058000   -0.019000
   -0.001000    0.002000   -0.002000
    0.000000    0.000000   -0.000000
    0.000000    0.000000    0.000000
   -0.000000   -0.000000   -0.000000
    0.000000    0.000000    0.000000
    0.000000    0.000000    0.000000
   -0.000000    0.000000    0.000000
   -0.000000    0.000000    0.000000
    0.000000   -0.000000   -0.000000
    0.000000    0.000000    0.000000
   -0.000000    0.000000   -0.000000
   -0.000000   -0.000000   -0.000000
    0.000000   -0.000000    0.000000
   -0.000000    0.000000   -0.000000
    0.000000   -0.000000   -0.000000
    0.000000    0.000000   -0.000000
    0.000000   -0.000000    0.000000
    0.000000   -0.000000    0.000000
   -0.000000    0.000000   -0.000000
   -0.000000   -0.000000    0.000000
    0.000000   -0.000000   -0.000000
   -0.000000   -0.000000   -0.000000
   -0.000000   -0.000000   -0.000000
   -0.000000   -0.000000    0.000000
   -0.001000    0.000000    0.000000
    0.001000    0.001000    0.002000
    0.003000    0.000000   -0.005000
    0.004000   -0.002000    0.001000
   -0.002000   -0.002000    0.002000
    0.006000    0.027000   -0.008000
    0.012000   -0.002000   -0.024000
    0.002000    0.001000    0.003000
    0.001000   -0.007000    0.004000
   -0.046000    0.026000   -0.005000
    0.015000   -0.003000   -0.027000
    0.016000    0.064000   -0.020000
   -0.001000   -0.001000    0.001000
    0.017000    0.010000   -0.007000
   -0.000000    0.000000    0.000000
   -0.000000    0.000000   -0.000000
   -0.000000    0.000000    0.000000
   -0.002000    0.000000   -0.000000
    0.030000   -0.002000    0.004000
    0.000000   -0.000000    0.000000
    0.000000    0.000000    0.000000
vibration  158
    0.000000   -0.000000   -0.000000
   -0.000000    0.000000    0.000000
   -0.001000    0.000000   -0.000000
    0.024000   -0.026000    0.008000
   -0.126000   -0.058000   -0.008000
   -0.006000    0.207000    0.094000
   -0.155000    0.171000   -0.183000
    0.005000   -0.015000    0.007000
   -0.078000    0.081000   -0.083000
   -0.004000    0.095000    0.045000
    0.022000   -0.000000   -0.045000
    0.042000   -0.024000   -0.067000
   -0.312000   -0.043000    0.677000
   -0.025000    0.418000    0.158000
   -0.174000   -0.083000   -0.032000
    0.001000   -0.001000   -0.001000
    0.000000    0.000000    0.000000
   -0.000000    0.000000    0.000000
   -0.000000   -0.000000   -0.000000
    0.000000    0.000000    0.000000
    0.000000   -0.000000   -0.000000
   -0.001000    0.000000    0.000000
    0.000000   -0.000000   -0.000000
   -0.000000    0.000000    0.000000
   -0.000000   -0.000000   -0.000000
    0.000000    0.000000    0.000000
   -0.000000   -0.000000   -0.000000
    0.000000   -0.000000   -0.000000
    0.000000   -0.000000    0.000000
   -0.000000    0.000000    0.000000
   -0.000000   -0.000000    0.000000
   -0.000000    0.000000   -0.000000
   -0.000000    0.000000   -0.000000
    0.001000   -0.000000    0.000000
   -0.000000    0.000000   -0.000000
   -0.000000    0.000000    0.000000
    0.000000    0.000000    0.000000
    0.000000    0.000000    0.000000
    0.000000    0.000000   -0.000000
    0.001000   -0.000000   -0.000000
   -0.001000   -0.001000   -0.002000
   -0.003000   -0.000000    0.007000
   -0.006000    0.004000   -0.001000
    0.001000    0.001000   -0.001000
   -0.004000   -0.016000    0.005000
   -0.007000    0.001000    0.014000
   -0.002000   -0.001000   -0.003000
    0.000000    0.003000   -0.002000
    0.014000   -0.008000    0.001000
   -0.009000    0.002000    0.016000
   -0.006000   -0.024000    0.007000
    0.002000    0.002000   -0.001000
   -0.027000   -0.016000    0.010000
   -0.000000   -0.000000   -0.000000
    0.000000   -0.000000    0.000000
    0.000000   -0.000000   -0.000000
    0.003000   -0.000000    0.000000
   -0.044000    0.003000   -0.007000
    0.000000   -0.000000    0.000000
   -0.000000   -0.000000   -0.000000
vibration  159
    0.000000    0.000000    0.000000
    0.001000   -0.000000   -0.000000
    0.004000   -0.003000    0.000000
    0.009000    0.011000    0.004000
   -0.111000   -0.042000   -0.009000
    0.006000   -0.092000   -0.039000
   -0.003000    0.008000   -0.005000
   -0.000000   -0.000000    0.001000
   -0.003000    0.003000   -0.003000
    0.000000    0.002000    0.001000
    0.003000    0.000000   -0.006000
    0.000000    0.000000   -0.000000
   -0.000000   -0.000000    0.001000
   -0.000000    0.001000    0.000000
   -0.001000   -0.001000   -0.000000
    0.000000    0.000000   -0.000000
   -0.000000    0.000000    0.001000
   -0.000000    0.000000    0.000000
   -0.000000   -0.000000   -0.000000
    0.002000    0.000000    0.002000
    0.000000   -0.000000   -0.000000
   -0.000000    0.000000    0.000000
   -0.000000    0.000000    0.000000
    0.001000   -0.001000   -0.003000
   -0.000000    0.000000    0.000000
    0.000000    0.000000    0.000000
   -0.000000   -0.000000   -0.000000
    0.000000   -0.000000    0.000000
   -0.000000    0.000000   -0.000000
    0.001000   -0.000000   -0.001000
    0.000000    0.000000   -0.000000
    0.000000   -0.000000    0.004000
    0.000000   -0.000000    0.000000
   -0.003000    0.001000   -0.001000
    0.000000   -0.000000    0.000000
    0.000000   -0.000000   -0.001000
   -0.000000   -0.000000   -0.000000
   -0.000000   -0.001000   -0.001000
    0.002000    0.001000   -0.001000
    0.008000   -0.003000   -0.005000
   -0.001000   -0.002000   -0.003000
   -0.037000    0.001000    0.070000
   -0.063000    0.039000   -0.009000
    0.004000    0.005000   -0.008000
   -0.014000   -0.064000    0.019000
   -0.037000    0.004000    0.069000
    0.003000    0.003000    0.002000
    0.061000    0.002000   -0.059000
   -0.324000    0.208000   -0.056000
   -0.354000    0.038000    0.680000
   -0.054000   -0.274000    0.076000
   -0.008000   -0.005000    0.003000
    0.104000    0.060000   -0.039000
   -0.000000   -0.000000   -0.000000
   -0.000000    0.000000   -0.000000
   -0.000000    0.000000    0.001000
   -0.024000    0.002000   -0.003000
    0.317000   -0.017000    0.053000
    0.000000    0.000000   -0.000000
    0.001000    0.000000    0.000000
vibration  160
    0.000000    0.000000    0.000000
    0.001000   -0.001000   -0.000000
    0.011000   -0.007000    0.001000
    0.008000   -0.000000    0.003000
   -0.068000   -0.028000   -0.006000
    0.002000    0.002000    0.002000
   -0.025000    0.029000   -0.030000
    0.000000   -0.003000    0.004000
   -0.019000    0.020000   -0.020000
    0.001000    0.016000    0.008000
    0.015000    0.001000   -0.030000
   -0.000000   -0.003000   -0.002000
   -0.007000   -0.002000    0.015000
   -0.003000    0.031000    0.012000
    0.010000    0.003000    0.001000
    0.000000   -0.000000   -0.000000
   -0.001000    0.001000    0.002000
   -0.000000    0.000000    0.000000
   -0.000000   -0.000000   -0.001000
    0.006000    0.001000    0.005000
    0.000000   -0.000000   -0.000000
   -0.004000    0.001000    0.001000
   -0.000000    0.000000    0.001000
    0.002000   -0.004000   -0.007000
   -0.000000   -0.000000   -0.000000
    0.002000    0.000000    0.002000
    0.000000   -0.000000   -0.000000
    0.000000   -0.000000    0.000000
   -0.000000    0.000000   -0.000000
    0.003000   -0.000000   -0.002000
   -0.000000    0.000000   -0.001000
    0.002000   -0.001000    0.019000
    0.001000   -0.000000    0.000000
   -0.015000    0.003000   -0.006000
    0.000000   -0.000000    0.000000
    0.003000   -0.001000   -0.004000
   -0.001000   -0.000000   -0.001000
   -0.002000   -0.002000   -0.006000
   -0.000000    0.000000    0.002000
   -0.010000    0.000000   -0.002000
    0.039000    0.032000    0.048000
    0.019000    0.002000   -0.039000
    0.062000   -0.039000    0.008000
   -0.007000   -0.009000    0.003000
    0.019000    0.091000   -0.029000
    0.036000   -0.007000   -0.064000
    0.039000    0.028000    0.048000
   -0.021000   -0.001000    0.022000
    0.113000   -0.071000    0.018000
    0.128000   -0.015000   -0.250000
    0.021000    0.104000   -0.028000
   -0.021000   -0.013000    0.007000
    0.275000    0.159000   -0.103000
   -0.000000   -0.000000   -0.001000
   -0.000000    0.000000   -0.000000
   -0.001000    0.000000    0.002000
   -0.064000    0.006000   -0.008000
    0.842000   -0.052000    0.128000
    0.001000    0.000000   -0.001000
    0.002000    0.002000    0.001000
vibration  161
   -0.000000    0.000000    0.000000
    0.000000   -0.000000   -0.000000
    0.001000   -0.001000   -0.001000
   -0.063000   -0.058000   -0.029000
    0.734000    0.282000    0.054000
   -0.037000    0.508000    0.215000
    0.064000   -0.096000    0.081000
    0.002000   -0.004000    0.001000
   -0.016000    0.017000   -0.018000
   -0.000000    0.032000    0.014000
    0.001000   -0.001000   -0.003000
   -0.004000   -0.008000   -0.003000
   -0.002000   -0.001000    0.002000
   -0.007000    0.070000    0.028000
    0.065000    0.025000    0.007000
   -0.001000   -0.002000   -0.001000
   -0.000000    0.000000    0.001000
   -0.000000    0.000000    0.000000
   -0.000000   -0.000000   -0.000000
    0.001000    0.000000    0.001000
    0.000000   -0.000000   -0.000000
   -0.001000    0.000000    0.000000
   -0.000000    0.000000    0.000000
    0.000000   -0.000000   -0.001000
   -0.000000   -0.000000   -0.000000
    0.000000    0.000000    0.000000
   -0.000000   -0.000000   -0.000000
    0.000000   -0.000000    0.000000
   -0.000000    0.000000   -0.000000
    0.000000   -0.000000   -0.000000
   -0.000000    0.000000   -0.000000
    0.000000   -0.000000    0.003000
    0.000000   -0.000000    0.000000
   -0.002000    0.000000   -0.001000
   -0.000000   -0.000000    0.000000
    0.000000   -0.000000   -0.000000
   -0.000000   -0.000000   -0.000000
   -0.000000   -0.000000   -0.001000
    0.000000   -0.000000    0.000000
    0.000000   -0.000000   -0.001000
    0.003000    0.002000    0.003000
   -0.004000    0.000000    0.007000
   -0.005000    0.003000   -0.001000
   -0.000000   -0.000000   -0.001000
    0.000000    0.003000   -0.001000
   -0.001000   -0.000000    0.002000
    0.005000    0.003000    0.005000
    0.010000   -0.004000   -0.006000
   -0.085000    0.051000   -0.011000
   -0.042000    0.004000    0.083000
    0.001000   -0.007000    0.001000
   -0.001000   -0.000000    0.000000
    0.011000    0.011000   -0.002000
   -0.000000   -0.000000   -0.000000
   -0.000000    0.000000   -0.000000
   -0.000000    0.000000    0.000000
   -0.008000    0.001000   -0.001000
    0.110000   -0.007000    0.017000
    0.000000    0.000000   -0.000000
    0.000000    0.000000    0.000000
vibration  162
   -0.000000   -0.000000   -0.000000
   -0.000000    0.000000    0.000000
   -0.000000    0.000000   -0.000000
   -0.000000    0.000000   -0.000000
    0.001000    0.000000    0.000000
    0.000000   -0.002000   -0.001000
    0.001000   -0.001000    0.001000
   -0.000000    0.000000   -0.000000
    0.001000   -0.001000    0.001000
   -0.000000   -0.001000   -0.000000
   -0.001000   -0.000000    0.002000
    0.000000    0.000000    0.000000
    0.000000    0.000000   -0.000000
    0.000000   -0.002000   -0.001000
   -0.001000   -0.000000   -0.000000
   -0.000000    0.000000    0.000000
    0.000000   -0.000000   -0.000000
    0.000000   -0.000000   -0.000000
    0.000000    0.000000    0.000000
   -0.000000   -0.000000   -0.000000
   -0.000000    0.000000    0.000000
    0.001000   -0.000000   -0.000000
    0.000000   -0.000000   -0.000000
   -0.000000    0.000000    0.001000
    0.000000    0.000000    0.000000
   -0.000000   -0.000000   -0.000000
   -0.000000    0.000000    0.000000
   -0.000000    0.000000   -0.000000
    0.000000   -0.000000    0.000000
   -0.000000    0.000000    0.000000
    0.000000   -0.000000    0.000000
   -0.000000    0.000000   -0.003000
   -0.000000    0.000000   -0.000000
    0.002000   -0.000000    0.001000
    0.000000   -0.000000   -0.000000
   -0.001000    0.000000    0.001000
    0.000000    0.000000    0.000000
   -0.000000    0.000000    0.000000
   -0.001000   -0.000000   -0.001000
   -0.050000   -0.021000   -0.074000
    0.509000    0.408000    0.585000
   -0.171000    0.005000    0.288000
    0.258000   -0.164000    0.018000
    0.006000    0.008000    0.006000
   -0.010000   -0.047000    0.017000
    0.008000    0.001000   -0.014000
   -0.064000   -0.046000   -0.072000
    0.001000   -0.000000   -0.001000
   -0.006000    0.005000   -0.001000
   -0.008000    0.002000    0.016000
   -0.001000   -0.003000    0.000000
    0.001000    0.001000   -0.000000
   -0.019000   -0.011000    0.007000
    0.000000    0.000000    0.000000
    0.000000   -0.000000    0.000000
    0.000000   -0.000000   -0.000000
    0.004000   -0.000000    0.001000
   -0.052000    0.004000   -0.009000
   -0.000000   -0.000000    0.000000
   -0.000000    0.000000   -0.000000
vibration  163
   -0.000000   -0.000000   -0.000000
   -0.000000    0.000000    0.000000
   -0.000000    0.000000   -0.000000
    0.000000    0.000000    0.000000
   -0.000000   -0.000000   -0.000000
    0.000000   -0.001000   -0.000000
    0.000000   -0.000000    0.000000
    0.000000    0.000000   -0.001000
    0.003000   -0.003000    0.003000
   -0.000000    0.004000    0.002000
   -0.007000   -0.001000    0.013000
    0.000000    0.000000   -0.000000
   -0.000000   -0.000000    0.001000
    0.000000   -0.000000   -0.000000
   -0.000000   -0.000000   -0.000000
   -0.000000    0.000000   -0.000000
    0.000000    0.000000   -0.000000
   -0.000000    0.000000    0.000000
   -0.001000   -0.000000   -0.001000
    0.007000    0.001000    0.006000
    0.003000   -0.001000   -0.001000
   -0.035000    0.011000    0.009000
   -0.001000    0.002000    0.004000
    0.010000   -0.026000   -0.052000
   -0.001000   -0.000000   -0.001000
    0.018000    0.005000    0.016000
    0.000000   -0.000000   -0.000000
    0.000000   -0.000000    0.001000
   -0.004000    0.000000    0.005000
    0.071000   -0.009000   -0.056000
   -0.007000    0.004000   -0.056000
    0.071000   -0.044000    0.667000
    0.055000   -0.012000    0.024000
   -0.652000    0.141000   -0.272000
   -0.004000    0.001000    0.002000
    0.059000   -0.011000   -0.044000
   -0.001000    0.000000   -0.000000
    0.000000   -0.000000   -0.000000
    0.000000    0.000000    0.000000
    0.000000    0.000000    0.000000
   -0.002000   -0.001000   -0.002000
    0.000000   -0.000000   -0.000000
   -0.001000    0.001000   -0.000000
    0.002000    0.003000    0.003000
   -0.003000   -0.013000    0.005000
    0.007000   -0.000000   -0.013000
   -0.027000   -0.019000   -0.030000
    0.000000   -0.000000   -0.000000
   -0.001000    0.001000   -0.000000
   -0.001000    0.000000    0.002000
   -0.000000   -0.001000    0.000000
    0.001000    0.000000   -0.000000
   -0.008000   -0.005000    0.003000
    0.000000   -0.000000   -0.000000
   -0.000000    0.000000   -0.000000
    0.000000    0.000000    0.000000
    0.001000   -0.000000    0.000000
   -0.020000    0.001000   -0.003000
   -0.000000   -0.000000    0.000000
   -0.000000   -0.000000    0.000000
vibration  164
   -0.000000    0.000000   -0.000000
   -0.000000    0.000000    0.000000
    0.000000    0.000000    0.000000
   -0.001000    0.000000   -0.001000
    0.008000    0.004000    0.001000
    0.001000   -0.005000   -0.003000
    0.004000   -0.003000    0.003000
   -0.020000    0.002000    0.084000
   -0.162000    0.171000   -0.156000
    0.013000   -0.260000   -0.104000
    0.384000    0.052000   -0.763000
   -0.002000    0.002000    0.004000
    0.018000    0.003000   -0.042000
    0.002000   -0.029000   -0.011000
    0.008000    0.003000    0.001000
   -0.000000    0.000000    0.002000
   -0.000000   -0.000000    0.000000
    0.000000   -0.000000   -0.000000
    0.000000    0.000000    0.000000
   -0.002000   -0.000000   -0.002000
   -0.000000    0.000000    0.000000
    0.005000   -0.001000   -0.001000
    0.000000   -0.000000   -0.000000
   -0.001000    0.002000    0.003000
    0.000000    0.000000    0.000000
   -0.001000   -0.000000   -0.000000
    0.000000    0.000000    0.000000
   -0.000000    0.000000    0.000000
    0.000000    0.000000   -0.000000
   -0.000000    0.000000    0.000000
    0.000000   -0.000000    0.000000
   -0.000000    0.000000   -0.001000
    0.000000   -0.000000    0.000000
   -0.001000    0.000000   -0.000000
   -0.000000    0.000000    0.000000
    0.001000   -0.000000   -0.000000
    0.000000   -0.000000   -0.000000
    0.000000    0.000000    0.000000
    0.000000    0.000000    0.000000
    0.001000    0.001000    0.003000
   -0.017000   -0.014000   -0.020000
    0.008000   -0.000000   -0.013000
   -0.006000    0.004000   -0.000000
    0.012000    0.016000    0.020000
   -0.017000   -0.077000    0.030000
    0.050000   -0.002000   -0.090000
   -0.171000   -0.117000   -0.188000
    0.000000   -0.000000   -0.000000
   -0.003000    0.002000   -0.000000
   -0.000000   -0.000000    0.000000
    0.000000    0.001000   -0.001000
   -0.001000   -0.001000    0.000000
    0.015000    0.009000   -0.005000
    0.000000    0.000000    0.000000
    0.000000   -0.000000    0.000000
    0.000000   -0.000000    0.000000
    0.001000   -0.000000    0.000000
   -0.017000    0.001000   -0.002000
    0.000000    0.001000    0.000000
   -0.000000    0.000000    0.000000
vibration  165
    0.000000    0.000000    0.000000
    0.000000   -0.000000   -0.000000
    0.001000   -0.001000    0.000000
    0.000000   -0.000000    0.000000
   -0.001000   -0.001000   -0.000000
   -0.000000    0.004000    0.002000
   -0.002000    0.001000   -0.001000
    0.007000   -0.001000   -0.028000
    0.052000   -0.055000    0.050000
   -0.004000    0.087000    0.035000
   -0.126000   -0.017000    0.250000
    0.001000   -0.001000   -0.001000
   -0.006000   -0.001000    0.014000
   -0.001000    0.011000    0.004000
   -0.001000   -0.001000   -0.000000
    0.000000   -0.000000   -0.001000
    0.000000    0.000000    0.000000
   -0.000000    0.000000    0.000000
   -0.000000   -0.000000   -0.000000
    0.002000    0.000000    0.002000
    0.000000   -0.000000   -0.000000
   -0.005000    0.001000    0.001000
   -0.000000    0.000000    0.000000
    0.001000   -0.002000   -0.004000
   -0.000000   -0.000000    0.000000
    0.000000    0.000000    0.000000
    0.000000   -0.000000   -0.000000
    0.000000   -0.000000    0.000000
    0.000000   -0.000000   -0.000000
   -0.003000    0.000000    0.003000
    0.000000   -0.000000    0.003000
   -0.004000    0.002000   -0.034000
   -0.003000    0.001000   -0.001000
    0.034000   -0.007000    0.014000
    0.000000   -0.000000    0.000000
   -0.001000    0.000000    0.001000
   -0.000000   -0.000000   -0.000000
    0.000000   -0.000000   -0.001000
    0.001000    0.001000    0.001000
    0.004000    0.003000    0.009000
   -0.054000   -0.045000   -0.061000
    0.025000   -0.001000   -0.043000
   -0.018000    0.011000   -0.001000
    0.035000    0.048000    0.062000
   -0.050000   -0.229000    0.088000
    0.154000   -0.006000   -0.277000
   -0.517000   -0.354000   -0.565000
   -0.001000   -0.001000    0.001000
   -0.002000    0.001000    0.000000
    0.004000   -0.001000   -0.011000
    0.001000    0.007000   -0.002000
   -0.002000   -0.001000    0.001000
    0.023000    0.013000   -0.009000
   -0.000000   -0.000000   -0.000000
   -0.000000    0.000000   -0.000000
   -0.000000    0.000000    0.000000
   -0.005000    0.000000   -0.001000
    0.074000   -0.004000    0.012000
   -0.000000   -0.000000   -0.000000
   -0.000000    0.001000    0.001000
vibration  166
   -0.000000   -0.000000   -0.000000
   -0.000000    0.000000    0.000000
   -0.000000    0.000000    0.000000
   -0.000000    0.000000    0.000000
    0.000000    0.000000    0.000000
    0.000000   -0.000000   -0.000000
    0.000000   -0.000000    0.000000
   -0.000000    0.000000    0.001000
   -0.001000    0.001000   -0.001000
    0.000000   -0.003000   -0.001000
    0.004000    0.001000   -0.007000
   -0.000000    0.000000    0.000000
    0.000000    0.000000   -0.001000
    0.000000   -0.001000   -0.000000
    0.000000    0.000000   -0.000000
    0.000000    0.000000    0.000000
    0.000000    0.000000    0.000000
   -0.000000    0.000000   -0.000000
   -0.009000   -0.001000   -0.007000
    0.112000    0.020000    0.100000
    0.044000   -0.014000   -0.012000
   -0.538000    0.166000    0.131000
   -0.013000    0.029000    0.059000
    0.138000   -0.345000   -0.692000
   -0.005000   -0.002000   -0.006000
    0.081000    0.020000    0.073000
    0.000000   -0.000000   -0.000000
    0.000000   -0.000000    0.000000
   -0.001000    0.000000    0.001000
    0.012000   -0.001000   -0.009000
    0.001000   -0.000000    0.004000
   -0.005000    0.003000   -0.042000
   -0.005000    0.001000   -0.002000
    0.056000   -0.012000    0.024000
    0.000000   -0.000000   -0.000000
   -0.005000    0.001000    0.004000
   -0.000000    0.000000   -0.000000
    0.000000    0.000000    0.000000
   -0.000000   -0.000000   -0.000000
   -0.000000   -0.000000   -0.000000
    0.000000    0.000000    0.001000
   -0.000000   -0.000000    0.001000
    0.000000   -0.000000    0.000000
   -0.000000   -0.000000   -0.001000
    0.000000    0.002000   -0.001000
   -0.001000    0.000000    0.003000
    0.004000    0.003000    0.005000
    0.000000    0.000000   -0.000000
   -0.000000    0.000000    0.000000
   -0.000000    0.000000    0.001000
   -0.000000   -0.000000    0.000000
   -0.000000   -0.000000   -0.000000
    0.002000    0.001000   -0.001000
    0.000000   -0.000000   -0.000000
   -0.000000    0.000000    0.000000
    0.000000   -0.000000   -0.000000
    0.001000   -0.000000    0.000000
   -0.012000    0.001000   -0.002000
    0.000000   -0.000000   -0.000000
   -0.000000   -0.000000   -0.000000
vibration  167
   -0.000000    0.000000   -0.000000
    0.000000    0.000000    0.000000
   -0.000000   -0.000000    0.000000
   -0.000000   -0.000000    0.000000
    0.000000    0.000000    0.000000
    0.000000    0.000000    0.000000
   -0.000000    0.000000   -0.000000
    0.000000   -0.000000   -0.000000
   -0.000000    0.000000   -0.000000
    0.000000    0.000000    0.000000
   -0.000000   -0.000000    0.001000
   -0.000000   -0.000000   -0.000000
   -0.000000   -0.000000    0.000000
   -0.000000    0.000000    0.000000
    0.000000    0.000000    0.000000
    0.000000   -0.000000    0.000000
   -0.000000   -0.000000    0.000000
    0.000000   -0.000000   -0.000000
   -0.004000   -0.000000   -0.003000
    0.043000    0.008000    0.038000
    0.009000   -0.003000   -0.002000
   -0.104000    0.032000    0.025000
    0.001000   -0.003000   -0.005000
   -0.011000    0.030000    0.060000
    0.003000    0.001000    0.003000
   -0.037000   -0.010000   -0.033000
    0.000000   -0.000000   -0.000000
    0.000000   -0.000000   -0.000000
    0.007000   -0.000000   -0.009000
   -0.107000    0.013000    0.087000
    0.004000   -0.004000    0.063000
   -0.071000    0.046000   -0.700000
    0.055000   -0.012000    0.020000
   -0.605000    0.131000   -0.249000
   -0.006000    0.001000    0.001000
    0.065000   -0.013000   -0.047000
   -0.000000    0.000000    0.000000
   -0.000000   -0.000000   -0.000000
   -0.000000    0.000000    0.000000
   -0.000000    0.000000    0.000000
   -0.000000   -0.000000   -0.000000
    0.000000    0.000000   -0.000000
    0.000000   -0.000000    0.000000
   -0.000000   -0.000000    0.000000
    0.000000    0.000000   -0.000000
    0.000000   -0.000000   -0.000000
    0.000000    0.000000    0.000000
   -0.000000   -0.000000    0.000000
    0.000000   -0.000000    0.000000
    0.000000   -0.000000   -0.000000
    0.000000    0.000000   -0.000000
   -0.000000   -0.000000    0.000000
    0.001000    0.001000   -0.000000
    0.000000   -0.000000   -0.000000
   -0.000000   -0.000000    0.000000
    0.000000   -0.000000   -0.000000
   -0.000000    0.000000   -0.000000
    0.002000   -0.000000    0.000000
    0.000000   -0.000000   -0.000000
    0.000000   -0.000000    0.000000
vibration  168
    0.000000    0.000000   -0.000000
    0.000000   -0.000000    0.000000
   -0.000000   -0.000000   -0.000000
   -0.000000   -0.000000    0.000000
    0.001000    0.000000    0.000000
   -0.000000    0.000000    0.000000
   -0.000000    0.000000   -0.000000
    0.000000   -0.000000   -0.000000
    0.000000   -0.000000    0.000000
   -0.000000    0.001000    0.000000
   -0.001000   -0.000000    0.002000
    0.000000   -0.000000   -0.000000
   -0.000000   -0.000000    0.001000
   -0.000000    0.000000    0.000000
    0.000000    0.000000    0.000000
   -0.000000   -0.000000   -0.000000
    0.000000    0.000000   -0.000000
   -0.001000    0.000000    0.001000
    0.026000    0.003000    0.020000
   -0.296000   -0.051000   -0.262000
   -0.058000    0.017000    0.011000
    0.643000   -0.197000   -0.153000
   -0.007000    0.022000    0.046000
    0.098000   -0.250000   -0.502000
   -0.004000   -0.003000   -0.007000
    0.077000    0.020000    0.071000
   -0.000000    0.000000   -0.000000
   -0.000000   -0.000000   -0.000000
   -0.001000    0.000000    0.000000
    0.006000   -0.000000   -0.004000
    0.001000   -0.001000    0.010000
   -0.012000    0.007000   -0.113000
    0.008000   -0.002000    0.003000
   -0.086000    0.019000   -0.035000
   -0.001000    0.000000    0.000000
    0.010000   -0.002000   -0.007000
    0.000000   -0.000000    0.000000
   -0.000000   -0.000000   -0.000000
    0.000000    0.000000    0.000000
   -0.000000    0.000000    0.000000
   -0.000000   -0.000000   -0.000000
    0.000000    0.000000   -0.000000
    0.000000   -0.000000    0.000000
    0.000000    0.000000    0.000000
    0.000000    0.000000   -0.000000
    0.000000   -0.000000   -0.000000
   -0.000000   -0.000000   -0.000000
   -0.000000   -0.000000    0.000000
    0.000000   -0.000000    0.000000
    0.000000   -0.000000   -0.000000
    0.000000    0.000000   -0.000000
    0.000000    0.000000   -0.000000
   -0.003000   -0.002000    0.001000
   -0.000000   -0.000000    0.000000
    0.000000    0.000000    0.000000
    0.000000   -0.000000   -0.000000
   -0.000000    0.000000   -0.000000
    0.004000   -0.000000    0.001000
   -0.000000    0.000000    0.000000
    0.000000   -0.000000    0.000000
vibration  169
   -0.000000   -0.000000    0.000000
    0.000000   -0.000000   -0.000000
   -0.000000   -0.000000   -0.000000
    0.000000    0.000000    0.000000
   -0.000000   -0.000000   -0.000000
    0.000000   -0.001000   -0.000000
    0.000000    0.000000    0.000000
    0.000000    0.000000   -0.000000
    0.000000   -0.000000    0.000000
   -0.000000   -0.000000   -0.000000
   -0.000000   -0.000000    0.001000
    0.000000    0.000000   -0.000000
   -0.000000   -0.000000    0.000000
    0.000000   -0.001000   -0.000000
   -0.000000   -0.000000   -0.000000
   -0.000000   -0.000000   -0.000000
    0.000000    0.000000   -0.000000
   -0.003000    0.001000    0.002000
    0.058000    0.010000    0.053000
   -0.662000   -0.119000   -0.596000
    0.035000   -0.011000   -0.010000
   -0.378000    0.117000    0.093000
   -0.000000   -0.005000   -0.010000
   -0.018000    0.051000    0.103000
    0.004000    0.001000    0.004000
   -0.049000   -0.012000   -0.045000
   -0.000000   -0.000000   -0.001000
    0.000000    0.000000    0.000000
    0.002000   -0.000000   -0.001000
   -0.019000    0.002000    0.015000
   -0.000000    0.000000   -0.001000
    0.001000   -0.001000    0.009000
   -0.000000    0.000000   -0.000000
    0.002000   -0.001000    0.001000
    0.000000   -0.000000   -0.000000
   -0.001000    0.000000    0.000000
   -0.000000    0.000000    0.000000
    0.000000   -0.000000   -0.000000
    0.000000    0.000000    0.000000
    0.000000   -0.000000   -0.000000
    0.000000   -0.000000   -0.000000
   -0.000000    0.000000    0.000000
   -0.000000    0.000000   -0.000000
    0.000000    0.000000    0.000000
   -0.000000   -0.000000    0.000000
    0.000000   -0.000000   -0.000000
   -0.000000   -0.000000   -0.000000
    0.000000   -0.000000   -0.000000
   -0.000000    0.000000   -0.000000
   -0.000000    0.000000    0.000000
    0.000000   -0.000000    0.000000
    0.001000    0.001000   -0.000000
   -0.017000   -0.010000    0.006000
    0.000000   -0.000000    0.000000
    0.000000   -0.000000    0.000000
   -0.000000    0.000000    0.000000
   -0.001000    0.000000   -0.000000
    0.016000   -0.001000    0.002000
   -0.000000    0.000000    0.000000
    0.000000    0.000000    0.000000
vibration  170
    0.000000    0.000000   -0.001000
   -0.000000    0.001000    0.001000
    0.015000    0.011000    0.007000
   -0.001000   -0.002000   -0.001000
    0.015000    0.008000    0.002000
   -0.002000    0.018000    0.009000
   -0.002000    0.001000   -0.003000
    0.001000   -0.000000   -0.001000
   -0.001000    0.000000   -0.001000
    0.002000    0.021000    0.009000
   -0.008000   -0.002000    0.014000
   -0.000000   -0.001000   -0.000000
   -0.001000   -0.001000    0.003000
   -0.002000    0.016000    0.005000
    0.004000    0.001000    0.000000
    0.001000   -0.000000   -0.001000
   -0.001000    0.002000    0.004000
   -0.001000    0.000000    0.000000
    0.002000    0.000000    0.001000
   -0.019000   -0.003000   -0.017000
    0.000000   -0.000000   -0.000000
   -0.003000    0.001000    0.001000
    0.000000   -0.000000   -0.001000
   -0.001000    0.003000    0.005000
   -0.000000    0.000000   -0.000000
    0.003000    0.001000    0.002000
    0.001000   -0.000000   -0.000000
   -0.000000    0.000000    0.000000
   -0.000000    0.000000    0.000000
    0.005000   -0.001000   -0.004000
   -0.000000    0.000000    0.000000
    0.000000   -0.000000    0.000000
    0.000000   -0.000000    0.000000
   -0.002000    0.000000   -0.001000
   -0.000000    0.000000    0.000000
    0.001000   -0.000000   -0.001000
    0.000000    0.000000    0.000000
    0.000000    0.000000    0.002000
   -0.000000   -0.000000   -0.000000
   -0.000000    0.000000   -0.000000
    0.000000    0.000000   -0.000000
   -0.001000   -0.001000    0.003000
    0.004000   -0.003000    0.001000
   -0.000000   -0.000000   -0.000000
    0.000000   -0.001000    0.000000
   -0.004000    0.001000    0.006000
    0.003000    0.001000    0.003000
   -0.000000    0.000000   -0.000000
    0.001000   -0.001000    0.002000
   -0.001000    0.000000    0.004000
   -0.001000   -0.002000    0.000000
   -0.057000   -0.035000    0.020000
    0.769000    0.443000   -0.270000
   -0.000000   -0.001000   -0.001000
   -0.000000    0.000000    0.000000
    0.000000   -0.000000   -0.000000
    0.027000   -0.002000    0.003000
   -0.357000    0.031000   -0.052000
    0.001000    0.000000   -0.002000
   -0.001000   -0.000000   -0.000000
vibration  171
   -0.000000    0.000000   -0.000000
   -0.000000   -0.000000    0.000000
    0.000000    0.000000    0.000000
   -0.000000   -0.000000   -0.000000
    0.000000    0.000000    0.000000
   -0.000000    0.000000    0.000000
   -0.000000    0.000000   -0.000000
    0.000000   -0.000000   -0.000000
   -0.000000    0.000000   -0.000000
    0.000000    0.000000    0.000000
   -0.000000   -0.000000    0.000000
   -0.000000   -0.000000   -0.000000
   -0.000000   -0.000000    0.000000
   -0.000000    0.000000    0.000000
    0.000000    0.000000    0.000000
    0.000000   -0.000000   -0.000000
   -0.000000   -0.000000    0.000000
   -0.000000   -0.000000   -0.000000
   -0.002000   -0.000000   -0.002000
    0.025000    0.005000    0.023000
   -0.004000    0.001000    0.000000
    0.041000   -0.012000   -0.009000
   -0.004000    0.006000    0.012000
    0.026000   -0.061000   -0.122000
    0.045000    0.011000    0.040000
   -0.509000   -0.124000   -0.453000
    0.001000   -0.001000   -0.002000
    0.001000   -0.000000    0.002000
    0.047000   -0.006000   -0.037000
   -0.539000    0.065000    0.419000
   -0.003000    0.001000   -0.013000
    0.015000   -0.009000    0.135000
   -0.003000    0.001000    0.000000
    0.025000   -0.006000    0.009000
    0.002000   -0.000000   -0.001000
   -0.019000    0.004000    0.014000
   -0.000000    0.000000    0.000000
   -0.000000    0.000000    0.000000
   -0.000000   -0.000000    0.000000
   -0.000000    0.000000    0.000000
   -0.000000   -0.000000    0.000000
    0.000000    0.000000   -0.000000
    0.000000   -0.000000    0.000000
   -0.000000    0.000000    0.000000
   -0.000000   -0.000000    0.000000
    0.000000   -0.000000   -0.000000
   -0.000000    0.000000   -0.000000
   -0.000000    0.000000    0.000000
    0.000000   -0.000000    0.000000
    0.000000   -0.000000   -0.000000
   -0.000000   -0.000000    0.000000
   -0.000000   -0.000000    0.000000
    0.007000    0.004000   -0.002000
    0.000000    0.000000    0.000000
    0.000000   -0.000000    0.000000
    0.000000    0.000000   -0.000000
    0.000000   -0.000000   -0.000000
   -0.002000    0.000000   -0.000000
    0.000000    0.000000   -0.000000
    0.000000    0.000000   -0.000000
vibration  172
    0.000000    0.000000    0.000000
   -0.000000   -0.000000   -0.000000
    0.000000    0.000000   -0.000000
    0.000000    0.000000    0.000000
   -0.000000   -0.000000    0.000000
    0.000000   -0.000000   -0.000000
    0.000000   -0.000000    0.000000
   -0.000000    0.000000    0.000000
    0.000000   -0.000000    0.000000
   -0.000000   -0.000000   -0.000000
    0.000000    0.000000   -0.000000
    0.000000    0.000000    0.000000
    0.000000    0.000000   -0.000000
    0.000000   -0.000000   -0.000000
   -0.000000   -0.000000   -0.000000
   -0.000000   -0.000000   -0.000000
    0.000000    0.000000   -0.000000
    0.000000    0.000000    0.000000
    0.001000    0.000000    0.001000
   -0.009000   -0.002000   -0.009000
    0.002000   -0.000000    0.000000
   -0.015000    0.005000    0.003000
    0.003000   -0.004000   -0.007000
   -0.017000    0.038000    0.076000
   -0.043000   -0.011000   -0.039000
    0.508000    0.115000    0.453000
   -0.001000    0.001000    0.002000
    0.001000   -0.000000    0.002000
    0.046000   -0.005000   -0.037000
   -0.547000    0.073000    0.424000
   -0.003000    0.001000   -0.008000
    0.010000   -0.006000    0.082000
   -0.000000    0.000000    0.001000
   -0.003000    0.000000   -0.003000
    0.009000   -0.002000   -0.007000
   -0.102000    0.020000    0.077000
   -0.001000    0.000000   -0.000000
   -0.000000   -0.000000   -0.000000
    0.000000   -0.000000   -0.000000
    0.000000   -0.000000   -0.000000
    0.000000    0.000000   -0.000000
   -0.000000    0.000000    0.000000
   -0.000000    0.000000   -0.000000
    0.000000    0.000000   -0.000000
   -0.000000   -0.000000    0.000000
   -0.000000    0.000000    0.000000
   -0.000000   -0.000000   -0.000000
    0.000000   -0.000000   -0.000000
   -0.000000    0.000000   -0.000000
   -0.000000    0.000000    0.000000
    0.000000   -0.000000   -0.000000
   -0.000000   -0.000000    0.000000
    0.001000    0.001000   -0.000000
   -0.000000   -0.000000   -0.000000
    0.000000   -0.000000   -0.000000
    0.000000    0.000000   -0.000000
   -0.000000   -0.000000    0.000000
    0.000000    0.000000    0.000000
   -0.000000   -0.000000    0.000000
    0.000000    0.000000   -0.000000
vibration  173
   -0.000000   -0.000000    0.000000
    0.000000    0.000000    0.000000
   -0.000000   -0.000000    0.000000
   -0.000000   -0.000000   -0.000000
    0.000000    0.000000   -0.000000
   -0.000000    0.000000    0.000000
   -0.000000    0.000000   -0.000000
    0.000000   -0.000000   -0.000000
   -0.000000    0.000000   -0.000000
    0.000000    0.000000    0.000000
   -0.000000   -0.000000    0.000000
   -0.000000   -0.000000   -0.000000
   -0.000000   -0.000000    0.000000
   -0.000000    0.000000    0.000000
    0.000000    0.000000    0.000000
    0.000000   -0.000000    0.000000
    0.000000    0.000000    0.000000
   -0.000000   -0.000000   -0.000000
   -0.000000   -0.000000   -0.000000
    0.001000    0.000000    0.001000
   -0.000000    0.000000   -0.000000
    0.002000   -0.000000   -0.000000
   -0.000000    0.000000    0.001000
    0.002000   -0.004000   -0.008000
    0.005000    0.001000    0.004000
   -0.056000   -0.012000   -0.050000
    0.000000   -0.000000   -0.000000
   -0.000000    0.000000   -0.000000
   -0.007000    0.001000    0.006000
    0.082000   -0.011000   -0.063000
   -0.001000   -0.000000    0.003000
   -0.002000    0.002000   -0.022000
    0.009000   -0.002000    0.007000
   -0.097000    0.021000   -0.043000
    0.068000   -0.013000   -0.050000
   -0.774000    0.149000    0.585000
   -0.003000    0.001000   -0.002000
   -0.000000    0.000000    0.000000
   -0.000000    0.000000    0.000000
    0.000000    0.000000    0.000000
   -0.001000   -0.000000   -0.001000
    0.000000   -0.000000   -0.001000
   -0.000000    0.000000    0.000000
    0.000000    0.000000    0.000000
   -0.000000   -0.000000    0.000000
    0.001000   -0.000000   -0.001000
   -0.001000   -0.001000   -0.001000
   -0.000000   -0.000000    0.000000
   -0.000000    0.000000    0.000000
    0.000000   -0.000000   -0.001000
    0.000000    0.000000   -0.000000
   -0.000000   -0.000000    0.000000
    0.002000    0.001000   -0.001000
    0.000000   -0.000000   -0.000000
    0.000000   -0.000000   -0.000000
    0.000000    0.000000   -0.000000
   -0.000000   -0.000000   -0.000000
    0.002000   -0.000000    0.000000
    0.000000    0.000000   -0.000000
    0.000000    0.000000   -0.001000
vibration  174
   -0.000000   -0.000000    0.000000
   -0.017000   -0.058000    0.016000
    0.272000    0.924000   -0.263000
    0.000000    0.000000    0.000000
   -0.001000   -0.000000    0.000000
   -0.000000   -0.000000   -0.000000
   -0.000000    0.000000   -0.000000
    0.000000   -0.000000    0.000000
    0.000000    0.000000   -0.000000
   -0.000000   -0.000000   -0.000000
   -0.000000   -0.000000    0.000000
    0.000000    0.000000    0.000000
   -0.000000   -0.000000    0.000000
    0.000000   -0.000000    0.000000
   -0.000000   -0.000000   -0.000000
   -0.000000    0.000000   -0.000000
   -0.000000   -0.000000   -0.000000
    0.000000    0.000000    0.000000
   -0.000000    0.000000    0.000000
    0.000000    0.000000    0.000000
    0.000000   -0.000000   -0.000000
    0.000000   -0.000000   -0.000000
    0.000000   -0.000000    0.000000
    0.000000   -0.000000   -0.000000
    0.000000   -0.000000   -0.000000
   -0.000000    0.000000   -0.000000
   -0.000000    0.000000   -0.000000
    0.000000   -0.000000   -0.000000
   -0.000000    0.000000    0.000000
    0.000000   -0.000000   -0.000000
   -0.000000    0.000000   -0.000000
   -0.000000    0.000000   -0.000000
    0.000000    0.000000   -0.000000
   -0.000000    0.000000   -0.000000
   -0.000000    0.000000   -0.000000
   -0.000000    0.000000    0.000000
   -0.000000    0.000000    0.000000
    0.000000    0.000000   -0.000000
    0.000000   -0.000000   -0.000000
   -0.000000    0.000000    0.000000
    0.000000   -0.000000   -0.000000
   -0.000000   -0.000000    0.000000
    0.000000    0.000000   -0.000000
   -0.000000   -0.000000    0.000000
    0.000000    0.000000   -0.000000
   -0.000000    0.000000    0.000000
    0.000000   -0.000000   -0.000000
    0.000000   -0.000000    0.000000
   -0.000000   -0.000000   -0.000000
   -0.000000    0.000000    0.000000
   -0.000000    0.000000   -0.000000
    0.001000    0.000000   -0.000000
   -0.006000   -0.006000    0.003000
    0.000000    0.000000    0.000000
    0.000000    0.000000   -0.000000
   -0.000000    0.000000    0.000000
   -0.001000    0.000000   -0.000000
    0.007000   -0.003000    0.001000
    0.000000    0.000000    0.000000
   -0.000000   -0.000000    0.000000
[INT]
    -0.266
    -2.800
    -1.891
     0.000
     4.365
     0.527
     6.441
     3.234
     1.182
     5.859
     6.331
    24.159
     1.737
    10.849
     0.377
    30.134
    10.182
    12.393
     3.638
     5.373
    23.485
     4.167
    38.646
    11.712
     3.236
     2.178
     2.412
     3.931
    18.873
     1.195
     5.330
    10.072
     1.843
     2.522
    36.099
     8.888
    12.671
    62.768
     7.214
     2.555
     0.737
    21.212
    20.034
     8.516
     7.865
    27.877
    41.192
    13.168
     6.884
    12.673
     4.043
     1.145
    22.486
     1.704
     8.495
    18.916
   134.324
   238.370
    19.614
     3.015
    15.290
     6.405
    68.108
     8.417
    32.036
    47.954
   105.029
    22.982
     1.651
    14.823
    32.896
    42.305
     3.445
     0.079
    45.102
     3.855
     6.307
     9.797
    17.713
     5.412
     0.915
    69.101
     1.833
     0.258
     4.068
    36.872
   159.505
    16.807
    36.272
    62.147
    28.798
    50.888
    77.015
    52.311
     2.677
    72.762
    24.438
     1.805
     1.583
   114.152
   221.916
   262.901
   329.949
     9.974
   614.144
   107.089
    75.038
   133.116
   388.605
   418.688
   202.647
  1678.632
    33.750
    43.223
    47.299
    27.449
   780.943
    21.337
    50.366
    20.004
    24.310
     4.908
     2.391
   158.725
    92.736
     8.281
    22.797
    23.046
    16.405
    12.209
    25.628
    12.745
    44.064
    12.394
    31.310
   554.264
  1281.566
   219.759
   493.158
   207.001
   310.500
    56.993
   145.762
   897.969
   123.452
    38.940
    34.339
    39.698
    13.832
     6.530
    46.455
    36.745
    24.890
    41.200
    84.655
    61.650
    32.585
    42.866
   384.965
  1103.196
    39.361
    33.641
     0.886
    31.439
    33.037
     3.588
    24.407
    24.928
    13.523
   396.960
    21.876
     1.776
     0.751
    35.279
