# Supplementary material for: Enhanced Proton-Coupled Electron-Transfer Reactivity by a Mononuclear Nickel(II) Hydroxide Radical Complex
Source: Inorg Chem. 2024 Dec 16;63(52):24453–65. doi: 10.1021/acs.inorgchem.4c03370 (PMC11688665; doi:10.1021/acs.inorgchem.4c03370)
Supplement: Supplementary file 2 — ic4c03370_si_002.zip [file ic4c03370_si_002.zip › CompData/frq_Ni-OH_-2_3.1327559.out.molf]

[Molden Format]
[Atoms] AU
 Ni     1    28    0.000000    0.000000    0.000000
 O      2     8    0.000000    0.000000    3.642825
 H      3     1   -1.695651    0.152501    4.302528
 C      4     6   -3.245604   -7.185305    4.893823
 H      5     1   -1.221897   -6.822478    4.657797
 H      6     1   -3.474450   -9.168573    5.434096
 H      7     1   -3.939512   -6.000825    6.444344
 C      8     6   -7.499189   -7.210438    2.887312
 H      9     1   -8.242040   -6.029927    4.417990
 H     10     1   -7.748255   -9.197296    3.415491
 H     11     1   -8.587293   -6.826257    1.176921
 C     12     6   -3.649061   -8.300432    0.321064
 H     13     1   -4.640978   -7.910582   -1.449987
 H     14     1   -3.877718  -10.308455    0.772898
 H     15     1   -1.631400   -7.927590    0.036661
 C     16     6   -4.696536   -6.642198    2.456455
 C     17     6   -5.082796   -2.765047   -0.303868
 C     18     6   -4.468824    1.054656   -2.663947
 C     19     6   -6.983104    1.653132   -3.255809
 H     20     1   -8.483358    0.574288   -2.363858
 C     21     6   -7.577423    3.611266   -4.917634
 H     22     1   -9.549352    4.040423   -5.324681
 C     23     6   -5.652548    5.037065   -6.013297
 H     24     1   -6.100413    6.608750   -7.265241
 C     25     6   -3.132788    4.467123   -5.495134
 H     26     1   -1.672408    5.658218   -6.300913
 C     27     6   -2.467226    2.451542   -3.890568
 C     28     6    2.202098    2.174697   -4.319725
 C     29     6    2.634845    3.300217   -6.694921
 H     30     1    1.047097    3.863545   -7.860693
 C     31     6    5.069757    3.627707   -7.646587
 H     32     1    5.327893    4.490745   -9.497952
 C     33     6    7.147700    2.858777   -6.224757
 H     34     1    9.060291    3.156220   -6.926980
 C     35     6    6.779203    1.657857   -3.906820
 H     36     1    8.400021    0.992862   -2.840258
 C     37     6    4.350716    1.222464   -2.928130
 C     38     6    5.425592   -1.771240    0.295364
 C     39     6    5.469056   -4.822392    3.931386
 C     40     6    8.314416   -5.223959    4.249427
 H     41     1    9.251343   -5.252871    2.411290
 H     42     1    8.675354   -7.017875    5.220368
 H     43     1    9.134180   -3.694603    5.379861
 C     44     6    4.330118   -6.955703    2.330032
 H     45     1    2.299608   -6.651647    2.064337
 H     46     1    4.596003   -8.792706    3.248439
 H     47     1    5.221313   -7.018442    0.466195
 C     48     6    4.221837   -4.799715    6.537318
 H     49     1    5.034041   -3.306832    7.721420
 H     50     1    4.510398   -6.614797    7.486527
 H     51     1    2.185657   -4.457108    6.382927
 N     52     7   -4.311599   -3.945181    1.910135
 H     53     1   -2.648640   -3.250707    2.575885
 N     54     7   -3.691958   -0.668018   -0.864172
 N     55     7   -0.083148    1.684502   -3.195149
 N     56     7    3.805341    0.000000   -0.681435
 N     57     7    4.923681   -2.339292    2.802086
 H     58     1    3.247305   -1.602866    3.408877
 O     59     8   -6.873122   -3.629030   -1.583590
 O     60     8    7.183604   -2.841203   -0.867384
[FREQ]
    27.145
   -32.374
     7.920
    28.241
    40.427
    45.798
    48.188
    62.313
    77.708
    89.622
    92.374
   106.621
   127.051
   133.692
   152.197
   162.404
   166.140
   177.533
   190.130
   191.349
   197.248
   213.408
   215.459
   233.419
   239.762
   247.067
   259.502
   263.597
   264.879
   290.895
   297.581
   307.679
   319.987
   333.144
   336.074
   346.308
   353.388
   360.054
   364.788
   411.948
   413.894
   435.907
   441.962
   450.304
   457.314
   464.775
   468.570
   472.454
   479.352
   490.109
   558.305
   562.770
   583.377
   595.802
   600.513
   612.905
   660.788
   681.861
   704.529
   713.387
   716.601
   731.918
   732.904
   739.444
   741.739
   753.136
   770.826
   805.522
   810.398
   816.897
   826.185
   830.728
   845.183
   855.107
   878.535
   891.021
   897.117
   901.541
   902.692
   913.545
   913.609
   920.503
   923.907
   924.578
   928.268
   939.731
   941.790
  1012.136
  1013.447
  1020.919
  1022.250
  1033.771
  1042.767
  1043.659
  1052.600
  1106.864
  1115.100
  1130.280
  1137.379
  1180.713
  1193.383
  1199.536
  1204.642
  1212.734
  1213.228
  1219.541
  1230.425
  1251.007
  1251.563
  1274.842
  1310.665
  1323.535
  1326.038
  1327.287
  1329.694
  1332.635
  1333.607
  1357.501
  1357.958
  1359.342
  1360.578
  1407.110
  1407.707
  1421.934
  1423.098
  1424.518
  1425.598
  1426.904
  1428.491
  1432.687
  1433.032
  1437.253
  1439.010
  1460.165
  1460.387
  1464.735
  1475.112
  1488.276
  1519.931
  1548.196
  1552.968
  1555.723
  1571.497
  1594.108
  1602.790
  2986.178
  2986.560
  2988.801
  2990.966
  2994.518
  2997.535
  3082.385
  3082.685
  3085.718
  3085.957
  3088.094
  3093.578
  3098.539
  3102.345
  3103.545
  3105.048
  3116.128
  3117.875
  3119.701
  3121.147
  3134.043
  3135.511
  3166.991
  3169.872
  3170.989
  3191.386
  3383.872
  3457.530
  3764.098
[FR-COORD]
 Ni    0.000000    0.000000    0.000000
 O     0.000000    0.000000    3.642825
 H    -1.695651    0.152501    4.302528
 C    -3.245604   -7.185305    4.893823
 H    -1.221897   -6.822478    4.657797
 H    -3.474450   -9.168573    5.434096
 H    -3.939512   -6.000825    6.444344
 C    -7.499189   -7.210438    2.887312
 H    -8.242040   -6.029927    4.417990
 H    -7.748255   -9.197296    3.415491
 H    -8.587293   -6.826257    1.176921
 C    -3.649061   -8.300432    0.321064
 H    -4.640978   -7.910582   -1.449987
 H    -3.877718  -10.308455    0.772898
 H    -1.631400   -7.927590    0.036661
 C    -4.696536   -6.642198    2.456455
 C    -5.082796   -2.765047   -0.303868
 C    -4.468824    1.054656   -2.663947
 C    -6.983104    1.653132   -3.255809
 H    -8.483358    0.574288   -2.363858
 C    -7.577423    3.611266   -4.917634
 H    -9.549352    4.040423   -5.324681
 C    -5.652548    5.037065   -6.013297
 H    -6.100413    6.608750   -7.265241
 C    -3.132788    4.467123   -5.495134
 H    -1.672408    5.658218   -6.300913
 C    -2.467226    2.451542   -3.890568
 C     2.202098    2.174697   -4.319725
 C     2.634845    3.300217   -6.694921
 H     1.047097    3.863545   -7.860693
 C     5.069757    3.627707   -7.646587
 H     5.327893    4.490745   -9.497952
 C     7.147700    2.858777   -6.224757
 H     9.060291    3.156220   -6.926980
 C     6.779203    1.657857   -3.906820
 H     8.400021    0.992862   -2.840258
 C     4.350716    1.222464   -2.928130
 C     5.425592   -1.771240    0.295364
 C     5.469056   -4.822392    3.931386
 C     8.314416   -5.223959    4.249427
 H     9.251343   -5.252871    2.411290
 H     8.675354   -7.017875    5.220368
 H     9.134180   -3.694603    5.379861
 C     4.330118   -6.955703    2.330032
 H     2.299608   -6.651647    2.064337
 H     4.596003   -8.792706    3.248439
 H     5.221313   -7.018442    0.466195
 C     4.221837   -4.799715    6.537318
 H     5.034041   -3.306832    7.721420
 H     4.510398   -6.614797    7.486527
 H     2.185657   -4.457108    6.382927
 N    -4.311599   -3.945181    1.910135
 H    -2.648640   -3.250707    2.575885
 N    -3.691958   -0.668018   -0.864172
 N    -0.083148    1.684502   -3.195149
 N     3.805341    0.000000   -0.681435
 N     4.923681   -2.339292    2.802086
 H     3.247305   -1.602866    3.408877
 O    -6.873122   -3.629030   -1.583590
 O     7.183604   -2.841203   -0.867384
[FR-NORM-COORD]
vibration    1
    0.014000   -0.004000   -0.009000
   -0.006000   -0.007000   -0.009000
   -0.015000   -0.039000   -0.023000
    0.041000   -0.024000   -0.004000
    0.054000   -0.174000   -0.112000
   -0.072000    0.010000    0.073000
    0.196000    0.075000   -0.010000
   -0.047000    0.142000    0.178000
    0.090000    0.190000    0.208000
   -0.133000    0.158000    0.199000
   -0.106000    0.194000    0.227000
   -0.205000   -0.108000    0.042000
   -0.268000   -0.113000    0.076000
   -0.273000   -0.085000    0.108000
   -0.201000   -0.205000   -0.057000
   -0.036000   -0.007000    0.046000
    0.027000   -0.036000   -0.010000
    0.017000   -0.040000   -0.027000
    0.015000   -0.054000   -0.034000
    0.019000   -0.069000   -0.047000
    0.008000   -0.050000   -0.027000
    0.006000   -0.062000   -0.032000
    0.001000   -0.030000   -0.012000
   -0.006000   -0.027000   -0.006000
    0.003000   -0.015000   -0.006000
   -0.002000   -0.001000    0.006000
    0.011000   -0.017000   -0.013000
    0.015000    0.023000    0.006000
    0.014000    0.025000    0.007000
    0.013000    0.008000   -0.000000
    0.015000    0.048000    0.017000
    0.015000    0.048000    0.017000
    0.017000    0.071000    0.028000
    0.017000    0.089000    0.036000
    0.018000    0.069000    0.028000
    0.019000    0.087000    0.036000
    0.018000    0.046000    0.016000
    0.027000    0.044000    0.011000
   -0.026000   -0.009000   -0.037000
   -0.035000   -0.059000   -0.023000
   -0.022000   -0.032000   -0.016000
   -0.071000   -0.087000   -0.061000
   -0.021000   -0.097000    0.019000
   -0.045000    0.040000   -0.089000
   -0.034000    0.090000   -0.123000
   -0.102000    0.019000   -0.114000
   -0.014000    0.049000   -0.075000
   -0.047000   -0.041000   -0.046000
   -0.029000   -0.080000   -0.009000
   -0.086000   -0.066000   -0.081000
   -0.039000   -0.002000   -0.055000
    0.062000   -0.039000   -0.028000
    0.074000   -0.057000   -0.042000
    0.028000   -0.042000   -0.034000
    0.015000    0.001000   -0.005000
    0.020000    0.039000    0.014000
    0.017000    0.021000    0.006000
    0.011000    0.015000   -0.003000
   -0.001000   -0.027000    0.022000
    0.041000    0.064000    0.014000
vibration    2
   -0.005000   -0.012000   -0.015000
   -0.010000    0.022000   -0.013000
   -0.018000   -0.031000   -0.021000
    0.079000   -0.065000   -0.096000
    0.078000   -0.117000   -0.179000
    0.050000   -0.062000   -0.101000
    0.174000   -0.057000   -0.059000
    0.003000    0.026000    0.061000
    0.086000   -0.002000    0.123000
   -0.014000    0.016000    0.016000
   -0.057000    0.093000    0.114000
   -0.102000    0.001000   -0.092000
   -0.163000    0.029000   -0.051000
   -0.105000   -0.001000   -0.104000
   -0.108000   -0.015000   -0.161000
   -0.005000   -0.011000   -0.034000
   -0.026000    0.020000    0.013000
   -0.008000    0.015000    0.006000
   -0.006000    0.037000    0.021000
   -0.009000    0.047000    0.028000
   -0.001000    0.044000    0.028000
    0.000000    0.060000    0.040000
    0.004000    0.031000    0.019000
    0.009000    0.036000    0.023000
    0.002000    0.011000    0.004000
    0.007000    0.001000   -0.002000
   -0.004000    0.004000   -0.002000
   -0.004000   -0.017000   -0.013000
   -0.000000   -0.008000   -0.007000
    0.001000    0.005000   -0.003000
    0.000000   -0.013000   -0.008000
    0.002000   -0.005000   -0.004000
   -0.003000   -0.029000   -0.013000
   -0.002000   -0.034000   -0.013000
   -0.005000   -0.039000   -0.018000
   -0.007000   -0.052000   -0.024000
   -0.006000   -0.033000   -0.017000
   -0.008000   -0.018000    0.006000
    0.031000    0.011000    0.034000
    0.043000    0.169000    0.136000
    0.113000    0.245000    0.171000
    0.114000    0.180000    0.130000
   -0.092000    0.206000    0.184000
    0.198000   -0.070000    0.021000
    0.191000   -0.181000   -0.056000
    0.261000   -0.041000    0.059000
    0.269000   -0.051000    0.055000
   -0.057000   -0.027000   -0.009000
   -0.190000    0.041000   -0.004000
    0.024000    0.005000    0.028000
   -0.073000   -0.156000   -0.080000
    0.011000   -0.009000   -0.014000
    0.033000   -0.035000   -0.045000
   -0.009000    0.002000   -0.005000
   -0.005000   -0.011000   -0.014000
   -0.015000   -0.039000   -0.023000
   -0.052000   -0.030000   -0.009000
   -0.069000   -0.055000   -0.024000
   -0.071000    0.054000    0.052000
    0.033000    0.012000    0.041000
vibration    3
   -0.020000    0.001000   -0.012000
    0.002000   -0.032000   -0.009000
    0.016000   -0.002000    0.019000
   -0.020000    0.096000    0.063000
   -0.018000    0.074000    0.050000
   -0.036000    0.113000    0.120000
   -0.008000    0.146000    0.030000
   -0.022000    0.075000    0.061000
   -0.012000    0.119000    0.033000
   -0.042000    0.090000    0.108000
   -0.018000    0.046000    0.051000
   -0.028000   -0.023000    0.094000
   -0.030000   -0.070000    0.085000
   -0.035000   -0.009000    0.153000
   -0.027000   -0.039000    0.080000
   -0.017000    0.041000    0.049000
    0.012000   -0.013000   -0.037000
   -0.004000   -0.009000   -0.045000
   -0.005000   -0.052000   -0.086000
   -0.001000   -0.088000   -0.121000
   -0.013000   -0.052000   -0.082000
   -0.014000   -0.087000   -0.114000
   -0.021000   -0.006000   -0.036000
   -0.029000   -0.004000   -0.031000
   -0.019000    0.036000    0.002000
   -0.030000    0.071000    0.037000
   -0.008000    0.033000   -0.007000
    0.002000    0.067000    0.032000
    0.031000    0.147000    0.075000
    0.048000    0.219000    0.089000
    0.040000    0.139000    0.095000
    0.060000    0.204000    0.128000
    0.023000    0.050000    0.071000
    0.030000    0.038000    0.085000
   -0.004000   -0.021000    0.030000
   -0.019000   -0.086000    0.013000
   -0.015000   -0.006000    0.011000
   -0.065000   -0.101000   -0.059000
    0.062000   -0.034000    0.005000
    0.084000    0.075000   -0.040000
    0.048000    0.050000   -0.057000
    0.169000    0.119000    0.010000
    0.051000    0.141000   -0.106000
    0.101000   -0.125000    0.098000
    0.079000   -0.219000    0.154000
    0.207000   -0.087000    0.143000
    0.047000   -0.138000    0.073000
    0.115000    0.005000    0.030000
    0.076000    0.081000   -0.039000
    0.213000    0.050000    0.088000
    0.097000   -0.089000    0.061000
    0.001000    0.023000   -0.018000
   -0.013000    0.044000   -0.003000
   -0.003000   -0.002000   -0.041000
   -0.006000    0.055000    0.011000
   -0.035000   -0.051000   -0.022000
   -0.035000   -0.088000   -0.056000
   -0.016000   -0.075000   -0.019000
    0.037000   -0.047000   -0.049000
   -0.122000   -0.148000   -0.102000
vibration    4
    0.025000   -0.005000   -0.009000
   -0.010000    0.003000   -0.008000
   -0.023000   -0.003000   -0.041000
   -0.095000   -0.012000    0.029000
   -0.077000   -0.093000    0.051000
   -0.176000    0.015000    0.093000
   -0.080000    0.065000   -0.023000
   -0.060000    0.051000   -0.051000
   -0.054000    0.119000   -0.100000
   -0.132000    0.074000    0.003000
   -0.016000    0.034000   -0.083000
   -0.042000   -0.139000    0.056000
    0.011000   -0.154000    0.023000
   -0.123000   -0.118000    0.109000
   -0.022000   -0.218000    0.092000
   -0.034000   -0.044000   -0.015000
    0.077000   -0.076000   -0.091000
    0.021000   -0.000000    0.018000
    0.014000   -0.010000    0.042000
    0.027000   -0.055000    0.009000
   -0.008000    0.043000    0.111000
   -0.012000    0.040000    0.131000
   -0.024000    0.100000    0.156000
   -0.043000    0.141000    0.214000
   -0.016000    0.103000    0.125000
   -0.026000    0.141000    0.159000
    0.004000    0.055000    0.054000
   -0.001000    0.027000   -0.004000
   -0.030000    0.054000    0.005000
   -0.046000    0.121000    0.058000
   -0.045000   -0.008000   -0.054000
   -0.066000    0.010000   -0.049000
   -0.033000   -0.098000   -0.122000
   -0.043000   -0.159000   -0.173000
   -0.007000   -0.107000   -0.121000
    0.003000   -0.172000   -0.177000
    0.007000   -0.034000   -0.054000
    0.017000    0.004000   -0.006000
   -0.020000    0.062000    0.046000
   -0.025000    0.054000    0.083000
   -0.005000    0.032000    0.094000
   -0.042000    0.063000    0.106000
   -0.034000    0.063000    0.077000
   -0.016000    0.044000    0.066000
   -0.010000    0.058000    0.035000
   -0.044000    0.058000    0.102000
    0.008000    0.004000    0.079000
   -0.051000    0.107000    0.031000
   -0.066000    0.129000    0.014000
   -0.061000    0.124000    0.066000
   -0.049000    0.104000   -0.002000
    0.044000   -0.073000   -0.083000
    0.013000   -0.057000   -0.025000
    0.041000   -0.035000   -0.028000
    0.010000    0.050000    0.025000
    0.016000   -0.018000   -0.042000
    0.006000    0.048000    0.003000
    0.004000    0.060000   -0.017000
    0.139000   -0.107000   -0.156000
    0.027000   -0.013000    0.025000
vibration    5
   -0.002000   -0.135000   -0.083000
   -0.019000   -0.139000   -0.080000
   -0.013000   -0.061000   -0.082000
   -0.127000    0.046000    0.052000
   -0.130000    0.095000    0.089000
   -0.091000    0.042000    0.052000
   -0.184000    0.034000    0.036000
   -0.096000   -0.012000   -0.018000
   -0.143000    0.019000   -0.064000
   -0.080000   -0.001000    0.031000
   -0.068000   -0.071000   -0.049000
   -0.048000    0.005000    0.051000
   -0.012000    0.001000    0.029000
   -0.056000    0.006000    0.048000
   -0.042000    0.007000    0.092000
   -0.095000    0.010000    0.024000
   -0.087000   -0.008000   -0.007000
   -0.005000   -0.026000   -0.023000
    0.000000    0.062000    0.043000
   -0.012000    0.088000    0.054000
    0.023000    0.121000    0.104000
    0.027000    0.192000    0.160000
    0.042000    0.086000    0.093000
    0.063000    0.129000    0.140000
    0.036000   -0.004000    0.022000
    0.055000   -0.033000    0.015000
    0.011000   -0.056000   -0.033000
    0.008000   -0.054000   -0.038000
    0.014000   -0.026000   -0.024000
    0.015000   -0.080000   -0.052000
    0.022000    0.074000    0.030000
    0.029000    0.098000    0.043000
    0.020000    0.142000    0.070000
    0.024000    0.224000    0.116000
    0.016000    0.100000    0.048000
    0.017000    0.152000    0.078000
    0.011000   -0.000000   -0.009000
    0.061000    0.031000    0.002000
    0.079000    0.063000    0.029000
    0.081000    0.032000   -0.034000
    0.033000   -0.053000   -0.057000
    0.077000    0.065000    0.027000
    0.136000    0.064000   -0.116000
    0.014000    0.060000    0.080000
    0.002000    0.060000    0.164000
    0.053000    0.060000    0.068000
   -0.062000    0.059000    0.042000
    0.140000    0.107000    0.058000
    0.179000    0.117000    0.019000
    0.149000    0.117000    0.075000
    0.138000    0.119000    0.099000
   -0.099000    0.008000    0.007000
   -0.079000   -0.010000   -0.024000
   -0.018000   -0.069000   -0.060000
    0.003000   -0.118000   -0.075000
    0.010000   -0.033000   -0.028000
    0.072000    0.054000    0.010000
    0.052000    0.027000   -0.012000
   -0.137000    0.037000    0.032000
    0.099000    0.073000    0.021000
vibration    6
    0.001000   -0.019000   -0.023000
   -0.005000    0.048000   -0.018000
   -0.007000    0.078000   -0.028000
   -0.062000    0.127000    0.127000
   -0.061000    0.151000    0.171000
   -0.047000    0.137000    0.170000
   -0.122000    0.155000    0.078000
    0.000000   -0.008000   -0.010000
   -0.083000    0.015000   -0.068000
    0.030000   -0.000000    0.034000
    0.051000   -0.080000   -0.059000
    0.106000    0.030000    0.137000
    0.146000   -0.034000    0.100000
    0.149000    0.034000    0.172000
    0.104000    0.080000    0.185000
    0.001000    0.047000    0.072000
    0.004000   -0.006000   -0.006000
   -0.001000   -0.006000   -0.008000
   -0.002000   -0.004000    0.003000
    0.000000   -0.008000    0.003000
   -0.007000    0.007000    0.018000
   -0.008000    0.012000    0.028000
   -0.009000    0.013000    0.021000
   -0.012000    0.022000    0.033000
   -0.007000    0.006000    0.005000
   -0.010000    0.009000    0.005000
   -0.003000   -0.004000   -0.009000
   -0.001000   -0.004000   -0.010000
   -0.003000    0.017000   -0.001000
   -0.005000    0.019000    0.003000
   -0.003000    0.038000    0.006000
   -0.005000    0.055000    0.014000
   -0.003000    0.037000    0.004000
   -0.003000    0.054000    0.011000
   -0.000000    0.013000   -0.008000
    0.001000    0.012000   -0.013000
    0.001000   -0.010000   -0.013000
    0.021000    0.009000    0.009000
   -0.030000   -0.065000   -0.049000
   -0.030000    0.016000    0.054000
    0.044000    0.086000    0.091000
   -0.013000    0.006000    0.030000
   -0.125000    0.017000    0.121000
    0.092000   -0.069000   -0.131000
    0.079000   -0.159000   -0.146000
    0.168000   -0.084000   -0.185000
    0.121000    0.030000   -0.121000
   -0.127000   -0.155000   -0.095000
   -0.199000   -0.172000   -0.024000
   -0.133000   -0.175000   -0.133000
   -0.126000   -0.184000   -0.160000
   -0.038000    0.045000    0.036000
   -0.058000    0.077000    0.054000
   -0.000000   -0.004000   -0.008000
   -0.003000   -0.013000   -0.019000
   -0.007000   -0.037000   -0.028000
   -0.063000   -0.061000   -0.023000
   -0.089000   -0.098000   -0.052000
    0.044000   -0.044000   -0.035000
    0.117000    0.101000    0.069000
vibration    7
   -0.025000    0.038000    0.063000
   -0.015000   -0.177000    0.058000
    0.004000   -0.113000    0.091000
   -0.100000    0.025000    0.002000
   -0.093000    0.003000    0.011000
   -0.126000    0.033000    0.021000
   -0.098000    0.050000   -0.015000
   -0.086000    0.054000   -0.040000
   -0.086000    0.073000   -0.054000
   -0.120000    0.061000   -0.032000
   -0.062000    0.061000   -0.054000
   -0.069000   -0.016000    0.012000
   -0.041000   -0.018000   -0.004000
   -0.103000   -0.009000    0.028000
   -0.060000   -0.045000    0.037000
   -0.074000    0.017000   -0.015000
   -0.011000    0.007000   -0.039000
   -0.014000    0.022000   -0.006000
   -0.005000   -0.001000   -0.069000
   -0.019000   -0.011000   -0.105000
    0.022000   -0.010000   -0.090000
    0.029000   -0.028000   -0.142000
    0.037000    0.007000   -0.044000
    0.053000    0.004000   -0.054000
    0.028000    0.025000    0.016000
    0.045000    0.030000    0.051000
   -0.001000    0.027000    0.029000
   -0.017000   -0.015000    0.033000
   -0.048000   -0.132000   -0.027000
   -0.067000   -0.200000   -0.035000
   -0.060000   -0.170000   -0.068000
   -0.081000   -0.266000   -0.116000
   -0.044000   -0.077000   -0.041000
   -0.051000   -0.093000   -0.067000
   -0.018000    0.028000    0.018000
   -0.004000    0.091000    0.034000
   -0.008000    0.036000    0.049000
    0.022000    0.062000    0.042000
    0.108000   -0.013000   -0.028000
    0.124000    0.054000   -0.075000
    0.099000    0.091000   -0.087000
    0.182000    0.056000   -0.093000
    0.102000    0.065000   -0.075000
    0.135000   -0.012000   -0.049000
    0.110000   -0.093000    0.046000
    0.253000   -0.029000   -0.117000
    0.064000    0.084000   -0.086000
    0.147000   -0.102000   -0.009000
    0.118000   -0.102000    0.010000
    0.219000   -0.113000   -0.051000
    0.134000   -0.165000    0.027000
   -0.042000    0.006000   -0.033000
   -0.058000    0.011000    0.003000
   -0.034000    0.038000    0.016000
   -0.010000    0.035000    0.069000
    0.011000    0.072000    0.075000
    0.029000   -0.005000    0.029000
    0.008000   -0.064000    0.045000
    0.039000   -0.015000   -0.095000
    0.034000    0.104000    0.021000
vibration    8
    0.024000    0.042000    0.013000
    0.040000    0.159000    0.014000
    0.020000    0.034000   -0.006000
   -0.143000   -0.081000    0.016000
   -0.124000   -0.145000    0.066000
   -0.217000   -0.075000    0.006000
   -0.146000   -0.063000    0.001000
   -0.093000    0.045000   -0.090000
   -0.101000    0.075000   -0.117000
   -0.162000    0.056000   -0.085000
   -0.038000    0.065000   -0.121000
   -0.059000   -0.063000    0.005000
    0.017000   -0.011000   -0.025000
   -0.156000   -0.056000   -0.014000
   -0.034000   -0.144000    0.077000
   -0.065000   -0.034000   -0.020000
    0.051000   -0.005000    0.005000
    0.011000    0.018000    0.069000
    0.000000    0.067000    0.179000
    0.017000    0.144000    0.302000
   -0.030000    0.014000    0.128000
   -0.038000    0.056000    0.210000
   -0.041000   -0.099000   -0.037000
   -0.057000   -0.152000   -0.098000
   -0.030000   -0.130000   -0.120000
   -0.045000   -0.199000   -0.247000
   -0.004000   -0.060000   -0.040000
    0.006000   -0.037000   -0.040000
    0.028000   -0.056000   -0.046000
    0.041000   -0.113000   -0.091000
    0.042000    0.002000    0.007000
    0.059000   -0.009000    0.004000
    0.034000    0.079000    0.061000
    0.041000    0.133000    0.103000
    0.014000    0.083000    0.060000
    0.006000    0.139000    0.108000
    0.003000    0.023000    0.003000
   -0.025000   -0.011000   -0.024000
    0.014000   -0.007000   -0.016000
    0.024000    0.051000   -0.022000
    0.018000    0.062000   -0.026000
    0.066000    0.064000   -0.015000
   -0.005000    0.075000   -0.034000
    0.045000   -0.042000    0.009000
    0.031000   -0.101000    0.047000
    0.113000   -0.032000    0.011000
    0.014000   -0.023000   -0.006000
    0.021000   -0.010000   -0.013000
   -0.019000    0.026000   -0.032000
    0.073000    0.009000    0.008000
    0.010000   -0.070000   -0.011000
    0.017000   -0.043000   -0.003000
    0.014000   -0.073000    0.029000
    0.023000    0.030000    0.078000
    0.002000   -0.058000   -0.055000
   -0.002000    0.024000    0.001000
   -0.027000   -0.026000   -0.031000
   -0.018000   -0.017000   -0.014000
    0.098000   -0.007000   -0.059000
   -0.050000   -0.026000   -0.048000
vibration    9
    0.039000   -0.013000    0.015000
    0.077000   -0.021000    0.014000
    0.080000   -0.032000    0.025000
   -0.150000   -0.092000    0.000000
   -0.141000   -0.090000    0.068000
   -0.170000   -0.112000   -0.080000
   -0.189000   -0.148000    0.026000
   -0.103000    0.016000   -0.094000
   -0.135000    0.011000   -0.106000
   -0.125000    0.015000   -0.109000
   -0.059000    0.029000   -0.117000
   -0.058000    0.048000   -0.042000
    0.016000    0.143000   -0.062000
   -0.131000    0.038000   -0.128000
   -0.037000    0.001000    0.044000
   -0.086000   -0.001000   -0.017000
   -0.017000    0.050000    0.072000
    0.007000    0.008000    0.043000
    0.001000   -0.064000   -0.014000
    0.012000   -0.072000   -0.009000
   -0.024000   -0.147000   -0.100000
   -0.029000   -0.222000   -0.157000
   -0.043000   -0.131000   -0.107000
   -0.057000   -0.187000   -0.172000
   -0.039000   -0.036000   -0.024000
   -0.067000   -0.004000   -0.022000
   -0.006000    0.020000    0.037000
   -0.000000    0.052000    0.027000
   -0.015000    0.151000    0.070000
   -0.017000    0.246000    0.123000
   -0.030000    0.130000    0.027000
   -0.053000    0.212000    0.062000
   -0.021000   -0.005000   -0.064000
   -0.028000   -0.040000   -0.100000
   -0.000000   -0.091000   -0.106000
    0.007000   -0.190000   -0.181000
    0.012000   -0.046000   -0.049000
    0.080000   -0.005000   -0.009000
    0.027000    0.010000    0.005000
    0.019000   -0.026000    0.026000
    0.029000   -0.078000    0.032000
   -0.015000   -0.011000    0.066000
    0.037000   -0.015000   -0.001000
    0.009000    0.021000    0.004000
    0.006000    0.028000    0.024000
    0.012000    0.014000   -0.011000
   -0.007000    0.029000   -0.005000
    0.008000    0.032000   -0.004000
    0.016000    0.026000   -0.002000
   -0.021000    0.031000    0.003000
    0.013000    0.055000   -0.023000
   -0.037000    0.012000    0.061000
   -0.007000   -0.048000    0.050000
    0.008000    0.036000    0.073000
    0.006000    0.061000    0.050000
    0.026000   -0.084000   -0.066000
    0.052000    0.010000   -0.010000
    0.033000   -0.006000   -0.041000
   -0.036000    0.084000    0.077000
    0.155000    0.054000    0.051000
vibration   10
   -0.017000   -0.034000   -0.012000
    0.016000   -0.330000   -0.003000
    0.063000    0.000000    0.042000
    0.092000    0.058000   -0.034000
    0.089000    0.021000   -0.103000
    0.072000    0.069000   -0.004000
    0.161000    0.088000   -0.025000
    0.038000    0.054000    0.060000
    0.101000   -0.036000    0.161000
    0.022000    0.022000   -0.065000
   -0.007000    0.181000    0.115000
   -0.007000    0.063000   -0.018000
   -0.087000    0.007000    0.016000
    0.076000    0.062000    0.023000
   -0.030000    0.125000   -0.100000
    0.028000    0.056000    0.004000
    0.042000    0.036000   -0.016000
   -0.025000    0.086000    0.064000
   -0.031000    0.100000    0.118000
   -0.020000    0.160000    0.213000
   -0.048000    0.026000    0.039000
   -0.050000    0.041000    0.068000
   -0.048000   -0.069000   -0.088000
   -0.053000   -0.134000   -0.167000
   -0.041000   -0.066000   -0.110000
   -0.058000   -0.115000   -0.208000
   -0.024000    0.012000   -0.014000
   -0.017000   -0.017000   -0.009000
    0.000000    0.010000    0.007000
    0.012000    0.018000   -0.003000
    0.005000    0.040000    0.029000
    0.013000    0.070000    0.044000
   -0.002000    0.030000    0.033000
    0.003000    0.053000    0.054000
   -0.015000   -0.011000    0.008000
   -0.020000   -0.020000    0.011000
   -0.020000   -0.035000   -0.013000
    0.021000   -0.019000   -0.009000
   -0.003000    0.023000    0.024000
   -0.020000   -0.026000    0.099000
    0.035000    0.055000    0.125000
   -0.070000   -0.079000    0.019000
   -0.039000   -0.092000    0.202000
   -0.001000    0.052000   -0.016000
    0.030000    0.144000   -0.143000
   -0.142000    0.054000    0.029000
    0.108000   -0.018000    0.039000
   -0.081000    0.038000   -0.013000
   -0.096000    0.027000    0.011000
   -0.132000    0.034000   -0.005000
   -0.070000    0.069000   -0.079000
   -0.013000    0.057000    0.006000
   -0.082000    0.131000    0.106000
   -0.034000    0.117000    0.091000
   -0.024000    0.000000   -0.008000
   -0.012000   -0.056000   -0.024000
    0.073000    0.041000    0.017000
    0.083000    0.059000    0.018000
    0.172000   -0.043000   -0.145000
    0.007000   -0.038000   -0.014000
vibration   11
    0.027000    0.000000    0.010000
    0.021000   -0.141000    0.005000
    0.030000   -0.119000    0.024000
   -0.095000   -0.021000    0.062000
   -0.086000   -0.025000    0.121000
   -0.114000   -0.022000    0.051000
   -0.140000   -0.022000    0.042000
   -0.034000   -0.020000   -0.062000
   -0.102000    0.042000   -0.142000
   -0.029000    0.002000    0.022000
    0.022000   -0.109000   -0.116000
    0.037000   -0.018000    0.048000
    0.126000    0.026000    0.007000
   -0.030000   -0.019000    0.011000
    0.059000   -0.062000    0.144000
   -0.022000   -0.016000    0.018000
   -0.014000   -0.000000    0.041000
    0.023000   -0.031000   -0.004000
    0.025000   -0.037000   -0.025000
    0.021000   -0.049000   -0.049000
    0.030000   -0.027000   -0.015000
    0.031000   -0.037000   -0.029000
    0.029000   -0.005000    0.014000
    0.031000    0.005000    0.025000
    0.026000    0.002000    0.030000
    0.032000    0.013000    0.056000
    0.021000   -0.010000    0.015000
    0.016000    0.026000    0.004000
    0.001000   -0.011000   -0.017000
   -0.006000   -0.045000   -0.025000
   -0.002000   -0.015000   -0.027000
   -0.011000   -0.048000   -0.043000
    0.008000    0.024000   -0.019000
    0.004000    0.024000   -0.031000
    0.021000    0.064000    0.004000
    0.026000    0.090000    0.016000
    0.024000    0.067000    0.010000
   -0.014000    0.003000   -0.050000
   -0.007000    0.043000   -0.018000
   -0.019000    0.067000    0.113000
    0.081000    0.290000    0.158000
   -0.024000   -0.030000   -0.065000
   -0.124000   -0.035000    0.326000
    0.067000    0.047000   -0.075000
    0.091000    0.092000   -0.221000
   -0.043000    0.058000   -0.020000
    0.197000   -0.006000   -0.009000
   -0.147000    0.024000   -0.086000
   -0.250000    0.048000   -0.045000
   -0.156000    0.034000   -0.062000
   -0.145000   -0.022000   -0.205000
    0.013000   -0.018000    0.023000
    0.050000   -0.061000   -0.022000
    0.026000   -0.038000   -0.009000
    0.025000    0.008000    0.018000
    0.044000    0.097000    0.028000
    0.069000    0.056000   -0.022000
    0.116000    0.125000    0.022000
   -0.080000    0.049000    0.100000
   -0.152000   -0.124000   -0.142000
vibration   12
   -0.010000    0.027000   -0.029000
   -0.072000   -0.169000   -0.017000
   -0.084000   -0.199000   -0.042000
   -0.003000    0.012000    0.043000
    0.006000    0.002000    0.108000
   -0.027000    0.022000    0.070000
   -0.051000    0.044000   -0.003000
    0.054000    0.055000   -0.057000
    0.008000    0.249000   -0.229000
    0.023000    0.122000    0.180000
    0.115000   -0.144000   -0.139000
    0.077000   -0.120000    0.058000
    0.201000   -0.054000    0.001000
   -0.102000   -0.101000    0.052000
    0.121000   -0.277000    0.165000
    0.077000   -0.025000   -0.015000
    0.027000    0.016000    0.011000
   -0.001000    0.034000    0.007000
   -0.010000    0.059000    0.067000
    0.004000    0.088000    0.124000
   -0.033000    0.032000    0.044000
   -0.039000    0.046000    0.089000
   -0.046000   -0.024000   -0.049000
   -0.060000   -0.060000   -0.089000
   -0.037000   -0.023000   -0.082000
   -0.053000   -0.047000   -0.145000
   -0.011000    0.027000   -0.029000
    0.009000    0.039000   -0.003000
    0.036000    0.043000    0.003000
    0.051000    0.083000    0.004000
    0.043000   -0.012000   -0.002000
    0.058000   -0.015000   -0.001000
    0.027000   -0.064000   -0.009000
    0.032000   -0.115000   -0.014000
    0.003000   -0.047000   -0.004000
   -0.009000   -0.080000   -0.008000
   -0.004000    0.006000    0.004000
   -0.030000    0.018000    0.032000
   -0.031000   -0.016000    0.005000
   -0.022000    0.013000   -0.039000
   -0.056000   -0.074000   -0.054000
    0.003000    0.064000    0.045000
   -0.005000    0.073000   -0.132000
   -0.032000   -0.032000    0.025000
   -0.051000   -0.090000    0.107000
    0.059000   -0.036000   -0.009000
   -0.101000    0.019000   -0.010000
    0.019000   -0.031000    0.030000
    0.043000   -0.038000    0.022000
    0.040000   -0.037000    0.012000
    0.016000   -0.031000    0.075000
    0.175000   -0.060000   -0.086000
    0.218000   -0.101000   -0.152000
    0.023000    0.012000   -0.027000
   -0.002000    0.061000   -0.013000
   -0.022000    0.015000    0.006000
   -0.087000   -0.027000    0.009000
   -0.117000   -0.076000   -0.011000
   -0.087000    0.090000    0.120000
    0.018000    0.057000    0.068000
vibration   13
   -0.006000    0.012000    0.029000
    0.099000   -0.011000    0.026000
    0.120000   -0.041000    0.087000
    0.007000   -0.011000    0.008000
    0.015000   -0.043000    0.037000
   -0.030000   -0.003000    0.022000
   -0.000000    0.014000   -0.014000
    0.032000    0.060000   -0.037000
    0.025000    0.170000   -0.126000
   -0.010000    0.098000    0.086000
    0.066000   -0.030000   -0.078000
    0.031000   -0.076000    0.019000
    0.109000   -0.022000   -0.014000
   -0.099000   -0.062000    0.014000
    0.061000   -0.192000    0.084000
    0.050000   -0.013000   -0.020000
    0.022000    0.023000    0.012000
   -0.034000    0.039000    0.013000
   -0.017000    0.017000   -0.088000
   -0.045000    0.008000   -0.147000
    0.036000    0.017000   -0.113000
    0.049000   -0.003000   -0.194000
    0.064000    0.053000   -0.019000
    0.097000    0.070000   -0.009000
    0.047000    0.048000    0.051000
    0.080000    0.047000    0.108000
   -0.011000    0.013000    0.028000
   -0.045000   -0.076000   -0.024000
   -0.090000   -0.122000   -0.051000
   -0.116000   -0.229000   -0.068000
   -0.099000    0.015000   -0.019000
   -0.120000    0.008000   -0.025000
   -0.074000    0.173000    0.034000
   -0.081000    0.313000    0.076000
   -0.037000    0.122000    0.016000
   -0.014000    0.209000    0.038000
   -0.026000   -0.034000   -0.027000
    0.032000   -0.058000   -0.046000
   -0.027000   -0.031000    0.022000
   -0.035000   -0.046000    0.059000
   -0.026000   -0.151000    0.064000
   -0.061000   -0.000000    0.154000
   -0.022000    0.004000   -0.018000
   -0.024000   -0.081000    0.087000
   -0.017000   -0.077000    0.047000
   -0.047000   -0.050000    0.155000
    0.002000   -0.152000    0.099000
   -0.054000    0.080000    0.011000
   -0.049000    0.119000   -0.042000
   -0.084000    0.115000    0.086000
   -0.047000    0.100000   -0.024000
    0.112000   -0.034000   -0.052000
    0.116000   -0.041000   -0.060000
   -0.046000    0.078000    0.056000
   -0.028000   -0.048000    0.012000
   -0.007000   -0.098000   -0.060000
   -0.009000   -0.067000   -0.058000
   -0.010000   -0.050000   -0.080000
    0.014000    0.023000    0.024000
    0.088000   -0.001000   -0.018000
vibration   14
    0.053000    0.009000   -0.014000
   -0.079000   -0.141000    0.002000
   -0.103000   -0.060000   -0.080000
   -0.005000   -0.056000   -0.001000
   -0.010000   -0.032000    0.004000
    0.011000   -0.077000   -0.071000
   -0.006000   -0.118000    0.046000
   -0.016000   -0.020000    0.034000
    0.013000   -0.147000    0.146000
   -0.007000   -0.063000   -0.125000
   -0.046000    0.119000    0.084000
   -0.023000    0.096000   -0.034000
   -0.080000    0.096000   -0.001000
    0.065000    0.079000   -0.068000
   -0.044000    0.179000   -0.078000
   -0.024000    0.016000    0.027000
    0.030000    0.000000    0.040000
    0.046000   -0.030000    0.011000
    0.041000   -0.056000    0.011000
    0.051000   -0.077000    0.003000
    0.020000   -0.051000    0.027000
    0.015000   -0.072000    0.030000
    0.003000   -0.017000    0.040000
   -0.017000   -0.012000    0.054000
    0.008000    0.004000    0.032000
    0.001000    0.020000    0.040000
    0.028000   -0.002000    0.014000
    0.026000    0.040000   -0.015000
   -0.001000   -0.015000   -0.046000
   -0.016000   -0.060000   -0.048000
   -0.008000   -0.020000   -0.067000
   -0.023000   -0.068000   -0.092000
    0.007000    0.043000   -0.052000
   -0.000000    0.048000   -0.068000
    0.032000    0.092000   -0.020000
    0.042000    0.128000   -0.012000
    0.039000    0.078000   -0.008000
   -0.027000    0.011000   -0.025000
   -0.087000   -0.025000   -0.011000
   -0.073000    0.053000   -0.043000
   -0.121000   -0.173000   -0.064000
   -0.021000    0.187000    0.185000
   -0.064000    0.216000   -0.271000
   -0.057000   -0.119000    0.092000
   -0.090000   -0.250000    0.201000
    0.109000   -0.088000    0.106000
   -0.155000   -0.093000    0.043000
   -0.044000    0.056000    0.012000
   -0.031000    0.104000   -0.057000
   -0.018000    0.091000    0.071000
   -0.048000    0.042000    0.035000
   -0.051000    0.040000    0.094000
   -0.045000    0.025000    0.101000
    0.053000   -0.022000    0.015000
    0.040000    0.029000    0.005000
    0.033000    0.079000   -0.008000
   -0.159000   -0.085000   -0.081000
   -0.163000   -0.092000   -0.093000
    0.063000   -0.022000    0.008000
    0.011000    0.045000    0.002000
vibration   15
   -0.016000    0.213000    0.110000
   -0.031000   -0.132000    0.078000
   -0.023000   -0.252000    0.124000
    0.013000    0.057000    0.002000
   -0.003000    0.115000   -0.046000
    0.085000    0.065000    0.062000
    0.007000    0.080000   -0.019000
   -0.017000   -0.142000    0.059000
   -0.038000   -0.190000    0.085000
    0.066000   -0.158000    0.038000
   -0.059000   -0.163000    0.079000
   -0.029000   -0.050000    0.029000
   -0.146000   -0.196000    0.061000
    0.142000   -0.049000    0.123000
   -0.071000    0.087000   -0.088000
   -0.046000   -0.042000    0.013000
   -0.087000   -0.057000   -0.051000
    0.007000   -0.086000   -0.074000
    0.010000    0.013000    0.006000
    0.001000    0.058000    0.045000
    0.026000    0.079000    0.080000
    0.028000    0.177000    0.174000
    0.043000    0.015000    0.030000
    0.065000    0.059000    0.078000
    0.037000   -0.092000   -0.064000
    0.043000   -0.109000   -0.071000
    0.021000   -0.110000   -0.083000
    0.022000   -0.068000   -0.058000
    0.025000    0.039000   -0.010000
    0.033000    0.075000   -0.000000
    0.024000    0.137000    0.024000
    0.019000    0.256000    0.079000
    0.026000    0.056000   -0.024000
    0.026000    0.103000   -0.006000
    0.029000   -0.075000   -0.092000
    0.031000   -0.122000   -0.126000
    0.031000   -0.081000   -0.079000
    0.055000   -0.025000   -0.038000
    0.011000   -0.005000   -0.011000
    0.003000   -0.034000    0.022000
    0.015000   -0.121000    0.030000
   -0.034000   -0.002000    0.096000
    0.020000   -0.003000   -0.033000
    0.009000   -0.016000    0.005000
    0.014000   -0.003000   -0.022000
   -0.016000   -0.006000    0.032000
    0.031000   -0.048000    0.016000
   -0.016000    0.049000   -0.024000
    0.002000    0.048000   -0.035000
   -0.065000    0.056000    0.003000
   -0.006000    0.093000   -0.053000
   -0.117000   -0.033000   -0.022000
   -0.084000   -0.046000   -0.088000
   -0.024000   -0.102000   -0.078000
    0.026000   -0.088000   -0.051000
    0.037000   -0.056000   -0.065000
    0.032000   -0.013000   -0.040000
    0.010000   -0.037000   -0.074000
   -0.118000   -0.036000   -0.027000
    0.094000   -0.005000   -0.002000
vibration   16
    0.019000    0.008000   -0.019000
    0.320000   -0.001000   -0.029000
    0.417000   -0.184000    0.260000
    0.016000    0.108000   -0.035000
    0.004000    0.150000   -0.071000
    0.069000    0.119000    0.024000
    0.009000    0.138000   -0.061000
   -0.008000   -0.019000   -0.003000
   -0.025000    0.002000   -0.028000
    0.034000   -0.012000    0.043000
   -0.022000   -0.079000   -0.008000
   -0.016000    0.014000   -0.020000
   -0.090000   -0.076000    0.001000
    0.088000    0.015000    0.039000
   -0.042000    0.097000   -0.095000
   -0.022000    0.022000   -0.030000
   -0.041000   -0.015000   -0.081000
    0.004000   -0.024000   -0.043000
   -0.020000   -0.035000    0.046000
    0.017000   -0.056000    0.080000
   -0.085000   -0.030000    0.082000
   -0.099000   -0.032000    0.150000
   -0.120000   -0.037000    0.010000
   -0.165000   -0.056000    0.002000
   -0.096000    0.000000   -0.043000
   -0.133000    0.014000   -0.095000
   -0.027000    0.039000   -0.018000
    0.002000    0.066000    0.049000
   -0.005000   -0.022000    0.008000
   -0.017000   -0.052000    0.008000
   -0.011000   -0.092000   -0.033000
   -0.020000   -0.187000   -0.078000
   -0.005000   -0.023000   -0.004000
   -0.008000   -0.055000   -0.026000
    0.004000    0.079000    0.051000
    0.007000    0.115000    0.068000
    0.008000    0.071000    0.060000
    0.029000   -0.005000    0.020000
   -0.007000   -0.042000    0.038000
   -0.016000   -0.072000    0.070000
    0.001000   -0.091000    0.077000
   -0.047000   -0.074000    0.079000
   -0.006000   -0.079000    0.072000
   -0.004000   -0.073000    0.076000
    0.006000   -0.056000    0.021000
   -0.047000   -0.050000    0.136000
    0.036000   -0.138000    0.096000
   -0.025000    0.013000    0.033000
   -0.041000    0.049000   -0.001000
   -0.018000    0.039000    0.081000
   -0.025000   -0.002000    0.015000
   -0.059000    0.018000   -0.063000
   -0.033000    0.005000   -0.119000
    0.043000   -0.082000   -0.121000
   -0.013000    0.113000    0.040000
    0.032000    0.032000    0.045000
    0.007000   -0.055000    0.001000
    0.014000   -0.032000    0.010000
   -0.091000    0.025000   -0.038000
    0.035000    0.017000    0.006000
vibration   17
    0.037000   -0.072000    0.037000
   -0.169000    0.095000    0.036000
   -0.248000    0.059000   -0.157000
    0.042000    0.111000   -0.005000
    0.034000    0.105000   -0.075000
    0.062000    0.146000    0.133000
    0.073000    0.214000   -0.070000
    0.010000   -0.094000    0.033000
   -0.005000   -0.100000    0.030000
    0.061000   -0.096000    0.049000
   -0.014000   -0.132000    0.038000
   -0.008000   -0.104000    0.044000
   -0.129000   -0.287000    0.069000
    0.148000   -0.089000    0.191000
   -0.049000    0.012000   -0.090000
   -0.010000   -0.037000   -0.009000
   -0.060000   -0.006000   -0.053000
    0.013000    0.063000    0.068000
    0.020000    0.116000    0.088000
    0.006000    0.178000    0.141000
    0.040000    0.022000   -0.030000
    0.044000    0.020000   -0.055000
    0.055000   -0.081000   -0.133000
    0.078000   -0.171000   -0.255000
    0.044000   -0.042000   -0.046000
    0.046000   -0.072000   -0.080000
    0.025000    0.042000    0.068000
    0.004000    0.067000    0.066000
   -0.041000    0.023000    0.037000
   -0.056000   -0.013000    0.045000
   -0.064000   -0.012000   -0.029000
   -0.107000   -0.059000   -0.057000
   -0.036000    0.010000   -0.061000
   -0.050000   -0.014000   -0.110000
    0.009000    0.049000   -0.031000
    0.029000    0.045000   -0.064000
    0.027000    0.062000    0.021000
    0.040000   -0.007000   -0.041000
    0.003000   -0.014000   -0.013000
   -0.001000   -0.021000    0.008000
    0.002000   -0.092000    0.009000
   -0.015000    0.010000    0.070000
    0.009000    0.013000   -0.046000
    0.014000   -0.046000    0.022000
    0.020000   -0.044000   -0.021000
   -0.010000   -0.023000    0.074000
    0.046000   -0.098000    0.038000
   -0.021000    0.064000   -0.026000
   -0.007000    0.081000   -0.056000
   -0.066000    0.084000    0.023000
   -0.013000    0.100000   -0.058000
   -0.057000   -0.049000   -0.083000
   -0.088000   -0.010000   -0.051000
   -0.014000   -0.010000    0.010000
    0.023000    0.072000    0.104000
    0.050000    0.030000    0.011000
    0.022000   -0.032000   -0.052000
    0.044000    0.001000   -0.047000
   -0.084000    0.053000   -0.061000
    0.029000   -0.006000   -0.057000
vibration   18
   -0.008000   -0.032000   -0.001000
    0.238000   -0.023000    0.002000
    0.312000   -0.142000    0.216000
    0.007000   -0.016000    0.021000
    0.012000   -0.065000   -0.005000
   -0.029000    0.004000    0.079000
    0.043000    0.042000   -0.007000
    0.004000   -0.084000    0.033000
    0.018000   -0.171000    0.107000
    0.023000   -0.114000   -0.070000
   -0.021000   -0.001000    0.066000
   -0.006000   -0.084000    0.040000
   -0.104000   -0.214000    0.065000
    0.121000   -0.076000    0.139000
   -0.039000    0.013000   -0.065000
   -0.005000   -0.054000    0.017000
   -0.024000   -0.008000    0.012000
   -0.009000    0.028000    0.037000
    0.012000    0.074000   -0.007000
   -0.024000    0.120000   -0.007000
    0.067000    0.050000   -0.061000
    0.079000    0.066000   -0.101000
    0.100000    0.010000   -0.055000
    0.142000   -0.000000   -0.082000
    0.076000   -0.019000   -0.000000
    0.106000   -0.042000    0.026000
    0.017000   -0.022000    0.018000
    0.000000    0.004000   -0.007000
    0.000000    0.060000    0.019000
    0.010000    0.084000    0.020000
   -0.001000    0.059000    0.013000
   -0.005000    0.103000    0.034000
   -0.002000   -0.025000   -0.032000
   -0.004000   -0.060000   -0.053000
    0.000000   -0.048000   -0.044000
   -0.002000   -0.094000   -0.070000
    0.001000    0.013000   -0.011000
   -0.062000    0.043000    0.026000
   -0.057000    0.040000   -0.020000
   -0.043000    0.115000   -0.064000
   -0.084000    0.002000   -0.082000
    0.026000    0.199000    0.066000
   -0.054000    0.224000   -0.203000
   -0.043000    0.039000   -0.029000
   -0.082000   -0.078000    0.137000
    0.142000    0.013000   -0.134000
   -0.177000    0.180000   -0.097000
   -0.020000   -0.025000   -0.001000
   -0.003000   -0.057000    0.029000
   -0.004000   -0.051000   -0.056000
   -0.022000   -0.023000    0.039000
   -0.023000   -0.048000   -0.002000
   -0.028000   -0.046000    0.003000
   -0.050000    0.033000    0.072000
    0.006000   -0.061000   -0.012000
   -0.014000    0.070000    0.010000
   -0.104000    0.031000    0.007000
   -0.114000    0.018000    0.013000
   -0.001000   -0.008000   -0.020000
   -0.072000    0.022000    0.030000
vibration   19
   -0.007000    0.013000   -0.014000
   -0.007000   -0.004000   -0.015000
   -0.010000   -0.011000   -0.021000
   -0.034000   -0.026000    0.028000
    0.013000   -0.316000   -0.020000
   -0.297000    0.046000    0.181000
    0.138000    0.184000   -0.056000
   -0.003000   -0.014000   -0.027000
    0.054000   -0.252000    0.184000
   -0.040000   -0.095000   -0.351000
   -0.020000    0.290000    0.054000
    0.030000   -0.026000    0.026000
   -0.126000   -0.232000    0.067000
    0.277000   -0.024000    0.156000
   -0.030000    0.177000   -0.129000
    0.003000   -0.017000    0.006000
    0.003000    0.004000    0.015000
   -0.005000    0.009000    0.005000
   -0.005000   -0.003000   -0.010000
   -0.005000   -0.012000   -0.022000
   -0.007000   -0.003000   -0.011000
   -0.007000   -0.016000   -0.021000
   -0.010000    0.012000    0.002000
   -0.014000    0.013000    0.004000
   -0.010000    0.020000    0.009000
   -0.007000    0.020000    0.012000
   -0.007000    0.017000    0.005000
    0.001000    0.006000   -0.006000
    0.017000   -0.008000   -0.010000
    0.023000   -0.001000   -0.017000
    0.024000   -0.023000   -0.001000
    0.035000   -0.037000   -0.006000
    0.017000   -0.009000    0.017000
    0.021000   -0.010000    0.029000
    0.001000    0.004000    0.021000
   -0.006000    0.012000    0.036000
   -0.005000   -0.004000   -0.001000
    0.003000   -0.004000   -0.007000
    0.005000   -0.003000   -0.002000
    0.005000   -0.009000   -0.012000
    0.011000    0.116000   -0.010000
    0.007000   -0.072000   -0.130000
   -0.006000   -0.082000    0.096000
   -0.008000   -0.005000    0.010000
    0.016000    0.071000   -0.086000
   -0.122000    0.010000    0.075000
    0.067000   -0.095000    0.049000
    0.015000    0.012000    0.003000
   -0.056000    0.094000   -0.051000
    0.118000    0.058000    0.060000
   -0.004000   -0.101000    0.003000
    0.016000   -0.016000    0.004000
    0.024000   -0.027000   -0.001000
   -0.003000    0.010000    0.010000
   -0.003000    0.021000   -0.004000
   -0.013000   -0.020000   -0.013000
    0.001000   -0.006000   -0.008000
   -0.006000   -0.015000   -0.015000
   -0.012000    0.021000    0.025000
    0.021000    0.019000   -0.001000
vibration   20
    0.030000   -0.005000   -0.000000
   -0.004000   -0.004000   -0.000000
   -0.013000   -0.044000   -0.014000
    0.006000    0.024000   -0.010000
    0.006000    0.021000   -0.017000
    0.006000    0.027000   -0.001000
    0.011000    0.032000   -0.014000
    0.004000    0.031000   -0.012000
    0.003000    0.057000   -0.033000
   -0.005000    0.039000    0.017000
    0.011000    0.010000   -0.021000
    0.007000    0.022000   -0.011000
    0.022000    0.040000   -0.015000
   -0.011000    0.021000   -0.025000
    0.012000    0.008000    0.005000
    0.006000    0.019000   -0.009000
    0.006000    0.005000   -0.012000
    0.010000   -0.014000   -0.015000
    0.011000    0.006000    0.005000
    0.007000    0.025000    0.022000
    0.018000    0.009000    0.005000
    0.020000    0.028000    0.018000
    0.025000   -0.011000   -0.009000
    0.032000   -0.007000   -0.006000
    0.022000   -0.029000   -0.020000
    0.018000   -0.025000   -0.015000
    0.012000   -0.035000   -0.023000
   -0.005000   -0.020000   -0.004000
   -0.058000    0.018000    0.006000
   -0.081000   -0.008000    0.031000
   -0.080000    0.081000   -0.016000
   -0.113000    0.128000    0.002000
   -0.060000    0.050000   -0.063000
   -0.072000    0.066000   -0.090000
   -0.012000   -0.001000   -0.076000
    0.016000   -0.016000   -0.126000
    0.013000    0.006000   -0.009000
   -0.020000    0.012000    0.044000
   -0.014000   -0.026000    0.033000
   -0.007000   -0.010000   -0.008000
    0.010000    0.384000   -0.003000
    0.026000   -0.198000   -0.368000
   -0.061000   -0.222000    0.318000
   -0.034000   -0.029000    0.048000
    0.000000    0.080000   -0.086000
   -0.197000   -0.006000    0.140000
    0.070000   -0.157000    0.101000
    0.047000   -0.074000    0.064000
   -0.094000    0.064000   -0.013000
    0.295000   -0.006000    0.118000
    0.001000   -0.325000    0.117000
    0.006000    0.015000   -0.009000
    0.016000    0.007000   -0.025000
    0.014000   -0.007000   -0.015000
    0.003000   -0.054000   -0.015000
    0.030000    0.056000    0.034000
   -0.042000   -0.019000    0.043000
   -0.048000   -0.033000    0.049000
    0.002000    0.009000   -0.010000
   -0.033000   -0.004000    0.041000
vibration   21
    0.023000   -0.007000    0.009000
   -0.021000    0.002000    0.011000
   -0.033000   -0.014000   -0.017000
   -0.010000    0.030000   -0.008000
    0.019000   -0.152000   -0.035000
   -0.178000    0.079000    0.101000
    0.097000    0.174000   -0.069000
    0.006000    0.067000   -0.046000
    0.055000   -0.048000    0.067000
   -0.047000    0.027000   -0.220000
    0.006000    0.250000   -0.002000
    0.027000    0.026000   -0.016000
   -0.070000   -0.092000    0.012000
    0.177000    0.025000    0.055000
   -0.010000    0.151000   -0.113000
    0.016000    0.028000   -0.023000
    0.014000    0.010000   -0.018000
    0.008000   -0.018000   -0.023000
    0.002000   -0.021000    0.002000
    0.010000   -0.024000    0.011000
   -0.009000   -0.012000    0.019000
   -0.011000   -0.005000    0.038000
   -0.013000   -0.011000    0.013000
   -0.020000   -0.003000    0.025000
   -0.008000   -0.014000   -0.010000
   -0.019000   -0.003000   -0.014000
    0.001000   -0.020000   -0.021000
   -0.010000   -0.029000   -0.001000
   -0.045000   -0.015000    0.003000
   -0.063000   -0.039000    0.017000
   -0.058000    0.041000   -0.001000
   -0.076000    0.071000    0.010000
   -0.045000    0.042000   -0.020000
   -0.052000    0.071000   -0.027000
   -0.015000    0.001000   -0.033000
    0.003000    0.000000   -0.057000
    0.000000   -0.013000   -0.003000
   -0.004000   -0.006000    0.028000
    0.011000   -0.003000    0.025000
    0.009000   -0.014000    0.040000
   -0.004000   -0.261000    0.036000
   -0.012000    0.102000    0.263000
    0.046000    0.116000   -0.164000
    0.022000    0.018000   -0.008000
   -0.022000   -0.115000    0.183000
    0.233000   -0.019000   -0.143000
   -0.128000    0.196000   -0.084000
   -0.006000   -0.052000    0.019000
    0.139000   -0.228000    0.141000
   -0.206000   -0.154000   -0.114000
    0.030000    0.169000    0.023000
    0.035000    0.017000   -0.027000
    0.050000    0.004000   -0.053000
    0.029000   -0.014000   -0.037000
   -0.005000   -0.031000   -0.005000
    0.019000    0.015000    0.023000
    0.022000    0.017000    0.045000
    0.029000    0.023000    0.055000
   -0.017000    0.036000    0.007000
   -0.046000   -0.061000    0.017000
vibration   22
    0.004000    0.074000   -0.110000
   -0.023000    0.005000   -0.150000
   -0.036000    0.093000   -0.204000
   -0.017000   -0.090000    0.037000
   -0.033000    0.033000    0.082000
    0.087000   -0.132000   -0.071000
   -0.102000   -0.213000    0.092000
   -0.010000   -0.114000    0.059000
   -0.016000   -0.182000    0.109000
    0.036000   -0.136000   -0.004000
   -0.040000   -0.083000    0.084000
   -0.028000   -0.072000    0.047000
   -0.009000   -0.058000    0.039000
   -0.066000   -0.067000    0.049000
   -0.019000   -0.108000    0.062000
   -0.021000   -0.060000    0.041000
   -0.023000   -0.001000    0.046000
   -0.053000    0.043000    0.025000
   -0.041000    0.060000   -0.029000
   -0.060000    0.074000   -0.040000
   -0.017000    0.048000   -0.059000
   -0.012000    0.043000   -0.091000
   -0.002000    0.046000   -0.034000
    0.023000    0.047000   -0.041000
   -0.013000    0.027000   -0.001000
    0.004000    0.015000    0.013000
   -0.032000    0.018000   -0.002000
    0.013000    0.031000    0.006000
   -0.006000    0.032000    0.004000
   -0.023000    0.016000    0.021000
   -0.023000    0.023000   -0.036000
   -0.046000    0.012000   -0.044000
   -0.012000    0.010000   -0.061000
   -0.019000   -0.019000   -0.093000
    0.014000    0.043000   -0.036000
    0.031000    0.045000   -0.057000
    0.032000    0.058000    0.026000
    0.039000    0.010000    0.043000
    0.047000   -0.057000    0.064000
    0.033000   -0.143000    0.121000
    0.069000   -0.222000    0.138000
   -0.059000   -0.140000    0.162000
    0.076000   -0.157000    0.108000
    0.060000   -0.063000    0.065000
    0.038000   -0.140000    0.144000
    0.166000   -0.067000    0.027000
   -0.001000    0.001000    0.034000
    0.018000   -0.070000    0.055000
    0.148000   -0.219000    0.154000
   -0.173000   -0.153000   -0.045000
    0.052000    0.132000    0.049000
   -0.028000   -0.039000    0.044000
   -0.039000   -0.033000    0.069000
   -0.088000    0.069000    0.081000
   -0.014000    0.007000   -0.040000
    0.083000    0.092000    0.071000
    0.076000   -0.027000    0.059000
    0.086000   -0.013000    0.072000
    0.026000   -0.047000    0.009000
   -0.016000   -0.045000    0.011000
vibration   23
   -0.098000   -0.033000    0.024000
    0.021000    0.026000    0.017000
    0.063000    0.051000    0.120000
   -0.021000   -0.078000    0.023000
    0.007000   -0.217000    0.045000
   -0.164000   -0.068000    0.002000
    0.042000   -0.048000    0.029000
    0.009000    0.084000   -0.014000
    0.080000   -0.032000    0.111000
   -0.070000    0.044000   -0.203000
    0.009000    0.297000    0.037000
    0.048000    0.055000   -0.002000
    0.192000    0.215000   -0.047000
   -0.112000    0.046000   -0.127000
    0.092000   -0.063000    0.153000
    0.027000    0.019000    0.016000
    0.022000   -0.025000    0.007000
   -0.004000   -0.041000   -0.069000
    0.005000    0.042000   -0.016000
   -0.013000    0.089000    0.015000
    0.035000    0.094000    0.030000
    0.040000    0.182000    0.099000
    0.058000    0.020000   -0.025000
    0.085000    0.044000   -0.005000
    0.046000   -0.065000   -0.081000
    0.054000   -0.079000   -0.079000
    0.013000   -0.061000   -0.061000
    0.003000    0.049000    0.056000
   -0.017000    0.083000    0.069000
   -0.018000    0.090000    0.081000
   -0.036000    0.016000    0.004000
   -0.063000    0.002000   -0.006000
   -0.028000   -0.069000   -0.059000
   -0.037000   -0.164000   -0.124000
   -0.005000   -0.009000   -0.024000
    0.007000   -0.046000   -0.067000
    0.008000    0.068000    0.051000
    0.030000    0.031000   -0.016000
    0.018000   -0.026000   -0.015000
    0.009000   -0.066000    0.017000
    0.005000   -0.239000    0.016000
   -0.037000    0.001000    0.159000
    0.054000    0.003000   -0.109000
    0.039000   -0.069000    0.027000
    0.062000   -0.026000   -0.103000
   -0.064000   -0.029000    0.138000
    0.142000   -0.189000    0.079000
   -0.027000    0.071000   -0.036000
   -0.043000    0.119000   -0.086000
   -0.058000    0.111000    0.048000
   -0.021000    0.080000   -0.095000
    0.046000    0.020000    0.030000
    0.048000    0.026000    0.023000
   -0.003000   -0.035000   -0.058000
   -0.004000   -0.039000    0.005000
    0.027000    0.078000    0.062000
    0.034000   -0.036000   -0.037000
    0.055000   -0.010000   -0.016000
    0.025000   -0.061000    0.029000
    0.026000    0.059000   -0.051000
vibration   24
    0.011000    0.001000   -0.006000
   -0.007000   -0.000000   -0.010000
   -0.016000    0.000000   -0.034000
    0.009000    0.039000   -0.025000
    0.025000   -0.084000   -0.088000
   -0.090000    0.080000    0.082000
    0.108000    0.159000   -0.072000
   -0.006000    0.014000   -0.036000
   -0.086000    0.225000   -0.238000
    0.017000    0.086000    0.247000
    0.043000   -0.257000   -0.129000
   -0.012000    0.002000   -0.019000
   -0.148000   -0.144000    0.025000
    0.164000    0.005000    0.082000
   -0.057000    0.139000   -0.157000
   -0.004000    0.012000   -0.022000
   -0.010000    0.021000    0.018000
   -0.022000   -0.002000    0.019000
   -0.022000   -0.035000   -0.012000
   -0.019000   -0.044000   -0.020000
   -0.021000   -0.033000   -0.008000
   -0.018000   -0.044000   -0.031000
   -0.014000   -0.001000    0.044000
   -0.009000    0.023000    0.073000
   -0.013000   -0.009000    0.037000
   -0.014000    0.000000    0.048000
   -0.011000   -0.038000   -0.002000
    0.003000   -0.023000   -0.006000
    0.014000    0.018000    0.016000
    0.019000    0.041000    0.020000
    0.017000    0.011000    0.017000
    0.020000    0.032000    0.027000
    0.014000   -0.037000   -0.006000
    0.015000   -0.067000   -0.018000
    0.009000   -0.020000    0.000000
    0.005000   -0.025000    0.003000
    0.008000    0.015000    0.014000
    0.005000    0.025000    0.013000
    0.007000   -0.008000   -0.013000
    0.006000   -0.018000   -0.010000
   -0.021000   -0.271000   -0.022000
   -0.012000    0.099000    0.214000
    0.056000    0.112000   -0.223000
    0.023000   -0.024000   -0.006000
    0.072000    0.104000   -0.240000
   -0.206000    0.015000    0.140000
    0.214000   -0.205000    0.092000
   -0.006000    0.015000   -0.020000
   -0.066000    0.082000   -0.063000
    0.053000    0.055000    0.037000
   -0.017000   -0.059000   -0.043000
   -0.001000    0.007000   -0.004000
    0.001000    0.002000   -0.003000
   -0.036000    0.047000    0.064000
   -0.008000   -0.084000   -0.041000
    0.024000    0.063000    0.043000
    0.003000   -0.005000    0.001000
    0.005000   -0.008000    0.011000
    0.009000    0.012000   -0.001000
   -0.010000    0.017000    0.001000
vibration   25
   -0.029000   -0.006000    0.005000
   -0.002000    0.003000    0.005000
    0.005000    0.029000    0.018000
   -0.007000   -0.024000   -0.008000
   -0.006000   -0.025000    0.007000
   -0.015000   -0.028000   -0.029000
   -0.010000   -0.037000    0.002000
   -0.002000    0.020000   -0.015000
   -0.058000    0.202000   -0.183000
    0.011000    0.082000    0.228000
    0.035000   -0.207000   -0.089000
   -0.012000    0.011000   -0.018000
   -0.240000   -0.217000    0.059000
    0.287000    0.010000    0.127000
   -0.088000    0.250000   -0.247000
    0.002000    0.005000   -0.007000
    0.017000   -0.001000    0.015000
    0.003000   -0.005000   -0.006000
    0.004000   -0.002000   -0.003000
    0.004000    0.000000    0.000000
    0.007000    0.007000    0.007000
    0.007000    0.017000    0.016000
    0.008000    0.003000    0.004000
    0.009000    0.010000    0.012000
    0.007000   -0.008000   -0.008000
    0.007000   -0.009000   -0.008000
    0.005000   -0.009000   -0.008000
    0.004000    0.010000    0.005000
    0.005000    0.014000    0.007000
    0.007000    0.018000    0.007000
    0.004000   -0.003000   -0.004000
    0.001000   -0.010000   -0.008000
    0.004000   -0.012000   -0.010000
    0.003000   -0.029000   -0.018000
    0.004000    0.004000   -0.002000
    0.004000    0.002000   -0.004000
    0.003000    0.011000    0.004000
    0.012000    0.002000   -0.017000
   -0.002000   -0.003000    0.006000
   -0.005000   -0.014000    0.013000
    0.024000    0.224000    0.024000
   -0.006000   -0.133000   -0.208000
   -0.039000   -0.150000    0.222000
   -0.005000   -0.014000    0.024000
   -0.059000   -0.174000    0.259000
    0.252000   -0.038000   -0.100000
   -0.199000    0.156000   -0.075000
   -0.008000    0.028000    0.003000
    0.046000   -0.010000    0.015000
   -0.081000    0.011000   -0.006000
    0.005000    0.106000   -0.003000
    0.021000    0.005000    0.014000
    0.026000   -0.005000    0.016000
    0.003000    0.005000    0.004000
    0.003000   -0.005000   -0.002000
    0.003000    0.003000   -0.000000
    0.010000   -0.011000   -0.018000
    0.019000    0.006000   -0.017000
    0.022000   -0.017000    0.023000
    0.016000    0.020000   -0.029000
vibration   26
   -0.024000    0.007000   -0.013000
    0.007000   -0.001000   -0.014000
    0.023000    0.034000    0.020000
   -0.025000   -0.083000    0.017000
   -0.012000   -0.146000    0.025000
   -0.090000   -0.086000   -0.024000
    0.011000   -0.095000    0.043000
   -0.012000   -0.025000    0.013000
   -0.088000    0.151000   -0.160000
    0.033000    0.036000    0.265000
    0.018000   -0.277000   -0.063000
   -0.009000    0.028000    0.001000
   -0.165000   -0.120000    0.057000
    0.215000    0.021000    0.080000
   -0.064000    0.213000   -0.147000
   -0.012000   -0.006000    0.024000
    0.034000   -0.025000    0.010000
    0.033000    0.002000   -0.020000
    0.036000    0.045000    0.016000
    0.030000    0.059000    0.026000
    0.038000    0.045000    0.010000
    0.036000    0.060000    0.039000
    0.030000    0.004000   -0.058000
    0.023000   -0.027000   -0.094000
    0.027000    0.011000   -0.048000
    0.030000   -0.001000   -0.059000
    0.018000    0.048000    0.001000
   -0.001000    0.025000    0.010000
   -0.031000   -0.028000   -0.019000
   -0.044000   -0.071000   -0.020000
   -0.039000    0.001000   -0.023000
   -0.049000   -0.019000   -0.033000
   -0.033000    0.059000   -0.001000
   -0.036000    0.103000    0.011000
   -0.014000    0.022000   -0.012000
   -0.002000    0.021000   -0.029000
   -0.007000   -0.018000   -0.011000
   -0.019000   -0.024000    0.015000
    0.007000    0.008000    0.008000
    0.010000    0.018000    0.003000
   -0.013000   -0.209000   -0.005000
    0.011000    0.133000    0.216000
    0.039000    0.149000   -0.195000
   -0.002000    0.039000   -0.027000
    0.048000    0.201000   -0.232000
   -0.247000    0.049000    0.066000
    0.168000   -0.102000    0.061000
    0.023000   -0.062000    0.016000
   -0.035000   -0.038000    0.026000
    0.114000   -0.058000   -0.006000
    0.005000   -0.154000    0.038000
    0.001000    0.011000    0.051000
    0.010000   -0.008000    0.053000
    0.051000   -0.049000   -0.065000
    0.013000    0.105000    0.050000
   -0.025000   -0.058000   -0.034000
   -0.004000    0.023000    0.034000
   -0.018000    0.001000    0.026000
    0.030000   -0.052000    0.039000
   -0.015000   -0.050000    0.046000
vibration   27
    0.004000   -0.006000    0.004000
   -0.003000    0.003000    0.009000
   -0.009000   -0.029000    0.002000
   -0.013000   -0.007000    0.006000
   -0.073000    0.423000    0.148000
    0.360000   -0.123000   -0.259000
   -0.321000   -0.343000    0.123000
   -0.006000    0.048000   -0.010000
    0.051000   -0.054000    0.096000
   -0.062000    0.012000   -0.168000
   -0.011000    0.219000    0.033000
   -0.000000   -0.031000    0.021000
   -0.151000   -0.225000    0.062000
    0.210000   -0.023000    0.161000
   -0.053000    0.132000   -0.138000
    0.004000    0.002000   -0.001000
    0.012000    0.006000   -0.004000
   -0.000000   -0.001000   -0.007000
   -0.002000   -0.006000   -0.007000
   -0.000000   -0.008000   -0.009000
   -0.003000   -0.001000   -0.000000
   -0.004000    0.000000    0.003000
   -0.005000    0.005000    0.005000
   -0.006000    0.011000    0.013000
   -0.003000    0.000000   -0.004000
   -0.005000    0.002000   -0.004000
   -0.002000   -0.005000   -0.010000
   -0.005000   -0.006000   -0.001000
   -0.004000    0.002000    0.003000
   -0.003000    0.005000    0.003000
   -0.003000    0.003000    0.006000
   -0.000000    0.008000    0.010000
   -0.005000   -0.007000    0.004000
   -0.005000   -0.011000    0.004000
   -0.007000   -0.007000    0.003000
   -0.008000   -0.009000    0.004000
   -0.007000   -0.001000    0.003000
   -0.003000    0.006000    0.003000
    0.003000   -0.001000   -0.006000
    0.002000   -0.005000    0.001000
   -0.000000   -0.070000    0.001000
   -0.005000    0.025000    0.060000
    0.012000    0.028000   -0.051000
    0.008000   -0.002000   -0.010000
    0.024000    0.042000   -0.089000
   -0.073000    0.010000    0.038000
    0.076000   -0.062000    0.025000
   -0.003000    0.001000   -0.010000
   -0.047000    0.042000   -0.031000
    0.042000    0.024000    0.019000
   -0.011000   -0.053000   -0.019000
    0.031000   -0.008000   -0.018000
    0.039000   -0.018000   -0.029000
    0.008000    0.007000   -0.003000
   -0.006000   -0.013000   -0.008000
   -0.005000    0.006000    0.008000
    0.005000    0.003000    0.003000
    0.005000    0.001000    0.007000
   -0.000000    0.023000    0.002000
   -0.005000    0.007000    0.000000
vibration   28
   -0.129000   -0.005000   -0.004000
    0.010000    0.002000   -0.003000
    0.059000    0.172000    0.084000
    0.014000    0.052000   -0.011000
    0.000000    0.127000   -0.022000
    0.088000    0.049000    0.007000
   -0.023000    0.041000   -0.019000
   -0.006000   -0.014000   -0.022000
   -0.012000   -0.062000    0.013000
   -0.008000   -0.031000   -0.087000
   -0.000000    0.039000   -0.015000
   -0.019000   -0.029000    0.003000
   -0.010000   -0.028000   -0.003000
   -0.055000   -0.021000    0.018000
   -0.012000   -0.065000    0.005000
   -0.007000   -0.004000   -0.010000
    0.015000    0.018000    0.007000
    0.064000    0.016000    0.047000
    0.058000   -0.047000    0.061000
    0.086000   -0.067000    0.078000
    0.024000   -0.102000    0.022000
    0.018000   -0.160000   -0.010000
    0.000000   -0.057000    0.037000
   -0.037000   -0.080000    0.022000
    0.015000    0.027000    0.058000
   -0.008000    0.054000    0.053000
    0.052000    0.024000    0.035000
    0.050000   -0.019000   -0.035000
    0.029000   -0.025000   -0.045000
    0.010000   -0.041000   -0.030000
    0.024000    0.035000   -0.046000
    0.009000    0.057000   -0.038000
    0.032000    0.057000   -0.045000
    0.030000    0.096000   -0.036000
    0.048000    0.016000   -0.057000
    0.063000    0.025000   -0.071000
    0.052000   -0.007000   -0.030000
   -0.004000    0.009000    0.001000
   -0.002000   -0.004000    0.007000
    0.004000    0.026000   -0.006000
    0.004000    0.112000   -0.007000
    0.033000   -0.007000   -0.075000
   -0.022000   -0.006000    0.056000
    0.009000   -0.030000    0.030000
    0.052000    0.087000   -0.175000
   -0.197000    0.011000    0.171000
    0.171000   -0.204000    0.113000
    0.023000   -0.035000    0.023000
    0.296000   -0.305000    0.175000
   -0.294000   -0.186000   -0.168000
    0.081000    0.337000    0.073000
   -0.005000   -0.010000   -0.018000
   -0.047000    0.025000    0.052000
    0.051000    0.004000    0.029000
    0.052000   -0.001000   -0.012000
    0.027000    0.029000   -0.008000
   -0.025000   -0.009000    0.000000
   -0.030000   -0.015000   -0.006000
    0.001000    0.084000   -0.013000
   -0.003000   -0.007000    0.012000
vibration   29
    0.052000   -0.004000    0.006000
    0.005000   -0.003000    0.021000
   -0.014000   -0.091000   -0.006000
   -0.009000   -0.021000    0.006000
   -0.004000   -0.036000    0.014000
   -0.028000   -0.023000   -0.008000
   -0.004000   -0.027000    0.012000
   -0.006000    0.003000   -0.001000
   -0.012000    0.020000   -0.018000
   -0.007000    0.008000    0.020000
    0.001000   -0.017000   -0.010000
    0.001000    0.006000    0.003000
   -0.018000   -0.016000    0.009000
    0.036000    0.004000    0.013000
   -0.006000    0.035000   -0.013000
   -0.003000   -0.001000    0.005000
   -0.000000   -0.004000    0.000000
   -0.017000   -0.009000   -0.019000
   -0.014000    0.014000   -0.026000
   -0.026000    0.022000   -0.034000
   -0.001000    0.037000   -0.008000
    0.000000    0.059000    0.006000
    0.006000    0.025000   -0.012000
    0.017000    0.036000   -0.002000
   -0.001000   -0.009000   -0.024000
    0.009000   -0.020000   -0.020000
   -0.017000   -0.011000   -0.018000
   -0.022000    0.014000    0.002000
   -0.007000    0.020000    0.007000
    0.004000    0.033000   -0.002000
   -0.002000   -0.013000    0.011000
    0.011000   -0.024000    0.008000
   -0.011000   -0.027000    0.017000
   -0.008000   -0.050000    0.017000
   -0.025000   -0.005000    0.023000
   -0.034000   -0.009000    0.032000
   -0.030000    0.006000    0.005000
   -0.018000   -0.000000   -0.006000
   -0.000000    0.000000    0.000000
    0.006000    0.040000   -0.020000
    0.004000    0.176000   -0.022000
    0.047000   -0.014000   -0.133000
   -0.030000   -0.014000    0.078000
    0.008000   -0.024000    0.023000
    0.052000    0.099000   -0.184000
   -0.204000    0.017000    0.164000
    0.171000   -0.201000    0.106000
    0.011000    0.001000    0.008000
    0.339000   -0.310000    0.174000
   -0.395000   -0.167000   -0.191000
    0.084000    0.464000    0.042000
   -0.001000    0.003000    0.011000
    0.016000   -0.016000   -0.013000
   -0.010000   -0.002000   -0.009000
   -0.019000   -0.001000   -0.005000
   -0.033000   -0.012000   -0.007000
   -0.026000   -0.014000   -0.014000
   -0.030000   -0.024000   -0.015000
    0.004000   -0.023000    0.005000
   -0.002000    0.037000   -0.012000
vibration   30
    0.013000   -0.062000    0.054000
   -0.003000   -0.005000    0.145000
   -0.005000    0.131000    0.110000
    0.001000    0.003000    0.014000
    0.003000   -0.033000   -0.022000
   -0.023000    0.021000    0.067000
    0.039000    0.052000   -0.005000
    0.002000   -0.165000    0.012000
   -0.105000   -0.222000    0.004000
    0.142000   -0.183000    0.010000
   -0.010000   -0.254000   -0.004000
   -0.079000   -0.071000    0.029000
   -0.076000   -0.047000    0.031000
   -0.183000   -0.053000    0.055000
   -0.062000   -0.180000    0.010000
   -0.021000   -0.023000    0.018000
    0.081000    0.067000    0.028000
    0.052000    0.012000   -0.070000
    0.045000   -0.041000   -0.091000
    0.061000   -0.083000   -0.120000
   -0.008000    0.030000    0.008000
   -0.024000    0.024000    0.080000
   -0.050000    0.090000    0.011000
   -0.092000    0.140000    0.088000
   -0.034000    0.041000   -0.110000
   -0.050000    0.038000   -0.146000
    0.007000    0.033000   -0.110000
   -0.023000    0.023000   -0.098000
    0.019000    0.037000   -0.102000
    0.037000    0.061000   -0.117000
    0.039000    0.036000   -0.058000
    0.085000    0.050000   -0.046000
   -0.000000    0.011000   -0.014000
    0.020000    0.001000    0.037000
   -0.055000   -0.001000   -0.025000
   -0.068000   -0.002000   -0.005000
   -0.063000    0.008000   -0.050000
   -0.077000    0.050000    0.010000
    0.024000   -0.012000    0.025000
    0.005000   -0.141000    0.066000
    0.029000   -0.258000    0.076000
   -0.131000   -0.145000    0.110000
    0.102000   -0.176000    0.042000
    0.071000   -0.033000    0.023000
    0.059000   -0.111000    0.023000
    0.144000   -0.022000    0.023000
    0.078000   -0.002000    0.025000
    0.011000   -0.004000    0.022000
   -0.048000    0.055000   -0.012000
    0.082000    0.031000    0.066000
   -0.001000   -0.085000    0.010000
   -0.005000    0.005000    0.032000
   -0.053000    0.007000    0.155000
    0.095000    0.061000   -0.003000
   -0.008000    0.043000   -0.080000
   -0.098000    0.027000   -0.019000
    0.011000    0.017000    0.032000
    0.037000    0.015000    0.107000
    0.076000    0.121000    0.010000
   -0.076000    0.088000   -0.011000
vibration   31
   -0.014000   -0.034000    0.044000
   -0.012000    0.007000    0.044000
   -0.012000    0.191000    0.002000
    0.010000    0.004000   -0.009000
    0.007000    0.016000   -0.013000
    0.024000    0.003000   -0.008000
    0.006000    0.000000   -0.008000
    0.008000   -0.022000   -0.020000
   -0.010000   -0.048000   -0.008000
    0.021000   -0.031000   -0.048000
    0.014000   -0.010000   -0.021000
   -0.018000   -0.053000    0.014000
   -0.027000   -0.083000    0.012000
   -0.049000   -0.037000    0.067000
   -0.014000   -0.094000   -0.009000
    0.006000   -0.004000   -0.008000
   -0.016000    0.042000    0.034000
   -0.042000   -0.018000   -0.076000
   -0.050000   -0.054000   -0.128000
   -0.038000   -0.089000   -0.150000
   -0.078000    0.070000    0.030000
   -0.083000    0.143000    0.129000
   -0.068000    0.076000    0.058000
   -0.051000    0.171000    0.171000
   -0.060000   -0.063000   -0.103000
   -0.077000   -0.072000   -0.146000
   -0.016000   -0.052000   -0.086000
    0.041000    0.071000    0.051000
    0.036000    0.053000    0.038000
    0.024000    0.037000    0.048000
    0.013000   -0.045000   -0.065000
   -0.039000   -0.146000   -0.119000
    0.045000    0.009000   -0.083000
    0.032000   -0.047000   -0.145000
    0.076000    0.124000   -0.011000
    0.091000    0.143000   -0.016000
    0.082000    0.066000    0.015000
    0.086000   -0.067000   -0.028000
   -0.022000    0.003000    0.010000
   -0.005000    0.137000    0.009000
    0.005000    0.162000    0.016000
    0.116000    0.190000    0.063000
   -0.121000    0.228000   -0.030000
   -0.109000    0.057000    0.001000
   -0.094000    0.182000    0.032000
   -0.210000    0.029000   -0.024000
   -0.143000    0.029000   -0.014000
    0.024000   -0.111000    0.034000
    0.003000   -0.147000    0.093000
    0.109000   -0.149000   -0.065000
    0.008000   -0.178000    0.100000
    0.009000    0.001000    0.001000
   -0.034000    0.036000    0.073000
   -0.083000    0.100000    0.068000
    0.008000    0.015000    0.007000
    0.106000   -0.050000   -0.044000
    0.003000   -0.013000   -0.021000
    0.006000    0.020000   -0.062000
    0.017000    0.010000    0.012000
    0.086000   -0.135000    0.024000
vibration   32
    0.008000   -0.055000    0.072000
    0.002000    0.019000    0.098000
   -0.006000   -0.145000    0.114000
   -0.025000   -0.125000    0.009000
   -0.004000   -0.207000    0.058000
   -0.121000   -0.144000   -0.099000
    0.002000   -0.182000    0.065000
    0.001000    0.101000    0.066000
    0.109000    0.207000    0.037000
   -0.086000    0.137000    0.161000
   -0.029000    0.092000    0.085000
    0.108000    0.052000    0.017000
    0.142000    0.015000   -0.010000
    0.221000    0.033000   -0.011000
    0.094000    0.177000    0.080000
    0.012000   -0.003000    0.011000
   -0.086000   -0.052000   -0.049000
   -0.069000    0.072000    0.027000
   -0.077000    0.085000    0.012000
   -0.070000    0.060000    0.000000
   -0.099000    0.016000   -0.069000
   -0.099000   -0.049000   -0.140000
   -0.090000    0.018000   -0.055000
   -0.077000   -0.038000   -0.130000
   -0.084000    0.084000    0.046000
   -0.079000    0.060000    0.007000
   -0.036000    0.086000    0.050000
    0.026000   -0.038000   -0.108000
    0.107000   -0.051000   -0.126000
    0.125000   -0.018000   -0.145000
    0.136000    0.062000   -0.058000
    0.145000    0.140000   -0.022000
    0.133000    0.073000   -0.043000
    0.147000    0.144000    0.026000
    0.069000   -0.018000   -0.096000
    0.047000   -0.017000   -0.060000
    0.050000   -0.007000   -0.095000
    0.010000    0.046000    0.009000
   -0.000000   -0.003000    0.008000
   -0.005000   -0.036000    0.018000
    0.003000   -0.064000    0.022000
   -0.042000   -0.039000    0.026000
    0.020000   -0.049000    0.016000
    0.014000   -0.033000    0.037000
    0.014000   -0.052000    0.019000
    0.017000   -0.009000    0.084000
    0.026000   -0.074000    0.044000
    0.009000   -0.042000    0.016000
    0.004000   -0.060000    0.042000
    0.028000   -0.058000   -0.021000
    0.005000   -0.058000    0.034000
   -0.022000   -0.007000   -0.028000
   -0.008000    0.014000   -0.086000
   -0.097000   -0.030000   -0.049000
    0.004000    0.034000   -0.032000
    0.072000    0.108000   -0.003000
   -0.004000    0.013000    0.011000
    0.008000    0.018000    0.038000
   -0.081000   -0.121000   -0.019000
   -0.021000   -0.006000    0.014000
vibration   33
    0.003000   -0.011000   -0.006000
    0.009000   -0.002000   -0.028000
    0.025000    0.315000   -0.057000
   -0.012000   -0.014000    0.012000
   -0.009000   -0.025000    0.029000
   -0.029000   -0.016000   -0.001000
   -0.018000   -0.022000    0.015000
    0.009000   -0.064000   -0.001000
   -0.041000   -0.107000    0.008000
    0.077000   -0.078000   -0.019000
    0.001000   -0.093000   -0.003000
   -0.039000   -0.026000    0.010000
   -0.061000   -0.031000    0.021000
   -0.072000   -0.016000    0.038000
   -0.037000   -0.067000   -0.024000
   -0.000000    0.002000    0.007000
    0.029000    0.025000    0.009000
   -0.005000    0.020000   -0.048000
   -0.016000   -0.013000   -0.063000
    0.001000   -0.060000   -0.090000
   -0.054000    0.044000    0.017000
   -0.063000    0.058000    0.072000
   -0.065000    0.043000   -0.005000
   -0.077000    0.056000    0.014000
   -0.049000    0.010000   -0.077000
   -0.069000   -0.008000   -0.144000
   -0.005000    0.049000   -0.024000
    0.018000   -0.095000    0.049000
   -0.022000   -0.169000    0.024000
   -0.049000   -0.248000    0.023000
   -0.030000    0.056000    0.096000
   -0.059000    0.182000    0.151000
   -0.002000    0.058000    0.054000
   -0.013000    0.183000    0.076000
    0.033000   -0.145000   -0.049000
    0.044000   -0.203000   -0.104000
    0.047000   -0.068000    0.025000
    0.048000    0.019000    0.049000
   -0.012000    0.002000   -0.039000
    0.004000    0.056000   -0.137000
   -0.084000    0.174000   -0.181000
    0.105000    0.022000   -0.239000
    0.005000    0.035000   -0.109000
    0.016000   -0.052000   -0.000000
    0.007000   -0.115000   -0.003000
    0.066000   -0.017000    0.056000
    0.016000   -0.088000    0.001000
   -0.070000    0.094000   -0.075000
   -0.059000    0.109000   -0.101000
   -0.190000    0.115000    0.003000
   -0.048000    0.181000   -0.175000
    0.019000    0.013000    0.007000
   -0.028000    0.046000    0.093000
    0.014000    0.030000   -0.034000
   -0.004000    0.074000    0.074000
    0.100000    0.081000    0.107000
    0.006000   -0.002000    0.013000
    0.028000    0.034000    0.017000
    0.025000    0.015000    0.024000
    0.014000   -0.037000    0.045000
vibration   34
    0.002000   -0.008000    0.010000
   -0.000000    0.004000    0.012000
   -0.001000   -0.005000    0.012000
   -0.041000    0.191000    0.017000
   -0.059000    0.331000    0.069000
    0.081000    0.216000    0.159000
   -0.184000    0.265000   -0.104000
    0.009000   -0.057000   -0.099000
   -0.069000   -0.244000    0.007000
    0.100000   -0.120000   -0.289000
    0.016000    0.037000   -0.077000
   -0.143000    0.022000   -0.112000
   -0.257000    0.116000   -0.025000
   -0.223000    0.023000   -0.148000
   -0.145000   -0.071000   -0.250000
    0.008000    0.026000   -0.036000
    0.039000   -0.044000    0.050000
   -0.034000    0.012000    0.020000
   -0.031000    0.049000    0.025000
   -0.041000    0.056000    0.024000
   -0.007000    0.025000   -0.022000
   -0.000000    0.023000   -0.056000
    0.009000   -0.004000   -0.035000
    0.028000   -0.035000   -0.080000
    0.001000    0.013000    0.026000
    0.018000   -0.005000    0.029000
   -0.016000    0.019000    0.035000
   -0.004000   -0.003000   -0.023000
    0.024000   -0.007000   -0.028000
    0.035000    0.005000   -0.040000
    0.034000    0.012000   -0.008000
    0.040000    0.030000    0.000000
    0.030000    0.010000   -0.004000
    0.036000    0.022000    0.016000
    0.006000   -0.010000   -0.019000
   -0.003000   -0.013000   -0.007000
    0.000000   -0.000000   -0.023000
    0.006000    0.013000   -0.011000
    0.001000   -0.003000    0.005000
   -0.001000    0.005000    0.026000
    0.015000   -0.019000    0.033000
   -0.000000    0.022000    0.058000
   -0.017000    0.027000    0.008000
   -0.017000   -0.004000    0.018000
   -0.013000    0.017000    0.013000
   -0.042000    0.003000    0.039000
   -0.015000   -0.036000    0.019000
    0.005000   -0.037000    0.009000
   -0.014000   -0.043000    0.029000
    0.036000   -0.046000   -0.019000
   -0.001000   -0.068000    0.023000
    0.110000   -0.000000    0.011000
    0.124000   -0.036000    0.011000
   -0.027000   -0.023000   -0.022000
   -0.006000    0.011000    0.004000
    0.009000    0.023000   -0.004000
    0.013000    0.003000   -0.004000
    0.020000    0.011000    0.002000
    0.032000   -0.205000    0.167000
   -0.000000    0.020000   -0.026000
vibration   35
    0.001000   -0.006000   -0.000000
    0.008000    0.001000    0.004000
    0.007000   -0.122000    0.028000
    0.035000    0.036000   -0.030000
    0.023000    0.075000   -0.087000
    0.089000    0.036000   -0.005000
    0.053000    0.042000   -0.026000
   -0.022000    0.046000   -0.064000
   -0.029000    0.036000   -0.059000
   -0.084000    0.041000   -0.113000
    0.031000    0.110000   -0.081000
    0.000000   -0.019000    0.008000
    0.016000   -0.044000   -0.006000
   -0.015000   -0.010000    0.040000
    0.005000   -0.039000    0.019000
   -0.006000    0.005000   -0.010000
   -0.035000   -0.010000    0.030000
   -0.015000   -0.023000    0.004000
   -0.010000   -0.025000   -0.029000
   -0.018000   -0.029000   -0.044000
    0.004000    0.022000    0.023000
    0.008000    0.064000    0.050000
    0.019000    0.002000    0.024000
    0.037000    0.029000    0.051000
    0.010000   -0.056000   -0.017000
    0.021000   -0.075000   -0.024000
   -0.000000   -0.029000    0.013000
    0.015000    0.057000    0.010000
    0.012000    0.017000   -0.014000
    0.011000   -0.011000   -0.027000
    0.008000   -0.015000   -0.045000
   -0.008000   -0.069000   -0.073000
    0.019000    0.037000   -0.032000
    0.015000    0.034000   -0.044000
    0.029000    0.055000   -0.014000
    0.031000    0.039000   -0.020000
    0.027000    0.027000   -0.015000
   -0.061000   -0.013000    0.049000
   -0.014000    0.025000   -0.027000
   -0.025000   -0.107000   -0.046000
   -0.018000   -0.071000   -0.040000
   -0.173000   -0.203000   -0.167000
    0.094000   -0.257000    0.071000
    0.144000    0.002000   -0.112000
    0.139000   -0.133000   -0.237000
    0.222000   -0.003000   -0.145000
    0.274000    0.110000   -0.052000
    0.047000    0.153000   -0.005000
    0.179000    0.175000   -0.122000
   -0.031000    0.191000    0.092000
    0.064000    0.278000    0.044000
   -0.014000    0.003000    0.022000
    0.003000   -0.011000   -0.011000
   -0.059000    0.012000    0.053000
    0.021000    0.049000    0.038000
   -0.010000   -0.028000   -0.055000
   -0.111000    0.018000    0.023000
   -0.130000   -0.030000    0.036000
   -0.009000   -0.063000    0.029000
   -0.037000   -0.113000    0.181000
vibration   36
   -0.017000   -0.008000   -0.000000
   -0.018000    0.027000    0.008000
   -0.058000   -0.730000    0.075000
   -0.081000    0.008000    0.062000
   -0.065000    0.003000    0.178000
   -0.118000    0.017000    0.077000
   -0.174000    0.028000    0.005000
    0.026000   -0.062000    0.094000
    0.060000   -0.075000    0.121000
    0.121000   -0.063000    0.133000
   -0.074000   -0.124000    0.142000
   -0.013000    0.059000   -0.055000
   -0.053000    0.140000   -0.014000
    0.028000    0.032000   -0.156000
   -0.025000    0.110000   -0.080000
    0.002000   -0.014000    0.002000
    0.040000    0.013000   -0.027000
    0.008000    0.025000   -0.007000
    0.003000    0.012000    0.004000
    0.014000    0.008000    0.017000
   -0.016000   -0.012000   -0.017000
   -0.019000   -0.039000   -0.029000
   -0.025000    0.010000   -0.003000
   -0.036000    0.009000   -0.001000
   -0.016000    0.032000   -0.001000
   -0.030000    0.048000   -0.004000
    0.004000    0.011000   -0.025000
    0.009000   -0.013000    0.013000
   -0.007000    0.002000    0.023000
   -0.018000   -0.002000    0.038000
   -0.017000   -0.006000    0.004000
   -0.028000   -0.013000   -0.001000
   -0.008000   -0.006000   -0.008000
   -0.014000   -0.013000   -0.027000
    0.012000    0.017000    0.007000
    0.020000    0.030000    0.005000
    0.016000    0.005000    0.018000
    0.016000   -0.019000    0.008000
    0.002000   -0.002000   -0.014000
    0.001000    0.004000    0.005000
    0.026000    0.023000    0.018000
   -0.009000   -0.005000   -0.008000
   -0.016000   -0.008000    0.033000
    0.007000    0.015000   -0.043000
    0.013000    0.036000   -0.070000
   -0.022000   -0.000000   -0.065000
    0.034000    0.034000   -0.030000
    0.020000    0.041000   -0.008000
    0.063000    0.045000   -0.044000
   -0.008000    0.051000    0.020000
    0.026000    0.083000    0.009000
    0.047000   -0.019000   -0.027000
    0.162000   -0.158000   -0.176000
    0.017000    0.028000   -0.002000
   -0.006000   -0.040000   -0.031000
    0.028000    0.002000    0.015000
   -0.020000   -0.014000   -0.007000
   -0.059000   -0.057000   -0.048000
    0.032000    0.038000   -0.025000
    0.015000   -0.049000    0.032000
vibration   37
    0.008000    0.009000    0.017000
    0.013000   -0.032000    0.032000
    0.047000    0.624000   -0.029000
   -0.040000   -0.015000    0.026000
   -0.031000   -0.027000    0.092000
   -0.075000   -0.017000    0.004000
   -0.082000   -0.026000    0.015000
    0.019000   -0.031000    0.030000
    0.018000   -0.045000    0.040000
    0.069000   -0.035000    0.041000
   -0.017000   -0.061000    0.045000
   -0.016000    0.012000   -0.018000
   -0.049000    0.030000    0.004000
   -0.009000    0.008000   -0.034000
   -0.023000    0.021000   -0.050000
    0.010000    0.004000    0.000000
    0.021000   -0.008000   -0.020000
   -0.005000    0.016000   -0.005000
   -0.009000    0.060000    0.053000
   -0.008000    0.095000    0.100000
   -0.013000   -0.021000   -0.045000
   -0.012000   -0.063000   -0.094000
   -0.014000   -0.012000   -0.038000
   -0.017000   -0.043000   -0.077000
   -0.011000    0.063000    0.050000
   -0.020000    0.106000    0.096000
   -0.005000    0.004000   -0.019000
   -0.008000   -0.004000   -0.018000
   -0.004000    0.093000    0.028000
   -0.006000    0.161000    0.064000
   -0.012000   -0.034000   -0.035000
   -0.010000   -0.089000   -0.060000
   -0.017000   -0.042000   -0.032000
   -0.018000   -0.111000   -0.065000
   -0.009000    0.102000    0.047000
   -0.005000    0.172000    0.088000
   -0.008000    0.015000    0.007000
    0.015000   -0.007000    0.036000
    0.005000    0.020000   -0.004000
    0.016000    0.002000   -0.118000
   -0.092000    0.052000   -0.171000
    0.058000   -0.033000   -0.198000
    0.093000   -0.036000   -0.121000
    0.035000   -0.036000    0.044000
    0.024000   -0.111000    0.045000
    0.094000    0.013000    0.126000
    0.033000   -0.099000    0.046000
   -0.073000    0.009000   -0.046000
   -0.144000    0.016000   -0.006000
   -0.123000    0.010000   -0.030000
   -0.066000    0.006000   -0.160000
    0.032000   -0.006000   -0.034000
   -0.063000    0.096000    0.105000
    0.036000   -0.026000   -0.064000
   -0.018000   -0.101000   -0.085000
    0.008000   -0.042000   -0.020000
    0.023000    0.046000    0.045000
    0.051000    0.078000    0.070000
   -0.009000    0.007000    0.007000
    0.014000   -0.083000    0.103000
vibration   38
   -0.005000   -0.002000   -0.009000
   -0.004000    0.016000   -0.027000
   -0.024000   -0.274000   -0.013000
   -0.046000    0.041000    0.016000
   -0.045000    0.073000    0.078000
   -0.030000    0.054000    0.068000
   -0.123000    0.076000   -0.045000
    0.007000    0.022000    0.062000
    0.107000    0.057000    0.084000
   -0.012000    0.035000    0.103000
   -0.067000    0.026000    0.110000
    0.033000    0.036000   -0.060000
    0.033000    0.087000   -0.048000
    0.088000    0.010000   -0.143000
    0.023000    0.108000   -0.040000
    0.002000   -0.025000   -0.025000
   -0.023000   -0.010000    0.003000
    0.002000   -0.026000    0.022000
    0.011000   -0.070000   -0.047000
    0.003000   -0.093000   -0.092000
    0.031000    0.012000    0.048000
    0.034000    0.067000    0.093000
    0.039000    0.001000    0.052000
    0.050000    0.043000    0.102000
    0.030000   -0.088000   -0.039000
    0.044000   -0.127000   -0.065000
    0.006000   -0.032000    0.024000
    0.001000    0.051000   -0.002000
    0.011000    0.006000   -0.031000
    0.023000   -0.013000   -0.057000
    0.017000   -0.003000   -0.028000
    0.022000   -0.030000   -0.041000
    0.011000    0.029000   -0.002000
    0.017000    0.041000    0.018000
   -0.006000   -0.000000   -0.018000
   -0.010000   -0.025000   -0.027000
   -0.010000   -0.004000   -0.027000
   -0.013000    0.028000    0.011000
    0.021000    0.040000    0.027000
    0.025000   -0.027000   -0.107000
   -0.120000   -0.043000   -0.181000
    0.045000   -0.049000   -0.156000
    0.162000   -0.058000   -0.164000
    0.031000   -0.038000    0.129000
    0.016000   -0.123000    0.153000
    0.098000    0.040000    0.267000
   -0.002000   -0.167000    0.117000
   -0.114000   -0.072000   -0.036000
   -0.277000   -0.092000    0.101000
   -0.130000   -0.105000   -0.095000
   -0.115000   -0.151000   -0.193000
    0.017000   -0.046000   -0.038000
    0.058000   -0.087000   -0.105000
   -0.049000    0.031000    0.091000
    0.023000    0.082000    0.061000
   -0.048000   -0.040000   -0.047000
    0.069000    0.089000    0.058000
    0.061000    0.080000    0.056000
   -0.011000   -0.001000   -0.022000
   -0.025000    0.027000    0.002000
vibration   39
    0.010000    0.004000    0.000000
    0.020000   -0.024000   -0.005000
    0.049000    0.715000   -0.098000
   -0.090000    0.009000    0.045000
   -0.073000    0.011000    0.183000
   -0.137000    0.020000    0.065000
   -0.206000    0.033000   -0.025000
    0.027000   -0.004000    0.088000
    0.127000    0.027000    0.113000
    0.048000    0.009000    0.148000
   -0.077000   -0.030000    0.147000
    0.020000    0.041000   -0.074000
   -0.017000    0.100000   -0.041000
    0.086000    0.013000   -0.164000
    0.003000    0.124000   -0.090000
    0.016000   -0.022000   -0.024000
   -0.009000   -0.017000   -0.016000
   -0.009000   -0.012000    0.013000
   -0.007000   -0.031000   -0.022000
   -0.012000   -0.043000   -0.046000
    0.007000    0.007000    0.021000
    0.010000    0.037000    0.037000
    0.017000   -0.005000    0.024000
    0.028000    0.012000    0.041000
    0.012000   -0.046000   -0.012000
    0.019000   -0.068000   -0.028000
   -0.001000   -0.017000    0.019000
   -0.003000    0.008000    0.002000
    0.001000   -0.013000   -0.008000
    0.007000   -0.028000   -0.023000
    0.006000    0.008000    0.007000
    0.008000    0.016000    0.011000
    0.005000    0.005000    0.005000
    0.006000    0.010000    0.010000
   -0.001000   -0.019000   -0.008000
   -0.006000   -0.041000   -0.016000
   -0.002000    0.005000   -0.003000
   -0.028000    0.003000   -0.010000
   -0.011000   -0.014000   -0.010000
   -0.017000   -0.008000    0.060000
    0.056000   -0.026000    0.097000
   -0.056000    0.001000    0.092000
   -0.059000   -0.002000    0.083000
    0.004000    0.010000   -0.054000
    0.013000    0.042000   -0.097000
   -0.037000   -0.014000   -0.091000
    0.050000    0.049000   -0.033000
    0.060000    0.022000    0.024000
    0.137000    0.025000   -0.033000
    0.081000    0.032000    0.037000
    0.059000    0.051000    0.108000
    0.048000   -0.054000   -0.083000
   -0.073000    0.079000    0.084000
   -0.018000    0.009000    0.026000
    0.006000    0.022000    0.031000
   -0.012000    0.012000   -0.004000
   -0.040000   -0.030000   -0.024000
   -0.009000   -0.005000    0.015000
   -0.029000    0.016000   -0.019000
   -0.014000    0.025000   -0.009000
vibration   40
   -0.000000    0.001000   -0.008000
    0.002000   -0.002000    0.035000
   -0.010000    0.038000   -0.004000
   -0.062000    0.062000   -0.169000
   -0.083000    0.117000   -0.263000
    0.023000    0.075000   -0.090000
   -0.029000    0.103000   -0.187000
   -0.109000    0.003000    0.102000
    0.107000    0.026000    0.191000
   -0.073000    0.015000    0.169000
   -0.325000    0.002000    0.239000
    0.136000   -0.046000    0.001000
    0.358000   -0.199000   -0.157000
    0.231000   -0.041000    0.074000
    0.151000    0.074000    0.262000
   -0.114000   -0.019000   -0.120000
    0.017000    0.018000    0.038000
    0.060000    0.044000   -0.002000
    0.064000    0.000000    0.005000
    0.096000   -0.032000    0.023000
    0.011000   -0.021000    0.005000
   -0.003000   -0.068000    0.022000
   -0.028000    0.025000   -0.003000
   -0.075000    0.023000    0.011000
   -0.005000    0.052000   -0.050000
   -0.041000    0.071000   -0.088000
    0.041000    0.045000   -0.047000
    0.025000   -0.024000    0.004000
   -0.015000    0.007000    0.022000
   -0.039000    0.005000    0.056000
   -0.033000    0.001000    0.000000
   -0.035000    0.001000    0.001000
   -0.034000   -0.010000   -0.003000
   -0.039000   -0.015000   -0.019000
    0.000000    0.008000    0.015000
    0.022000    0.039000    0.002000
    0.010000   -0.018000    0.024000
   -0.004000   -0.014000    0.011000
    0.005000   -0.016000    0.011000
    0.012000    0.010000   -0.007000
   -0.007000    0.023000   -0.017000
    0.048000    0.016000   -0.009000
    0.001000    0.025000   -0.019000
   -0.008000    0.010000   -0.013000
   -0.003000    0.040000   -0.007000
   -0.028000   -0.011000   -0.050000
   -0.011000    0.039000   -0.015000
   -0.011000    0.017000    0.005000
   -0.007000    0.027000   -0.011000
   -0.039000    0.027000    0.034000
   -0.006000    0.037000   -0.021000
   -0.012000   -0.019000   -0.012000
   -0.027000   -0.076000    0.080000
    0.010000    0.039000    0.024000
    0.016000   -0.020000   -0.044000
   -0.011000   -0.014000    0.022000
    0.003000   -0.023000    0.006000
    0.005000   -0.020000    0.007000
    0.019000   -0.107000    0.124000
   -0.005000    0.014000   -0.014000
vibration   41
   -0.003000   -0.001000   -0.012000
   -0.000000    0.004000    0.037000
   -0.007000   -0.020000    0.025000
    0.015000    0.019000   -0.011000
    0.006000    0.038000   -0.041000
    0.045000    0.027000    0.030000
    0.024000    0.045000   -0.027000
   -0.017000    0.017000    0.000000
    0.011000    0.043000   -0.007000
   -0.061000    0.025000    0.010000
   -0.009000    0.036000   -0.000000
    0.016000    0.000000   -0.011000
    0.031000    0.008000   -0.018000
    0.033000   -0.007000   -0.032000
    0.015000    0.024000    0.011000
   -0.008000   -0.020000   -0.004000
    0.006000   -0.014000    0.013000
   -0.005000   -0.017000    0.028000
    0.003000   -0.018000   -0.004000
   -0.019000   -0.017000   -0.042000
    0.035000    0.004000    0.006000
    0.038000    0.012000    0.001000
    0.031000    0.007000    0.001000
    0.030000    0.007000    0.003000
    0.017000   -0.019000   -0.005000
    0.047000   -0.053000    0.000000
   -0.026000   -0.003000    0.018000
   -0.045000    0.039000   -0.049000
   -0.003000    0.014000   -0.073000
    0.025000    0.007000   -0.117000
    0.025000    0.023000   -0.016000
    0.075000    0.032000   -0.005000
   -0.012000   -0.005000    0.022000
    0.006000   -0.027000    0.064000
   -0.066000   -0.014000    0.005000
   -0.095000   -0.052000    0.026000
   -0.063000    0.037000   -0.007000
   -0.007000    0.023000    0.034000
    0.108000   -0.047000   -0.114000
    0.120000    0.028000    0.084000
    0.337000    0.075000    0.194000
    0.093000    0.049000    0.135000
   -0.084000    0.061000    0.189000
   -0.134000   -0.042000    0.026000
   -0.138000    0.132000    0.265000
   -0.210000   -0.023000    0.089000
   -0.375000   -0.213000   -0.083000
    0.040000    0.025000   -0.180000
    0.011000    0.051000   -0.194000
   -0.064000    0.051000   -0.104000
    0.059000    0.079000   -0.299000
   -0.014000   -0.020000    0.008000
   -0.025000   -0.012000    0.028000
    0.019000   -0.020000    0.018000
   -0.022000    0.033000   -0.012000
   -0.003000    0.052000    0.024000
    0.010000   -0.027000   -0.007000
    0.015000   -0.074000    0.063000
    0.005000    0.012000   -0.001000
    0.004000   -0.078000    0.148000
vibration   42
   -0.012000   -0.009000    0.058000
    0.000000   -0.003000   -0.176000
    0.014000   -0.011000   -0.138000
    0.026000    0.043000   -0.048000
   -0.005000    0.116000   -0.204000
    0.147000    0.055000    0.045000
    0.094000    0.087000   -0.052000
   -0.107000   -0.013000    0.027000
   -0.071000    0.010000    0.027000
   -0.135000   -0.006000    0.045000
   -0.118000   -0.004000    0.035000
    0.048000    0.031000    0.009000
    0.139000    0.040000   -0.040000
    0.147000    0.001000   -0.072000
    0.042000    0.163000    0.141000
   -0.082000   -0.047000    0.002000
    0.101000   -0.017000    0.022000
   -0.050000   -0.028000    0.035000
   -0.046000   -0.006000   -0.029000
   -0.100000   -0.017000   -0.130000
    0.016000    0.051000   -0.010000
    0.024000    0.071000   -0.032000
    0.028000    0.021000   -0.028000
    0.060000    0.007000   -0.057000
    0.001000   -0.034000    0.002000
    0.053000   -0.103000    0.002000
   -0.073000    0.001000    0.056000
   -0.101000   -0.014000   -0.061000
   -0.003000    0.032000   -0.046000
    0.067000    0.131000   -0.095000
    0.044000   -0.001000    0.023000
    0.093000    0.043000    0.050000
    0.018000   -0.042000    0.034000
    0.038000   -0.051000    0.086000
   -0.076000    0.003000    0.025000
   -0.135000    0.035000    0.132000
   -0.083000    0.013000   -0.054000
    0.091000    0.032000   -0.037000
   -0.094000    0.041000   -0.027000
   -0.125000    0.013000   -0.010000
   -0.104000    0.004000    0.003000
   -0.157000    0.008000   -0.008000
   -0.122000    0.002000    0.003000
    0.036000   -0.055000   -0.007000
    0.021000   -0.234000   -0.095000
    0.154000    0.006000    0.079000
    0.117000   -0.069000    0.032000
    0.049000   -0.032000    0.046000
    0.143000   -0.074000    0.035000
    0.175000   -0.062000   -0.050000
    0.028000   -0.066000    0.254000
    0.024000   -0.057000    0.014000
    0.058000   -0.152000    0.027000
    0.097000   -0.049000   -0.030000
   -0.068000    0.013000    0.024000
    0.087000    0.068000    0.007000
    0.029000    0.069000   -0.022000
    0.032000    0.113000   -0.075000
    0.069000    0.087000    0.016000
    0.070000   -0.085000    0.016000
vibration   43
   -0.010000    0.021000   -0.140000
   -0.003000    0.006000    0.421000
   -0.059000    0.047000    0.268000
    0.047000    0.035000    0.008000
    0.016000    0.117000   -0.122000
    0.163000    0.049000    0.108000
    0.086000    0.083000   -0.010000
   -0.088000    0.008000   -0.001000
   -0.076000    0.057000   -0.032000
   -0.191000    0.022000    0.003000
   -0.025000    0.053000   -0.033000
    0.025000    0.045000   -0.014000
    0.046000    0.123000   -0.009000
    0.123000    0.002000   -0.156000
    0.008000    0.182000    0.049000
   -0.048000   -0.070000    0.036000
    0.050000   -0.048000    0.030000
   -0.072000   -0.069000    0.020000
   -0.071000    0.025000    0.009000
   -0.136000    0.106000    0.001000
    0.012000    0.027000   -0.039000
    0.025000    0.062000   -0.068000
    0.036000    0.014000   -0.024000
    0.077000    0.027000   -0.020000
   -0.003000   -0.023000    0.051000
    0.070000   -0.048000    0.146000
   -0.085000   -0.061000    0.006000
   -0.025000    0.075000    0.026000
    0.001000   -0.056000   -0.033000
    0.006000   -0.179000   -0.104000
    0.016000    0.023000    0.027000
    0.027000    0.012000    0.024000
    0.009000    0.009000    0.028000
    0.013000   -0.018000    0.027000
   -0.015000   -0.060000   -0.022000
   -0.036000   -0.197000   -0.077000
   -0.011000    0.075000    0.039000
    0.079000   -0.033000   -0.027000
   -0.035000    0.021000    0.059000
   -0.035000   -0.002000   -0.048000
   -0.148000   -0.002000   -0.104000
   -0.004000   -0.017000   -0.089000
    0.057000   -0.020000   -0.090000
    0.045000    0.038000   -0.002000
    0.049000   -0.010000   -0.079000
    0.066000    0.017000   -0.051000
    0.126000    0.122000    0.035000
   -0.033000   -0.022000    0.079000
   -0.059000   -0.025000    0.103000
    0.026000   -0.033000    0.041000
   -0.041000   -0.067000    0.096000
    0.018000   -0.092000   -0.012000
   -0.087000   -0.006000    0.167000
    0.049000   -0.048000    0.006000
   -0.048000    0.030000   -0.022000
    0.064000    0.019000    0.022000
    0.011000   -0.006000   -0.025000
    0.002000    0.028000   -0.080000
    0.029000    0.071000   -0.011000
    0.072000   -0.061000   -0.030000
vibration   44
   -0.004000    0.005000   -0.014000
    0.001000    0.002000    0.036000
   -0.016000   -0.003000   -0.005000
    0.066000   -0.005000    0.071000
    0.052000    0.029000    0.001000
    0.121000   -0.003000    0.104000
    0.094000    0.007000    0.075000
   -0.032000    0.021000   -0.045000
   -0.094000    0.044000   -0.093000
   -0.147000    0.025000   -0.085000
    0.106000    0.082000   -0.117000
   -0.021000    0.056000   -0.005000
   -0.078000    0.178000    0.054000
    0.023000    0.018000   -0.152000
   -0.039000    0.123000   -0.041000
    0.004000   -0.047000    0.074000
   -0.031000   -0.056000   -0.014000
    0.048000    0.094000    0.119000
    0.069000   -0.062000   -0.074000
    0.077000   -0.245000   -0.286000
    0.033000    0.024000    0.040000
    0.018000   -0.047000    0.036000
   -0.017000    0.053000    0.005000
   -0.051000    0.014000   -0.031000
   -0.004000   -0.019000   -0.122000
   -0.030000   -0.143000   -0.340000
    0.023000    0.128000    0.081000
   -0.002000   -0.113000   -0.071000
    0.002000    0.082000    0.013000
    0.016000    0.249000    0.084000
   -0.011000    0.006000   -0.033000
    0.002000    0.062000   -0.005000
   -0.036000   -0.043000   -0.029000
   -0.026000   -0.035000   -0.000000
   -0.036000    0.075000    0.036000
   -0.015000    0.283000    0.135000
   -0.023000   -0.092000   -0.024000
    0.023000   -0.018000    0.033000
   -0.005000   -0.056000    0.042000
    0.015000    0.025000   -0.024000
   -0.061000    0.074000   -0.063000
    0.143000    0.046000   -0.035000
   -0.016000    0.076000   -0.071000
   -0.007000    0.001000   -0.040000
    0.002000    0.044000   -0.065000
   -0.045000   -0.054000   -0.136000
    0.023000    0.096000   -0.029000
   -0.031000    0.030000    0.042000
   -0.022000    0.075000   -0.020000
   -0.074000    0.068000    0.129000
   -0.022000    0.066000    0.000000
   -0.000000   -0.065000   -0.025000
   -0.023000   -0.018000   -0.020000
   -0.000000   -0.031000    0.029000
    0.004000   -0.007000   -0.033000
    0.025000    0.017000    0.062000
    0.024000   -0.052000    0.031000
    0.023000   -0.044000    0.017000
   -0.050000   -0.035000   -0.015000
    0.002000    0.004000   -0.020000
vibration   45
   -0.002000    0.007000   -0.044000
   -0.007000    0.005000    0.116000
   -0.015000   -0.097000    0.117000
   -0.060000   -0.022000   -0.017000
   -0.028000   -0.097000    0.136000
   -0.186000   -0.026000   -0.088000
   -0.126000   -0.046000   -0.029000
    0.097000    0.011000    0.008000
    0.135000   -0.005000    0.038000
    0.164000    0.008000    0.028000
    0.015000   -0.023000    0.054000
   -0.009000   -0.062000   -0.010000
   -0.024000   -0.152000   -0.022000
   -0.113000   -0.015000    0.146000
    0.010000   -0.204000   -0.067000
    0.056000    0.058000   -0.056000
   -0.051000    0.028000   -0.011000
    0.028000    0.046000    0.030000
    0.033000   -0.047000   -0.009000
    0.054000   -0.121000   -0.067000
    0.029000   -0.018000    0.044000
    0.029000   -0.024000    0.043000
    0.016000   -0.016000    0.025000
   -0.014000   -0.034000    0.014000
    0.028000   -0.013000   -0.043000
    0.004000   -0.044000   -0.125000
    0.023000    0.051000    0.035000
   -0.019000   -0.048000   -0.021000
   -0.033000    0.023000    0.023000
   -0.013000    0.095000    0.035000
   -0.026000   -0.020000    0.043000
   -0.006000    0.009000    0.060000
   -0.025000   -0.040000    0.030000
   -0.031000   -0.023000    0.023000
   -0.012000    0.008000    0.044000
   -0.023000    0.085000    0.108000
   -0.018000   -0.028000   -0.030000
    0.055000    0.048000   -0.020000
   -0.076000    0.054000   -0.092000
   -0.122000    0.011000    0.028000
    0.013000   -0.022000    0.098000
   -0.224000    0.014000    0.070000
   -0.178000   -0.000000    0.083000
    0.008000   -0.088000    0.007000
   -0.018000   -0.279000   -0.018000
    0.147000    0.026000    0.194000
    0.028000   -0.220000    0.021000
    0.084000   -0.029000   -0.035000
    0.181000   -0.069000   -0.051000
    0.224000   -0.058000   -0.134000
    0.063000   -0.064000    0.180000
   -0.046000    0.084000    0.019000
   -0.047000    0.116000   -0.007000
   -0.018000    0.011000   -0.009000
    0.001000   -0.006000    0.010000
    0.032000    0.026000   -0.012000
    0.047000    0.115000   -0.006000
    0.041000    0.135000   -0.037000
   -0.027000   -0.052000    0.004000
    0.023000   -0.041000    0.010000
vibration   46
    0.004000    0.004000   -0.010000
    0.005000   -0.002000    0.029000
   -0.010000    0.073000   -0.028000
    0.073000   -0.013000    0.008000
    0.045000    0.009000   -0.192000
    0.161000   -0.028000   -0.009000
    0.224000   -0.043000    0.099000
   -0.117000   -0.045000   -0.018000
   -0.257000   -0.106000   -0.038000
   -0.082000   -0.067000   -0.082000
   -0.020000   -0.053000   -0.082000
   -0.013000    0.109000    0.070000
    0.018000    0.193000    0.072000
    0.094000    0.062000   -0.083000
   -0.032000    0.259000    0.144000
   -0.079000   -0.005000    0.086000
    0.029000   -0.025000   -0.030000
    0.003000    0.027000   -0.005000
   -0.003000    0.015000   -0.017000
    0.016000   -0.008000   -0.012000
   -0.038000    0.010000   -0.010000
   -0.042000   -0.002000   -0.007000
   -0.031000    0.007000    0.000000
   -0.020000    0.010000   -0.001000
   -0.019000    0.003000   -0.012000
   -0.050000    0.016000   -0.048000
    0.028000    0.008000   -0.004000
    0.050000   -0.039000    0.066000
   -0.014000   -0.024000    0.102000
   -0.043000   -0.037000    0.139000
   -0.046000   -0.041000    0.045000
   -0.113000   -0.063000    0.026000
    0.018000    0.012000   -0.015000
   -0.017000    0.048000   -0.094000
    0.103000    0.011000    0.003000
    0.129000    0.030000   -0.023000
    0.082000   -0.029000   -0.008000
   -0.053000    0.044000   -0.009000
   -0.001000    0.058000   -0.097000
   -0.034000   -0.018000    0.052000
    0.133000   -0.079000    0.137000
   -0.200000   -0.025000    0.101000
   -0.068000   -0.055000    0.128000
   -0.017000   -0.043000    0.040000
   -0.037000   -0.124000    0.108000
    0.059000    0.052000    0.208000
   -0.095000   -0.209000    0.008000
    0.067000   -0.022000   -0.096000
    0.089000   -0.060000   -0.064000
    0.128000   -0.052000   -0.174000
    0.057000   -0.049000   -0.011000
    0.099000   -0.071000   -0.088000
    0.082000   -0.077000   -0.045000
   -0.016000    0.022000    0.001000
    0.024000   -0.045000    0.015000
   -0.043000   -0.036000   -0.067000
   -0.013000    0.090000   -0.004000
   -0.017000    0.063000    0.022000
   -0.010000   -0.003000    0.005000
   -0.054000    0.046000    0.005000
vibration   47
   -0.005000    0.004000   -0.017000
   -0.003000    0.003000    0.026000
    0.009000   -0.015000    0.059000
   -0.048000   -0.018000   -0.088000
   -0.035000   -0.088000   -0.084000
   -0.114000   -0.047000   -0.224000
    0.010000   -0.105000    0.003000
    0.007000   -0.057000    0.026000
   -0.059000   -0.170000    0.082000
    0.243000   -0.090000    0.014000
   -0.108000   -0.169000    0.073000
   -0.010000    0.010000    0.073000
    0.059000   -0.126000    0.005000
   -0.049000    0.050000    0.229000
    0.007000   -0.048000    0.125000
   -0.033000    0.112000   -0.037000
    0.054000    0.033000   -0.037000
   -0.080000    0.047000    0.065000
   -0.099000   -0.053000   -0.044000
   -0.115000   -0.176000   -0.222000
   -0.020000    0.044000    0.038000
    0.007000    0.097000   -0.037000
    0.048000   -0.052000    0.035000
    0.111000   -0.100000   -0.046000
    0.033000   -0.106000    0.015000
    0.046000   -0.222000   -0.120000
   -0.028000    0.030000    0.150000
   -0.027000   -0.057000   -0.012000
    0.011000    0.020000    0.029000
    0.047000    0.100000    0.023000
    0.015000   -0.007000    0.012000
   -0.014000    0.024000    0.022000
    0.038000   -0.015000   -0.029000
    0.033000   -0.003000   -0.036000
    0.023000    0.040000   -0.004000
    0.012000    0.116000    0.062000
    0.009000   -0.021000   -0.042000
   -0.029000   -0.010000   -0.021000
    0.064000    0.034000    0.038000
    0.079000   -0.044000   -0.000000
    0.041000   -0.086000   -0.020000
   -0.007000   -0.079000   -0.033000
    0.195000   -0.111000    0.008000
    0.016000    0.091000    0.042000
    0.028000    0.199000    0.075000
   -0.060000    0.052000   -0.016000
   -0.017000    0.113000    0.026000
   -0.036000   -0.013000   -0.006000
   -0.137000   -0.036000    0.093000
   -0.088000   -0.040000   -0.042000
   -0.031000   -0.038000   -0.133000
    0.061000    0.082000   -0.036000
    0.068000    0.055000   -0.025000
    0.041000   -0.013000   -0.090000
   -0.018000   -0.038000    0.052000
    0.023000    0.034000   -0.015000
   -0.095000   -0.049000   -0.050000
   -0.119000   -0.100000   -0.052000
    0.028000    0.024000    0.014000
   -0.005000    0.003000    0.002000
vibration   48
    0.002000    0.001000    0.026000
    0.002000   -0.008000   -0.041000
    0.011000    0.063000   -0.033000
    0.015000   -0.025000    0.009000
    0.018000   -0.059000   -0.013000
   -0.010000   -0.043000   -0.065000
    0.063000   -0.076000    0.069000
   -0.004000   -0.015000   -0.018000
   -0.087000   -0.068000   -0.017000
    0.053000   -0.033000   -0.058000
    0.028000   -0.033000   -0.041000
   -0.025000    0.041000    0.040000
   -0.035000    0.054000    0.049000
   -0.027000    0.039000    0.030000
   -0.027000    0.042000    0.029000
   -0.005000    0.038000    0.031000
   -0.031000   -0.011000   -0.042000
    0.051000    0.106000    0.089000
    0.064000   -0.041000    0.000000
    0.097000   -0.177000   -0.115000
    0.035000   -0.048000    0.016000
    0.027000   -0.151000   -0.051000
   -0.008000    0.032000    0.046000
   -0.072000   -0.005000    0.021000
    0.019000    0.021000   -0.078000
    0.005000   -0.095000   -0.278000
    0.029000    0.081000    0.014000
   -0.015000    0.158000    0.038000
   -0.028000   -0.070000   -0.073000
   -0.035000   -0.407000   -0.230000
   -0.002000    0.052000    0.037000
    0.048000   -0.035000    0.004000
   -0.036000   -0.008000    0.052000
   -0.031000   -0.145000    0.007000
   -0.046000   -0.092000   -0.004000
   -0.077000   -0.406000   -0.160000
   -0.035000    0.188000    0.098000
    0.023000   -0.025000   -0.051000
    0.003000    0.056000    0.016000
   -0.005000   -0.020000   -0.014000
   -0.032000   -0.053000   -0.027000
   -0.081000   -0.052000   -0.044000
    0.091000   -0.079000   -0.003000
    0.030000    0.051000    0.033000
    0.030000    0.035000    0.018000
    0.041000    0.058000    0.041000
    0.042000    0.051000    0.040000
   -0.009000   -0.030000    0.014000
   -0.053000   -0.072000    0.097000
    0.027000   -0.071000   -0.075000
   -0.018000   -0.080000    0.016000
    0.028000    0.006000   -0.056000
    0.024000    0.029000   -0.073000
   -0.010000    0.007000    0.003000
   -0.015000   -0.106000   -0.107000
   -0.008000   -0.010000   -0.020000
   -0.033000    0.002000   -0.060000
   -0.028000    0.021000   -0.075000
   -0.052000   -0.065000    0.006000
    0.062000   -0.060000    0.022000
vibration   49
    0.001000   -0.003000   -0.006000
   -0.000000    0.007000    0.017000
   -0.008000   -0.035000    0.008000
   -0.005000   -0.035000   -0.051000
    0.001000   -0.113000   -0.115000
   -0.058000   -0.072000   -0.211000
    0.117000   -0.141000    0.084000
   -0.028000   -0.063000    0.001000
   -0.183000   -0.207000    0.039000
    0.205000   -0.108000   -0.055000
   -0.063000   -0.167000   -0.000000
   -0.030000    0.075000    0.104000
    0.020000    0.020000    0.065000
   -0.025000    0.087000    0.155000
   -0.025000    0.081000    0.153000
   -0.048000    0.112000    0.021000
   -0.005000    0.021000   -0.052000
   -0.017000   -0.010000   -0.028000
   -0.026000   -0.021000    0.035000
   -0.013000    0.026000    0.113000
    0.014000   -0.039000    0.019000
    0.029000    0.023000    0.013000
    0.046000   -0.057000    0.046000
    0.046000   -0.031000    0.079000
    0.044000   -0.029000    0.037000
    0.047000    0.011000    0.100000
    0.009000   -0.044000   -0.011000
   -0.002000    0.054000   -0.028000
    0.027000    0.026000   -0.070000
    0.028000    0.010000   -0.082000
    0.035000    0.024000   -0.070000
    0.070000    0.000000   -0.076000
   -0.013000    0.023000   -0.002000
    0.014000   -0.000000    0.062000
   -0.064000   -0.005000   -0.018000
   -0.062000   -0.033000   -0.039000
   -0.044000    0.002000    0.014000
    0.028000   -0.004000    0.050000
   -0.049000   -0.105000    0.011000
   -0.036000    0.058000   -0.016000
   -0.076000    0.158000   -0.037000
    0.189000    0.115000    0.003000
   -0.190000    0.180000   -0.071000
   -0.032000   -0.092000   -0.075000
   -0.032000   -0.122000   -0.112000
   -0.015000   -0.117000   -0.129000
    0.010000   -0.020000   -0.059000
   -0.001000    0.040000    0.047000
    0.103000    0.107000   -0.108000
   -0.023000    0.107000    0.182000
    0.007000    0.115000    0.098000
    0.109000    0.034000   -0.105000
    0.131000    0.010000   -0.139000
   -0.053000    0.058000    0.009000
    0.015000    0.043000    0.010000
   -0.022000   -0.029000    0.037000
    0.121000   -0.005000    0.086000
    0.152000    0.051000    0.101000
   -0.023000   -0.033000    0.000000
   -0.003000    0.004000   -0.002000
vibration   50
    0.001000    0.012000    0.001000
   -0.007000   -0.003000   -0.009000
    0.012000   -0.070000    0.053000
   -0.018000    0.020000   -0.009000
   -0.017000    0.044000    0.034000
   -0.011000    0.037000    0.057000
   -0.075000    0.067000   -0.071000
    0.019000    0.020000    0.012000
    0.106000    0.076000    0.011000
   -0.043000    0.038000    0.052000
   -0.012000    0.042000    0.036000
    0.021000   -0.050000   -0.042000
    0.027000   -0.077000   -0.052000
   -0.001000   -0.040000   -0.006000
    0.027000   -0.083000   -0.045000
    0.016000   -0.031000   -0.034000
    0.049000   -0.008000    0.018000
   -0.063000    0.058000    0.106000
   -0.073000   -0.003000   -0.056000
   -0.103000   -0.155000   -0.290000
   -0.047000    0.062000   -0.018000
   -0.035000    0.008000   -0.133000
   -0.009000    0.023000    0.001000
    0.058000   -0.047000   -0.111000
   -0.023000   -0.060000    0.000000
    0.004000   -0.232000   -0.203000
   -0.031000    0.045000    0.122000
    0.041000    0.078000    0.083000
    0.047000   -0.036000    0.033000
    0.013000   -0.258000   -0.031000
    0.014000    0.014000   -0.038000
   -0.062000   -0.105000   -0.104000
    0.041000    0.060000   -0.054000
    0.034000   -0.017000   -0.109000
    0.056000   -0.001000   -0.062000
    0.083000   -0.175000   -0.210000
    0.054000    0.058000    0.063000
   -0.039000   -0.002000    0.050000
   -0.031000   -0.081000   -0.020000
   -0.027000    0.040000    0.005000
   -0.007000    0.106000    0.014000
    0.120000    0.090000    0.042000
   -0.175000    0.138000   -0.022000
   -0.036000   -0.095000   -0.055000
   -0.041000   -0.132000   -0.059000
   -0.008000   -0.087000   -0.044000
   -0.028000   -0.097000   -0.053000
    0.016000    0.033000   -0.000000
    0.104000    0.088000   -0.131000
   -0.006000    0.089000    0.114000
    0.023000    0.100000    0.044000
   -0.056000    0.017000    0.077000
   -0.038000   -0.010000    0.069000
    0.082000   -0.078000   -0.078000
   -0.013000   -0.115000   -0.059000
   -0.082000   -0.109000   -0.039000
    0.103000    0.033000    0.098000
    0.122000    0.055000    0.131000
    0.041000    0.053000    0.003000
   -0.054000    0.060000   -0.009000
vibration   51
    0.002000    0.001000   -0.001000
    0.006000    0.000000    0.011000
   -0.030000   -0.003000   -0.079000
    0.011000    0.001000    0.015000
    0.005000    0.023000   -0.004000
    0.040000    0.007000    0.051000
    0.010000    0.022000   -0.002000
   -0.019000   -0.003000    0.003000
   -0.007000    0.014000   -0.004000
   -0.054000    0.002000    0.007000
   -0.005000    0.013000   -0.002000
    0.007000   -0.008000   -0.012000
    0.006000    0.017000   -0.006000
    0.029000   -0.019000   -0.049000
    0.003000    0.020000   -0.006000
   -0.006000   -0.029000    0.007000
   -0.007000    0.023000    0.015000
    0.011000   -0.073000   -0.143000
   -0.000000   -0.095000   -0.107000
    0.036000   -0.089000   -0.042000
   -0.031000    0.132000    0.190000
   -0.034000    0.321000    0.405000
   -0.003000   -0.174000   -0.163000
   -0.008000   -0.357000   -0.391000
    0.013000    0.111000    0.121000
   -0.021000    0.115000    0.059000
    0.044000    0.104000    0.100000
    0.021000   -0.030000   -0.043000
   -0.012000   -0.058000   -0.066000
   -0.032000   -0.086000   -0.056000
    0.004000    0.107000    0.027000
    0.045000    0.199000    0.075000
   -0.024000   -0.092000   -0.035000
   -0.026000   -0.222000   -0.096000
    0.006000    0.042000    0.042000
    0.015000   -0.008000   -0.002000
    0.009000    0.079000    0.055000
   -0.005000   -0.010000   -0.006000
   -0.003000   -0.002000    0.000000
   -0.004000    0.002000   -0.002000
   -0.007000    0.007000   -0.003000
    0.005000    0.004000   -0.002000
   -0.009000    0.006000   -0.004000
   -0.000000   -0.003000   -0.002000
   -0.001000   -0.010000   -0.004000
    0.005000   -0.001000    0.001000
    0.002000   -0.003000   -0.001000
   -0.000000   -0.001000    0.002000
    0.003000   -0.001000    0.000000
    0.004000   -0.000000    0.002000
   -0.001000   -0.001000    0.008000
    0.006000   -0.010000    0.014000
    0.056000   -0.070000   -0.045000
   -0.068000    0.059000    0.021000
    0.031000   -0.051000   -0.019000
   -0.034000   -0.031000   -0.014000
    0.013000    0.005000    0.000000
    0.020000    0.015000    0.005000
    0.012000    0.015000   -0.005000
    0.007000   -0.007000    0.008000
vibration   52
   -0.000000   -0.001000   -0.002000
   -0.004000    0.003000   -0.009000
    0.014000   -0.033000    0.045000
   -0.004000    0.001000   -0.006000
   -0.002000   -0.004000   -0.001000
   -0.010000   -0.000000   -0.013000
   -0.004000   -0.003000   -0.002000
    0.004000    0.001000   -0.000000
    0.003000   -0.004000    0.002000
    0.015000   -0.001000   -0.000000
   -0.001000   -0.004000    0.002000
   -0.001000    0.001000    0.003000
    0.001000   -0.007000   -0.000000
   -0.007000    0.005000    0.014000
    0.000000   -0.007000    0.002000
    0.001000    0.007000   -0.003000
    0.006000   -0.007000   -0.003000
   -0.005000    0.024000    0.042000
   -0.011000    0.065000    0.037000
   -0.017000    0.066000    0.030000
   -0.023000   -0.046000   -0.098000
   -0.020000   -0.121000   -0.191000
   -0.006000    0.066000    0.079000
    0.039000    0.157000    0.176000
   -0.020000   -0.073000   -0.021000
   -0.004000   -0.069000    0.012000
    0.001000   -0.063000   -0.030000
    0.013000   -0.124000   -0.071000
   -0.019000   -0.135000   -0.078000
   -0.024000   -0.092000   -0.051000
    0.002000    0.224000    0.093000
    0.021000    0.486000    0.218000
   -0.011000   -0.209000   -0.120000
   -0.028000   -0.452000   -0.270000
    0.039000    0.136000    0.081000
    0.055000    0.118000    0.049000
    0.035000    0.109000    0.075000
   -0.017000   -0.015000   -0.005000
   -0.003000   -0.005000   -0.001000
   -0.004000    0.003000   -0.001000
   -0.005000    0.010000   -0.002000
    0.010000    0.006000    0.001000
   -0.015000    0.011000   -0.004000
   -0.002000   -0.007000   -0.004000
   -0.003000   -0.017000   -0.004000
    0.006000   -0.003000    0.002000
   -0.001000   -0.011000   -0.003000
    0.001000    0.000000   -0.000000
    0.008000    0.002000   -0.007000
    0.003000    0.003000    0.005000
    0.001000    0.003000    0.006000
   -0.001000    0.004000    0.001000
   -0.010000    0.013000    0.011000
    0.023000   -0.022000   -0.014000
    0.036000    0.105000    0.070000
   -0.057000   -0.063000   -0.035000
    0.019000    0.009000    0.006000
    0.038000    0.037000    0.029000
    0.001000   -0.000000    0.001000
   -0.001000    0.000000    0.009000
vibration   53
   -0.004000   -0.000000   -0.001000
   -0.015000    0.004000   -0.013000
    0.088000   -0.015000    0.255000
    0.004000    0.000000    0.005000
    0.000000    0.014000   -0.003000
    0.018000    0.005000    0.027000
   -0.001000    0.011000   -0.005000
   -0.013000   -0.002000    0.003000
   -0.002000    0.012000   -0.002000
   -0.037000    0.002000    0.008000
   -0.006000    0.009000    0.001000
    0.005000   -0.007000   -0.009000
    0.004000    0.003000   -0.006000
    0.015000   -0.012000   -0.024000
    0.002000    0.008000   -0.005000
   -0.002000   -0.015000    0.002000
    0.023000    0.006000    0.003000
    0.044000    0.056000   -0.006000
    0.019000    0.140000   -0.103000
    0.102000    0.008000   -0.117000
   -0.218000    0.095000   -0.093000
   -0.225000    0.027000   -0.130000
   -0.065000   -0.032000    0.050000
    0.228000    0.009000   -0.004000
   -0.094000   -0.189000    0.129000
   -0.169000   -0.158000    0.040000
    0.165000   -0.089000    0.104000
    0.160000    0.072000   -0.115000
   -0.092000    0.128000   -0.169000
   -0.162000    0.117000   -0.077000
   -0.064000   -0.019000   -0.087000
    0.216000   -0.062000   -0.067000
   -0.209000   -0.007000    0.154000
   -0.207000    0.078000    0.194000
    0.012000   -0.116000    0.119000
    0.097000   -0.037000    0.036000
    0.040000   -0.047000    0.045000
    0.026000   -0.012000    0.002000
   -0.005000    0.029000   -0.011000
   -0.019000    0.002000   -0.003000
   -0.006000   -0.018000    0.005000
   -0.064000   -0.008000   -0.005000
    0.004000   -0.020000    0.010000
    0.009000    0.018000    0.012000
    0.006000   -0.001000    0.011000
    0.026000    0.033000    0.036000
    0.010000    0.000000    0.013000
    0.008000   -0.003000   -0.014000
    0.003000   -0.022000    0.012000
    0.033000   -0.020000   -0.055000
    0.003000   -0.023000    0.006000
    0.003000   -0.005000    0.005000
   -0.059000    0.048000    0.104000
    0.001000   -0.009000   -0.042000
    0.232000    0.000000   -0.009000
   -0.005000    0.014000    0.058000
   -0.009000   -0.009000   -0.025000
    0.004000    0.026000   -0.027000
    0.017000    0.011000    0.009000
    0.024000   -0.013000   -0.008000
vibration   54
   -0.018000   -0.001000    0.001000
    0.019000   -0.004000    0.022000
   -0.089000    0.041000   -0.265000
   -0.035000    0.015000   -0.059000
   -0.025000   -0.026000   -0.037000
   -0.081000    0.001000   -0.132000
   -0.018000   -0.023000   -0.024000
    0.046000    0.005000   -0.005000
    0.004000   -0.062000    0.027000
    0.185000   -0.014000   -0.014000
   -0.016000   -0.065000    0.019000
   -0.019000    0.032000    0.039000
    0.003000   -0.039000    0.013000
   -0.058000    0.059000    0.135000
   -0.007000   -0.027000    0.045000
    0.001000    0.078000   -0.022000
   -0.015000   -0.057000    0.008000
    0.071000   -0.090000    0.063000
    0.139000    0.030000   -0.049000
    0.086000    0.075000   -0.083000
    0.035000    0.055000   -0.010000
   -0.019000   -0.058000    0.130000
   -0.066000    0.092000   -0.113000
   -0.019000    0.094000   -0.126000
   -0.117000   -0.020000    0.035000
   -0.049000   -0.061000    0.099000
   -0.049000   -0.039000    0.033000
   -0.068000    0.043000   -0.058000
   -0.160000    0.028000   -0.044000
   -0.078000    0.058000   -0.141000
   -0.068000   -0.083000    0.169000
    0.013000   -0.098000    0.172000
    0.042000   -0.029000    0.064000
   -0.045000    0.045000   -0.139000
    0.177000   -0.036000    0.051000
    0.112000   -0.109000    0.102000
    0.072000    0.076000   -0.134000
   -0.023000    0.065000   -0.028000
    0.010000   -0.094000    0.050000
    0.060000   -0.005000    0.004000
   -0.015000    0.071000   -0.036000
    0.233000    0.024000   -0.004000
   -0.003000    0.067000   -0.047000
   -0.026000   -0.055000   -0.038000
   -0.015000    0.013000   -0.052000
   -0.083000   -0.117000   -0.143000
   -0.010000    0.036000   -0.034000
   -0.037000    0.001000    0.080000
   -0.025000    0.047000    0.015000
   -0.095000    0.044000    0.184000
   -0.027000    0.047000    0.032000
    0.030000    0.014000    0.009000
    0.169000   -0.095000   -0.217000
    0.025000   -0.072000    0.105000
   -0.018000   -0.015000   -0.008000
    0.031000    0.062000   -0.152000
    0.046000    0.003000    0.017000
    0.077000    0.010000    0.083000
   -0.016000    0.009000   -0.034000
   -0.021000    0.002000    0.036000
vibration   55
   -0.003000    0.004000   -0.006000
    0.009000   -0.004000    0.003000
   -0.037000    0.063000   -0.129000
   -0.047000    0.019000   -0.080000
   -0.033000   -0.037000   -0.050000
   -0.112000    0.001000   -0.180000
   -0.025000   -0.033000   -0.031000
    0.061000    0.008000   -0.007000
    0.005000   -0.079000    0.033000
    0.242000   -0.017000   -0.019000
   -0.016000   -0.082000    0.022000
   -0.025000    0.045000    0.053000
   -0.000000   -0.047000    0.020000
   -0.078000    0.080000    0.177000
   -0.011000   -0.030000    0.058000
    0.003000    0.104000   -0.029000
   -0.020000   -0.077000    0.019000
    0.084000   -0.130000    0.085000
    0.168000    0.047000   -0.068000
    0.096000    0.111000   -0.109000
    0.025000    0.080000   -0.021000
   -0.044000   -0.066000    0.154000
   -0.089000    0.115000   -0.144000
   -0.002000    0.112000   -0.178000
   -0.161000   -0.036000    0.077000
   -0.054000   -0.120000    0.139000
   -0.057000   -0.066000    0.050000
    0.043000   -0.042000    0.065000
    0.145000   -0.051000    0.057000
    0.066000   -0.054000    0.157000
    0.064000    0.065000   -0.132000
   -0.038000    0.089000   -0.135000
   -0.007000    0.032000   -0.067000
    0.063000   -0.034000    0.094000
   -0.138000    0.036000   -0.057000
   -0.089000    0.073000   -0.106000
   -0.055000   -0.052000    0.120000
    0.015000   -0.057000    0.024000
   -0.009000    0.077000   -0.041000
   -0.052000    0.005000   -0.004000
    0.011000   -0.057000    0.030000
   -0.193000   -0.019000    0.004000
   -0.002000   -0.053000    0.039000
    0.022000    0.047000    0.031000
    0.012000   -0.011000    0.043000
    0.067000    0.098000    0.119000
    0.008000   -0.030000    0.028000
    0.032000    0.000000   -0.067000
    0.025000   -0.038000   -0.015000
    0.079000   -0.035000   -0.152000
    0.023000   -0.036000   -0.026000
    0.042000    0.006000   -0.002000
    0.133000   -0.043000   -0.175000
    0.035000   -0.098000    0.140000
   -0.011000   -0.001000   -0.015000
   -0.029000   -0.057000    0.123000
   -0.035000   -0.003000   -0.011000
   -0.062000   -0.016000   -0.071000
   -0.020000    0.014000   -0.042000
    0.016000    0.001000   -0.029000
vibration   56
    0.012000    0.001000   -0.002000
   -0.063000    0.011000   -0.052000
    0.248000   -0.120000    0.771000
   -0.004000   -0.002000   -0.005000
   -0.000000   -0.022000    0.005000
   -0.034000   -0.007000   -0.037000
   -0.004000   -0.026000    0.015000
    0.005000    0.002000   -0.001000
   -0.005000    0.000000   -0.004000
    0.010000    0.001000   -0.003000
    0.013000    0.001000   -0.006000
   -0.004000    0.010000    0.009000
   -0.012000    0.014000    0.014000
   -0.008000    0.012000    0.011000
   -0.007000    0.017000    0.003000
    0.006000    0.016000    0.000000
   -0.003000    0.007000    0.021000
    0.008000   -0.023000    0.014000
    0.020000   -0.011000   -0.009000
    0.004000    0.007000   -0.013000
    0.019000    0.012000    0.015000
    0.010000    0.007000    0.053000
   -0.008000    0.009000   -0.034000
   -0.015000    0.002000   -0.040000
   -0.016000    0.011000    0.012000
    0.003000    0.005000    0.036000
   -0.019000   -0.007000   -0.002000
   -0.013000   -0.002000    0.002000
   -0.006000   -0.006000    0.006000
    0.001000    0.005000    0.001000
   -0.003000   -0.006000    0.015000
   -0.013000    0.002000    0.017000
    0.014000   -0.001000   -0.005000
    0.008000    0.008000   -0.019000
    0.012000    0.003000   -0.004000
    0.005000   -0.001000    0.005000
    0.004000    0.007000   -0.009000
    0.001000    0.001000    0.001000
   -0.000000   -0.006000    0.003000
    0.005000   -0.001000    0.000000
   -0.001000    0.005000   -0.003000
    0.017000    0.002000   -0.000000
    0.001000    0.005000   -0.004000
   -0.002000   -0.005000   -0.003000
   -0.001000    0.001000   -0.004000
   -0.002000   -0.008000   -0.010000
    0.001000    0.002000   -0.002000
   -0.002000    0.000000    0.005000
    0.001000    0.001000    0.002000
   -0.005000    0.002000    0.009000
   -0.001000    0.003000    0.002000
    0.011000   -0.032000   -0.064000
   -0.294000    0.279000    0.353000
    0.013000   -0.000000    0.019000
   -0.012000   -0.002000   -0.006000
   -0.001000    0.001000   -0.009000
    0.002000   -0.004000   -0.004000
    0.041000    0.059000    0.047000
   -0.002000   -0.004000    0.016000
    0.001000   -0.000000    0.001000
vibration   57
   -0.002000    0.012000   -0.028000
    0.005000    0.000000    0.020000
   -0.024000   -0.057000   -0.042000
    0.030000   -0.016000    0.053000
    0.027000   -0.003000    0.047000
    0.047000   -0.012000    0.082000
    0.024000   -0.005000    0.042000
   -0.040000   -0.010000    0.005000
   -0.020000    0.028000   -0.014000
   -0.126000    0.001000    0.007000
   -0.001000    0.035000   -0.009000
    0.015000   -0.029000   -0.030000
    0.001000    0.018000   -0.013000
    0.039000   -0.046000   -0.092000
    0.008000    0.006000   -0.037000
   -0.001000   -0.042000    0.013000
    0.009000    0.070000   -0.034000
    0.146000    0.067000   -0.110000
    0.185000    0.127000   -0.074000
    0.347000    0.033000    0.081000
   -0.142000    0.015000   -0.053000
   -0.179000   -0.085000    0.035000
   -0.057000   -0.038000    0.067000
    0.139000   -0.009000    0.033000
   -0.052000   -0.112000    0.085000
   -0.128000   -0.108000   -0.048000
    0.125000   -0.031000    0.067000
   -0.119000   -0.007000    0.081000
    0.061000   -0.080000    0.109000
    0.135000   -0.037000    0.027000
    0.064000   -0.023000    0.063000
   -0.133000   -0.016000    0.039000
    0.139000    0.015000   -0.055000
    0.187000   -0.054000    0.054000
   -0.197000    0.069000   -0.107000
   -0.349000   -0.023000    0.062000
   -0.158000    0.062000   -0.097000
   -0.016000    0.058000   -0.055000
    0.005000   -0.043000    0.025000
    0.047000   -0.009000    0.005000
    0.003000    0.035000   -0.018000
    0.140000    0.004000   -0.005000
    0.022000    0.025000   -0.022000
   -0.018000   -0.040000   -0.024000
   -0.012000   -0.006000   -0.036000
   -0.047000   -0.075000   -0.084000
   -0.007000    0.013000   -0.021000
   -0.029000   -0.005000    0.064000
   -0.028000    0.010000    0.046000
   -0.046000    0.010000    0.101000
   -0.026000    0.008000    0.049000
   -0.022000    0.017000   -0.027000
   -0.087000    0.049000    0.096000
   -0.003000    0.069000   -0.056000
    0.008000   -0.126000    0.162000
   -0.012000    0.055000   -0.079000
    0.025000    0.020000   -0.027000
    0.048000    0.027000    0.022000
    0.003000   -0.032000    0.037000
    0.005000   -0.026000    0.047000
vibration   58
    0.008000    0.000000   -0.007000
   -0.034000   -0.003000   -0.005000
    0.150000    0.197000    0.419000
   -0.001000    0.001000   -0.002000
   -0.011000    0.039000   -0.030000
    0.047000    0.010000    0.050000
    0.005000    0.040000   -0.030000
   -0.024000   -0.007000    0.005000
   -0.024000   -0.021000    0.016000
    0.002000   -0.010000    0.009000
   -0.049000   -0.026000    0.016000
    0.006000   -0.014000   -0.014000
    0.024000   -0.023000   -0.026000
    0.024000   -0.017000   -0.016000
    0.009000   -0.007000    0.003000
   -0.011000   -0.010000   -0.001000
   -0.023000   -0.011000    0.013000
    0.000000   -0.008000   -0.011000
    0.003000    0.007000    0.013000
    0.008000   -0.012000   -0.003000
    0.005000   -0.011000   -0.001000
    0.006000   -0.047000   -0.045000
   -0.001000    0.009000    0.017000
   -0.015000   -0.025000   -0.021000
    0.007000    0.005000   -0.016000
   -0.005000   -0.013000   -0.063000
    0.009000    0.017000    0.007000
    0.004000   -0.016000    0.001000
    0.007000   -0.002000    0.016000
    0.008000    0.042000    0.039000
   -0.003000   -0.014000   -0.007000
   -0.020000    0.043000    0.017000
    0.004000    0.006000   -0.006000
    0.005000    0.069000    0.025000
   -0.001000   -0.008000   -0.010000
    0.002000    0.031000    0.011000
   -0.001000    0.007000    0.005000
   -0.025000    0.003000   -0.011000
   -0.009000    0.006000    0.003000
   -0.007000    0.002000   -0.002000
   -0.032000    0.015000   -0.014000
    0.017000    0.003000   -0.008000
   -0.006000    0.011000   -0.014000
    0.004000    0.011000    0.006000
    0.008000    0.017000   -0.008000
    0.006000    0.006000   -0.007000
    0.020000    0.031000    0.013000
   -0.002000   -0.003000    0.008000
    0.003000   -0.026000    0.035000
    0.034000   -0.019000   -0.034000
   -0.006000   -0.025000    0.029000
    0.036000    0.032000    0.079000
    0.352000   -0.232000   -0.394000
   -0.044000   -0.016000   -0.005000
    0.004000   -0.001000    0.002000
   -0.038000    0.020000    0.004000
    0.019000   -0.053000   -0.075000
    0.349000    0.383000    0.281000
    0.003000    0.017000   -0.043000
    0.011000   -0.005000    0.042000
vibration   59
    0.004000   -0.001000   -0.002000
   -0.021000   -0.000000   -0.004000
    0.104000    0.155000    0.278000
   -0.001000    0.001000   -0.002000
   -0.007000    0.022000   -0.019000
    0.028000    0.006000    0.027000
    0.003000    0.023000   -0.017000
   -0.019000   -0.005000    0.004000
   -0.024000   -0.018000    0.012000
    0.008000   -0.008000    0.006000
   -0.036000   -0.022000    0.010000
    0.004000   -0.009000   -0.009000
    0.016000   -0.015000   -0.017000
    0.016000   -0.011000   -0.009000
    0.005000   -0.002000    0.001000
   -0.006000   -0.003000   -0.001000
   -0.033000    0.006000    0.033000
    0.008000   -0.042000   -0.048000
    0.014000    0.021000    0.023000
    0.022000   -0.017000   -0.011000
    0.005000   -0.008000    0.003000
    0.005000   -0.145000   -0.142000
   -0.006000    0.031000    0.036000
   -0.012000   -0.128000   -0.162000
   -0.001000    0.012000    0.004000
    0.006000   -0.124000   -0.182000
    0.004000    0.014000    0.012000
   -0.012000    0.001000   -0.007000
   -0.006000    0.032000   -0.004000
   -0.011000   -0.289000   -0.158000
    0.008000    0.059000    0.035000
    0.011000   -0.380000   -0.169000
    0.001000    0.014000    0.022000
   -0.006000   -0.377000   -0.161000
   -0.018000    0.039000    0.021000
   -0.040000   -0.135000   -0.056000
   -0.012000   -0.060000   -0.043000
    0.052000    0.020000    0.036000
    0.008000   -0.003000   -0.002000
    0.016000   -0.003000    0.003000
    0.044000   -0.023000    0.016000
   -0.019000   -0.006000    0.010000
    0.022000   -0.017000    0.018000
   -0.005000   -0.011000   -0.007000
   -0.007000   -0.010000    0.006000
   -0.015000   -0.008000    0.003000
   -0.022000   -0.030000   -0.015000
    0.003000    0.002000   -0.008000
   -0.003000    0.025000   -0.034000
   -0.032000    0.018000    0.031000
    0.008000    0.024000   -0.034000
    0.039000    0.013000    0.040000
    0.167000   -0.083000   -0.163000
   -0.042000   -0.010000   -0.006000
    0.004000    0.002000    0.013000
    0.061000   -0.018000   -0.007000
   -0.046000    0.034000    0.064000
   -0.258000   -0.232000   -0.169000
    0.009000    0.014000   -0.033000
   -0.017000    0.006000   -0.053000
vibration   60
    0.003000   -0.001000   -0.000000
   -0.017000   -0.001000   -0.004000
    0.087000    0.144000    0.227000
    0.001000   -0.000000    0.001000
   -0.004000    0.017000   -0.011000
    0.025000    0.004000    0.026000
    0.004000    0.017000   -0.011000
   -0.017000   -0.004000    0.003000
   -0.021000   -0.014000    0.009000
    0.001000   -0.006000    0.004000
   -0.031000   -0.016000    0.008000
    0.005000   -0.009000   -0.010000
    0.014000   -0.015000   -0.017000
    0.013000   -0.010000   -0.010000
    0.006000   -0.006000   -0.003000
   -0.004000   -0.003000   -0.000000
   -0.020000    0.000000    0.015000
    0.002000    0.002000    0.002000
    0.008000   -0.001000   -0.003000
    0.006000    0.064000    0.074000
    0.002000   -0.020000   -0.020000
   -0.004000    0.082000    0.116000
   -0.003000   -0.003000   -0.006000
   -0.013000    0.105000    0.133000
    0.002000   -0.012000   -0.027000
   -0.011000    0.054000    0.046000
    0.005000    0.028000    0.030000
    0.003000    0.096000    0.046000
   -0.001000   -0.055000   -0.027000
    0.009000    0.167000    0.070000
    0.000000   -0.024000   -0.017000
    0.026000    0.438000    0.202000
   -0.011000   -0.073000   -0.028000
    0.009000    0.399000    0.226000
   -0.009000   -0.020000   -0.008000
    0.004000    0.263000    0.148000
   -0.005000    0.011000    0.002000
    0.056000    0.028000    0.026000
    0.008000   -0.007000    0.001000
    0.027000   -0.004000    0.003000
    0.052000   -0.021000    0.016000
    0.001000   -0.007000    0.010000
    0.032000   -0.017000    0.017000
   -0.010000   -0.022000   -0.015000
   -0.012000   -0.021000   -0.002000
   -0.021000   -0.020000   -0.007000
   -0.027000   -0.039000   -0.022000
   -0.003000    0.001000    0.005000
   -0.009000    0.025000   -0.022000
   -0.039000    0.018000    0.049000
    0.002000    0.023000   -0.020000
    0.026000    0.016000    0.034000
    0.142000   -0.073000   -0.149000
   -0.019000   -0.012000   -0.011000
   -0.005000   -0.035000   -0.015000
    0.031000   -0.031000   -0.028000
   -0.040000    0.048000    0.058000
   -0.270000   -0.240000   -0.193000
    0.003000    0.007000   -0.023000
   -0.015000   -0.004000   -0.045000
vibration   61
   -0.001000   -0.001000    0.002000
    0.008000    0.000000    0.003000
   -0.034000   -0.044000   -0.094000
   -0.003000    0.002000   -0.005000
   -0.002000   -0.004000   -0.003000
   -0.011000    0.000000   -0.014000
   -0.003000   -0.004000   -0.001000
    0.008000    0.002000   -0.001000
    0.006000    0.002000   -0.002000
    0.010000    0.001000   -0.002000
    0.010000    0.001000   -0.002000
   -0.003000    0.005000    0.006000
   -0.005000    0.007000    0.008000
   -0.004000    0.006000    0.007000
   -0.004000    0.007000    0.005000
    0.001000    0.003000   -0.000000
   -0.009000    0.009000    0.017000
    0.000000   -0.026000   -0.028000
   -0.003000    0.021000    0.031000
    0.007000   -0.212000   -0.235000
    0.007000    0.043000    0.058000
    0.023000   -0.347000   -0.428000
    0.004000    0.034000    0.047000
    0.014000   -0.354000   -0.444000
    0.001000    0.028000    0.037000
    0.002000   -0.157000   -0.225000
    0.001000   -0.048000   -0.059000
    0.008000    0.039000    0.024000
    0.003000   -0.018000    0.004000
    0.011000    0.039000    0.025000
   -0.006000   -0.013000   -0.004000
   -0.008000    0.199000    0.094000
   -0.008000   -0.037000   -0.018000
   -0.001000    0.218000    0.110000
   -0.002000   -0.011000   -0.006000
    0.008000    0.168000    0.091000
   -0.002000   -0.008000   -0.007000
   -0.002000    0.005000   -0.006000
   -0.000000   -0.002000    0.001000
    0.003000   -0.001000    0.000000
   -0.000000    0.003000   -0.001000
    0.010000    0.000000   -0.001000
    0.002000    0.001000   -0.002000
   -0.002000   -0.003000   -0.002000
   -0.001000   -0.003000   -0.004000
   -0.002000   -0.005000   -0.005000
   -0.000000   -0.000000   -0.002000
   -0.003000   -0.000000    0.006000
   -0.003000   -0.002000    0.008000
   -0.001000   -0.001000    0.004000
   -0.003000   -0.002000    0.009000
    0.004000   -0.014000   -0.014000
   -0.060000    0.040000    0.080000
   -0.011000    0.002000    0.006000
    0.004000    0.016000   -0.004000
   -0.007000    0.006000   -0.005000
    0.005000    0.002000   -0.008000
    0.015000    0.011000    0.004000
    0.005000    0.002000   -0.001000
    0.000000   -0.003000    0.007000
vibration   62
    0.003000    0.002000    0.000000
    0.022000    0.005000    0.006000
   -0.081000   -0.139000   -0.223000
   -0.002000    0.004000   -0.001000
   -0.005000    0.006000   -0.022000
    0.010000    0.005000    0.007000
    0.009000    0.010000   -0.001000
   -0.031000   -0.005000    0.007000
   -0.065000   -0.043000    0.020000
    0.038000   -0.016000    0.003000
   -0.052000   -0.049000    0.009000
    0.007000   -0.012000   -0.011000
    0.013000   -0.006000   -0.013000
    0.032000   -0.016000   -0.016000
    0.002000    0.024000    0.003000
   -0.003000    0.004000    0.001000
   -0.255000    0.177000    0.272000
    0.007000   -0.112000   -0.094000
    0.026000    0.025000    0.043000
    0.000000    0.160000    0.161000
    0.041000   -0.064000   -0.044000
    0.026000   -0.060000    0.033000
   -0.015000    0.071000    0.044000
   -0.047000    0.010000   -0.019000
   -0.012000   -0.031000   -0.053000
   -0.018000   -0.124000   -0.193000
   -0.002000    0.105000    0.127000
   -0.024000   -0.108000   -0.069000
   -0.019000    0.047000   -0.015000
    0.034000    0.304000    0.043000
   -0.001000   -0.077000   -0.037000
    0.020000    0.135000    0.064000
    0.017000    0.056000    0.008000
    0.005000    0.108000   -0.006000
    0.034000   -0.037000   -0.019000
    0.037000   -0.163000   -0.099000
    0.024000    0.131000    0.072000
   -0.131000   -0.146000   -0.092000
    0.000000   -0.002000   -0.002000
   -0.034000    0.004000   -0.005000
   -0.039000    0.023000   -0.007000
   -0.007000    0.011000   -0.005000
   -0.056000    0.020000   -0.012000
    0.009000    0.018000    0.010000
    0.005000   -0.011000    0.012000
    0.028000    0.026000    0.022000
    0.009000    0.004000    0.011000
    0.007000   -0.001000   -0.016000
    0.013000    0.001000   -0.024000
    0.004000    0.001000   -0.010000
    0.007000    0.006000   -0.007000
    0.131000   -0.043000   -0.041000
   -0.087000    0.193000    0.227000
   -0.043000   -0.077000   -0.109000
   -0.004000   -0.031000    0.031000
   -0.032000    0.025000    0.049000
    0.072000    0.035000    0.036000
   -0.123000   -0.244000   -0.150000
    0.095000    0.006000   -0.093000
    0.049000    0.015000    0.033000
vibration   63
   -0.002000    0.002000    0.001000
    0.014000    0.002000    0.002000
   -0.075000   -0.154000   -0.189000
   -0.027000    0.012000   -0.047000
   -0.026000    0.005000   -0.043000
   -0.045000    0.011000   -0.062000
   -0.036000    0.005000   -0.046000
    0.056000    0.011000   -0.008000
    0.065000    0.020000   -0.012000
    0.054000    0.013000   -0.005000
    0.064000    0.016000   -0.010000
   -0.020000    0.034000    0.042000
   -0.026000    0.032000    0.046000
   -0.033000    0.040000    0.056000
   -0.021000    0.031000    0.041000
    0.004000    0.008000   -0.004000
    0.036000   -0.047000    0.012000
   -0.013000   -0.120000   -0.117000
   -0.025000    0.018000    0.028000
   -0.045000    0.262000    0.294000
   -0.009000   -0.057000   -0.079000
   -0.007000    0.110000    0.085000
   -0.004000    0.045000    0.058000
   -0.027000    0.027000    0.042000
    0.018000    0.001000   -0.058000
   -0.000000   -0.130000   -0.283000
    0.016000    0.125000    0.127000
    0.034000    0.112000    0.060000
    0.009000   -0.017000   -0.007000
   -0.028000   -0.315000   -0.103000
   -0.000000    0.071000    0.012000
    0.011000   -0.049000   -0.042000
   -0.026000   -0.070000   -0.018000
   -0.016000    0.050000    0.059000
   -0.000000    0.014000    0.021000
    0.021000    0.285000    0.160000
   -0.006000   -0.121000   -0.066000
   -0.001000    0.030000    0.008000
   -0.005000    0.002000    0.001000
   -0.006000    0.001000    0.000000
   -0.025000    0.010000   -0.009000
    0.011000    0.002000   -0.004000
   -0.006000    0.008000   -0.010000
    0.003000    0.006000    0.006000
    0.006000    0.018000   -0.003000
    0.003000    0.001000   -0.006000
    0.014000    0.026000    0.011000
   -0.001000    0.000000    0.004000
    0.002000   -0.016000    0.023000
    0.022000   -0.011000   -0.025000
   -0.005000   -0.016000    0.018000
   -0.010000   -0.056000   -0.007000
   -0.179000    0.083000    0.252000
   -0.028000   -0.013000    0.035000
    0.011000   -0.053000   -0.026000
   -0.002000    0.023000   -0.004000
    0.008000   -0.040000   -0.050000
    0.214000    0.224000    0.171000
    0.005000    0.029000    0.009000
   -0.011000    0.002000    0.024000
vibration   64
   -0.006000   -0.000000    0.006000
    0.019000    0.001000    0.005000
   -0.101000   -0.129000   -0.271000
    0.021000   -0.007000    0.038000
    0.023000   -0.019000    0.032000
    0.017000   -0.010000    0.027000
    0.034000   -0.016000    0.051000
   -0.048000   -0.008000    0.008000
   -0.077000   -0.034000    0.015000
   -0.014000   -0.015000    0.000000
   -0.057000   -0.032000    0.006000
    0.016000   -0.027000   -0.031000
    0.017000   -0.014000   -0.029000
    0.037000   -0.034000   -0.047000
    0.012000   -0.001000   -0.027000
   -0.003000   -0.001000    0.004000
   -0.213000    0.177000    0.181000
    0.001000    0.086000    0.123000
    0.009000   -0.034000   -0.030000
   -0.007000   -0.087000   -0.123000
    0.016000    0.020000    0.034000
    0.005000    0.069000    0.136000
   -0.001000   -0.039000   -0.075000
    0.006000    0.136000    0.144000
   -0.022000   -0.009000    0.046000
    0.025000    0.091000    0.270000
   -0.014000   -0.079000   -0.072000
    0.031000    0.113000    0.068000
    0.017000   -0.039000    0.005000
   -0.046000   -0.312000   -0.049000
    0.001000    0.082000    0.025000
   -0.007000   -0.142000   -0.080000
   -0.022000   -0.056000   -0.009000
   -0.013000   -0.081000    0.005000
   -0.012000    0.029000    0.026000
    0.000000    0.188000    0.106000
   -0.011000   -0.140000   -0.068000
    0.086000    0.119000    0.071000
   -0.004000    0.004000    0.001000
    0.008000   -0.001000    0.002000
   -0.005000   -0.005000   -0.005000
    0.002000   -0.004000   -0.002000
    0.022000   -0.005000   -0.001000
   -0.000000    0.001000    0.004000
    0.006000    0.027000   -0.006000
   -0.010000   -0.008000   -0.013000
    0.010000    0.026000    0.007000
   -0.003000    0.001000    0.006000
   -0.005000   -0.014000    0.028000
    0.020000   -0.011000   -0.024000
   -0.006000   -0.018000    0.015000
    0.072000   -0.000000   -0.061000
   -0.017000    0.108000    0.032000
    0.051000   -0.053000   -0.106000
    0.001000    0.016000   -0.039000
    0.009000   -0.009000   -0.030000
   -0.036000   -0.062000   -0.063000
    0.247000    0.316000    0.222000
    0.062000   -0.038000   -0.056000
   -0.042000   -0.009000   -0.003000
vibration   65
    0.002000   -0.002000    0.001000
   -0.011000   -0.001000   -0.003000
    0.066000    0.109000    0.171000
    0.018000   -0.007000    0.031000
    0.019000   -0.005000    0.033000
    0.026000   -0.008000    0.037000
    0.024000   -0.006000    0.033000
   -0.036000   -0.006000    0.005000
   -0.041000   -0.011000    0.007000
   -0.037000   -0.007000    0.004000
   -0.041000   -0.008000    0.007000
    0.013000   -0.022000   -0.028000
    0.017000   -0.026000   -0.032000
    0.017000   -0.024000   -0.032000
    0.015000   -0.027000   -0.030000
   -0.002000   -0.002000    0.001000
    0.008000    0.007000   -0.038000
    0.010000    0.057000    0.053000
    0.019000   -0.010000   -0.027000
    0.032000   -0.039000   -0.043000
   -0.006000    0.016000    0.016000
   -0.011000    0.040000    0.067000
    0.004000   -0.032000   -0.028000
    0.033000    0.046000    0.060000
   -0.012000   -0.011000    0.040000
    0.017000    0.010000    0.120000
   -0.011000   -0.050000   -0.041000
   -0.010000    0.165000    0.064000
   -0.041000   -0.020000   -0.038000
   -0.039000   -0.319000   -0.194000
   -0.011000    0.063000    0.084000
   -0.028000   -0.111000   -0.002000
    0.051000   -0.070000   -0.056000
    0.030000    0.083000   -0.049000
    0.029000    0.039000    0.004000
    0.007000    0.328000    0.222000
   -0.010000   -0.141000   -0.124000
   -0.262000   -0.296000   -0.145000
   -0.001000   -0.004000   -0.004000
   -0.084000    0.008000   -0.010000
   -0.095000    0.044000   -0.014000
   -0.032000    0.023000   -0.006000
   -0.132000    0.044000   -0.025000
    0.028000    0.053000    0.034000
    0.021000    0.013000    0.038000
    0.056000    0.068000    0.054000
    0.031000    0.034000    0.037000
    0.027000   -0.003000   -0.060000
    0.044000    0.007000   -0.086000
    0.018000    0.007000   -0.041000
    0.031000    0.018000   -0.059000
   -0.005000    0.042000    0.008000
    0.110000   -0.054000   -0.164000
    0.018000    0.018000   -0.005000
   -0.011000   -0.001000   -0.037000
    0.043000    0.106000    0.116000
    0.115000    0.029000    0.081000
   -0.098000   -0.293000   -0.094000
   -0.014000   -0.016000    0.005000
    0.081000    0.060000    0.052000
vibration   66
    0.006000   -0.001000    0.002000
   -0.002000    0.000000   -0.003000
    0.035000    0.036000    0.084000
   -0.058000    0.018000   -0.098000
   -0.069000    0.053000   -0.127000
   -0.030000    0.029000   -0.059000
   -0.070000    0.057000   -0.135000
    0.099000    0.017000   -0.015000
    0.118000    0.022000   -0.011000
    0.119000    0.019000   -0.009000
    0.092000    0.010000   -0.011000
   -0.039000    0.060000    0.080000
   -0.033000    0.061000    0.079000
   -0.036000    0.064000    0.087000
   -0.041000    0.073000    0.099000
   -0.002000   -0.010000   -0.002000
   -0.039000   -0.068000    0.092000
   -0.024000    0.051000    0.067000
   -0.080000   -0.012000   -0.013000
   -0.076000   -0.096000   -0.101000
   -0.069000    0.030000    0.004000
   -0.043000    0.119000   -0.034000
    0.003000   -0.058000   -0.016000
   -0.030000    0.051000    0.128000
    0.058000    0.072000   -0.039000
   -0.021000    0.237000    0.047000
    0.076000   -0.011000   -0.085000
    0.087000   -0.039000    0.028000
    0.071000   -0.035000    0.083000
   -0.025000   -0.156000    0.159000
   -0.005000    0.031000   -0.017000
   -0.056000   -0.102000   -0.084000
   -0.059000   -0.002000    0.026000
   -0.028000   -0.126000    0.061000
   -0.080000    0.002000    0.006000
   -0.082000    0.015000    0.012000
   -0.026000   -0.013000   -0.015000
   -0.084000   -0.003000   -0.153000
    0.001000    0.015000   -0.002000
    0.136000   -0.015000    0.013000
    0.145000   -0.015000    0.016000
    0.145000   -0.019000    0.007000
    0.163000   -0.029000    0.018000
   -0.059000   -0.107000   -0.084000
   -0.067000   -0.147000   -0.089000
   -0.051000   -0.108000   -0.080000
   -0.069000   -0.127000   -0.091000
   -0.064000    0.005000    0.133000
   -0.079000   -0.017000    0.173000
   -0.046000   -0.009000    0.110000
   -0.074000   -0.020000    0.171000
    0.026000   -0.091000    0.053000
    0.024000   -0.070000    0.035000
   -0.013000   -0.081000    0.012000
    0.071000    0.021000   -0.010000
   -0.030000    0.090000   -0.023000
    0.023000    0.141000   -0.053000
   -0.167000   -0.130000   -0.231000
    0.011000    0.033000   -0.045000
    0.042000   -0.024000    0.052000
vibration   67
   -0.000000   -0.004000    0.006000
    0.003000   -0.001000   -0.002000
   -0.013000   -0.018000   -0.040000
    0.074000   -0.014000    0.120000
    0.092000   -0.077000    0.167000
    0.018000   -0.033000    0.042000
    0.098000   -0.081000    0.186000
   -0.142000   -0.017000    0.021000
   -0.198000   -0.064000    0.033000
   -0.091000   -0.030000    0.009000
   -0.167000   -0.052000    0.026000
    0.058000   -0.078000   -0.117000
    0.062000   -0.123000   -0.132000
    0.032000   -0.068000   -0.073000
    0.066000   -0.132000   -0.142000
    0.006000    0.048000   -0.003000
    0.033000    0.044000   -0.089000
   -0.023000   -0.075000   -0.010000
   -0.000000   -0.035000    0.024000
   -0.081000    0.159000    0.122000
    0.097000   -0.031000   -0.008000
    0.079000   -0.026000    0.086000
   -0.007000    0.086000   -0.024000
   -0.021000   -0.003000   -0.128000
   -0.064000   -0.040000    0.034000
    0.040000   -0.238000   -0.061000
   -0.074000    0.003000    0.067000
    0.062000   -0.033000    0.012000
    0.055000    0.009000    0.038000
   -0.026000   -0.177000    0.058000
   -0.002000    0.045000   -0.062000
    0.015000   -0.055000   -0.105000
   -0.079000   -0.013000    0.018000
   -0.064000    0.009000    0.066000
    0.024000   -0.034000    0.029000
    0.098000    0.124000    0.017000
    0.032000   -0.033000    0.035000
   -0.035000    0.008000   -0.083000
   -0.006000    0.043000   -0.013000
    0.128000   -0.007000    0.011000
    0.155000   -0.040000    0.023000
    0.075000   -0.023000    0.007000
    0.186000   -0.049000    0.030000
   -0.057000   -0.094000   -0.082000
   -0.067000   -0.151000   -0.086000
   -0.028000   -0.075000   -0.045000
   -0.063000   -0.137000   -0.086000
   -0.057000    0.011000    0.112000
   -0.077000   -0.028000    0.179000
   -0.010000   -0.019000    0.049000
   -0.070000   -0.037000    0.164000
   -0.005000    0.118000   -0.050000
   -0.011000    0.129000   -0.044000
    0.025000    0.054000    0.013000
   -0.007000    0.023000   -0.035000
   -0.037000    0.041000    0.006000
   -0.005000    0.097000   -0.064000
   -0.035000    0.058000   -0.098000
   -0.018000   -0.026000    0.031000
    0.025000   -0.017000    0.028000
vibration   68
    0.001000   -0.001000    0.001000
   -0.005000   -0.002000   -0.003000
    0.029000    0.074000    0.068000
   -0.008000   -0.004000   -0.011000
   -0.011000    0.007000   -0.020000
    0.004000   -0.001000    0.003000
   -0.012000    0.009000   -0.024000
    0.039000    0.001000   -0.006000
    0.068000    0.031000   -0.016000
   -0.012000    0.009000   -0.003000
    0.058000    0.032000   -0.011000
   -0.016000    0.015000    0.031000
   -0.019000    0.051000    0.041000
    0.004000    0.004000   -0.012000
   -0.021000    0.046000    0.038000
   -0.007000   -0.027000    0.001000
   -0.025000    0.036000    0.009000
    0.005000    0.028000    0.024000
   -0.001000   -0.030000   -0.050000
   -0.011000    0.213000    0.230000
   -0.013000   -0.011000   -0.033000
   -0.013000    0.174000    0.161000
    0.012000   -0.004000    0.027000
    0.054000   -0.096000   -0.102000
   -0.002000    0.020000    0.068000
    0.019000   -0.230000   -0.253000
   -0.008000   -0.023000   -0.028000
   -0.015000   -0.073000   -0.040000
   -0.007000    0.087000    0.048000
   -0.021000   -0.423000   -0.185000
   -0.009000    0.011000    0.028000
   -0.054000   -0.190000   -0.072000
    0.028000   -0.027000   -0.034000
    0.028000    0.307000    0.106000
    0.011000   -0.073000   -0.049000
    0.036000    0.374000    0.196000
   -0.000000    0.068000    0.044000
    0.029000    0.021000    0.005000
    0.004000   -0.009000    0.002000
   -0.013000    0.000000   -0.002000
   -0.015000    0.006000   -0.002000
   -0.004000    0.003000   -0.002000
   -0.022000    0.006000   -0.003000
    0.006000    0.007000    0.007000
    0.007000    0.016000    0.010000
   -0.003000    0.001000   -0.001000
    0.003000    0.014000    0.006000
    0.003000   -0.002000   -0.003000
    0.002000    0.004000   -0.011000
   -0.005000    0.001000    0.007000
    0.004000    0.003000   -0.009000
   -0.032000   -0.015000   -0.020000
    0.064000   -0.111000   -0.154000
    0.052000    0.013000   -0.004000
   -0.004000    0.049000   -0.018000
   -0.048000   -0.013000    0.004000
    0.007000   -0.002000   -0.001000
   -0.068000   -0.097000   -0.086000
    0.008000   -0.024000    0.010000
    0.002000   -0.018000   -0.000000
vibration   69
   -0.003000   -0.001000    0.001000
   -0.008000   -0.004000    0.001000
    0.030000    0.094000    0.074000
   -0.016000   -0.010000   -0.022000
   -0.021000    0.008000   -0.036000
    0.004000   -0.005000    0.007000
   -0.026000    0.016000   -0.048000
    0.091000   -0.002000   -0.014000
    0.169000    0.082000   -0.044000
   -0.052000    0.022000   -0.005000
    0.148000    0.087000   -0.027000
   -0.036000    0.033000    0.074000
   -0.046000    0.128000    0.102000
    0.013000    0.004000   -0.038000
   -0.051000    0.114000    0.089000
   -0.016000   -0.068000    0.002000
   -0.038000    0.100000    0.008000
    0.006000    0.005000   -0.018000
    0.009000   -0.018000   -0.027000
   -0.003000    0.158000    0.166000
    0.014000   -0.006000   -0.017000
    0.015000    0.062000    0.053000
    0.018000    0.012000    0.035000
    0.076000   -0.115000   -0.142000
   -0.020000   -0.032000    0.048000
    0.002000   -0.175000   -0.108000
   -0.035000   -0.001000    0.016000
   -0.018000    0.045000    0.015000
   -0.010000   -0.044000   -0.032000
    0.040000    0.298000    0.071000
   -0.004000   -0.030000   -0.004000
    0.014000    0.185000    0.099000
   -0.003000    0.023000    0.008000
   -0.018000   -0.146000   -0.106000
    0.013000    0.052000    0.029000
    0.003000   -0.264000   -0.155000
    0.009000   -0.049000   -0.007000
   -0.026000   -0.069000    0.012000
   -0.014000    0.054000   -0.014000
    0.071000    0.007000    0.004000
    0.114000   -0.056000    0.025000
   -0.038000   -0.016000    0.008000
    0.139000   -0.052000    0.036000
   -0.033000   -0.040000   -0.047000
   -0.043000   -0.102000   -0.045000
    0.008000   -0.003000    0.019000
   -0.040000   -0.105000   -0.050000
   -0.015000    0.013000    0.023000
   -0.024000   -0.012000    0.062000
    0.014000   -0.005000   -0.020000
   -0.022000   -0.011000    0.048000
   -0.085000   -0.033000   -0.063000
    0.100000   -0.241000   -0.300000
    0.087000    0.054000   -0.015000
   -0.035000    0.016000   -0.043000
    0.060000   -0.015000    0.032000
   -0.050000    0.025000    0.022000
    0.095000    0.243000    0.157000
    0.026000   -0.050000    0.037000
    0.014000    0.026000   -0.029000
vibration   70
    0.000000    0.003000   -0.007000
    0.001000   -0.000000    0.004000
   -0.009000   -0.002000   -0.023000
   -0.013000   -0.005000   -0.020000
   -0.019000    0.021000   -0.033000
    0.010000    0.003000    0.018000
   -0.025000    0.022000   -0.047000
    0.037000   -0.005000   -0.004000
    0.077000    0.040000   -0.020000
   -0.036000    0.008000    0.003000
    0.065000    0.040000   -0.011000
   -0.016000    0.014000    0.035000
   -0.021000    0.057000    0.047000
    0.006000    0.001000   -0.016000
   -0.023000    0.053000    0.041000
   -0.005000   -0.034000    0.002000
    0.015000    0.028000   -0.008000
    0.007000   -0.005000   -0.045000
    0.030000    0.042000    0.058000
    0.067000   -0.284000   -0.282000
    0.025000    0.004000    0.047000
    0.011000   -0.225000   -0.126000
   -0.020000   -0.002000   -0.054000
   -0.068000    0.179000    0.190000
   -0.013000   -0.032000   -0.049000
    0.027000    0.189000    0.337000
   -0.022000    0.009000    0.030000
   -0.041000   -0.022000   -0.014000
   -0.028000    0.075000   -0.043000
   -0.038000   -0.238000   -0.199000
    0.026000    0.048000   -0.023000
    0.083000   -0.184000   -0.126000
    0.023000   -0.026000   -0.017000
    0.035000    0.176000    0.092000
    0.035000   -0.058000   -0.018000
    0.070000    0.276000    0.144000
    0.014000    0.027000    0.044000
   -0.009000   -0.059000    0.020000
   -0.013000    0.050000   -0.013000
    0.059000    0.008000    0.003000
    0.098000   -0.052000    0.022000
   -0.045000   -0.014000    0.005000
    0.123000   -0.048000    0.033000
   -0.028000   -0.033000   -0.041000
   -0.038000   -0.091000   -0.039000
    0.012000    0.003000    0.022000
   -0.033000   -0.094000   -0.043000
   -0.013000    0.012000    0.019000
   -0.021000   -0.012000    0.056000
    0.016000   -0.006000   -0.025000
   -0.019000   -0.012000    0.042000
   -0.018000   -0.014000   -0.007000
   -0.006000   -0.052000    0.002000
   -0.032000    0.026000   -0.032000
   -0.030000   -0.057000    0.090000
    0.019000   -0.036000    0.029000
   -0.042000    0.017000    0.020000
    0.080000    0.206000    0.125000
    0.013000    0.003000    0.015000
    0.012000    0.017000   -0.025000
vibration   71
   -0.004000    0.005000   -0.008000
    0.008000    0.002000    0.005000
   -0.049000   -0.113000   -0.115000
    0.001000    0.006000   -0.001000
    0.002000    0.007000    0.002000
   -0.004000    0.007000   -0.002000
    0.002000    0.003000    0.002000
   -0.041000    0.003000    0.006000
   -0.082000   -0.042000    0.022000
    0.038000   -0.010000    0.002000
   -0.070000   -0.046000    0.013000
    0.016000   -0.011000   -0.032000
    0.021000   -0.065000   -0.048000
   -0.014000    0.007000    0.034000
    0.024000   -0.057000   -0.039000
    0.011000    0.033000    0.001000
    0.016000   -0.068000    0.004000
   -0.007000    0.068000    0.078000
   -0.005000   -0.056000   -0.060000
   -0.021000    0.243000    0.278000
   -0.006000   -0.024000   -0.023000
   -0.019000    0.160000    0.227000
   -0.025000    0.032000    0.003000
   -0.089000   -0.125000   -0.174000
    0.021000    0.106000    0.027000
   -0.024000   -0.124000   -0.393000
    0.032000   -0.063000   -0.088000
   -0.031000    0.000000    0.000000
   -0.023000    0.044000   -0.049000
    0.024000   -0.001000   -0.139000
    0.026000   -0.004000   -0.032000
    0.110000    0.087000    0.020000
   -0.006000   -0.019000    0.011000
    0.016000    0.044000    0.095000
   -0.020000    0.005000    0.005000
   -0.039000   -0.056000   -0.007000
    0.004000    0.022000    0.005000
   -0.040000   -0.086000    0.026000
   -0.017000    0.040000   -0.007000
    0.050000    0.006000    0.005000
    0.078000   -0.045000    0.018000
   -0.035000   -0.012000    0.008000
    0.105000   -0.039000    0.027000
   -0.022000   -0.022000   -0.030000
   -0.029000   -0.071000   -0.031000
    0.016000    0.010000    0.025000
   -0.020000   -0.071000   -0.028000
   -0.001000    0.008000   -0.006000
   -0.000000    0.000000    0.005000
    0.010000    0.004000   -0.019000
   -0.002000    0.005000    0.001000
    0.053000    0.007000    0.047000
   -0.073000    0.144000    0.214000
   -0.039000   -0.048000   -0.012000
    0.015000   -0.065000    0.141000
    0.101000   -0.036000   -0.011000
   -0.059000    0.008000    0.048000
    0.161000    0.320000    0.269000
   -0.015000    0.030000   -0.026000
    0.005000    0.043000   -0.034000
vibration   72
   -0.002000    0.005000   -0.016000
   -0.012000    0.001000    0.004000
    0.055000    0.115000    0.147000
   -0.002000   -0.010000    0.000000
   -0.004000   -0.004000   -0.004000
    0.008000   -0.009000    0.011000
   -0.007000   -0.000000   -0.011000
    0.054000   -0.006000   -0.009000
    0.117000    0.061000   -0.031000
   -0.062000    0.013000    0.000000
    0.095000    0.066000   -0.017000
   -0.023000    0.015000    0.044000
   -0.029000    0.085000    0.063000
    0.016000   -0.008000   -0.042000
   -0.033000    0.076000    0.055000
   -0.015000   -0.049000   -0.001000
   -0.006000    0.081000   -0.017000
   -0.036000   -0.002000    0.021000
   -0.067000   -0.068000    0.033000
   -0.155000    0.074000    0.060000
    0.082000   -0.021000    0.024000
    0.057000   -0.092000    0.050000
   -0.061000    0.127000   -0.088000
   -0.202000    0.046000   -0.143000
   -0.034000    0.049000   -0.029000
    0.004000    0.011000   -0.032000
   -0.002000   -0.050000   -0.010000
    0.044000   -0.007000    0.045000
    0.060000   -0.002000   -0.019000
   -0.006000   -0.003000    0.064000
    0.047000    0.063000   -0.137000
    0.189000    0.059000   -0.119000
   -0.122000   -0.028000    0.069000
   -0.064000   -0.122000    0.188000
   -0.006000   -0.017000    0.058000
    0.026000   -0.052000   -0.020000
    0.024000    0.006000   -0.034000
   -0.037000    0.067000   -0.058000
    0.018000   -0.090000    0.024000
   -0.083000   -0.022000    0.000000
   -0.153000    0.094000   -0.036000
    0.119000    0.022000   -0.001000
   -0.207000    0.086000   -0.058000
    0.043000    0.048000    0.066000
    0.060000    0.146000    0.061000
   -0.026000   -0.015000   -0.044000
    0.052000    0.151000    0.068000
    0.022000   -0.026000   -0.031000
    0.044000    0.028000   -0.116000
   -0.037000    0.019000    0.071000
    0.036000    0.034000   -0.080000
   -0.074000   -0.002000   -0.059000
    0.094000   -0.187000   -0.277000
    0.067000    0.043000   -0.021000
    0.042000   -0.151000    0.233000
    0.023000    0.047000   -0.104000
    0.058000   -0.003000   -0.024000
   -0.080000   -0.236000   -0.114000
    0.025000   -0.033000    0.041000
   -0.027000    0.000000    0.047000
vibration   73
   -0.011000   -0.000000   -0.001000
   -0.008000   -0.001000   -0.001000
    0.009000    0.011000    0.037000
    0.042000    0.021000    0.069000
    0.074000   -0.116000    0.123000
   -0.080000   -0.023000   -0.132000
    0.096000   -0.114000    0.196000
   -0.037000    0.023000    0.000000
   -0.121000   -0.068000    0.031000
    0.111000   -0.003000   -0.026000
   -0.084000   -0.062000    0.010000
    0.024000   -0.019000   -0.057000
    0.035000   -0.085000   -0.079000
   -0.013000    0.002000    0.023000
    0.037000   -0.086000   -0.069000
   -0.004000    0.081000   -0.013000
   -0.065000    0.017000    0.044000
    0.013000   -0.114000   -0.026000
   -0.101000    0.024000    0.027000
   -0.134000   -0.080000   -0.135000
   -0.125000    0.066000   -0.028000
   -0.083000    0.046000   -0.277000
    0.010000   -0.029000    0.012000
    0.047000    0.040000    0.078000
    0.067000    0.034000   -0.079000
    0.001000    0.236000    0.081000
    0.051000    0.057000    0.023000
    0.021000   -0.047000   -0.023000
    0.020000    0.016000    0.049000
   -0.021000   -0.189000    0.006000
    0.000000   -0.013000    0.026000
   -0.007000   -0.042000    0.014000
   -0.026000   -0.032000    0.023000
    0.006000    0.079000    0.167000
   -0.094000   -0.010000   -0.029000
   -0.150000    0.040000    0.077000
   -0.010000    0.083000   -0.004000
   -0.049000   -0.060000    0.002000
   -0.011000   -0.018000    0.014000
    0.006000   -0.008000    0.007000
   -0.008000    0.006000   -0.001000
    0.039000   -0.001000    0.011000
   -0.009000    0.009000   -0.006000
    0.004000    0.008000    0.012000
    0.007000    0.017000    0.004000
    0.002000    0.002000    0.001000
    0.014000    0.022000    0.017000
    0.020000   -0.014000   -0.040000
    0.041000    0.033000   -0.114000
   -0.027000    0.028000    0.049000
    0.034000    0.046000   -0.082000
   -0.055000   -0.013000   -0.080000
    0.049000   -0.075000   -0.277000
    0.193000   -0.027000    0.152000
    0.045000    0.008000   -0.026000
    0.143000   -0.020000   -0.088000
   -0.055000    0.014000    0.067000
    0.118000    0.247000    0.264000
   -0.006000   -0.050000    0.005000
   -0.001000    0.041000   -0.028000
vibration   74
    0.002000    0.006000   -0.014000
   -0.004000   -0.001000   -0.005000
    0.025000    0.075000    0.051000
    0.023000    0.016000    0.041000
    0.042000   -0.071000    0.065000
   -0.049000   -0.014000   -0.091000
    0.066000   -0.072000    0.127000
   -0.021000    0.019000   -0.000000
   -0.083000   -0.050000    0.023000
    0.094000   -0.001000   -0.019000
   -0.058000   -0.048000    0.007000
    0.016000   -0.012000   -0.037000
    0.026000   -0.057000   -0.053000
   -0.008000    0.002000    0.016000
    0.024000   -0.055000   -0.044000
   -0.004000    0.056000   -0.007000
   -0.044000   -0.001000    0.033000
    0.013000   -0.036000    0.016000
   -0.065000   -0.016000   -0.019000
   -0.089000    0.092000    0.088000
   -0.099000    0.041000   -0.019000
   -0.080000    0.038000   -0.136000
   -0.017000    0.016000    0.014000
   -0.047000   -0.083000   -0.108000
    0.070000    0.080000   -0.080000
   -0.029000    0.221000   -0.065000
    0.051000    0.000000   -0.028000
   -0.047000    0.072000    0.014000
   -0.100000    0.013000   -0.125000
    0.008000    0.288000   -0.146000
    0.010000    0.007000    0.017000
    0.023000   -0.048000   -0.014000
    0.128000    0.049000   -0.060000
    0.082000   -0.054000   -0.241000
    0.087000    0.010000   -0.008000
    0.112000    0.046000   -0.007000
   -0.021000   -0.081000    0.011000
    0.080000    0.044000    0.031000
    0.009000    0.061000   -0.027000
    0.014000    0.025000   -0.011000
    0.064000   -0.051000    0.016000
   -0.128000   -0.007000   -0.015000
    0.092000   -0.049000    0.033000
   -0.018000   -0.025000   -0.038000
   -0.028000   -0.069000   -0.024000
    0.007000    0.006000    0.017000
   -0.040000   -0.083000   -0.047000
   -0.029000    0.029000    0.055000
   -0.074000   -0.050000    0.185000
    0.053000   -0.042000   -0.101000
   -0.050000   -0.071000    0.112000
   -0.031000   -0.016000   -0.040000
    0.047000   -0.057000   -0.189000
    0.140000   -0.035000    0.097000
    0.011000   -0.115000    0.148000
   -0.200000   -0.010000    0.160000
    0.045000   -0.032000   -0.059000
   -0.111000   -0.219000   -0.265000
   -0.008000   -0.031000   -0.002000
    0.014000   -0.052000    0.011000
vibration   75
   -0.001000   -0.000000    0.001000
    0.001000   -0.000000   -0.000000
   -0.005000   -0.011000   -0.012000
   -0.002000   -0.002000   -0.004000
   -0.004000    0.009000   -0.004000
    0.005000    0.002000    0.012000
   -0.009000    0.009000   -0.016000
   -0.001000   -0.002000    0.000000
    0.002000    0.002000   -0.001000
   -0.008000   -0.001000    0.002000
   -0.000000    0.001000    0.000000
   -0.000000    0.001000    0.002000
   -0.002000    0.000000    0.002000
   -0.002000    0.002000    0.004000
   -0.000000   -0.000000    0.001000
    0.002000   -0.003000    0.001000
    0.001000   -0.005000   -0.002000
   -0.002000    0.016000    0.016000
    0.006000   -0.031000   -0.038000
   -0.005000    0.180000    0.201000
    0.003000    0.013000    0.014000
    0.006000   -0.064000   -0.081000
    0.000000    0.022000    0.034000
    0.010000   -0.147000   -0.182000
   -0.000000   -0.029000   -0.029000
   -0.018000    0.130000    0.172000
    0.001000    0.006000    0.006000
    0.004000    0.016000    0.009000
    0.006000   -0.081000   -0.028000
    0.036000    0.439000    0.193000
   -0.002000    0.058000    0.028000
   -0.023000   -0.341000   -0.160000
   -0.011000    0.046000    0.030000
   -0.020000   -0.268000   -0.123000
   -0.009000   -0.089000   -0.049000
    0.031000    0.491000    0.254000
    0.003000    0.041000    0.020000
   -0.005000   -0.013000   -0.003000
   -0.005000   -0.008000    0.005000
    0.003000   -0.005000    0.002000
   -0.002000    0.006000   -0.001000
    0.024000    0.000000    0.003000
   -0.007000    0.006000   -0.004000
    0.001000    0.004000    0.004000
    0.001000    0.001000   -0.000000
    0.004000    0.004000    0.003000
    0.007000    0.008000    0.007000
    0.004000   -0.006000   -0.010000
    0.016000    0.011000   -0.040000
   -0.010000    0.009000    0.023000
    0.009000    0.016000   -0.017000
    0.007000    0.002000    0.007000
   -0.005000    0.015000    0.024000
   -0.004000   -0.002000   -0.009000
   -0.005000   -0.003000   -0.013000
    0.016000   -0.007000   -0.022000
   -0.014000    0.009000    0.014000
    0.016000    0.052000    0.045000
   -0.002000    0.001000   -0.003000
    0.003000    0.003000   -0.005000
vibration   76
    0.000000   -0.000000    0.001000
   -0.000000    0.000000   -0.000000
   -0.002000   -0.010000   -0.002000
   -0.002000   -0.006000   -0.008000
   -0.006000    0.019000   -0.004000
    0.013000    0.003000    0.031000
   -0.021000    0.021000   -0.037000
   -0.004000   -0.005000    0.000000
    0.010000    0.007000   -0.002000
   -0.024000   -0.001000    0.006000
   -0.004000    0.005000    0.002000
   -0.001000    0.005000    0.005000
   -0.005000    0.000000    0.007000
   -0.007000    0.008000    0.014000
   -0.000000   -0.003000    0.002000
    0.005000   -0.008000    0.000000
   -0.001000   -0.006000   -0.004000
    0.002000    0.024000    0.022000
    0.013000   -0.059000   -0.074000
    0.007000    0.339000    0.399000
   -0.016000    0.041000    0.048000
   -0.012000   -0.233000   -0.263000
   -0.007000    0.029000    0.039000
   -0.000000   -0.175000   -0.221000
    0.008000   -0.056000   -0.067000
    0.039000    0.270000    0.454000
   -0.004000    0.020000    0.022000
   -0.000000   -0.017000   -0.007000
   -0.000000    0.035000    0.018000
   -0.058000   -0.250000   -0.052000
    0.005000   -0.007000   -0.012000
    0.013000    0.058000    0.019000
    0.007000   -0.037000   -0.017000
    0.020000    0.199000    0.117000
    0.003000    0.041000    0.025000
   -0.022000   -0.248000   -0.118000
   -0.001000   -0.011000   -0.006000
   -0.002000    0.005000   -0.001000
    0.002000    0.001000   -0.001000
   -0.002000    0.001000   -0.000000
   -0.003000    0.000000   -0.001000
   -0.003000    0.000000   -0.001000
   -0.000000    0.000000   -0.000000
    0.000000   -0.001000   -0.000000
    0.001000    0.003000    0.000000
   -0.002000   -0.003000   -0.003000
   -0.001000    0.001000   -0.001000
   -0.001000    0.002000    0.002000
   -0.004000   -0.003000    0.011000
    0.003000   -0.003000   -0.007000
   -0.002000   -0.005000    0.004000
    0.013000    0.007000    0.012000
   -0.002000    0.026000    0.032000
   -0.001000   -0.002000   -0.011000
   -0.007000    0.003000   -0.010000
    0.003000    0.003000    0.002000
    0.004000   -0.002000   -0.005000
   -0.001000   -0.012000   -0.009000
   -0.006000    0.000000   -0.006000
   -0.002000    0.001000    0.002000
vibration   77
   -0.003000   -0.001000    0.002000
    0.007000   -0.000000    0.003000
   -0.014000   -0.007000   -0.047000
    0.015000   -0.016000   -0.003000
    0.019000    0.011000    0.068000
    0.004000    0.003000    0.062000
   -0.061000    0.025000   -0.068000
   -0.008000   -0.030000   -0.005000
    0.099000    0.059000   -0.021000
   -0.146000   -0.001000    0.035000
   -0.008000    0.054000    0.013000
   -0.008000    0.030000    0.025000
   -0.027000    0.003000    0.031000
   -0.044000    0.044000    0.072000
   -0.003000   -0.016000    0.009000
    0.012000   -0.031000   -0.019000
    0.023000    0.023000   -0.023000
   -0.063000   -0.024000    0.027000
   -0.159000   -0.104000    0.079000
   -0.319000    0.062000    0.019000
    0.146000   -0.025000    0.034000
    0.129000   -0.103000    0.004000
   -0.067000    0.166000   -0.137000
   -0.195000    0.167000   -0.092000
   -0.084000   -0.031000    0.005000
   -0.042000   -0.019000    0.078000
    0.134000   -0.031000    0.049000
    0.135000    0.025000   -0.064000
   -0.079000    0.008000   -0.008000
   -0.051000    0.004000   -0.033000
   -0.049000   -0.102000    0.202000
   -0.181000   -0.052000    0.209000
    0.136000    0.019000   -0.046000
    0.115000    0.032000   -0.079000
   -0.181000    0.054000   -0.105000
   -0.327000    0.005000    0.078000
   -0.062000    0.033000   -0.021000
    0.024000   -0.019000    0.028000
    0.011000    0.035000    0.016000
   -0.008000    0.031000    0.002000
   -0.023000   -0.057000   -0.004000
   -0.147000   -0.013000   -0.026000
    0.120000   -0.054000    0.023000
   -0.010000   -0.039000   -0.015000
   -0.003000    0.017000   -0.016000
   -0.053000   -0.073000   -0.072000
   -0.026000    0.002000   -0.025000
    0.019000    0.016000   -0.010000
   -0.052000   -0.008000    0.068000
    0.001000   -0.016000   -0.067000
    0.018000   -0.025000   -0.078000
   -0.016000    0.023000   -0.023000
    0.001000   -0.013000   -0.026000
   -0.052000    0.026000   -0.047000
    0.272000   -0.006000   -0.036000
   -0.033000   -0.019000    0.042000
   -0.020000   -0.016000    0.035000
    0.026000    0.064000    0.064000
    0.021000    0.009000    0.022000
    0.019000   -0.010000   -0.024000
vibration   78
    0.000000    0.000000   -0.000000
    0.001000   -0.000000   -0.000000
   -0.003000   -0.001000   -0.010000
    0.012000   -0.008000   -0.001000
    0.015000    0.007000    0.050000
   -0.002000    0.003000    0.035000
   -0.034000    0.016000   -0.039000
   -0.012000   -0.011000   -0.003000
    0.033000    0.018000   -0.003000
   -0.053000   -0.001000    0.017000
   -0.026000    0.013000    0.011000
   -0.002000    0.019000    0.007000
   -0.005000   -0.021000    0.001000
   -0.032000    0.035000    0.064000
    0.004000   -0.024000    0.001000
    0.010000   -0.005000   -0.013000
   -0.000000    0.002000   -0.001000
   -0.003000   -0.003000    0.002000
   -0.011000   -0.006000    0.005000
   -0.020000    0.002000   -0.001000
    0.006000   -0.001000    0.001000
    0.005000   -0.005000   -0.002000
   -0.004000    0.010000   -0.009000
   -0.013000    0.013000   -0.002000
   -0.003000    0.000000   -0.001000
   -0.002000    0.000000   -0.001000
    0.009000   -0.002000    0.002000
    0.006000    0.004000   -0.004000
   -0.012000    0.005000   -0.006000
   -0.006000   -0.006000   -0.020000
   -0.003000   -0.009000    0.013000
   -0.014000    0.010000    0.020000
    0.019000    0.003000   -0.009000
    0.014000    0.012000   -0.019000
   -0.005000    0.008000   -0.005000
   -0.012000   -0.018000   -0.009000
   -0.006000   -0.009000    0.003000
    0.013000    0.001000    0.001000
   -0.071000   -0.051000   -0.071000
    0.084000   -0.078000   -0.017000
    0.225000    0.097000    0.051000
    0.338000    0.033000    0.092000
   -0.242000    0.102000   -0.016000
    0.009000    0.139000    0.011000
   -0.038000   -0.188000    0.026000
    0.255000    0.351000    0.367000
    0.065000   -0.142000    0.051000
   -0.070000   -0.052000    0.019000
    0.195000    0.045000   -0.280000
    0.005000    0.072000    0.234000
   -0.062000    0.114000    0.280000
    0.001000    0.002000   -0.003000
    0.000000    0.003000   -0.001000
    0.000000    0.001000   -0.000000
    0.017000   -0.003000    0.001000
   -0.019000   -0.001000    0.018000
   -0.024000    0.005000   -0.006000
   -0.010000    0.036000   -0.000000
    0.000000   -0.000000    0.000000
    0.010000   -0.008000   -0.010000
vibration   79
   -0.000000    0.000000   -0.000000
   -0.001000    0.000000   -0.001000
   -0.000000   -0.005000    0.001000
    0.074000   -0.054000   -0.000000
    0.090000    0.049000    0.304000
    0.013000    0.020000    0.243000
   -0.227000    0.106000   -0.252000
   -0.082000   -0.074000   -0.026000
    0.229000    0.110000   -0.013000
   -0.329000   -0.003000    0.119000
   -0.210000    0.075000    0.086000
   -0.013000    0.133000    0.044000
   -0.052000   -0.156000    0.007000
   -0.230000    0.248000    0.454000
    0.036000   -0.185000   -0.002000
    0.066000   -0.031000   -0.085000
   -0.014000    0.002000    0.002000
    0.007000   -0.011000   -0.003000
    0.004000    0.012000    0.000000
    0.012000   -0.028000   -0.033000
   -0.020000    0.004000   -0.008000
   -0.016000    0.029000    0.000000
    0.006000   -0.015000    0.008000
    0.019000    0.000000    0.022000
    0.011000    0.010000   -0.001000
    0.002000   -0.005000   -0.038000
   -0.008000    0.003000   -0.004000
   -0.010000   -0.001000    0.005000
    0.005000   -0.002000   -0.000000
    0.007000    0.009000    0.002000
    0.004000    0.007000   -0.014000
    0.014000    0.006000   -0.014000
   -0.010000    0.001000    0.004000
   -0.009000   -0.014000   -0.000000
    0.012000   -0.006000    0.006000
    0.023000    0.012000    0.001000
    0.004000   -0.001000    0.001000
   -0.003000    0.001000   -0.002000
    0.009000    0.006000    0.010000
   -0.011000    0.009000    0.003000
   -0.032000   -0.011000   -0.007000
   -0.040000   -0.004000   -0.012000
    0.030000   -0.012000    0.001000
   -0.002000   -0.018000   -0.000000
    0.004000    0.023000   -0.007000
   -0.031000   -0.047000   -0.050000
   -0.004000    0.024000   -0.003000
    0.010000    0.006000   -0.003000
   -0.031000   -0.004000    0.037000
   -0.000000   -0.009000   -0.029000
    0.009000   -0.014000   -0.039000
    0.021000    0.008000   -0.007000
    0.015000    0.028000   -0.011000
    0.024000   -0.002000    0.018000
   -0.018000   -0.002000    0.005000
    0.003000    0.001000   -0.004000
    0.004000    0.000000   -0.001000
    0.000000   -0.007000   -0.004000
   -0.010000   -0.007000   -0.010000
   -0.002000    0.001000    0.003000
vibration   80
   -0.001000   -0.000000    0.000000
   -0.001000    0.001000   -0.000000
   -0.001000   -0.004000    0.001000
   -0.005000    0.016000   -0.023000
    0.006000   -0.026000    0.018000
   -0.057000    0.007000   -0.078000
   -0.022000   -0.018000   -0.005000
   -0.015000   -0.015000    0.014000
   -0.028000    0.017000   -0.017000
   -0.092000   -0.009000   -0.002000
    0.044000    0.029000   -0.015000
    0.016000   -0.004000    0.008000
   -0.052000    0.045000    0.056000
   -0.022000   -0.008000   -0.029000
    0.010000   -0.028000   -0.068000
    0.019000   -0.002000    0.012000
   -0.001000    0.001000    0.001000
    0.000000   -0.001000    0.000000
   -0.000000    0.000000    0.000000
   -0.001000   -0.001000   -0.002000
   -0.001000    0.000000   -0.001000
   -0.000000    0.004000    0.001000
    0.001000   -0.001000    0.001000
    0.002000   -0.002000   -0.001000
    0.000000    0.000000   -0.000000
   -0.000000    0.001000   -0.001000
   -0.000000    0.001000   -0.000000
    0.000000   -0.002000   -0.001000
    0.005000   -0.004000    0.003000
    0.004000    0.011000    0.013000
    0.001000    0.003000    0.001000
    0.004000   -0.021000   -0.010000
   -0.009000   -0.004000    0.005000
   -0.005000    0.004000    0.020000
   -0.006000   -0.001000   -0.002000
   -0.010000    0.005000    0.007000
    0.002000    0.008000   -0.003000
   -0.008000   -0.007000    0.003000
    0.082000   -0.002000   -0.073000
   -0.074000    0.052000   -0.077000
    0.238000   -0.120000    0.089000
   -0.447000    0.037000    0.040000
   -0.127000   -0.065000    0.116000
    0.072000    0.017000   -0.050000
    0.054000    0.197000    0.280000
   -0.068000    0.102000    0.162000
   -0.242000   -0.297000   -0.187000
   -0.020000   -0.045000    0.130000
   -0.107000    0.086000    0.030000
   -0.233000    0.051000    0.378000
    0.014000    0.090000   -0.091000
    0.002000    0.003000    0.000000
    0.007000    0.005000   -0.013000
    0.002000   -0.001000    0.002000
   -0.000000    0.002000   -0.002000
    0.019000   -0.001000   -0.015000
    0.018000   -0.028000   -0.001000
    0.054000   -0.007000    0.061000
   -0.000000   -0.000000   -0.000000
   -0.008000    0.009000    0.005000
vibration   81
    0.000000    0.000000    0.000000
    0.000000    0.000000   -0.000000
   -0.000000   -0.006000   -0.000000
    0.027000   -0.077000    0.111000
   -0.026000    0.123000   -0.074000
    0.278000   -0.033000    0.379000
    0.102000    0.088000    0.023000
    0.069000    0.069000   -0.065000
    0.135000   -0.081000    0.081000
    0.433000    0.041000    0.011000
   -0.210000   -0.138000    0.071000
   -0.077000    0.024000   -0.039000
    0.237000   -0.233000   -0.268000
    0.089000    0.050000    0.163000
   -0.044000    0.133000    0.333000
   -0.087000    0.008000   -0.062000
    0.004000   -0.004000   -0.003000
   -0.002000    0.005000   -0.001000
    0.002000   -0.001000   -0.000000
    0.004000    0.002000    0.006000
    0.007000   -0.003000    0.002000
    0.005000   -0.006000    0.008000
   -0.001000    0.003000   -0.000000
   -0.004000   -0.004000   -0.007000
   -0.004000   -0.004000    0.002000
   -0.000000   -0.001000    0.012000
    0.000000   -0.001000    0.001000
    0.001000   -0.000000   -0.001000
    0.001000   -0.001000    0.001000
   -0.000000    0.004000    0.005000
   -0.000000    0.001000    0.002000
   -0.001000   -0.011000   -0.004000
   -0.001000   -0.002000    0.000000
   -0.000000    0.008000    0.007000
   -0.003000    0.001000   -0.001000
   -0.005000   -0.003000   -0.000000
    0.000000    0.002000   -0.000000
   -0.002000   -0.001000    0.001000
    0.016000   -0.000000   -0.015000
   -0.015000    0.011000   -0.015000
    0.044000   -0.024000    0.017000
   -0.089000    0.007000    0.006000
   -0.021000   -0.014000    0.022000
    0.016000    0.003000   -0.011000
    0.012000    0.043000    0.061000
   -0.017000    0.021000    0.034000
   -0.055000   -0.063000   -0.041000
   -0.005000   -0.009000    0.026000
   -0.018000    0.017000    0.003000
   -0.045000    0.011000    0.076000
    0.001000    0.018000   -0.011000
   -0.011000   -0.018000   -0.005000
   -0.040000   -0.020000    0.062000
   -0.011000    0.002000   -0.009000
    0.002000    0.001000   -0.002000
    0.004000   -0.001000   -0.003000
    0.004000   -0.006000   -0.000000
    0.012000   -0.001000    0.013000
    0.002000    0.004000    0.003000
   -0.002000    0.002000    0.001000
vibration   82
    0.000000   -0.000000   -0.000000
   -0.000000   -0.000000    0.000000
    0.001000    0.004000    0.002000
    0.001000    0.002000    0.001000
    0.003000   -0.006000    0.004000
   -0.006000   -0.000000   -0.011000
    0.003000   -0.006000    0.008000
   -0.001000   -0.001000   -0.001000
    0.005000    0.002000    0.000000
   -0.004000    0.000000    0.002000
   -0.005000    0.001000    0.002000
    0.002000    0.001000    0.000000
   -0.005000    0.001000    0.004000
   -0.006000    0.003000    0.003000
    0.002000   -0.007000   -0.008000
    0.001000    0.002000   -0.001000
    0.001000    0.000000    0.001000
   -0.002000    0.000000    0.001000
   -0.004000    0.015000    0.020000
   -0.001000   -0.110000   -0.128000
    0.007000   -0.025000   -0.030000
    0.002000    0.160000    0.190000
   -0.001000    0.019000    0.022000
    0.002000   -0.120000   -0.153000
   -0.002000   -0.005000   -0.005000
   -0.019000    0.043000    0.035000
    0.004000   -0.004000   -0.004000
    0.000000   -0.008000   -0.006000
   -0.001000   -0.039000   -0.017000
    0.032000    0.310000    0.114000
   -0.001000    0.073000    0.041000
   -0.037000   -0.507000   -0.234000
   -0.004000   -0.075000   -0.038000
    0.013000    0.496000    0.252000
   -0.000000    0.040000    0.019000
   -0.021000   -0.294000   -0.158000
    0.001000    0.008000    0.004000
   -0.000000    0.001000    0.001000
   -0.002000    0.001000    0.000000
    0.002000   -0.001000    0.001000
   -0.001000    0.003000   -0.001000
    0.010000   -0.000000   -0.000000
    0.001000    0.002000   -0.002000
   -0.002000    0.001000    0.001000
   -0.002000   -0.008000   -0.008000
    0.005000    0.001000   -0.001000
    0.007000    0.005000    0.005000
   -0.001000    0.002000   -0.002000
    0.001000   -0.004000    0.005000
    0.008000   -0.003000   -0.014000
   -0.002000   -0.005000    0.007000
   -0.003000   -0.002000   -0.002000
    0.001000   -0.008000   -0.008000
   -0.002000    0.000000    0.001000
    0.004000   -0.000000   -0.002000
    0.001000    0.001000    0.002000
    0.001000   -0.002000   -0.001000
   -0.004000   -0.009000   -0.007000
    0.002000    0.001000    0.001000
   -0.000000   -0.000000   -0.000000
vibration   83
   -0.000000   -0.000000    0.000000
   -0.000000    0.000000    0.000000
    0.000000   -0.001000    0.001000
    0.001000   -0.001000   -0.000000
    0.001000    0.002000    0.005000
    0.001000    0.000000    0.006000
   -0.003000    0.003000   -0.005000
    0.001000    0.001000    0.001000
   -0.005000   -0.002000   -0.000000
    0.005000   -0.000000   -0.003000
    0.005000   -0.001000   -0.002000
   -0.002000   -0.001000   -0.000000
    0.010000   -0.003000   -0.008000
    0.006000   -0.002000   -0.001000
   -0.002000    0.005000    0.008000
   -0.001000    0.000000   -0.000000
   -0.000000    0.000000   -0.000000
   -0.000000   -0.000000   -0.000000
   -0.000000   -0.000000   -0.000000
   -0.001000    0.001000    0.001000
    0.000000    0.000000    0.000000
    0.000000   -0.002000   -0.003000
   -0.000000   -0.000000   -0.001000
    0.000000    0.002000    0.002000
   -0.000000   -0.000000    0.000000
   -0.000000   -0.001000   -0.001000
    0.000000    0.000000    0.000000
    0.000000   -0.000000   -0.000000
    0.000000   -0.000000    0.000000
    0.001000    0.000000    0.000000
    0.000000   -0.001000    0.001000
    0.002000   -0.000000    0.002000
   -0.001000   -0.000000    0.001000
   -0.001000   -0.005000    0.002000
   -0.003000   -0.001000   -0.002000
   -0.004000    0.006000    0.004000
    0.001000    0.002000   -0.000000
   -0.002000   -0.001000    0.003000
    0.002000    0.001000   -0.013000
    0.005000   -0.030000   -0.079000
    0.419000    0.017000    0.136000
   -0.054000    0.079000    0.147000
   -0.385000    0.052000    0.098000
   -0.063000    0.013000    0.037000
   -0.057000   -0.236000   -0.271000
    0.145000   -0.008000   -0.065000
    0.248000    0.219000    0.175000
    0.055000    0.027000    0.041000
   -0.264000    0.004000    0.283000
   -0.144000   -0.054000   -0.051000
    0.061000   -0.083000   -0.332000
    0.000000    0.000000    0.000000
   -0.000000    0.001000    0.001000
    0.000000    0.000000    0.000000
    0.001000    0.001000   -0.001000
    0.008000   -0.003000   -0.004000
    0.006000   -0.009000    0.001000
    0.004000   -0.016000    0.003000
   -0.000000   -0.000000   -0.000000
   -0.005000    0.004000    0.002000
vibration   84
    0.000000    0.000000    0.000000
   -0.000000   -0.000000    0.000000
    0.001000    0.004000    0.003000
   -0.050000    0.014000    0.053000
   -0.089000   -0.002000   -0.332000
    0.144000   -0.040000   -0.060000
    0.284000   -0.053000    0.250000
   -0.010000   -0.012000   -0.085000
    0.400000    0.043000    0.077000
    0.062000    0.044000    0.161000
   -0.412000   -0.028000    0.172000
    0.064000    0.009000    0.035000
   -0.235000    0.154000    0.230000
   -0.157000    0.018000   -0.037000
    0.043000   -0.169000   -0.318000
   -0.003000    0.004000   -0.016000
    0.003000   -0.002000    0.003000
   -0.001000    0.003000    0.001000
    0.003000   -0.000000   -0.002000
    0.005000    0.005000    0.007000
    0.002000   -0.001000    0.002000
    0.001000   -0.007000   -0.000000
   -0.000000   -0.001000    0.001000
   -0.002000   -0.001000    0.001000
   -0.000000   -0.001000    0.000000
   -0.000000    0.001000    0.004000
   -0.000000   -0.000000   -0.000000
   -0.000000   -0.000000    0.000000
    0.000000    0.000000    0.001000
   -0.001000   -0.006000   -0.001000
    0.000000   -0.001000   -0.001000
    0.001000    0.007000    0.003000
   -0.001000    0.001000    0.001000
   -0.001000   -0.008000   -0.003000
   -0.000000   -0.001000   -0.000000
   -0.000000    0.005000    0.003000
    0.000000    0.000000   -0.000000
   -0.001000   -0.000000    0.001000
   -0.000000    0.000000   -0.002000
    0.001000   -0.001000   -0.002000
    0.010000    0.001000    0.003000
    0.001000    0.002000    0.004000
   -0.010000    0.002000    0.002000
   -0.001000    0.001000    0.000000
   -0.001000   -0.005000   -0.003000
    0.005000    0.004000    0.003000
    0.004000    0.001000    0.002000
   -0.001000    0.003000    0.002000
    0.001000   -0.004000    0.009000
    0.000000   -0.002000   -0.008000
   -0.002000   -0.005000    0.002000
   -0.006000   -0.010000   -0.002000
   -0.004000   -0.019000    0.003000
   -0.009000   -0.003000   -0.006000
   -0.001000    0.001000   -0.001000
    0.002000   -0.001000   -0.001000
    0.002000   -0.002000   -0.000000
   -0.000000   -0.006000   -0.001000
    0.006000    0.004000    0.003000
   -0.001000    0.001000    0.001000
vibration   85
   -0.000000    0.000000   -0.000000
    0.000000   -0.000000   -0.000000
   -0.000000    0.000000   -0.001000
   -0.001000   -0.001000   -0.001000
   -0.002000    0.004000   -0.005000
    0.004000   -0.000000    0.005000
   -0.000000    0.003000   -0.003000
    0.000000    0.000000   -0.000000
    0.000000   -0.001000    0.001000
    0.002000    0.000000    0.000000
   -0.001000   -0.001000    0.000000
   -0.000000   -0.000000    0.000000
   -0.000000    0.001000    0.000000
    0.001000   -0.001000   -0.001000
   -0.000000    0.001000    0.000000
    0.000000   -0.001000    0.001000
   -0.002000   -0.001000   -0.001000
   -0.001000   -0.008000   -0.007000
   -0.000000   -0.026000   -0.032000
   -0.026000    0.223000    0.229000
    0.006000    0.053000    0.060000
    0.024000   -0.327000   -0.423000
    0.008000   -0.057000   -0.061000
    0.009000    0.340000    0.438000
   -0.008000    0.028000    0.040000
   -0.038000   -0.197000   -0.334000
    0.002000    0.006000    0.004000
   -0.005000   -0.001000   -0.001000
    0.004000   -0.022000   -0.009000
    0.050000    0.192000    0.040000
   -0.002000    0.028000    0.017000
   -0.018000   -0.199000   -0.091000
   -0.011000   -0.022000   -0.011000
   -0.009000    0.165000    0.075000
    0.004000    0.010000    0.005000
    0.006000   -0.079000   -0.055000
    0.003000    0.004000    0.003000
   -0.000000   -0.000000    0.001000
   -0.000000    0.001000   -0.000000
    0.001000   -0.000000    0.001000
   -0.002000    0.000000   -0.001000
    0.002000   -0.001000   -0.001000
    0.003000    0.000000   -0.001000
   -0.000000    0.000000   -0.001000
   -0.001000   -0.003000   -0.001000
    0.002000    0.002000    0.002000
    0.000000   -0.002000   -0.000000
   -0.001000    0.001000   -0.000000
    0.001000   -0.002000    0.003000
    0.005000   -0.001000   -0.007000
   -0.002000   -0.002000    0.007000
    0.002000    0.001000    0.002000
   -0.001000    0.005000    0.004000
    0.004000   -0.000000    0.000000
   -0.002000    0.000000    0.001000
    0.001000   -0.000000    0.000000
    0.002000   -0.002000   -0.001000
   -0.002000   -0.007000   -0.004000
   -0.001000   -0.001000   -0.001000
   -0.001000    0.000000    0.001000
vibration   86
   -0.005000   -0.001000    0.000000
   -0.003000    0.002000   -0.002000
   -0.010000   -0.046000   -0.008000
   -0.058000   -0.065000   -0.042000
   -0.125000    0.184000   -0.237000
    0.211000   -0.003000    0.282000
   -0.033000    0.162000   -0.202000
    0.011000   -0.008000    0.002000
    0.026000    0.003000    0.000000
   -0.022000   -0.003000    0.011000
    0.024000    0.005000   -0.002000
   -0.004000   -0.033000    0.028000
   -0.029000    0.113000    0.073000
    0.069000   -0.082000   -0.156000
   -0.028000    0.087000    0.010000
    0.006000   -0.064000    0.039000
   -0.034000    0.021000   -0.046000
    0.012000   -0.028000   -0.010000
   -0.034000   -0.005000    0.021000
   -0.053000   -0.045000   -0.054000
   -0.019000    0.008000   -0.014000
   -0.010000    0.060000   -0.013000
    0.004000    0.011000   -0.008000
    0.030000    0.014000   -0.016000
    0.002000    0.003000   -0.001000
    0.009000   -0.009000   -0.008000
    0.000000    0.003000    0.006000
    0.000000   -0.003000   -0.004000
    0.002000   -0.002000    0.000000
    0.012000    0.017000   -0.002000
    0.003000   -0.004000    0.013000
    0.023000   -0.017000    0.011000
   -0.014000   -0.004000    0.012000
   -0.004000   -0.027000    0.036000
   -0.030000   -0.002000   -0.016000
   -0.043000    0.046000    0.028000
    0.010000    0.024000   -0.001000
   -0.024000   -0.002000    0.041000
   -0.002000    0.051000   -0.044000
    0.012000    0.005000    0.002000
   -0.004000    0.004000   -0.007000
    0.004000   -0.003000   -0.015000
    0.037000    0.001000   -0.010000
   -0.012000    0.023000   -0.032000
   -0.033000   -0.100000   -0.007000
    0.077000    0.109000    0.116000
   -0.016000   -0.108000   -0.028000
   -0.051000    0.069000    0.021000
   -0.003000   -0.107000    0.208000
    0.186000   -0.059000   -0.285000
   -0.100000   -0.120000    0.269000
    0.089000    0.108000    0.040000
    0.000000    0.251000    0.127000
    0.097000    0.030000    0.054000
    0.010000   -0.002000   -0.002000
    0.078000   -0.032000   -0.040000
    0.086000   -0.102000   -0.016000
   -0.011000   -0.279000   -0.087000
   -0.076000   -0.041000   -0.048000
   -0.067000    0.040000    0.040000
vibration   87
    0.001000   -0.000000    0.000000
   -0.006000    0.001000    0.004000
    0.026000    0.069000    0.071000
    0.053000    0.057000    0.035000
    0.114000   -0.164000    0.224000
   -0.192000    0.004000   -0.248000
    0.016000   -0.141000    0.169000
   -0.009000    0.006000    0.003000
   -0.036000   -0.001000   -0.006000
    0.007000    0.001000   -0.017000
    0.001000    0.001000   -0.007000
    0.000000    0.031000   -0.026000
    0.037000   -0.108000   -0.076000
   -0.057000    0.075000    0.145000
    0.024000   -0.073000    0.003000
   -0.005000    0.055000   -0.034000
    0.030000   -0.019000    0.041000
   -0.011000    0.024000    0.008000
    0.026000    0.004000   -0.016000
    0.041000    0.035000    0.042000
    0.019000   -0.008000    0.011000
    0.011000   -0.044000    0.018000
   -0.003000   -0.007000    0.008000
   -0.023000   -0.019000    0.002000
   -0.005000   -0.007000    0.002000
   -0.005000    0.009000    0.025000
    0.002000   -0.000000   -0.004000
   -0.003000   -0.004000   -0.004000
    0.005000   -0.002000    0.005000
    0.005000   -0.010000    0.001000
    0.004000   -0.005000    0.008000
    0.024000   -0.001000    0.014000
   -0.017000   -0.004000    0.015000
   -0.007000   -0.039000    0.033000
   -0.028000   -0.004000   -0.015000
   -0.038000    0.050000    0.032000
    0.011000    0.025000   -0.002000
   -0.025000   -0.002000    0.043000
   -0.001000    0.055000   -0.047000
    0.012000    0.005000    0.002000
   -0.005000    0.006000   -0.008000
    0.008000   -0.003000   -0.016000
    0.035000    0.003000   -0.012000
   -0.013000    0.024000   -0.032000
   -0.036000   -0.109000   -0.012000
    0.086000    0.114000    0.120000
   -0.016000   -0.111000   -0.028000
   -0.055000    0.074000    0.022000
   -0.011000   -0.114000    0.227000
    0.207000   -0.064000   -0.310000
   -0.107000   -0.129000    0.289000
   -0.080000   -0.095000   -0.035000
    0.012000   -0.228000   -0.136000
   -0.086000   -0.024000   -0.047000
   -0.000000    0.012000   -0.013000
    0.083000   -0.032000   -0.043000
    0.095000   -0.110000   -0.018000
   -0.022000   -0.314000   -0.106000
    0.067000    0.036000    0.043000
   -0.072000    0.042000    0.044000
vibration   88
    0.000000    0.000000   -0.000000
   -0.000000    0.000000    0.000000
    0.001000   -0.001000    0.005000
   -0.016000    0.003000    0.007000
   -0.024000    0.006000   -0.070000
    0.024000   -0.006000   -0.007000
    0.039000   -0.005000    0.037000
    0.011000   -0.012000    0.011000
    0.003000    0.026000   -0.022000
   -0.063000   -0.006000   -0.005000
    0.071000    0.036000   -0.017000
    0.003000    0.011000   -0.019000
    0.013000   -0.062000   -0.040000
   -0.023000    0.031000    0.065000
    0.015000   -0.043000   -0.001000
   -0.008000    0.002000    0.008000
   -0.001000   -0.001000    0.001000
    0.000000    0.001000   -0.002000
   -0.000000    0.000000    0.000000
    0.000000   -0.001000   -0.000000
    0.001000   -0.000000    0.000000
    0.002000    0.001000   -0.001000
    0.001000   -0.001000    0.000000
    0.003000   -0.000000    0.000000
   -0.001000   -0.001000    0.001000
   -0.001000   -0.002000    0.001000
   -0.001000    0.001000   -0.000000
    0.000000   -0.000000    0.002000
   -0.005000    0.003000   -0.005000
   -0.001000    0.006000   -0.010000
    0.001000   -0.001000    0.003000
    0.010000   -0.002000    0.003000
    0.003000    0.000000   -0.001000
    0.005000   -0.001000    0.004000
   -0.005000    0.001000   -0.003000
   -0.001000    0.006000   -0.005000
    0.003000   -0.003000    0.007000
   -0.005000    0.001000   -0.003000
   -0.046000   -0.023000   -0.036000
    0.051000    0.045000   -0.075000
    0.380000   -0.150000    0.100000
   -0.303000    0.029000    0.044000
    0.025000   -0.098000    0.139000
    0.026000   -0.034000    0.104000
    0.082000    0.231000   -0.032000
   -0.141000   -0.239000   -0.276000
    0.082000    0.355000    0.114000
   -0.086000   -0.016000   -0.027000
    0.217000   -0.032000   -0.209000
    0.146000    0.031000   -0.003000
   -0.102000    0.043000    0.371000
    0.005000   -0.002000   -0.001000
    0.005000   -0.006000    0.004000
    0.003000    0.003000    0.000000
   -0.001000    0.000000   -0.001000
    0.012000   -0.011000    0.003000
    0.026000    0.011000    0.002000
    0.012000    0.011000   -0.038000
   -0.003000   -0.001000   -0.002000
   -0.011000    0.007000    0.009000
vibration   89
    0.000000   -0.000000   -0.000000
   -0.000000    0.000000   -0.000000
    0.001000    0.001000    0.003000
   -0.084000    0.006000    0.035000
   -0.132000    0.044000   -0.358000
    0.143000   -0.030000   -0.010000
    0.228000   -0.009000    0.182000
    0.056000   -0.058000    0.060000
   -0.005000    0.124000   -0.111000
   -0.306000   -0.029000   -0.032000
    0.372000    0.179000   -0.092000
    0.020000    0.059000   -0.093000
    0.071000   -0.313000   -0.199000
   -0.125000    0.163000    0.332000
    0.083000   -0.236000   -0.032000
   -0.040000    0.012000    0.044000
   -0.005000    0.000000    0.002000
    0.002000    0.005000   -0.006000
   -0.005000   -0.002000    0.003000
   -0.001000   -0.007000    0.003000
    0.004000   -0.001000    0.001000
    0.005000    0.003000   -0.003000
    0.001000    0.003000   -0.002000
    0.010000    0.004000   -0.003000
   -0.005000   -0.005000    0.004000
   -0.001000   -0.009000    0.006000
    0.001000    0.002000   -0.000000
   -0.001000   -0.000000    0.001000
   -0.003000    0.001000   -0.001000
   -0.003000    0.001000   -0.001000
    0.000000    0.001000   -0.001000
   -0.000000    0.001000   -0.002000
    0.003000    0.001000   -0.001000
    0.004000   -0.000000   -0.000000
    0.000000   -0.001000    0.001000
    0.000000   -0.001000    0.001000
   -0.000000   -0.002000    0.003000
   -0.000000    0.000000   -0.001000
    0.011000    0.001000    0.005000
   -0.013000   -0.021000    0.012000
   -0.066000    0.049000   -0.017000
    0.096000   -0.001000    0.003000
   -0.055000    0.037000   -0.034000
    0.005000    0.003000   -0.019000
   -0.003000   -0.007000    0.031000
    0.005000    0.032000    0.043000
   -0.034000   -0.070000   -0.034000
    0.015000    0.012000    0.008000
   -0.042000   -0.005000    0.066000
   -0.020000   -0.012000   -0.026000
    0.013000   -0.024000   -0.062000
    0.023000   -0.011000   -0.007000
    0.023000   -0.035000    0.018000
    0.011000    0.011000   -0.001000
   -0.001000   -0.001000    0.000000
    0.001000   -0.001000    0.002000
   -0.011000    0.007000   -0.003000
   -0.004000    0.011000    0.012000
   -0.010000   -0.006000   -0.009000
    0.002000   -0.001000   -0.002000
vibration   90
   -0.000000   -0.000000    0.000000
    0.000000    0.001000   -0.001000
    0.000000   -0.001000    0.000000
   -0.004000    0.020000    0.016000
    0.003000   -0.037000   -0.020000
   -0.018000   -0.003000   -0.069000
    0.061000   -0.043000    0.091000
    0.018000   -0.039000   -0.008000
    0.140000    0.078000   -0.037000
   -0.149000   -0.003000    0.039000
    0.034000    0.080000    0.009000
   -0.026000   -0.006000   -0.008000
    0.068000   -0.031000   -0.065000
    0.051000   -0.016000   -0.010000
   -0.023000    0.060000    0.089000
   -0.017000   -0.004000   -0.004000
    0.003000    0.004000   -0.003000
    0.001000   -0.012000    0.012000
    0.002000   -0.005000    0.003000
    0.014000   -0.014000    0.015000
   -0.021000    0.001000   -0.002000
   -0.029000   -0.017000    0.013000
   -0.003000    0.009000   -0.007000
   -0.002000    0.011000   -0.009000
    0.018000    0.008000   -0.007000
    0.038000   -0.003000    0.008000
    0.005000   -0.006000    0.003000
   -0.005000    0.003000   -0.012000
    0.046000   -0.017000    0.033000
    0.045000   -0.027000    0.035000
   -0.004000    0.003000   -0.006000
   -0.031000    0.003000   -0.006000
   -0.043000   -0.005000    0.013000
   -0.060000    0.013000   -0.023000
    0.022000   -0.004000    0.008000
    0.013000   -0.015000    0.012000
   -0.009000    0.030000   -0.057000
    0.015000   -0.006000    0.011000
   -0.030000    0.025000    0.027000
    0.032000    0.105000    0.017000
   -0.034000   -0.181000   -0.013000
   -0.343000   -0.037000   -0.093000
    0.427000   -0.158000    0.078000
   -0.089000    0.038000   -0.014000
   -0.114000   -0.343000   -0.218000
    0.207000    0.140000    0.112000
    0.168000    0.009000    0.109000
    0.020000   -0.062000   -0.025000
    0.060000    0.079000   -0.227000
   -0.093000    0.045000    0.202000
    0.055000    0.111000   -0.110000
    0.016000    0.027000   -0.005000
    0.011000    0.023000    0.013000
   -0.010000   -0.013000    0.004000
    0.003000   -0.000000    0.005000
   -0.047000    0.042000   -0.027000
    0.042000   -0.086000    0.044000
    0.019000   -0.104000   -0.003000
    0.002000    0.003000    0.000000
    0.015000   -0.013000   -0.007000
vibration   91
    0.000000    0.000000   -0.000000
   -0.001000   -0.000000   -0.001000
    0.007000    0.018000    0.018000
   -0.023000   -0.062000   -0.035000
   -0.064000    0.141000   -0.081000
    0.118000   -0.003000    0.219000
   -0.075000    0.135000   -0.207000
   -0.032000    0.097000    0.046000
   -0.423000   -0.189000    0.070000
    0.340000   -0.003000   -0.129000
    0.043000   -0.171000   -0.063000
    0.088000    0.041000   -0.008000
   -0.165000   -0.018000    0.118000
   -0.200000    0.107000    0.149000
    0.102000   -0.282000   -0.304000
    0.031000    0.019000    0.029000
   -0.007000   -0.006000    0.009000
    0.001000    0.038000   -0.037000
   -0.017000   -0.007000    0.008000
   -0.003000   -0.021000    0.012000
    0.034000   -0.006000    0.006000
    0.043000    0.016000   -0.011000
    0.001000    0.008000   -0.005000
    0.020000    0.008000   -0.009000
   -0.032000   -0.027000    0.019000
   -0.025000   -0.029000    0.032000
    0.007000    0.008000   -0.003000
   -0.007000   -0.000000   -0.000000
    0.008000   -0.005000    0.011000
   -0.010000   -0.019000    0.027000
   -0.000000    0.006000   -0.013000
   -0.014000    0.008000   -0.013000
   -0.005000   -0.001000    0.004000
   -0.005000   -0.002000    0.002000
    0.010000   -0.005000    0.009000
   -0.004000   -0.015000    0.024000
   -0.004000    0.009000   -0.018000
    0.003000   -0.000000    0.002000
   -0.010000    0.007000    0.008000
    0.011000    0.034000    0.005000
   -0.008000   -0.059000   -0.003000
   -0.111000   -0.012000   -0.029000
    0.136000   -0.051000    0.026000
   -0.028000    0.012000   -0.003000
   -0.035000   -0.106000   -0.069000
    0.064000    0.042000    0.033000
    0.058000    0.008000    0.037000
    0.006000   -0.020000   -0.008000
    0.022000    0.025000   -0.074000
   -0.030000    0.015000    0.066000
    0.017000    0.036000   -0.032000
   -0.041000   -0.087000    0.008000
   -0.021000   -0.093000   -0.039000
    0.028000    0.039000   -0.016000
   -0.001000   -0.004000    0.004000
   -0.012000    0.012000   -0.009000
    0.014000   -0.027000    0.012000
    0.006000   -0.034000   -0.002000
   -0.005000   -0.008000   -0.001000
    0.004000   -0.003000   -0.001000
vibration   92
    0.000000   -0.000000    0.000000
    0.001000   -0.000000    0.000000
   -0.000000    0.004000   -0.004000
   -0.001000   -0.008000   -0.003000
   -0.005000    0.015000   -0.005000
    0.013000   -0.001000    0.026000
   -0.011000    0.014000   -0.024000
   -0.003000    0.012000    0.006000
   -0.049000   -0.022000    0.008000
    0.040000   -0.000000   -0.016000
    0.007000   -0.020000   -0.008000
    0.010000    0.004000    0.000000
   -0.022000    0.002000    0.018000
   -0.023000    0.011000    0.014000
    0.011000   -0.030000   -0.035000
    0.002000    0.001000    0.001000
    0.004000    0.005000    0.001000
    0.019000    0.009000   -0.004000
   -0.002000   -0.063000    0.049000
    0.240000   -0.253000    0.236000
   -0.129000   -0.009000    0.001000
   -0.194000   -0.148000    0.113000
    0.005000    0.096000   -0.079000
    0.132000    0.137000   -0.092000
    0.093000    0.009000   -0.001000
    0.381000   -0.233000    0.157000
   -0.012000   -0.016000    0.014000
   -0.017000    0.010000   -0.016000
    0.085000   -0.004000    0.004000
    0.310000    0.093000   -0.251000
    0.011000   -0.042000    0.089000
    0.098000   -0.057000    0.106000
   -0.111000   -0.002000    0.002000
   -0.185000    0.084000   -0.134000
   -0.001000    0.029000   -0.051000
    0.171000    0.135000   -0.254000
    0.013000   -0.004000   -0.002000
    0.006000   -0.007000    0.002000
    0.002000   -0.001000   -0.003000
   -0.003000   -0.014000   -0.006000
    0.022000    0.022000    0.006000
    0.040000    0.007000    0.017000
   -0.065000    0.020000   -0.006000
    0.014000   -0.005000    0.000000
    0.017000    0.052000    0.036000
   -0.031000   -0.018000   -0.012000
   -0.028000   -0.007000   -0.019000
   -0.005000    0.014000    0.001000
   -0.005000   -0.016000    0.038000
    0.025000   -0.008000   -0.049000
   -0.013000   -0.022000    0.028000
   -0.008000   -0.009000   -0.003000
   -0.005000   -0.016000   -0.006000
   -0.020000    0.001000   -0.012000
   -0.006000    0.004000    0.001000
   -0.020000    0.004000    0.011000
   -0.010000    0.007000    0.009000
   -0.004000    0.017000    0.017000
    0.006000    0.005000    0.003000
    0.009000   -0.007000   -0.006000
vibration   93
   -0.000000    0.000000   -0.000000
    0.000000    0.000000   -0.002000
   -0.003000   -0.008000   -0.008000
    0.020000    0.050000    0.001000
    0.054000   -0.091000    0.085000
   -0.114000    0.016000   -0.170000
   -0.003000   -0.076000    0.085000
   -0.004000   -0.002000   -0.023000
    0.078000    0.006000    0.013000
    0.018000    0.009000    0.030000
   -0.088000   -0.011000    0.030000
   -0.021000    0.002000   -0.006000
    0.043000   -0.030000   -0.047000
    0.027000    0.003000    0.020000
   -0.016000    0.044000    0.075000
    0.003000    0.007000   -0.008000
   -0.017000   -0.013000    0.002000
    0.022000    0.054000   -0.053000
   -0.051000   -0.050000    0.041000
    0.048000   -0.133000    0.112000
    0.010000   -0.003000    0.000000
    0.021000    0.039000   -0.032000
    0.010000    0.051000   -0.040000
    0.149000    0.080000   -0.054000
   -0.032000   -0.041000    0.032000
    0.008000   -0.083000    0.044000
    0.037000    0.009000   -0.003000
   -0.031000    0.004000   -0.014000
    0.041000   -0.034000    0.065000
   -0.068000   -0.073000    0.201000
   -0.027000    0.044000   -0.089000
   -0.245000    0.059000   -0.115000
    0.003000    0.001000    0.009000
   -0.006000    0.010000   -0.034000
    0.075000   -0.045000    0.079000
   -0.088000   -0.157000    0.261000
   -0.046000    0.057000   -0.104000
    0.031000   -0.027000    0.016000
   -0.000000    0.009000   -0.012000
   -0.000000   -0.024000   -0.037000
    0.148000    0.019000    0.040000
    0.013000    0.030000    0.057000
   -0.176000    0.032000    0.020000
    0.040000   -0.003000   -0.015000
    0.039000    0.120000    0.118000
   -0.057000    0.006000    0.029000
   -0.099000   -0.081000   -0.076000
   -0.033000    0.085000   -0.015000
   -0.001000   -0.095000    0.185000
    0.174000   -0.043000   -0.313000
   -0.079000   -0.119000    0.179000
    0.032000   -0.058000    0.075000
    0.013000   -0.075000    0.141000
    0.050000    0.048000   -0.003000
    0.004000   -0.003000    0.002000
   -0.088000    0.072000   -0.025000
   -0.043000   -0.056000    0.146000
    0.006000   -0.014000    0.243000
   -0.052000   -0.021000   -0.041000
    0.082000   -0.044000   -0.066000
vibration   94
    0.000000   -0.000000    0.000000
    0.003000   -0.001000    0.002000
   -0.008000    0.011000   -0.028000
   -0.029000   -0.090000   -0.001000
   -0.086000    0.157000   -0.129000
    0.197000   -0.028000    0.306000
   -0.016000    0.134000   -0.162000
    0.004000    0.003000    0.038000
   -0.136000   -0.013000   -0.020000
   -0.030000   -0.015000   -0.051000
    0.141000    0.015000   -0.049000
    0.033000   -0.009000    0.017000
   -0.083000    0.073000    0.096000
   -0.037000   -0.018000   -0.057000
    0.020000   -0.052000   -0.119000
   -0.001000   -0.013000    0.008000
    0.033000    0.025000   -0.004000
   -0.032000   -0.097000    0.098000
    0.058000    0.056000   -0.047000
   -0.099000    0.188000   -0.153000
   -0.024000    0.007000   -0.005000
   -0.048000   -0.067000    0.053000
   -0.023000   -0.051000    0.041000
   -0.205000   -0.086000    0.060000
    0.058000    0.063000   -0.050000
   -0.043000    0.159000   -0.104000
   -0.001000   -0.026000    0.011000
    0.014000    0.007000   -0.024000
    0.052000   -0.020000    0.038000
    0.016000   -0.051000    0.079000
   -0.013000    0.004000   -0.007000
   -0.078000    0.009000   -0.010000
   -0.034000   -0.003000    0.010000
   -0.064000    0.029000   -0.057000
    0.028000   -0.008000    0.015000
   -0.020000   -0.045000    0.062000
   -0.022000    0.040000   -0.075000
    0.025000   -0.022000    0.012000
   -0.002000    0.005000   -0.007000
    0.001000   -0.016000   -0.028000
    0.114000    0.010000    0.031000
    0.003000    0.022000    0.042000
   -0.126000    0.020000    0.017000
    0.029000   -0.002000   -0.011000
    0.028000    0.087000    0.088000
   -0.044000    0.004000    0.021000
   -0.067000   -0.057000   -0.053000
   -0.024000    0.063000   -0.012000
    0.007000   -0.070000    0.131000
    0.127000   -0.031000   -0.231000
   -0.058000   -0.089000    0.130000
   -0.060000    0.110000   -0.139000
   -0.031000    0.146000   -0.251000
   -0.100000   -0.093000    0.005000
    0.017000    0.004000    0.005000
   -0.076000    0.056000   -0.016000
   -0.032000   -0.040000    0.109000
    0.003000   -0.009000    0.178000
    0.097000    0.042000    0.077000
    0.063000   -0.035000   -0.049000
vibration   95
    0.000000   -0.000000    0.001000
    0.000000   -0.000000    0.002000
   -0.001000    0.002000   -0.001000
   -0.008000   -0.026000    0.001000
   -0.023000    0.043000   -0.034000
    0.054000   -0.009000    0.085000
   -0.002000    0.036000   -0.043000
    0.003000   -0.000000    0.010000
   -0.033000   -0.001000   -0.007000
   -0.012000   -0.004000   -0.014000
    0.042000    0.007000   -0.014000
    0.009000   -0.003000    0.006000
   -0.022000    0.023000    0.028000
   -0.009000   -0.007000   -0.021000
    0.005000   -0.012000   -0.033000
   -0.002000   -0.005000    0.001000
    0.013000    0.005000    0.003000
    0.016000   -0.023000    0.026000
   -0.002000   -0.064000    0.051000
    0.206000   -0.227000    0.217000
   -0.116000    0.001000   -0.009000
   -0.171000   -0.113000    0.080000
    0.023000    0.079000   -0.068000
    0.251000    0.152000   -0.075000
    0.077000    0.016000    0.000000
    0.198000   -0.153000   -0.025000
    0.009000   -0.013000    0.009000
   -0.004000   -0.008000    0.016000
   -0.088000   -0.003000   -0.003000
   -0.230000    0.034000    0.212000
   -0.037000    0.056000   -0.108000
   -0.307000    0.063000   -0.155000
    0.131000    0.009000   -0.014000
    0.211000   -0.079000    0.127000
    0.014000   -0.048000    0.083000
   -0.209000   -0.185000    0.348000
   -0.018000   -0.007000    0.026000
   -0.012000    0.007000   -0.001000
    0.001000   -0.004000    0.001000
   -0.001000    0.006000    0.009000
   -0.036000   -0.005000   -0.010000
   -0.004000   -0.007000   -0.015000
    0.041000   -0.007000   -0.005000
   -0.009000    0.001000    0.005000
   -0.008000   -0.027000   -0.029000
    0.013000   -0.004000   -0.011000
    0.026000    0.024000    0.020000
    0.006000   -0.020000    0.004000
    0.002000    0.021000   -0.043000
   -0.039000    0.010000    0.073000
    0.017000    0.027000   -0.036000
   -0.020000    0.035000   -0.045000
   -0.011000    0.046000   -0.081000
   -0.056000   -0.030000   -0.007000
   -0.000000    0.026000   -0.036000
    0.053000   -0.022000   -0.005000
    0.014000    0.014000   -0.040000
   -0.000000   -0.000000   -0.066000
    0.035000    0.019000    0.025000
   -0.027000    0.019000    0.018000
vibration   96
    0.001000    0.000000   -0.000000
    0.000000   -0.000000    0.000000
   -0.001000    0.000000   -0.004000
   -0.003000   -0.013000    0.002000
   -0.010000    0.021000   -0.013000
    0.026000   -0.005000    0.041000
    0.003000    0.016000   -0.016000
    0.001000   -0.008000    0.003000
    0.006000    0.012000   -0.009000
   -0.031000   -0.003000    0.002000
    0.015000    0.016000   -0.002000
   -0.001000   -0.006000    0.004000
    0.000000    0.017000    0.008000
    0.010000   -0.014000   -0.026000
   -0.005000    0.014000   -0.001000
    0.000000    0.004000   -0.002000
    0.005000   -0.012000    0.013000
    0.038000    0.002000    0.005000
   -0.017000   -0.065000    0.051000
    0.165000   -0.209000    0.194000
    0.004000    0.028000   -0.025000
    0.094000    0.275000   -0.221000
    0.041000    0.011000   -0.006000
    0.432000    0.077000   -0.059000
   -0.075000   -0.015000    0.008000
   -0.262000    0.140000   -0.096000
    0.014000    0.031000   -0.029000
    0.003000   -0.018000    0.033000
   -0.060000    0.005000   -0.005000
   -0.199000   -0.061000    0.148000
    0.040000   -0.006000    0.007000
    0.411000   -0.038000    0.041000
   -0.001000   -0.016000    0.026000
    0.086000   -0.119000    0.230000
   -0.016000    0.035000   -0.061000
    0.129000    0.119000   -0.237000
    0.029000   -0.002000   -0.006000
    0.004000    0.003000   -0.008000
   -0.001000   -0.003000    0.004000
    0.001000    0.004000   -0.004000
    0.015000   -0.010000    0.004000
   -0.022000    0.002000    0.002000
    0.001000   -0.006000    0.009000
   -0.000000    0.003000   -0.004000
   -0.003000   -0.007000    0.006000
    0.006000    0.014000    0.015000
   -0.002000   -0.015000   -0.004000
   -0.003000    0.009000   -0.004000
    0.005000   -0.010000    0.014000
    0.018000   -0.003000   -0.034000
   -0.007000   -0.013000    0.013000
   -0.010000    0.026000   -0.031000
   -0.009000    0.059000   -0.068000
   -0.036000   -0.034000    0.009000
   -0.034000   -0.001000    0.001000
   -0.033000    0.023000   -0.013000
   -0.005000   -0.012000    0.028000
    0.000000   -0.018000    0.051000
    0.024000    0.016000    0.015000
    0.018000   -0.013000   -0.010000
vibration   97
   -0.000000    0.001000   -0.001000
    0.000000    0.000000    0.001000
   -0.002000   -0.002000   -0.003000
   -0.004000   -0.014000    0.002000
   -0.012000    0.023000   -0.016000
    0.027000   -0.006000    0.042000
    0.004000    0.018000   -0.018000
    0.001000   -0.009000    0.002000
    0.012000    0.014000   -0.010000
   -0.037000   -0.003000    0.005000
    0.012000    0.019000    0.000000
   -0.002000   -0.008000    0.004000
    0.004000    0.017000    0.005000
    0.015000   -0.017000   -0.030000
   -0.007000    0.018000    0.003000
    0.001000    0.005000   -0.001000
    0.003000   -0.022000    0.017000
    0.048000    0.007000    0.001000
   -0.037000   -0.046000    0.036000
    0.055000   -0.121000    0.109000
    0.036000    0.029000   -0.023000
    0.167000    0.376000   -0.299000
   -0.001000    0.004000    0.000000
    0.081000    0.003000   -0.024000
   -0.078000   -0.021000    0.009000
   -0.201000    0.132000    0.004000
    0.071000    0.019000   -0.019000
   -0.074000    0.017000   -0.025000
    0.096000   -0.006000    0.014000
    0.230000   -0.017000   -0.179000
   -0.007000    0.001000   -0.003000
   -0.160000    0.024000   -0.008000
   -0.040000    0.020000   -0.036000
   -0.241000    0.258000   -0.490000
    0.045000   -0.037000    0.061000
   -0.070000   -0.100000    0.206000
   -0.058000    0.005000    0.004000
   -0.002000   -0.012000    0.019000
   -0.001000    0.006000   -0.005000
   -0.001000   -0.008000    0.006000
   -0.020000    0.019000   -0.005000
    0.039000   -0.003000   -0.000000
   -0.008000    0.012000   -0.015000
    0.002000   -0.007000    0.007000
    0.006000    0.016000   -0.006000
   -0.016000   -0.025000   -0.027000
    0.000000    0.024000    0.004000
    0.004000   -0.015000    0.007000
   -0.006000    0.016000   -0.024000
   -0.029000    0.005000    0.054000
    0.012000    0.021000   -0.023000
   -0.011000    0.031000   -0.035000
   -0.010000    0.078000   -0.086000
   -0.032000   -0.036000    0.014000
    0.003000   -0.008000    0.010000
    0.046000   -0.037000    0.026000
    0.008000    0.023000   -0.048000
   -0.002000    0.038000   -0.097000
    0.026000    0.016000    0.016000
   -0.030000    0.021000    0.016000
vibration   98
   -0.000000   -0.000000    0.000000
    0.000000   -0.000000    0.000000
   -0.000000    0.001000   -0.002000
   -0.001000   -0.003000    0.001000
   -0.002000    0.005000   -0.002000
    0.007000   -0.001000    0.011000
    0.002000    0.004000   -0.003000
    0.000000   -0.002000    0.001000
    0.000000    0.004000   -0.003000
   -0.009000   -0.001000    0.000000
    0.005000    0.005000   -0.000000
   -0.000000   -0.002000    0.001000
    0.000000    0.005000    0.002000
    0.002000   -0.004000   -0.007000
   -0.001000    0.004000   -0.001000
    0.000000    0.004000   -0.002000
    0.002000    0.002000    0.003000
    0.019000    0.009000   -0.006000
    0.003000   -0.005000    0.001000
    0.168000   -0.134000    0.125000
    0.010000    0.022000   -0.017000
    0.141000    0.360000   -0.293000
   -0.025000   -0.008000    0.005000
   -0.428000   -0.079000    0.060000
   -0.004000   -0.002000    0.002000
    0.150000   -0.131000    0.097000
   -0.012000   -0.009000    0.009000
   -0.008000    0.006000   -0.009000
   -0.004000    0.002000   -0.003000
    0.126000    0.062000   -0.153000
   -0.024000    0.002000   -0.004000
   -0.403000    0.043000   -0.038000
    0.011000   -0.010000    0.021000
    0.165000   -0.195000    0.362000
    0.001000    0.004000   -0.004000
    0.132000    0.075000   -0.159000
    0.020000   -0.007000    0.006000
    0.002000   -0.002000   -0.002000
    0.000000   -0.002000    0.002000
    0.000000    0.001000   -0.002000
    0.005000   -0.004000    0.001000
   -0.007000    0.001000    0.001000
    0.000000   -0.002000    0.003000
   -0.000000    0.001000   -0.001000
   -0.001000   -0.003000    0.002000
    0.002000    0.004000    0.004000
   -0.000000   -0.005000   -0.001000
   -0.001000    0.002000   -0.001000
    0.002000   -0.003000    0.003000
    0.005000   -0.001000   -0.010000
   -0.002000   -0.004000    0.003000
   -0.001000    0.004000   -0.006000
   -0.001000    0.008000   -0.010000
   -0.004000   -0.012000    0.006000
    0.011000   -0.001000   -0.000000
   -0.006000    0.009000   -0.007000
   -0.001000   -0.002000    0.006000
   -0.000000   -0.003000    0.009000
    0.004000    0.002000    0.002000
    0.003000   -0.002000   -0.001000
vibration   99
    0.000000   -0.000000    0.000000
   -0.000000   -0.000000    0.000000
    0.001000    0.001000    0.002000
    0.001000    0.002000    0.000000
    0.003000   -0.004000    0.004000
   -0.003000    0.001000   -0.005000
   -0.000000   -0.003000    0.004000
    0.000000    0.002000    0.001000
   -0.006000   -0.002000    0.001000
    0.007000   -0.000000   -0.003000
    0.003000   -0.003000   -0.002000
    0.002000    0.002000    0.000000
   -0.004000   -0.001000    0.002000
   -0.005000    0.003000    0.005000
    0.002000   -0.004000   -0.005000
   -0.002000   -0.000000   -0.002000
    0.002000    0.013000   -0.005000
   -0.003000    0.003000   -0.004000
    0.024000    0.005000   -0.006000
    0.223000   -0.149000    0.141000
   -0.009000    0.015000   -0.013000
    0.081000    0.248000   -0.206000
   -0.014000   -0.006000    0.002000
   -0.409000   -0.067000    0.065000
    0.024000    0.010000   -0.002000
    0.194000   -0.170000    0.050000
   -0.057000   -0.019000    0.018000
    0.059000   -0.014000    0.019000
   -0.027000    0.000000   -0.006000
   -0.193000   -0.025000    0.216000
    0.017000   -0.000000    0.003000
    0.457000   -0.055000    0.037000
    0.008000    0.010000   -0.019000
   -0.120000    0.165000   -0.304000
   -0.025000    0.001000   -0.004000
   -0.216000   -0.105000    0.218000
    0.001000    0.005000   -0.004000
   -0.003000    0.010000   -0.006000
    0.001000   -0.002000   -0.001000
   -0.000000    0.002000   -0.000000
   -0.001000   -0.004000   -0.000000
   -0.008000   -0.000000   -0.002000
    0.005000   -0.002000    0.002000
   -0.001000    0.002000   -0.001000
   -0.002000   -0.005000   -0.001000
    0.005000    0.005000    0.005000
    0.003000   -0.002000    0.001000
   -0.001000    0.003000   -0.001000
    0.001000   -0.003000    0.005000
    0.003000   -0.001000   -0.008000
   -0.002000   -0.004000    0.005000
    0.003000   -0.006000    0.007000
    0.003000   -0.027000    0.025000
    0.005000    0.001000   -0.001000
    0.000000   -0.001000    0.002000
   -0.006000    0.001000   -0.002000
   -0.002000   -0.004000    0.009000
    0.000000   -0.014000    0.026000
   -0.006000   -0.004000   -0.004000
    0.006000   -0.004000   -0.004000
vibration  100
    0.000000    0.000000    0.000000
    0.000000    0.000000    0.000000
   -0.005000   -0.009000   -0.011000
   -0.014000    0.001000   -0.007000
   -0.022000    0.009000   -0.054000
   -0.002000   -0.005000   -0.029000
    0.003000    0.012000   -0.012000
   -0.012000   -0.002000   -0.013000
    0.025000   -0.018000    0.020000
   -0.006000    0.008000    0.032000
   -0.058000   -0.011000    0.016000
   -0.018000   -0.000000   -0.011000
    0.039000   -0.024000   -0.045000
    0.045000   -0.001000    0.018000
   -0.007000    0.012000    0.064000
    0.040000   -0.018000    0.034000
   -0.011000   -0.073000    0.041000
    0.042000    0.028000   -0.026000
   -0.060000    0.003000    0.000000
   -0.258000    0.153000   -0.146000
    0.009000   -0.008000    0.007000
   -0.017000   -0.067000    0.057000
   -0.052000    0.034000   -0.030000
   -0.443000   -0.028000    0.026000
    0.046000   -0.053000    0.048000
    0.219000   -0.222000    0.115000
    0.169000    0.001000    0.000000
   -0.157000   -0.006000    0.028000
   -0.046000   -0.028000    0.057000
   -0.157000   -0.036000    0.205000
    0.044000    0.020000   -0.045000
    0.433000   -0.023000   -0.016000
   -0.003000   -0.002000    0.005000
    0.027000   -0.034000    0.065000
    0.054000    0.000000   -0.005000
    0.222000    0.096000   -0.194000
   -0.040000    0.009000   -0.014000
    0.011000   -0.030000    0.027000
   -0.011000    0.006000    0.013000
    0.003000   -0.006000   -0.004000
    0.019000    0.008000    0.004000
    0.017000    0.006000    0.013000
   -0.016000    0.001000    0.003000
    0.006000   -0.004000   -0.002000
    0.005000    0.011000    0.013000
   -0.020000   -0.008000   -0.004000
   -0.017000   -0.007000   -0.013000
    0.004000   -0.006000   -0.002000
    0.001000    0.008000   -0.017000
   -0.003000   -0.001000    0.007000
    0.008000    0.010000   -0.020000
   -0.016000    0.025000   -0.031000
   -0.021000    0.188000   -0.178000
    0.001000    0.007000    0.006000
   -0.009000    0.039000   -0.058000
    0.006000   -0.000000    0.007000
    0.006000    0.009000   -0.023000
   -0.004000    0.045000   -0.092000
    0.020000    0.015000    0.013000
   -0.013000    0.010000    0.007000
vibration  101
    0.002000   -0.000000    0.000000
    0.000000    0.001000   -0.001000
   -0.008000   -0.023000   -0.015000
   -0.049000    0.041000   -0.013000
   -0.056000   -0.056000   -0.197000
   -0.027000   -0.015000   -0.209000
    0.030000   -0.014000    0.047000
   -0.045000    0.033000   -0.030000
   -0.027000   -0.129000    0.105000
    0.086000    0.028000    0.054000
   -0.178000   -0.126000    0.024000
   -0.056000    0.031000   -0.035000
    0.089000   -0.102000   -0.132000
    0.104000    0.056000    0.167000
   -0.007000   -0.009000    0.230000
    0.147000   -0.134000    0.084000
   -0.014000   -0.110000    0.070000
   -0.003000    0.029000   -0.029000
    0.001000    0.013000   -0.009000
    0.038000   -0.017000    0.011000
    0.011000   -0.012000    0.011000
    0.004000   -0.037000    0.027000
    0.010000   -0.013000    0.011000
    0.098000   -0.001000    0.000000
   -0.023000   -0.010000    0.007000
    0.074000   -0.088000    0.077000
   -0.043000    0.036000   -0.028000
    0.058000   -0.015000    0.028000
   -0.002000    0.017000   -0.034000
    0.114000    0.067000   -0.172000
   -0.016000   -0.004000    0.008000
   -0.093000    0.007000    0.002000
    0.005000    0.005000   -0.010000
   -0.006000    0.018000   -0.034000
   -0.028000   -0.002000    0.005000
   -0.118000   -0.050000    0.111000
    0.032000   -0.015000    0.023000
   -0.024000    0.068000   -0.069000
    0.053000    0.049000   -0.063000
   -0.016000   -0.008000    0.020000
   -0.085000    0.044000   -0.018000
    0.027000   -0.020000   -0.028000
   -0.002000    0.041000   -0.057000
   -0.023000   -0.007000    0.020000
   -0.007000   -0.018000   -0.099000
    0.048000   -0.034000   -0.056000
    0.040000    0.062000    0.043000
   -0.018000   -0.011000    0.013000
    0.007000    0.002000   -0.012000
   -0.011000    0.023000    0.079000
   -0.017000    0.035000    0.069000
   -0.031000    0.047000   -0.048000
   -0.044000    0.405000   -0.365000
    0.019000    0.033000   -0.006000
   -0.010000   -0.015000    0.017000
    0.001000   -0.011000   -0.000000
   -0.015000   -0.032000    0.054000
    0.016000   -0.138000    0.260000
    0.027000    0.020000    0.019000
    0.025000   -0.021000   -0.013000
vibration  102
   -0.000000   -0.000000    0.001000
    0.001000   -0.001000   -0.000000
   -0.000000   -0.002000   -0.005000
   -0.033000    0.030000    0.009000
   -0.029000   -0.062000   -0.115000
    0.032000   -0.017000   -0.130000
    0.069000   -0.016000    0.078000
   -0.028000    0.026000    0.004000
   -0.097000   -0.077000    0.048000
    0.040000    0.003000   -0.022000
   -0.057000   -0.094000   -0.005000
   -0.033000    0.022000   -0.004000
    0.032000   -0.017000   -0.042000
    0.041000    0.038000    0.103000
   -0.014000    0.026000    0.132000
    0.098000   -0.082000   -0.013000
   -0.001000   -0.012000    0.008000
   -0.010000   -0.001000   -0.000000
    0.009000    0.003000   -0.002000
    0.047000   -0.027000    0.024000
    0.001000   -0.000000    0.000000
    0.002000   -0.000000   -0.000000
    0.006000   -0.005000    0.004000
    0.050000    0.002000   -0.001000
   -0.005000    0.006000   -0.005000
   -0.021000    0.021000   -0.010000
   -0.025000    0.001000   -0.001000
    0.023000    0.002000   -0.007000
    0.004000    0.003000   -0.006000
    0.018000    0.003000   -0.024000
   -0.004000   -0.003000    0.007000
   -0.049000    0.001000    0.004000
    0.001000    0.001000   -0.002000
   -0.008000    0.011000   -0.023000
   -0.012000    0.001000    0.000000
   -0.048000   -0.022000    0.038000
    0.008000   -0.009000    0.012000
    0.011000   -0.036000    0.038000
   -0.176000   -0.219000    0.073000
    0.051000    0.069000   -0.021000
    0.145000   -0.225000    0.033000
   -0.138000    0.005000   -0.032000
    0.209000   -0.154000    0.155000
    0.058000    0.052000   -0.038000
    0.021000    0.064000    0.259000
   -0.044000    0.167000    0.225000
   -0.050000   -0.110000   -0.067000
    0.061000    0.078000   -0.011000
   -0.079000   -0.031000    0.189000
   -0.031000   -0.094000   -0.300000
    0.027000   -0.212000   -0.204000
   -0.010000    0.011000   -0.003000
   -0.015000    0.125000   -0.099000
    0.006000    0.010000   -0.004000
    0.001000   -0.007000    0.011000
   -0.007000    0.021000   -0.019000
    0.015000    0.049000   -0.040000
   -0.012000    0.194000   -0.282000
    0.004000    0.003000    0.005000
   -0.014000    0.013000    0.011000
vibration  103
    0.002000    0.000000   -0.000000
    0.001000    0.001000    0.000000
    0.000000   -0.011000    0.003000
    0.032000   -0.070000   -0.032000
    0.002000    0.179000    0.126000
   -0.034000    0.016000    0.224000
   -0.101000    0.097000   -0.201000
    0.024000   -0.068000   -0.033000
    0.233000    0.131000   -0.071000
   -0.131000    0.007000    0.124000
   -0.014000    0.194000    0.053000
    0.021000   -0.053000   -0.011000
    0.047000    0.016000   -0.020000
    0.040000   -0.094000   -0.185000
   -0.000000    0.000000   -0.134000
   -0.083000    0.188000    0.089000
   -0.013000   -0.068000    0.043000
    0.027000    0.060000   -0.051000
   -0.029000    0.008000   -0.007000
   -0.124000    0.085000   -0.076000
    0.014000   -0.018000    0.015000
   -0.003000   -0.065000    0.056000
   -0.003000   -0.007000    0.005000
    0.038000   -0.002000    0.001000
   -0.025000   -0.028000    0.022000
    0.184000   -0.202000    0.159000
    0.009000    0.054000   -0.044000
    0.021000   -0.029000    0.061000
   -0.024000    0.016000   -0.030000
    0.150000    0.102000   -0.236000
   -0.006000    0.003000   -0.007000
    0.026000    0.003000   -0.005000
    0.011000    0.009000   -0.018000
   -0.008000    0.032000   -0.061000
   -0.025000   -0.004000    0.010000
   -0.109000   -0.052000    0.109000
    0.033000   -0.034000    0.052000
   -0.025000    0.062000   -0.066000
   -0.032000   -0.129000   -0.070000
    0.009000    0.050000    0.024000
   -0.060000   -0.124000   -0.012000
   -0.080000   -0.044000   -0.103000
    0.182000   -0.053000    0.021000
    0.005000    0.036000    0.012000
    0.005000    0.025000    0.041000
    0.057000    0.076000    0.075000
    0.056000    0.031000    0.040000
    0.014000    0.051000    0.017000
   -0.074000   -0.036000    0.175000
   -0.047000   -0.036000   -0.115000
   -0.018000   -0.133000   -0.008000
   -0.013000   -0.023000   -0.029000
   -0.007000    0.029000   -0.103000
    0.008000   -0.014000    0.019000
   -0.019000   -0.004000   -0.001000
    0.004000    0.003000   -0.016000
   -0.016000    0.009000    0.043000
    0.008000   -0.055000    0.187000
    0.019000    0.014000    0.008000
    0.026000   -0.019000   -0.012000
vibration  104
   -0.000000   -0.000000    0.001000
    0.000000    0.000000   -0.002000
   -0.001000    0.002000   -0.006000
    0.018000   -0.021000   -0.050000
   -0.001000    0.091000    0.042000
   -0.120000    0.025000    0.037000
   -0.142000    0.040000   -0.161000
    0.003000   -0.023000   -0.061000
    0.223000    0.010000    0.033000
    0.025000    0.038000    0.163000
   -0.126000    0.076000    0.053000
    0.003000   -0.012000   -0.045000
    0.059000   -0.103000   -0.096000
    0.059000   -0.019000   -0.019000
    0.026000   -0.086000   -0.012000
   -0.029000    0.052000    0.172000
   -0.007000   -0.045000    0.031000
   -0.019000    0.024000   -0.023000
    0.006000    0.011000   -0.010000
    0.083000   -0.046000    0.044000
    0.009000   -0.007000    0.006000
   -0.001000   -0.041000    0.032000
    0.011000   -0.009000    0.007000
    0.066000   -0.001000    0.002000
   -0.012000    0.002000   -0.002000
    0.016000   -0.024000    0.018000
   -0.046000    0.012000   -0.009000
    0.044000    0.004000   -0.015000
    0.007000    0.002000   -0.004000
    0.005000   -0.000000    0.001000
   -0.008000   -0.005000    0.011000
   -0.057000   -0.002000    0.007000
   -0.005000   -0.001000    0.005000
   -0.001000   -0.009000    0.017000
   -0.015000    0.006000   -0.009000
   -0.097000   -0.042000    0.081000
    0.020000    0.005000   -0.011000
    0.019000   -0.051000    0.058000
    0.070000    0.049000    0.259000
   -0.011000   -0.026000   -0.089000
    0.195000    0.053000    0.031000
   -0.114000    0.115000    0.210000
   -0.293000   -0.023000    0.129000
   -0.013000   -0.012000   -0.072000
   -0.056000   -0.172000    0.050000
   -0.050000    0.025000    0.041000
   -0.062000   -0.229000   -0.085000
   -0.034000   -0.021000   -0.072000
    0.201000   -0.037000   -0.205000
    0.224000    0.037000   -0.051000
   -0.009000    0.091000    0.045000
   -0.013000   -0.007000   -0.029000
   -0.016000    0.124000   -0.156000
    0.017000    0.014000   -0.002000
    0.001000   -0.014000    0.020000
   -0.018000    0.027000   -0.020000
    0.008000    0.011000   -0.061000
   -0.011000    0.117000   -0.246000
    0.013000    0.008000    0.008000
   -0.019000    0.015000    0.010000
vibration  105
    0.000000    0.000000   -0.000000
    0.000000   -0.000000    0.000000
    0.001000    0.002000    0.000000
   -0.059000   -0.029000    0.068000
   -0.078000    0.030000   -0.157000
    0.270000   -0.068000    0.055000
    0.259000    0.088000    0.115000
   -0.029000   -0.025000    0.076000
   -0.266000    0.051000   -0.100000
   -0.235000   -0.059000   -0.147000
    0.092000    0.005000   -0.012000
   -0.046000   -0.029000    0.064000
    0.058000    0.220000    0.059000
    0.068000   -0.057000   -0.072000
   -0.091000    0.244000    0.073000
    0.151000    0.093000   -0.220000
   -0.005000   -0.002000   -0.000000
    0.024000    0.041000   -0.034000
   -0.022000    0.001000   -0.002000
   -0.117000    0.078000   -0.068000
    0.007000   -0.011000    0.009000
   -0.003000   -0.036000    0.033000
   -0.003000   -0.004000    0.003000
    0.032000    0.001000   -0.001000
   -0.017000   -0.015000    0.012000
    0.127000   -0.135000    0.107000
    0.011000    0.034000   -0.028000
    0.009000   -0.019000    0.040000
   -0.018000    0.008000   -0.014000
    0.100000    0.067000   -0.155000
   -0.002000    0.003000   -0.006000
    0.038000    0.001000   -0.004000
    0.006000    0.006000   -0.012000
   -0.005000    0.020000   -0.041000
   -0.017000   -0.002000    0.005000
   -0.082000   -0.041000    0.080000
    0.023000   -0.025000    0.038000
   -0.008000    0.014000   -0.013000
    0.121000   -0.019000    0.117000
   -0.026000    0.004000   -0.041000
    0.029000    0.003000   -0.003000
   -0.138000    0.045000    0.075000
   -0.149000   -0.009000    0.067000
   -0.039000    0.007000   -0.033000
   -0.060000   -0.162000   -0.030000
    0.058000    0.036000    0.016000
    0.055000   -0.116000    0.015000
   -0.046000    0.006000   -0.036000
    0.162000   -0.074000   -0.071000
    0.160000    0.037000   -0.036000
   -0.047000    0.006000    0.120000
   -0.018000   -0.038000    0.024000
   -0.009000   -0.031000   -0.000000
   -0.000000   -0.034000    0.024000
   -0.012000   -0.001000   -0.003000
   -0.001000    0.018000   -0.025000
   -0.018000    0.016000   -0.009000
   -0.000000   -0.013000    0.070000
    0.006000    0.003000    0.004000
    0.010000   -0.007000   -0.006000
vibration  106
   -0.000000   -0.000000    0.001000
   -0.000000    0.000000   -0.000000
   -0.001000    0.005000   -0.004000
   -0.043000   -0.053000    0.008000
   -0.085000    0.147000   -0.121000
    0.132000   -0.041000    0.088000
    0.101000    0.145000   -0.077000
   -0.028000   -0.051000    0.002000
   -0.014000    0.056000   -0.060000
   -0.210000   -0.012000    0.050000
   -0.074000    0.091000    0.058000
   -0.046000   -0.044000    0.006000
    0.126000    0.101000   -0.058000
    0.145000   -0.078000   -0.084000
   -0.060000    0.146000    0.075000
    0.132000    0.162000   -0.012000
   -0.011000   -0.034000    0.023000
   -0.036000    0.054000   -0.050000
    0.000000    0.020000   -0.019000
    0.144000   -0.086000    0.086000
    0.018000   -0.012000    0.011000
   -0.011000   -0.097000    0.077000
    0.019000   -0.005000    0.004000
    0.029000   -0.003000    0.006000
   -0.010000    0.002000   -0.002000
    0.009000   -0.025000   -0.001000
   -0.060000    0.001000    0.001000
    0.045000    0.019000   -0.045000
    0.025000   -0.007000    0.010000
   -0.104000   -0.058000    0.172000
   -0.012000   -0.005000    0.013000
   -0.055000   -0.006000    0.011000
   -0.017000   -0.011000    0.023000
    0.018000   -0.056000    0.110000
    0.009000    0.012000   -0.024000
   -0.047000   -0.017000    0.038000
    0.005000    0.051000   -0.084000
    0.025000   -0.045000    0.050000
   -0.168000    0.142000   -0.066000
    0.035000   -0.047000    0.022000
    0.069000    0.095000    0.029000
    0.243000   -0.008000    0.012000
    0.049000    0.037000   -0.085000
    0.059000   -0.038000    0.022000
    0.077000    0.186000    0.054000
   -0.178000   -0.102000   -0.058000
   -0.146000    0.103000   -0.080000
    0.057000   -0.048000    0.027000
   -0.139000    0.138000   -0.074000
   -0.176000   -0.031000    0.107000
    0.086000    0.092000   -0.193000
   -0.033000   -0.060000    0.001000
   -0.023000    0.067000   -0.153000
    0.027000   -0.004000    0.012000
    0.008000   -0.016000    0.025000
   -0.021000   -0.013000    0.029000
    0.042000   -0.046000   -0.004000
   -0.005000    0.037000   -0.230000
    0.014000    0.006000    0.008000
   -0.025000    0.016000    0.013000
vibration  107
   -0.001000   -0.000000   -0.000000
    0.000000   -0.000000    0.000000
   -0.001000    0.004000   -0.004000
   -0.029000   -0.023000   -0.017000
   -0.058000    0.097000   -0.095000
    0.023000   -0.017000   -0.005000
    0.013000    0.097000   -0.091000
   -0.025000   -0.022000   -0.028000
    0.043000   -0.012000    0.010000
   -0.077000    0.018000    0.101000
   -0.135000    0.038000    0.057000
   -0.038000   -0.016000   -0.021000
    0.122000   -0.005000   -0.104000
    0.134000   -0.030000    0.002000
   -0.023000    0.028000    0.076000
    0.108000    0.085000    0.078000
   -0.003000    0.030000   -0.020000
   -0.065000   -0.004000    0.000000
    0.015000    0.011000   -0.011000
    0.244000   -0.167000    0.155000
    0.011000    0.009000   -0.007000
   -0.017000   -0.067000    0.052000
    0.012000    0.017000   -0.012000
   -0.118000   -0.005000    0.002000
    0.028000    0.015000   -0.012000
   -0.237000    0.234000   -0.186000
   -0.009000   -0.072000    0.060000
   -0.025000    0.039000   -0.078000
    0.025000   -0.009000    0.015000
   -0.196000   -0.118000    0.274000
    0.016000   -0.007000    0.015000
   -0.101000    0.001000    0.005000
    0.013000   -0.004000    0.006000
   -0.022000    0.040000   -0.074000
    0.015000   -0.007000    0.014000
    0.226000    0.110000   -0.229000
   -0.065000   -0.003000    0.012000
   -0.002000   -0.021000    0.024000
    0.135000   -0.116000   -0.065000
   -0.030000    0.033000    0.024000
   -0.162000   -0.060000   -0.043000
   -0.115000   -0.047000   -0.094000
    0.032000    0.013000   -0.013000
   -0.046000    0.025000    0.021000
   -0.035000   -0.072000   -0.093000
    0.157000    0.032000   -0.023000
    0.143000    0.026000    0.107000
   -0.038000    0.031000    0.012000
    0.040000   -0.094000    0.119000
    0.048000    0.024000   -0.005000
   -0.065000   -0.082000    0.156000
   -0.022000   -0.060000    0.013000
   -0.012000   -0.008000   -0.065000
    0.019000    0.016000   -0.012000
    0.018000    0.005000    0.000000
    0.023000   -0.010000    0.011000
   -0.032000    0.059000   -0.025000
   -0.003000    0.025000    0.101000
    0.002000   -0.005000    0.004000
    0.004000    0.002000   -0.007000
vibration  108
   -0.001000    0.000000   -0.001000
   -0.000000   -0.002000    0.003000
    0.007000    0.029000    0.015000
   -0.034000   -0.004000   -0.030000
   -0.061000    0.074000   -0.143000
   -0.018000   -0.014000   -0.097000
   -0.030000    0.099000   -0.113000
   -0.030000    0.002000   -0.049000
    0.021000   -0.094000    0.066000
   -0.029000    0.047000    0.147000
   -0.223000   -0.022000    0.075000
   -0.046000    0.003000   -0.044000
    0.127000   -0.060000   -0.145000
    0.166000    0.004000    0.088000
   -0.002000   -0.041000    0.130000
    0.151000    0.051000    0.144000
    0.002000    0.186000   -0.152000
    0.076000   -0.100000    0.095000
    0.027000   -0.050000    0.045000
   -0.314000    0.207000   -0.202000
   -0.051000    0.018000   -0.017000
    0.026000    0.238000   -0.188000
   -0.028000   -0.001000   -0.001000
    0.073000    0.021000   -0.017000
    0.012000    0.018000   -0.014000
    0.042000    0.007000    0.017000
    0.045000   -0.001000   -0.001000
   -0.028000   -0.034000    0.072000
   -0.027000    0.003000   -0.002000
    0.177000    0.091000   -0.250000
   -0.004000    0.010000   -0.022000
    0.129000    0.003000   -0.010000
   -0.002000    0.007000   -0.012000
    0.013000   -0.012000    0.017000
   -0.002000    0.000000   -0.000000
   -0.094000   -0.053000    0.107000
    0.029000   -0.017000    0.023000
   -0.004000    0.024000   -0.031000
   -0.038000    0.035000    0.012000
    0.006000   -0.007000   -0.005000
    0.044000    0.015000    0.014000
    0.035000    0.012000    0.020000
    0.003000   -0.005000   -0.000000
    0.013000   -0.006000   -0.003000
    0.010000    0.014000    0.015000
   -0.044000   -0.010000    0.003000
   -0.044000   -0.004000   -0.029000
    0.010000   -0.007000   -0.002000
   -0.011000    0.028000   -0.033000
   -0.018000   -0.008000   -0.002000
    0.016000    0.020000   -0.039000
   -0.011000   -0.098000    0.051000
    0.003000   -0.284000    0.191000
   -0.063000   -0.013000   -0.030000
   -0.008000    0.019000   -0.029000
   -0.004000    0.012000   -0.018000
    0.008000   -0.025000    0.024000
    0.002000   -0.051000    0.038000
    0.010000   -0.014000    0.020000
    0.005000   -0.006000   -0.000000
vibration  109
   -0.001000   -0.000000    0.001000
   -0.000000   -0.001000   -0.001000
   -0.003000    0.017000   -0.014000
    0.001000    0.007000   -0.003000
    0.004000   -0.015000    0.000000
   -0.015000    0.004000   -0.019000
   -0.010000   -0.013000    0.006000
   -0.001000    0.007000   -0.004000
    0.006000   -0.016000    0.017000
    0.029000    0.005000    0.005000
   -0.004000   -0.016000   -0.005000
    0.001000    0.007000   -0.004000
   -0.002000   -0.021000   -0.008000
   -0.001000    0.011000    0.019000
    0.007000   -0.025000    0.003000
   -0.004000   -0.023000    0.012000
    0.001000    0.011000   -0.011000
    0.051000    0.002000    0.001000
    0.003000   -0.012000    0.011000
   -0.193000    0.142000   -0.129000
   -0.015000   -0.009000    0.007000
    0.020000    0.084000   -0.066000
   -0.007000   -0.021000    0.016000
    0.165000    0.011000   -0.002000
   -0.028000    0.002000   -0.002000
    0.226000   -0.216000    0.154000
   -0.031000    0.060000   -0.051000
    0.036000   -0.005000    0.003000
    0.009000   -0.011000    0.022000
    0.067000    0.028000   -0.034000
   -0.027000    0.002000   -0.002000
    0.103000   -0.014000    0.013000
   -0.049000   -0.010000    0.024000
    0.052000   -0.138000    0.261000
    0.019000    0.030000   -0.061000
   -0.306000   -0.145000    0.310000
    0.070000    0.069000   -0.122000
    0.033000   -0.141000    0.193000
    0.116000   -0.069000   -0.119000
   -0.022000    0.006000    0.043000
   -0.193000    0.002000   -0.049000
   -0.026000   -0.069000   -0.108000
    0.012000    0.065000   -0.077000
   -0.035000    0.004000    0.040000
   -0.005000    0.017000   -0.114000
    0.132000   -0.029000   -0.084000
    0.113000    0.089000    0.101000
   -0.026000    0.006000    0.028000
   -0.017000   -0.056000    0.107000
   -0.008000    0.028000    0.082000
   -0.040000   -0.031000    0.127000
    0.003000    0.006000   -0.003000
   -0.003000    0.005000    0.008000
   -0.017000   -0.019000    0.007000
   -0.003000   -0.019000    0.023000
   -0.059000    0.016000    0.030000
   -0.012000    0.081000   -0.085000
   -0.033000    0.188000   -0.248000
    0.007000    0.003000    0.006000
   -0.001000    0.014000   -0.018000
vibration  110
    0.000000   -0.000000    0.001000
    0.000000   -0.000000    0.000000
   -0.001000   -0.001000   -0.002000
   -0.000000   -0.002000    0.001000
   -0.000000    0.003000    0.004000
    0.006000   -0.001000    0.008000
    0.006000    0.002000    0.001000
   -0.000000   -0.003000    0.002000
    0.001000    0.008000   -0.006000
   -0.004000   -0.003000   -0.003000
    0.007000    0.007000   -0.001000
    0.000000   -0.002000    0.002000
    0.001000    0.008000    0.003000
   -0.000000   -0.004000   -0.006000
   -0.002000    0.008000   -0.004000
   -0.001000    0.006000   -0.006000
    0.003000   -0.008000    0.014000
   -0.084000   -0.006000    0.000000
   -0.009000    0.017000   -0.016000
    0.268000   -0.201000    0.184000
    0.033000    0.022000   -0.016000
   -0.032000   -0.150000    0.121000
    0.005000    0.022000   -0.016000
   -0.199000   -0.019000    0.002000
    0.029000   -0.019000    0.011000
   -0.321000    0.309000   -0.164000
    0.063000   -0.058000    0.052000
   -0.047000   -0.038000    0.081000
   -0.024000   -0.005000    0.019000
    0.297000    0.100000   -0.387000
   -0.012000    0.011000   -0.024000
    0.194000   -0.000000   -0.002000
   -0.037000    0.010000   -0.018000
    0.048000   -0.096000    0.174000
    0.010000    0.012000   -0.026000
   -0.261000   -0.133000    0.291000
    0.085000    0.000000   -0.013000
   -0.001000   -0.006000    0.020000
    0.001000    0.002000   -0.007000
    0.001000   -0.002000    0.002000
   -0.008000    0.006000   -0.003000
    0.002000   -0.003000   -0.002000
   -0.002000    0.006000   -0.006000
    0.000000   -0.002000    0.002000
    0.002000    0.005000   -0.004000
   -0.001000   -0.004000   -0.005000
    0.000000    0.009000    0.002000
    0.000000   -0.002000    0.001000
   -0.006000    0.002000    0.002000
   -0.006000    0.001000    0.008000
    0.000000    0.002000    0.004000
   -0.001000    0.002000   -0.001000
    0.002000    0.011000   -0.016000
    0.023000    0.013000   -0.001000
   -0.008000    0.035000   -0.049000
   -0.026000    0.008000    0.002000
    0.001000    0.004000   -0.005000
   -0.007000    0.008000   -0.029000
   -0.009000   -0.004000   -0.007000
    0.008000   -0.005000   -0.007000
vibration  111
    0.000000    0.001000   -0.002000
    0.005000    0.000000    0.000000
    0.001000   -0.026000    0.001000
    0.001000   -0.008000    0.005000
   -0.005000    0.024000   -0.000000
    0.001000   -0.005000    0.007000
    0.012000    0.019000   -0.009000
    0.008000   -0.007000    0.005000
   -0.024000    0.018000   -0.029000
   -0.050000   -0.004000   -0.020000
   -0.016000    0.007000    0.020000
    0.001000   -0.009000    0.006000
    0.011000    0.021000    0.005000
   -0.013000   -0.010000   -0.021000
   -0.011000    0.037000   -0.016000
    0.000000    0.026000   -0.016000
   -0.010000   -0.043000    0.019000
   -0.012000   -0.064000    0.055000
    0.051000   -0.031000    0.032000
   -0.079000    0.061000   -0.072000
   -0.020000    0.020000   -0.017000
    0.011000    0.108000   -0.093000
   -0.037000    0.002000   -0.003000
    0.007000    0.015000   -0.007000
    0.034000   -0.016000    0.014000
    0.004000    0.002000   -0.021000
    0.028000    0.014000   -0.013000
    0.038000   -0.010000    0.006000
    0.091000    0.009000   -0.030000
   -0.070000   -0.060000    0.172000
   -0.094000   -0.002000    0.013000
    0.093000   -0.016000    0.041000
   -0.058000   -0.033000    0.065000
    0.079000   -0.206000    0.394000
    0.140000    0.051000   -0.117000
   -0.151000   -0.094000    0.232000
   -0.055000    0.152000   -0.239000
   -0.066000    0.186000   -0.175000
    0.002000   -0.069000    0.093000
    0.018000    0.022000   -0.030000
   -0.017000   -0.055000   -0.038000
   -0.142000    0.045000    0.088000
   -0.049000   -0.065000    0.133000
   -0.000000    0.025000   -0.032000
   -0.036000   -0.117000    0.093000
   -0.041000    0.063000    0.078000
    0.031000   -0.088000   -0.007000
   -0.002000    0.023000   -0.026000
    0.063000   -0.058000    0.026000
    0.031000    0.011000   -0.049000
   -0.015000   -0.076000    0.004000
   -0.005000   -0.015000    0.011000
    0.000000    0.011000   -0.019000
    0.003000    0.084000   -0.056000
   -0.037000    0.002000    0.006000
    0.073000   -0.261000    0.298000
   -0.032000    0.023000   -0.021000
    0.031000   -0.087000    0.229000
   -0.008000    0.000000   -0.006000
   -0.021000   -0.006000    0.024000
vibration  112
   -0.001000    0.002000   -0.003000
   -0.000000   -0.003000    0.000000
    0.011000    0.022000    0.025000
   -0.004000    0.021000   -0.014000
    0.007000   -0.063000   -0.021000
   -0.011000    0.012000   -0.036000
   -0.045000   -0.040000    0.009000
   -0.010000    0.024000   -0.019000
    0.014000   -0.100000    0.088000
    0.070000    0.032000    0.076000
   -0.015000   -0.049000   -0.026000
   -0.003000    0.023000   -0.024000
   -0.045000   -0.047000   -0.010000
    0.049000    0.033000    0.084000
    0.035000   -0.104000    0.082000
    0.015000   -0.070000    0.059000
    0.022000    0.177000   -0.102000
    0.135000    0.208000   -0.175000
   -0.188000    0.100000   -0.105000
    0.105000   -0.098000    0.147000
    0.029000   -0.097000    0.081000
   -0.024000   -0.252000    0.213000
    0.152000    0.005000    0.001000
   -0.046000   -0.044000    0.021000
   -0.123000    0.076000   -0.065000
    0.063000   -0.074000    0.064000
   -0.124000   -0.079000    0.072000
   -0.115000    0.033000   -0.043000
   -0.011000   -0.038000    0.079000
    0.034000   -0.006000    0.038000
    0.016000    0.004000   -0.011000
    0.197000   -0.017000    0.006000
   -0.043000    0.022000   -0.042000
    0.067000   -0.104000    0.209000
    0.021000   -0.006000    0.005000
   -0.062000   -0.036000    0.115000
    0.054000    0.028000   -0.058000
   -0.027000    0.081000   -0.084000
   -0.001000   -0.017000    0.035000
   -0.012000    0.009000   -0.014000
    0.055000   -0.027000    0.023000
    0.030000    0.037000    0.031000
    0.044000   -0.060000    0.043000
   -0.007000   -0.006000   -0.022000
   -0.012000    0.021000    0.070000
    0.018000    0.050000    0.086000
    0.049000    0.025000    0.008000
   -0.001000    0.007000   -0.010000
    0.027000   -0.022000    0.006000
    0.013000    0.007000   -0.011000
   -0.005000   -0.024000   -0.004000
    0.016000    0.037000   -0.026000
    0.009000   -0.176000    0.177000
   -0.045000   -0.293000    0.185000
    0.128000   -0.003000   -0.023000
    0.025000   -0.093000    0.109000
   -0.012000    0.005000   -0.000000
    0.012000   -0.068000    0.135000
    0.034000    0.000000    0.027000
   -0.004000   -0.005000    0.008000
vibration  113
    0.000000    0.000000   -0.000000
   -0.000000   -0.000000    0.000000
    0.000000    0.000000    0.001000
    0.006000   -0.001000    0.009000
   -0.003000    0.012000   -0.044000
   -0.032000   -0.007000   -0.030000
   -0.033000    0.012000   -0.020000
    0.011000    0.003000   -0.001000
   -0.037000   -0.020000   -0.005000
   -0.043000    0.008000   -0.002000
   -0.033000   -0.018000    0.021000
    0.001000    0.001000   -0.000000
   -0.001000   -0.003000    0.001000
   -0.007000    0.002000    0.002000
    0.001000    0.001000   -0.003000
   -0.003000   -0.003000   -0.000000
    0.001000    0.004000   -0.002000
    0.005000    0.007000   -0.005000
   -0.006000    0.004000   -0.004000
    0.005000   -0.004000    0.006000
    0.001000   -0.003000    0.003000
   -0.001000   -0.009000    0.007000
    0.005000    0.000000    0.000000
   -0.001000   -0.002000    0.001000
   -0.004000    0.003000   -0.002000
    0.002000   -0.002000    0.002000
   -0.005000   -0.003000    0.002000
   -0.005000    0.001000   -0.001000
   -0.003000   -0.001000    0.003000
    0.002000    0.001000   -0.003000
    0.003000    0.000000   -0.001000
    0.003000    0.000000   -0.001000
    0.000000    0.001000   -0.003000
   -0.000000    0.002000   -0.004000
   -0.003000   -0.002000    0.004000
    0.005000    0.003000   -0.005000
    0.003000   -0.002000    0.002000
   -0.000000    0.003000   -0.003000
   -0.028000   -0.012000   -0.016000
    0.101000   -0.009000    0.014000
   -0.317000    0.044000   -0.193000
   -0.394000   -0.093000    0.024000
   -0.304000    0.175000    0.039000
    0.046000    0.079000    0.061000
    0.006000   -0.343000   -0.214000
   -0.206000   -0.170000   -0.338000
   -0.254000   -0.323000   -0.081000
    0.006000    0.005000    0.012000
    0.001000    0.036000   -0.029000
   -0.037000   -0.035000   -0.051000
    0.002000   -0.032000   -0.031000
    0.001000    0.003000   -0.002000
    0.000000   -0.009000    0.012000
   -0.001000   -0.009000    0.006000
    0.005000   -0.000000   -0.001000
   -0.000000    0.001000   -0.002000
    0.002000   -0.003000    0.004000
    0.003000    0.014000   -0.011000
    0.001000    0.000000    0.001000
   -0.000000   -0.001000    0.000000
vibration  114
    0.000000   -0.000000    0.000000
   -0.000000    0.000000   -0.000000
    0.000000    0.001000    0.001000
    0.003000   -0.001000   -0.015000
    0.006000    0.019000    0.045000
   -0.025000    0.024000    0.064000
    0.010000   -0.044000    0.025000
    0.097000    0.016000   -0.019000
   -0.303000   -0.173000   -0.054000
   -0.389000    0.082000    0.034000
   -0.296000   -0.100000    0.197000
    0.042000   -0.061000   -0.082000
   -0.253000    0.297000    0.173000
   -0.180000    0.082000    0.388000
    0.021000    0.274000    0.301000
   -0.025000    0.006000    0.021000
    0.001000   -0.002000    0.002000
   -0.005000    0.002000   -0.002000
   -0.001000    0.001000   -0.001000
    0.010000   -0.008000    0.008000
    0.003000    0.002000   -0.002000
   -0.002000   -0.012000    0.010000
   -0.001000   -0.001000    0.000000
   -0.006000   -0.002000    0.001000
    0.000000   -0.003000    0.003000
    0.001000   -0.004000    0.003000
    0.004000    0.004000   -0.004000
    0.004000   -0.001000    0.002000
    0.001000    0.001000   -0.003000
   -0.003000   -0.000000    0.001000
   -0.001000   -0.000000    0.000000
   -0.007000    0.001000   -0.000000
    0.002000   -0.001000    0.002000
   -0.002000    0.004000   -0.007000
   -0.000000    0.000000   -0.000000
    0.003000    0.002000   -0.005000
   -0.003000   -0.000000    0.001000
    0.000000   -0.002000    0.003000
    0.002000    0.000000    0.001000
    0.000000   -0.000000    0.000000
   -0.003000    0.001000   -0.002000
   -0.003000    0.000000    0.001000
   -0.002000    0.000000    0.001000
   -0.004000   -0.006000   -0.005000
   -0.001000    0.025000    0.016000
    0.017000    0.016000    0.030000
    0.023000    0.030000    0.008000
    0.002000   -0.001000   -0.006000
   -0.018000   -0.008000    0.019000
   -0.008000    0.011000    0.020000
   -0.000000    0.003000    0.027000
    0.001000    0.005000   -0.004000
    0.006000   -0.020000    0.008000
    0.001000   -0.004000    0.003000
   -0.004000   -0.000000    0.001000
   -0.000000    0.002000   -0.003000
    0.000000    0.000000   -0.001000
   -0.001000    0.001000   -0.005000
   -0.000000    0.001000   -0.000000
    0.000000    0.000000   -0.000000
vibration  115
    0.002000    0.001000   -0.001000
   -0.004000   -0.002000   -0.001000
    0.009000    0.026000    0.023000
   -0.009000    0.016000   -0.016000
    0.007000   -0.058000    0.010000
    0.023000    0.013000   -0.002000
   -0.011000   -0.037000    0.021000
   -0.024000    0.014000   -0.012000
    0.058000   -0.050000    0.075000
    0.111000    0.012000    0.061000
    0.039000   -0.011000   -0.051000
   -0.007000    0.017000   -0.014000
   -0.014000   -0.033000   -0.016000
    0.059000    0.018000    0.049000
    0.023000   -0.090000    0.046000
    0.020000   -0.046000    0.040000
    0.021000    0.138000   -0.077000
   -0.128000    0.062000   -0.065000
   -0.026000   -0.010000    0.003000
    0.182000   -0.167000    0.166000
    0.077000    0.077000   -0.062000
   -0.077000   -0.339000    0.274000
   -0.041000   -0.004000    0.003000
   -0.245000   -0.042000    0.036000
    0.024000   -0.107000    0.089000
   -0.012000   -0.098000    0.056000
    0.169000    0.107000   -0.096000
    0.192000   -0.072000    0.102000
    0.061000    0.065000   -0.141000
   -0.081000    0.002000    0.017000
   -0.092000   -0.001000    0.009000
   -0.191000    0.019000    0.005000
    0.056000   -0.058000    0.111000
   -0.068000    0.083000   -0.168000
    0.052000    0.036000   -0.066000
    0.082000    0.030000   -0.118000
   -0.156000    0.031000   -0.021000
    0.011000   -0.024000    0.020000
    0.006000    0.002000   -0.011000
   -0.016000    0.001000    0.003000
    0.044000   -0.011000    0.031000
    0.064000   -0.000000   -0.027000
    0.044000   -0.011000   -0.023000
    0.004000    0.012000    0.013000
    0.003000   -0.040000   -0.049000
   -0.009000   -0.035000   -0.073000
   -0.038000   -0.059000   -0.007000
   -0.009000   -0.001000    0.021000
    0.045000    0.027000   -0.055000
    0.041000   -0.031000   -0.057000
    0.002000    0.011000   -0.076000
    0.011000    0.025000   -0.015000
    0.013000   -0.164000    0.154000
   -0.008000   -0.190000    0.131000
   -0.193000    0.009000    0.022000
    0.013000    0.010000   -0.022000
    0.002000   -0.002000   -0.001000
   -0.002000    0.024000   -0.039000
    0.011000   -0.005000    0.010000
   -0.007000    0.005000    0.004000
vibration  116
    0.000000   -0.000000   -0.000000
   -0.000000   -0.000000    0.001000
    0.001000    0.003000    0.002000
   -0.016000    0.004000   -0.025000
    0.007000   -0.021000    0.103000
    0.061000    0.022000    0.085000
    0.086000   -0.045000    0.063000
   -0.035000   -0.006000    0.002000
    0.109000    0.048000    0.026000
    0.138000   -0.022000    0.013000
    0.101000    0.048000   -0.069000
    0.002000   -0.008000   -0.013000
   -0.033000    0.052000    0.022000
   -0.002000    0.011000    0.064000
    0.003000    0.029000    0.056000
    0.011000    0.001000    0.006000
    0.003000    0.009000   -0.003000
   -0.003000    0.002000   -0.002000
   -0.001000   -0.001000    0.001000
    0.002000   -0.003000    0.003000
    0.002000    0.003000   -0.002000
   -0.003000   -0.009000    0.008000
   -0.001000    0.000000   -0.000000
   -0.010000   -0.001000    0.001000
    0.001000   -0.004000    0.003000
   -0.002000   -0.002000    0.000000
    0.006000    0.003000   -0.002000
    0.007000   -0.004000    0.006000
    0.001000    0.003000   -0.007000
   -0.004000    0.001000   -0.002000
   -0.001000    0.000000   -0.000000
   -0.014000    0.002000   -0.002000
    0.004000   -0.002000    0.004000
   -0.006000    0.011000   -0.020000
   -0.002000   -0.000000    0.001000
    0.013000    0.007000   -0.017000
   -0.006000   -0.001000    0.003000
   -0.006000    0.004000    0.004000
   -0.025000    0.014000    0.016000
    0.089000   -0.016000    0.003000
   -0.278000    0.087000   -0.178000
   -0.348000   -0.051000    0.084000
   -0.276000    0.135000    0.051000
   -0.016000   -0.051000   -0.040000
    0.001000    0.201000    0.154000
    0.068000    0.108000    0.236000
    0.135000    0.232000    0.031000
    0.039000   -0.004000   -0.077000
   -0.212000   -0.095000    0.227000
   -0.169000    0.130000    0.261000
   -0.001000   -0.008000    0.315000
   -0.001000   -0.002000    0.000000
    0.001000   -0.006000   -0.001000
   -0.001000   -0.007000    0.004000
   -0.007000    0.001000    0.000000
    0.001000    0.003000   -0.006000
    0.006000   -0.006000    0.001000
   -0.003000   -0.001000   -0.027000
   -0.000000   -0.001000    0.000000
    0.003000   -0.002000   -0.001000
vibration  117
    0.000000    0.000000   -0.000000
   -0.000000    0.000000   -0.000000
    0.001000   -0.000000    0.002000
    0.044000   -0.012000    0.073000
   -0.025000    0.070000   -0.301000
   -0.179000   -0.073000   -0.274000
   -0.225000    0.149000   -0.184000
    0.083000    0.019000   -0.005000
   -0.268000   -0.124000   -0.058000
   -0.337000    0.054000   -0.039000
   -0.250000   -0.133000    0.165000
   -0.016000    0.042000    0.055000
    0.142000   -0.232000   -0.102000
    0.064000   -0.050000   -0.277000
   -0.009000   -0.167000   -0.209000
   -0.022000   -0.011000   -0.016000
   -0.007000   -0.002000   -0.005000
   -0.005000    0.004000   -0.005000
   -0.004000    0.002000   -0.002000
    0.018000   -0.015000    0.015000
    0.005000    0.003000   -0.002000
   -0.005000   -0.024000    0.019000
    0.000000   -0.000000    0.000000
   -0.016000   -0.004000    0.003000
   -0.000000   -0.006000    0.004000
   -0.002000   -0.005000    0.003000
    0.006000    0.006000   -0.005000
    0.007000   -0.002000    0.003000
    0.002000    0.003000   -0.005000
   -0.006000   -0.001000    0.002000
   -0.001000   -0.000000    0.001000
   -0.013000    0.001000   -0.000000
    0.002000   -0.002000    0.003000
   -0.004000    0.006000   -0.012000
   -0.001000    0.001000   -0.001000
    0.005000    0.003000   -0.008000
   -0.004000   -0.000000    0.001000
   -0.001000   -0.001000    0.004000
   -0.006000    0.005000    0.007000
    0.018000   -0.004000   -0.001000
   -0.056000    0.022000   -0.037000
   -0.069000   -0.005000    0.025000
   -0.055000    0.023000    0.014000
   -0.009000   -0.024000   -0.017000
    0.003000    0.099000    0.058000
    0.045000    0.053000    0.112000
    0.052000    0.106000    0.011000
    0.014000   -0.001000   -0.029000
   -0.073000   -0.038000    0.084000
   -0.063000    0.050000    0.099000
   -0.001000   -0.006000    0.115000
    0.005000    0.008000   -0.002000
    0.001000   -0.013000    0.029000
    0.001000   -0.009000    0.007000
   -0.007000   -0.000000    0.001000
   -0.000000    0.002000   -0.003000
    0.002000   -0.002000   -0.000000
   -0.002000    0.001000   -0.013000
    0.004000    0.002000    0.002000
    0.001000   -0.000000   -0.000000
vibration  118
    0.000000    0.000000    0.001000
   -0.000000    0.000000   -0.001000
   -0.001000   -0.002000   -0.003000
   -0.002000    0.002000   -0.006000
    0.006000   -0.015000    0.033000
    0.021000    0.008000    0.030000
    0.013000   -0.018000    0.016000
    0.010000   -0.000000    0.001000
   -0.024000   -0.001000   -0.015000
   -0.036000    0.003000   -0.012000
   -0.025000   -0.009000    0.020000
    0.001000    0.002000    0.006000
    0.009000   -0.025000   -0.006000
   -0.008000   -0.006000   -0.034000
   -0.003000   -0.003000   -0.020000
   -0.008000    0.003000   -0.004000
   -0.007000   -0.024000    0.009000
    0.117000    0.025000   -0.016000
   -0.039000    0.000000   -0.002000
   -0.147000    0.085000   -0.074000
   -0.040000   -0.035000    0.028000
   -0.014000    0.049000   -0.041000
    0.062000    0.036000   -0.025000
   -0.160000   -0.004000   -0.006000
    0.001000    0.012000   -0.010000
   -0.142000    0.133000   -0.102000
   -0.010000   -0.083000    0.072000
    0.051000   -0.023000    0.036000
    0.028000    0.024000   -0.051000
   -0.032000   -0.009000    0.011000
   -0.029000   -0.003000    0.007000
   -0.073000    0.006000    0.006000
    0.011000   -0.019000    0.036000
   -0.023000    0.018000   -0.038000
    0.012000    0.016000   -0.030000
   -0.026000   -0.009000    0.010000
   -0.022000    0.001000    0.005000
   -0.007000   -0.005000    0.015000
    0.007000    0.005000   -0.019000
    0.052000   -0.012000    0.012000
   -0.175000    0.061000   -0.103000
   -0.227000   -0.065000    0.007000
   -0.170000    0.124000   -0.017000
   -0.024000   -0.045000   -0.025000
    0.007000    0.217000    0.082000
    0.134000    0.088000    0.181000
    0.117000    0.190000    0.037000
   -0.041000   -0.004000    0.096000
    0.210000    0.156000   -0.293000
    0.197000   -0.176000   -0.325000
    0.012000    0.054000   -0.375000
    0.000000   -0.006000    0.003000
   -0.009000    0.063000   -0.045000
   -0.010000    0.020000   -0.017000
   -0.066000    0.015000   -0.010000
   -0.003000    0.010000   -0.014000
    0.001000   -0.002000    0.004000
   -0.009000    0.037000   -0.063000
    0.005000    0.004000    0.004000
    0.006000   -0.003000   -0.004000
vibration  119
    0.000000    0.000000    0.000000
   -0.000000   -0.000000   -0.001000
   -0.001000   -0.001000   -0.003000
    0.033000   -0.016000    0.059000
   -0.026000    0.095000   -0.224000
   -0.155000   -0.064000   -0.220000
   -0.144000    0.138000   -0.145000
   -0.032000   -0.010000    0.011000
    0.115000    0.094000   -0.003000
    0.150000   -0.041000   -0.032000
    0.113000    0.053000   -0.067000
    0.017000   -0.025000   -0.024000
   -0.080000    0.113000    0.062000
   -0.097000    0.029000    0.136000
   -0.001000    0.134000    0.086000
   -0.012000    0.005000   -0.015000
    0.000000   -0.014000    0.007000
    0.114000    0.029000   -0.019000
   -0.037000   -0.006000    0.004000
   -0.161000    0.090000   -0.079000
   -0.038000   -0.028000    0.021000
   -0.019000    0.038000   -0.032000
    0.055000    0.037000   -0.027000
   -0.181000   -0.005000   -0.005000
    0.009000    0.002000   -0.002000
   -0.151000    0.134000   -0.106000
    0.003000   -0.076000    0.065000
    0.049000   -0.010000    0.011000
    0.029000    0.022000   -0.049000
   -0.065000   -0.028000    0.054000
   -0.013000   -0.007000    0.016000
   -0.117000    0.004000    0.010000
    0.000000   -0.014000    0.028000
   -0.027000    0.012000   -0.026000
    0.002000    0.017000   -0.031000
   -0.069000   -0.025000    0.046000
    0.010000   -0.005000    0.010000
    0.006000   -0.010000    0.011000
   -0.003000   -0.001000    0.009000
   -0.040000    0.007000   -0.007000
    0.132000   -0.041000    0.079000
    0.175000    0.046000   -0.009000
    0.130000   -0.088000    0.004000
    0.016000    0.031000    0.020000
   -0.002000   -0.149000   -0.074000
   -0.088000   -0.063000   -0.129000
   -0.093000   -0.129000   -0.030000
    0.030000    0.002000   -0.069000
   -0.157000   -0.113000    0.214000
   -0.145000    0.129000    0.242000
   -0.008000   -0.036000    0.275000
    0.001000   -0.006000    0.005000
   -0.007000    0.078000   -0.055000
   -0.012000    0.010000   -0.011000
   -0.086000    0.014000   -0.003000
   -0.008000    0.012000   -0.013000
    0.002000    0.000000   -0.005000
    0.003000   -0.009000    0.012000
    0.002000    0.003000    0.002000
    0.000000    0.000000   -0.001000
vibration  120
    0.001000    0.000000   -0.000000
   -0.001000   -0.000000    0.000000
    0.002000    0.002000    0.008000
   -0.040000    0.020000   -0.075000
    0.031000   -0.103000    0.289000
    0.174000    0.088000    0.293000
    0.197000   -0.192000    0.203000
    0.039000    0.013000   -0.010000
   -0.133000   -0.104000    0.000000
   -0.181000    0.044000    0.020000
   -0.132000   -0.074000    0.078000
   -0.019000    0.031000    0.030000
    0.093000   -0.146000   -0.073000
    0.100000   -0.033000   -0.169000
    0.000000   -0.153000   -0.108000
    0.009000   -0.009000    0.013000
   -0.011000    0.000000   -0.010000
    0.042000    0.020000   -0.017000
   -0.006000   -0.030000    0.026000
   -0.119000    0.053000   -0.053000
   -0.012000    0.020000   -0.017000
   -0.034000   -0.023000    0.018000
   -0.001000    0.024000   -0.019000
   -0.184000   -0.006000    0.002000
    0.040000   -0.045000    0.038000
   -0.119000    0.075000   -0.074000
    0.052000   -0.003000   -0.001000
   -0.000000    0.060000   -0.110000
    0.014000    0.003000   -0.007000
   -0.188000   -0.100000    0.228000
    0.077000   -0.025000    0.048000
   -0.260000   -0.005000    0.019000
   -0.050000    0.016000   -0.030000
   -0.030000   -0.017000    0.037000
   -0.054000    0.005000   -0.006000
   -0.197000   -0.062000    0.159000
    0.157000   -0.028000    0.025000
   -0.009000    0.020000   -0.012000
   -0.007000    0.000000    0.007000
   -0.008000    0.002000   -0.004000
    0.034000   -0.007000    0.017000
    0.041000    0.019000    0.011000
    0.034000   -0.030000    0.011000
    0.009000    0.012000    0.005000
   -0.004000   -0.064000   -0.005000
   -0.053000   -0.026000   -0.048000
   -0.024000   -0.050000   -0.009000
    0.009000    0.000000   -0.019000
   -0.044000   -0.025000    0.052000
   -0.039000    0.031000    0.058000
   -0.001000   -0.007000    0.071000
    0.000000    0.004000   -0.005000
   -0.001000   -0.040000    0.037000
   -0.009000   -0.015000    0.009000
   -0.121000   -0.003000    0.026000
   -0.016000   -0.006000    0.013000
    0.000000    0.001000   -0.001000
   -0.000000   -0.043000    0.051000
    0.009000    0.005000    0.006000
    0.008000   -0.007000   -0.005000
vibration  121
    0.000000    0.000000   -0.000000
   -0.000000    0.000000    0.001000
    0.001000   -0.000000    0.004000
    0.042000   -0.019000    0.080000
   -0.031000    0.093000   -0.313000
   -0.176000   -0.095000   -0.321000
   -0.222000    0.206000   -0.222000
   -0.045000   -0.012000    0.009000
    0.150000    0.100000    0.013000
    0.205000   -0.045000   -0.011000
    0.145000    0.075000   -0.091000
    0.019000   -0.031000   -0.035000
   -0.107000    0.155000    0.079000
   -0.095000    0.038000    0.192000
    0.005000    0.149000    0.130000
   -0.006000    0.003000   -0.007000
    0.008000    0.026000   -0.014000
   -0.044000   -0.002000   -0.001000
    0.020000   -0.021000    0.019000
    0.008000   -0.014000    0.008000
    0.017000    0.036000   -0.029000
   -0.014000   -0.046000    0.037000
   -0.039000   -0.006000    0.003000
   -0.024000   -0.001000    0.005000
    0.026000   -0.036000    0.031000
    0.010000   -0.033000    0.013000
    0.042000    0.048000   -0.045000
   -0.032000    0.053000   -0.093000
   -0.008000   -0.012000    0.026000
   -0.105000   -0.060000    0.143000
    0.069000   -0.015000    0.027000
   -0.125000   -0.006000    0.009000
   -0.040000    0.022000   -0.042000
   -0.005000   -0.022000    0.046000
   -0.042000   -0.007000    0.015000
   -0.109000   -0.033000    0.094000
    0.115000   -0.018000    0.014000
   -0.012000    0.023000   -0.017000
    0.000000    0.001000   -0.002000
    0.026000   -0.004000    0.003000
   -0.085000    0.028000   -0.053000
   -0.113000   -0.023000    0.016000
   -0.079000    0.048000    0.006000
   -0.012000   -0.025000   -0.016000
    0.003000    0.107000    0.043000
    0.063000    0.058000    0.120000
    0.053000    0.115000    0.013000
   -0.019000    0.000000    0.047000
    0.116000    0.080000   -0.156000
    0.079000   -0.092000   -0.168000
    0.003000    0.006000   -0.188000
    0.003000    0.001000    0.003000
    0.006000   -0.012000    0.011000
   -0.002000   -0.027000    0.019000
   -0.039000   -0.011000    0.023000
   -0.007000   -0.013000    0.020000
   -0.002000    0.002000    0.003000
   -0.005000   -0.029000    0.029000
   -0.002000   -0.003000   -0.001000
    0.007000   -0.006000   -0.003000
vibration  122
    0.000000    0.000000    0.000000
    0.000000    0.000000   -0.000000
    0.000000   -0.001000    0.001000
   -0.011000    0.001000    0.008000
    0.012000   -0.076000    0.053000
    0.116000   -0.040000   -0.092000
    0.025000    0.096000   -0.053000
   -0.003000    0.003000   -0.027000
   -0.051000   -0.248000    0.151000
   -0.030000    0.097000    0.329000
    0.131000    0.119000   -0.077000
    0.015000   -0.007000    0.014000
    0.070000   -0.111000   -0.048000
   -0.244000    0.011000   -0.052000
   -0.044000    0.213000   -0.084000
    0.002000   -0.002000   -0.005000
    0.003000   -0.002000    0.005000
    0.001000    0.000000   -0.000000
    0.000000   -0.000000    0.000000
   -0.003000    0.003000   -0.002000
   -0.001000   -0.001000    0.001000
    0.001000    0.003000   -0.002000
   -0.000000    0.001000   -0.000000
    0.000000    0.001000   -0.001000
    0.000000    0.000000    0.000000
   -0.001000    0.001000   -0.001000
    0.001000   -0.001000    0.001000
    0.001000    0.001000   -0.002000
    0.001000   -0.000000    0.000000
   -0.000000   -0.001000    0.001000
   -0.000000   -0.000000    0.001000
    0.002000   -0.001000    0.001000
   -0.001000    0.001000   -0.002000
    0.002000   -0.003000    0.005000
    0.001000    0.000000   -0.000000
   -0.003000   -0.002000    0.004000
    0.001000   -0.000000    0.000000
    0.003000    0.001000   -0.008000
    0.000000    0.003000    0.008000
    0.001000    0.008000    0.032000
    0.158000   -0.148000    0.105000
   -0.049000   -0.211000   -0.360000
   -0.105000    0.238000   -0.218000
    0.015000    0.003000   -0.016000
   -0.035000   -0.184000    0.121000
   -0.240000    0.010000    0.080000
    0.054000    0.127000    0.006000
   -0.015000   -0.006000   -0.009000
    0.016000   -0.104000    0.102000
    0.183000    0.077000    0.088000
    0.016000    0.111000   -0.090000
   -0.001000    0.003000   -0.002000
    0.002000   -0.017000    0.011000
   -0.000000    0.001000   -0.000000
   -0.002000    0.000000    0.000000
    0.000000   -0.001000    0.001000
   -0.001000   -0.003000    0.004000
    0.001000    0.019000   -0.020000
   -0.002000   -0.001000   -0.002000
   -0.003000    0.001000    0.003000
vibration  123
    0.000000   -0.000000   -0.000000
   -0.000000   -0.000000    0.000000
    0.000000    0.001000    0.001000
   -0.013000    0.005000    0.009000
    0.020000   -0.126000    0.046000
    0.160000   -0.041000   -0.083000
   -0.003000    0.091000   -0.059000
   -0.003000    0.001000   -0.032000
   -0.072000   -0.292000    0.171000
   -0.028000    0.116000    0.400000
    0.153000    0.161000   -0.086000
    0.016000   -0.009000    0.015000
    0.081000   -0.111000   -0.052000
   -0.261000    0.012000   -0.052000
   -0.049000    0.232000   -0.096000
    0.002000   -0.000000   -0.008000
    0.004000   -0.003000    0.008000
    0.000000   -0.000000    0.000000
    0.001000    0.001000   -0.001000
   -0.001000    0.003000   -0.002000
   -0.001000   -0.002000    0.002000
    0.002000    0.005000   -0.004000
   -0.000000    0.000000   -0.000000
    0.004000    0.001000   -0.001000
   -0.000000    0.001000   -0.001000
    0.002000   -0.000000   -0.000000
    0.001000   -0.002000    0.001000
   -0.000000   -0.001000    0.002000
   -0.000000    0.001000   -0.001000
   -0.002000    0.000000    0.001000
    0.001000    0.000000   -0.001000
   -0.005000    0.001000   -0.001000
    0.001000   -0.001000    0.002000
   -0.003000    0.003000   -0.006000
   -0.001000    0.000000   -0.001000
    0.001000    0.002000   -0.003000
   -0.000000    0.000000   -0.000000
   -0.003000   -0.001000    0.007000
   -0.001000   -0.001000   -0.008000
   -0.001000   -0.008000   -0.027000
   -0.136000    0.140000   -0.090000
    0.038000    0.185000    0.319000
    0.097000   -0.206000    0.184000
   -0.013000   -0.001000    0.013000
    0.026000    0.146000   -0.085000
    0.191000   -0.014000   -0.077000
   -0.030000   -0.112000    0.002000
    0.013000    0.006000    0.007000
   -0.008000    0.084000   -0.085000
   -0.163000   -0.062000   -0.068000
   -0.015000   -0.104000    0.078000
   -0.002000    0.004000   -0.003000
    0.004000   -0.028000    0.014000
    0.000000    0.002000   -0.001000
    0.000000    0.000000   -0.001000
   -0.000000    0.001000   -0.001000
    0.001000    0.003000   -0.004000
   -0.000000   -0.019000    0.020000
   -0.003000   -0.001000   -0.003000
    0.003000   -0.001000   -0.002000
vibration  124
   -0.000000    0.000000    0.000000
    0.000000    0.000000   -0.000000
   -0.001000   -0.002000   -0.001000
   -0.025000   -0.019000    0.004000
    0.001000    0.092000    0.284000
    0.105000   -0.100000   -0.274000
    0.282000    0.305000   -0.105000
    0.003000   -0.001000    0.004000
    0.017000    0.068000   -0.045000
    0.005000   -0.025000   -0.090000
   -0.050000   -0.034000    0.028000
    0.021000    0.023000   -0.013000
   -0.294000   -0.272000    0.100000
   -0.068000   -0.029000   -0.235000
    0.064000   -0.042000    0.296000
   -0.006000   -0.001000    0.007000
   -0.004000    0.002000   -0.007000
   -0.000000    0.001000   -0.001000
    0.000000   -0.001000    0.001000
   -0.001000   -0.001000    0.000000
    0.000000    0.002000   -0.001000
   -0.002000   -0.003000    0.002000
   -0.000000   -0.000000    0.000000
   -0.003000   -0.001000    0.001000
    0.001000   -0.001000    0.001000
   -0.003000    0.002000   -0.001000
   -0.001000    0.001000   -0.001000
    0.002000    0.002000   -0.005000
    0.002000   -0.001000    0.002000
    0.006000   -0.000000   -0.002000
   -0.005000   -0.000000    0.001000
    0.018000   -0.003000    0.004000
   -0.000000    0.002000   -0.005000
    0.009000   -0.008000    0.016000
    0.003000   -0.000000    0.000000
   -0.002000   -0.004000    0.007000
   -0.004000   -0.002000    0.003000
    0.003000   -0.001000   -0.004000
    0.004000    0.001000    0.006000
   -0.002000    0.000000    0.004000
    0.042000   -0.016000    0.024000
   -0.012000   -0.037000   -0.063000
   -0.017000    0.045000   -0.048000
   -0.014000    0.012000   -0.010000
   -0.031000    0.014000    0.183000
    0.032000   -0.055000   -0.141000
    0.186000   -0.151000    0.092000
    0.016000   -0.010000    0.004000
   -0.168000    0.174000   -0.102000
   -0.099000   -0.101000   -0.148000
    0.010000    0.074000    0.164000
    0.002000   -0.003000    0.004000
   -0.007000    0.032000   -0.009000
    0.000000   -0.001000    0.001000
   -0.001000   -0.001000    0.001000
    0.001000    0.000000   -0.001000
   -0.001000    0.000000    0.001000
    0.003000    0.005000    0.004000
    0.003000    0.001000    0.003000
   -0.002000    0.001000    0.001000
vibration  125
   -0.000000   -0.000000   -0.000000
    0.000000   -0.000000    0.000000
   -0.002000   -0.000000   -0.004000
    0.013000   -0.006000   -0.018000
   -0.042000    0.233000   -0.054000
   -0.271000    0.070000    0.131000
    0.060000   -0.150000    0.124000
   -0.009000    0.021000    0.013000
    0.185000    0.033000    0.084000
   -0.117000   -0.035000   -0.217000
    0.016000   -0.307000   -0.077000
    0.015000   -0.016000    0.018000
    0.192000   -0.120000   -0.116000
   -0.371000    0.031000   -0.004000
   -0.087000    0.353000   -0.192000
    0.013000   -0.007000    0.014000
   -0.015000    0.016000   -0.031000
    0.003000   -0.004000    0.003000
   -0.004000   -0.003000    0.002000
    0.009000   -0.015000    0.012000
    0.002000    0.011000   -0.009000
   -0.015000   -0.031000    0.025000
    0.007000   -0.003000    0.002000
   -0.028000   -0.010000    0.007000
   -0.002000   -0.004000    0.003000
   -0.008000   -0.000000    0.001000
   -0.006000    0.009000   -0.007000
   -0.001000   -0.000000    0.000000
   -0.002000   -0.001000    0.002000
    0.005000    0.002000   -0.006000
   -0.000000    0.001000   -0.001000
    0.005000    0.000000   -0.001000
    0.001000    0.000000   -0.000000
    0.000000    0.001000   -0.003000
   -0.001000   -0.001000    0.002000
    0.007000    0.004000   -0.007000
   -0.002000    0.001000   -0.002000
   -0.003000   -0.001000    0.008000
    0.010000    0.000000   -0.001000
   -0.005000   -0.008000    0.000000
    0.031000    0.104000    0.016000
   -0.047000    0.007000    0.035000
    0.056000    0.011000   -0.065000
    0.001000    0.006000   -0.013000
   -0.038000   -0.108000    0.162000
   -0.134000   -0.019000   -0.014000
    0.130000    0.024000    0.053000
    0.012000   -0.000000    0.008000
   -0.057000    0.129000   -0.114000
   -0.152000   -0.087000   -0.112000
   -0.010000   -0.050000    0.118000
    0.005000   -0.020000    0.017000
   -0.011000    0.121000   -0.085000
   -0.002000   -0.006000    0.004000
    0.006000   -0.002000    0.001000
    0.000000    0.000000   -0.000000
   -0.000000    0.004000   -0.006000
    0.003000   -0.023000    0.035000
    0.013000    0.004000    0.011000
    0.003000   -0.001000   -0.003000
vibration  126
   -0.000000   -0.000000    0.000000
    0.000000    0.000000    0.000000
   -0.001000   -0.001000   -0.003000
   -0.015000   -0.004000   -0.004000
    0.007000   -0.004000    0.136000
    0.087000   -0.041000   -0.109000
    0.108000    0.126000   -0.048000
    0.000000   -0.001000    0.010000
    0.040000    0.119000   -0.068000
    0.013000   -0.046000   -0.159000
   -0.073000   -0.067000    0.038000
    0.022000    0.008000   -0.003000
   -0.127000   -0.237000    0.023000
   -0.203000   -0.008000   -0.164000
    0.009000    0.122000    0.130000
    0.004000    0.001000    0.016000
   -0.011000    0.005000   -0.018000
    0.016000   -0.017000    0.015000
   -0.016000    0.000000   -0.001000
    0.025000   -0.036000    0.032000
    0.001000    0.018000   -0.015000
   -0.033000   -0.067000    0.054000
    0.024000   -0.005000    0.005000
   -0.071000   -0.025000    0.017000
   -0.011000   -0.006000    0.004000
   -0.015000   -0.005000    0.005000
   -0.014000    0.019000   -0.015000
   -0.016000   -0.015000    0.033000
   -0.017000    0.005000   -0.009000
   -0.027000    0.006000   -0.002000
    0.036000    0.004000   -0.012000
   -0.111000    0.018000   -0.030000
    0.004000   -0.016000    0.031000
   -0.060000    0.058000   -0.108000
   -0.024000   -0.001000    0.002000
    0.026000    0.034000   -0.060000
    0.024000    0.015000   -0.028000
   -0.012000    0.003000    0.018000
   -0.001000   -0.008000   -0.027000
    0.000000   -0.005000   -0.014000
   -0.114000    0.117000   -0.069000
    0.020000    0.130000    0.230000
    0.092000   -0.147000    0.121000
    0.025000   -0.006000    0.008000
    0.009000   -0.157000   -0.129000
   -0.203000    0.054000    0.180000
   -0.161000    0.245000   -0.087000
   -0.027000    0.008000    0.001000
    0.190000   -0.230000    0.155000
    0.201000    0.136000    0.189000
   -0.004000   -0.025000   -0.238000
    0.002000   -0.010000    0.009000
   -0.008000    0.048000   -0.026000
   -0.004000    0.006000   -0.005000
    0.021000   -0.001000   -0.006000
   -0.005000   -0.005000    0.009000
    0.001000    0.004000   -0.006000
   -0.004000   -0.016000    0.005000
    0.008000    0.003000    0.007000
    0.008000   -0.005000   -0.007000
vibration  127
    0.000000   -0.000000    0.000000
    0.000000   -0.000000   -0.000000
   -0.000000   -0.001000   -0.001000
   -0.002000    0.004000   -0.007000
   -0.003000   -0.002000   -0.017000
   -0.011000    0.016000    0.038000
   -0.011000   -0.040000    0.023000
   -0.002000    0.002000    0.009000
    0.055000    0.078000   -0.027000
   -0.009000   -0.034000   -0.130000
   -0.038000   -0.089000    0.008000
    0.015000   -0.004000    0.006000
    0.028000   -0.145000   -0.038000
   -0.238000    0.009000   -0.069000
   -0.033000    0.199000   -0.028000
    0.008000    0.000000    0.012000
   -0.010000    0.009000   -0.020000
   -0.001000    0.004000   -0.004000
    0.003000   -0.006000    0.005000
   -0.010000    0.004000   -0.005000
   -0.000000    0.005000   -0.005000
   -0.005000   -0.005000    0.004000
   -0.001000    0.000000   -0.000000
   -0.012000   -0.001000    0.001000
    0.004000   -0.005000    0.004000
   -0.013000    0.010000   -0.005000
   -0.002000    0.002000   -0.002000
    0.012000    0.011000   -0.024000
    0.008000   -0.006000    0.012000
    0.030000   -0.001000   -0.011000
   -0.023000   -0.002000    0.007000
    0.086000   -0.013000    0.019000
   -0.002000    0.013000   -0.026000
    0.044000   -0.039000    0.074000
    0.013000   -0.003000    0.006000
   -0.006000   -0.019000    0.031000
   -0.017000   -0.008000    0.015000
    0.012000    0.001000   -0.024000
   -0.016000    0.002000    0.005000
    0.013000    0.027000   -0.003000
   -0.100000   -0.366000   -0.051000
    0.170000   -0.023000   -0.130000
   -0.200000   -0.037000    0.221000
   -0.015000   -0.008000    0.019000
    0.061000    0.275000   -0.201000
    0.337000    0.002000   -0.077000
   -0.127000   -0.167000   -0.040000
   -0.009000   -0.018000   -0.011000
   -0.129000   -0.060000    0.142000
    0.284000    0.067000    0.053000
    0.050000    0.290000   -0.072000
    0.003000   -0.012000    0.010000
   -0.008000    0.075000   -0.053000
   -0.001000   -0.006000    0.004000
   -0.008000   -0.003000    0.006000
    0.004000    0.001000   -0.003000
   -0.002000   -0.009000    0.015000
   -0.003000    0.048000   -0.060000
    0.009000    0.003000    0.008000
   -0.009000    0.005000    0.008000
vibration  128
   -0.001000   -0.000000    0.000000
    0.001000   -0.000000    0.000000
    0.000000    0.000000   -0.003000
    0.003000   -0.003000    0.004000
   -0.005000    0.014000   -0.031000
   -0.018000    0.001000    0.008000
   -0.014000   -0.005000   -0.001000
   -0.003000    0.003000   -0.004000
    0.015000   -0.063000    0.057000
   -0.027000    0.021000    0.057000
    0.050000   -0.011000   -0.039000
   -0.014000   -0.009000    0.002000
    0.101000    0.164000   -0.023000
    0.116000    0.006000    0.117000
   -0.013000   -0.055000   -0.099000
    0.001000    0.004000   -0.005000
    0.001000   -0.012000    0.008000
    0.058000   -0.050000    0.048000
   -0.048000    0.002000   -0.003000
    0.057000   -0.091000    0.081000
   -0.003000    0.048000   -0.039000
   -0.095000   -0.183000    0.147000
    0.077000   -0.012000    0.011000
   -0.212000   -0.072000    0.050000
   -0.033000   -0.017000    0.011000
   -0.048000   -0.013000    0.012000
   -0.039000    0.051000   -0.041000
   -0.047000   -0.042000    0.092000
   -0.047000    0.015000   -0.028000
   -0.087000    0.012000    0.005000
    0.107000    0.011000   -0.031000
   -0.330000    0.052000   -0.083000
    0.005000   -0.045000    0.088000
   -0.173000    0.157000   -0.294000
   -0.065000    0.002000   -0.001000
    0.047000    0.083000   -0.145000
    0.078000    0.043000   -0.083000
   -0.001000    0.006000   -0.002000
    0.002000   -0.003000    0.009000
    0.002000    0.015000    0.003000
    0.000000   -0.205000    0.005000
    0.079000   -0.050000   -0.135000
   -0.111000    0.025000    0.059000
   -0.018000    0.008000   -0.003000
   -0.004000    0.117000    0.085000
    0.158000   -0.042000   -0.143000
    0.112000   -0.194000    0.063000
    0.009000   -0.018000   -0.002000
   -0.220000    0.124000   -0.015000
    0.068000   -0.056000   -0.108000
    0.036000    0.224000    0.111000
   -0.003000    0.007000   -0.004000
    0.011000   -0.093000    0.063000
   -0.011000    0.029000   -0.024000
    0.056000   -0.002000   -0.016000
   -0.014000   -0.022000    0.036000
   -0.004000   -0.000000   -0.000000
   -0.001000    0.059000   -0.070000
   -0.005000   -0.000000   -0.004000
   -0.002000   -0.001000    0.001000
vibration  129
    0.000000    0.000000    0.000000
   -0.000000    0.001000   -0.001000
    0.000000   -0.001000    0.001000
    0.006000   -0.025000    0.002000
   -0.043000    0.304000    0.077000
   -0.220000   -0.005000   -0.050000
    0.205000    0.056000    0.040000
   -0.004000    0.019000   -0.009000
    0.084000   -0.197000    0.196000
   -0.135000    0.060000    0.114000
    0.144000   -0.133000   -0.132000
   -0.013000    0.004000   -0.002000
   -0.011000    0.119000    0.026000
    0.186000   -0.006000    0.055000
    0.022000   -0.155000    0.009000
   -0.008000   -0.003000   -0.021000
    0.011000   -0.003000    0.016000
   -0.019000    0.011000   -0.011000
    0.012000    0.006000   -0.005000
   -0.005000    0.023000   -0.019000
    0.001000   -0.021000    0.017000
    0.036000    0.063000   -0.051000
   -0.024000    0.003000   -0.003000
    0.081000    0.025000   -0.017000
    0.007000    0.010000   -0.008000
    0.030000   -0.007000    0.002000
    0.015000   -0.018000    0.015000
    0.000000    0.001000   -0.002000
    0.004000    0.001000   -0.003000
   -0.006000   -0.003000    0.010000
   -0.005000   -0.001000    0.002000
    0.004000   -0.002000    0.004000
   -0.000000    0.000000   -0.000000
    0.004000   -0.005000    0.009000
    0.004000    0.002000   -0.005000
   -0.009000   -0.006000    0.012000
   -0.002000   -0.004000    0.008000
   -0.009000   -0.000000    0.015000
    0.009000   -0.006000   -0.026000
    0.002000    0.015000   -0.016000
   -0.173000   -0.147000   -0.096000
    0.150000    0.110000    0.122000
   -0.050000   -0.170000    0.268000
    0.016000    0.002000   -0.004000
   -0.023000   -0.173000    0.051000
   -0.222000    0.014000    0.090000
    0.008000    0.163000   -0.009000
   -0.006000   -0.024000    0.009000
   -0.196000    0.068000    0.038000
    0.206000   -0.021000   -0.066000
    0.047000    0.305000    0.006000
    0.000000    0.010000   -0.006000
    0.006000   -0.044000    0.034000
    0.004000   -0.004000    0.004000
   -0.010000    0.004000   -0.002000
    0.000000    0.004000   -0.005000
   -0.001000    0.005000   -0.004000
   -0.002000   -0.032000    0.041000
   -0.008000   -0.003000   -0.007000
    0.008000   -0.004000   -0.006000
vibration  130
   -0.000000   -0.000000    0.000000
    0.000000    0.001000   -0.000000
    0.000000   -0.003000   -0.000000
    0.000000   -0.025000    0.001000
   -0.032000    0.253000    0.125000
   -0.143000   -0.022000   -0.083000
    0.211000    0.104000    0.008000
   -0.006000    0.022000   -0.007000
    0.133000   -0.191000    0.218000
   -0.169000    0.054000    0.070000
    0.153000   -0.200000   -0.152000
   -0.010000    0.002000   -0.004000
   -0.029000    0.105000    0.033000
    0.169000   -0.009000    0.040000
    0.023000   -0.141000    0.026000
   -0.010000    0.006000   -0.017000
   -0.001000   -0.014000    0.008000
    0.072000   -0.029000    0.030000
   -0.031000   -0.028000    0.023000
   -0.026000   -0.043000    0.034000
   -0.012000    0.067000   -0.056000
   -0.117000   -0.188000    0.149000
    0.080000   -0.006000    0.007000
   -0.278000   -0.078000    0.052000
   -0.017000   -0.037000    0.028000
   -0.118000    0.041000   -0.018000
   -0.050000    0.055000   -0.047000
    0.028000    0.021000   -0.045000
    0.012000   -0.014000    0.029000
    0.082000    0.004000   -0.048000
   -0.051000   -0.003000    0.010000
    0.193000   -0.025000    0.036000
    0.002000    0.028000   -0.055000
    0.092000   -0.070000    0.133000
    0.019000   -0.014000    0.025000
    0.030000   -0.016000    0.020000
   -0.045000   -0.009000    0.020000
    0.010000   -0.004000   -0.014000
   -0.010000    0.001000    0.006000
    0.001000   -0.011000    0.005000
    0.061000    0.131000    0.031000
   -0.089000   -0.023000    0.008000
    0.058000    0.054000   -0.119000
   -0.005000   -0.005000    0.010000
    0.031000    0.124000   -0.116000
    0.148000    0.009000   -0.014000
   -0.082000   -0.056000   -0.030000
   -0.009000    0.016000   -0.006000
    0.184000   -0.140000    0.052000
   -0.009000    0.073000    0.116000
   -0.025000   -0.165000   -0.114000
    0.000000    0.004000   -0.001000
    0.006000   -0.051000    0.042000
   -0.013000    0.022000   -0.019000
    0.010000   -0.018000    0.023000
    0.009000    0.005000   -0.009000
    0.001000   -0.007000    0.009000
   -0.000000    0.032000   -0.041000
   -0.002000    0.002000   -0.002000
   -0.008000    0.005000    0.006000
vibration  131
    0.000000    0.000000   -0.000000
    0.000000   -0.000000    0.000000
    0.000000   -0.002000    0.001000
    0.003000   -0.020000   -0.004000
   -0.035000    0.251000    0.084000
   -0.175000    0.001000   -0.029000
    0.177000    0.040000    0.038000
   -0.006000    0.020000   -0.002000
    0.138000   -0.125000    0.172000
   -0.152000    0.029000   -0.008000
    0.105000   -0.221000   -0.123000
    0.002000    0.005000   -0.001000
   -0.055000   -0.035000    0.022000
    0.011000   -0.007000   -0.042000
    0.013000   -0.025000    0.055000
   -0.003000    0.002000   -0.008000
    0.005000    0.006000    0.002000
   -0.053000    0.021000   -0.021000
    0.024000    0.021000   -0.017000
    0.017000    0.035000   -0.028000
    0.008000   -0.051000    0.042000
    0.088000    0.144000   -0.115000
   -0.060000    0.005000   -0.006000
    0.207000    0.059000   -0.040000
    0.014000    0.027000   -0.020000
    0.085000   -0.028000    0.011000
    0.037000   -0.042000    0.036000
   -0.023000   -0.018000    0.039000
   -0.014000    0.011000   -0.023000
   -0.068000   -0.002000    0.035000
    0.049000    0.003000   -0.009000
   -0.172000    0.022000   -0.033000
   -0.003000   -0.023000    0.046000
   -0.082000    0.063000   -0.119000
   -0.021000    0.010000   -0.018000
   -0.024000    0.015000   -0.021000
    0.044000    0.010000   -0.023000
    0.005000    0.006000   -0.018000
   -0.017000    0.002000    0.019000
    0.002000   -0.010000    0.011000
    0.114000    0.098000    0.062000
   -0.105000   -0.074000   -0.078000
    0.031000    0.114000   -0.176000
   -0.015000   -0.006000    0.014000
    0.049000    0.247000   -0.156000
    0.304000   -0.001000   -0.078000
   -0.093000   -0.171000   -0.026000
   -0.008000    0.020000   -0.011000
    0.215000   -0.168000    0.065000
   -0.017000    0.089000    0.141000
   -0.028000   -0.198000   -0.128000
    0.002000    0.000000    0.001000
    0.000000    0.017000   -0.013000
    0.011000   -0.013000    0.012000
   -0.007000    0.015000   -0.019000
   -0.008000   -0.008000    0.014000
    0.000000   -0.008000    0.008000
   -0.003000    0.051000   -0.077000
   -0.003000   -0.002000   -0.002000
   -0.006000    0.002000    0.006000
vibration  132
   -0.000000   -0.000000   -0.000000
    0.000000   -0.000000    0.000000
   -0.002000   -0.000000   -0.004000
    0.017000   -0.007000   -0.006000
   -0.041000    0.219000   -0.104000
   -0.266000    0.071000    0.155000
    0.024000   -0.174000    0.133000
   -0.003000   -0.014000   -0.008000
   -0.129000   -0.062000   -0.024000
    0.083000    0.033000    0.195000
    0.033000    0.222000    0.023000
    0.010000    0.020000   -0.001000
   -0.215000   -0.197000    0.078000
   -0.033000   -0.024000   -0.190000
    0.044000   -0.034000    0.220000
    0.016000   -0.001000   -0.030000
   -0.001000    0.008000   -0.009000
    0.007000   -0.005000    0.005000
   -0.002000   -0.005000    0.004000
   -0.003000   -0.007000    0.005000
   -0.001000    0.012000   -0.010000
   -0.017000   -0.027000    0.022000
    0.010000   -0.002000    0.002000
   -0.036000   -0.011000    0.008000
   -0.002000   -0.005000    0.003000
   -0.014000    0.005000   -0.002000
   -0.010000    0.009000   -0.007000
   -0.005000   -0.004000    0.008000
   -0.004000    0.000000   -0.001000
   -0.003000    0.002000   -0.003000
    0.007000    0.001000   -0.003000
   -0.021000    0.004000   -0.007000
    0.001000   -0.004000    0.008000
   -0.013000    0.012000   -0.022000
   -0.004000    0.001000   -0.001000
    0.004000    0.006000   -0.011000
    0.004000    0.004000   -0.007000
    0.000000   -0.004000    0.006000
    0.019000    0.012000    0.021000
   -0.002000    0.018000    0.002000
   -0.003000   -0.257000    0.006000
    0.106000   -0.054000   -0.162000
   -0.145000    0.028000    0.080000
    0.009000   -0.019000    0.007000
    0.032000   -0.015000   -0.223000
   -0.017000    0.067000    0.170000
   -0.213000    0.168000   -0.108000
    0.013000    0.011000    0.003000
    0.059000    0.092000   -0.143000
   -0.251000   -0.073000   -0.073000
   -0.035000   -0.209000    0.110000
    0.001000   -0.014000    0.013000
   -0.007000    0.080000   -0.057000
   -0.002000    0.002000   -0.002000
    0.010000   -0.001000   -0.001000
   -0.001000   -0.001000    0.003000
   -0.001000    0.006000   -0.011000
    0.002000   -0.042000    0.053000
    0.002000    0.000000    0.002000
    0.001000    0.000000   -0.001000
vibration  133
    0.000000    0.000000   -0.000000
   -0.000000   -0.000000   -0.000000
    0.001000    0.002000    0.004000
   -0.022000    0.003000    0.003000
    0.039000   -0.185000    0.158000
    0.268000   -0.077000   -0.167000
    0.032000    0.201000   -0.130000
    0.001000    0.018000    0.008000
    0.168000    0.030000    0.070000
   -0.125000   -0.025000   -0.195000
   -0.005000   -0.279000   -0.056000
   -0.006000   -0.015000   -0.001000
    0.137000    0.127000   -0.051000
    0.020000    0.014000    0.122000
   -0.027000    0.023000   -0.141000
   -0.013000    0.006000    0.029000
    0.001000   -0.011000    0.011000
   -0.001000   -0.002000    0.002000
   -0.004000    0.007000   -0.006000
    0.013000   -0.005000    0.006000
    0.002000   -0.008000    0.006000
    0.008000    0.008000   -0.006000
   -0.001000   -0.000000    0.000000
    0.020000    0.004000   -0.002000
   -0.004000    0.005000   -0.004000
    0.016000   -0.012000    0.007000
    0.006000   -0.004000    0.003000
   -0.004000   -0.001000    0.002000
    0.004000    0.002000   -0.005000
   -0.012000   -0.004000    0.014000
   -0.001000   -0.001000    0.001000
   -0.011000    0.000000    0.001000
   -0.001000   -0.002000    0.005000
   -0.004000   -0.000000    0.000000
    0.004000    0.004000   -0.007000
   -0.011000   -0.005000    0.010000
   -0.000000   -0.002000    0.003000
   -0.001000   -0.004000    0.009000
    0.018000    0.015000    0.020000
   -0.001000    0.019000    0.001000
   -0.014000   -0.276000    0.000000
    0.121000   -0.050000   -0.162000
   -0.157000    0.020000    0.100000
    0.012000   -0.019000    0.006000
    0.029000   -0.029000   -0.210000
   -0.040000    0.062000    0.168000
   -0.207000    0.174000   -0.107000
    0.014000    0.011000    0.003000
    0.063000    0.095000   -0.149000
   -0.270000   -0.074000   -0.070000
   -0.038000   -0.223000    0.119000
   -0.002000    0.014000   -0.014000
    0.009000   -0.096000    0.068000
    0.002000    0.003000   -0.002000
   -0.002000    0.000000   -0.000000
   -0.001000    0.002000   -0.002000
    0.000000    0.006000   -0.012000
    0.003000   -0.051000    0.065000
   -0.003000    0.000000   -0.003000
    0.002000   -0.001000   -0.002000
vibration  134
   -0.000000    0.000000   -0.000000
    0.000000    0.000000   -0.000000
   -0.000000   -0.001000   -0.000000
   -0.009000   -0.022000   -0.010000
   -0.037000    0.325000    0.246000
   -0.177000   -0.037000   -0.172000
    0.348000    0.159000    0.021000
    0.014000   -0.020000   -0.001000
   -0.229000    0.131000   -0.227000
    0.226000   -0.027000    0.039000
   -0.151000    0.308000    0.175000
   -0.011000   -0.009000    0.015000
    0.267000    0.144000   -0.109000
   -0.041000    0.039000    0.181000
   -0.064000    0.078000   -0.281000
   -0.009000   -0.054000    0.008000
    0.010000    0.012000    0.000000
    0.001000   -0.010000    0.009000
   -0.012000    0.011000   -0.010000
    0.029000   -0.021000    0.022000
    0.005000   -0.003000    0.003000
    0.002000   -0.014000    0.011000
    0.005000   -0.004000    0.003000
    0.014000   -0.004000    0.003000
   -0.015000    0.010000   -0.008000
    0.036000   -0.033000    0.022000
    0.017000   -0.001000    0.000000
   -0.003000    0.002000   -0.003000
    0.006000    0.002000   -0.005000
   -0.016000   -0.006000    0.020000
   -0.001000   -0.002000    0.004000
   -0.006000   -0.002000    0.004000
   -0.003000    0.001000   -0.001000
    0.002000   -0.007000    0.012000
    0.005000    0.003000   -0.006000
   -0.016000   -0.010000    0.019000
    0.001000   -0.005000    0.008000
    0.003000   -0.002000   -0.003000
   -0.004000    0.013000   -0.002000
    0.004000    0.004000   -0.001000
   -0.030000   -0.075000   -0.016000
    0.046000    0.001000   -0.018000
   -0.049000   -0.011000    0.055000
   -0.002000   -0.001000   -0.001000
   -0.001000    0.031000    0.027000
    0.020000   -0.014000   -0.031000
    0.029000   -0.028000    0.015000
   -0.004000    0.008000    0.001000
    0.112000   -0.056000   -0.001000
   -0.041000    0.026000    0.052000
   -0.018000   -0.115000   -0.055000
    0.003000    0.007000    0.000000
   -0.002000    0.018000    0.001000
   -0.002000   -0.002000    0.000000
   -0.008000   -0.000000    0.001000
   -0.001000    0.003000   -0.003000
    0.001000   -0.003000    0.003000
   -0.001000   -0.000000   -0.005000
   -0.005000   -0.003000   -0.003000
   -0.002000    0.001000    0.001000
vibration  135
    0.000000    0.000000   -0.000000
   -0.000000    0.000000   -0.000000
    0.001000    0.000000    0.002000
   -0.005000   -0.005000   -0.003000
   -0.009000    0.058000    0.040000
   -0.022000   -0.007000   -0.025000
    0.067000    0.030000    0.005000
   -0.000000   -0.004000    0.001000
   -0.036000    0.034000   -0.044000
    0.044000   -0.009000   -0.004000
   -0.031000    0.051000    0.032000
   -0.000000   -0.002000    0.003000
    0.041000   -0.002000   -0.021000
   -0.035000    0.005000    0.013000
   -0.014000    0.039000   -0.037000
    0.008000   -0.007000    0.005000
    0.004000   -0.002000    0.007000
    0.004000   -0.021000    0.019000
   -0.020000    0.018000   -0.016000
    0.052000   -0.040000    0.039000
    0.007000   -0.003000    0.003000
   -0.000000   -0.027000    0.022000
    0.010000   -0.008000    0.006000
    0.017000   -0.009000    0.007000
   -0.024000    0.015000   -0.012000
    0.055000   -0.053000    0.033000
    0.021000    0.002000   -0.003000
   -0.023000    0.002000    0.000000
    0.021000    0.008000   -0.020000
   -0.052000   -0.021000    0.067000
   -0.006000   -0.005000    0.010000
   -0.021000   -0.004000    0.012000
   -0.008000   -0.002000    0.004000
    0.002000   -0.017000    0.031000
    0.018000    0.011000   -0.022000
   -0.045000   -0.025000    0.052000
   -0.001000   -0.013000    0.022000
   -0.012000    0.010000    0.001000
    0.008000   -0.047000    0.025000
   -0.012000   -0.017000    0.006000
    0.156000    0.300000    0.083000
   -0.206000   -0.031000    0.034000
    0.180000    0.083000   -0.260000
    0.012000   -0.010000    0.021000
    0.064000    0.045000   -0.368000
    0.092000    0.093000    0.182000
   -0.335000    0.122000   -0.155000
    0.010000   -0.021000   -0.006000
   -0.317000    0.158000    0.002000
    0.128000   -0.076000   -0.165000
    0.050000    0.324000    0.158000
   -0.003000    0.008000   -0.006000
    0.008000   -0.064000    0.043000
   -0.000000    0.009000   -0.007000
    0.001000   -0.002000    0.002000
    0.002000    0.001000   -0.003000
   -0.002000    0.008000   -0.004000
    0.001000   -0.003000    0.015000
   -0.005000   -0.002000   -0.004000
    0.007000   -0.004000   -0.004000
vibration  136
   -0.000000    0.000000    0.001000
    0.000000   -0.001000    0.000000
   -0.000000   -0.002000   -0.000000
   -0.006000   -0.002000   -0.001000
    0.004000    0.037000    0.122000
    0.015000   -0.029000   -0.095000
    0.111000    0.088000   -0.017000
    0.010000   -0.003000   -0.000000
   -0.064000    0.023000   -0.056000
    0.048000   -0.002000    0.012000
   -0.036000    0.072000    0.045000
   -0.004000   -0.003000    0.005000
    0.109000    0.097000   -0.037000
    0.024000    0.019000    0.102000
   -0.020000   -0.012000   -0.131000
   -0.025000   -0.023000    0.000000
   -0.004000    0.009000   -0.011000
   -0.020000    0.101000   -0.091000
    0.090000   -0.079000    0.070000
   -0.236000    0.182000   -0.175000
   -0.031000    0.014000   -0.012000
    0.001000    0.121000   -0.098000
   -0.049000    0.033000   -0.028000
   -0.072000    0.039000   -0.033000
    0.113000   -0.070000    0.057000
   -0.248000    0.236000   -0.152000
   -0.104000   -0.004000    0.007000
    0.080000   -0.009000    0.004000
   -0.081000   -0.030000    0.075000
    0.192000    0.077000   -0.250000
    0.025000    0.018000   -0.040000
    0.073000    0.016000   -0.047000
    0.031000    0.003000   -0.009000
   -0.011000    0.067000   -0.124000
   -0.067000   -0.042000    0.082000
    0.183000    0.108000   -0.212000
    0.003000    0.056000   -0.095000
    0.001000    0.001000   -0.002000
    0.016000   -0.025000    0.012000
   -0.009000   -0.005000    0.002000
    0.065000    0.109000    0.037000
   -0.077000   -0.013000    0.007000
    0.070000    0.031000   -0.102000
    0.007000   -0.005000    0.010000
    0.030000    0.000000   -0.194000
    0.026000    0.053000    0.109000
   -0.175000    0.083000   -0.083000
    0.005000   -0.007000   -0.002000
   -0.141000    0.087000   -0.017000
    0.023000   -0.048000   -0.091000
    0.016000    0.118000    0.101000
    0.008000   -0.005000    0.005000
   -0.019000    0.143000   -0.083000
   -0.002000   -0.050000    0.038000
    0.012000    0.006000   -0.009000
    0.006000   -0.027000    0.036000
   -0.006000    0.004000   -0.003000
    0.003000    0.055000   -0.049000
    0.011000    0.004000    0.008000
   -0.006000    0.003000    0.003000
vibration  137
   -0.001000   -0.001000   -0.000000
    0.001000   -0.000000    0.001000
   -0.004000    0.001000   -0.012000
    0.000000    0.004000    0.002000
    0.014000   -0.036000    0.065000
    0.042000   -0.017000   -0.051000
    0.024000    0.041000   -0.016000
    0.010000    0.001000   -0.001000
   -0.018000   -0.026000    0.005000
   -0.011000    0.012000    0.029000
    0.016000    0.015000   -0.002000
   -0.002000    0.001000    0.001000
    0.037000    0.083000   -0.002000
    0.061000    0.009000    0.067000
    0.001000   -0.058000   -0.065000
   -0.036000   -0.009000   -0.010000
   -0.013000    0.016000   -0.031000
   -0.014000    0.079000   -0.071000
    0.075000   -0.085000    0.075000
   -0.181000    0.115000   -0.117000
   -0.005000    0.064000   -0.054000
   -0.033000    0.013000   -0.011000
   -0.071000    0.002000   -0.004000
   -0.047000    0.013000   -0.007000
    0.116000   -0.072000    0.058000
   -0.188000    0.171000   -0.133000
   -0.177000    0.048000   -0.038000
   -0.217000   -0.025000    0.083000
    0.135000    0.052000   -0.131000
   -0.265000   -0.116000    0.333000
   -0.062000   -0.011000    0.028000
   -0.115000   -0.000000    0.037000
   -0.020000   -0.041000    0.082000
   -0.041000   -0.039000    0.064000
    0.097000    0.075000   -0.147000
   -0.252000   -0.130000    0.261000
   -0.002000   -0.077000    0.129000
   -0.011000    0.004000    0.009000
   -0.019000    0.010000    0.001000
    0.005000   -0.000000    0.000000
   -0.001000   -0.012000   -0.003000
    0.003000   -0.004000   -0.007000
   -0.013000    0.005000    0.006000
    0.000000   -0.001000    0.000000
    0.001000    0.027000    0.026000
    0.015000   -0.016000   -0.036000
    0.019000   -0.034000    0.010000
   -0.000000   -0.002000   -0.001000
    0.018000   -0.024000    0.015000
    0.020000    0.018000    0.030000
    0.004000    0.006000   -0.039000
    0.012000   -0.027000    0.023000
   -0.033000    0.265000   -0.163000
   -0.005000   -0.042000    0.032000
    0.208000   -0.009000   -0.022000
   -0.011000    0.038000   -0.047000
    0.007000    0.003000   -0.004000
   -0.003000   -0.104000    0.103000
    0.017000    0.006000    0.014000
    0.015000   -0.009000   -0.009000
vibration  138
   -0.001000   -0.000000    0.000000
    0.002000   -0.000000    0.001000
   -0.010000   -0.013000   -0.025000
    0.002000    0.015000    0.007000
    0.039000   -0.139000    0.101000
    0.124000   -0.026000   -0.066000
   -0.007000    0.049000   -0.028000
    0.020000    0.001000   -0.002000
   -0.009000   -0.088000    0.050000
   -0.067000    0.036000    0.083000
    0.083000    0.009000   -0.039000
   -0.002000    0.004000    0.002000
    0.012000    0.159000    0.029000
    0.154000    0.007000    0.097000
    0.017000   -0.155000   -0.079000
   -0.084000    0.004000   -0.038000
   -0.033000    0.053000   -0.101000
   -0.005000   -0.029000    0.023000
   -0.019000    0.014000   -0.012000
    0.064000   -0.057000    0.049000
    0.012000    0.008000   -0.006000
   -0.005000   -0.045000    0.037000
    0.010000   -0.014000    0.012000
    0.027000   -0.015000    0.011000
   -0.038000    0.029000   -0.023000
    0.084000   -0.072000    0.050000
    0.042000   -0.010000    0.008000
    0.012000    0.004000   -0.010000
   -0.011000   -0.004000    0.009000
    0.007000    0.007000   -0.011000
    0.012000    0.000000   -0.001000
   -0.008000    0.001000   -0.004000
   -0.003000    0.002000   -0.003000
   -0.002000    0.002000   -0.003000
   -0.003000   -0.002000    0.004000
    0.004000    0.002000   -0.005000
    0.001000    0.003000   -0.005000
   -0.002000    0.001000    0.004000
   -0.004000   -0.002000    0.005000
    0.001000   -0.001000    0.000000
    0.011000    0.010000    0.005000
   -0.012000   -0.005000   -0.003000
    0.005000    0.007000   -0.013000
    0.003000   -0.001000    0.002000
    0.006000   -0.001000   -0.032000
   -0.001000    0.004000    0.012000
   -0.033000    0.008000   -0.016000
    0.002000   -0.003000   -0.002000
   -0.032000    0.016000   -0.000000
    0.007000   -0.006000   -0.011000
    0.005000    0.031000    0.018000
    0.029000   -0.101000    0.089000
   -0.084000    0.720000   -0.450000
    0.001000   -0.000000   -0.001000
   -0.024000    0.002000    0.002000
    0.002000   -0.003000    0.004000
    0.000000    0.006000   -0.007000
    0.002000   -0.045000    0.056000
    0.032000    0.008000    0.032000
    0.002000   -0.001000   -0.002000
vibration  139
   -0.001000   -0.000000   -0.000000
   -0.001000    0.002000   -0.002000
   -0.002000    0.005000    0.001000
    0.001000   -0.002000   -0.000000
   -0.004000    0.022000   -0.004000
   -0.018000    0.002000    0.003000
    0.006000   -0.002000    0.003000
   -0.001000    0.000000   -0.000000
    0.000000    0.004000   -0.003000
    0.003000   -0.002000   -0.005000
   -0.006000   -0.001000    0.003000
   -0.000000   -0.000000    0.000000
    0.002000   -0.009000   -0.003000
   -0.009000   -0.000000   -0.005000
   -0.002000    0.010000    0.002000
    0.005000   -0.001000    0.002000
    0.006000   -0.003000    0.010000
   -0.001000    0.002000   -0.002000
    0.004000   -0.003000    0.003000
   -0.009000    0.008000   -0.007000
   -0.004000    0.000000   -0.000000
   -0.004000    0.001000   -0.001000
    0.008000    0.001000   -0.001000
   -0.012000   -0.003000    0.001000
   -0.004000    0.001000   -0.001000
   -0.004000    0.002000    0.002000
    0.001000   -0.001000    0.001000
    0.014000    0.008000   -0.018000
   -0.012000   -0.010000    0.023000
    0.047000    0.014000   -0.044000
   -0.012000    0.008000   -0.015000
    0.034000    0.005000   -0.013000
    0.017000   -0.011000    0.019000
   -0.007000    0.021000   -0.041000
   -0.008000   -0.000000   -0.000000
    0.029000    0.027000   -0.043000
   -0.005000    0.007000   -0.008000
   -0.056000    0.001000    0.125000
   -0.077000    0.011000    0.038000
    0.017000    0.002000   -0.001000
    0.071000   -0.021000    0.026000
   -0.040000   -0.040000   -0.054000
   -0.017000    0.048000   -0.036000
    0.001000   -0.004000   -0.001000
    0.014000    0.122000    0.036000
    0.097000   -0.029000   -0.080000
    0.006000   -0.126000    0.005000
    0.003000   -0.013000   -0.002000
    0.018000   -0.037000    0.022000
    0.077000    0.033000    0.050000
    0.022000    0.063000   -0.121000
   -0.002000    0.007000   -0.006000
    0.006000   -0.047000    0.025000
   -0.000000    0.001000   -0.001000
   -0.006000   -0.001000    0.003000
    0.006000   -0.001000   -0.003000
    0.023000    0.069000   -0.113000
   -0.003000   -0.630000    0.662000
   -0.004000   -0.001000   -0.004000
    0.049000   -0.026000   -0.043000
vibration  140
   -0.000000    0.000000    0.000000
    0.000000   -0.000000    0.000000
    0.001000   -0.000000   -0.000000
   -0.001000   -0.001000   -0.000000
   -0.001000   -0.002000   -0.006000
    0.004000    0.001000    0.007000
   -0.004000   -0.002000   -0.001000
   -0.000000    0.000000    0.000000
    0.004000    0.005000   -0.001000
   -0.007000   -0.002000   -0.011000
   -0.010000   -0.012000    0.003000
   -0.000000   -0.000000    0.000000
    0.001000   -0.015000   -0.003000
   -0.008000   -0.002000   -0.012000
   -0.001000    0.008000    0.004000
    0.005000    0.002000    0.003000
    0.027000   -0.007000    0.039000
    0.134000    0.034000   -0.025000
   -0.076000   -0.063000    0.051000
   -0.039000   -0.103000    0.095000
    0.135000    0.185000   -0.149000
   -0.028000   -0.269000    0.219000
   -0.193000   -0.109000    0.082000
    0.283000   -0.030000    0.036000
    0.023000    0.089000   -0.068000
    0.209000   -0.053000    0.040000
   -0.009000   -0.122000    0.101000
   -0.026000    0.075000   -0.143000
    0.034000   -0.049000    0.101000
    0.211000    0.023000   -0.093000
   -0.212000    0.060000   -0.108000
    0.284000    0.028000   -0.071000
    0.161000   -0.111000    0.208000
   -0.061000    0.159000   -0.318000
   -0.080000    0.042000   -0.071000
   -0.057000    0.060000   -0.120000
    0.138000   -0.028000    0.029000
    0.024000   -0.000000   -0.047000
    0.009000   -0.003000   -0.005000
   -0.001000   -0.000000    0.000000
   -0.013000    0.010000   -0.006000
   -0.003000    0.006000    0.012000
    0.004000   -0.006000    0.004000
   -0.000000    0.000000   -0.000000
   -0.002000   -0.013000   -0.003000
   -0.011000    0.006000    0.015000
    0.001000    0.020000   -0.000000
   -0.001000    0.002000    0.000000
   -0.004000    0.004000   -0.000000
   -0.001000   -0.004000   -0.009000
   -0.002000   -0.002000    0.011000
   -0.007000    0.006000   -0.011000
    0.001000   -0.021000   -0.001000
   -0.017000    0.013000   -0.017000
   -0.048000    0.006000    0.008000
   -0.017000   -0.007000    0.018000
   -0.006000   -0.007000    0.019000
    0.000000    0.059000   -0.045000
   -0.016000   -0.005000   -0.013000
   -0.016000    0.008000    0.014000
vibration  141
    0.000000   -0.000000    0.000000
    0.000000    0.000000   -0.000000
    0.000000   -0.000000   -0.001000
    0.001000    0.001000    0.000000
    0.002000   -0.003000    0.005000
    0.000000   -0.001000   -0.006000
    0.002000    0.002000    0.001000
    0.000000   -0.000000   -0.000000
   -0.003000   -0.004000    0.002000
    0.005000    0.002000    0.009000
    0.009000    0.009000   -0.003000
    0.000000    0.000000   -0.000000
   -0.001000    0.013000    0.003000
    0.008000    0.002000    0.010000
    0.001000   -0.008000   -0.004000
   -0.005000   -0.002000   -0.003000
   -0.022000    0.010000   -0.035000
   -0.152000   -0.048000    0.037000
    0.083000    0.064000   -0.052000
    0.047000    0.102000   -0.095000
   -0.145000   -0.188000    0.151000
    0.017000    0.261000   -0.216000
    0.228000    0.112000   -0.082000
   -0.318000    0.015000   -0.029000
   -0.059000   -0.082000    0.061000
   -0.197000    0.029000   -0.005000
    0.060000    0.130000   -0.112000
   -0.077000    0.079000   -0.141000
    0.058000   -0.042000    0.087000
    0.184000   -0.005000   -0.057000
   -0.220000    0.056000   -0.101000
    0.284000    0.025000   -0.059000
    0.154000   -0.108000    0.202000
   -0.054000    0.146000   -0.289000
   -0.071000    0.045000   -0.077000
   -0.075000    0.047000   -0.092000
    0.139000   -0.039000    0.048000
    0.023000    0.001000   -0.047000
    0.009000   -0.003000   -0.005000
   -0.001000   -0.000000    0.000000
   -0.013000    0.010000   -0.006000
   -0.003000    0.006000    0.011000
    0.004000   -0.006000    0.004000
   -0.000000    0.000000   -0.000000
   -0.002000   -0.015000   -0.004000
   -0.012000    0.006000    0.014000
   -0.000000    0.020000   -0.001000
   -0.001000    0.002000    0.000000
   -0.005000    0.004000   -0.000000
   -0.003000   -0.004000   -0.008000
   -0.002000   -0.002000    0.013000
    0.006000   -0.007000    0.011000
   -0.002000    0.031000   -0.007000
    0.018000   -0.009000    0.013000
    0.008000   -0.027000    0.037000
   -0.017000   -0.002000    0.012000
   -0.006000   -0.008000    0.020000
    0.001000    0.062000   -0.047000
    0.012000    0.003000    0.011000
   -0.014000    0.007000    0.013000
vibration  142
   -0.001000   -0.000000    0.000000
    0.001000   -0.000000    0.000000
   -0.000000    0.004000   -0.002000
    0.001000    0.001000    0.001000
    0.000000    0.012000    0.003000
   -0.013000   -0.001000   -0.010000
    0.008000    0.003000    0.003000
   -0.002000   -0.002000   -0.000000
   -0.008000   -0.011000    0.005000
    0.024000    0.005000    0.034000
    0.030000    0.040000   -0.012000
   -0.000000   -0.001000   -0.001000
   -0.008000    0.037000    0.011000
    0.021000    0.003000    0.024000
    0.003000   -0.015000    0.002000
   -0.003000   -0.002000   -0.008000
   -0.092000   -0.030000   -0.083000
    0.119000   -0.064000    0.060000
   -0.149000    0.131000   -0.115000
    0.233000   -0.170000    0.163000
    0.069000   -0.084000    0.072000
    0.138000    0.063000   -0.051000
   -0.173000    0.022000   -0.022000
    0.206000    0.100000   -0.067000
    0.160000   -0.086000    0.071000
   -0.113000    0.144000   -0.110000
   -0.049000    0.059000   -0.049000
   -0.058000   -0.030000    0.075000
    0.172000    0.050000   -0.125000
   -0.100000   -0.083000    0.200000
   -0.201000   -0.012000    0.044000
    0.257000   -0.047000    0.097000
    0.074000    0.049000   -0.103000
    0.156000   -0.029000    0.053000
   -0.148000   -0.089000    0.175000
    0.222000    0.131000   -0.249000
    0.131000    0.043000   -0.086000
   -0.086000    0.044000    0.079000
    0.002000    0.004000    0.004000
   -0.003000    0.001000    0.000000
    0.029000   -0.035000    0.018000
    0.026000   -0.011000   -0.032000
   -0.009000    0.007000   -0.005000
   -0.001000    0.001000    0.001000
    0.001000    0.010000   -0.005000
    0.018000   -0.009000   -0.024000
   -0.005000   -0.037000    0.000000
    0.001000   -0.001000   -0.001000
    0.008000   -0.003000   -0.004000
   -0.015000    0.002000    0.009000
   -0.001000   -0.016000    0.005000
    0.013000   -0.004000    0.019000
    0.005000   -0.055000    0.085000
    0.002000    0.017000   -0.004000
   -0.010000   -0.003000   -0.001000
   -0.000000   -0.010000    0.006000
    0.011000   -0.004000   -0.015000
   -0.008000    0.073000   -0.154000
    0.050000    0.023000    0.038000
    0.048000   -0.029000   -0.034000
vibration  143
    0.000000    0.000000   -0.001000
    0.000000   -0.001000    0.002000
   -0.002000   -0.001000   -0.003000
   -0.001000   -0.001000   -0.002000
    0.001000   -0.017000    0.001000
    0.019000    0.001000    0.012000
   -0.009000   -0.003000   -0.004000
    0.004000    0.001000    0.000000
    0.009000    0.010000   -0.004000
   -0.035000   -0.004000   -0.036000
   -0.032000   -0.046000    0.013000
    0.001000    0.001000    0.002000
    0.009000   -0.041000   -0.012000
   -0.020000   -0.003000   -0.028000
   -0.003000    0.013000   -0.005000
   -0.000000    0.006000    0.007000
    0.131000    0.060000    0.098000
   -0.139000    0.060000   -0.057000
    0.150000   -0.130000    0.114000
   -0.220000    0.164000   -0.155000
   -0.064000    0.088000   -0.075000
   -0.133000   -0.063000    0.050000
    0.163000   -0.027000    0.026000
   -0.177000   -0.099000    0.068000
   -0.174000    0.102000   -0.083000
    0.161000   -0.176000    0.122000
    0.097000   -0.075000    0.064000
   -0.091000   -0.040000    0.094000
    0.154000    0.053000   -0.130000
   -0.137000   -0.075000    0.211000
   -0.150000   -0.016000    0.047000
    0.175000   -0.041000    0.087000
    0.050000    0.049000   -0.101000
    0.130000   -0.032000    0.059000
   -0.123000   -0.077000    0.152000
    0.179000    0.105000   -0.194000
    0.124000    0.036000   -0.073000
   -0.098000    0.057000    0.071000
    0.006000    0.005000    0.001000
   -0.004000    0.001000    0.001000
    0.024000   -0.032000    0.016000
    0.029000   -0.008000   -0.028000
   -0.008000    0.005000   -0.003000
   -0.001000    0.001000    0.001000
    0.001000    0.005000   -0.008000
    0.013000   -0.008000   -0.021000
   -0.006000   -0.030000    0.000000
    0.001000   -0.000000   -0.001000
    0.006000   -0.001000   -0.004000
   -0.018000    0.001000    0.008000
   -0.002000   -0.016000    0.011000
   -0.016000   -0.008000   -0.013000
   -0.013000    0.138000   -0.157000
   -0.006000   -0.024000    0.006000
    0.002000    0.009000   -0.012000
    0.002000   -0.012000    0.006000
    0.011000   -0.012000   -0.003000
   -0.010000    0.125000   -0.223000
   -0.069000   -0.033000   -0.051000
    0.052000   -0.032000   -0.035000
vibration  144
   -0.003000   -0.001000   -0.000000
    0.004000    0.001000    0.001000
   -0.010000   -0.003000   -0.033000
   -0.003000   -0.002000   -0.003000
    0.002000   -0.040000    0.003000
    0.046000    0.003000    0.031000
   -0.020000   -0.008000   -0.008000
    0.008000    0.001000    0.001000
    0.017000    0.014000   -0.006000
   -0.074000   -0.005000   -0.062000
   -0.058000   -0.085000    0.025000
    0.000000    0.001000    0.004000
    0.016000   -0.076000   -0.021000
   -0.027000   -0.010000   -0.062000
   -0.004000    0.017000   -0.008000
   -0.001000    0.019000    0.010000
    0.317000    0.170000    0.196000
    0.073000   -0.042000    0.046000
   -0.066000    0.056000   -0.054000
    0.036000   -0.007000    0.038000
    0.010000   -0.049000    0.040000
    0.047000    0.041000   -0.033000
   -0.047000    0.021000   -0.018000
    0.028000    0.041000   -0.027000
    0.069000   -0.052000    0.042000
   -0.084000    0.071000   -0.052000
   -0.027000    0.054000   -0.046000
   -0.008000   -0.016000    0.031000
    0.031000    0.013000   -0.032000
   -0.036000   -0.018000    0.045000
   -0.021000   -0.006000    0.014000
    0.016000   -0.010000    0.020000
    0.001000    0.015000   -0.028000
    0.025000   -0.010000    0.022000
   -0.031000   -0.018000    0.038000
    0.008000   -0.008000   -0.014000
    0.037000    0.016000   -0.035000
    0.208000   -0.126000   -0.116000
   -0.010000   -0.013000    0.001000
    0.007000   -0.000000   -0.001000
   -0.038000    0.050000   -0.026000
   -0.052000    0.010000    0.042000
    0.012000   -0.006000    0.004000
    0.001000   -0.002000   -0.003000
   -0.001000   -0.003000    0.008000
   -0.013000    0.016000    0.039000
    0.007000    0.050000   -0.002000
   -0.001000    0.000000    0.002000
   -0.014000    0.005000    0.006000
    0.036000   -0.005000   -0.020000
    0.003000    0.036000   -0.018000
   -0.036000   -0.044000   -0.008000
   -0.036000    0.365000   -0.382000
   -0.051000   -0.033000   -0.013000
   -0.001000   -0.002000    0.001000
   -0.031000    0.017000    0.009000
   -0.025000    0.035000   -0.009000
    0.019000   -0.262000    0.438000
   -0.162000   -0.080000   -0.113000
   -0.104000    0.064000    0.066000
vibration  145
    0.001000   -0.002000    0.001000
   -0.000000    0.000000    0.003000
   -0.005000   -0.004000   -0.009000
   -0.002000   -0.001000   -0.002000
    0.001000   -0.023000    0.002000
    0.027000    0.002000    0.019000
   -0.011000   -0.005000   -0.004000
    0.005000    0.000000    0.000000
    0.010000    0.007000   -0.003000
   -0.044000   -0.002000   -0.034000
   -0.032000   -0.047000    0.014000
    0.000000    0.001000    0.003000
    0.008000   -0.043000   -0.011000
   -0.015000   -0.006000   -0.037000
   -0.002000    0.010000   -0.004000
   -0.001000    0.012000    0.005000
    0.192000    0.109000    0.113000
    0.053000   -0.029000    0.032000
   -0.047000    0.039000   -0.037000
    0.031000   -0.012000    0.030000
    0.009000   -0.032000    0.026000
    0.034000    0.026000   -0.022000
   -0.037000    0.015000   -0.012000
    0.021000    0.029000   -0.020000
    0.053000   -0.041000    0.033000
   -0.063000    0.053000   -0.038000
   -0.027000    0.042000   -0.037000
    0.029000    0.032000   -0.067000
   -0.064000   -0.028000    0.067000
    0.071000    0.030000   -0.087000
    0.049000    0.010000   -0.025000
   -0.033000    0.019000   -0.037000
   -0.008000   -0.023000    0.045000
   -0.046000    0.017000   -0.033000
    0.056000    0.032000   -0.066000
   -0.028000   -0.000000    0.039000
   -0.068000   -0.026000    0.057000
   -0.286000    0.179000    0.148000
    0.013000    0.018000   -0.002000
   -0.009000   -0.000000    0.002000
    0.047000   -0.063000    0.033000
    0.069000   -0.012000   -0.053000
   -0.015000    0.006000   -0.004000
   -0.001000    0.002000    0.004000
    0.002000    0.006000   -0.013000
    0.017000   -0.021000   -0.051000
   -0.010000   -0.062000    0.002000
    0.002000   -0.001000   -0.003000
    0.014000   -0.006000   -0.007000
   -0.046000    0.007000    0.026000
   -0.003000   -0.041000    0.026000
   -0.021000   -0.030000   -0.001000
   -0.023000    0.231000   -0.239000
   -0.035000   -0.023000   -0.007000
    0.000000   -0.004000    0.008000
    0.050000   -0.027000   -0.008000
    0.033000   -0.050000    0.018000
   -0.027000    0.355000   -0.602000
   -0.098000   -0.049000   -0.068000
    0.142000   -0.088000   -0.089000
vibration  146
    0.000000    0.000000   -0.000000
   -0.000000    0.000000   -0.000000
    0.000000    0.000000   -0.000000
   -0.004000    0.001000   -0.007000
    0.093000    0.017000   -0.014000
   -0.011000   -0.086000    0.022000
   -0.036000    0.058000    0.072000
    0.010000    0.003000   -0.005000
   -0.048000    0.084000    0.106000
   -0.015000   -0.141000    0.036000
   -0.050000    0.019000   -0.083000
    0.019000   -0.023000   -0.022000
    0.179000   -0.074000    0.304000
    0.056000    0.436000   -0.106000
   -0.452000   -0.092000    0.057000
   -0.000000    0.000000    0.001000
   -0.000000    0.000000   -0.000000
   -0.000000    0.000000    0.000000
    0.000000    0.000000    0.000000
   -0.000000   -0.000000    0.000000
   -0.000000    0.000000    0.000000
    0.000000   -0.000000    0.000000
   -0.000000    0.000000   -0.000000
    0.000000   -0.000000    0.000000
    0.000000   -0.000000    0.000000
    0.000000   -0.000000    0.000000
    0.000000   -0.000000    0.000000
   -0.000000   -0.000000    0.000000
   -0.000000   -0.000000   -0.000000
   -0.000000   -0.000000   -0.000000
    0.000000    0.000000   -0.000000
   -0.000000   -0.000000    0.000000
    0.000000   -0.000000   -0.000000
   -0.000000   -0.000000    0.000000
    0.000000   -0.000000   -0.000000
   -0.000000    0.000000   -0.000000
    0.000000   -0.000000    0.000000
    0.000000   -0.000000    0.000000
    0.001000   -0.000000   -0.001000
   -0.007000    0.001000   -0.003000
    0.029000   -0.001000   -0.064000
    0.017000   -0.091000    0.048000
    0.039000    0.077000    0.056000
    0.004000    0.007000    0.003000
   -0.104000    0.018000   -0.012000
    0.016000   -0.097000    0.050000
    0.039000    0.000000   -0.076000
   -0.012000    0.003000    0.025000
   -0.141000   -0.249000   -0.191000
   -0.045000    0.264000   -0.131000
    0.317000   -0.051000    0.032000
    0.000000    0.000000    0.000000
    0.000000   -0.000000   -0.001000
   -0.000000   -0.000000    0.000000
    0.000000    0.000000   -0.000000
   -0.000000    0.000000   -0.000000
    0.000000    0.000000   -0.000000
   -0.000000   -0.000000    0.001000
   -0.000000    0.000000    0.000000
   -0.000000   -0.000000    0.000000
vibration  147
   -0.000000   -0.000000   -0.000000
   -0.000000    0.000000   -0.000000
    0.000000    0.000000   -0.000000
    0.001000   -0.000000    0.003000
   -0.029000   -0.006000    0.004000
    0.004000    0.032000   -0.008000
    0.014000   -0.022000   -0.027000
   -0.009000   -0.003000    0.005000
    0.043000   -0.076000   -0.095000
    0.014000    0.127000   -0.033000
    0.045000   -0.017000    0.075000
   -0.014000    0.018000    0.017000
   -0.136000    0.056000   -0.231000
   -0.043000   -0.331000    0.081000
    0.341000    0.070000   -0.043000
    0.000000   -0.000000   -0.001000
    0.000000   -0.000000    0.000000
    0.000000   -0.000000    0.000000
   -0.000000   -0.000000   -0.000000
    0.000000    0.000000   -0.000000
    0.000000   -0.000000    0.000000
   -0.000000    0.000000   -0.000000
    0.000000   -0.000000    0.000000
   -0.000000    0.000000   -0.000000
    0.000000   -0.000000    0.000000
   -0.000000    0.000000    0.000000
    0.000000    0.000000   -0.000000
   -0.000000    0.000000    0.000000
    0.000000    0.000000   -0.000000
   -0.000000    0.000000    0.000000
    0.000000    0.000000    0.000000
    0.000000    0.000000   -0.000000
   -0.000000    0.000000   -0.000000
    0.000000    0.000000   -0.000000
    0.000000   -0.000000   -0.000000
   -0.000000    0.000000   -0.000000
    0.000000    0.000000    0.000000
    0.000000   -0.000000   -0.000000
    0.001000    0.000000   -0.001000
   -0.015000    0.003000   -0.007000
    0.060000   -0.001000   -0.130000
    0.033000   -0.185000    0.098000
    0.078000    0.155000    0.112000
    0.002000    0.004000    0.002000
   -0.055000    0.009000   -0.007000
    0.009000   -0.054000    0.028000
    0.022000    0.001000   -0.042000
   -0.015000    0.004000    0.033000
   -0.182000   -0.323000   -0.248000
   -0.058000    0.342000   -0.170000
    0.407000   -0.066000    0.041000
   -0.000000   -0.000000   -0.000000
    0.000000    0.001000    0.001000
    0.000000    0.000000   -0.000000
    0.000000    0.000000   -0.000000
   -0.000000   -0.000000    0.000000
    0.000000    0.000000   -0.000000
   -0.000000   -0.000000    0.001000
    0.000000   -0.000000   -0.000000
    0.000000   -0.000000    0.000000
vibration  148
    0.000000   -0.000000    0.000000
   -0.000000   -0.000000    0.000000
    0.000000    0.000000   -0.000000
   -0.006000    0.001000   -0.010000
    0.135000    0.025000   -0.019000
   -0.016000   -0.120000    0.030000
   -0.052000    0.084000    0.107000
   -0.003000   -0.001000    0.002000
    0.016000   -0.027000   -0.034000
    0.005000    0.044000   -0.011000
    0.015000   -0.006000    0.026000
    0.002000   -0.003000   -0.003000
    0.023000   -0.010000    0.038000
    0.007000    0.056000   -0.014000
   -0.054000   -0.011000    0.006000
    0.000000   -0.000000    0.000000
    0.000000    0.000000   -0.000000
    0.000000    0.000000   -0.000000
    0.000000    0.000000   -0.000000
   -0.000000   -0.000000    0.000000
    0.000000   -0.000000    0.000000
   -0.000000    0.000000   -0.000000
    0.000000   -0.000000    0.000000
   -0.000000    0.000000   -0.000000
   -0.000000   -0.000000    0.000000
    0.000000    0.000000   -0.000000
   -0.000000    0.000000   -0.000000
   -0.000000    0.000000   -0.000000
    0.000000   -0.000000    0.000000
   -0.000000    0.000000   -0.000000
    0.000000   -0.000000    0.000000
    0.000000    0.000000   -0.000000
   -0.000000    0.000000   -0.000000
    0.000000    0.000000   -0.000000
   -0.000000    0.000000   -0.000000
    0.000000   -0.000000    0.000000
    0.000000   -0.000000    0.000000
   -0.000000    0.000000   -0.000000
    0.001000    0.000000    0.001000
   -0.032000    0.006000   -0.014000
    0.129000   -0.003000   -0.272000
    0.071000   -0.389000    0.207000
    0.162000    0.322000    0.233000
   -0.014000   -0.026000   -0.013000
    0.373000   -0.065000    0.044000
   -0.060000    0.369000   -0.192000
   -0.146000    0.003000    0.292000
    0.004000   -0.000000   -0.007000
    0.037000    0.066000    0.050000
    0.013000   -0.076000    0.038000
   -0.094000    0.015000   -0.009000
   -0.000000   -0.000000    0.000000
    0.000000    0.000000   -0.000000
   -0.000000    0.000000   -0.000000
    0.000000    0.000000    0.000000
    0.000000    0.000000   -0.000000
   -0.000000   -0.000000    0.000000
   -0.000000   -0.000000   -0.001000
   -0.000000    0.000000   -0.000000
    0.000000    0.000000    0.000000
vibration  149
   -0.000000   -0.000000    0.000000
    0.000000    0.000000   -0.000000
   -0.000000   -0.000000   -0.000000
    0.012000   -0.003000    0.027000
   -0.311000   -0.057000    0.047000
    0.040000    0.308000   -0.077000
    0.132000   -0.217000   -0.275000
    0.033000    0.010000   -0.017000
   -0.163000    0.276000    0.350000
   -0.049000   -0.455000    0.116000
   -0.161000    0.063000   -0.272000
   -0.003000    0.003000    0.004000
   -0.028000    0.012000   -0.046000
   -0.009000   -0.065000    0.016000
    0.078000    0.015000   -0.011000
   -0.002000    0.000000   -0.001000
    0.000000   -0.000000    0.000000
   -0.000000   -0.000000    0.000000
   -0.000000    0.000000   -0.000000
    0.000000    0.000000   -0.000000
   -0.000000    0.000000   -0.000000
    0.000000   -0.000000    0.000000
   -0.000000   -0.000000    0.000000
   -0.000000    0.000000   -0.000000
   -0.000000   -0.000000    0.000000
    0.000000    0.000000   -0.000000
    0.000000    0.000000   -0.000000
    0.000000    0.000000   -0.000000
   -0.000000   -0.000000    0.000000
    0.000000    0.000000    0.000000
    0.000000   -0.000000    0.000000
    0.000000    0.000000   -0.000000
   -0.000000    0.000000   -0.000000
    0.000000    0.000000   -0.000000
   -0.000000    0.000000   -0.000000
    0.000000   -0.000000    0.000000
   -0.000000   -0.000000    0.000000
   -0.000000    0.000000    0.000000
    0.001000   -0.000000    0.000000
   -0.013000    0.003000   -0.006000
    0.054000   -0.001000   -0.114000
    0.030000   -0.162000    0.086000
    0.068000    0.135000    0.097000
    0.001000   -0.000000    0.000000
   -0.013000    0.002000   -0.003000
   -0.000000    0.002000   -0.001000
    0.000000   -0.000000   -0.001000
    0.002000   -0.000000   -0.003000
    0.014000    0.025000    0.019000
    0.004000   -0.026000    0.013000
   -0.040000    0.007000   -0.003000
    0.000000    0.000000    0.000000
   -0.000000   -0.000000    0.000000
    0.000000    0.000000   -0.000000
   -0.000000   -0.000000    0.000000
   -0.000000    0.000000   -0.000000
    0.000000   -0.000000    0.000000
   -0.000000    0.000000   -0.001000
   -0.000000   -0.000000    0.000000
    0.000000   -0.000000    0.000000
vibration  150
    0.000000    0.000000    0.000000
   -0.000000   -0.000000    0.000000
    0.000000    0.000000    0.000000
    0.007000   -0.001000    0.010000
   -0.138000   -0.025000    0.018000
    0.015000    0.115000   -0.029000
    0.050000   -0.082000   -0.105000
   -0.018000   -0.005000    0.009000
    0.087000   -0.146000   -0.186000
    0.026000    0.241000   -0.062000
    0.087000   -0.033000    0.145000
    0.004000   -0.005000   -0.005000
    0.038000   -0.016000    0.066000
    0.011000    0.088000   -0.022000
   -0.101000   -0.020000    0.014000
    0.000000    0.001000   -0.000000
   -0.000000    0.000000   -0.000000
   -0.000000    0.000000   -0.000000
    0.000000    0.000000   -0.000000
   -0.000000   -0.000000    0.000000
    0.000000   -0.000000    0.000000
    0.000000   -0.000000    0.000000
    0.000000    0.000000   -0.000000
    0.000000   -0.000000    0.000000
   -0.000000   -0.000000    0.000000
    0.000000    0.000000   -0.000000
   -0.000000   -0.000000    0.000000
   -0.000000    0.000000   -0.000000
    0.000000   -0.000000    0.000000
   -0.000000    0.000000   -0.000000
    0.000000   -0.000000   -0.000000
    0.000000   -0.000000    0.000000
    0.000000    0.000000   -0.000000
   -0.000000   -0.000000    0.000000
   -0.000000    0.000000   -0.000000
    0.000000   -0.000000    0.000000
   -0.000000   -0.000000    0.000000
   -0.000000    0.000000    0.000000
    0.000000   -0.001000   -0.000000
   -0.025000    0.005000   -0.011000
    0.100000   -0.002000   -0.209000
    0.054000   -0.295000    0.157000
    0.126000    0.246000    0.179000
    0.014000    0.025000    0.013000
   -0.358000    0.060000   -0.043000
    0.055000   -0.339000    0.177000
    0.137000   -0.004000   -0.276000
    0.007000   -0.003000   -0.015000
    0.083000    0.148000    0.115000
    0.025000   -0.148000    0.074000
   -0.191000    0.031000   -0.017000
    0.000000    0.000000   -0.000000
   -0.000000   -0.001000    0.001000
    0.000000   -0.000000    0.000000
    0.000000   -0.000000    0.000000
   -0.000000    0.000000   -0.000000
    0.000000   -0.000000    0.000000
   -0.001000    0.002000   -0.001000
    0.000000    0.000000   -0.000000
    0.000000   -0.000000    0.000000
vibration  151
   -0.000000   -0.000000   -0.000000
    0.000000    0.000000    0.000000
   -0.000000   -0.000000   -0.000000
   -0.014000    0.004000   -0.033000
    0.373000    0.068000   -0.053000
   -0.048000   -0.374000    0.094000
   -0.162000    0.267000    0.342000
    0.020000    0.006000   -0.009000
   -0.096000    0.161000    0.205000
   -0.029000   -0.265000    0.068000
   -0.099000    0.037000   -0.162000
   -0.007000    0.009000    0.010000
   -0.072000    0.029000   -0.125000
   -0.021000   -0.166000    0.041000
    0.178000    0.035000   -0.023000
    0.000000   -0.001000    0.001000
    0.000000    0.000000    0.000000
    0.000000   -0.000000   -0.000000
   -0.000000   -0.000000   -0.000000
    0.000000    0.000000   -0.000000
    0.000000   -0.000000    0.000000
   -0.000000    0.000000   -0.000000
    0.000000   -0.000000    0.000000
   -0.000000    0.000000   -0.000000
   -0.000000   -0.000000    0.000000
    0.000000    0.000000   -0.000000
   -0.000000    0.000000   -0.000000
    0.000000    0.000000   -0.000000
    0.000000   -0.000000   -0.000000
    0.000000    0.000000   -0.000000
   -0.000000   -0.000000    0.000000
    0.000000    0.000000   -0.000000
   -0.000000   -0.000000    0.000000
    0.000000    0.000000   -0.000000
   -0.000000    0.000000   -0.000000
    0.000000   -0.000000    0.000000
   -0.000000    0.000000   -0.000000
   -0.000000    0.000000    0.000000
   -0.000000   -0.000000   -0.000000
   -0.008000    0.001000   -0.003000
    0.033000   -0.001000   -0.067000
    0.017000   -0.094000    0.050000
    0.041000    0.080000    0.058000
    0.007000    0.017000    0.008000
   -0.210000    0.036000   -0.024000
    0.036000   -0.224000    0.117000
    0.090000   -0.002000   -0.180000
    0.003000   -0.001000   -0.008000
    0.046000    0.082000    0.064000
    0.013000   -0.080000    0.040000
   -0.094000    0.015000   -0.009000
   -0.000000   -0.000000    0.000000
    0.000000    0.002000   -0.002000
   -0.000000    0.000000   -0.000000
   -0.000000   -0.000000    0.000000
   -0.000000    0.000000   -0.000000
    0.000000   -0.000000    0.000000
   -0.001000    0.001000   -0.000000
   -0.000000   -0.000000    0.000000
    0.000000   -0.000000    0.000000
vibration  152
    0.000000    0.000000   -0.000000
    0.000000   -0.000000    0.000000
    0.000000   -0.000000    0.000000
    0.008000    0.001000   -0.004000
   -0.076000   -0.014000    0.010000
   -0.001000   -0.020000    0.004000
   -0.014000    0.028000    0.034000
   -0.004000    0.023000    0.007000
    0.065000   -0.104000   -0.140000
   -0.021000   -0.172000    0.048000
    0.002000    0.004000    0.006000
   -0.041000   -0.043000    0.012000
    0.002000   -0.014000    0.023000
    0.046000    0.446000   -0.105000
    0.450000    0.079000   -0.057000
   -0.001000   -0.000000    0.000000
   -0.000000    0.000000   -0.000000
   -0.000000    0.000000   -0.000000
    0.000000   -0.000000    0.000000
   -0.000000   -0.000000    0.000000
    0.000000   -0.000000    0.000000
   -0.000000    0.000000   -0.000000
    0.000000   -0.000000    0.000000
    0.000000   -0.000000    0.000000
   -0.000000   -0.000000    0.000000
    0.000000    0.000000   -0.000000
   -0.000000   -0.000000    0.000000
    0.000000   -0.000000    0.000000
    0.000000    0.000000   -0.000000
   -0.000000   -0.000000    0.000000
   -0.000000    0.000000   -0.000000
   -0.000000   -0.000000    0.000000
   -0.000000    0.000000    0.000000
    0.000000    0.000000   -0.000000
    0.000000   -0.000000    0.000000
   -0.000000    0.000000   -0.000000
    0.000000    0.000000   -0.000000
   -0.000000    0.000000   -0.000000
   -0.000000   -0.001000   -0.000000
   -0.008000   -0.054000   -0.003000
    0.000000   -0.013000   -0.004000
   -0.071000    0.356000   -0.198000
    0.165000    0.310000    0.237000
   -0.010000    0.010000   -0.007000
    0.113000   -0.016000    0.011000
    0.015000   -0.105000    0.054000
   -0.009000    0.003000    0.013000
    0.023000    0.019000    0.010000
   -0.101000   -0.187000   -0.146000
    0.018000   -0.074000    0.042000
   -0.193000    0.038000   -0.015000
    0.000000    0.000000   -0.000000
   -0.001000   -0.000000   -0.000000
   -0.000000   -0.000000    0.000000
    0.000000   -0.000000    0.000000
    0.000000   -0.000000    0.000000
   -0.000000    0.000000    0.000000
    0.001000    0.001000    0.000000
    0.000000    0.000000    0.000000
    0.000000    0.000000    0.000000
vibration  153
    0.000000    0.000000    0.000000
   -0.000000    0.000000   -0.000000
    0.000000    0.000000   -0.000000
    0.007000    0.000000   -0.004000
   -0.070000   -0.014000    0.009000
   -0.001000   -0.018000    0.004000
   -0.014000    0.027000    0.032000
   -0.004000    0.024000    0.008000
    0.069000   -0.109000   -0.147000
   -0.022000   -0.182000    0.051000
    0.002000    0.004000    0.006000
   -0.040000   -0.042000    0.012000
   -0.000000   -0.013000    0.017000
    0.045000    0.434000   -0.102000
    0.438000    0.077000   -0.056000
   -0.001000   -0.000000    0.001000
   -0.000000    0.000000   -0.000000
   -0.000000    0.000000   -0.000000
    0.000000    0.000000   -0.000000
   -0.000000   -0.000000    0.000000
    0.000000   -0.000000    0.000000
   -0.000000    0.000000   -0.000000
    0.000000   -0.000000    0.000000
   -0.000000    0.000000   -0.000000
   -0.000000   -0.000000    0.000000
    0.000000    0.000000   -0.000000
   -0.000000   -0.000000    0.000000
    0.000000    0.000000   -0.000000
    0.000000   -0.000000    0.000000
   -0.000000    0.000000   -0.000000
   -0.000000   -0.000000    0.000000
    0.000000    0.000000   -0.000000
   -0.000000   -0.000000    0.000000
    0.000000    0.000000   -0.000000
   -0.000000    0.000000   -0.000000
    0.000000   -0.000000    0.000000
   -0.000000   -0.000000    0.000000
    0.000000   -0.000000    0.000000
   -0.000000    0.001000    0.000000
    0.008000    0.059000    0.003000
   -0.000000    0.014000    0.004000
    0.077000   -0.385000    0.215000
   -0.179000   -0.336000   -0.257000
    0.003000   -0.005000    0.004000
   -0.044000    0.006000   -0.004000
   -0.008000    0.053000   -0.027000
    0.013000   -0.002000   -0.024000
   -0.019000   -0.019000   -0.008000
    0.092000    0.168000    0.132000
   -0.020000    0.093000   -0.051000
    0.151000   -0.031000    0.012000
    0.000000    0.000000   -0.000000
   -0.001000    0.000000   -0.000000
   -0.000000   -0.000000    0.000000
   -0.000000   -0.000000    0.000000
   -0.000000    0.000000   -0.000000
    0.000000   -0.000000   -0.000000
   -0.002000   -0.001000   -0.000000
    0.000000    0.000000    0.000000
   -0.000000   -0.000000   -0.000000
vibration  154
   -0.000000   -0.000000   -0.000000
    0.000000   -0.000000    0.000000
   -0.000000   -0.000000   -0.000000
    0.008000   -0.020000   -0.008000
   -0.057000   -0.016000    0.005000
    0.021000    0.144000   -0.040000
   -0.063000    0.103000    0.136000
   -0.011000    0.075000    0.026000
    0.215000   -0.342000   -0.457000
   -0.071000   -0.577000    0.162000
   -0.015000    0.022000   -0.013000
    0.025000    0.023000   -0.004000
   -0.017000    0.014000   -0.041000
   -0.023000   -0.242000    0.057000
   -0.266000   -0.048000    0.035000
    0.000000    0.002000    0.000000
    0.000000   -0.000000    0.000000
    0.000000   -0.000000    0.000000
   -0.000000    0.000000   -0.000000
    0.000000   -0.000000    0.000000
   -0.000000    0.000000   -0.000000
    0.001000   -0.000000    0.000000
   -0.000000    0.000000   -0.000000
    0.000000   -0.000000    0.000000
    0.000000    0.000000   -0.000000
   -0.000000   -0.000000    0.000000
    0.000000    0.000000   -0.000000
   -0.000000   -0.000000   -0.000000
   -0.000000    0.000000   -0.000000
    0.000000   -0.000000    0.000000
    0.000000    0.000000   -0.000000
   -0.000000   -0.000000    0.000000
    0.000000    0.000000   -0.000000
   -0.000000   -0.000000    0.000000
    0.000000   -0.000000    0.000000
   -0.000000    0.000000   -0.000000
    0.000000    0.000000   -0.000000
   -0.000000    0.000000   -0.000000
    0.001000    0.000000    0.000000
    0.001000    0.006000    0.000000
   -0.000000    0.001000    0.001000
    0.007000   -0.036000    0.020000
   -0.018000   -0.034000   -0.026000
    0.007000   -0.007000    0.004000
   -0.084000    0.012000   -0.010000
   -0.010000    0.071000   -0.037000
    0.002000   -0.001000   -0.000000
    0.014000    0.010000    0.006000
   -0.058000   -0.108000   -0.085000
    0.009000   -0.033000    0.019000
   -0.119000    0.022000   -0.009000
   -0.000000   -0.000000   -0.000000
    0.002000   -0.001000   -0.001000
    0.000000    0.000000   -0.000000
    0.000000    0.000000   -0.000000
    0.000000   -0.000000    0.000000
   -0.000000   -0.000000    0.000000
    0.001000    0.000000   -0.000000
   -0.000000   -0.000000   -0.000000
    0.000000   -0.000000    0.000000
vibration  155
   -0.000000   -0.000000    0.000000
   -0.000000    0.000000   -0.000000
    0.000000    0.000000   -0.000000
   -0.010000   -0.002000    0.005000
    0.095000    0.017000   -0.012000
    0.003000    0.040000   -0.009000
    0.019000   -0.036000   -0.045000
   -0.003000    0.020000    0.007000
    0.057000   -0.090000   -0.120000
   -0.018000   -0.151000    0.042000
   -0.003000    0.005000   -0.002000
    0.002000    0.002000   -0.000000
   -0.003000    0.002000   -0.007000
   -0.002000   -0.018000    0.004000
   -0.023000   -0.004000    0.003000
   -0.000000    0.000000    0.000000
    0.000000   -0.000000    0.000000
    0.000000   -0.000000    0.000000
    0.000000    0.000000   -0.000000
   -0.000000   -0.000000    0.000000
   -0.000000    0.000000    0.000000
    0.000000   -0.000000    0.000000
   -0.000000   -0.000000    0.000000
   -0.000000    0.000000   -0.000000
    0.000000    0.000000   -0.000000
   -0.000000   -0.000000    0.000000
   -0.000000    0.000000   -0.000000
   -0.000000   -0.000000    0.000000
    0.000000    0.000000   -0.000000
   -0.000000    0.000000   -0.000000
   -0.000000    0.000000   -0.000000
   -0.000000   -0.000000    0.000000
    0.000000    0.000000   -0.000000
   -0.000000   -0.000000    0.000000
    0.000000   -0.000000    0.000000
   -0.000000    0.000000   -0.000000
    0.000000   -0.000000   -0.000000
    0.000000    0.000000   -0.000000
   -0.002000   -0.002000   -0.001000
   -0.006000   -0.039000   -0.003000
   -0.002000   -0.008000   -0.000000
   -0.051000    0.253000   -0.142000
    0.125000    0.231000    0.175000
    0.001000    0.001000   -0.001000
   -0.001000    0.001000    0.001000
    0.001000   -0.002000    0.002000
   -0.008000   -0.000000    0.016000
   -0.065000   -0.035000   -0.029000
    0.241000    0.454000    0.355000
   -0.026000    0.074000   -0.048000
    0.572000   -0.104000    0.044000
   -0.000000   -0.000000   -0.000000
    0.001000    0.000000   -0.000000
    0.000000    0.000000   -0.000000
    0.000000    0.000000   -0.000000
    0.000000   -0.000000    0.000000
    0.000000    0.000000    0.000000
   -0.000000   -0.002000    0.001000
    0.000000   -0.000000   -0.000000
   -0.000000    0.000000    0.000000
vibration  156
    0.000000   -0.000000    0.000000
   -0.000000    0.000000    0.000000
   -0.000000    0.000000   -0.000000
   -0.026000    0.003000    0.016000
    0.244000    0.046000   -0.028000
   -0.001000    0.033000   -0.005000
    0.067000   -0.121000   -0.154000
   -0.002000    0.012000    0.004000
    0.035000   -0.054000   -0.072000
   -0.011000   -0.088000    0.025000
   -0.003000    0.003000   -0.003000
    0.005000    0.006000   -0.002000
    0.006000   -0.000000    0.008000
   -0.006000   -0.059000    0.014000
   -0.057000   -0.011000    0.006000
   -0.001000    0.000000    0.000000
    0.000000   -0.000000    0.000000
   -0.000000   -0.000000    0.000000
    0.000000    0.000000   -0.000000
   -0.000000   -0.000000    0.000000
    0.000000   -0.000000   -0.000000
   -0.000000    0.000000   -0.000000
   -0.000000   -0.000000    0.000000
   -0.000000    0.000000   -0.000000
   -0.000000   -0.000000    0.000000
    0.000000    0.000000   -0.000000
    0.000000    0.000000   -0.000000
   -0.000000    0.000000   -0.000000
    0.000000   -0.000000    0.000000
   -0.000000    0.000000   -0.000000
   -0.000000   -0.000000    0.000000
    0.000000    0.000000   -0.001000
    0.000000    0.000000   -0.000000
   -0.000000   -0.000000    0.000000
   -0.000000    0.000000   -0.000000
    0.000000   -0.000000    0.000000
   -0.000000   -0.000000    0.000000
   -0.000000   -0.000000    0.000000
   -0.001000    0.001000   -0.001000
    0.002000    0.014000    0.002000
    0.009000    0.003000   -0.016000
    0.019000   -0.089000    0.050000
   -0.043000   -0.080000   -0.060000
   -0.055000    0.053000   -0.033000
    0.623000   -0.089000    0.069000
    0.075000   -0.554000    0.284000
   -0.039000    0.014000    0.045000
    0.008000   -0.016000    0.004000
    0.025000    0.036000    0.033000
   -0.023000    0.144000   -0.074000
   -0.097000    0.012000   -0.009000
    0.000000   -0.000000   -0.000000
    0.000000    0.001000   -0.000000
   -0.000000    0.000000   -0.000000
   -0.000000    0.000000   -0.000000
   -0.000000    0.000000   -0.000000
    0.001000   -0.000000   -0.000000
   -0.002000   -0.000000   -0.000000
   -0.000000   -0.000000   -0.000000
    0.000000   -0.000000   -0.000000
vibration  157
   -0.000000    0.000000    0.000000
   -0.000000   -0.000000   -0.000000
    0.000000   -0.000000   -0.000000
   -0.055000    0.047000    0.039000
    0.487000    0.101000   -0.056000
   -0.047000   -0.282000    0.086000
    0.223000   -0.383000   -0.499000
   -0.002000    0.015000    0.005000
    0.047000   -0.071000   -0.095000
   -0.014000   -0.115000    0.033000
   -0.005000    0.004000   -0.006000
   -0.000000   -0.004000    0.004000
   -0.019000    0.007000   -0.033000
    0.005000    0.037000   -0.009000
    0.021000    0.003000   -0.003000
   -0.001000    0.001000    0.001000
    0.000000   -0.000000    0.000000
    0.000000   -0.000000    0.000000
   -0.000000    0.000000   -0.000000
   -0.000000   -0.000000    0.000000
   -0.000000    0.000000   -0.000000
    0.000000   -0.000000    0.000000
   -0.000000    0.000000   -0.000000
    0.000000   -0.000000    0.000000
    0.000000    0.000000   -0.000000
   -0.000000   -0.000000    0.000000
   -0.000000    0.000000   -0.000000
    0.000000   -0.000000    0.000000
   -0.000000    0.000000   -0.000000
    0.000000   -0.000000    0.000000
    0.000000    0.000000   -0.000000
   -0.000000   -0.000000    0.000000
   -0.000000   -0.000000   -0.000000
    0.000000    0.000000   -0.000000
    0.000000   -0.000000    0.000000
   -0.000000    0.000000   -0.000000
   -0.000000    0.000000   -0.000000
   -0.000000    0.000000    0.000000
    0.000000    0.000000    0.000000
    0.001000    0.003000   -0.001000
   -0.004000    0.000000    0.009000
    0.005000   -0.024000    0.013000
   -0.009000   -0.016000   -0.013000
    0.009000   -0.016000    0.017000
   -0.144000    0.020000   -0.013000
   -0.025000    0.174000   -0.088000
    0.056000   -0.007000   -0.106000
   -0.002000    0.029000   -0.003000
   -0.067000   -0.115000   -0.095000
    0.038000   -0.227000    0.118000
    0.048000   -0.002000    0.004000
    0.000000   -0.000000   -0.000000
    0.000000    0.002000    0.001000
   -0.000000    0.000000   -0.000000
    0.000000   -0.000000    0.000000
    0.000000    0.000000    0.000000
   -0.000000   -0.000000   -0.000000
   -0.000000   -0.000000    0.001000
   -0.000000   -0.000000   -0.000000
    0.000000   -0.000000   -0.000000
vibration  158
    0.000000   -0.000000    0.000000
   -0.000000    0.000000   -0.000000
    0.000000    0.000000   -0.000000
   -0.001000   -0.032000   -0.005000
    0.046000    0.001000   -0.007000
    0.034000    0.278000   -0.076000
   -0.068000    0.106000    0.144000
    0.001000   -0.005000   -0.002000
   -0.016000    0.024000    0.033000
    0.005000    0.041000   -0.011000
    0.003000   -0.002000    0.004000
   -0.004000   -0.000000   -0.002000
    0.018000   -0.008000    0.033000
    0.000000    0.008000   -0.002000
    0.031000    0.006000   -0.005000
   -0.000000   -0.001000   -0.000000
   -0.000000    0.000000   -0.000000
   -0.000000    0.000000   -0.000000
    0.000000    0.000000   -0.000000
   -0.000000   -0.000000    0.000000
    0.000000   -0.000000    0.000000
   -0.001000    0.000000   -0.000000
    0.000000   -0.000000    0.000000
   -0.000000    0.000000   -0.000000
   -0.000000   -0.000000    0.000000
    0.000000    0.000000   -0.000000
    0.000000   -0.000000   -0.000000
   -0.000000    0.000000   -0.000000
    0.000000   -0.000000    0.000000
   -0.000000    0.000000   -0.000000
   -0.000000   -0.000000    0.000000
    0.000000    0.001000   -0.001000
    0.000000    0.000000   -0.000000
   -0.000000   -0.000000    0.000000
   -0.000000    0.000000   -0.000000
    0.001000   -0.000000    0.001000
   -0.000000   -0.000000    0.000000
   -0.000000   -0.000000    0.001000
   -0.001000    0.002000   -0.000000
    0.001000    0.011000    0.001000
    0.003000    0.002000   -0.005000
    0.016000   -0.074000    0.041000
   -0.032000   -0.058000   -0.045000
   -0.014000    0.012000   -0.007000
    0.150000   -0.021000    0.017000
    0.017000   -0.131000    0.066000
   -0.001000    0.002000   -0.003000
   -0.037000    0.071000   -0.021000
   -0.096000   -0.145000   -0.129000
    0.103000   -0.655000    0.339000
    0.444000   -0.060000    0.034000
    0.000000    0.000000    0.000000
   -0.001000    0.001000   -0.001000
   -0.000000   -0.000000    0.000000
   -0.000000    0.000000   -0.000000
   -0.000000    0.000000   -0.000000
    0.001000   -0.000000   -0.000000
   -0.005000   -0.001000    0.005000
    0.000000    0.000000    0.000000
    0.000000   -0.000000   -0.000000
vibration  159
    0.000000    0.000000   -0.000000
   -0.000000   -0.000000    0.000000
    0.000000    0.000000    0.000000
   -0.036000   -0.056000    0.010000
    0.428000    0.067000   -0.054000
    0.061000    0.551000   -0.147000
   -0.047000    0.054000    0.087000
    0.001000   -0.006000   -0.002000
   -0.016000    0.025000    0.034000
    0.007000    0.051000   -0.014000
   -0.001000   -0.000000   -0.003000
   -0.014000    0.000000   -0.009000
    0.068000   -0.027000    0.122000
   -0.003000    0.005000   -0.002000
    0.107000    0.021000   -0.017000
   -0.001000   -0.001000   -0.000000
   -0.000000    0.000000   -0.000000
   -0.000000    0.000000   -0.000000
   -0.000000   -0.000000    0.000000
    0.000000    0.000000   -0.000000
    0.000000   -0.000000    0.000000
   -0.001000    0.000000   -0.000000
    0.000000    0.000000   -0.000000
    0.000000   -0.000000    0.000000
   -0.000000    0.000000   -0.000000
    0.000000    0.000000   -0.000000
   -0.000000   -0.000000    0.000000
    0.000000   -0.000000    0.000000
    0.000000    0.000000   -0.000000
    0.000000   -0.000000    0.000000
    0.000000    0.000000   -0.000000
   -0.000000   -0.000000    0.001000
   -0.000000   -0.000000    0.000000
    0.001000    0.000000   -0.000000
    0.000000   -0.000000    0.000000
   -0.001000    0.000000   -0.001000
    0.000000    0.000000   -0.000000
   -0.000000    0.000000   -0.000000
   -0.000000   -0.001000    0.001000
    0.001000   -0.004000   -0.005000
   -0.020000   -0.000000    0.042000
   -0.003000    0.013000   -0.008000
    0.017000    0.032000    0.023000
   -0.025000   -0.017000    0.047000
    0.119000   -0.024000    0.025000
   -0.043000    0.247000   -0.120000
    0.229000   -0.016000   -0.473000
    0.012000   -0.016000    0.006000
    0.013000    0.016000    0.016000
   -0.023000    0.152000   -0.079000
   -0.134000    0.019000   -0.011000
    0.000000    0.000000    0.000000
   -0.002000    0.003000   -0.003000
    0.000000   -0.000000    0.000000
    0.000000   -0.000000    0.000000
    0.000000   -0.000000    0.000000
   -0.000000    0.000000    0.000000
    0.001000   -0.000000   -0.001000
    0.000000    0.000000    0.000000
   -0.000000   -0.000000    0.000000
vibration  160
   -0.000000   -0.000000   -0.000000
    0.000000    0.000000   -0.000000
   -0.000000   -0.000000   -0.000000
    0.010000    0.017000   -0.002000
   -0.114000   -0.017000    0.016000
   -0.019000   -0.171000    0.047000
    0.016000   -0.021000   -0.032000
    0.002000    0.003000    0.009000
    0.023000   -0.037000   -0.046000
   -0.002000   -0.018000    0.006000
   -0.038000    0.015000   -0.062000
   -0.052000    0.038000   -0.062000
    0.406000   -0.159000    0.722000
   -0.054000   -0.364000    0.076000
    0.270000    0.062000   -0.048000
   -0.001000    0.001000   -0.001000
   -0.000000   -0.000000    0.000000
    0.000000   -0.000000    0.000000
    0.000000    0.000000   -0.000000
   -0.001000   -0.001000    0.000000
   -0.000000    0.000000   -0.000000
    0.002000   -0.000000    0.000000
    0.000000    0.000000   -0.000000
   -0.000000    0.000000   -0.000000
    0.000000    0.000000   -0.000000
   -0.000000   -0.000000    0.000000
    0.000000    0.000000   -0.000000
   -0.000000   -0.000000    0.000000
   -0.000000    0.000000    0.000000
    0.000000   -0.000000    0.000000
    0.000000    0.000000   -0.000000
   -0.000000   -0.000000    0.000000
    0.000000    0.000000   -0.000000
   -0.000000   -0.000000    0.000000
    0.000000   -0.000000    0.000000
   -0.000000    0.000000   -0.000000
    0.000000    0.000000    0.000000
   -0.000000    0.000000    0.000000
   -0.000000    0.000000    0.000000
    0.000000    0.000000   -0.000000
   -0.001000    0.000000    0.003000
    0.001000   -0.002000    0.001000
   -0.000000   -0.000000   -0.000000
   -0.003000    0.000000    0.002000
    0.021000   -0.003000    0.003000
   -0.001000    0.004000   -0.002000
    0.012000   -0.001000   -0.026000
   -0.002000    0.002000   -0.001000
   -0.001000   -0.000000   -0.001000
    0.003000   -0.020000    0.010000
    0.023000   -0.003000    0.002000
   -0.000000   -0.000000   -0.000000
    0.000000    0.000000    0.001000
    0.000000    0.000000   -0.000000
    0.000000    0.000000   -0.000000
    0.000000   -0.000000    0.000000
    0.000000   -0.000000    0.000000
    0.000000   -0.000000    0.000000
   -0.000000    0.000000    0.000000
    0.000000   -0.000000   -0.000000
vibration  161
   -0.000000   -0.000000    0.000000
    0.000000    0.000000   -0.000000
   -0.000000   -0.000000   -0.000000
    0.034000    0.035000   -0.012000
   -0.386000   -0.064000    0.048000
   -0.038000   -0.363000    0.095000
    0.008000    0.006000   -0.004000
   -0.001000    0.003000   -0.000000
    0.006000   -0.009000   -0.013000
   -0.004000   -0.027000    0.007000
    0.005000   -0.001000    0.008000
    0.014000   -0.000000    0.008000
   -0.065000    0.027000   -0.118000
    0.003000   -0.002000    0.002000
   -0.112000   -0.022000    0.017000
    0.001000    0.001000    0.000000
    0.000000   -0.000000    0.000000
    0.000000   -0.000000    0.000000
    0.000000    0.000000   -0.000000
   -0.000000   -0.000000    0.000000
   -0.000000    0.000000   -0.000000
    0.001000   -0.000000    0.000000
   -0.000000   -0.000000    0.000000
   -0.000000    0.000000   -0.000000
    0.000000    0.000000   -0.000000
   -0.000000   -0.000000    0.000000
    0.000000    0.000000   -0.000000
   -0.000000   -0.000000    0.000000
   -0.000000   -0.000000    0.000000
    0.000000   -0.000000    0.000000
    0.000000    0.000000   -0.000000
   -0.000000   -0.000000    0.001000
   -0.000000    0.000000   -0.000000
    0.000000    0.000000   -0.000000
    0.000000   -0.000000    0.000000
   -0.001000    0.000000   -0.001000
    0.000000    0.000000   -0.000000
   -0.000000    0.000000    0.000000
   -0.001000    0.000000    0.001000
    0.001000   -0.001000   -0.007000
   -0.027000    0.001000    0.056000
    0.003000   -0.015000    0.007000
    0.012000    0.022000    0.014000
   -0.054000   -0.004000    0.050000
    0.404000   -0.067000    0.059000
   -0.033000    0.140000   -0.063000
    0.286000   -0.017000   -0.602000
   -0.008000    0.007000   -0.004000
    0.001000    0.007000    0.004000
    0.010000   -0.070000    0.035000
    0.092000   -0.014000    0.006000
   -0.000000   -0.000000   -0.000000
    0.002000   -0.002000    0.002000
    0.000000    0.000000   -0.000000
    0.000000    0.000000   -0.000000
    0.000000    0.000000    0.000000
    0.000000    0.000000   -0.000000
   -0.001000   -0.001000    0.001000
   -0.000000   -0.000000   -0.000000
   -0.000000   -0.000000   -0.000000
vibration  162
    0.000000   -0.000000    0.000000
   -0.000000    0.000000   -0.000000
    0.000000   -0.000000    0.000000
   -0.000000   -0.000000    0.000000
    0.000000    0.000000   -0.000000
    0.000000    0.000000   -0.000000
   -0.000000    0.000000    0.000000
   -0.000000    0.000000   -0.000000
   -0.000000    0.000000    0.000000
   -0.000000   -0.000000    0.000000
    0.000000   -0.000000    0.001000
    0.000000   -0.000000    0.000000
   -0.000000    0.000000   -0.000000
    0.000000    0.000000   -0.000000
    0.000000   -0.000000    0.000000
   -0.000000   -0.000000    0.000000
   -0.000000   -0.000000    0.000000
    0.000000   -0.000000    0.000000
    0.001000    0.000000   -0.000000
   -0.007000   -0.005000    0.004000
   -0.005000    0.001000   -0.001000
    0.056000   -0.012000    0.012000
    0.001000   -0.004000    0.003000
   -0.015000    0.051000   -0.041000
    0.002000    0.001000   -0.001000
   -0.019000   -0.016000    0.010000
   -0.000000    0.000000   -0.000000
   -0.000000   -0.000000    0.001000
    0.004000   -0.002000    0.004000
   -0.070000    0.025000   -0.050000
    0.008000    0.023000   -0.050000
   -0.084000   -0.277000    0.593000
   -0.057000   -0.009000    0.022000
    0.674000    0.105000   -0.248000
    0.007000   -0.002000    0.003000
   -0.091000    0.037000   -0.059000
    0.000000    0.000000   -0.000000
   -0.000000    0.000000   -0.000000
   -0.000000    0.000000   -0.000000
   -0.000000    0.000000    0.001000
    0.003000   -0.000000   -0.006000
   -0.000000    0.001000   -0.001000
   -0.001000   -0.002000   -0.001000
   -0.000000    0.000000   -0.000000
    0.000000   -0.000000    0.000000
    0.000000   -0.001000    0.000000
   -0.000000    0.000000    0.001000
   -0.000000    0.000000   -0.000000
   -0.000000   -0.000000   -0.000000
    0.000000   -0.001000    0.000000
    0.001000   -0.000000    0.000000
    0.000000    0.000000   -0.000000
   -0.000000   -0.000000    0.000000
   -0.000000    0.000000   -0.000000
    0.000000    0.000000   -0.000000
   -0.000000   -0.000000    0.000000
    0.000000   -0.000000    0.000000
   -0.001000    0.000000    0.000000
    0.000000    0.000000    0.000000
    0.000000   -0.000000    0.000000
vibration  163
   -0.000000   -0.000000    0.000000
    0.000000    0.000000   -0.000000
    0.000000    0.000000   -0.000000
    0.000000    0.000000   -0.000000
   -0.001000   -0.000000    0.000000
   -0.000000   -0.001000    0.000000
    0.000000   -0.000000   -0.000000
    0.000000   -0.000000    0.001000
    0.001000   -0.001000   -0.002000
    0.000000    0.001000   -0.000000
   -0.003000    0.001000   -0.005000
   -0.000000    0.000000   -0.000000
    0.000000   -0.000000    0.001000
   -0.000000   -0.001000    0.000000
   -0.000000    0.000000    0.000000
    0.000000    0.000000   -0.000000
    0.000000    0.000000   -0.000000
   -0.000000    0.000000   -0.000000
   -0.007000   -0.004000    0.003000
    0.090000    0.064000   -0.052000
    0.057000   -0.013000    0.013000
   -0.675000    0.148000   -0.140000
   -0.014000    0.044000   -0.035000
    0.149000   -0.519000    0.413000
   -0.004000   -0.005000    0.003000
    0.070000    0.056000   -0.039000
    0.000000   -0.000000    0.000000
    0.000000   -0.000000    0.000000
   -0.001000    0.000000   -0.001000
    0.009000   -0.003000    0.006000
    0.001000    0.002000   -0.004000
   -0.007000   -0.023000    0.049000
   -0.006000   -0.001000    0.002000
    0.069000    0.011000   -0.026000
    0.001000   -0.000000    0.000000
   -0.009000    0.004000   -0.006000
   -0.000000   -0.000000   -0.000000
   -0.000000    0.000000   -0.000000
   -0.000000    0.000000    0.000000
   -0.000000    0.000000    0.000000
    0.000000   -0.000000   -0.000000
   -0.000000    0.000000   -0.000000
   -0.000000   -0.000000   -0.000000
   -0.000000    0.000000    0.000000
    0.000000   -0.000000    0.000000
    0.000000   -0.000000    0.000000
    0.000000    0.000000   -0.000000
   -0.000000    0.000000   -0.000000
    0.000000    0.000000    0.000000
    0.000000   -0.000000    0.000000
    0.000000   -0.000000    0.000000
   -0.000000   -0.000000    0.000000
    0.000000    0.000000    0.000000
    0.000000   -0.000000    0.000000
   -0.000000    0.000000   -0.000000
   -0.000000   -0.000000    0.000000
    0.000000   -0.000000   -0.000000
   -0.000000    0.000000    0.000000
   -0.000000   -0.000000    0.000000
   -0.000000   -0.000000    0.000000
vibration  164
    0.000000   -0.000000   -0.000000
   -0.000000   -0.000000    0.000000
   -0.000000    0.000000   -0.000000
   -0.000000   -0.000000    0.000000
    0.005000    0.001000   -0.001000
    0.000000    0.002000   -0.001000
    0.000000   -0.001000   -0.001000
    0.000000   -0.000000    0.000000
    0.000000   -0.001000   -0.001000
    0.000000    0.001000   -0.000000
   -0.002000    0.001000   -0.003000
   -0.000000   -0.000000   -0.000000
    0.000000   -0.000000    0.000000
    0.000000    0.000000   -0.000000
    0.001000    0.000000   -0.000000
   -0.000000   -0.000000    0.000000
    0.000000    0.000000   -0.000000
   -0.000000   -0.000000    0.000000
    0.000000   -0.000000   -0.000000
   -0.000000   -0.000000    0.000000
    0.000000   -0.000000   -0.000000
   -0.000000    0.000000   -0.000000
    0.000000   -0.000000    0.000000
   -0.000000    0.000000   -0.000000
    0.000000    0.000000   -0.000000
   -0.000000   -0.000000    0.000000
    0.000000   -0.000000   -0.000000
    0.000000    0.000000   -0.000000
    0.000000   -0.000000    0.000000
   -0.001000    0.000000   -0.001000
    0.000000    0.000000   -0.000000
   -0.001000   -0.002000    0.004000
   -0.000000   -0.000000    0.000000
    0.005000    0.001000   -0.002000
   -0.000000    0.000000   -0.000000
    0.001000   -0.001000    0.001000
   -0.000000   -0.000000    0.000000
    0.000000   -0.000000    0.000000
    0.000000    0.000000   -0.002000
    0.020000    0.002000   -0.089000
   -0.406000    0.012000    0.799000
    0.053000   -0.270000    0.132000
    0.120000    0.225000    0.148000
    0.004000    0.003000   -0.007000
   -0.022000    0.003000   -0.003000
    0.006000   -0.036000    0.017000
   -0.032000    0.003000    0.069000
    0.000000    0.000000    0.001000
   -0.002000   -0.002000   -0.001000
   -0.000000   -0.002000    0.002000
   -0.005000    0.001000   -0.001000
    0.000000    0.000000    0.000000
   -0.000000   -0.000000   -0.000000
   -0.000000   -0.000000   -0.000000
   -0.000000    0.000000   -0.000000
   -0.000000    0.000000   -0.000000
    0.000000   -0.000000    0.000000
   -0.002000    0.001000    0.000000
   -0.000000   -0.000000   -0.000000
   -0.000000    0.000000   -0.001000
vibration  165
    0.000000    0.000000    0.000000
   -0.000000   -0.000000   -0.000000
    0.000000    0.000000    0.000000
    0.000000   -0.001000   -0.001000
   -0.005000   -0.001000    0.001000
    0.000000    0.010000   -0.003000
   -0.003000    0.003000    0.003000
    0.028000   -0.025000    0.083000
    0.105000   -0.170000   -0.197000
    0.039000    0.307000   -0.069000
   -0.472000    0.168000   -0.745000
    0.004000   -0.004000    0.005000
   -0.032000    0.012000   -0.060000
    0.006000    0.038000   -0.008000
   -0.016000   -0.003000    0.003000
    0.000000   -0.001000    0.002000
    0.000000    0.000000   -0.000000
   -0.000000    0.000000   -0.000000
   -0.000000   -0.000000    0.000000
    0.001000    0.001000   -0.001000
   -0.000000    0.000000   -0.000000
    0.003000   -0.001000    0.001000
    0.000000   -0.000000    0.000000
   -0.002000    0.005000   -0.004000
    0.000000    0.000000   -0.000000
   -0.000000   -0.000000    0.000000
    0.000000   -0.000000    0.000000
    0.000000    0.000000   -0.000000
    0.000000   -0.000000    0.000000
   -0.000000    0.000000   -0.000000
   -0.000000   -0.000000    0.000000
    0.000000    0.000000   -0.001000
   -0.000000   -0.000000    0.000000
    0.001000    0.000000   -0.000000
    0.000000    0.000000   -0.000000
    0.000000   -0.000000    0.000000
   -0.000000    0.000000   -0.000000
    0.000000   -0.000000    0.000000
   -0.000000    0.000000    0.000000
   -0.000000   -0.000000    0.000000
    0.001000   -0.000000   -0.003000
   -0.000000    0.001000   -0.000000
   -0.000000   -0.001000   -0.001000
   -0.000000    0.000000    0.000000
    0.004000   -0.001000    0.001000
   -0.000000   -0.001000    0.000000
    0.001000   -0.000000   -0.002000
   -0.000000    0.000000   -0.000000
    0.000000    0.000000    0.000000
    0.000000   -0.001000    0.000000
    0.002000   -0.000000    0.000000
    0.000000    0.000000   -0.000000
   -0.001000   -0.001000   -0.000000
   -0.000000   -0.000000    0.000000
   -0.000000   -0.000000    0.000000
   -0.000000    0.000000   -0.000000
    0.000000   -0.000000   -0.000000
   -0.000000    0.000000    0.000000
   -0.000000   -0.001000    0.000000
   -0.000000   -0.000000    0.000000
vibration  166
   -0.000000   -0.000000    0.000000
    0.000000   -0.000000   -0.000000
    0.000000    0.000000   -0.000000
   -0.000000   -0.000000   -0.000000
    0.000000    0.000000   -0.000000
   -0.000000   -0.000000    0.000000
   -0.000000    0.000000    0.000000
    0.000000   -0.000000    0.000000
   -0.000000    0.000000    0.000000
    0.000000    0.000000   -0.000000
   -0.000000    0.000000   -0.000000
   -0.000000   -0.000000    0.000000
   -0.000000    0.000000   -0.000000
    0.000000    0.000000    0.000000
    0.000000    0.000000   -0.000000
    0.000000    0.000000   -0.000000
   -0.000000    0.000000   -0.000000
   -0.000000   -0.000000    0.000000
   -0.003000   -0.001000    0.001000
    0.030000    0.021000   -0.017000
    0.014000   -0.003000    0.003000
   -0.153000    0.033000   -0.031000
    0.002000   -0.010000    0.008000
   -0.031000    0.110000   -0.088000
    0.004000    0.004000   -0.003000
   -0.051000   -0.042000    0.028000
    0.000000   -0.000000    0.000000
    0.000000   -0.000000    0.000000
    0.007000   -0.004000    0.008000
   -0.108000    0.040000   -0.081000
    0.006000    0.027000   -0.057000
   -0.086000   -0.295000    0.632000
    0.054000    0.007000   -0.017000
   -0.591000   -0.091000    0.214000
   -0.011000    0.003000   -0.004000
    0.119000   -0.048000    0.075000
   -0.000000    0.000000   -0.000000
   -0.000000    0.000000    0.000000
   -0.000000   -0.000000   -0.000000
   -0.000000    0.000000    0.000000
    0.000000    0.000000   -0.001000
    0.000000   -0.000000    0.000000
   -0.000000   -0.000000   -0.000000
   -0.000000    0.000000   -0.000000
    0.000000   -0.000000   -0.000000
    0.000000   -0.000000    0.000000
   -0.000000   -0.000000    0.000000
    0.000000    0.000000   -0.000000
   -0.000000   -0.000000   -0.000000
    0.000000   -0.000000    0.000000
    0.000000    0.000000   -0.000000
    0.000000   -0.000000    0.000000
   -0.000000   -0.000000   -0.000000
    0.000000    0.000000    0.000000
    0.000000    0.000000   -0.000000
    0.000000   -0.000000    0.000000
    0.000000   -0.000000   -0.000000
   -0.000000    0.000000   -0.000000
    0.000000   -0.000000    0.000000
    0.000000    0.000000   -0.000000
vibration  167
    0.000000   -0.000000    0.000000
   -0.000000   -0.000000   -0.000000
    0.000000    0.000000    0.000000
   -0.000000   -0.000000   -0.000000
    0.001000    0.000000   -0.000000
    0.000000    0.001000   -0.000000
   -0.000000    0.000000    0.000000
    0.000000   -0.000000    0.000000
    0.000000   -0.000000   -0.000000
    0.000000    0.001000   -0.000000
   -0.002000    0.001000   -0.003000
    0.000000   -0.000000    0.000000
   -0.001000    0.000000   -0.001000
    0.000000    0.001000   -0.000000
    0.000000    0.000000   -0.000000
    0.000000   -0.000000    0.000000
    0.000000    0.000000    0.000000
    0.000000    0.000000   -0.000000
    0.012000    0.006000   -0.005000
   -0.128000   -0.090000    0.073000
   -0.056000    0.010000   -0.010000
    0.622000   -0.133000    0.126000
   -0.011000    0.047000   -0.038000
    0.147000   -0.524000    0.418000
   -0.005000   -0.007000    0.005000
    0.096000    0.079000   -0.055000
   -0.000000   -0.000000    0.000000
    0.000000   -0.000000    0.000000
   -0.001000    0.000000    0.000000
    0.004000   -0.000000    0.002000
    0.002000    0.007000   -0.014000
   -0.022000   -0.074000    0.159000
    0.012000    0.002000   -0.004000
   -0.131000   -0.020000    0.048000
   -0.003000    0.001000   -0.001000
    0.028000   -0.011000    0.018000
    0.000000    0.000000   -0.000000
   -0.000000    0.000000   -0.000000
   -0.000000    0.000000   -0.000000
    0.000000    0.000000   -0.000000
   -0.000000    0.000000    0.000000
    0.000000   -0.000000    0.000000
   -0.000000   -0.000000   -0.000000
   -0.000000    0.000000   -0.000000
    0.000000   -0.000000    0.000000
    0.000000   -0.000000    0.000000
   -0.000000    0.000000    0.000000
   -0.000000    0.000000   -0.000000
   -0.000000   -0.000000   -0.000000
    0.000000   -0.000000    0.000000
    0.000000   -0.000000    0.000000
    0.000000   -0.000000   -0.000000
   -0.000000    0.000000   -0.000000
   -0.000000   -0.000000    0.000000
   -0.000000    0.000000   -0.000000
    0.000000   -0.000000   -0.000000
   -0.000000   -0.000000    0.000000
    0.000000   -0.000000   -0.000000
   -0.000000    0.000000   -0.000000
    0.000000    0.000000   -0.000000
vibration  168
   -0.000000   -0.000000   -0.000000
    0.000000   -0.000000    0.000000
   -0.000000   -0.000000    0.000000
   -0.000000   -0.000000   -0.000000
    0.000000    0.000000   -0.000000
    0.000000    0.000000   -0.000000
   -0.000000    0.000000    0.000000
    0.000000   -0.000000    0.000000
    0.000000   -0.000000   -0.000000
    0.000000    0.001000   -0.000000
   -0.001000    0.000000   -0.001000
    0.000000    0.000000    0.000000
   -0.000000    0.000000   -0.001000
   -0.000000    0.000000   -0.000000
   -0.000000   -0.000000    0.000000
   -0.000000   -0.000000    0.000000
    0.000000    0.000000    0.000000
   -0.003000    0.001000   -0.001000
    0.061000    0.044000   -0.037000
   -0.699000   -0.504000    0.413000
    0.018000   -0.006000    0.006000
   -0.188000    0.042000   -0.040000
   -0.002000   -0.001000    0.001000
   -0.000000    0.008000   -0.006000
    0.010000    0.008000   -0.006000
   -0.118000   -0.094000    0.065000
   -0.000000   -0.001000    0.001000
    0.000000    0.000000   -0.000000
    0.007000   -0.003000    0.005000
   -0.084000    0.030000   -0.060000
   -0.001000   -0.001000    0.002000
    0.003000    0.010000   -0.021000
   -0.000000    0.000000   -0.000000
    0.001000   -0.000000    0.000000
    0.002000   -0.001000    0.001000
   -0.020000    0.008000   -0.013000
   -0.000000    0.000000    0.000000
    0.000000   -0.000000    0.000000
    0.000000   -0.000000    0.000000
    0.000000   -0.000000    0.000000
   -0.000000   -0.000000    0.000000
   -0.000000    0.000000   -0.000000
   -0.000000   -0.000000   -0.000000
    0.000000   -0.000000    0.000000
   -0.000000    0.000000   -0.000000
   -0.000000    0.000000   -0.000000
    0.000000   -0.000000   -0.000000
    0.000000   -0.000000    0.000000
   -0.000000   -0.000000   -0.000000
   -0.000000    0.000000   -0.000000
   -0.000000    0.000000   -0.000000
   -0.000000   -0.000000   -0.000000
   -0.000000    0.000000   -0.000000
    0.000000    0.000000   -0.000000
    0.000000    0.000000   -0.000000
    0.000000   -0.000000    0.000000
    0.000000   -0.000000   -0.000000
   -0.000000    0.000000    0.000000
   -0.000000    0.001000   -0.000000
    0.000000   -0.000000    0.000000
vibration  169
   -0.000000   -0.000000   -0.000000
    0.000000   -0.000000    0.000000
   -0.000000    0.000000    0.000000
    0.000000    0.000000    0.000000
   -0.000000   -0.000000    0.000000
   -0.000000   -0.000000    0.000000
    0.000000   -0.000000   -0.000000
   -0.000000    0.000000    0.000000
    0.000000   -0.000000   -0.000000
   -0.000000   -0.000000    0.000000
    0.000000    0.000000    0.000000
    0.000000    0.000000   -0.000000
    0.000000   -0.000000    0.000000
   -0.000000   -0.000000    0.000000
   -0.000000   -0.000000    0.000000
   -0.000000   -0.000000    0.000000
    0.000000    0.000000    0.000000
   -0.000000    0.000000   -0.000000
    0.009000    0.006000   -0.005000
   -0.100000   -0.072000    0.059000
    0.005000   -0.001000    0.001000
   -0.049000    0.010000   -0.010000
    0.003000   -0.008000    0.006000
   -0.024000    0.081000   -0.064000
   -0.029000   -0.023000    0.016000
    0.333000    0.266000   -0.183000
   -0.001000    0.001000   -0.001000
   -0.000000   -0.001000    0.001000
   -0.029000    0.010000   -0.020000
    0.326000   -0.116000    0.235000
    0.003000    0.002000   -0.005000
   -0.009000   -0.024000    0.053000
   -0.010000   -0.003000    0.006000
    0.111000    0.018000   -0.043000
   -0.051000    0.021000   -0.034000
    0.587000   -0.243000    0.385000
    0.002000    0.001000   -0.001000
   -0.000000    0.000000    0.000000
    0.000000   -0.000000    0.000000
   -0.000000   -0.000000    0.000000
    0.001000   -0.000000   -0.001000
   -0.000000    0.001000   -0.001000
   -0.000000   -0.000000   -0.000000
   -0.000000   -0.000000    0.000000
   -0.000000   -0.000000    0.000000
   -0.000000    0.001000   -0.000000
    0.000000   -0.000000   -0.001000
    0.000000   -0.000000    0.000000
    0.000000    0.000000    0.000000
   -0.000000    0.001000   -0.000000
   -0.000000    0.000000   -0.000000
   -0.000000   -0.000000   -0.000000
    0.000000    0.000000    0.000000
    0.000000   -0.000000    0.000000
   -0.000000    0.000000   -0.000000
   -0.000000    0.000000   -0.000000
   -0.000000   -0.000000   -0.000000
    0.001000   -0.000000   -0.000000
   -0.000000    0.000000   -0.000000
    0.000000    0.000000   -0.000000
vibration  170
    0.000000    0.000000   -0.000000
   -0.000000   -0.000000    0.000000
   -0.000000   -0.000000    0.000000
   -0.000000    0.000000    0.000000
   -0.000000   -0.000000    0.000000
   -0.000000    0.000000   -0.000000
    0.000000   -0.000000   -0.000000
   -0.000000    0.000000   -0.000000
   -0.000000    0.000000    0.000000
    0.000000    0.000000   -0.000000
    0.000000   -0.000000    0.000000
   -0.000000   -0.000000   -0.000000
    0.000000   -0.000000    0.000000
    0.000000    0.000000   -0.000000
    0.000000    0.000000   -0.000000
   -0.000000   -0.000000   -0.000000
   -0.000000   -0.000000   -0.000000
    0.000000   -0.000000    0.000000
   -0.008000   -0.006000    0.005000
    0.089000    0.064000   -0.053000
   -0.005000    0.001000   -0.001000
    0.049000   -0.010000    0.009000
   -0.004000    0.009000   -0.007000
    0.028000   -0.093000    0.074000
    0.036000    0.028000   -0.020000
   -0.405000   -0.323000    0.223000
    0.001000   -0.001000    0.001000
    0.001000    0.001000   -0.001000
    0.031000   -0.011000    0.022000
   -0.351000    0.125000   -0.252000
   -0.002000   -0.005000    0.011000
    0.015000    0.050000   -0.107000
   -0.013000   -0.002000    0.005000
    0.131000    0.020000   -0.049000
   -0.044000    0.018000   -0.029000
    0.503000   -0.208000    0.330000
    0.002000    0.001000   -0.001000
   -0.000000    0.000000    0.000000
    0.000000   -0.000000    0.000000
   -0.000000   -0.000000    0.000000
    0.001000   -0.000000   -0.001000
   -0.000000    0.001000   -0.000000
   -0.000000   -0.000000   -0.000000
   -0.000000   -0.000000    0.000000
    0.000000   -0.000000    0.000000
   -0.000000    0.001000   -0.000000
    0.000000   -0.000000   -0.001000
    0.000000   -0.000000    0.000000
    0.000000    0.000000    0.000000
   -0.000000    0.000000   -0.000000
   -0.000000   -0.000000   -0.000000
    0.000000    0.000000    0.000000
    0.000000   -0.000000    0.000000
    0.000000    0.000000   -0.000000
    0.000000    0.000000   -0.000000
   -0.000000   -0.000000    0.000000
   -0.000000   -0.000000   -0.000000
    0.001000   -0.000000   -0.001000
    0.000000   -0.000000    0.000000
    0.000000    0.000000   -0.000000
vibration  171
    0.000000   -0.000000   -0.000000
    0.000000    0.000000    0.000000
   -0.000000   -0.000000    0.000000
    0.000000    0.000000    0.000000
   -0.000000   -0.000000    0.000000
   -0.000000   -0.000000    0.000000
    0.000000   -0.000000   -0.000000
   -0.000000    0.000000   -0.000000
    0.000000   -0.000000   -0.000000
   -0.000000   -0.000000    0.000000
    0.000000   -0.000000    0.000000
    0.000000    0.000000   -0.000000
    0.000000   -0.000000    0.000000
   -0.000000   -0.000000    0.000000
   -0.000000   -0.000000    0.000000
   -0.000000   -0.000000    0.000000
    0.000000    0.000000    0.000000
    0.000000    0.000000   -0.000000
    0.001000    0.001000   -0.001000
   -0.013000   -0.009000    0.008000
    0.002000    0.000000   -0.000000
   -0.014000    0.002000   -0.002000
    0.003000   -0.006000    0.005000
   -0.019000    0.062000   -0.049000
   -0.038000   -0.032000    0.021000
    0.456000    0.355000   -0.255000
   -0.001000    0.002000   -0.001000
    0.001000    0.001000   -0.002000
    0.050000   -0.018000    0.037000
   -0.594000    0.218000   -0.421000
   -0.003000   -0.004000    0.009000
    0.013000    0.040000   -0.085000
   -0.002000    0.000000   -0.000000
    0.014000    0.001000   -0.004000
   -0.002000    0.001000   -0.001000
    0.017000   -0.007000    0.011000
   -0.000000    0.000000   -0.000000
   -0.000000    0.000000    0.000000
    0.000000   -0.000000    0.000000
   -0.000000   -0.000000    0.000000
    0.000000   -0.000000   -0.000000
   -0.000000    0.000000   -0.000000
    0.000000   -0.000000    0.000000
    0.000000   -0.000000    0.000000
   -0.000000    0.000000   -0.000000
   -0.000000    0.000000   -0.000000
    0.000000   -0.000000   -0.000000
    0.000000   -0.000000    0.000000
    0.000000   -0.000000    0.000000
   -0.000000    0.000000   -0.000000
   -0.000000    0.000000   -0.000000
   -0.000000   -0.000000   -0.000000
    0.000000    0.000000    0.000000
   -0.000000   -0.000000    0.000000
    0.000000   -0.000000    0.000000
    0.000000   -0.000000    0.000000
    0.000000   -0.000000   -0.000000
   -0.000000    0.000000    0.000000
   -0.000000   -0.000000   -0.000000
    0.000000   -0.000000   -0.000000
vibration  172
    0.000000    0.000000   -0.000000
    0.000000    0.000000   -0.000000
    0.003000   -0.005000    0.008000
   -0.000000   -0.000000   -0.000000
    0.001000   -0.000000   -0.000000
    0.000000    0.000000   -0.000000
   -0.000000    0.000000    0.000000
    0.000000    0.000000   -0.000000
   -0.000000    0.000000    0.000000
    0.000000    0.000000   -0.000000
   -0.000000    0.000000   -0.000000
   -0.000000    0.000000   -0.000000
   -0.000000   -0.000000   -0.000000
   -0.000000    0.000000    0.000000
    0.000000   -0.000000   -0.000000
    0.000000   -0.000000    0.000000
   -0.000000    0.000000   -0.000000
    0.000000    0.000000   -0.000000
    0.000000    0.000000   -0.000000
   -0.000000   -0.000000    0.000000
    0.000000   -0.000000    0.000000
   -0.000000    0.000000   -0.000000
    0.000000   -0.000000    0.000000
   -0.000000    0.000000   -0.000000
   -0.000000    0.000000   -0.000000
    0.000000    0.000000   -0.000000
    0.000000   -0.000000    0.000000
    0.000000    0.000000   -0.000000
   -0.000000   -0.000000    0.000000
   -0.000000    0.000000   -0.000000
    0.000000    0.000000   -0.000000
   -0.000000   -0.000000    0.001000
   -0.000000   -0.000000    0.000000
    0.000000    0.000000   -0.000000
    0.000000    0.000000   -0.000000
   -0.001000    0.000000   -0.000000
   -0.000000   -0.000000    0.001000
   -0.001000   -0.001000    0.002000
    0.000000   -0.001000   -0.001000
    0.000000   -0.000000    0.000000
   -0.001000    0.000000    0.001000
    0.002000   -0.003000    0.002000
   -0.001000   -0.000000   -0.000000
   -0.000000   -0.000000    0.000000
    0.001000    0.001000    0.000000
   -0.000000   -0.004000    0.001000
    0.000000    0.000000    0.000000
    0.000000    0.000000   -0.000000
   -0.000000   -0.000000   -0.001000
    0.000000   -0.004000    0.003000
    0.003000   -0.002000   -0.000000
   -0.003000   -0.001000   -0.001000
    0.043000    0.016000    0.018000
   -0.000000   -0.000000    0.000000
   -0.000000   -0.000000    0.000000
   -0.001000    0.001000   -0.001000
   -0.063000    0.030000    0.025000
    0.859000   -0.385000   -0.324000
    0.000000    0.000000    0.000000
    0.001000   -0.000000   -0.001000
vibration  173
    0.000000   -0.000000    0.000000
    0.001000    0.000000   -0.001000
   -0.010000   -0.006000    0.001000
    0.000000   -0.000000    0.000000
    0.001000    0.000000    0.001000
    0.000000    0.003000   -0.001000
   -0.000000    0.000000    0.001000
    0.000000    0.000000   -0.000000
   -0.000000    0.000000    0.000000
    0.001000    0.002000   -0.001000
   -0.001000    0.000000   -0.001000
   -0.000000    0.000000   -0.000000
    0.000000   -0.000000   -0.000000
   -0.000000    0.002000    0.000000
    0.001000   -0.001000   -0.001000
   -0.000000    0.001000    0.001000
   -0.001000    0.000000   -0.001000
   -0.000000    0.000000   -0.000000
    0.000000   -0.000000    0.000000
   -0.000000   -0.000000   -0.000000
   -0.000000    0.000000   -0.000000
    0.000000   -0.000000    0.000000
   -0.000000   -0.000000    0.000000
   -0.000000    0.000000   -0.000000
   -0.000000    0.000000   -0.000000
   -0.000000   -0.000000    0.000000
   -0.000000   -0.000000    0.000000
   -0.000000   -0.000000   -0.000000
   -0.000000   -0.000000    0.000000
    0.000000   -0.000000    0.000000
    0.000000   -0.000000    0.000000
    0.000000    0.000000    0.000000
    0.000000    0.000000   -0.000000
   -0.000000   -0.000000    0.000000
   -0.000000   -0.000000    0.000000
   -0.000000    0.000000   -0.000000
    0.000000    0.000000   -0.000000
    0.000000    0.000000    0.000000
   -0.000000    0.000000    0.000000
   -0.000000    0.000000   -0.000000
    0.000000    0.000000    0.000000
   -0.000000    0.000000   -0.000000
   -0.000000   -0.000000   -0.000000
    0.000000   -0.000000   -0.000000
   -0.000000    0.000000    0.000000
    0.000000    0.000000   -0.000000
    0.000000   -0.000000    0.000000
    0.000000   -0.000000    0.000000
    0.000000   -0.000000   -0.000000
    0.000000   -0.000000   -0.000000
   -0.001000    0.000000   -0.001000
   -0.062000   -0.027000   -0.027000
    0.858000    0.353000    0.362000
   -0.000000   -0.001000    0.001000
   -0.000000    0.000000   -0.000000
    0.000000   -0.000000    0.000000
    0.003000   -0.001000   -0.001000
   -0.043000    0.018000    0.015000
    0.001000    0.000000    0.001000
   -0.000000   -0.000000    0.000000
vibration  174
   -0.000000   -0.000000    0.000000
   -0.058000    0.005000    0.023000
    0.926000   -0.082000   -0.363000
    0.000000   -0.000000   -0.000000
   -0.000000    0.000000    0.000000
   -0.000000   -0.000000    0.000000
    0.000000    0.000000   -0.000000
    0.000000   -0.000000   -0.000000
   -0.000000    0.000000    0.000000
   -0.000000   -0.000000    0.000000
   -0.000000    0.000000   -0.000000
    0.000000    0.000000    0.000000
   -0.000000    0.000000   -0.000000
   -0.000000   -0.000000    0.000000
   -0.000000    0.000000    0.000000
   -0.000000    0.000000   -0.000000
   -0.000000   -0.000000    0.000000
   -0.000000    0.000000   -0.000000
    0.000000   -0.000000    0.000000
   -0.000000   -0.000000    0.000000
   -0.000000    0.000000   -0.000000
   -0.000000    0.000000   -0.000000
   -0.000000   -0.000000    0.000000
   -0.000000    0.000000   -0.000000
    0.000000   -0.000000    0.000000
    0.000000    0.000000   -0.000000
    0.000000   -0.000000   -0.000000
   -0.000000   -0.000000    0.000000
    0.000000   -0.000000    0.000000
   -0.000000    0.000000   -0.000000
    0.000000   -0.000000    0.000000
    0.000000    0.000000   -0.000000
    0.000000    0.000000   -0.000000
   -0.000000   -0.000000    0.000000
   -0.000000   -0.000000    0.000000
    0.000000   -0.000000    0.000000
    0.000000    0.000000   -0.000000
   -0.000000    0.000000   -0.000000
   -0.000000   -0.000000    0.000000
    0.000000    0.000000   -0.000000
    0.000000   -0.000000    0.000000
   -0.000000    0.000000   -0.000000
    0.000000   -0.000000   -0.000000
   -0.000000    0.000000   -0.000000
    0.000000    0.000000    0.000000
    0.000000    0.000000    0.000000
    0.000000   -0.000000   -0.000000
    0.000000   -0.000000    0.000000
    0.000000   -0.000000    0.000000
    0.000000   -0.000000   -0.000000
   -0.000000    0.000000   -0.000000
   -0.001000   -0.000000   -0.000000
    0.008000    0.004000    0.003000
   -0.000000   -0.000000    0.000000
    0.000000    0.000000   -0.000000
   -0.000000   -0.000000    0.000000
    0.000000   -0.000000   -0.000000
   -0.001000   -0.001000    0.001000
   -0.000000   -0.000000   -0.000000
    0.000000    0.000000    0.000000
[INT]
    -2.159
    -2.092
     0.000
     6.052
     0.903
     1.014
     0.927
     1.716
     5.583
    22.993
     3.275
     2.332
     3.274
     2.657
    11.334
    27.215
    17.744
     4.224
     1.438
     3.519
     3.619
     0.935
     6.326
     4.504
     2.819
     8.921
     2.114
    41.382
    14.937
    13.821
     5.426
     1.486
    21.730
     7.156
    11.686
    53.026
    41.766
    10.375
    52.127
     2.612
     5.556
    55.289
   107.688
     3.387
    85.239
     0.152
     1.130
     9.731
     0.268
    28.811
     8.185
     5.636
    25.427
    13.427
     0.417
   358.602
    27.159
   110.387
   133.813
    76.105
    33.063
    40.626
    30.338
   194.531
   135.279
    20.661
     4.320
     3.448
     5.650
     8.140
    17.330
    43.239
    13.050
     8.343
    14.390
     5.094
     1.847
     3.722
     1.266
     7.197
    13.385
     0.340
     0.395
     1.583
     0.533
     2.762
     6.249
     4.583
     8.343
    20.363
     3.887
    43.799
     2.294
    19.894
    72.473
    45.328
     2.135
     6.721
    16.202
   460.326
   144.534
   255.633
   127.469
   294.013
    53.560
   268.840
    37.495
   275.921
   261.213
    61.268
   623.730
  1278.735
    51.521
    29.850
   911.502
    36.966
    20.083
    12.850
    26.045
    12.292
    87.808
     2.631
     9.571
     5.472
    48.314
    84.487
    64.529
   125.386
    36.113
    34.827
    58.925
    10.064
    81.361
    17.905
    24.080
   518.107
   326.597
   315.419
   298.056
    93.262
    15.132
   494.694
   289.017
   754.502
   547.607
     5.761
    55.950
    58.878
    15.505
     2.983
    23.516
    24.900
    11.722
    64.908
    45.036
    62.503
    49.161
    37.020
    66.502
    29.123
    14.678
     1.954
     2.101
    20.530
    18.679
    25.190
    26.359
     8.738
    14.781
     2.679
     1.552
   373.731
   121.964
    21.903
