# Supplementary material for: Enhanced Proton-Coupled Electron-Transfer Reactivity by a Mononuclear Nickel(II) Hydroxide Radical Complex
Source: Inorg Chem. 2024 Dec 16;63(52):24453–65. doi: 10.1021/acs.inorgchem.4c03370 (PMC11688665; doi:10.1021/acs.inorgchem.4c03370)
Supplement: Supplementary file 2 — ic4c03370_si_002.zip [file ic4c03370_si_002.zip › CompData/frq_Ni-OH_0_1.1327865.out.molf]

[Molden Format]
[Atoms] AU
 Ni     1    28    0.000000    0.000000    0.000000
 O      2     8    0.000000    0.000000    3.441380
 H      3     1   -1.685636    0.411771    4.029463
 C      4     6   -2.287702   -6.935672    5.441088
 H      5     1   -0.564461   -7.330814    4.360732
 H      6     1   -2.777330   -8.634536    6.510673
 H      7     1   -1.882923   -5.420679    6.795266
 C      8     6   -6.829848   -5.631761    5.248714
 H      9     1   -6.453792   -4.102784    6.593065
 H     10     1   -7.398844   -7.311917    6.314141
 H     11     1   -8.394919   -5.065599    4.025872
 C     12     6   -4.962231   -8.355990    1.814704
 H     13     1   -6.489319   -7.863339    0.515139
 H     14     1   -5.497969  -10.070728    2.841392
 H     15     1   -3.258455   -8.760014    0.710726
 C     16     6   -4.463722   -6.207183    3.686666
 C     17     6   -4.903839   -2.621995    0.565406
 C     18     6   -4.368858    0.809748   -2.417526
 C     19     6   -6.890508    1.390271   -3.060222
 H     20     1   -8.419296    0.643074   -1.925253
 C     21     6   -7.369931    2.995027   -5.058985
 H     22     1   -9.318050    3.489757   -5.494756
 C     23     6   -5.403671    4.094469   -6.481004
 H     24     1   -5.845300    5.449970   -7.960471
 C     25     6   -2.925485    3.513001   -5.956227
 H     26     1   -1.409736    4.442557   -6.974034
 C     27     6   -2.378787    1.800153   -3.989590
 C     28     6    2.198318    1.089616   -4.481107
 C     29     6    2.588358    1.536725   -7.084583
 H     30     1    0.989083    1.758012   -8.344652
 C     31     6    5.001727    1.511592   -8.036249
 H     32     1    5.313909    1.789004  -10.047862
 C     33     6    7.074189    1.041239   -6.419966
 H     34     1    8.971663    0.999854   -7.212706
 C     35     6    6.760117    0.565406   -3.885655
 H     36     1    8.375266    0.155713   -2.700229
 C     37     6    4.297426    0.552745   -2.821172
 C     38     6    5.509685   -0.299144    1.481545
 C     39     6    6.155782   -2.310568    5.727759
 C     40     6    6.340031    0.193508    7.169053
 H     41     1    7.470087    1.568284    6.120445
 H     42     1    7.229525   -0.116218    9.011725
 H     43     1    4.452194    0.985303    7.475000
 C     44     6    8.776265   -3.434955    5.265344
 H     45     1    8.623954   -5.225848    4.238466
 H     46     1    9.709412   -3.798538    7.076079
 H     47     1    9.950541   -2.142382    4.164578
 C     48     6    4.546870   -4.178562    7.230848
 H     49     1    2.658467   -3.405664    7.591029
 H     50     1    5.436364   -4.569546    9.055000
 H     51     1    4.342590   -5.969455    6.211151
 N     52     7   -3.607487   -3.939134    2.340237
 H     53     1   -1.936213   -3.189857    2.904887
 N     54     7   -3.521882   -0.576933   -0.422543
 N     55     7   -0.052534    0.945808   -3.270927
 N     56     7    3.634699    0.000000   -0.416118
 N     57     7    4.825793   -1.954355    3.305887
 H     58     1    2.942870   -2.290915    3.395838
 O     59     8   -7.042064   -3.189480   -0.181036
 O     60     8    7.555691    0.817118    1.415216
[FREQ]
   -54.847
   -53.484
    17.551
    21.283
    33.717
    47.385
    61.603
    69.374
    81.462
    85.676
    89.507
    99.235
   135.595
   146.571
   167.634
   179.220
   196.870
   198.030
   201.851
   208.663
   217.937
   229.955
   242.780
   245.918
   247.975
   269.624
   276.043
   279.196
   289.506
   309.549
   313.790
   331.940
   334.737
   347.839
   350.152
   355.381
   366.546
   383.671
   394.267
   412.623
   415.794
   433.523
   446.421
   452.506
   461.534
   465.607
   466.788
   472.724
   497.897
   510.463
   512.682
   561.172
   571.555
   584.209
   586.949
   602.982
   674.738
   683.990
   722.605
   728.683
   732.601
   737.088
   746.957
   748.266
   757.548
   773.676
   802.012
   817.527
   830.436
   840.524
   852.130
   862.241
   868.140
   891.818
   905.277
   910.131
   911.238
   916.105
   917.593
   930.285
   931.103
   932.905
   939.366
   943.652
   949.151
   967.448
   970.017
  1008.621
  1016.487
  1018.236
  1021.071
  1022.015
  1034.559
  1036.997
  1044.374
  1126.829
  1130.171
  1133.822
  1146.156
  1192.183
  1198.352
  1204.739
  1208.717
  1212.976
  1215.842
  1217.099
  1232.993
  1237.985
  1257.407
  1287.334
  1309.860
  1332.953
  1333.646
  1337.558
  1338.466
  1342.625
  1362.047
  1362.537
  1364.110
  1381.975
  1391.309
  1409.905
  1410.884
  1418.915
  1423.928
  1425.604
  1425.959
  1428.883
  1430.709
  1434.015
  1441.189
  1442.392
  1456.416
  1458.225
  1463.518
  1464.307
  1468.639
  1515.808
  1525.097
  1539.862
  1548.195
  1586.736
  1599.049
  1656.756
  1667.478
  2986.613
  2989.420
  2994.479
  2994.939
  2999.549
  3000.986
  3081.798
  3085.522
  3092.688
  3093.952
  3094.886
  3095.610
  3106.744
  3108.232
  3111.774
  3113.674
  3116.635
  3120.039
  3144.135
  3144.312
  3160.820
  3161.808
  3184.792
  3198.758
  3211.050
  3212.815
  3458.990
  3511.158
  3722.707
[FR-COORD]
 Ni    0.000000    0.000000    0.000000
 O     0.000000    0.000000    3.441380
 H    -1.685636    0.411771    4.029463
 C    -2.287702   -6.935672    5.441088
 H    -0.564461   -7.330814    4.360732
 H    -2.777330   -8.634536    6.510673
 H    -1.882923   -5.420679    6.795266
 C    -6.829848   -5.631761    5.248714
 H    -6.453792   -4.102784    6.593065
 H    -7.398844   -7.311917    6.314141
 H    -8.394919   -5.065599    4.025872
 C    -4.962231   -8.355990    1.814704
 H    -6.489319   -7.863339    0.515139
 H    -5.497969  -10.070728    2.841392
 H    -3.258455   -8.760014    0.710726
 C    -4.463722   -6.207183    3.686666
 C    -4.903839   -2.621995    0.565406
 C    -4.368858    0.809748   -2.417526
 C    -6.890508    1.390271   -3.060222
 H    -8.419296    0.643074   -1.925253
 C    -7.369931    2.995027   -5.058985
 H    -9.318050    3.489757   -5.494756
 C    -5.403671    4.094469   -6.481004
 H    -5.845300    5.449970   -7.960471
 C    -2.925485    3.513001   -5.956227
 H    -1.409736    4.442557   -6.974034
 C    -2.378787    1.800153   -3.989590
 C     2.198318    1.089616   -4.481107
 C     2.588358    1.536725   -7.084583
 H     0.989083    1.758012   -8.344652
 C     5.001727    1.511592   -8.036249
 H     5.313909    1.789004  -10.047862
 C     7.074189    1.041239   -6.419966
 H     8.971663    0.999854   -7.212706
 C     6.760117    0.565406   -3.885655
 H     8.375266    0.155713   -2.700229
 C     4.297426    0.552745   -2.821172
 C     5.509685   -0.299144    1.481545
 C     6.155782   -2.310568    5.727759
 C     6.340031    0.193508    7.169053
 H     7.470087    1.568284    6.120445
 H     7.229525   -0.116218    9.011725
 H     4.452194    0.985303    7.475000
 C     8.776265   -3.434955    5.265344
 H     8.623954   -5.225848    4.238466
 H     9.709412   -3.798538    7.076079
 H     9.950541   -2.142382    4.164578
 C     4.546870   -4.178562    7.230848
 H     2.658467   -3.405664    7.591029
 H     5.436364   -4.569546    9.055000
 H     4.342590   -5.969455    6.211151
 N    -3.607487   -3.939134    2.340237
 H    -1.936213   -3.189857    2.904887
 N    -3.521882   -0.576933   -0.422543
 N    -0.052534    0.945808   -3.270927
 N     3.634699    0.000000   -0.416118
 N     4.825793   -1.954355    3.305887
 H     2.942870   -2.290915    3.395838
 O    -7.042064   -3.189480   -0.181036
 O     7.555691    0.817118    1.415216
[FR-NORM-COORD]
vibration    1
   -0.008000    0.010000   -0.001000
   -0.041000    0.020000    0.000000
   -0.057000   -0.045000   -0.004000
    0.032000   -0.037000   -0.042000
    0.010000   -0.064000   -0.067000
    0.028000   -0.025000   -0.024000
    0.072000   -0.034000   -0.057000
    0.043000    0.012000    0.019000
    0.080000    0.011000    0.009000
    0.037000    0.022000    0.032000
    0.032000    0.027000    0.039000
   -0.036000   -0.024000    0.004000
   -0.053000   -0.016000    0.027000
   -0.034000   -0.015000    0.020000
   -0.058000   -0.044000   -0.023000
    0.014000   -0.022000   -0.013000
    0.005000   -0.023000   -0.016000
   -0.003000   -0.019000   -0.016000
   -0.004000   -0.033000   -0.024000
   -0.005000   -0.049000   -0.035000
   -0.006000   -0.028000   -0.020000
   -0.007000   -0.040000   -0.027000
   -0.007000   -0.008000   -0.006000
   -0.010000   -0.004000   -0.001000
   -0.006000    0.006000    0.002000
   -0.007000    0.021000    0.014000
   -0.003000    0.000000   -0.003000
    0.002000    0.025000    0.011000
   -0.002000    0.026000    0.010000
   -0.005000    0.024000    0.014000
   -0.004000    0.028000    0.006000
   -0.007000    0.028000    0.005000
   -0.004000    0.027000    0.004000
   -0.004000    0.025000    0.002000
    0.000000    0.027000    0.004000
    0.002000    0.026000   -0.001000
    0.003000    0.029000    0.013000
    0.004000   -0.007000    0.010000
   -0.006000    0.023000    0.023000
    0.209000    0.026000   -0.009000
    0.268000   -0.062000   -0.060000
    0.246000   -0.014000   -0.034000
    0.273000    0.158000    0.046000
   -0.096000   -0.158000   -0.048000
   -0.253000   -0.162000   -0.019000
   -0.060000   -0.197000   -0.075000
   -0.045000   -0.253000   -0.105000
   -0.079000    0.146000    0.100000
   -0.014000    0.278000    0.160000
   -0.040000    0.103000    0.071000
   -0.240000    0.151000    0.124000
    0.018000   -0.035000   -0.034000
    0.027000   -0.045000   -0.049000
   -0.000000   -0.022000   -0.019000
   -0.000000    0.014000    0.004000
    0.001000    0.037000    0.017000
   -0.062000    0.078000    0.064000
   -0.089000    0.229000    0.140000
   -0.004000   -0.014000    0.004000
    0.064000   -0.120000   -0.041000
vibration    2
   -0.002000    0.016000    0.012000
    0.006000    0.048000    0.013000
    0.014000    0.082000    0.011000
   -0.048000    0.093000    0.101000
    0.036000    0.208000    0.193000
   -0.014000    0.045000    0.041000
   -0.211000    0.091000    0.151000
   -0.107000   -0.152000   -0.133000
   -0.275000   -0.139000   -0.101000
   -0.059000   -0.195000   -0.177000
   -0.077000   -0.239000   -0.212000
    0.229000    0.006000   -0.073000
    0.290000   -0.041000   -0.164000
    0.239000   -0.035000   -0.136000
    0.318000    0.101000    0.030000
    0.011000    0.003000   -0.010000
    0.001000    0.017000    0.009000
   -0.004000    0.021000    0.019000
   -0.004000    0.026000    0.026000
   -0.003000    0.037000    0.036000
   -0.006000    0.018000    0.021000
   -0.006000    0.024000    0.025000
   -0.007000    0.005000    0.009000
   -0.008000   -0.000000    0.004000
   -0.007000    0.001000    0.004000
   -0.008000   -0.008000   -0.006000
   -0.006000    0.007000    0.009000
   -0.010000   -0.013000   -0.000000
   -0.017000   -0.022000   -0.003000
   -0.020000   -0.018000    0.002000
   -0.020000   -0.035000   -0.011000
   -0.025000   -0.042000   -0.012000
   -0.017000   -0.041000   -0.016000
   -0.020000   -0.053000   -0.022000
   -0.011000   -0.033000   -0.014000
   -0.009000   -0.038000   -0.018000
   -0.007000   -0.018000   -0.005000
    0.002000   -0.017000   -0.007000
    0.002000   -0.000000    0.000000
    0.052000    0.005000   -0.016000
    0.066000   -0.019000   -0.033000
    0.061000    0.002000   -0.021000
    0.067000    0.037000   -0.006000
   -0.020000   -0.045000   -0.013000
   -0.057000   -0.049000    0.001000
   -0.011000   -0.047000   -0.018000
   -0.008000   -0.071000   -0.031000
   -0.016000    0.034000    0.025000
   -0.003000    0.062000    0.029000
   -0.010000    0.036000    0.022000
   -0.046000    0.029000    0.040000
   -0.033000    0.065000    0.068000
   -0.043000    0.078000    0.083000
   -0.006000    0.031000    0.026000
   -0.007000    0.000000    0.007000
   -0.003000   -0.006000   -0.001000
   -0.011000    0.005000    0.008000
   -0.015000    0.031000    0.023000
    0.035000   -0.031000   -0.052000
    0.016000   -0.044000   -0.024000
vibration    3
    0.003000   -0.006000   -0.015000
   -0.008000    0.005000   -0.014000
   -0.008000    0.021000   -0.025000
   -0.085000    0.132000    0.181000
   -0.057000    0.080000    0.245000
   -0.115000    0.181000    0.246000
   -0.120000    0.195000    0.121000
   -0.078000    0.122000    0.004000
   -0.116000    0.191000   -0.064000
   -0.097000    0.174000    0.075000
   -0.052000    0.055000   -0.061000
    0.009000   -0.029000    0.172000
    0.050000   -0.080000    0.105000
   -0.029000    0.020000    0.235000
    0.040000   -0.087000    0.241000
   -0.038000    0.053000    0.090000
    0.017000   -0.048000   -0.032000
    0.005000   -0.046000   -0.033000
    0.002000   -0.069000   -0.042000
    0.003000   -0.095000   -0.057000
   -0.005000   -0.057000   -0.030000
   -0.008000   -0.074000   -0.036000
   -0.010000   -0.022000   -0.010000
   -0.017000   -0.013000    0.000000
   -0.007000   -0.002000   -0.004000
   -0.011000    0.023000    0.012000
    0.001000   -0.014000   -0.017000
    0.011000    0.041000   -0.000000
    0.017000    0.064000    0.005000
    0.019000    0.053000   -0.001000
    0.021000    0.102000    0.015000
    0.027000    0.121000    0.019000
    0.019000    0.117000    0.021000
    0.024000    0.149000    0.030000
    0.014000    0.094000    0.016000
    0.015000    0.108000    0.020000
    0.010000    0.055000    0.005000
   -0.003000    0.011000    0.001000
    0.011000   -0.073000   -0.040000
    0.044000   -0.108000    0.016000
    0.049000   -0.094000    0.039000
    0.055000   -0.159000    0.002000
    0.054000   -0.097000    0.049000
   -0.002000   -0.084000   -0.089000
   -0.027000   -0.058000   -0.132000
    0.011000   -0.136000   -0.106000
   -0.001000   -0.067000   -0.068000
    0.010000   -0.095000   -0.067000
    0.019000   -0.089000   -0.032000
    0.024000   -0.144000   -0.085000
   -0.012000   -0.070000   -0.107000
   -0.003000   -0.004000    0.015000
   -0.022000    0.025000    0.034000
    0.009000   -0.044000   -0.034000
    0.007000    0.004000   -0.013000
    0.003000    0.028000   -0.002000
   -0.005000   -0.012000   -0.021000
   -0.004000   -0.019000   -0.025000
    0.039000   -0.086000   -0.067000
   -0.004000    0.013000    0.021000
vibration    4
    0.024000   -0.062000   -0.027000
    0.024000   -0.062000   -0.026000
    0.029000   -0.040000   -0.028000
   -0.050000    0.018000    0.069000
   -0.038000   -0.016000    0.100000
   -0.073000    0.045000    0.101000
   -0.058000    0.047000    0.039000
   -0.039000    0.041000   -0.016000
   -0.047000    0.075000   -0.052000
   -0.057000    0.072000    0.023000
   -0.024000    0.015000   -0.047000
   -0.016000   -0.048000    0.068000
    0.008000   -0.064000    0.034000
   -0.047000   -0.019000    0.100000
   -0.003000   -0.090000    0.103000
   -0.024000   -0.009000    0.025000
    0.018000   -0.054000   -0.031000
    0.016000   -0.013000    0.010000
    0.013000    0.005000    0.033000
    0.016000   -0.026000    0.017000
    0.010000    0.065000    0.083000
    0.009000    0.082000    0.105000
    0.007000    0.107000    0.110000
    0.004000    0.155000    0.155000
    0.008000    0.084000    0.081000
    0.006000    0.112000    0.103000
    0.012000    0.023000    0.026000
    0.007000    0.019000   -0.016000
   -0.009000    0.093000   -0.005000
   -0.016000    0.135000    0.012000
   -0.014000    0.114000   -0.021000
   -0.025000    0.175000   -0.014000
   -0.008000    0.057000   -0.047000
   -0.013000    0.070000   -0.060000
    0.006000   -0.014000   -0.058000
    0.012000   -0.055000   -0.081000
    0.014000   -0.031000   -0.042000
    0.028000   -0.089000   -0.054000
   -0.042000    0.065000    0.027000
   -0.107000    0.137000   -0.088000
   -0.092000    0.098000   -0.122000
   -0.156000    0.237000   -0.048000
   -0.125000    0.132000   -0.182000
   -0.018000    0.069000    0.155000
    0.030000    0.015000    0.243000
   -0.068000    0.170000    0.201000
   -0.000000    0.025000    0.123000
   -0.065000    0.123000    0.073000
   -0.084000    0.121000   -0.022000
   -0.114000    0.225000    0.119000
   -0.017000    0.069000    0.158000
    0.005000   -0.044000   -0.015000
   -0.003000   -0.034000   -0.002000
    0.023000   -0.053000   -0.023000
    0.011000   -0.008000   -0.010000
    0.025000   -0.083000   -0.047000
    0.014000   -0.055000   -0.025000
    0.010000   -0.036000   -0.028000
    0.026000   -0.058000   -0.051000
    0.044000   -0.119000   -0.073000
vibration    5
    0.013000    0.023000   -0.009000
    0.030000    0.111000   -0.009000
    0.034000    0.146000   -0.023000
    0.127000    0.024000   -0.019000
    0.114000    0.076000   -0.059000
    0.171000   -0.011000   -0.053000
    0.127000   -0.005000    0.013000
    0.106000   -0.034000    0.089000
    0.110000   -0.067000    0.125000
    0.141000   -0.070000    0.052000
    0.081000   -0.017000    0.128000
    0.089000    0.070000   -0.004000
    0.046000    0.065000    0.044000
    0.153000    0.034000   -0.031000
    0.071000    0.134000   -0.055000
    0.088000    0.035000    0.037000
    0.017000    0.051000    0.066000
    0.002000   -0.003000    0.001000
   -0.003000   -0.029000   -0.006000
    0.003000   -0.018000    0.010000
   -0.017000   -0.070000   -0.035000
   -0.020000   -0.093000   -0.043000
   -0.025000   -0.082000   -0.054000
   -0.035000   -0.111000   -0.079000
   -0.020000   -0.053000   -0.045000
   -0.031000   -0.057000   -0.063000
   -0.004000   -0.021000   -0.020000
    0.004000    0.013000   -0.017000
    0.005000    0.035000   -0.013000
    0.007000    0.018000   -0.017000
    0.008000    0.085000   -0.007000
    0.009000    0.109000   -0.004000
    0.011000    0.109000   -0.005000
    0.016000    0.158000    0.002000
    0.010000    0.074000   -0.012000
    0.014000    0.093000   -0.010000
    0.008000    0.019000   -0.019000
   -0.004000   -0.080000   -0.028000
   -0.112000   -0.074000   -0.007000
   -0.153000   -0.055000   -0.036000
   -0.095000   -0.079000   -0.006000
   -0.237000   -0.036000    0.008000
   -0.160000   -0.036000   -0.134000
   -0.101000   -0.091000    0.096000
   -0.074000   -0.106000    0.119000
   -0.164000   -0.066000    0.133000
   -0.060000   -0.112000    0.114000
   -0.167000   -0.046000   -0.032000
   -0.172000   -0.029000   -0.099000
   -0.225000   -0.025000    0.001000
   -0.145000   -0.059000   -0.013000
    0.034000    0.077000    0.073000
    0.026000    0.098000    0.067000
    0.010000    0.037000    0.023000
    0.001000   -0.009000   -0.020000
    0.008000   -0.025000   -0.028000
   -0.036000   -0.099000   -0.055000
   -0.036000   -0.101000   -0.098000
    0.012000    0.037000    0.094000
    0.015000   -0.112000    0.005000
vibration    6
    0.027000   -0.070000   -0.019000
    0.043000   -0.057000   -0.022000
    0.043000   -0.076000   -0.010000
   -0.139000   -0.066000    0.021000
   -0.116000   -0.026000    0.042000
   -0.156000   -0.105000   -0.049000
   -0.170000   -0.111000    0.080000
   -0.137000   -0.075000   -0.020000
   -0.171000   -0.112000    0.031000
   -0.137000   -0.112000   -0.079000
   -0.122000   -0.053000   -0.028000
   -0.069000    0.048000   -0.080000
   -0.029000    0.102000   -0.107000
   -0.112000    0.017000   -0.155000
   -0.041000    0.072000   -0.045000
   -0.107000   -0.014000    0.003000
   -0.056000    0.057000    0.085000
    0.015000   -0.024000    0.014000
    0.018000    0.031000    0.047000
    0.019000    0.092000    0.087000
    0.023000    0.004000    0.025000
    0.027000    0.045000    0.051000
    0.025000   -0.073000   -0.030000
    0.034000   -0.094000   -0.052000
    0.019000   -0.112000   -0.051000
    0.021000   -0.159000   -0.089000
    0.015000   -0.086000   -0.025000
    0.015000   -0.049000   -0.022000
    0.007000   -0.057000   -0.024000
    0.002000   -0.162000   -0.036000
    0.015000    0.079000   -0.009000
    0.013000    0.083000   -0.008000
    0.029000    0.222000    0.013000
    0.041000    0.350000    0.033000
    0.036000    0.196000    0.009000
    0.053000    0.298000    0.020000
    0.028000    0.042000   -0.009000
    0.030000    0.017000   -0.011000
    0.042000    0.026000   -0.008000
    0.073000    0.037000   -0.031000
    0.097000    0.011000   -0.037000
    0.061000    0.039000   -0.025000
    0.084000    0.067000   -0.044000
    0.029000   -0.005000   -0.004000
    0.008000   -0.024000    0.032000
    0.042000    0.024000   -0.004000
    0.030000   -0.035000   -0.039000
    0.023000    0.059000    0.014000
    0.032000    0.085000    0.008000
    0.021000    0.066000    0.016000
   -0.000000    0.051000    0.032000
   -0.086000    0.026000    0.082000
   -0.011000   -0.084000    0.003000
    0.011000   -0.020000    0.019000
    0.013000   -0.090000   -0.026000
    0.033000   -0.010000   -0.017000
    0.043000    0.011000   -0.010000
    0.045000   -0.001000   -0.009000
   -0.100000    0.143000    0.145000
    0.022000    0.033000   -0.002000
vibration    7
    0.022000    0.013000   -0.011000
   -0.010000    0.073000   -0.011000
   -0.031000    0.045000   -0.049000
   -0.005000   -0.051000    0.007000
   -0.015000   -0.104000    0.012000
   -0.044000   -0.025000    0.031000
    0.028000   -0.042000   -0.013000
    0.019000    0.035000   -0.013000
    0.052000    0.033000   -0.020000
   -0.028000    0.055000   -0.006000
    0.038000    0.068000   -0.023000
   -0.026000   -0.044000    0.025000
   -0.025000   -0.042000    0.025000
   -0.043000   -0.023000    0.051000
   -0.036000   -0.081000    0.023000
    0.011000   -0.029000   -0.003000
    0.060000   -0.053000   -0.035000
    0.022000    0.013000    0.044000
    0.021000    0.124000    0.167000
    0.043000    0.205000    0.252000
   -0.000000    0.140000    0.183000
    0.004000    0.241000    0.280000
   -0.015000    0.020000    0.072000
   -0.022000    0.016000    0.071000
   -0.014000   -0.079000   -0.033000
   -0.023000   -0.158000   -0.119000
    0.002000   -0.058000   -0.021000
    0.003000   -0.064000   -0.038000
   -0.008000   -0.154000   -0.055000
   -0.016000   -0.247000   -0.063000
   -0.005000   -0.125000   -0.048000
   -0.008000   -0.203000   -0.060000
    0.008000    0.020000   -0.021000
    0.013000    0.068000   -0.013000
    0.020000    0.102000   -0.004000
    0.032000    0.213000    0.019000
    0.015000    0.040000   -0.015000
    0.001000    0.078000    0.008000
   -0.070000   -0.002000   -0.008000
   -0.038000   -0.026000    0.029000
    0.035000   -0.045000    0.081000
   -0.103000   -0.079000    0.051000
   -0.023000    0.027000   -0.017000
   -0.088000   -0.053000    0.016000
   -0.114000   -0.044000    0.005000
   -0.112000   -0.080000    0.023000
   -0.053000   -0.070000    0.033000
   -0.141000    0.017000   -0.061000
   -0.124000    0.066000   -0.074000
   -0.178000   -0.040000   -0.056000
   -0.178000    0.041000   -0.095000
    0.048000   -0.054000   -0.024000
    0.009000   -0.014000    0.037000
    0.036000   -0.018000    0.019000
    0.008000   -0.062000   -0.033000
    0.016000    0.078000   -0.008000
   -0.020000    0.054000   -0.025000
   -0.014000    0.019000   -0.077000
    0.090000   -0.085000   -0.097000
   -0.006000    0.092000    0.046000
vibration    8
   -0.043000   -0.087000   -0.059000
   -0.057000    0.039000   -0.057000
   -0.052000    0.100000   -0.085000
    0.150000    0.116000   -0.021000
    0.135000    0.182000   -0.069000
    0.249000    0.099000   -0.002000
    0.127000    0.136000   -0.037000
    0.092000   -0.056000    0.092000
    0.067000   -0.036000    0.076000
    0.182000   -0.074000    0.114000
    0.041000   -0.120000    0.128000
    0.105000    0.008000    0.050000
    0.045000   -0.054000    0.097000
    0.208000   -0.015000    0.065000
    0.088000    0.080000   -0.003000
    0.073000    0.027000    0.035000
   -0.061000   -0.000000   -0.007000
   -0.021000   -0.015000   -0.052000
   -0.008000    0.071000   -0.025000
   -0.023000    0.078000   -0.039000
    0.033000    0.165000    0.041000
    0.047000    0.252000    0.076000
    0.061000    0.150000    0.064000
    0.095000    0.223000    0.121000
    0.045000    0.036000    0.011000
    0.069000    0.009000    0.021000
    0.003000   -0.041000   -0.045000
    0.004000   -0.075000   -0.029000
    0.048000   -0.014000   -0.011000
    0.068000   -0.011000   -0.037000
    0.070000    0.053000    0.039000
    0.107000    0.110000    0.052000
    0.045000    0.048000    0.068000
    0.062000    0.097000    0.107000
   -0.001000   -0.015000    0.051000
   -0.019000   -0.017000    0.076000
   -0.020000   -0.066000    0.001000
   -0.082000    0.004000    0.029000
    0.004000    0.002000    0.011000
    0.058000   -0.004000    0.015000
    0.045000   -0.008000   -0.003000
    0.098000   -0.023000   -0.008000
    0.072000    0.009000    0.065000
   -0.014000   -0.010000   -0.070000
   -0.056000   -0.023000   -0.041000
    0.057000    0.013000   -0.102000
   -0.053000   -0.025000   -0.131000
    0.041000    0.009000    0.056000
    0.060000    0.023000    0.126000
    0.102000   -0.005000    0.023000
   -0.009000    0.014000    0.058000
   -0.036000    0.050000    0.012000
   -0.046000    0.096000   -0.017000
   -0.043000   -0.041000   -0.065000
   -0.016000   -0.107000   -0.064000
   -0.053000   -0.089000   -0.012000
   -0.047000    0.003000    0.040000
   -0.033000   -0.072000    0.032000
   -0.073000   -0.003000    0.028000
   -0.123000    0.081000    0.052000
vibration    9
   -0.003000    0.001000   -0.004000
   -0.045000    0.029000   -0.004000
   -0.068000   -0.068000   -0.005000
    0.018000    0.026000    0.017000
    0.031000    0.045000    0.031000
    0.037000    0.024000    0.024000
   -0.013000    0.040000    0.011000
    0.009000   -0.021000   -0.008000
   -0.018000    0.021000   -0.048000
    0.050000   -0.006000    0.036000
   -0.007000   -0.085000   -0.016000
    0.039000   -0.036000    0.020000
    0.062000   -0.041000   -0.010000
    0.012000   -0.022000    0.028000
    0.055000   -0.056000    0.052000
    0.017000   -0.015000    0.002000
   -0.018000   -0.005000    0.007000
    0.001000   -0.026000   -0.027000
    0.009000   -0.020000   -0.057000
   -0.009000   -0.050000   -0.100000
    0.040000    0.035000   -0.021000
    0.045000    0.047000   -0.033000
    0.057000    0.078000    0.034000
    0.076000    0.126000    0.073000
    0.048000    0.047000    0.039000
    0.070000    0.058000    0.080000
    0.014000   -0.006000    0.001000
   -0.000000   -0.018000   -0.001000
   -0.044000   -0.102000   -0.021000
   -0.072000   -0.183000   -0.002000
   -0.056000   -0.084000   -0.047000
   -0.080000   -0.159000   -0.061000
   -0.033000    0.043000   -0.041000
   -0.036000    0.080000   -0.049000
    0.004000    0.113000   -0.020000
    0.030000    0.206000   -0.026000
    0.013000    0.053000    0.004000
    0.019000   -0.014000    0.001000
   -0.028000    0.021000    0.027000
   -0.083000   -0.022000    0.110000
   -0.224000    0.074000    0.081000
    0.049000   -0.028000    0.045000
   -0.108000   -0.136000    0.252000
   -0.003000    0.100000   -0.020000
    0.044000    0.204000   -0.210000
   -0.062000   -0.083000   -0.027000
    0.024000    0.217000    0.150000
    0.042000   -0.088000   -0.031000
    0.006000   -0.182000   -0.015000
    0.048000   -0.101000   -0.037000
    0.122000   -0.065000   -0.086000
    0.005000   -0.025000   -0.024000
    0.045000   -0.070000   -0.090000
   -0.003000   -0.035000   -0.033000
    0.005000   -0.017000    0.004000
    0.017000    0.055000    0.012000
   -0.075000    0.085000    0.063000
   -0.116000    0.315000    0.172000
   -0.052000    0.038000    0.073000
    0.105000   -0.176000   -0.063000
vibration   10
   -0.006000    0.006000   -0.018000
   -0.030000    0.092000   -0.018000
   -0.043000    0.065000   -0.037000
   -0.016000   -0.021000   -0.017000
   -0.024000   -0.038000   -0.022000
   -0.033000   -0.017000   -0.018000
    0.004000   -0.028000   -0.014000
   -0.006000    0.025000   -0.006000
    0.017000    0.001000    0.015000
   -0.041000    0.022000   -0.030000
    0.007000    0.069000   -0.004000
   -0.035000    0.017000   -0.015000
   -0.045000    0.025000    0.000000
   -0.029000    0.014000   -0.017000
   -0.046000    0.018000   -0.032000
   -0.013000    0.007000   -0.010000
    0.019000    0.001000   -0.016000
    0.000000    0.027000    0.024000
   -0.009000    0.093000    0.129000
    0.024000    0.183000    0.233000
   -0.053000    0.030000    0.091000
   -0.055000    0.079000    0.159000
   -0.077000   -0.103000   -0.042000
   -0.098000   -0.167000   -0.094000
   -0.067000   -0.124000   -0.102000
   -0.102000   -0.179000   -0.198000
   -0.019000   -0.045000   -0.044000
    0.011000   -0.002000   -0.009000
    0.059000    0.096000    0.013000
    0.087000    0.149000   -0.011000
    0.072000    0.125000    0.044000
    0.097000    0.218000    0.061000
    0.046000    0.015000    0.042000
    0.054000    0.010000    0.062000
    0.006000   -0.083000    0.017000
   -0.016000   -0.163000    0.018000
   -0.002000   -0.047000    0.001000
   -0.014000   -0.055000    0.003000
    0.013000    0.022000    0.026000
   -0.015000    0.006000    0.060000
   -0.158000    0.078000   -0.000000
    0.132000    0.026000   -0.007000
   -0.033000   -0.093000    0.206000
    0.031000    0.094000   -0.051000
    0.057000    0.158000   -0.166000
    0.028000   -0.013000   -0.071000
    0.019000    0.176000    0.036000
    0.110000   -0.054000    0.035000
    0.085000   -0.134000    0.081000
    0.157000   -0.036000    0.016000
    0.161000   -0.050000    0.019000
    0.002000    0.008000    0.002000
   -0.017000    0.023000    0.036000
    0.009000    0.019000    0.015000
   -0.006000   -0.026000   -0.039000
   -0.012000   -0.033000    0.001000
   -0.066000    0.039000    0.072000
   -0.092000    0.187000    0.166000
    0.043000   -0.025000   -0.064000
    0.035000   -0.150000   -0.054000
vibration   11
   -0.018000   -0.009000    0.039000
    0.011000    0.037000    0.046000
    0.051000    0.218000    0.038000
    0.024000   -0.007000   -0.076000
   -0.017000   -0.010000   -0.141000
    0.038000   -0.015000   -0.083000
    0.089000   -0.033000   -0.066000
    0.012000    0.019000    0.066000
    0.076000   -0.084000    0.166000
   -0.050000   -0.031000   -0.044000
    0.027000    0.159000    0.109000
   -0.069000    0.088000   -0.032000
   -0.178000    0.057000    0.088000
    0.079000    0.037000   -0.040000
   -0.128000    0.190000   -0.162000
   -0.022000    0.045000    0.003000
   -0.001000   -0.008000   -0.052000
   -0.015000    0.026000    0.005000
   -0.005000    0.003000   -0.049000
   -0.027000    0.003000   -0.076000
    0.029000   -0.006000   -0.065000
    0.036000   -0.016000   -0.107000
    0.053000    0.007000   -0.025000
    0.075000    0.007000   -0.031000
    0.044000    0.013000    0.019000
    0.066000    0.011000    0.048000
    0.004000    0.006000    0.024000
   -0.029000   -0.062000    0.019000
   -0.070000   -0.121000    0.004000
   -0.095000   -0.221000    0.017000
   -0.076000   -0.030000   -0.009000
   -0.096000   -0.067000   -0.018000
   -0.050000    0.129000    0.002000
   -0.046000    0.238000    0.005000
   -0.018000    0.135000    0.009000
    0.011000    0.243000    0.005000
   -0.015000   -0.004000    0.015000
    0.001000   -0.060000   -0.002000
    0.048000   -0.009000    0.007000
    0.031000    0.020000   -0.040000
    0.003000    0.016000   -0.075000
    0.054000    0.065000   -0.043000
    0.024000    0.000000   -0.036000
    0.059000    0.014000    0.008000
    0.074000   -0.012000    0.051000
    0.079000    0.067000    0.008000
    0.034000    0.003000   -0.031000
    0.089000   -0.001000    0.059000
    0.082000   -0.019000    0.064000
    0.114000    0.049000    0.057000
    0.102000   -0.025000    0.098000
   -0.059000    0.087000    0.056000
   -0.160000    0.215000    0.199000
   -0.036000    0.064000    0.040000
   -0.019000   -0.035000    0.037000
   -0.006000   -0.065000    0.009000
    0.023000   -0.061000    0.010000
    0.029000   -0.087000    0.022000
    0.094000   -0.136000   -0.228000
    0.004000   -0.066000   -0.012000
vibration   12
    0.023000   -0.003000   -0.021000
   -0.009000    0.134000   -0.021000
   -0.023000    0.142000   -0.064000
   -0.053000   -0.114000   -0.002000
   -0.072000   -0.087000   -0.041000
   -0.066000   -0.158000   -0.077000
   -0.016000   -0.186000    0.067000
   -0.055000   -0.091000    0.105000
   -0.021000   -0.234000    0.258000
   -0.111000   -0.180000   -0.065000
   -0.030000    0.072000    0.147000
   -0.079000    0.091000   -0.051000
   -0.155000    0.107000    0.047000
    0.033000    0.013000   -0.124000
   -0.114000    0.216000   -0.152000
   -0.064000   -0.005000    0.058000
    0.007000   -0.027000    0.038000
    0.024000   -0.081000   -0.025000
    0.020000   -0.110000   -0.041000
    0.018000   -0.179000   -0.090000
    0.016000   -0.035000    0.021000
    0.012000   -0.051000    0.022000
    0.012000    0.065000    0.091000
    0.005000    0.132000    0.155000
    0.014000    0.061000    0.074000
    0.014000    0.113000    0.122000
    0.019000   -0.018000    0.004000
    0.026000    0.024000   -0.021000
    0.030000    0.073000   -0.011000
    0.033000    0.138000   -0.004000
    0.029000    0.025000   -0.017000
    0.031000    0.055000   -0.013000
    0.021000   -0.073000   -0.035000
    0.014000   -0.138000   -0.048000
    0.018000   -0.077000   -0.035000
    0.009000   -0.138000   -0.043000
    0.022000   -0.001000   -0.027000
    0.009000    0.055000   -0.011000
   -0.023000    0.023000   -0.011000
   -0.009000   -0.013000    0.049000
   -0.019000    0.011000    0.067000
    0.011000   -0.057000    0.031000
   -0.005000   -0.019000    0.088000
   -0.030000    0.020000   -0.040000
   -0.040000    0.064000   -0.116000
   -0.044000   -0.062000   -0.050000
   -0.013000    0.055000    0.018000
   -0.039000   -0.007000   -0.064000
   -0.036000   -0.005000   -0.052000
   -0.050000   -0.061000   -0.071000
   -0.045000    0.022000   -0.114000
   -0.077000    0.071000    0.172000
   -0.074000    0.059000    0.180000
    0.033000   -0.078000   -0.029000
    0.026000   -0.017000   -0.024000
    0.018000    0.039000   -0.020000
   -0.020000    0.084000    0.001000
   -0.020000    0.090000   -0.012000
    0.038000   -0.074000   -0.015000
    0.015000    0.044000   -0.016000
vibration   13
    0.003000   -0.040000   -0.020000
    0.015000   -0.291000   -0.013000
    0.058000   -0.204000    0.046000
    0.079000    0.117000   -0.041000
    0.052000    0.196000   -0.113000
    0.199000    0.094000   -0.023000
    0.070000    0.134000   -0.058000
    0.006000   -0.085000    0.123000
   -0.004000   -0.131000    0.176000
    0.070000   -0.144000    0.065000
   -0.035000   -0.075000    0.176000
    0.009000    0.036000    0.037000
   -0.135000   -0.063000    0.169000
    0.236000   -0.031000    0.044000
   -0.046000    0.203000   -0.109000
   -0.018000    0.035000    0.043000
   -0.069000   -0.000000   -0.038000
   -0.000000    0.024000   -0.006000
   -0.007000    0.067000    0.050000
    0.010000    0.110000    0.101000
   -0.033000    0.030000    0.030000
   -0.035000    0.054000    0.067000
   -0.047000   -0.048000   -0.051000
   -0.061000   -0.098000   -0.093000
   -0.041000   -0.035000   -0.064000
   -0.061000   -0.055000   -0.111000
   -0.006000    0.026000   -0.017000
    0.015000    0.088000    0.020000
    0.017000    0.047000    0.012000
    0.018000    0.056000    0.013000
    0.008000   -0.044000   -0.009000
   -0.003000   -0.104000   -0.019000
    0.007000   -0.065000   -0.016000
   -0.001000   -0.148000   -0.030000
    0.013000    0.016000   -0.000000
    0.010000    0.001000   -0.003000
    0.019000    0.083000    0.020000
    0.062000    0.042000    0.005000
    0.001000    0.008000    0.016000
   -0.001000   -0.017000    0.059000
    0.024000   -0.010000    0.093000
   -0.027000   -0.051000    0.066000
    0.002000   -0.005000    0.048000
   -0.000000   -0.010000    0.064000
    0.012000    0.036000   -0.020000
   -0.076000   -0.103000    0.084000
    0.062000    0.018000    0.162000
   -0.053000   -0.001000   -0.050000
   -0.056000    0.009000   -0.092000
   -0.106000   -0.036000   -0.031000
   -0.041000    0.018000   -0.084000
   -0.134000    0.081000    0.059000
   -0.099000    0.061000   -0.012000
   -0.011000   -0.026000   -0.042000
    0.007000    0.080000    0.008000
    0.036000    0.103000    0.029000
    0.036000    0.051000    0.003000
    0.021000    0.128000    0.023000
   -0.039000   -0.023000   -0.112000
    0.098000   -0.023000   -0.021000
vibration   14
   -0.020000    0.079000   -0.005000
   -0.032000    0.055000   -0.013000
   -0.056000   -0.054000   -0.006000
   -0.010000   -0.018000    0.011000
   -0.014000   -0.004000   -0.001000
    0.011000   -0.025000    0.010000
   -0.013000   -0.018000    0.011000
   -0.026000   -0.072000    0.045000
   -0.040000   -0.080000    0.058000
    0.004000   -0.091000    0.031000
   -0.041000   -0.083000    0.059000
   -0.024000   -0.032000    0.025000
   -0.055000   -0.052000    0.053000
    0.020000   -0.044000    0.029000
   -0.037000   -0.002000   -0.006000
   -0.028000   -0.031000    0.026000
   -0.027000   -0.038000   -0.005000
   -0.001000   -0.061000   -0.048000
   -0.005000   -0.019000   -0.002000
    0.006000   -0.029000    0.006000
   -0.017000    0.053000    0.061000
   -0.016000    0.109000    0.122000
   -0.027000    0.042000    0.037000
   -0.035000    0.078000    0.072000
   -0.026000   -0.015000   -0.030000
   -0.030000   -0.031000   -0.053000
   -0.007000   -0.026000   -0.045000
    0.034000    0.080000    0.014000
    0.080000   -0.021000    0.003000
    0.101000   -0.037000   -0.029000
    0.094000   -0.125000    0.031000
    0.119000   -0.237000    0.020000
    0.070000   -0.062000    0.077000
    0.080000   -0.122000    0.105000
    0.031000    0.083000    0.097000
    0.009000    0.132000    0.140000
    0.011000    0.119000    0.051000
   -0.024000   -0.048000   -0.004000
    0.026000   -0.032000   -0.068000
   -0.035000    0.054000   -0.208000
   -0.044000    0.016000   -0.263000
   -0.064000    0.180000   -0.173000
   -0.057000    0.034000   -0.291000
    0.049000    0.003000   -0.034000
    0.076000   -0.097000    0.136000
    0.102000    0.195000   -0.022000
   -0.014000   -0.064000   -0.177000
    0.099000    0.007000    0.052000
    0.082000   -0.029000    0.043000
    0.141000    0.136000    0.060000
    0.134000   -0.057000    0.157000
   -0.049000   -0.016000    0.029000
    0.000000   -0.072000   -0.049000
    0.004000   -0.089000   -0.071000
    0.013000    0.049000   -0.019000
   -0.027000    0.123000    0.042000
   -0.004000   -0.149000   -0.078000
   -0.014000   -0.093000   -0.031000
   -0.044000   -0.021000    0.026000
    0.005000   -0.103000    0.027000
vibration   15
   -0.020000    0.056000    0.077000
   -0.044000    0.077000    0.072000
   -0.076000   -0.040000    0.062000
    0.025000    0.016000   -0.008000
    0.011000    0.046000   -0.041000
    0.101000    0.023000    0.037000
    0.013000    0.056000   -0.048000
   -0.019000   -0.123000    0.063000
   -0.068000   -0.045000   -0.013000
    0.100000   -0.108000    0.150000
   -0.084000   -0.262000    0.080000
   -0.038000   -0.138000    0.099000
   -0.098000   -0.214000    0.138000
    0.039000   -0.119000    0.171000
   -0.069000   -0.133000    0.049000
   -0.034000   -0.074000    0.024000
   -0.070000   -0.031000   -0.010000
    0.002000    0.007000    0.018000
    0.032000    0.093000   -0.018000
   -0.010000    0.172000   -0.020000
    0.101000    0.066000   -0.064000
    0.120000    0.116000   -0.089000
    0.140000   -0.022000   -0.073000
    0.198000   -0.036000   -0.103000
    0.111000   -0.074000   -0.014000
    0.151000   -0.108000    0.019000
    0.030000   -0.056000    0.019000
   -0.008000   -0.062000    0.004000
   -0.009000    0.027000    0.016000
    0.001000    0.029000    0.007000
   -0.005000    0.139000    0.028000
   -0.005000    0.262000    0.045000
   -0.003000    0.036000   -0.002000
   -0.006000    0.062000   -0.010000
   -0.005000   -0.107000   -0.032000
   -0.007000   -0.188000   -0.057000
   -0.001000   -0.056000   -0.017000
    0.046000    0.032000   -0.049000
    0.005000    0.015000   -0.057000
   -0.012000    0.017000   -0.062000
    0.050000   -0.008000   -0.028000
   -0.091000    0.018000   -0.025000
   -0.013000    0.048000   -0.147000
    0.007000    0.007000   -0.018000
    0.020000    0.017000   -0.037000
   -0.028000   -0.013000   -0.003000
    0.032000    0.013000    0.015000
   -0.049000    0.019000   -0.113000
   -0.051000    0.037000   -0.164000
   -0.108000   -0.011000   -0.091000
   -0.039000    0.033000   -0.140000
   -0.085000   -0.069000   -0.021000
   -0.068000   -0.088000   -0.052000
   -0.047000   -0.009000    0.042000
    0.015000   -0.065000    0.037000
    0.005000    0.045000    0.001000
    0.042000    0.032000   -0.064000
    0.046000    0.010000   -0.096000
   -0.067000   -0.009000   -0.038000
    0.054000    0.016000   -0.084000
vibration   16
    0.021000   -0.024000    0.014000
   -0.016000   -0.152000    0.031000
   -0.004000   -0.095000    0.024000
   -0.004000   -0.042000    0.042000
   -0.002000   -0.066000    0.054000
   -0.038000   -0.037000    0.035000
    0.009000   -0.052000    0.049000
    0.010000   -0.015000    0.028000
    0.033000   -0.078000    0.094000
   -0.045000   -0.043000   -0.045000
    0.038000    0.072000    0.032000
    0.016000   -0.001000    0.018000
    0.005000   -0.004000    0.030000
    0.037000   -0.013000    0.008000
    0.013000    0.022000    0.005000
    0.013000   -0.012000    0.031000
    0.039000    0.008000    0.037000
    0.038000    0.057000    0.069000
    0.047000    0.045000    0.031000
    0.032000    0.064000    0.025000
    0.063000   -0.031000   -0.036000
    0.063000   -0.078000   -0.089000
    0.067000   -0.043000   -0.041000
    0.068000   -0.097000   -0.091000
    0.063000    0.019000    0.030000
    0.077000    0.013000    0.046000
    0.039000    0.053000    0.063000
    0.014000    0.021000   -0.010000
    0.023000    0.000000   -0.013000
    0.033000   -0.002000   -0.026000
    0.031000   -0.019000    0.002000
    0.041000   -0.041000    0.001000
    0.028000   -0.002000    0.014000
    0.030000   -0.004000    0.020000
    0.016000    0.014000    0.014000
    0.006000    0.019000    0.030000
    0.005000    0.013000   -0.015000
   -0.091000   -0.002000   -0.018000
   -0.094000    0.034000   -0.073000
   -0.086000    0.054000   -0.106000
   -0.312000    0.126000   -0.253000
    0.161000    0.133000   -0.212000
   -0.106000   -0.078000    0.118000
   -0.117000    0.045000   -0.217000
   -0.184000    0.092000   -0.290000
   -0.032000   -0.042000   -0.279000
   -0.161000    0.079000   -0.221000
   -0.015000    0.031000    0.004000
   -0.020000   -0.001000    0.044000
    0.047000    0.087000   -0.014000
   -0.010000    0.006000    0.046000
    0.024000   -0.004000    0.044000
    0.013000    0.002000    0.072000
    0.024000    0.041000    0.067000
    0.033000    0.037000    0.030000
   -0.034000   -0.002000   -0.035000
   -0.144000    0.014000   -0.027000
   -0.158000    0.101000    0.024000
    0.056000   -0.004000   -0.001000
   -0.087000   -0.007000    0.008000
vibration   17
    0.018000   -0.013000   -0.007000
   -0.005000    0.039000   -0.008000
   -0.021000    0.007000   -0.030000
    0.003000    0.015000   -0.003000
   -0.015000   -0.037000   -0.012000
   -0.002000    0.055000    0.058000
    0.037000    0.054000   -0.056000
   -0.012000   -0.026000    0.003000
   -0.015000   -0.048000    0.028000
   -0.019000   -0.042000   -0.026000
   -0.006000   -0.006000    0.005000
   -0.008000   -0.029000    0.019000
   -0.078000   -0.084000    0.080000
    0.095000   -0.047000    0.042000
   -0.038000    0.031000   -0.050000
   -0.010000   -0.012000    0.001000
   -0.007000   -0.000000   -0.006000
    0.015000    0.019000    0.019000
    0.014000    0.021000    0.024000
    0.016000    0.033000    0.034000
    0.009000   -0.018000   -0.006000
    0.007000   -0.037000   -0.018000
    0.005000   -0.029000   -0.020000
   -0.002000   -0.060000   -0.046000
    0.008000    0.010000    0.007000
    0.003000    0.017000    0.007000
    0.013000    0.026000    0.019000
    0.009000    0.029000    0.002000
   -0.012000    0.021000   -0.002000
   -0.022000    0.024000    0.012000
   -0.021000   -0.011000   -0.025000
   -0.036000   -0.033000   -0.030000
   -0.014000   -0.009000   -0.035000
   -0.020000   -0.025000   -0.048000
    0.004000    0.016000   -0.025000
    0.014000    0.021000   -0.035000
    0.012000    0.015000   -0.008000
   -0.013000   -0.006000    0.009000
   -0.012000    0.001000    0.014000
   -0.025000   -0.009000    0.035000
    0.196000   -0.079000    0.180000
   -0.284000   -0.069000    0.150000
   -0.014000    0.111000   -0.207000
   -0.009000    0.026000   -0.025000
   -0.024000   -0.158000    0.298000
    0.169000    0.377000   -0.046000
   -0.162000   -0.110000   -0.346000
    0.029000   -0.027000    0.023000
    0.100000    0.036000    0.259000
    0.184000   -0.213000   -0.093000
   -0.153000    0.061000   -0.095000
   -0.017000   -0.012000   -0.008000
   -0.009000   -0.024000   -0.017000
    0.013000   -0.006000    0.000000
    0.012000    0.019000    0.007000
    0.009000   -0.012000   -0.010000
   -0.030000    0.010000    0.023000
   -0.036000    0.042000    0.042000
   -0.011000    0.019000   -0.007000
   -0.010000   -0.012000    0.012000
vibration   18
    0.020000   -0.023000   -0.006000
    0.010000    0.068000   -0.006000
    0.001000    0.074000   -0.036000
    0.019000    0.015000   -0.039000
    0.057000    0.247000   -0.063000
    0.152000   -0.120000   -0.193000
   -0.111000   -0.069000    0.094000
   -0.004000   -0.034000    0.034000
   -0.111000    0.225000   -0.232000
    0.255000    0.068000    0.334000
   -0.141000   -0.410000    0.032000
   -0.042000   -0.010000    0.010000
    0.132000    0.108000   -0.149000
   -0.317000    0.075000    0.007000
    0.024000   -0.216000    0.187000
   -0.020000   -0.007000   -0.001000
   -0.019000    0.000000   -0.015000
    0.013000    0.017000    0.022000
    0.009000    0.007000    0.028000
    0.015000    0.011000    0.038000
   -0.003000   -0.033000    0.002000
   -0.007000   -0.060000   -0.013000
   -0.009000   -0.033000   -0.007000
   -0.020000   -0.063000   -0.032000
   -0.003000    0.016000    0.018000
   -0.011000    0.028000    0.016000
    0.010000    0.028000    0.025000
    0.011000    0.034000    0.005000
   -0.002000    0.021000    0.002000
   -0.009000    0.029000    0.012000
   -0.009000   -0.026000   -0.017000
   -0.021000   -0.060000   -0.024000
   -0.004000   -0.017000   -0.023000
   -0.009000   -0.041000   -0.034000
    0.009000    0.026000   -0.011000
    0.014000    0.038000   -0.014000
    0.013000    0.022000   -0.004000
   -0.007000   -0.004000    0.006000
   -0.004000   -0.003000    0.004000
    0.002000   -0.000000   -0.001000
   -0.067000    0.023000   -0.044000
    0.082000    0.016000   -0.037000
   -0.002000   -0.039000    0.075000
   -0.006000   -0.006000   -0.007000
   -0.013000    0.015000   -0.042000
   -0.013000   -0.045000   -0.011000
    0.003000    0.008000    0.020000
    0.007000    0.002000    0.022000
   -0.009000   -0.019000   -0.014000
   -0.007000    0.056000    0.040000
    0.045000   -0.023000    0.059000
   -0.040000    0.001000   -0.002000
   -0.054000    0.018000    0.018000
    0.009000   -0.005000    0.004000
    0.010000    0.017000    0.008000
    0.010000   -0.014000   -0.009000
   -0.007000   -0.009000    0.004000
   -0.002000   -0.032000   -0.007000
   -0.011000    0.007000   -0.042000
   -0.016000    0.014000    0.025000
vibration   19
    0.026000    0.010000   -0.010000
    0.033000    0.077000   -0.018000
    0.011000    0.006000   -0.031000
    0.002000    0.038000   -0.008000
   -0.040000   -0.110000   -0.021000
   -0.025000    0.148000    0.154000
    0.088000    0.141000   -0.148000
   -0.027000   -0.048000   -0.009000
   -0.010000   -0.148000    0.099000
   -0.096000   -0.102000   -0.132000
    0.013000    0.073000   -0.004000
   -0.017000   -0.070000    0.041000
   -0.241000   -0.240000    0.238000
    0.312000   -0.135000    0.105000
   -0.114000    0.127000   -0.181000
   -0.021000   -0.026000   -0.007000
   -0.021000   -0.001000   -0.016000
    0.013000    0.018000    0.017000
    0.008000    0.009000    0.024000
    0.016000    0.010000    0.034000
   -0.007000   -0.027000    0.001000
   -0.012000   -0.054000   -0.009000
   -0.016000   -0.026000   -0.011000
   -0.029000   -0.054000   -0.033000
   -0.009000    0.021000    0.010000
   -0.018000    0.032000    0.006000
    0.008000    0.034000    0.018000
    0.010000    0.022000   -0.005000
   -0.009000    0.009000   -0.010000
   -0.019000    0.014000    0.004000
   -0.017000   -0.020000   -0.031000
   -0.030000   -0.044000   -0.036000
   -0.008000    0.001000   -0.036000
   -0.012000    0.003000   -0.045000
    0.008000    0.023000   -0.027000
    0.018000    0.041000   -0.032000
    0.014000    0.000000   -0.015000
   -0.010000   -0.016000    0.011000
    0.002000   -0.012000    0.021000
    0.018000   -0.008000    0.012000
   -0.177000    0.060000   -0.106000
    0.246000    0.030000   -0.091000
    0.009000   -0.116000    0.233000
   -0.002000   -0.025000    0.022000
   -0.004000    0.067000   -0.136000
   -0.076000   -0.199000    0.025000
    0.066000    0.042000    0.172000
    0.008000    0.006000    0.052000
   -0.031000   -0.038000   -0.058000
   -0.047000    0.140000    0.108000
    0.108000   -0.058000    0.145000
   -0.032000   -0.030000   -0.031000
   -0.007000   -0.065000   -0.067000
    0.012000   -0.010000   -0.005000
    0.011000    0.028000    0.000000
    0.014000   -0.048000   -0.021000
    0.003000   -0.026000    0.012000
    0.012000   -0.081000   -0.014000
   -0.035000    0.036000   -0.004000
   -0.037000    0.034000    0.046000
vibration   20
    0.019000    0.172000   -0.009000
    0.098000   -0.183000   -0.019000
    0.120000   -0.270000    0.099000
   -0.005000   -0.031000    0.016000
    0.021000    0.106000    0.005000
    0.063000   -0.119000   -0.092000
   -0.079000   -0.094000    0.107000
   -0.016000   -0.093000    0.076000
   -0.086000    0.012000   -0.024000
    0.143000   -0.074000    0.192000
   -0.100000   -0.279000    0.095000
   -0.038000   -0.026000    0.040000
    0.027000    0.023000   -0.017000
   -0.145000    0.008000    0.040000
   -0.017000   -0.111000    0.103000
   -0.024000   -0.026000    0.038000
    0.020000   -0.008000    0.001000
    0.013000   -0.029000   -0.042000
    0.007000   -0.048000   -0.040000
    0.018000   -0.086000   -0.050000
   -0.018000    0.026000    0.025000
   -0.024000    0.048000    0.075000
   -0.037000    0.060000    0.027000
   -0.052000    0.108000    0.075000
   -0.032000    0.009000   -0.044000
   -0.038000    0.001000   -0.063000
   -0.003000    0.002000   -0.056000
    0.003000   -0.091000   -0.066000
    0.001000   -0.094000   -0.072000
   -0.006000   -0.115000   -0.069000
    0.011000    0.051000   -0.046000
    0.026000    0.132000   -0.032000
    0.018000    0.109000   -0.030000
    0.032000    0.263000   -0.005000
    0.013000   -0.042000   -0.057000
    0.021000   -0.016000   -0.058000
    0.007000   -0.122000   -0.059000
   -0.031000   -0.041000    0.015000
   -0.020000   -0.005000    0.057000
    0.002000   -0.029000    0.099000
   -0.033000    0.002000    0.100000
    0.053000   -0.067000    0.067000
    0.007000   -0.045000    0.172000
   -0.027000    0.000000    0.008000
   -0.052000   -0.061000    0.119000
    0.061000    0.117000   -0.014000
   -0.093000   -0.048000   -0.119000
    0.021000   -0.018000    0.092000
    0.047000   -0.008000    0.200000
    0.110000   -0.060000    0.040000
   -0.045000    0.001000    0.071000
   -0.036000    0.001000    0.052000
    0.062000   -0.124000   -0.080000
    0.022000   -0.004000   -0.021000
    0.016000    0.053000   -0.040000
    0.004000   -0.118000   -0.059000
   -0.039000    0.000000    0.057000
   -0.045000    0.022000    0.069000
    0.025000   -0.014000   -0.016000
   -0.064000    0.016000    0.030000
vibration   21
   -0.021000   -0.002000   -0.027000
   -0.054000   -0.002000   -0.032000
   -0.061000    0.001000   -0.054000
   -0.028000   -0.121000    0.084000
   -0.002000   -0.119000    0.126000
   -0.103000   -0.154000   -0.002000
   -0.041000   -0.187000    0.162000
    0.024000   -0.028000    0.055000
    0.083000   -0.154000    0.182000
   -0.082000   -0.081000   -0.087000
    0.074000    0.150000    0.074000
    0.029000   -0.004000    0.022000
    0.188000    0.104000   -0.123000
   -0.198000    0.043000   -0.018000
    0.102000   -0.142000    0.184000
    0.024000   -0.029000    0.052000
    0.039000   -0.029000    0.022000
   -0.006000    0.011000   -0.036000
    0.018000    0.126000   -0.028000
   -0.014000    0.203000   -0.014000
    0.062000    0.112000   -0.061000
    0.075000    0.177000   -0.044000
    0.076000    0.001000   -0.125000
    0.110000   -0.036000   -0.169000
    0.054000   -0.032000   -0.081000
    0.078000   -0.060000   -0.066000
    0.001000    0.004000   -0.034000
   -0.010000    0.088000    0.017000
   -0.064000    0.089000    0.010000
   -0.084000    0.083000    0.040000
   -0.094000    0.019000   -0.048000
   -0.129000   -0.016000   -0.058000
   -0.083000   -0.032000   -0.079000
   -0.101000   -0.107000   -0.118000
   -0.034000    0.012000   -0.059000
   -0.010000   -0.018000   -0.098000
   -0.007000    0.056000    0.004000
   -0.013000   -0.006000    0.025000
    0.017000   -0.029000    0.038000
    0.023000   -0.027000    0.033000
   -0.070000    0.008000   -0.021000
    0.132000   -0.010000   -0.017000
    0.019000   -0.078000    0.141000
    0.023000   -0.033000    0.069000
    0.035000   -0.056000    0.107000
    0.011000    0.007000    0.083000
    0.028000   -0.053000    0.051000
    0.036000   -0.018000    0.076000
    0.006000   -0.060000    0.011000
    0.015000    0.090000    0.110000
    0.110000   -0.070000    0.153000
    0.041000   -0.013000    0.058000
    0.038000   -0.010000    0.065000
    0.003000   -0.035000   -0.050000
   -0.006000    0.040000    0.004000
   -0.003000    0.022000    0.008000
    0.013000   -0.039000    0.020000
    0.021000   -0.083000    0.007000
    0.037000   -0.046000    0.041000
   -0.028000    0.021000    0.048000
vibration   22
   -0.025000   -0.003000   -0.045000
    0.008000    0.020000   -0.053000
    0.022000    0.071000   -0.050000
   -0.021000   -0.081000    0.049000
   -0.016000   -0.109000    0.068000
   -0.067000   -0.078000    0.034000
   -0.009000   -0.098000    0.065000
   -0.002000   -0.069000    0.042000
   -0.001000   -0.107000    0.085000
   -0.008000   -0.096000   -0.005000
    0.001000   -0.033000    0.055000
   -0.009000   -0.069000    0.060000
    0.026000   -0.064000    0.020000
   -0.068000   -0.032000    0.089000
    0.003000   -0.136000    0.103000
   -0.001000   -0.047000    0.033000
    0.008000    0.003000    0.029000
   -0.027000    0.090000    0.048000
   -0.023000    0.060000   -0.003000
   -0.035000    0.047000   -0.025000
   -0.023000   -0.011000   -0.067000
   -0.029000   -0.090000   -0.131000
   -0.024000    0.015000   -0.049000
   -0.029000   -0.038000   -0.096000
   -0.021000    0.086000    0.023000
   -0.008000    0.075000    0.028000
   -0.022000    0.100000    0.038000
   -0.003000    0.007000   -0.025000
    0.058000   -0.035000   -0.026000
    0.082000   -0.028000   -0.059000
    0.082000   -0.064000    0.018000
    0.114000   -0.109000    0.017000
    0.063000    0.013000    0.062000
    0.082000    0.044000    0.105000
    0.009000    0.043000    0.056000
   -0.016000    0.085000    0.101000
   -0.018000   -0.012000   -0.007000
   -0.007000   -0.022000   -0.027000
    0.024000    0.016000   -0.001000
    0.049000    0.002000    0.023000
    0.325000   -0.104000    0.180000
   -0.240000   -0.087000    0.148000
    0.081000    0.180000   -0.240000
    0.036000    0.026000    0.038000
    0.084000    0.153000   -0.192000
   -0.102000   -0.210000    0.062000
    0.135000    0.141000    0.278000
   -0.012000    0.010000   -0.047000
    0.001000    0.041000   -0.039000
   -0.034000   -0.062000   -0.053000
   -0.046000    0.045000   -0.101000
    0.010000   -0.029000    0.024000
   -0.014000   -0.006000    0.071000
   -0.033000    0.067000    0.050000
   -0.018000    0.050000   -0.025000
   -0.024000   -0.067000   -0.025000
    0.016000    0.012000    0.004000
    0.019000   -0.000000    0.014000
    0.024000   -0.022000    0.010000
   -0.006000   -0.026000   -0.053000
vibration   23
    0.011000    0.008000    0.013000
   -0.020000   -0.012000    0.017000
   -0.030000   -0.038000    0.005000
    0.004000    0.018000   -0.009000
    0.004000    0.030000   -0.014000
    0.017000    0.014000   -0.010000
   -0.002000    0.020000   -0.010000
   -0.001000    0.013000   -0.006000
   -0.004000    0.026000   -0.020000
    0.007000    0.020000    0.009000
   -0.005000   -0.002000   -0.009000
    0.001000    0.022000   -0.017000
   -0.007000    0.025000   -0.006000
    0.017000    0.009000   -0.031000
   -0.001000    0.043000   -0.030000
   -0.001000    0.011000   -0.005000
    0.004000   -0.005000   -0.010000
    0.018000   -0.027000   -0.016000
    0.018000   -0.012000    0.007000
    0.023000   -0.003000    0.019000
    0.015000    0.005000    0.024000
    0.016000    0.032000    0.048000
    0.012000   -0.012000    0.006000
    0.010000   -0.005000    0.013000
    0.012000   -0.024000   -0.012000
    0.006000   -0.019000   -0.015000
    0.014000   -0.020000   -0.010000
    0.005000    0.009000    0.007000
   -0.024000    0.015000    0.005000
   -0.036000    0.012000    0.021000
   -0.035000    0.014000   -0.015000
   -0.049000    0.018000   -0.017000
   -0.027000   -0.000000   -0.029000
   -0.034000   -0.004000   -0.046000
   -0.003000   -0.007000   -0.024000
    0.009000   -0.013000   -0.040000
    0.007000   -0.001000   -0.002000
   -0.024000   -0.016000    0.016000
   -0.005000    0.002000   -0.005000
   -0.001000    0.014000   -0.026000
    0.316000   -0.117000    0.145000
   -0.358000   -0.041000    0.138000
    0.023000    0.205000   -0.371000
   -0.004000    0.015000   -0.035000
    0.010000    0.213000   -0.382000
   -0.139000   -0.355000   -0.039000
    0.110000    0.181000    0.283000
    0.029000    0.007000    0.038000
    0.037000    0.008000    0.081000
    0.075000    0.016000    0.017000
    0.003000    0.002000    0.051000
   -0.003000    0.007000   -0.001000
    0.012000   -0.009000   -0.024000
    0.023000   -0.034000   -0.028000
    0.013000    0.002000    0.011000
    0.001000   -0.009000   -0.003000
   -0.030000   -0.027000    0.005000
   -0.033000   -0.009000    0.027000
   -0.004000    0.009000   -0.000000
   -0.031000   -0.004000    0.053000
vibration   24
   -0.007000   -0.005000   -0.010000
    0.013000   -0.014000   -0.010000
    0.025000    0.016000    0.003000
   -0.028000   -0.045000    0.019000
   -0.019000   -0.060000    0.039000
   -0.070000   -0.048000   -0.006000
   -0.021000   -0.066000    0.041000
   -0.007000    0.011000   -0.018000
   -0.127000    0.285000   -0.296000
    0.223000    0.132000    0.297000
   -0.117000   -0.373000   -0.055000
   -0.010000    0.014000   -0.012000
   -0.266000   -0.133000    0.234000
    0.366000   -0.094000    0.005000
   -0.124000    0.273000   -0.282000
    0.002000    0.002000   -0.000000
    0.031000    0.001000    0.024000
   -0.009000    0.003000   -0.005000
   -0.003000    0.014000   -0.017000
   -0.013000    0.021000   -0.023000
    0.010000    0.024000   -0.016000
    0.012000    0.037000   -0.015000
    0.014000    0.015000   -0.016000
    0.024000    0.021000   -0.014000
    0.008000   -0.008000   -0.015000
    0.017000   -0.017000   -0.011000
   -0.008000   -0.008000   -0.011000
   -0.008000    0.011000    0.002000
   -0.006000    0.013000    0.002000
   -0.004000    0.013000    0.000000
   -0.007000    0.002000    0.002000
   -0.006000   -0.002000    0.002000
   -0.010000   -0.010000    0.002000
   -0.011000   -0.029000    0.000000
   -0.011000    0.002000    0.004000
   -0.012000   -0.006000    0.003000
   -0.009000    0.014000    0.006000
   -0.005000    0.003000    0.003000
    0.002000   -0.001000    0.003000
    0.002000   -0.001000    0.003000
    0.006000   -0.003000    0.005000
   -0.001000   -0.003000    0.004000
    0.003000    0.002000    0.000000
    0.003000   -0.001000    0.007000
    0.006000   -0.002000    0.009000
   -0.001000    0.001000    0.010000
    0.005000   -0.001000    0.009000
    0.003000   -0.001000    0.005000
    0.002000   -0.004000    0.004000
    0.004000    0.002000    0.005000
    0.005000   -0.003000    0.008000
    0.040000    0.002000    0.019000
    0.025000    0.010000    0.055000
   -0.004000    0.019000    0.011000
   -0.009000   -0.004000   -0.005000
   -0.008000    0.016000    0.006000
   -0.001000   -0.002000    0.002000
   -0.003000    0.011000    0.011000
    0.036000   -0.029000    0.035000
   -0.001000   -0.004000   -0.000000
vibration   25
    0.028000   -0.023000   -0.013000
    0.426000    0.055000   -0.030000
    0.488000   -0.102000    0.256000
    0.004000   -0.008000   -0.013000
   -0.015000   -0.063000   -0.022000
   -0.011000    0.026000    0.034000
    0.043000    0.017000   -0.052000
   -0.002000   -0.010000   -0.009000
    0.024000   -0.069000    0.051000
   -0.061000   -0.034000   -0.079000
    0.028000    0.076000   -0.007000
   -0.012000   -0.045000    0.024000
    0.072000   -0.010000   -0.061000
   -0.145000    0.013000    0.051000
    0.020000   -0.163000    0.117000
   -0.003000   -0.017000   -0.007000
   -0.024000    0.004000   -0.005000
   -0.053000   -0.022000   -0.019000
   -0.040000    0.012000   -0.064000
   -0.072000    0.031000   -0.093000
    0.005000    0.060000   -0.045000
    0.015000    0.103000   -0.044000
    0.030000    0.049000   -0.016000
    0.072000    0.096000    0.014000
    0.006000   -0.041000   -0.021000
    0.035000   -0.060000    0.007000
   -0.047000   -0.069000   -0.031000
   -0.042000    0.020000    0.020000
   -0.027000    0.048000    0.030000
   -0.012000    0.055000    0.015000
   -0.025000    0.012000    0.042000
   -0.015000    0.010000    0.043000
   -0.037000   -0.055000    0.038000
   -0.043000   -0.136000    0.029000
   -0.042000   -0.005000    0.042000
   -0.057000   -0.042000    0.048000
   -0.040000    0.058000    0.032000
   -0.025000    0.020000    0.032000
   -0.026000    0.008000    0.000000
   -0.039000    0.012000   -0.002000
   -0.019000    0.010000    0.016000
   -0.072000    0.014000    0.015000
   -0.043000    0.015000   -0.036000
   -0.037000    0.009000   -0.041000
   -0.059000    0.067000   -0.140000
   -0.045000   -0.102000   -0.060000
   -0.019000    0.051000    0.028000
   -0.003000    0.009000    0.029000
    0.047000    0.060000    0.178000
    0.099000   -0.093000   -0.043000
   -0.133000    0.055000   -0.027000
   -0.019000   -0.003000   -0.006000
    0.044000   -0.087000   -0.098000
   -0.049000    0.039000    0.041000
   -0.051000   -0.059000   -0.009000
   -0.027000    0.086000    0.033000
   -0.036000   -0.009000    0.005000
   -0.076000    0.205000    0.112000
   -0.009000   -0.032000   -0.024000
   -0.004000   -0.021000    0.019000
vibration   26
   -0.004000    0.002000    0.010000
   -0.013000    0.001000    0.012000
   -0.011000    0.022000    0.003000
   -0.000000   -0.005000   -0.001000
   -0.083000   -0.308000   -0.022000
   -0.133000    0.177000    0.228000
    0.207000    0.117000   -0.199000
    0.000000   -0.015000    0.009000
   -0.036000    0.057000   -0.063000
    0.080000    0.010000    0.090000
   -0.039000   -0.123000    0.009000
    0.010000    0.022000   -0.021000
    0.082000    0.076000   -0.084000
   -0.091000    0.036000   -0.050000
    0.045000   -0.030000    0.052000
    0.001000    0.003000    0.001000
   -0.003000   -0.005000   -0.000000
    0.002000   -0.010000   -0.010000
    0.002000   -0.000000   -0.002000
    0.004000    0.003000    0.003000
    0.002000    0.012000    0.009000
    0.003000    0.029000    0.023000
    0.001000   -0.003000   -0.005000
    0.001000   -0.005000   -0.007000
    0.001000   -0.009000   -0.011000
   -0.002000   -0.012000   -0.016000
    0.003000    0.000000   -0.003000
    0.005000    0.019000    0.008000
    0.003000    0.009000    0.006000
    0.003000    0.011000    0.007000
   -0.000000   -0.014000   -0.001000
   -0.005000   -0.033000   -0.004000
    0.002000   -0.001000   -0.001000
    0.002000   -0.005000   -0.003000
    0.004000    0.014000    0.002000
    0.006000    0.021000    0.002000
    0.003000    0.002000   -0.000000
    0.001000   -0.015000   -0.011000
    0.003000    0.003000   -0.001000
   -0.002000    0.010000   -0.015000
   -0.131000    0.054000   -0.096000
    0.144000    0.050000   -0.078000
   -0.012000   -0.067000    0.119000
    0.011000    0.007000    0.027000
    0.035000    0.059000   -0.067000
   -0.053000   -0.087000    0.040000
    0.055000    0.053000    0.127000
   -0.015000    0.009000   -0.013000
    0.116000    0.177000    0.309000
    0.171000   -0.316000   -0.174000
   -0.341000    0.155000   -0.205000
   -0.006000    0.011000    0.012000
   -0.011000    0.019000    0.017000
    0.002000   -0.016000   -0.016000
    0.004000    0.016000    0.009000
    0.000000   -0.036000   -0.009000
    0.015000   -0.014000   -0.009000
    0.026000   -0.070000   -0.034000
   -0.004000   -0.008000    0.003000
   -0.010000    0.005000   -0.010000
vibration   27
   -0.003000    0.002000    0.019000
    0.027000    0.020000    0.021000
    0.023000   -0.030000    0.047000
   -0.005000    0.003000    0.005000
    0.110000    0.423000    0.034000
    0.170000   -0.257000   -0.328000
   -0.288000   -0.177000    0.289000
    0.003000    0.045000   -0.016000
    0.055000   -0.029000    0.052000
   -0.098000    0.028000   -0.095000
    0.052000    0.169000   -0.021000
    0.001000   -0.005000    0.007000
   -0.095000   -0.073000    0.094000
    0.150000   -0.041000    0.022000
   -0.039000    0.094000   -0.093000
    0.001000    0.004000   -0.002000
   -0.005000   -0.022000   -0.013000
    0.003000   -0.017000   -0.016000
    0.004000    0.009000    0.003000
    0.006000    0.019000    0.012000
    0.006000    0.021000    0.013000
    0.008000    0.051000    0.036000
    0.005000   -0.013000   -0.016000
    0.004000   -0.028000   -0.030000
    0.004000   -0.011000   -0.015000
    0.002000   -0.016000   -0.022000
    0.005000    0.009000    0.003000
    0.004000    0.035000    0.018000
    0.002000    0.013000    0.015000
    0.004000    0.013000    0.013000
   -0.001000   -0.030000    0.008000
   -0.006000   -0.069000    0.002000
    0.003000    0.001000    0.011000
    0.003000    0.000000    0.012000
    0.002000    0.026000    0.015000
    0.002000    0.038000    0.017000
   -0.002000   -0.001000    0.003000
   -0.008000   -0.025000   -0.021000
    0.001000    0.010000   -0.001000
    0.012000    0.007000    0.003000
   -0.056000    0.030000   -0.041000
    0.100000    0.013000   -0.039000
    0.012000   -0.027000    0.090000
    0.007000    0.019000    0.009000
    0.025000    0.042000   -0.033000
   -0.015000   -0.016000    0.013000
    0.017000    0.047000    0.051000
   -0.030000    0.011000   -0.033000
    0.049000    0.121000    0.146000
    0.060000   -0.209000   -0.125000
   -0.227000    0.111000   -0.169000
    0.009000   -0.011000   -0.016000
    0.022000   -0.024000   -0.041000
    0.006000   -0.048000   -0.041000
    0.005000    0.033000    0.021000
   -0.010000   -0.077000   -0.017000
    0.010000   -0.003000   -0.002000
    0.018000   -0.043000   -0.017000
   -0.020000   -0.017000    0.022000
   -0.026000    0.006000   -0.041000
vibration   28
    0.002000   -0.002000   -0.033000
   -0.066000   -0.023000   -0.041000
   -0.070000    0.047000   -0.101000
    0.006000    0.004000   -0.004000
    0.066000    0.254000   -0.001000
    0.126000   -0.145000   -0.186000
   -0.153000   -0.093000    0.152000
   -0.011000   -0.013000   -0.009000
   -0.001000   -0.075000    0.058000
   -0.068000   -0.043000   -0.087000
    0.022000    0.067000   -0.015000
   -0.021000   -0.041000    0.041000
   -0.068000   -0.087000    0.078000
    0.033000   -0.029000    0.090000
   -0.049000   -0.040000   -0.003000
   -0.004000   -0.009000    0.001000
    0.014000    0.032000    0.021000
   -0.006000    0.030000    0.028000
   -0.007000   -0.011000   -0.003000
   -0.009000   -0.026000   -0.017000
   -0.010000   -0.035000   -0.023000
   -0.014000   -0.085000   -0.062000
   -0.007000    0.021000    0.026000
   -0.006000    0.045000    0.048000
   -0.006000    0.017000    0.025000
   -0.003000    0.027000    0.039000
   -0.009000   -0.017000   -0.005000
   -0.005000   -0.057000   -0.027000
   -0.006000   -0.019000   -0.022000
   -0.011000   -0.020000   -0.017000
   -0.003000    0.050000   -0.015000
    0.004000    0.114000   -0.005000
   -0.007000   -0.003000   -0.022000
   -0.009000   -0.004000   -0.026000
   -0.003000   -0.042000   -0.026000
   -0.001000   -0.060000   -0.032000
    0.006000    0.003000   -0.004000
    0.020000    0.033000    0.033000
    0.006000   -0.019000    0.001000
   -0.031000    0.013000   -0.054000
   -0.138000    0.040000   -0.131000
    0.063000    0.096000   -0.085000
   -0.054000   -0.067000    0.010000
    0.010000   -0.035000    0.048000
    0.021000    0.019000   -0.048000
   -0.084000   -0.147000    0.073000
    0.090000   -0.007000    0.166000
    0.045000   -0.013000    0.051000
    0.163000    0.111000    0.402000
    0.287000   -0.270000   -0.122000
   -0.255000    0.099000   -0.089000
    0.009000   -0.011000   -0.007000
   -0.022000    0.019000    0.052000
   -0.009000    0.080000    0.069000
   -0.008000   -0.057000   -0.035000
    0.021000    0.128000    0.031000
    0.006000   -0.028000   -0.015000
    0.001000   -0.004000   -0.009000
    0.030000    0.035000   -0.019000
    0.043000   -0.004000    0.087000
vibration   29
    0.005000    0.006000   -0.040000
    0.073000    0.046000   -0.053000
    0.046000   -0.187000    0.028000
   -0.023000   -0.006000    0.032000
   -0.013000   -0.043000    0.062000
   -0.069000    0.009000    0.034000
   -0.018000   -0.006000    0.031000
    0.022000    0.034000    0.034000
    0.046000    0.073000   -0.017000
    0.061000    0.060000    0.096000
   -0.011000   -0.007000    0.057000
    0.034000    0.079000   -0.065000
    0.035000    0.118000   -0.051000
    0.063000    0.015000   -0.158000
    0.049000    0.174000   -0.078000
    0.003000    0.018000    0.011000
   -0.001000   -0.077000   -0.062000
    0.024000    0.050000    0.035000
    0.024000    0.108000    0.107000
    0.034000    0.134000    0.139000
    0.010000   -0.060000   -0.024000
    0.002000   -0.156000   -0.098000
   -0.007000   -0.086000   -0.075000
   -0.049000   -0.222000   -0.187000
    0.015000    0.130000    0.068000
    0.015000    0.162000    0.091000
    0.019000    0.148000    0.080000
   -0.027000   -0.117000    0.001000
   -0.054000   -0.153000    0.004000
   -0.073000   -0.231000    0.010000
   -0.034000    0.061000    0.057000
   -0.002000    0.157000    0.076000
   -0.040000    0.089000    0.074000
   -0.027000    0.235000    0.099000
   -0.048000   -0.128000    0.031000
   -0.050000   -0.164000    0.021000
   -0.038000   -0.087000    0.023000
    0.000000    0.045000    0.035000
    0.007000   -0.011000   -0.010000
   -0.020000    0.015000   -0.056000
   -0.060000    0.014000   -0.101000
    0.004000    0.083000   -0.056000
   -0.034000   -0.016000   -0.060000
    0.005000   -0.027000    0.021000
    0.004000   -0.030000    0.026000
   -0.027000   -0.032000    0.037000
    0.036000   -0.044000    0.035000
    0.012000   -0.016000   -0.010000
    0.025000   -0.008000    0.038000
    0.042000   -0.058000   -0.034000
   -0.021000    0.005000   -0.041000
   -0.013000    0.007000    0.008000
    0.096000   -0.111000   -0.175000
    0.062000   -0.196000   -0.170000
   -0.012000    0.039000    0.017000
   -0.028000    0.123000    0.068000
    0.002000   -0.006000   -0.007000
   -0.025000    0.133000    0.055000
   -0.046000   -0.044000    0.027000
    0.026000   -0.005000    0.018000
vibration   30
   -0.039000    0.057000   -0.014000
    0.035000   -0.049000   -0.024000
    0.059000   -0.058000    0.047000
    0.010000    0.031000   -0.040000
   -0.006000    0.033000   -0.067000
    0.039000    0.037000   -0.017000
    0.026000    0.046000   -0.063000
    0.008000    0.120000   -0.035000
    0.085000    0.152000   -0.093000
   -0.072000    0.185000    0.026000
    0.037000    0.157000   -0.053000
    0.047000    0.047000   -0.075000
    0.084000    0.065000   -0.108000
    0.045000    0.005000   -0.145000
    0.089000    0.111000   -0.036000
   -0.007000    0.012000   -0.018000
   -0.111000   -0.061000    0.030000
   -0.015000   -0.006000    0.115000
    0.004000    0.029000    0.103000
   -0.020000    0.091000    0.115000
    0.073000   -0.083000    0.003000
    0.088000   -0.113000   -0.099000
    0.112000   -0.084000    0.050000
    0.135000   -0.101000    0.028000
    0.092000   -0.023000    0.142000
    0.133000    0.002000    0.229000
    0.019000   -0.063000    0.098000
    0.017000    0.022000   -0.094000
    0.073000    0.070000   -0.097000
    0.101000    0.134000   -0.124000
    0.088000    0.009000   -0.090000
    0.105000    0.018000   -0.086000
    0.058000   -0.049000   -0.073000
    0.067000   -0.137000   -0.048000
    0.014000    0.060000   -0.051000
    0.000000    0.078000   -0.026000
    0.000000    0.082000   -0.063000
   -0.091000    0.003000   -0.030000
   -0.002000   -0.017000    0.014000
    0.061000   -0.045000    0.053000
    0.098000   -0.058000    0.075000
    0.074000   -0.120000    0.034000
    0.092000    0.012000    0.099000
    0.025000    0.001000    0.117000
    0.111000   -0.014000    0.132000
   -0.070000    0.035000    0.173000
    0.069000    0.009000    0.172000
    0.033000   -0.022000    0.054000
    0.032000   -0.043000    0.094000
    0.081000    0.005000    0.036000
    0.031000   -0.036000    0.078000
   -0.045000   -0.004000   -0.003000
   -0.033000    0.016000   -0.066000
   -0.091000   -0.034000    0.093000
    0.025000   -0.084000   -0.038000
   -0.062000    0.083000   -0.054000
   -0.035000   -0.025000   -0.008000
   -0.040000    0.002000    0.053000
   -0.096000   -0.145000    0.038000
   -0.087000   -0.013000   -0.062000
vibration   31
   -0.025000   -0.005000    0.027000
    0.016000    0.021000    0.029000
    0.050000    0.128000    0.054000
   -0.039000   -0.076000    0.019000
   -0.027000   -0.106000    0.050000
   -0.120000   -0.089000   -0.038000
   -0.021000   -0.127000    0.071000
    0.034000    0.080000    0.016000
    0.120000    0.110000   -0.042000
   -0.001000    0.136000    0.085000
    0.028000    0.102000    0.035000
    0.080000   -0.001000   -0.027000
    0.090000   -0.048000   -0.056000
    0.133000   -0.037000   -0.060000
    0.121000    0.084000    0.005000
    0.002000   -0.004000   -0.001000
   -0.111000   -0.043000    0.001000
   -0.071000    0.031000   -0.004000
   -0.074000    0.055000   -0.032000
   -0.077000    0.045000   -0.037000
   -0.079000    0.049000   -0.040000
   -0.076000    0.050000   -0.054000
   -0.055000    0.014000   -0.032000
   -0.022000   -0.013000   -0.067000
   -0.056000    0.014000    0.008000
   -0.057000   -0.004000   -0.013000
   -0.025000    0.034000    0.027000
    0.037000   -0.018000    0.009000
    0.060000   -0.012000    0.006000
    0.057000    0.021000    0.014000
    0.051000   -0.011000   -0.035000
    0.004000   -0.000000   -0.041000
    0.089000    0.016000   -0.075000
    0.083000    0.058000   -0.092000
    0.096000    0.002000   -0.074000
    0.104000    0.032000   -0.069000
    0.089000   -0.042000   -0.036000
    0.140000    0.012000    0.010000
   -0.004000    0.006000    0.007000
   -0.125000    0.015000    0.011000
   -0.156000    0.077000    0.061000
   -0.199000    0.061000    0.055000
   -0.183000   -0.089000   -0.078000
   -0.056000   -0.059000   -0.122000
   -0.214000   -0.009000   -0.187000
    0.037000   -0.181000   -0.195000
   -0.061000   -0.080000   -0.151000
    0.044000    0.028000    0.085000
    0.059000    0.032000    0.153000
    0.132000    0.085000    0.056000
    0.005000   -0.005000    0.151000
   -0.034000   -0.002000   -0.017000
   -0.094000    0.101000    0.034000
   -0.120000   -0.004000    0.001000
    0.007000    0.029000    0.016000
    0.138000   -0.057000   -0.027000
    0.057000    0.028000   -0.008000
    0.064000   -0.022000   -0.107000
   -0.108000   -0.126000    0.043000
    0.134000    0.044000    0.100000
vibration   32
   -0.017000   -0.004000   -0.002000
   -0.004000   -0.004000    0.002000
    0.011000    0.047000    0.010000
    0.066000    0.115000   -0.059000
    0.038000    0.177000   -0.129000
    0.206000    0.125000    0.019000
    0.055000    0.183000   -0.130000
   -0.077000   -0.070000   -0.096000
   -0.227000   -0.116000   -0.001000
   -0.084000   -0.142000   -0.215000
   -0.020000   -0.085000   -0.174000
   -0.138000    0.029000    0.017000
   -0.139000    0.119000    0.056000
   -0.253000    0.098000    0.073000
   -0.202000   -0.135000   -0.021000
    0.004000    0.024000   -0.012000
    0.059000   -0.020000    0.038000
    0.000000    0.001000    0.002000
    0.005000    0.017000    0.008000
    0.001000    0.017000    0.006000
    0.016000    0.017000    0.001000
    0.019000    0.026000    0.001000
    0.015000   -0.008000   -0.022000
    0.013000   -0.031000   -0.043000
    0.013000    0.005000   -0.005000
    0.020000   -0.008000   -0.007000
    0.000000    0.023000    0.011000
   -0.005000    0.015000    0.001000
    0.007000   -0.008000   -0.002000
    0.014000   -0.024000   -0.013000
    0.012000   -0.010000    0.009000
    0.019000   -0.029000    0.007000
    0.007000    0.010000    0.020000
    0.012000    0.015000    0.032000
   -0.009000    0.004000    0.013000
   -0.014000   -0.006000    0.013000
   -0.013000    0.002000    0.002000
    0.028000    0.032000   -0.031000
    0.009000   -0.009000    0.021000
   -0.102000   -0.006000    0.023000
   -0.119000    0.042000    0.064000
   -0.179000    0.045000    0.069000
   -0.153000   -0.089000   -0.073000
   -0.037000   -0.102000   -0.009000
   -0.160000   -0.064000   -0.057000
   -0.039000   -0.213000   -0.030000
    0.027000   -0.145000    0.006000
    0.063000   -0.007000    0.089000
    0.067000   -0.033000    0.162000
    0.157000    0.055000    0.057000
    0.053000   -0.040000    0.148000
    0.074000    0.009000    0.029000
    0.050000    0.023000    0.085000
    0.008000   -0.022000   -0.017000
   -0.002000    0.025000    0.007000
   -0.014000   -0.009000   -0.001000
    0.050000    0.038000   -0.003000
    0.052000    0.019000   -0.033000
    0.056000   -0.110000    0.121000
    0.011000    0.060000   -0.136000
vibration   33
   -0.008000    0.013000   -0.021000
    0.005000   -0.017000   -0.035000
    0.033000    0.092000   -0.031000
    0.053000    0.079000   -0.063000
    0.017000    0.114000   -0.135000
    0.157000    0.088000   -0.002000
    0.070000    0.125000   -0.119000
   -0.064000   -0.029000   -0.086000
   -0.168000   -0.057000   -0.025000
   -0.090000   -0.070000   -0.166000
   -0.008000   -0.033000   -0.156000
   -0.089000    0.017000    0.014000
   -0.080000    0.067000    0.025000
   -0.177000    0.074000    0.063000
   -0.125000   -0.108000    0.005000
    0.000000    0.022000   -0.012000
    0.008000   -0.028000    0.043000
   -0.026000    0.010000    0.008000
   -0.022000    0.036000    0.003000
   -0.028000    0.042000    0.004000
   -0.008000    0.022000   -0.015000
   -0.003000    0.028000   -0.030000
    0.005000   -0.007000   -0.021000
    0.020000   -0.028000   -0.044000
    0.000000    0.002000    0.011000
    0.006000   -0.003000    0.015000
   -0.006000    0.011000    0.019000
    0.014000   -0.015000    0.021000
   -0.011000   -0.010000    0.023000
   -0.025000   -0.010000    0.042000
   -0.022000    0.011000   -0.002000
   -0.047000    0.031000   -0.003000
    0.001000    0.007000   -0.030000
   -0.009000    0.033000   -0.056000
    0.032000   -0.025000   -0.028000
    0.042000   -0.019000   -0.034000
    0.040000   -0.027000    0.000000
    0.011000   -0.048000    0.047000
   -0.009000    0.017000   -0.029000
    0.104000    0.006000   -0.014000
    0.115000   -0.026000   -0.039000
    0.190000   -0.071000   -0.068000
    0.155000    0.082000    0.104000
    0.043000    0.141000   -0.045000
    0.169000    0.104000    0.001000
    0.099000    0.265000   -0.049000
   -0.073000    0.205000   -0.088000
   -0.096000    0.040000   -0.110000
   -0.095000    0.102000   -0.230000
   -0.237000   -0.021000   -0.055000
   -0.097000    0.068000   -0.160000
    0.045000    0.014000    0.026000
    0.006000    0.058000    0.087000
   -0.039000   -0.006000    0.003000
    0.004000    0.011000    0.013000
    0.057000   -0.011000    0.004000
   -0.039000   -0.053000   -0.003000
   -0.032000   -0.079000   -0.014000
    0.012000   -0.148000    0.123000
    0.035000   -0.081000    0.224000
vibration   34
   -0.010000    0.008000   -0.004000
    0.000000    0.009000   -0.023000
   -0.029000   -0.147000    0.000000
   -0.067000    0.118000    0.129000
    0.066000    0.175000    0.320000
   -0.070000    0.146000    0.172000
   -0.299000    0.211000    0.095000
    0.078000   -0.087000    0.099000
    0.140000   -0.158000    0.162000
    0.204000   -0.157000    0.056000
   -0.033000   -0.067000    0.250000
   -0.084000    0.084000   -0.118000
   -0.102000    0.263000   -0.028000
   -0.125000    0.017000   -0.251000
   -0.136000    0.125000   -0.214000
    0.013000   -0.020000   -0.026000
    0.026000   -0.027000   -0.032000
   -0.020000    0.006000    0.013000
   -0.016000    0.012000    0.005000
   -0.023000    0.027000    0.007000
   -0.004000   -0.008000   -0.017000
   -0.000000   -0.018000   -0.043000
    0.009000   -0.000000    0.011000
    0.026000    0.014000    0.019000
    0.004000   -0.009000    0.024000
    0.012000    0.002000    0.048000
   -0.013000   -0.031000    0.004000
   -0.003000   -0.004000    0.007000
    0.004000    0.033000    0.014000
    0.008000    0.069000    0.015000
   -0.001000   -0.011000    0.003000
   -0.009000   -0.016000    0.001000
    0.004000   -0.023000   -0.006000
   -0.000000   -0.049000   -0.016000
    0.011000    0.030000    0.003000
    0.013000    0.054000    0.010000
    0.008000    0.003000    0.001000
    0.021000   -0.010000    0.000000
    0.003000    0.002000   -0.001000
   -0.007000    0.001000    0.004000
   -0.015000    0.012000    0.009000
   -0.007000   -0.000000    0.003000
   -0.012000   -0.011000    0.006000
    0.001000    0.004000   -0.017000
   -0.008000    0.007000   -0.022000
    0.018000   -0.001000   -0.027000
   -0.009000    0.007000   -0.024000
   -0.007000    0.011000   -0.003000
    0.001000    0.029000    0.002000
   -0.008000   -0.003000   -0.005000
   -0.026000    0.016000   -0.007000
    0.059000   -0.082000   -0.099000
    0.092000   -0.128000   -0.145000
   -0.017000    0.028000    0.033000
   -0.009000   -0.040000   -0.005000
    0.018000   -0.030000   -0.007000
    0.010000   -0.004000   -0.002000
    0.009000   -0.002000   -0.013000
    0.014000   -0.009000   -0.011000
    0.016000    0.001000    0.022000
vibration   35
   -0.017000    0.022000   -0.030000
   -0.013000   -0.010000   -0.060000
   -0.003000    0.057000   -0.075000
    0.006000   -0.015000   -0.007000
   -0.004000   -0.012000   -0.024000
    0.008000   -0.026000   -0.022000
    0.023000   -0.031000    0.005000
   -0.003000    0.012000   -0.002000
   -0.002000    0.023000   -0.015000
   -0.017000    0.024000    0.011000
    0.005000    0.010000   -0.015000
    0.017000   -0.007000    0.010000
    0.016000   -0.026000    0.003000
    0.033000   -0.010000    0.013000
    0.025000    0.007000    0.016000
   -0.001000   -0.001000    0.007000
    0.006000    0.006000   -0.001000
    0.009000   -0.012000    0.011000
    0.012000   -0.001000    0.034000
    0.011000    0.027000    0.048000
    0.025000   -0.033000    0.008000
    0.028000   -0.040000   -0.010000
    0.027000   -0.023000    0.017000
    0.020000   -0.019000    0.022000
    0.026000    0.003000    0.030000
    0.032000    0.027000    0.061000
    0.003000   -0.023000    0.004000
   -0.007000   -0.003000    0.018000
   -0.022000   -0.001000    0.024000
   -0.025000   -0.013000    0.027000
   -0.022000    0.002000    0.032000
   -0.015000    0.002000    0.033000
   -0.028000   -0.010000    0.033000
   -0.031000   -0.030000    0.028000
   -0.020000    0.001000    0.033000
   -0.019000   -0.011000    0.026000
   -0.015000    0.016000    0.026000
    0.036000   -0.031000   -0.026000
    0.020000   -0.028000   -0.011000
   -0.054000   -0.097000    0.119000
   -0.076000    0.033000    0.264000
   -0.081000   -0.237000    0.109000
   -0.083000   -0.187000    0.167000
    0.044000    0.070000   -0.119000
    0.071000    0.118000   -0.209000
    0.170000    0.034000   -0.192000
   -0.091000    0.182000   -0.131000
   -0.075000    0.134000    0.088000
    0.009000    0.347000    0.072000
   -0.081000    0.189000    0.103000
   -0.271000    0.078000    0.225000
   -0.010000    0.002000    0.006000
   -0.018000    0.016000    0.015000
    0.021000   -0.012000   -0.003000
   -0.008000   -0.029000   -0.003000
   -0.007000    0.023000    0.025000
    0.082000   -0.082000   -0.058000
    0.115000   -0.265000   -0.175000
    0.005000    0.047000   -0.028000
    0.029000   -0.014000   -0.043000
vibration   36
   -0.073000    0.065000   -0.090000
    0.004000   -0.017000   -0.188000
    0.004000   -0.213000   -0.055000
    0.023000   -0.019000   -0.040000
   -0.018000   -0.033000   -0.102000
    0.045000   -0.023000   -0.036000
    0.085000   -0.030000   -0.046000
   -0.017000    0.045000   -0.015000
   -0.005000    0.079000   -0.057000
   -0.062000    0.085000    0.022000
    0.011000    0.044000   -0.052000
    0.036000   -0.015000    0.013000
    0.050000   -0.053000   -0.018000
    0.054000   -0.019000    0.016000
    0.063000    0.008000    0.046000
   -0.012000   -0.001000    0.012000
    0.003000    0.011000    0.017000
    0.012000   -0.033000    0.017000
    0.023000   -0.012000    0.067000
    0.026000    0.054000    0.112000
    0.054000   -0.056000    0.031000
    0.064000   -0.036000    0.011000
    0.065000   -0.060000    0.050000
    0.067000   -0.041000    0.068000
    0.062000   -0.031000    0.064000
    0.065000    0.030000    0.127000
    0.018000   -0.073000    0.011000
    0.033000    0.015000    0.113000
   -0.051000    0.062000    0.137000
   -0.084000    0.095000    0.190000
   -0.093000   -0.044000    0.069000
   -0.146000   -0.092000    0.055000
   -0.054000   -0.030000    0.021000
   -0.082000   -0.053000   -0.045000
    0.039000    0.051000    0.046000
    0.077000    0.094000    0.010000
    0.049000   -0.036000    0.071000
    0.063000   -0.006000    0.030000
    0.019000    0.035000    0.021000
   -0.043000    0.099000   -0.077000
   -0.075000    0.062000   -0.159000
   -0.071000    0.263000   -0.036000
   -0.077000    0.062000   -0.180000
   -0.036000   -0.080000   -0.025000
   -0.188000   -0.077000   -0.008000
   -0.014000   -0.136000   -0.047000
    0.021000   -0.169000   -0.069000
    0.024000   -0.052000   -0.087000
   -0.021000   -0.147000   -0.125000
   -0.033000   -0.121000   -0.074000
    0.134000   -0.002000   -0.197000
   -0.041000    0.024000    0.047000
    0.097000   -0.148000   -0.156000
   -0.003000    0.025000    0.047000
    0.012000   -0.043000    0.027000
    0.047000   -0.178000    0.015000
    0.026000    0.068000    0.060000
    0.009000    0.145000    0.057000
    0.017000    0.031000   -0.036000
    0.043000    0.038000    0.016000
vibration   37
    0.252000    0.039000   -0.052000
   -0.144000   -0.016000   -0.078000
   -0.308000   -0.073000   -0.504000
   -0.016000    0.031000   -0.035000
   -0.027000    0.052000   -0.061000
    0.034000    0.033000   -0.009000
   -0.019000    0.054000   -0.061000
   -0.002000    0.062000    0.026000
    0.098000    0.070000   -0.011000
   -0.037000    0.103000    0.072000
   -0.013000    0.109000    0.062000
    0.041000    0.001000   -0.052000
    0.083000   -0.013000   -0.105000
    0.053000   -0.036000   -0.107000
    0.097000    0.071000    0.007000
   -0.040000   -0.008000   -0.013000
   -0.071000   -0.033000    0.023000
   -0.103000   -0.020000    0.056000
   -0.094000    0.012000   -0.068000
   -0.160000    0.008000   -0.153000
   -0.016000    0.081000   -0.050000
    0.001000    0.128000   -0.079000
    0.030000    0.032000   -0.022000
    0.114000    0.047000   -0.033000
   -0.015000   -0.091000    0.021000
    0.042000   -0.169000    0.040000
   -0.088000   -0.052000    0.062000
   -0.068000    0.052000    0.018000
   -0.060000   -0.019000    0.019000
   -0.035000   -0.079000   -0.022000
   -0.037000   -0.016000    0.092000
    0.009000   -0.054000    0.094000
   -0.051000    0.009000    0.116000
   -0.048000    0.014000    0.126000
   -0.070000   -0.033000    0.091000
   -0.104000   -0.096000    0.110000
   -0.067000    0.013000    0.012000
    0.004000   -0.017000   -0.006000
    0.006000    0.003000    0.014000
   -0.012000    0.014000   -0.006000
   -0.015000    0.009000   -0.017000
   -0.023000    0.044000    0.004000
   -0.021000    0.004000   -0.034000
   -0.004000   -0.017000   -0.005000
   -0.035000   -0.009000   -0.014000
    0.006000   -0.038000   -0.015000
    0.002000   -0.026000   -0.010000
    0.004000   -0.010000   -0.004000
    0.001000   -0.018000   -0.004000
    0.002000   -0.023000   -0.006000
    0.016000   -0.002000   -0.020000
   -0.050000   -0.017000    0.002000
   -0.017000   -0.050000   -0.057000
   -0.067000    0.026000    0.083000
   -0.038000    0.036000    0.032000
   -0.008000   -0.047000   -0.000000
    0.013000    0.025000    0.018000
    0.049000   -0.177000   -0.082000
   -0.060000   -0.135000    0.045000
   -0.013000    0.005000   -0.056000
vibration   38
   -0.029000   -0.006000   -0.043000
    0.034000   -0.001000   -0.055000
    0.152000    0.517000   -0.073000
   -0.043000    0.019000    0.018000
   -0.002000    0.026000    0.082000
   -0.065000    0.034000    0.031000
   -0.106000    0.042000    0.012000
    0.032000   -0.006000    0.031000
    0.101000   -0.032000    0.042000
    0.058000   -0.013000    0.035000
   -0.012000    0.028000    0.103000
   -0.000000   -0.020000   -0.030000
    0.003000   -0.029000   -0.038000
    0.003000   -0.020000   -0.029000
    0.007000   -0.012000   -0.022000
   -0.009000   -0.012000   -0.032000
   -0.055000    0.003000    0.017000
    0.044000    0.002000    0.017000
    0.042000   -0.109000   -0.028000
    0.056000   -0.195000   -0.070000
    0.043000    0.021000    0.093000
    0.045000    0.082000    0.157000
    0.026000   -0.013000    0.040000
   -0.001000   -0.030000    0.033000
    0.028000   -0.074000   -0.064000
    0.008000   -0.165000   -0.174000
    0.049000    0.053000    0.036000
    0.051000    0.069000    0.054000
   -0.016000   -0.095000    0.030000
   -0.050000   -0.271000    0.044000
   -0.025000    0.028000    0.011000
   -0.054000   -0.005000    0.003000
   -0.005000    0.069000   -0.006000
   -0.013000    0.112000   -0.029000
    0.026000   -0.097000   -0.026000
    0.038000   -0.225000   -0.086000
    0.044000    0.018000    0.027000
   -0.031000    0.014000    0.004000
   -0.013000   -0.007000    0.006000
    0.012000   -0.004000   -0.008000
    0.027000   -0.029000   -0.024000
    0.017000    0.001000   -0.009000
    0.024000    0.026000   -0.009000
   -0.007000    0.010000    0.007000
    0.014000    0.016000   -0.004000
   -0.008000    0.010000    0.008000
   -0.019000    0.030000    0.017000
   -0.005000   -0.015000    0.009000
   -0.008000   -0.026000    0.017000
    0.004000   -0.014000    0.005000
    0.002000   -0.015000    0.008000
    0.011000   -0.034000   -0.062000
   -0.223000    0.266000    0.266000
   -0.036000    0.046000    0.060000
    0.050000    0.125000    0.059000
   -0.013000    0.044000    0.020000
   -0.008000   -0.000000    0.003000
    0.002000   -0.043000   -0.011000
   -0.046000   -0.032000    0.018000
   -0.026000    0.004000   -0.052000
vibration   39
    0.018000    0.028000   -0.006000
    0.019000   -0.055000    0.028000
    0.158000    0.651000   -0.057000
    0.004000   -0.021000    0.028000
    0.018000   -0.034000    0.056000
   -0.044000   -0.019000    0.010000
    0.002000   -0.039000    0.049000
    0.006000   -0.030000   -0.017000
   -0.049000   -0.039000    0.010000
    0.018000   -0.053000   -0.046000
    0.016000   -0.047000   -0.038000
   -0.016000    0.015000    0.019000
   -0.037000    0.031000    0.050000
   -0.025000    0.029000    0.037000
   -0.045000   -0.015000   -0.015000
    0.030000    0.011000    0.004000
   -0.021000   -0.008000   -0.009000
   -0.013000   -0.028000   -0.006000
   -0.013000    0.020000    0.025000
   -0.018000    0.075000    0.054000
    0.005000   -0.012000   -0.003000
    0.012000    0.010000   -0.006000
    0.015000   -0.027000   -0.007000
    0.017000   -0.030000   -0.010000
    0.012000    0.017000    0.034000
    0.021000    0.057000    0.085000
   -0.008000   -0.019000    0.002000
   -0.021000   -0.027000   -0.024000
   -0.005000    0.034000   -0.014000
    0.006000    0.099000   -0.017000
    0.001000   -0.001000    0.001000
    0.023000    0.023000    0.008000
   -0.019000   -0.033000    0.015000
   -0.015000   -0.064000    0.028000
   -0.030000    0.035000    0.025000
   -0.037000    0.075000    0.047000
   -0.031000   -0.002000   -0.002000
   -0.002000   -0.005000    0.005000
    0.009000    0.034000    0.010000
   -0.007000    0.041000    0.013000
   -0.013000    0.048000    0.015000
   -0.016000    0.052000    0.019000
   -0.017000    0.025000   -0.004000
   -0.019000   -0.027000   -0.007000
   -0.099000   -0.027000    0.004000
   -0.011000   -0.056000   -0.017000
    0.013000   -0.077000   -0.031000
    0.023000   -0.005000   -0.032000
    0.004000   -0.050000   -0.038000
    0.013000   -0.037000   -0.035000
    0.070000    0.016000   -0.080000
    0.037000   -0.022000   -0.053000
   -0.262000    0.378000    0.351000
    0.014000   -0.053000   -0.050000
   -0.016000   -0.035000   -0.021000
   -0.009000   -0.015000    0.001000
    0.007000    0.028000    0.019000
    0.047000   -0.174000   -0.063000
   -0.037000    0.047000   -0.012000
    0.014000   -0.029000    0.029000
vibration   40
   -0.025000   -0.015000    0.006000
    0.004000    0.025000    0.000000
   -0.024000   -0.134000    0.030000
   -0.000000    0.030000   -0.020000
   -0.009000    0.063000   -0.047000
    0.069000    0.033000    0.015000
   -0.017000    0.065000   -0.055000
   -0.008000    0.029000    0.019000
    0.058000    0.040000   -0.011000
   -0.036000    0.062000    0.055000
   -0.012000    0.059000    0.037000
    0.013000   -0.017000   -0.033000
    0.032000   -0.020000   -0.056000
    0.025000   -0.044000   -0.072000
    0.042000    0.032000   -0.007000
   -0.032000   -0.026000   -0.001000
    0.019000   -0.010000    0.016000
    0.019000   -0.004000    0.044000
    0.030000   -0.071000   -0.016000
    0.005000   -0.129000   -0.090000
    0.067000    0.018000    0.047000
    0.068000    0.045000    0.073000
    0.044000    0.003000    0.001000
    0.022000   -0.022000   -0.014000
    0.030000   -0.045000   -0.040000
    0.050000   -0.134000   -0.088000
   -0.011000    0.047000    0.040000
   -0.056000    0.062000   -0.075000
    0.001000    0.005000   -0.102000
    0.040000   -0.033000   -0.160000
    0.035000   -0.003000   -0.036000
    0.098000   -0.041000   -0.032000
   -0.012000    0.022000    0.031000
    0.016000    0.034000    0.098000
   -0.095000   -0.027000    0.007000
   -0.139000   -0.066000    0.055000
   -0.092000    0.007000   -0.045000
   -0.015000   -0.025000   -0.007000
    0.106000    0.093000   -0.041000
   -0.073000    0.052000    0.090000
   -0.155000    0.240000    0.249000
   -0.143000   -0.011000    0.114000
   -0.162000   -0.150000    0.071000
    0.043000   -0.112000   -0.011000
   -0.167000   -0.138000    0.064000
   -0.010000   -0.166000    0.007000
    0.200000   -0.296000   -0.059000
    0.073000    0.111000   -0.107000
    0.073000    0.137000   -0.160000
   -0.000000    0.059000   -0.084000
    0.072000    0.138000   -0.152000
   -0.020000   -0.019000    0.025000
    0.050000   -0.121000   -0.059000
    0.026000   -0.008000    0.034000
   -0.020000    0.070000   -0.005000
   -0.030000   -0.020000   -0.029000
    0.015000    0.004000    0.001000
    0.031000   -0.064000    0.050000
    0.024000    0.014000   -0.005000
    0.017000   -0.076000    0.156000
vibration   41
   -0.006000   -0.005000   -0.010000
   -0.004000    0.018000   -0.030000
   -0.032000   -0.148000    0.003000
    0.125000   -0.061000    0.110000
    0.129000   -0.089000    0.125000
    0.073000   -0.067000    0.078000
    0.142000   -0.089000    0.137000
    0.008000   -0.021000   -0.115000
   -0.200000    0.038000   -0.126000
   -0.095000   -0.004000   -0.146000
    0.152000   -0.098000   -0.336000
   -0.065000    0.097000    0.034000
   -0.122000    0.309000    0.181000
   -0.142000    0.079000   -0.039000
   -0.183000    0.038000   -0.126000
    0.122000   -0.015000    0.085000
   -0.022000   -0.022000   -0.009000
   -0.089000   -0.047000    0.039000
   -0.089000   -0.021000   -0.028000
   -0.142000   -0.010000   -0.094000
   -0.008000    0.045000   -0.004000
    0.013000    0.113000   -0.025000
    0.038000   -0.025000    0.009000
    0.104000   -0.039000   -0.023000
    0.005000   -0.078000    0.065000
    0.055000   -0.143000    0.082000
   -0.058000   -0.024000    0.095000
   -0.017000    0.085000    0.014000
    0.016000   -0.055000   -0.011000
    0.032000   -0.165000   -0.053000
    0.034000   -0.004000    0.007000
    0.018000   -0.059000   -0.003000
    0.055000    0.052000   -0.004000
    0.057000    0.086000    0.000000
    0.014000   -0.065000   -0.033000
   -0.016000   -0.171000   -0.027000
    0.008000    0.027000   -0.031000
    0.016000   -0.001000   -0.021000
   -0.025000   -0.000000   -0.013000
    0.017000   -0.013000    0.001000
    0.037000   -0.027000    0.004000
    0.032000   -0.052000   -0.013000
    0.038000    0.024000    0.033000
   -0.018000    0.014000    0.018000
    0.015000    0.006000    0.027000
   -0.045000    0.033000    0.035000
   -0.010000    0.018000    0.032000
    0.012000   -0.010000    0.016000
    0.007000   -0.038000    0.050000
    0.055000    0.018000    0.001000
    0.022000   -0.022000    0.035000
   -0.006000   -0.003000    0.020000
    0.057000   -0.029000   -0.138000
   -0.019000   -0.047000    0.007000
   -0.016000    0.061000    0.055000
    0.028000   -0.007000   -0.035000
   -0.013000   -0.002000   -0.023000
   -0.024000    0.055000   -0.014000
   -0.024000    0.120000   -0.120000
    0.012000    0.012000    0.021000
vibration   42
   -0.035000   -0.002000    0.001000
    0.016000   -0.000000   -0.010000
    0.058000    0.134000    0.020000
   -0.024000    0.063000   -0.072000
   -0.060000    0.137000   -0.156000
    0.132000    0.068000    0.005000
   -0.032000    0.129000   -0.142000
   -0.042000    0.041000    0.069000
    0.092000    0.043000    0.031000
   -0.055000    0.081000    0.127000
   -0.080000    0.097000    0.142000
    0.041000   -0.047000   -0.050000
    0.086000   -0.114000   -0.130000
    0.091000   -0.095000   -0.103000
    0.124000    0.067000    0.035000
   -0.092000   -0.036000   -0.009000
    0.085000   -0.014000    0.028000
   -0.038000   -0.041000    0.026000
   -0.029000   -0.015000   -0.008000
   -0.073000    0.002000   -0.057000
    0.032000    0.031000    0.001000
    0.042000    0.075000    0.005000
    0.035000   -0.010000   -0.025000
    0.053000   -0.032000   -0.050000
    0.012000   -0.024000    0.025000
    0.057000   -0.065000    0.057000
   -0.056000    0.004000    0.046000
   -0.067000    0.035000   -0.032000
    0.001000    0.011000   -0.042000
    0.044000    0.011000   -0.099000
    0.029000   -0.022000    0.012000
    0.062000   -0.057000    0.012000
    0.017000    0.011000    0.038000
    0.032000    0.027000    0.075000
   -0.050000   -0.009000    0.013000
   -0.093000   -0.026000    0.063000
   -0.059000   -0.004000   -0.040000
    0.095000    0.011000   -0.037000
   -0.115000   -0.014000    0.014000
    0.068000   -0.010000   -0.027000
    0.153000   -0.142000   -0.109000
    0.143000   -0.056000   -0.071000
    0.159000    0.175000    0.050000
   -0.100000    0.080000    0.015000
   -0.009000    0.088000   -0.011000
   -0.080000    0.110000    0.009000
   -0.166000    0.154000    0.033000
    0.002000   -0.089000    0.077000
   -0.028000   -0.218000    0.192000
    0.146000   -0.025000    0.022000
    0.075000   -0.113000    0.103000
    0.013000   -0.058000    0.027000
   -0.052000   -0.023000    0.176000
    0.059000   -0.051000   -0.011000
   -0.047000    0.031000    0.009000
    0.043000   -0.029000   -0.032000
    0.013000    0.020000   -0.049000
    0.034000   -0.114000   -0.226000
    0.079000    0.066000    0.006000
    0.099000    0.031000    0.034000
vibration   43
   -0.001000   -0.003000    0.004000
    0.005000   -0.009000    0.020000
    0.029000    0.076000    0.030000
   -0.047000    0.034000   -0.058000
   -0.062000    0.061000   -0.092000
    0.008000    0.036000   -0.033000
   -0.044000    0.054000   -0.080000
   -0.020000    0.004000    0.053000
    0.053000   -0.019000    0.059000
    0.032000   -0.008000    0.064000
   -0.082000    0.026000    0.141000
    0.026000   -0.038000   -0.011000
    0.048000   -0.133000   -0.073000
    0.070000   -0.036000    0.017000
    0.079000    0.001000    0.056000
   -0.059000    0.008000   -0.029000
    0.069000    0.022000    0.015000
   -0.074000   -0.078000   -0.063000
   -0.080000    0.106000    0.040000
   -0.084000    0.293000    0.162000
   -0.067000   -0.022000   -0.082000
   -0.052000    0.006000   -0.117000
   -0.013000   -0.015000   -0.003000
    0.047000    0.061000    0.047000
   -0.019000    0.039000    0.111000
    0.019000    0.179000    0.287000
   -0.044000   -0.140000   -0.052000
    0.043000    0.123000    0.072000
    0.007000   -0.103000    0.042000
   -0.031000   -0.312000    0.047000
    0.003000    0.006000    0.023000
   -0.055000   -0.089000    0.000000
    0.062000    0.073000   -0.027000
    0.040000    0.083000   -0.081000
    0.083000   -0.102000   -0.050000
    0.074000   -0.307000   -0.105000
    0.081000    0.082000    0.008000
   -0.060000   -0.034000   -0.022000
    0.029000    0.058000   -0.031000
   -0.011000    0.024000    0.058000
   -0.021000    0.106000    0.152000
   -0.034000   -0.067000    0.054000
   -0.030000   -0.031000    0.086000
   -0.002000   -0.042000    0.017000
   -0.088000   -0.057000    0.056000
   -0.063000   -0.066000    0.044000
    0.100000   -0.136000    0.013000
    0.049000    0.049000   -0.055000
    0.038000    0.026000   -0.059000
    0.038000    0.029000   -0.056000
    0.071000    0.064000   -0.085000
    0.038000   -0.013000    0.002000
   -0.022000    0.021000    0.137000
    0.010000   -0.004000   -0.028000
    0.007000   -0.006000    0.025000
    0.004000    0.017000   -0.028000
   -0.023000   -0.031000   -0.015000
   -0.019000   -0.042000    0.040000
    0.072000    0.042000    0.009000
   -0.074000   -0.020000   -0.014000
vibration   44
   -0.002000   -0.006000    0.013000
    0.003000    0.008000   -0.017000
   -0.058000   -0.192000   -0.045000
   -0.003000   -0.018000    0.027000
    0.029000   -0.054000    0.091000
   -0.078000   -0.014000   -0.000000
   -0.026000   -0.035000    0.052000
    0.040000   -0.012000   -0.033000
    0.018000   -0.012000   -0.027000
    0.046000   -0.020000   -0.044000
    0.044000   -0.023000   -0.042000
   -0.021000   -0.002000    0.012000
   -0.044000    0.010000    0.045000
   -0.043000    0.034000    0.062000
   -0.060000   -0.073000   -0.022000
    0.039000    0.011000   -0.018000
   -0.037000    0.016000   -0.010000
    0.043000    0.017000   -0.021000
    0.045000    0.011000    0.029000
    0.075000    0.026000    0.078000
    0.010000   -0.044000    0.002000
    0.001000   -0.084000    0.002000
   -0.010000    0.012000    0.016000
   -0.047000    0.040000    0.052000
    0.007000    0.035000   -0.025000
   -0.010000    0.073000   -0.019000
    0.027000   -0.013000   -0.058000
    0.006000    0.037000   -0.002000
   -0.014000   -0.028000   -0.014000
   -0.024000   -0.105000   -0.017000
   -0.007000    0.013000    0.007000
    0.012000   -0.015000    0.007000
   -0.020000    0.010000    0.023000
   -0.021000   -0.022000    0.024000
   -0.022000   -0.025000    0.015000
   -0.032000   -0.103000    0.001000
   -0.012000    0.043000    0.009000
    0.018000   -0.039000   -0.033000
   -0.064000    0.081000    0.031000
    0.047000    0.077000    0.065000
    0.111000    0.032000    0.072000
    0.092000   -0.034000    0.025000
    0.106000    0.184000    0.148000
   -0.119000    0.021000   -0.005000
   -0.243000    0.044000   -0.024000
   -0.075000   -0.047000   -0.042000
   -0.103000   -0.025000   -0.039000
    0.044000   -0.040000   -0.013000
   -0.011000   -0.211000    0.063000
    0.123000   -0.080000   -0.060000
    0.178000   -0.006000   -0.102000
   -0.025000    0.050000    0.011000
    0.088000   -0.075000   -0.169000
   -0.018000    0.032000    0.011000
    0.008000   -0.014000   -0.019000
   -0.007000    0.020000    0.005000
    0.051000   -0.036000   -0.043000
    0.140000   -0.537000   -0.334000
   -0.030000   -0.045000    0.006000
    0.017000   -0.023000    0.005000
vibration   45
    0.001000    0.003000   -0.003000
    0.003000    0.004000   -0.037000
   -0.016000   -0.080000   -0.031000
   -0.006000   -0.027000   -0.048000
   -0.087000   -0.042000   -0.172000
   -0.005000   -0.072000   -0.119000
    0.137000   -0.116000    0.008000
   -0.093000   -0.024000    0.055000
   -0.209000   -0.067000    0.137000
    0.003000   -0.111000   -0.029000
   -0.121000   -0.082000    0.063000
    0.053000    0.083000    0.058000
    0.087000    0.033000    0.000000
    0.095000    0.045000    0.016000
    0.113000    0.176000    0.119000
   -0.042000    0.078000    0.051000
    0.034000   -0.020000   -0.052000
   -0.020000    0.062000    0.035000
   -0.034000   -0.038000   -0.049000
   -0.041000   -0.178000   -0.150000
   -0.027000    0.048000    0.018000
   -0.022000    0.039000   -0.011000
   -0.002000   -0.005000    0.016000
    0.029000   -0.064000   -0.048000
   -0.006000   -0.061000   -0.014000
   -0.030000   -0.164000   -0.138000
    0.014000    0.068000    0.085000
    0.006000   -0.116000    0.037000
   -0.011000    0.021000    0.085000
   -0.001000    0.135000    0.099000
   -0.026000    0.011000    0.058000
   -0.073000    0.112000    0.065000
    0.019000   -0.058000   -0.022000
   -0.007000   -0.068000   -0.084000
    0.075000    0.056000    0.006000
    0.094000    0.173000    0.022000
    0.052000   -0.031000   -0.011000
   -0.036000   -0.006000   -0.047000
   -0.035000    0.076000   -0.072000
    0.018000    0.004000    0.066000
    0.058000    0.070000    0.193000
    0.030000   -0.209000    0.025000
    0.048000    0.030000    0.182000
   -0.066000   -0.007000    0.038000
   -0.109000   -0.035000    0.094000
   -0.179000   -0.005000    0.096000
    0.060000   -0.104000    0.058000
    0.082000    0.041000   -0.034000
    0.057000   -0.060000    0.051000
    0.186000    0.086000   -0.076000
    0.138000    0.027000   -0.020000
    0.061000   -0.049000   -0.092000
    0.056000   -0.048000   -0.082000
    0.002000   -0.005000   -0.024000
    0.003000   -0.035000    0.048000
    0.003000    0.047000   -0.019000
   -0.025000   -0.042000   -0.084000
   -0.013000   -0.103000   -0.102000
    0.007000    0.006000    0.007000
   -0.030000   -0.019000   -0.012000
vibration   46
   -0.006000   -0.004000    0.009000
    0.014000    0.010000   -0.003000
   -0.016000   -0.089000   -0.016000
    0.039000   -0.023000   -0.029000
   -0.061000   -0.005000   -0.196000
    0.114000   -0.068000   -0.067000
    0.181000   -0.083000   -0.004000
   -0.117000   -0.004000    0.054000
   -0.234000   -0.019000    0.104000
   -0.092000   -0.052000   -0.006000
   -0.096000   -0.052000    0.004000
    0.051000    0.099000    0.035000
    0.098000    0.129000   -0.009000
    0.079000    0.007000   -0.105000
    0.115000    0.253000    0.079000
   -0.046000    0.036000    0.093000
    0.019000   -0.039000   -0.029000
   -0.000000    0.025000    0.029000
    0.002000    0.010000    0.002000
   -0.005000   -0.014000   -0.025000
   -0.002000   -0.014000   -0.021000
   -0.008000   -0.067000   -0.056000
   -0.004000    0.031000    0.012000
   -0.003000    0.049000    0.027000
   -0.009000   -0.008000   -0.012000
    0.001000   -0.038000   -0.027000
   -0.006000   -0.009000   -0.008000
    0.017000    0.050000   -0.015000
    0.035000   -0.036000   -0.048000
    0.018000   -0.134000   -0.048000
    0.034000    0.034000   -0.067000
    0.037000    0.009000   -0.070000
    0.000000    0.015000   -0.035000
    0.014000   -0.048000   -0.000000
   -0.036000   -0.015000   -0.033000
   -0.033000   -0.113000   -0.069000
   -0.012000    0.057000    0.032000
   -0.007000   -0.025000    0.053000
    0.036000   -0.026000    0.120000
   -0.005000    0.066000   -0.016000
   -0.030000   -0.012000   -0.146000
   -0.011000    0.265000    0.020000
   -0.025000    0.060000   -0.126000
    0.025000   -0.002000   -0.055000
   -0.057000    0.053000   -0.140000
    0.205000   -0.077000   -0.162000
   -0.102000    0.062000   -0.116000
   -0.072000   -0.058000    0.005000
   -0.077000   -0.023000   -0.098000
   -0.209000   -0.173000    0.048000
   -0.052000   -0.001000   -0.102000
    0.050000   -0.102000   -0.090000
    0.031000   -0.078000   -0.068000
   -0.003000    0.008000    0.026000
   -0.000000   -0.007000   -0.029000
   -0.022000    0.008000    0.046000
    0.061000   -0.002000    0.093000
    0.114000   -0.294000   -0.046000
   -0.001000    0.009000   -0.004000
   -0.016000   -0.010000   -0.026000
vibration   47
   -0.002000    0.003000    0.002000
    0.010000   -0.006000   -0.021000
    0.020000    0.103000   -0.065000
    0.070000    0.042000    0.043000
    0.088000    0.135000    0.036000
    0.248000    0.076000    0.179000
   -0.043000    0.179000   -0.076000
    0.014000    0.061000   -0.022000
    0.150000    0.146000   -0.156000
   -0.187000    0.212000    0.108000
    0.106000    0.143000   -0.103000
   -0.033000   -0.065000   -0.098000
   -0.026000    0.071000   -0.057000
   -0.068000   -0.134000   -0.229000
   -0.046000   -0.007000   -0.141000
   -0.007000   -0.144000    0.028000
    0.020000   -0.027000    0.062000
   -0.003000    0.010000    0.033000
   -0.001000    0.015000   -0.056000
   -0.025000   -0.048000   -0.129000
   -0.034000    0.052000   -0.034000
   -0.048000    0.008000   -0.024000
   -0.046000    0.044000   -0.048000
   -0.017000    0.010000   -0.089000
   -0.055000   -0.000000   -0.019000
   -0.057000   -0.056000   -0.073000
   -0.004000    0.043000    0.031000
    0.035000   -0.098000    0.026000
    0.023000   -0.000000    0.054000
    0.005000    0.090000    0.096000
   -0.003000    0.023000   -0.011000
   -0.054000    0.120000   -0.005000
    0.016000   -0.036000   -0.058000
    0.006000   -0.042000   -0.086000
    0.058000    0.044000   -0.025000
    0.099000    0.147000   -0.044000
    0.054000   -0.024000    0.026000
   -0.056000   -0.020000    0.019000
    0.015000    0.032000    0.044000
    0.004000    0.055000    0.034000
    0.004000    0.051000    0.027000
   -0.001000    0.071000    0.039000
   -0.000000    0.052000    0.019000
   -0.014000   -0.013000   -0.018000
   -0.115000    0.012000   -0.046000
    0.048000   -0.074000   -0.062000
   -0.024000   -0.033000   -0.053000
   -0.003000   -0.008000   -0.028000
   -0.020000   -0.034000   -0.062000
   -0.055000   -0.081000   -0.019000
    0.043000    0.033000   -0.109000
   -0.060000   -0.047000    0.115000
   -0.062000   -0.057000    0.135000
    0.030000   -0.048000    0.010000
    0.007000   -0.015000    0.004000
   -0.023000    0.071000    0.040000
    0.025000   -0.034000    0.023000
    0.082000   -0.335000   -0.094000
    0.031000    0.050000   -0.021000
   -0.057000   -0.028000   -0.053000
vibration   48
   -0.003000    0.002000   -0.001000
   -0.005000   -0.003000   -0.017000
   -0.027000   -0.118000   -0.001000
   -0.103000    0.014000   -0.039000
   -0.038000   -0.053000    0.091000
   -0.252000    0.029000   -0.085000
   -0.152000   -0.015000    0.007000
    0.085000   -0.034000   -0.012000
    0.129000   -0.087000    0.034000
    0.229000   -0.101000   -0.041000
   -0.027000   -0.042000    0.128000
   -0.012000   -0.062000    0.032000
   -0.053000   -0.235000    0.015000
    0.009000    0.073000    0.270000
   -0.038000   -0.230000    0.053000
    0.017000    0.072000   -0.116000
    0.041000    0.052000   -0.024000
   -0.084000    0.029000    0.031000
   -0.114000   -0.046000   -0.023000
   -0.140000   -0.144000   -0.121000
   -0.024000    0.048000    0.034000
    0.007000    0.115000   -0.032000
    0.049000   -0.065000    0.037000
    0.100000   -0.144000   -0.051000
    0.032000   -0.075000    0.057000
    0.043000   -0.187000   -0.023000
   -0.015000    0.048000    0.130000
   -0.005000   -0.030000   -0.009000
    0.043000   -0.022000   -0.014000
    0.055000   -0.021000   -0.029000
    0.046000    0.045000   -0.042000
    0.022000    0.108000   -0.037000
    0.030000   -0.031000   -0.057000
    0.036000   -0.109000   -0.037000
   -0.012000    0.031000   -0.039000
   -0.014000    0.018000   -0.040000
   -0.004000    0.037000    0.005000
   -0.018000   -0.014000    0.031000
    0.025000   -0.009000    0.077000
   -0.002000    0.048000    0.000000
   -0.018000    0.005000   -0.073000
   -0.007000    0.164000    0.022000
   -0.015000    0.041000   -0.065000
    0.014000   -0.005000   -0.033000
   -0.053000    0.032000   -0.087000
    0.129000   -0.060000   -0.103000
   -0.060000    0.027000   -0.075000
   -0.041000   -0.033000    0.001000
   -0.046000   -0.016000   -0.061000
   -0.127000   -0.116000    0.026000
   -0.026000    0.008000   -0.076000
    0.014000    0.134000    0.036000
    0.130000   -0.020000   -0.109000
    0.018000   -0.034000   -0.094000
   -0.016000   -0.023000    0.032000
   -0.012000    0.020000    0.027000
    0.040000   -0.014000    0.054000
    0.075000   -0.204000   -0.027000
    0.046000    0.017000    0.004000
   -0.021000   -0.011000   -0.020000
vibration   49
    0.001000   -0.015000    0.006000
    0.017000    0.010000   -0.038000
   -0.021000   -0.093000   -0.071000
   -0.013000   -0.002000   -0.011000
   -0.017000   -0.017000   -0.013000
   -0.037000   -0.010000   -0.034000
    0.005000   -0.025000    0.009000
   -0.002000   -0.009000    0.005000
   -0.025000   -0.024000    0.028000
    0.037000   -0.037000   -0.018000
   -0.021000   -0.025000    0.022000
    0.007000    0.014000    0.016000
    0.006000   -0.008000    0.009000
    0.015000    0.022000    0.035000
    0.010000    0.009000    0.023000
   -0.000000    0.027000   -0.006000
    0.001000    0.019000    0.002000
   -0.011000   -0.091000   -0.064000
   -0.005000   -0.010000   -0.009000
    0.004000    0.125000    0.092000
    0.001000    0.031000    0.020000
    0.014000    0.173000    0.123000
    0.006000   -0.059000   -0.031000
    0.028000   -0.041000   -0.021000
    0.004000    0.012000    0.056000
    0.009000    0.131000    0.174000
   -0.004000   -0.042000   -0.006000
    0.005000   -0.021000   -0.007000
    0.019000    0.126000    0.010000
    0.027000    0.355000    0.042000
   -0.008000   -0.148000   -0.046000
   -0.019000   -0.200000   -0.056000
    0.016000    0.100000    0.001000
    0.055000    0.470000    0.076000
    0.004000   -0.044000   -0.023000
    0.043000    0.269000    0.030000
   -0.011000   -0.195000   -0.037000
   -0.040000    0.022000    0.020000
    0.008000   -0.007000    0.016000
   -0.003000    0.004000   -0.005000
   -0.007000   -0.007000   -0.022000
   -0.009000    0.036000    0.003000
   -0.011000   -0.004000   -0.033000
    0.014000   -0.004000   -0.005000
    0.011000    0.003000   -0.016000
    0.033000   -0.011000   -0.016000
   -0.006000    0.009000   -0.011000
   -0.006000   -0.006000    0.006000
   -0.004000    0.005000   -0.005000
   -0.016000   -0.013000    0.009000
   -0.005000   -0.007000    0.006000
    0.015000    0.003000   -0.019000
    0.047000   -0.042000   -0.063000
   -0.030000    0.037000    0.040000
    0.028000    0.079000    0.040000
   -0.040000    0.124000    0.032000
    0.003000    0.043000    0.024000
    0.086000   -0.404000   -0.177000
    0.009000    0.004000   -0.008000
   -0.008000   -0.036000   -0.010000
vibration   50
   -0.003000    0.006000   -0.007000
   -0.002000   -0.006000    0.029000
    0.027000    0.073000    0.055000
   -0.012000    0.004000   -0.004000
    0.001000   -0.003000    0.020000
   -0.033000    0.010000   -0.004000
   -0.025000    0.005000   -0.002000
    0.017000   -0.002000   -0.009000
    0.028000   -0.004000   -0.009000
    0.025000   -0.002000   -0.005000
    0.008000    0.002000    0.005000
   -0.004000   -0.010000    0.000000
   -0.012000   -0.031000    0.002000
   -0.004000    0.012000    0.037000
   -0.012000   -0.040000   -0.001000
    0.007000    0.007000   -0.019000
    0.004000   -0.011000   -0.012000
   -0.005000    0.147000    0.125000
   -0.012000    0.066000    0.040000
   -0.044000   -0.141000   -0.140000
   -0.003000   -0.094000   -0.095000
   -0.020000   -0.400000   -0.365000
    0.024000    0.138000    0.123000
    0.054000    0.241000    0.209000
   -0.004000   -0.135000   -0.083000
   -0.005000   -0.252000   -0.183000
   -0.015000   -0.040000   -0.007000
    0.004000    0.068000    0.026000
    0.007000    0.101000    0.034000
    0.014000    0.087000    0.028000
   -0.020000   -0.118000   -0.015000
   -0.052000   -0.283000   -0.043000
    0.008000    0.099000    0.009000
    0.027000    0.322000    0.044000
   -0.002000   -0.062000   -0.022000
    0.015000    0.034000   -0.012000
   -0.004000   -0.085000   -0.013000
    0.008000   -0.008000    0.003000
    0.000000    0.009000    0.011000
    0.004000    0.015000    0.012000
    0.007000    0.014000    0.014000
    0.010000    0.007000    0.009000
    0.009000    0.022000    0.025000
   -0.011000    0.001000   -0.003000
   -0.036000    0.007000   -0.009000
    0.008000   -0.013000   -0.016000
   -0.013000   -0.004000   -0.013000
   -0.001000   -0.003000   -0.003000
   -0.007000   -0.015000   -0.008000
   -0.011000   -0.021000   -0.003000
    0.010000    0.009000   -0.027000
   -0.002000    0.018000    0.012000
   -0.056000    0.089000    0.087000
    0.045000   -0.081000   -0.064000
   -0.009000   -0.029000   -0.018000
   -0.001000    0.034000    0.014000
    0.011000   -0.039000   -0.012000
   -0.022000    0.135000    0.069000
   -0.007000    0.001000    0.005000
   -0.006000    0.012000   -0.006000
vibration   51
    0.008000   -0.001000   -0.017000
   -0.033000    0.010000    0.032000
   -0.008000    0.044000    0.072000
    0.001000   -0.001000   -0.001000
   -0.002000   -0.000000   -0.005000
    0.000000    0.002000    0.002000
    0.007000   -0.000000   -0.003000
   -0.004000   -0.001000    0.003000
   -0.009000   -0.003000    0.006000
   -0.001000   -0.004000   -0.001000
   -0.005000   -0.003000    0.003000
    0.002000    0.004000    0.001000
    0.004000    0.005000   -0.001000
    0.003000    0.000000   -0.004000
    0.004000    0.010000    0.003000
   -0.002000    0.001000    0.003000
   -0.009000    0.004000    0.011000
   -0.008000   -0.043000   -0.024000
   -0.006000   -0.018000   -0.005000
   -0.006000    0.046000    0.038000
    0.008000    0.019000    0.022000
    0.016000    0.103000    0.082000
    0.006000   -0.035000   -0.024000
    0.003000   -0.043000   -0.030000
    0.006000    0.020000    0.023000
    0.013000    0.063000    0.072000
   -0.004000   -0.003000    0.001000
   -0.000000   -0.022000   -0.017000
    0.013000    0.022000   -0.021000
    0.012000    0.095000   -0.008000
    0.008000   -0.017000   -0.030000
    0.026000    0.004000   -0.025000
   -0.011000    0.009000    0.003000
    0.007000    0.072000    0.042000
   -0.025000    0.001000    0.000000
   -0.006000    0.081000    0.001000
   -0.017000   -0.039000    0.009000
    0.046000   -0.033000    0.009000
    0.001000    0.043000    0.065000
    0.023000    0.080000    0.064000
    0.037000    0.069000    0.063000
    0.050000    0.051000    0.048000
    0.047000    0.121000    0.120000
   -0.055000    0.009000   -0.020000
   -0.191000    0.046000   -0.062000
    0.056000   -0.071000   -0.095000
   -0.083000   -0.013000   -0.077000
   -0.012000   -0.023000   -0.014000
   -0.044000   -0.086000   -0.039000
   -0.072000   -0.121000   -0.005000
    0.047000    0.043000   -0.139000
    0.006000   -0.009000   -0.011000
   -0.034000    0.041000    0.046000
   -0.016000    0.021000    0.022000
    0.006000    0.033000   -0.003000
    0.010000    0.029000    0.036000
    0.068000   -0.211000   -0.063000
   -0.105000    0.712000    0.367000
   -0.002000   -0.000000   -0.004000
   -0.014000    0.052000   -0.026000
vibration   52
   -0.006000   -0.026000    0.011000
    0.004000    0.028000   -0.074000
   -0.000000    0.026000   -0.084000
   -0.011000    0.003000   -0.008000
   -0.007000   -0.007000    0.001000
   -0.030000    0.002000   -0.018000
   -0.008000   -0.007000    0.002000
    0.008000   -0.003000   -0.004000
    0.001000   -0.011000    0.007000
    0.029000   -0.017000   -0.014000
   -0.004000   -0.010000    0.008000
    0.002000    0.006000    0.007000
   -0.003000   -0.012000    0.006000
    0.005000    0.020000    0.032000
   -0.000000   -0.009000    0.010000
    0.004000    0.015000   -0.010000
   -0.000000   -0.001000   -0.001000
   -0.018000   -0.040000   -0.005000
   -0.006000    0.075000    0.073000
   -0.020000    0.229000    0.158000
    0.018000   -0.105000   -0.086000
    0.021000   -0.152000   -0.150000
    0.030000    0.081000    0.081000
    0.053000    0.333000    0.305000
    0.003000   -0.100000   -0.044000
    0.048000    0.046000    0.156000
   -0.042000   -0.110000   -0.069000
   -0.030000   -0.124000   -0.027000
    0.008000   -0.094000   -0.034000
    0.043000    0.162000   -0.032000
    0.031000    0.107000   -0.000000
    0.060000    0.451000    0.051000
    0.001000   -0.127000   -0.029000
    0.008000   -0.183000   -0.011000
   -0.015000    0.103000    0.010000
   -0.008000    0.287000    0.063000
   -0.023000   -0.044000   -0.015000
   -0.005000    0.005000   -0.001000
   -0.000000   -0.000000    0.001000
    0.000000   -0.000000    0.000000
    0.000000   -0.001000   -0.001000
   -0.000000    0.002000    0.000000
    0.001000    0.002000    0.000000
   -0.001000    0.000000   -0.000000
   -0.001000    0.001000   -0.002000
    0.002000   -0.001000   -0.002000
   -0.002000    0.001000   -0.001000
   -0.001000   -0.001000    0.001000
   -0.001000   -0.002000    0.001000
   -0.002000   -0.001000    0.001000
   -0.000000   -0.001000    0.001000
    0.005000    0.005000   -0.001000
   -0.000000    0.006000    0.006000
    0.004000   -0.016000    0.005000
    0.034000    0.308000    0.139000
    0.001000    0.001000    0.004000
    0.001000   -0.003000   -0.001000
    0.000000    0.008000    0.010000
   -0.000000    0.002000   -0.002000
   -0.000000   -0.002000   -0.002000
vibration   53
    0.008000   -0.002000    0.155000
   -0.004000   -0.041000   -0.417000
    0.119000    0.481000   -0.424000
   -0.005000    0.000000   -0.003000
   -0.001000   -0.011000    0.008000
   -0.025000    0.001000   -0.012000
   -0.005000   -0.008000    0.006000
    0.010000   -0.002000   -0.007000
    0.005000   -0.005000   -0.002000
    0.021000   -0.009000   -0.013000
    0.005000   -0.007000   -0.002000
    0.001000    0.006000    0.006000
   -0.004000   -0.003000    0.008000
    0.001000    0.016000    0.023000
   -0.004000   -0.009000    0.004000
    0.006000    0.012000   -0.007000
    0.009000   -0.005000   -0.013000
    0.044000    0.010000   -0.017000
    0.051000    0.033000   -0.038000
    0.078000   -0.003000   -0.026000
   -0.051000    0.026000   -0.027000
   -0.072000   -0.023000    0.012000
   -0.051000    0.018000   -0.021000
   -0.007000   -0.002000   -0.054000
   -0.046000    0.006000    0.024000
   -0.064000   -0.009000   -0.020000
    0.039000   -0.004000    0.017000
    0.008000    0.034000    0.021000
    0.079000    0.008000   -0.004000
    0.054000   -0.059000    0.011000
    0.058000   -0.012000   -0.097000
    0.027000   -0.099000   -0.115000
    0.001000    0.043000   -0.030000
    0.050000    0.017000    0.089000
   -0.117000   -0.013000   -0.042000
   -0.120000   -0.075000   -0.059000
   -0.062000    0.019000    0.040000
    0.009000    0.011000    0.009000
   -0.013000    0.008000   -0.041000
   -0.002000   -0.021000   -0.010000
    0.008000   -0.001000    0.028000
   -0.004000   -0.076000   -0.018000
    0.007000   -0.010000    0.028000
   -0.020000    0.008000    0.006000
    0.005000   -0.008000    0.031000
   -0.073000    0.030000    0.038000
    0.018000   -0.010000    0.026000
    0.016000    0.021000   -0.018000
    0.014000    0.010000    0.005000
    0.036000    0.052000   -0.021000
    0.011000    0.010000    0.006000
   -0.004000    0.008000    0.004000
    0.039000   -0.056000   -0.066000
    0.021000   -0.023000   -0.014000
    0.009000   -0.092000    0.037000
   -0.006000   -0.036000    0.059000
   -0.020000   -0.034000   -0.014000
   -0.085000    0.358000    0.181000
    0.000000   -0.003000    0.008000
    0.001000    0.020000   -0.008000
vibration   54
   -0.036000   -0.005000    0.014000
    0.002000    0.003000   -0.041000
    0.039000    0.015000    0.055000
   -0.034000    0.013000   -0.029000
   -0.025000   -0.009000   -0.005000
   -0.084000    0.014000   -0.052000
   -0.031000   -0.007000   -0.008000
    0.028000   -0.008000   -0.016000
    0.014000   -0.028000    0.010000
    0.085000   -0.041000   -0.039000
   -0.004000   -0.024000    0.019000
    0.005000    0.018000    0.020000
   -0.008000   -0.035000    0.016000
    0.016000    0.057000    0.090000
   -0.002000   -0.026000    0.025000
    0.011000    0.045000   -0.033000
    0.008000   -0.018000    0.004000
    0.097000   -0.016000    0.026000
    0.141000    0.092000   -0.124000
    0.176000   -0.020000   -0.152000
   -0.118000    0.091000   -0.089000
   -0.170000   -0.047000   -0.010000
   -0.094000    0.031000   -0.024000
    0.146000    0.018000   -0.107000
   -0.145000   -0.126000    0.156000
   -0.154000   -0.158000    0.119000
    0.081000   -0.065000    0.118000
    0.044000    0.019000   -0.156000
   -0.189000    0.043000   -0.210000
   -0.166000    0.039000   -0.243000
   -0.095000    0.005000    0.082000
    0.175000   -0.028000    0.119000
   -0.102000   -0.027000    0.155000
   -0.172000   -0.033000   -0.013000
    0.159000   -0.031000    0.155000
    0.167000   -0.085000    0.123000
    0.090000    0.029000   -0.071000
    0.009000   -0.030000   -0.043000
    0.030000   -0.015000    0.067000
    0.003000    0.037000    0.019000
   -0.015000    0.009000   -0.038000
   -0.003000    0.134000    0.039000
   -0.010000    0.027000   -0.031000
    0.037000   -0.014000   -0.009000
   -0.003000    0.008000   -0.043000
    0.122000   -0.046000   -0.059000
   -0.018000    0.010000   -0.041000
   -0.033000   -0.038000    0.030000
   -0.034000   -0.020000   -0.012000
   -0.095000   -0.089000    0.051000
   -0.032000   -0.013000   -0.014000
    0.016000    0.009000    0.009000
   -0.001000    0.034000    0.022000
    0.007000   -0.067000    0.051000
    0.171000    0.003000    0.014000
    0.016000    0.039000   -0.109000
    0.013000    0.001000    0.006000
    0.002000    0.057000    0.051000
   -0.002000    0.019000   -0.010000
   -0.010000   -0.001000    0.013000
vibration   55
   -0.003000   -0.001000    0.036000
   -0.014000   -0.010000   -0.083000
   -0.007000    0.105000   -0.141000
   -0.041000    0.011000   -0.031000
   -0.026000   -0.030000    0.008000
   -0.127000    0.009000   -0.075000
   -0.031000   -0.027000    0.008000
    0.040000   -0.010000   -0.026000
    0.010000   -0.038000    0.014000
    0.114000   -0.058000   -0.064000
    0.002000   -0.035000    0.013000
    0.008000    0.033000    0.031000
   -0.009000   -0.026000    0.030000
    0.016000    0.084000    0.117000
   -0.004000   -0.026000    0.034000
    0.020000    0.061000   -0.039000
   -0.019000   -0.032000    0.005000
    0.029000   -0.068000    0.078000
    0.108000   -0.056000    0.051000
    0.021000    0.018000   -0.021000
    0.176000   -0.033000    0.039000
    0.137000   -0.091000    0.150000
   -0.016000    0.091000   -0.128000
   -0.171000    0.071000   -0.100000
   -0.030000    0.091000   -0.088000
    0.063000    0.038000   -0.001000
   -0.148000    0.022000   -0.050000
   -0.188000   -0.017000    0.024000
   -0.073000   -0.005000    0.098000
    0.056000    0.027000   -0.058000
   -0.018000   -0.043000    0.211000
   -0.142000   -0.034000    0.193000
    0.191000   -0.006000   -0.036000
    0.125000    0.042000   -0.195000
    0.128000   -0.003000   -0.068000
    0.011000   -0.021000    0.088000
    0.016000    0.053000   -0.168000
   -0.023000   -0.041000   -0.066000
    0.052000   -0.021000    0.103000
    0.005000    0.060000    0.034000
   -0.028000    0.023000   -0.051000
   -0.011000    0.214000    0.068000
   -0.020000    0.035000   -0.051000
    0.066000   -0.028000   -0.012000
    0.001000    0.007000   -0.065000
    0.192000   -0.081000   -0.087000
   -0.013000    0.005000   -0.061000
   -0.049000   -0.054000    0.041000
   -0.051000   -0.017000   -0.039000
   -0.166000   -0.146000    0.079000
   -0.052000   -0.010000   -0.038000
   -0.004000    0.012000   -0.007000
    0.001000    0.026000   -0.046000
    0.045000   -0.060000    0.078000
   -0.178000   -0.028000    0.014000
    0.060000    0.094000   -0.150000
   -0.002000   -0.015000    0.019000
   -0.016000    0.075000    0.122000
   -0.027000    0.001000   -0.010000
   -0.048000   -0.003000    0.011000
vibration   56
    0.007000   -0.010000    0.052000
    0.002000   -0.009000   -0.089000
    0.038000    0.145000   -0.093000
    0.081000   -0.030000    0.067000
    0.062000    0.027000    0.016000
    0.204000   -0.026000    0.133000
    0.065000    0.025000    0.011000
   -0.064000    0.015000    0.040000
   -0.019000    0.069000   -0.033000
   -0.207000    0.105000    0.108000
    0.016000    0.060000   -0.042000
   -0.015000   -0.057000   -0.050000
    0.013000    0.062000   -0.039000
   -0.036000   -0.145000   -0.206000
   -0.002000    0.042000   -0.066000
   -0.026000   -0.103000    0.067000
    0.028000    0.065000   -0.048000
   -0.073000    0.120000   -0.158000
   -0.182000   -0.021000    0.057000
   -0.081000   -0.070000    0.162000
   -0.072000   -0.051000    0.046000
    0.006000    0.090000   -0.143000
    0.086000   -0.123000    0.169000
    0.014000   -0.114000    0.198000
    0.174000    0.022000   -0.077000
    0.044000    0.113000   -0.185000
    0.090000    0.066000   -0.063000
   -0.047000    0.001000   -0.075000
   -0.116000    0.042000   -0.069000
   -0.040000    0.060000   -0.160000
   -0.044000   -0.028000    0.111000
    0.045000   -0.043000    0.122000
    0.016000   -0.006000    0.061000
   -0.031000    0.044000   -0.052000
    0.092000   -0.024000    0.045000
    0.042000   -0.023000    0.113000
    0.026000    0.028000   -0.119000
   -0.015000   -0.015000   -0.057000
    0.032000   -0.016000    0.067000
    0.004000    0.038000    0.023000
   -0.018000    0.009000   -0.040000
   -0.005000    0.147000    0.046000
   -0.012000    0.026000   -0.036000
    0.045000   -0.018000   -0.007000
    0.006000    0.006000   -0.044000
    0.132000   -0.052000   -0.058000
   -0.013000    0.007000   -0.040000
   -0.036000   -0.041000    0.033000
   -0.036000   -0.019000   -0.014000
   -0.106000   -0.095000    0.057000
   -0.038000   -0.016000   -0.011000
   -0.021000   -0.004000   -0.003000
   -0.012000   -0.057000    0.033000
   -0.052000    0.118000   -0.154000
    0.020000   -0.014000    0.046000
    0.030000    0.065000   -0.106000
    0.003000   -0.002000    0.003000
   -0.009000    0.078000    0.083000
    0.023000   -0.023000    0.037000
   -0.019000   -0.004000    0.016000
vibration   57
    0.002000    0.010000   -0.048000
   -0.003000    0.008000    0.039000
   -0.028000   -0.277000    0.162000
    0.035000   -0.015000    0.031000
    0.035000   -0.004000    0.027000
    0.057000   -0.010000    0.052000
    0.029000   -0.004000    0.021000
   -0.028000    0.004000    0.019000
   -0.017000    0.019000   -0.001000
   -0.074000    0.032000    0.041000
   -0.005000    0.020000   -0.004000
   -0.008000   -0.029000   -0.023000
   -0.001000   -0.000000   -0.020000
   -0.015000   -0.050000   -0.060000
   -0.006000   -0.009000   -0.028000
   -0.006000   -0.028000    0.016000
   -0.015000    0.066000   -0.009000
    0.130000    0.020000   -0.112000
    0.175000    0.084000   -0.093000
    0.326000    0.017000    0.060000
   -0.126000    0.022000   -0.046000
   -0.159000   -0.039000    0.042000
   -0.037000   -0.039000    0.075000
    0.156000   -0.016000    0.040000
   -0.042000   -0.093000    0.109000
   -0.108000   -0.076000    0.032000
    0.109000   -0.021000    0.065000
   -0.098000   -0.023000    0.071000
    0.059000   -0.037000    0.145000
    0.118000    0.033000    0.088000
    0.044000   -0.028000    0.071000
   -0.158000    0.025000    0.048000
    0.122000    0.008000   -0.059000
    0.168000   -0.001000    0.058000
   -0.197000    0.027000   -0.115000
   -0.335000    0.006000    0.060000
   -0.143000    0.055000   -0.085000
    0.005000   -0.018000   -0.073000
    0.015000   -0.008000    0.033000
    0.004000    0.033000    0.022000
   -0.008000    0.017000   -0.012000
    0.001000    0.090000    0.034000
   -0.003000    0.028000   -0.008000
    0.039000   -0.016000   -0.004000
    0.025000   -0.005000   -0.021000
    0.084000   -0.030000   -0.029000
    0.009000   -0.003000   -0.020000
   -0.027000   -0.035000    0.031000
   -0.028000   -0.029000    0.018000
   -0.050000   -0.053000    0.040000
   -0.029000   -0.028000    0.020000
    0.004000    0.009000   -0.031000
   -0.149000    0.167000    0.220000
   -0.002000    0.046000   -0.048000
    0.008000   -0.045000    0.139000
   -0.014000    0.019000   -0.071000
   -0.001000    0.023000   -0.023000
   -0.005000    0.034000   -0.008000
   -0.000000   -0.028000    0.018000
    0.004000   -0.003000    0.042000
vibration   58
   -0.006000   -0.000000   -0.016000
    0.002000   -0.023000    0.067000
    0.067000    0.651000   -0.211000
    0.005000   -0.003000    0.005000
    0.002000   -0.007000   -0.001000
    0.007000   -0.015000   -0.013000
    0.012000   -0.008000    0.006000
   -0.007000    0.003000    0.005000
   -0.007000    0.005000    0.000000
   -0.007000    0.002000    0.002000
   -0.004000    0.001000    0.000000
   -0.001000   -0.004000   -0.001000
    0.002000    0.011000   -0.000000
   -0.003000   -0.014000   -0.019000
   -0.000000    0.005000   -0.005000
   -0.001000   -0.001000    0.006000
    0.065000   -0.084000   -0.108000
    0.012000    0.006000   -0.005000
    0.018000    0.007000   -0.013000
    0.036000    0.037000    0.031000
   -0.015000    0.001000   -0.012000
   -0.015000    0.033000    0.026000
   -0.001000   -0.007000    0.007000
    0.033000    0.041000    0.041000
   -0.008000   -0.025000    0.014000
   -0.006000    0.008000    0.048000
    0.004000   -0.008000    0.010000
   -0.009000   -0.001000    0.006000
    0.003000    0.000000    0.015000
    0.007000   -0.002000    0.009000
    0.002000   -0.005000    0.009000
   -0.020000   -0.019000    0.004000
    0.015000    0.006000   -0.007000
    0.014000   -0.009000   -0.006000
   -0.010000    0.001000   -0.011000
   -0.023000   -0.022000   -0.000000
   -0.009000    0.003000   -0.007000
   -0.013000    0.028000    0.004000
    0.001000   -0.001000    0.003000
    0.001000    0.002000    0.002000
    0.000000    0.000000   -0.002000
    0.003000    0.006000    0.001000
    0.001000    0.004000    0.002000
    0.000000    0.000000    0.000000
   -0.004000    0.003000   -0.004000
    0.009000   -0.003000   -0.005000
   -0.006000    0.002000   -0.004000
   -0.003000   -0.004000    0.005000
   -0.004000   -0.006000    0.006000
   -0.001000   -0.006000    0.003000
   -0.003000   -0.004000    0.004000
   -0.045000    0.036000    0.034000
    0.306000   -0.348000   -0.503000
    0.004000    0.040000    0.027000
   -0.001000    0.006000    0.010000
   -0.009000   -0.003000   -0.008000
    0.008000   -0.004000   -0.010000
    0.008000    0.017000    0.021000
   -0.010000    0.008000    0.033000
    0.007000   -0.009000    0.004000
vibration   59
    0.005000    0.002000   -0.000000
    0.001000   -0.002000    0.005000
   -0.011000    0.032000   -0.051000
   -0.014000    0.006000   -0.012000
   -0.018000    0.009000   -0.019000
   -0.006000    0.005000   -0.011000
   -0.012000    0.010000   -0.017000
    0.009000   -0.001000   -0.006000
    0.005000   -0.007000    0.002000
    0.024000   -0.011000   -0.013000
   -0.000000   -0.008000    0.003000
    0.002000    0.009000    0.008000
    0.003000    0.006000    0.006000
    0.006000    0.009000    0.010000
    0.005000    0.012000    0.011000
   -0.000000    0.005000   -0.002000
   -0.020000    0.018000    0.056000
   -0.007000   -0.114000   -0.082000
   -0.001000    0.046000    0.036000
    0.003000    0.049000    0.044000
   -0.003000   -0.023000   -0.017000
   -0.012000   -0.172000   -0.150000
    0.003000    0.053000    0.053000
   -0.021000   -0.184000   -0.157000
    0.009000    0.013000   -0.006000
   -0.010000   -0.245000   -0.265000
    0.011000    0.052000    0.032000
   -0.007000   -0.016000   -0.004000
    0.002000    0.058000    0.012000
   -0.018000   -0.429000   -0.053000
    0.004000    0.067000    0.017000
   -0.053000   -0.503000   -0.071000
    0.017000    0.019000   -0.006000
   -0.029000   -0.393000   -0.094000
    0.014000    0.066000    0.006000
   -0.012000   -0.187000   -0.043000
   -0.011000   -0.104000   -0.028000
   -0.042000    0.098000    0.033000
    0.001000    0.000000    0.006000
    0.001000    0.012000    0.007000
    0.004000    0.010000    0.007000
    0.007000    0.011000    0.004000
    0.005000    0.019000    0.015000
    0.005000   -0.002000   -0.000000
   -0.007000    0.005000   -0.011000
    0.029000   -0.012000   -0.015000
   -0.009000    0.001000   -0.012000
   -0.009000   -0.011000    0.010000
   -0.012000   -0.019000    0.016000
   -0.004000   -0.011000    0.008000
   -0.005000   -0.013000    0.012000
    0.018000   -0.017000    0.004000
    0.053000   -0.057000   -0.045000
   -0.035000   -0.008000    0.018000
    0.009000    0.006000    0.006000
   -0.042000   -0.008000   -0.012000
    0.023000   -0.018000   -0.035000
    0.017000    0.017000    0.007000
    0.011000    0.007000   -0.024000
    0.024000   -0.031000    0.006000
vibration   60
   -0.001000   -0.001000   -0.001000
    0.002000   -0.005000    0.012000
    0.020000    0.140000   -0.035000
   -0.004000    0.002000   -0.003000
   -0.007000    0.002000   -0.008000
   -0.001000   -0.001000   -0.007000
   -0.001000    0.002000   -0.005000
    0.002000   -0.000000   -0.001000
   -0.001000   -0.003000    0.002000
    0.009000   -0.005000   -0.006000
   -0.001000   -0.004000    0.001000
    0.001000    0.003000    0.003000
    0.003000    0.008000    0.003000
    0.002000   -0.002000   -0.003000
    0.002000    0.009000    0.003000
   -0.000000    0.002000    0.001000
   -0.004000    0.011000    0.019000
   -0.002000   -0.057000   -0.052000
    0.003000    0.041000    0.037000
   -0.003000   -0.240000   -0.158000
    0.009000    0.032000    0.032000
   -0.013000   -0.329000   -0.277000
    0.008000    0.035000    0.040000
   -0.019000   -0.406000   -0.354000
    0.010000    0.047000    0.037000
   -0.017000   -0.255000   -0.269000
   -0.005000   -0.027000   -0.028000
    0.006000    0.058000    0.018000
    0.006000   -0.041000   -0.000000
    0.018000    0.069000    0.008000
   -0.001000    0.003000   -0.005000
    0.019000    0.272000    0.035000
   -0.019000   -0.051000   -0.000000
    0.014000    0.212000    0.068000
   -0.020000   -0.014000   -0.001000
    0.007000    0.275000    0.059000
   -0.008000   -0.017000   -0.001000
    0.045000   -0.096000   -0.042000
    0.001000   -0.001000   -0.002000
   -0.000000   -0.004000   -0.002000
   -0.004000   -0.002000   -0.003000
   -0.005000   -0.000000    0.001000
   -0.004000   -0.010000   -0.010000
    0.001000   -0.001000   -0.001000
    0.013000   -0.007000    0.009000
   -0.017000    0.009000    0.011000
    0.014000   -0.003000    0.009000
    0.004000    0.004000   -0.004000
    0.006000    0.011000   -0.008000
   -0.001000    0.004000   -0.002000
   -0.001000    0.005000   -0.005000
    0.002000   -0.005000    0.001000
    0.072000   -0.085000   -0.103000
   -0.023000    0.004000    0.014000
    0.005000    0.002000   -0.004000
    0.025000    0.036000    0.005000
   -0.022000    0.021000    0.024000
   -0.019000    0.007000   -0.005000
    0.006000    0.002000   -0.010000
   -0.021000    0.029000    0.001000
vibration   61
   -0.005000    0.000000   -0.011000
    0.003000    0.005000    0.005000
    0.004000   -0.022000    0.025000
   -0.012000    0.004000   -0.010000
   -0.010000    0.008000   -0.009000
   -0.011000    0.007000   -0.007000
   -0.018000    0.008000   -0.012000
    0.013000   -0.004000   -0.008000
    0.021000    0.001000   -0.016000
    0.006000    0.003000   -0.001000
    0.018000    0.002000   -0.012000
    0.002000    0.009000    0.008000
   -0.001000    0.002000    0.009000
    0.002000    0.017000    0.020000
    0.000000   -0.000000    0.008000
    0.001000    0.002000   -0.004000
    0.042000   -0.068000   -0.061000
   -0.012000   -0.067000   -0.056000
   -0.003000    0.009000    0.018000
    0.005000    0.170000    0.135000
    0.007000   -0.039000   -0.027000
    0.015000    0.036000    0.024000
    0.000000    0.025000    0.026000
   -0.019000    0.059000    0.064000
    0.008000   -0.019000   -0.033000
    0.004000   -0.054000   -0.069000
   -0.004000    0.074000    0.047000
   -0.031000   -0.197000   -0.035000
    0.022000    0.105000   -0.009000
    0.019000   -0.067000   -0.039000
    0.009000   -0.020000   -0.036000
    0.012000   -0.474000   -0.100000
   -0.012000    0.099000    0.039000
   -0.036000   -0.334000    0.006000
   -0.030000    0.010000    0.003000
   -0.058000   -0.462000   -0.121000
    0.004000    0.084000    0.054000
    0.139000   -0.301000   -0.076000
   -0.000000   -0.000000   -0.012000
   -0.003000   -0.032000   -0.019000
   -0.010000   -0.021000   -0.010000
   -0.020000   -0.039000   -0.013000
   -0.014000   -0.054000   -0.035000
   -0.016000    0.006000    0.000000
    0.017000   -0.016000    0.034000
   -0.088000    0.036000    0.043000
    0.031000   -0.007000    0.035000
    0.031000    0.037000   -0.033000
    0.038000    0.063000   -0.057000
    0.006000    0.027000   -0.025000
    0.020000    0.049000   -0.050000
   -0.009000    0.004000    0.028000
   -0.037000    0.040000    0.061000
   -0.033000    0.018000    0.036000
    0.006000    0.028000    0.035000
    0.109000    0.090000    0.045000
   -0.079000    0.041000    0.104000
   -0.063000   -0.065000   -0.032000
   -0.013000    0.025000    0.017000
   -0.075000    0.092000   -0.021000
vibration   62
   -0.002000   -0.003000    0.006000
   -0.000000    0.007000   -0.020000
   -0.012000   -0.184000    0.078000
    0.032000   -0.013000    0.026000
    0.045000   -0.020000    0.050000
    0.008000   -0.006000    0.027000
    0.024000   -0.021000    0.040000
   -0.017000    0.001000    0.012000
   -0.005000    0.020000   -0.011000
   -0.062000    0.031000    0.036000
    0.009000    0.022000   -0.011000
   -0.005000   -0.020000   -0.018000
   -0.010000   -0.017000   -0.012000
   -0.014000   -0.015000   -0.014000
   -0.013000   -0.036000   -0.026000
    0.002000   -0.007000   -0.001000
    0.071000   -0.058000   -0.168000
    0.009000    0.122000    0.065000
    0.015000   -0.030000   -0.016000
    0.012000   -0.318000   -0.212000
    0.014000    0.069000    0.058000
    0.001000   -0.090000   -0.059000
   -0.000000   -0.049000   -0.035000
    0.019000   -0.169000   -0.150000
   -0.008000    0.038000    0.092000
    0.041000    0.012000    0.140000
   -0.049000   -0.151000   -0.104000
   -0.016000    0.040000    0.012000
    0.005000    0.013000   -0.002000
   -0.022000   -0.382000   -0.047000
    0.010000    0.087000    0.010000
   -0.032000   -0.377000   -0.061000
    0.014000   -0.015000   -0.007000
   -0.015000   -0.319000   -0.062000
    0.011000    0.072000    0.007000
    0.006000   -0.020000   -0.016000
   -0.015000   -0.147000   -0.020000
    0.019000   -0.033000   -0.000000
    0.000000   -0.000000   -0.000000
   -0.000000    0.000000   -0.001000
    0.001000    0.003000    0.005000
   -0.002000   -0.007000   -0.001000
   -0.000000   -0.002000    0.002000
    0.000000    0.000000   -0.001000
    0.003000   -0.003000    0.004000
   -0.009000    0.003000    0.005000
    0.008000   -0.003000    0.004000
    0.003000    0.004000   -0.004000
    0.004000    0.007000   -0.008000
   -0.002000    0.001000   -0.002000
    0.002000    0.007000   -0.007000
   -0.043000    0.043000   -0.004000
   -0.194000    0.207000    0.226000
    0.041000    0.043000   -0.002000
   -0.001000    0.050000    0.001000
   -0.002000    0.042000    0.014000
   -0.012000    0.000000    0.008000
   -0.013000   -0.007000   -0.013000
   -0.031000    0.001000    0.064000
   -0.008000    0.010000   -0.004000
vibration   63
   -0.008000   -0.002000   -0.003000
    0.001000   -0.011000    0.029000
    0.044000    0.374000   -0.115000
    0.034000   -0.010000    0.030000
    0.027000   -0.030000    0.021000
    0.030000   -0.027000    0.005000
    0.062000   -0.028000    0.040000
   -0.042000    0.014000    0.027000
   -0.074000   -0.003000    0.056000
   -0.009000   -0.017000   -0.002000
   -0.063000   -0.011000    0.040000
   -0.008000   -0.031000   -0.022000
    0.008000    0.002000   -0.029000
   -0.005000   -0.065000   -0.075000
   -0.000000    0.008000   -0.027000
   -0.002000    0.005000    0.008000
   -0.123000    0.216000    0.200000
    0.011000    0.075000    0.068000
    0.012000   -0.026000   -0.024000
    0.001000   -0.068000   -0.067000
    0.009000    0.017000    0.015000
    0.006000    0.079000    0.099000
   -0.004000   -0.034000   -0.047000
    0.030000    0.133000    0.096000
   -0.023000   -0.015000    0.036000
    0.023000    0.114000    0.218000
   -0.014000   -0.056000   -0.022000
    0.001000    0.002000    0.002000
    0.005000    0.009000    0.010000
   -0.021000   -0.194000    0.002000
    0.006000    0.043000    0.010000
   -0.018000   -0.242000   -0.033000
   -0.001000    0.001000    0.005000
   -0.018000   -0.197000   -0.024000
   -0.005000    0.038000    0.008000
   -0.014000   -0.046000   -0.009000
   -0.008000   -0.069000   -0.014000
    0.044000   -0.098000   -0.042000
    0.001000   -0.001000   -0.001000
   -0.000000   -0.010000   -0.005000
   -0.005000   -0.011000   -0.010000
   -0.005000   -0.001000   -0.001000
   -0.005000   -0.017000   -0.016000
   -0.005000    0.002000    0.000000
    0.005000   -0.004000    0.008000
   -0.020000    0.010000    0.010000
    0.005000    0.001000    0.009000
    0.007000    0.007000   -0.006000
    0.009000    0.015000   -0.012000
    0.001000    0.005000   -0.004000
    0.002000    0.010000   -0.010000
    0.023000   -0.007000   -0.077000
    0.276000   -0.303000   -0.439000
    0.052000   -0.049000   -0.088000
   -0.004000    0.026000   -0.013000
    0.026000    0.051000    0.012000
   -0.020000    0.021000    0.028000
   -0.014000    0.005000    0.004000
    0.044000   -0.073000   -0.059000
   -0.022000    0.029000    0.002000
vibration   64
   -0.003000   -0.002000   -0.003000
   -0.001000    0.002000    0.004000
   -0.008000    0.020000   -0.028000
    0.035000   -0.011000    0.028000
    0.038000   -0.024000    0.037000
    0.021000   -0.015000    0.019000
    0.043000   -0.023000    0.040000
   -0.033000    0.008000    0.022000
   -0.043000    0.008000    0.026000
   -0.036000    0.007000    0.020000
   -0.033000    0.007000    0.020000
   -0.007000   -0.029000   -0.025000
   -0.004000   -0.020000   -0.025000
   -0.009000   -0.038000   -0.038000
   -0.008000   -0.025000   -0.030000
    0.001000    0.001000    0.001000
   -0.018000    0.071000    0.006000
    0.007000    0.012000   -0.001000
    0.026000    0.019000    0.024000
    0.013000   -0.311000   -0.215000
    0.034000    0.047000    0.050000
    0.005000   -0.291000   -0.197000
    0.004000    0.013000   -0.001000
    0.003000   -0.294000   -0.280000
   -0.016000    0.019000    0.063000
    0.002000   -0.111000   -0.018000
   -0.039000   -0.095000   -0.058000
   -0.049000   -0.180000   -0.052000
   -0.026000    0.064000   -0.026000
    0.040000    0.340000   -0.059000
   -0.011000   -0.094000    0.005000
    0.002000   -0.013000    0.017000
    0.043000    0.095000   -0.001000
    0.015000   -0.033000   -0.064000
    0.024000   -0.040000   -0.023000
   -0.016000   -0.420000   -0.095000
    0.019000    0.180000    0.041000
   -0.046000    0.104000    0.101000
   -0.001000    0.003000    0.001000
   -0.003000   -0.037000   -0.023000
    0.002000   -0.037000   -0.016000
    0.003000   -0.054000   -0.029000
    0.000000   -0.035000   -0.011000
   -0.045000    0.020000    0.009000
   -0.067000    0.028000    0.000000
   -0.032000    0.010000   -0.001000
   -0.055000    0.020000   -0.001000
    0.024000    0.029000   -0.022000
    0.023000    0.029000   -0.030000
    0.021000    0.022000   -0.023000
    0.032000    0.036000   -0.034000
   -0.001000    0.022000   -0.036000
    0.017000   -0.009000   -0.051000
    0.020000    0.010000   -0.030000
   -0.006000    0.079000    0.044000
   -0.000000   -0.078000    0.011000
    0.035000   -0.042000    0.015000
    0.037000   -0.053000    0.037000
    0.006000   -0.025000    0.001000
    0.019000   -0.029000   -0.023000
vibration   65
   -0.001000    0.002000   -0.001000
   -0.006000   -0.001000   -0.005000
   -0.009000   -0.067000    0.031000
    0.080000   -0.024000    0.062000
    0.094000   -0.048000    0.092000
    0.047000   -0.026000    0.049000
    0.091000   -0.048000    0.088000
   -0.084000    0.022000    0.055000
   -0.100000    0.021000    0.064000
   -0.086000    0.021000    0.057000
   -0.090000    0.021000    0.060000
   -0.017000   -0.076000   -0.070000
   -0.023000   -0.090000   -0.070000
   -0.020000   -0.071000   -0.057000
   -0.027000   -0.102000   -0.079000
    0.006000    0.010000   -0.007000
    0.013000    0.059000   -0.075000
    0.016000   -0.071000   -0.068000
    0.079000    0.009000    0.004000
    0.101000    0.246000    0.185000
    0.048000   -0.060000   -0.031000
    0.033000    0.027000    0.142000
   -0.004000    0.047000    0.012000
    0.027000    0.089000    0.044000
   -0.047000   -0.073000    0.029000
    0.005000   -0.198000    0.000000
   -0.048000    0.082000    0.111000
   -0.077000    0.124000   -0.017000
   -0.068000   -0.014000   -0.088000
    0.006000   -0.081000   -0.201000
    0.002000    0.026000    0.044000
    0.038000    0.095000    0.057000
    0.067000   -0.056000   -0.035000
    0.052000    0.131000   -0.085000
    0.073000    0.003000   -0.015000
    0.088000    0.246000    0.053000
    0.004000   -0.067000   -0.012000
    0.015000   -0.016000    0.133000
    0.009000    0.002000    0.016000
   -0.009000   -0.125000   -0.070000
   -0.010000   -0.131000   -0.075000
   -0.009000   -0.126000   -0.073000
   -0.015000   -0.142000   -0.080000
   -0.129000    0.057000    0.027000
   -0.173000    0.069000    0.017000
   -0.119000    0.045000    0.015000
   -0.145000    0.058000    0.016000
    0.082000    0.094000   -0.071000
    0.085000    0.117000   -0.116000
    0.043000    0.062000   -0.063000
    0.093000    0.125000   -0.123000
    0.011000    0.075000   -0.047000
   -0.029000    0.117000    0.017000
    0.002000    0.045000   -0.031000
   -0.067000   -0.057000   -0.011000
    0.027000    0.009000    0.066000
    0.046000   -0.048000    0.109000
    0.048000   -0.071000    0.094000
   -0.005000   -0.020000    0.026000
   -0.011000    0.009000   -0.047000
vibration   66
    0.002000   -0.002000    0.008000
   -0.004000   -0.002000   -0.014000
    0.014000   -0.050000    0.070000
    0.118000   -0.028000    0.085000
    0.143000   -0.075000    0.140000
    0.045000   -0.032000    0.053000
    0.138000   -0.075000    0.135000
   -0.138000    0.045000    0.087000
   -0.186000    0.018000    0.135000
   -0.079000    0.003000    0.061000
   -0.184000    0.019000    0.129000
   -0.026000   -0.118000   -0.120000
   -0.050000   -0.190000   -0.122000
   -0.020000   -0.076000   -0.038000
   -0.047000   -0.202000   -0.128000
    0.021000    0.045000   -0.026000
    0.009000    0.039000   -0.081000
   -0.031000   -0.076000   -0.002000
    0.004000   -0.017000    0.043000
   -0.059000    0.148000    0.064000
    0.099000   -0.042000   -0.001000
    0.080000   -0.065000    0.060000
   -0.011000    0.086000   -0.043000
   -0.046000    0.013000   -0.098000
   -0.063000   -0.031000    0.021000
    0.014000   -0.188000   -0.003000
   -0.058000    0.026000    0.068000
    0.052000   -0.031000    0.020000
    0.051000    0.000000    0.022000
   -0.008000    0.038000    0.106000
    0.003000   -0.005000   -0.080000
    0.040000    0.048000   -0.066000
   -0.082000    0.012000    0.030000
   -0.064000    0.022000    0.072000
    0.015000   -0.020000    0.039000
    0.074000   -0.036000   -0.047000
    0.036000    0.016000    0.045000
   -0.000000    0.009000   -0.073000
   -0.023000    0.001000   -0.040000
    0.005000    0.127000    0.064000
    0.021000    0.149000    0.105000
    0.009000    0.072000    0.056000
    0.020000    0.151000    0.107000
    0.126000   -0.056000   -0.033000
    0.195000   -0.083000   -0.001000
    0.065000   -0.025000    0.008000
    0.176000   -0.070000   -0.001000
   -0.075000   -0.081000    0.055000
   -0.076000   -0.105000    0.107000
   -0.023000   -0.037000    0.043000
   -0.086000   -0.117000    0.116000
    0.048000    0.113000   -0.050000
    0.034000    0.152000   -0.049000
   -0.001000    0.022000   -0.012000
   -0.005000   -0.004000   -0.021000
   -0.007000   -0.011000   -0.016000
   -0.066000    0.026000   -0.088000
   -0.065000    0.014000   -0.120000
   -0.016000   -0.010000    0.014000
    0.010000    0.003000    0.016000
vibration   67
    0.011000    0.001000    0.002000
    0.000000    0.001000   -0.004000
   -0.032000   -0.047000   -0.062000
    0.035000    0.001000    0.018000
    0.041000    0.019000    0.018000
    0.061000    0.003000    0.031000
    0.045000    0.011000    0.006000
   -0.112000    0.053000    0.063000
   -0.176000   -0.018000    0.165000
    0.060000   -0.051000   -0.001000
   -0.228000   -0.015000    0.177000
   -0.017000   -0.086000   -0.113000
   -0.070000   -0.261000   -0.121000
    0.015000    0.018000    0.088000
   -0.042000   -0.243000   -0.098000
    0.036000    0.072000   -0.037000
   -0.021000   -0.141000    0.041000
   -0.002000    0.025000    0.052000
   -0.010000    0.011000   -0.000000
   -0.012000   -0.179000   -0.128000
   -0.030000    0.022000    0.025000
   -0.032000   -0.043000   -0.045000
   -0.012000   -0.034000   -0.014000
   -0.066000    0.056000    0.082000
    0.036000    0.048000   -0.068000
   -0.024000    0.241000    0.005000
    0.068000   -0.025000   -0.051000
    0.041000   -0.012000    0.001000
    0.010000   -0.010000    0.044000
   -0.017000    0.001000    0.085000
   -0.006000   -0.001000    0.022000
   -0.050000   -0.035000    0.012000
    0.001000    0.008000    0.000000
   -0.001000   -0.056000    0.002000
   -0.034000    0.012000   -0.006000
   -0.067000   -0.043000    0.018000
   -0.019000    0.005000   -0.042000
   -0.010000   -0.024000   -0.070000
    0.035000   -0.003000    0.054000
    0.001000   -0.092000   -0.035000
   -0.030000   -0.132000   -0.117000
   -0.005000    0.029000   -0.014000
   -0.019000   -0.115000   -0.112000
   -0.084000    0.039000    0.034000
   -0.168000    0.079000   -0.021000
    0.030000   -0.008000   -0.037000
   -0.171000    0.066000   -0.023000
    0.033000    0.031000   -0.014000
    0.035000    0.043000   -0.036000
    0.006000    0.009000   -0.006000
    0.042000    0.050000   -0.045000
    0.206000    0.060000    0.094000
    0.240000    0.113000   -0.041000
   -0.163000   -0.088000    0.053000
    0.054000    0.004000    0.012000
   -0.067000    0.020000   -0.048000
    0.094000    0.040000    0.013000
    0.081000    0.142000    0.119000
   -0.053000    0.084000   -0.083000
   -0.014000   -0.021000    0.049000
vibration   68
   -0.003000    0.003000   -0.008000
    0.017000   -0.001000    0.017000
   -0.059000   -0.015000   -0.185000
   -0.016000    0.004000   -0.011000
   -0.026000    0.040000   -0.042000
    0.050000    0.006000    0.018000
   -0.017000    0.036000   -0.045000
   -0.023000    0.014000    0.012000
   -0.040000   -0.011000    0.046000
    0.038000   -0.021000   -0.008000
   -0.064000   -0.011000    0.053000
   -0.003000   -0.019000   -0.027000
   -0.020000   -0.077000   -0.030000
    0.010000    0.014000    0.037000
   -0.009000   -0.065000   -0.019000
    0.011000    0.016000   -0.005000
   -0.017000   -0.063000    0.047000
    0.025000    0.037000   -0.015000
    0.058000    0.038000   -0.012000
    0.118000   -0.244000   -0.123000
   -0.038000    0.020000    0.023000
   -0.046000   -0.064000   -0.032000
   -0.001000   -0.066000    0.019000
   -0.002000    0.073000    0.146000
    0.035000    0.003000   -0.037000
    0.001000    0.206000    0.092000
    0.019000    0.004000   -0.024000
   -0.075000    0.046000   -0.016000
   -0.057000    0.007000   -0.079000
    0.016000   -0.002000   -0.182000
    0.013000    0.006000    0.042000
    0.054000   -0.034000    0.041000
    0.057000   -0.015000   -0.009000
    0.057000    0.006000   -0.011000
   -0.023000    0.012000   -0.027000
   -0.056000    0.051000    0.031000
   -0.014000   -0.027000    0.007000
    0.023000    0.045000    0.184000
   -0.056000    0.002000   -0.078000
   -0.006000    0.115000    0.035000
    0.048000    0.180000    0.174000
    0.005000   -0.090000   -0.001000
    0.028000    0.150000    0.164000
    0.103000   -0.049000   -0.052000
    0.237000   -0.117000    0.043000
   -0.094000    0.029000    0.071000
    0.252000   -0.095000    0.047000
   -0.023000   -0.017000   -0.001000
   -0.025000   -0.019000   -0.003000
   -0.022000   -0.013000   -0.002000
   -0.036000   -0.025000    0.013000
    0.109000    0.005000    0.064000
    0.144000    0.002000   -0.018000
   -0.118000   -0.045000    0.006000
   -0.030000   -0.015000    0.031000
    0.172000   -0.024000    0.078000
   -0.168000   -0.107000    0.030000
   -0.142000   -0.293000   -0.161000
   -0.023000    0.045000   -0.052000
    0.029000    0.046000   -0.110000
vibration   69
   -0.003000   -0.001000   -0.002000
   -0.003000    0.001000   -0.001000
    0.014000    0.004000    0.044000
    0.004000    0.001000    0.001000
    0.005000   -0.003000    0.004000
   -0.002000    0.000000   -0.003000
    0.006000   -0.003000    0.005000
   -0.009000    0.006000    0.004000
   -0.018000   -0.003000    0.017000
    0.013000   -0.008000   -0.006000
   -0.022000   -0.003000    0.017000
   -0.001000   -0.005000   -0.009000
   -0.007000   -0.023000   -0.010000
    0.002000    0.006000    0.012000
   -0.004000   -0.022000   -0.008000
    0.004000    0.008000   -0.004000
   -0.009000   -0.015000    0.010000
    0.001000    0.037000    0.042000
   -0.015000   -0.047000   -0.038000
   -0.014000    0.276000    0.179000
   -0.014000   -0.016000   -0.023000
   -0.000000    0.145000    0.098000
   -0.001000    0.017000    0.013000
   -0.008000   -0.096000   -0.088000
    0.007000    0.047000    0.030000
   -0.003000   -0.185000   -0.194000
    0.008000   -0.037000   -0.034000
    0.001000   -0.072000   -0.015000
    0.003000    0.082000    0.013000
   -0.024000   -0.452000   -0.053000
    0.007000    0.049000    0.016000
   -0.013000   -0.275000   -0.032000
   -0.009000   -0.053000   -0.000000
    0.032000    0.287000    0.082000
   -0.035000   -0.100000   -0.022000
   -0.001000    0.554000    0.153000
    0.006000    0.091000    0.003000
   -0.017000    0.020000    0.011000
    0.001000   -0.000000    0.003000
    0.000000   -0.003000   -0.001000
   -0.001000   -0.005000   -0.004000
   -0.000000    0.001000    0.000000
   -0.001000   -0.004000   -0.004000
   -0.001000    0.000000    0.002000
   -0.006000    0.003000   -0.002000
    0.005000   -0.004000   -0.002000
   -0.005000    0.001000   -0.001000
    0.004000    0.004000   -0.002000
    0.004000    0.007000   -0.013000
   -0.008000   -0.007000    0.002000
    0.006000    0.011000   -0.013000
    0.011000    0.002000    0.006000
    0.021000    0.003000   -0.022000
    0.017000   -0.013000    0.003000
    0.018000    0.027000    0.016000
    0.044000   -0.024000   -0.013000
   -0.008000   -0.011000    0.004000
   -0.002000   -0.041000    0.002000
   -0.007000    0.000000   -0.006000
   -0.001000   -0.003000   -0.012000
vibration   70
   -0.002000   -0.001000    0.004000
    0.005000    0.000000    0.001000
   -0.019000   -0.009000   -0.059000
    0.000000    0.001000   -0.001000
    0.000000    0.004000   -0.002000
    0.005000    0.001000    0.001000
    0.001000    0.003000   -0.003000
   -0.009000    0.007000    0.004000
   -0.020000   -0.004000    0.020000
    0.017000   -0.010000   -0.007000
   -0.026000   -0.005000    0.020000
   -0.001000   -0.005000   -0.011000
   -0.009000   -0.029000   -0.011000
    0.003000    0.010000    0.018000
   -0.004000   -0.027000   -0.009000
    0.006000    0.009000   -0.004000
   -0.013000   -0.022000    0.015000
    0.008000    0.060000    0.052000
   -0.004000   -0.070000   -0.075000
    0.015000    0.473000    0.311000
   -0.022000   -0.024000   -0.040000
    0.004000    0.219000    0.122000
    0.014000    0.022000    0.063000
    0.027000   -0.258000   -0.195000
    0.015000    0.048000    0.048000
   -0.041000   -0.283000   -0.324000
    0.005000   -0.038000   -0.046000
   -0.002000    0.032000   -0.003000
   -0.011000   -0.035000    0.001000
    0.035000    0.250000   -0.000000
   -0.014000   -0.047000    0.023000
   -0.016000    0.226000    0.061000
    0.014000    0.030000   -0.005000
   -0.013000   -0.139000   -0.061000
    0.001000    0.063000   -0.001000
   -0.037000   -0.332000   -0.085000
   -0.011000   -0.046000   -0.008000
    0.011000   -0.006000    0.015000
   -0.005000   -0.000000   -0.007000
   -0.001000    0.009000    0.002000
    0.004000    0.015000    0.015000
   -0.000000   -0.011000   -0.002000
    0.002000    0.012000    0.014000
    0.007000   -0.003000   -0.005000
    0.021000   -0.011000    0.005000
   -0.014000    0.006000    0.008000
    0.022000   -0.008000    0.006000
   -0.000000   -0.000000   -0.001000
   -0.000000    0.001000   -0.003000
   -0.002000   -0.000000   -0.001000
   -0.002000   -0.000000   -0.001000
    0.023000   -0.000000    0.014000
    0.028000    0.007000   -0.006000
    0.015000   -0.022000    0.001000
    0.001000    0.022000   -0.035000
   -0.000000    0.011000    0.014000
   -0.015000   -0.009000    0.006000
   -0.014000   -0.014000   -0.012000
   -0.012000    0.003000   -0.011000
    0.004000    0.008000   -0.007000
vibration   71
   -0.000000   -0.000000   -0.007000
   -0.053000    0.004000   -0.033000
    0.245000    0.112000    0.729000
    0.024000    0.005000    0.010000
    0.035000   -0.045000    0.046000
   -0.059000   -0.002000   -0.037000
    0.038000   -0.041000    0.056000
   -0.014000    0.013000    0.006000
   -0.041000   -0.004000    0.034000
    0.025000   -0.017000   -0.019000
   -0.036000   -0.007000    0.024000
   -0.001000   -0.008000   -0.017000
   -0.010000   -0.027000   -0.014000
   -0.002000    0.009000    0.013000
   -0.009000   -0.035000   -0.020000
    0.009000    0.024000   -0.013000
   -0.003000   -0.016000    0.008000
   -0.006000   -0.042000    0.023000
   -0.063000   -0.003000    0.021000
   -0.112000   -0.001000   -0.038000
   -0.018000    0.012000   -0.006000
   -0.014000   -0.008000   -0.061000
   -0.009000    0.027000   -0.028000
   -0.033000    0.017000   -0.033000
    0.010000    0.023000   -0.038000
   -0.012000    0.072000   -0.034000
    0.034000   -0.003000    0.002000
    0.033000    0.021000    0.012000
    0.028000   -0.028000    0.027000
    0.011000    0.096000    0.076000
    0.013000   -0.012000   -0.003000
    0.055000    0.047000    0.014000
   -0.065000    0.011000    0.050000
   -0.043000   -0.120000    0.121000
   -0.093000    0.035000    0.010000
   -0.161000   -0.133000    0.035000
    0.006000   -0.033000   -0.079000
   -0.057000    0.069000    0.034000
    0.015000   -0.003000    0.046000
    0.002000   -0.035000   -0.005000
   -0.013000   -0.055000   -0.047000
   -0.003000    0.028000    0.007000
   -0.010000   -0.049000   -0.049000
   -0.011000    0.005000    0.021000
   -0.067000    0.031000   -0.015000
    0.060000   -0.034000   -0.024000
   -0.059000    0.018000   -0.016000
    0.036000    0.033000   -0.006000
    0.028000    0.052000   -0.095000
   -0.068000   -0.066000    0.022000
    0.048000    0.088000   -0.105000
   -0.040000   -0.004000   -0.018000
    0.005000   -0.019000   -0.134000
    0.073000    0.007000    0.042000
    0.041000   -0.028000    0.037000
    0.174000    0.028000   -0.064000
   -0.049000   -0.043000    0.008000
   -0.022000   -0.200000   -0.021000
    0.001000   -0.014000    0.010000
   -0.010000   -0.010000   -0.040000
vibration   72
   -0.010000    0.005000   -0.005000
    0.045000   -0.006000    0.042000
   -0.208000   -0.100000   -0.604000
   -0.050000   -0.012000   -0.018000
   -0.077000    0.085000   -0.097000
    0.117000   -0.003000    0.068000
   -0.071000    0.075000   -0.108000
    0.033000   -0.031000   -0.013000
    0.091000    0.009000   -0.077000
   -0.063000    0.037000    0.042000
    0.086000    0.015000   -0.059000
    0.001000    0.015000    0.042000
    0.029000    0.086000    0.037000
   -0.003000   -0.042000   -0.058000
    0.022000    0.098000    0.045000
   -0.022000   -0.059000    0.035000
    0.014000    0.032000   -0.027000
   -0.031000    0.079000   -0.020000
    0.046000   -0.042000    0.010000
    0.057000    0.083000    0.097000
    0.116000   -0.047000    0.035000
    0.084000   -0.063000    0.175000
   -0.032000    0.057000   -0.049000
   -0.109000   -0.002000   -0.079000
   -0.061000   -0.008000    0.041000
   -0.010000   -0.125000    0.011000
   -0.024000   -0.039000    0.013000
    0.009000    0.012000    0.044000
    0.065000   -0.016000    0.017000
    0.023000    0.038000    0.080000
    0.030000    0.007000   -0.100000
    0.120000    0.033000   -0.082000
   -0.114000    0.004000    0.067000
   -0.075000   -0.064000    0.171000
   -0.021000    0.005000    0.048000
   -0.017000   -0.066000    0.009000
    0.035000   -0.019000   -0.056000
   -0.045000    0.057000   -0.005000
    0.026000   -0.002000    0.055000
    0.004000   -0.043000   -0.007000
   -0.018000   -0.067000   -0.060000
   -0.004000    0.043000    0.010000
   -0.012000   -0.061000   -0.060000
   -0.019000    0.011000    0.027000
   -0.099000    0.045000   -0.018000
    0.079000   -0.041000   -0.035000
   -0.080000    0.022000   -0.024000
    0.032000    0.027000    0.002000
    0.023000    0.042000   -0.081000
   -0.068000   -0.067000    0.029000
    0.044000    0.080000   -0.095000
    0.052000    0.019000    0.017000
    0.028000    0.002000    0.114000
   -0.136000    0.012000   -0.102000
   -0.007000   -0.046000    0.110000
    0.120000    0.023000   -0.090000
   -0.026000   -0.023000   -0.016000
   -0.025000   -0.018000    0.039000
    0.010000    0.019000   -0.006000
   -0.008000   -0.014000   -0.014000
vibration   73
   -0.027000    0.001000    0.006000
    0.060000   -0.004000    0.042000
   -0.281000   -0.172000   -0.798000
    0.053000    0.007000    0.019000
    0.087000   -0.083000    0.107000
   -0.107000    0.007000   -0.051000
    0.057000   -0.069000    0.104000
   -0.023000    0.020000    0.007000
   -0.053000   -0.006000    0.046000
    0.037000   -0.020000   -0.023000
   -0.061000   -0.003000    0.043000
   -0.000000   -0.002000   -0.031000
   -0.026000   -0.078000   -0.030000
    0.007000    0.056000    0.070000
   -0.015000   -0.080000   -0.026000
    0.012000    0.046000   -0.035000
   -0.006000    0.002000    0.004000
    0.015000   -0.053000    0.009000
   -0.035000    0.022000   -0.001000
   -0.051000   -0.043000   -0.058000
   -0.069000    0.029000   -0.024000
   -0.050000    0.039000   -0.107000
    0.016000   -0.026000    0.023000
    0.059000    0.002000    0.034000
    0.034000    0.007000   -0.027000
    0.007000    0.075000   -0.009000
    0.014000    0.025000   -0.002000
    0.014000   -0.003000    0.002000
    0.020000   -0.008000    0.027000
    0.000000   -0.005000    0.055000
   -0.001000   -0.001000    0.001000
   -0.003000    0.002000    0.003000
   -0.029000   -0.001000    0.017000
   -0.020000   -0.005000    0.040000
   -0.024000    0.001000    0.002000
   -0.035000    0.002000    0.014000
    0.005000    0.002000   -0.022000
   -0.005000    0.018000    0.005000
    0.010000   -0.003000    0.024000
    0.001000   -0.016000   -0.002000
   -0.006000   -0.023000   -0.020000
   -0.004000    0.016000    0.005000
   -0.004000   -0.023000   -0.020000
   -0.005000    0.004000    0.010000
   -0.034000    0.014000   -0.004000
    0.026000   -0.015000   -0.010000
   -0.023000    0.005000   -0.007000
    0.018000    0.015000    0.000000
    0.014000    0.028000   -0.052000
   -0.046000   -0.041000    0.019000
    0.021000    0.047000   -0.057000
   -0.056000   -0.018000   -0.028000
   -0.138000    0.044000    0.120000
    0.110000   -0.014000    0.061000
   -0.003000    0.008000   -0.039000
    0.048000    0.006000   -0.033000
   -0.031000   -0.022000   -0.002000
   -0.037000    0.017000    0.023000
    0.003000   -0.016000    0.017000
    0.006000    0.006000   -0.011000
vibration   74
    0.008000   -0.014000    0.052000
   -0.015000    0.001000   -0.032000
    0.067000    0.004000    0.197000
   -0.048000   -0.014000   -0.013000
   -0.080000    0.089000   -0.101000
    0.130000   -0.008000    0.073000
   -0.058000    0.074000   -0.108000
    0.015000   -0.018000   -0.003000
    0.045000    0.005000   -0.038000
   -0.040000    0.021000    0.029000
    0.047000    0.006000   -0.032000
   -0.001000   -0.001000    0.021000
    0.017000    0.048000    0.019000
   -0.004000   -0.042000   -0.048000
    0.011000    0.053000    0.020000
   -0.009000   -0.041000    0.031000
   -0.003000   -0.005000   -0.017000
    0.014000   -0.005000   -0.046000
    0.101000    0.059000   -0.032000
    0.160000   -0.118000   -0.080000
    0.014000    0.004000   -0.007000
    0.035000    0.032000   -0.043000
    0.070000   -0.113000    0.108000
    0.251000   -0.023000    0.150000
   -0.037000   -0.111000    0.112000
    0.040000   -0.148000    0.220000
   -0.098000    0.082000    0.007000
    0.045000   -0.050000   -0.041000
    0.083000   -0.029000    0.156000
    0.003000   -0.069000    0.269000
   -0.042000   -0.005000    0.075000
   -0.173000   -0.031000    0.059000
   -0.079000    0.004000    0.015000
   -0.098000    0.029000   -0.021000
   -0.033000   -0.012000   -0.010000
   -0.022000    0.056000   -0.009000
    0.019000    0.028000   -0.015000
   -0.023000    0.041000   -0.004000
    0.013000    0.001000    0.057000
   -0.001000   -0.036000   -0.006000
   -0.007000   -0.061000   -0.045000
   -0.000000    0.015000    0.002000
   -0.005000   -0.036000   -0.034000
    0.005000    0.002000    0.027000
   -0.079000    0.037000   -0.023000
    0.112000   -0.058000   -0.040000
   -0.058000    0.011000   -0.030000
    0.034000    0.033000    0.009000
    0.012000    0.025000   -0.093000
   -0.087000   -0.101000    0.037000
    0.068000    0.109000   -0.131000
    0.071000    0.031000    0.023000
    0.082000    0.038000   -0.004000
   -0.071000    0.028000   -0.031000
   -0.080000    0.175000   -0.426000
    0.086000    0.006000   -0.057000
   -0.062000   -0.025000   -0.021000
   -0.052000   -0.095000   -0.038000
   -0.022000    0.011000   -0.016000
    0.006000    0.001000   -0.018000
vibration   75
    0.013000    0.003000   -0.013000
   -0.028000    0.003000   -0.012000
    0.098000    0.060000    0.303000
    0.010000    0.010000    0.007000
   -0.002000   -0.016000   -0.003000
   -0.025000   -0.004000   -0.030000
    0.049000   -0.026000    0.035000
   -0.001000    0.025000   -0.005000
   -0.061000   -0.019000    0.062000
    0.100000   -0.047000   -0.064000
   -0.055000   -0.031000    0.038000
   -0.006000   -0.011000   -0.024000
   -0.012000   -0.063000   -0.038000
    0.010000    0.010000    0.020000
   -0.002000   -0.036000   -0.009000
    0.008000    0.036000   -0.008000
   -0.025000   -0.033000    0.046000
    0.063000    0.021000   -0.021000
    0.149000    0.058000   -0.096000
    0.302000   -0.045000    0.034000
   -0.143000    0.027000   -0.030000
   -0.132000    0.082000   -0.006000
    0.042000   -0.122000    0.139000
    0.111000   -0.129000    0.115000
    0.103000    0.038000   -0.030000
    0.069000    0.010000   -0.097000
   -0.141000    0.028000   -0.053000
   -0.171000   -0.001000    0.090000
    0.082000    0.003000   -0.017000
    0.080000   -0.003000   -0.030000
    0.052000    0.037000   -0.238000
    0.184000    0.006000   -0.228000
   -0.126000    0.002000    0.053000
   -0.102000    0.014000    0.098000
    0.183000   -0.040000    0.109000
    0.330000   -0.029000   -0.076000
    0.062000   -0.009000    0.038000
   -0.038000    0.017000   -0.040000
    0.006000    0.007000    0.012000
   -0.003000   -0.015000   -0.001000
   -0.001000   -0.044000   -0.037000
    0.010000    0.016000   -0.002000
    0.003000    0.003000   -0.015000
    0.003000    0.001000    0.019000
   -0.056000    0.031000   -0.025000
    0.088000   -0.038000   -0.035000
   -0.054000    0.012000   -0.030000
   -0.011000   -0.001000   -0.001000
   -0.015000   -0.035000    0.047000
    0.044000    0.029000   -0.020000
    0.013000   -0.019000    0.026000
    0.005000   -0.028000    0.023000
    0.028000   -0.021000   -0.049000
    0.057000   -0.023000    0.038000
   -0.248000   -0.006000    0.110000
    0.032000    0.004000   -0.028000
    0.039000    0.033000   -0.031000
    0.042000    0.032000    0.016000
   -0.023000   -0.005000   -0.017000
   -0.032000   -0.030000    0.014000
vibration   76
    0.001000    0.000000   -0.001000
   -0.002000   -0.000000   -0.000000
    0.012000    0.019000    0.024000
    0.016000   -0.020000   -0.043000
    0.147000   -0.019000    0.169000
   -0.072000    0.055000    0.036000
   -0.195000    0.061000   -0.069000
   -0.064000   -0.032000    0.043000
    0.071000    0.048000   -0.082000
   -0.239000    0.107000    0.165000
    0.007000    0.091000    0.005000
    0.041000    0.061000    0.011000
   -0.047000    0.015000    0.100000
    0.001000    0.183000    0.196000
   -0.042000   -0.132000   -0.043000
    0.034000   -0.037000   -0.045000
   -0.001000    0.003000    0.006000
   -0.000000    0.002000    0.001000
    0.001000   -0.001000   -0.001000
    0.002000    0.001000    0.002000
   -0.001000   -0.000000    0.000000
   -0.001000    0.002000    0.004000
   -0.001000    0.000000   -0.001000
   -0.006000    0.001000    0.001000
    0.002000    0.003000   -0.002000
   -0.000000    0.001000   -0.008000
    0.001000   -0.002000   -0.001000
   -0.004000    0.000000    0.001000
   -0.004000    0.002000   -0.006000
   -0.001000   -0.003000   -0.011000
    0.000000    0.000000   -0.003000
    0.000000    0.004000   -0.003000
    0.007000   -0.001000   -0.004000
    0.006000    0.006000   -0.006000
    0.007000   -0.000000    0.000000
    0.011000   -0.001000   -0.004000
   -0.002000    0.000000    0.008000
    0.008000   -0.006000   -0.005000
   -0.020000    0.084000    0.026000
   -0.040000   -0.051000   -0.095000
    0.087000   -0.007000    0.104000
    0.004000   -0.420000   -0.176000
    0.031000    0.018000    0.145000
    0.085000    0.011000    0.026000
   -0.207000    0.055000   -0.015000
    0.216000   -0.168000   -0.078000
    0.107000   -0.120000   -0.107000
   -0.037000    0.022000    0.063000
   -0.141000   -0.227000    0.045000
   -0.055000   -0.189000    0.027000
    0.179000    0.135000   -0.186000
    0.002000   -0.007000   -0.005000
    0.016000   -0.022000   -0.028000
   -0.002000   -0.003000   -0.000000
    0.000000   -0.003000    0.010000
   -0.014000   -0.002000    0.006000
   -0.012000    0.010000   -0.000000
   -0.012000    0.007000   -0.011000
    0.003000   -0.000000   -0.001000
    0.005000    0.005000    0.001000
vibration   77
    0.000000   -0.000000    0.000000
   -0.002000   -0.000000   -0.000000
    0.009000    0.015000    0.021000
    0.018000   -0.027000   -0.052000
    0.182000   -0.016000    0.208000
   -0.075000    0.065000    0.051000
   -0.245000    0.082000   -0.093000
   -0.088000   -0.045000    0.052000
    0.129000    0.058000   -0.121000
   -0.315000    0.148000    0.233000
   -0.008000    0.134000    0.027000
    0.059000    0.086000    0.015000
   -0.068000    0.025000    0.145000
   -0.002000    0.259000    0.275000
   -0.063000   -0.190000   -0.065000
    0.044000   -0.052000   -0.062000
   -0.003000    0.003000    0.007000
    0.001000    0.001000   -0.002000
    0.007000    0.003000   -0.004000
    0.013000   -0.003000   -0.000000
   -0.002000    0.000000   -0.000000
   -0.002000    0.001000    0.002000
    0.002000   -0.005000    0.006000
    0.007000   -0.005000    0.005000
    0.001000   -0.001000    0.002000
    0.002000   -0.004000    0.001000
   -0.006000    0.002000   -0.001000
   -0.003000   -0.001000    0.002000
    0.005000   -0.002000    0.004000
    0.004000    0.002000    0.007000
    0.002000    0.001000   -0.005000
    0.006000   -0.003000   -0.004000
   -0.009000    0.001000    0.004000
   -0.008000   -0.005000    0.007000
    0.001000   -0.001000    0.003000
    0.002000   -0.000000    0.001000
    0.004000   -0.000000   -0.005000
   -0.008000    0.005000    0.003000
    0.011000   -0.063000   -0.018000
    0.030000    0.037000    0.071000
   -0.066000    0.005000   -0.079000
   -0.003000    0.315000    0.132000
   -0.024000   -0.015000   -0.109000
   -0.060000   -0.015000   -0.017000
    0.176000   -0.041000   -0.001000
   -0.137000    0.127000    0.051000
   -0.102000    0.106000    0.081000
    0.023000   -0.009000   -0.050000
    0.092000    0.142000   -0.012000
    0.068000    0.148000   -0.038000
   -0.111000   -0.094000    0.132000
    0.005000   -0.008000   -0.006000
    0.022000   -0.026000   -0.032000
   -0.003000   -0.001000   -0.002000
   -0.009000    0.003000   -0.005000
    0.013000    0.002000   -0.005000
    0.012000   -0.006000   -0.000000
    0.012000   -0.005000    0.008000
    0.002000   -0.001000   -0.002000
   -0.006000   -0.006000   -0.000000
vibration   78
   -0.000000   -0.000000    0.000000
    0.002000   -0.000000    0.001000
   -0.011000   -0.013000   -0.024000
   -0.060000    0.093000   -0.097000
   -0.040000   -0.129000    0.024000
   -0.434000    0.069000   -0.306000
   -0.022000   -0.104000    0.105000
    0.004000   -0.004000    0.093000
   -0.280000    0.115000    0.036000
   -0.267000    0.044000    0.021000
    0.256000   -0.060000   -0.262000
    0.035000   -0.099000   -0.002000
    0.021000    0.295000    0.157000
   -0.149000   -0.194000   -0.262000
   -0.102000   -0.060000   -0.230000
    0.090000    0.004000    0.062000
    0.004000   -0.001000    0.003000
    0.000000   -0.000000    0.002000
    0.002000    0.001000   -0.002000
    0.003000   -0.000000   -0.002000
   -0.004000    0.001000   -0.002000
   -0.003000    0.007000    0.001000
    0.000000   -0.003000    0.003000
   -0.000000    0.000000    0.006000
    0.004000    0.003000   -0.002000
   -0.000000    0.001000   -0.010000
   -0.001000    0.000000   -0.002000
   -0.001000   -0.000000    0.001000
    0.002000    0.000000    0.001000
    0.001000   -0.003000    0.002000
   -0.000000   -0.000000   -0.002000
   -0.000000    0.004000   -0.002000
   -0.002000   -0.000000    0.001000
   -0.001000    0.003000    0.003000
    0.001000    0.000000    0.001000
    0.002000   -0.002000   -0.001000
    0.000000    0.001000   -0.000000
    0.001000    0.001000    0.001000
    0.006000   -0.001000   -0.002000
    0.005000    0.001000   -0.000000
   -0.006000    0.018000    0.010000
   -0.008000    0.005000    0.006000
   -0.006000   -0.020000   -0.009000
   -0.007000    0.004000   -0.003000
   -0.003000   -0.003000    0.009000
   -0.029000    0.010000    0.009000
    0.010000   -0.004000    0.006000
    0.002000   -0.005000    0.005000
    0.005000    0.012000   -0.013000
   -0.020000   -0.014000    0.013000
   -0.012000   -0.001000   -0.000000
    0.009000    0.008000   -0.001000
   -0.003000    0.044000   -0.010000
   -0.003000   -0.006000    0.004000
   -0.001000    0.001000   -0.000000
   -0.001000   -0.000000   -0.003000
   -0.000000   -0.001000   -0.000000
   -0.000000   -0.001000    0.002000
    0.004000    0.001000    0.002000
    0.001000    0.000000   -0.000000
vibration   79
    0.000000    0.000000   -0.000000
    0.002000   -0.000000    0.001000
   -0.005000   -0.000000   -0.017000
   -0.003000    0.006000   -0.005000
   -0.003000   -0.008000    0.000000
   -0.026000    0.004000   -0.018000
    0.003000   -0.008000    0.008000
    0.005000    0.002000    0.004000
   -0.029000    0.006000    0.010000
   -0.003000   -0.005000   -0.012000
    0.020000   -0.013000   -0.022000
   -0.002000   -0.009000   -0.001000
    0.006000    0.011000   -0.003000
   -0.005000   -0.024000   -0.028000
    0.000000    0.010000   -0.004000
    0.003000    0.003000    0.006000
    0.001000    0.000000   -0.000000
   -0.001000    0.000000    0.001000
   -0.004000   -0.002000    0.002000
   -0.006000    0.002000    0.001000
    0.002000   -0.001000    0.001000
    0.001000   -0.003000    0.001000
   -0.002000    0.004000   -0.004000
   -0.005000    0.002000   -0.004000
   -0.001000    0.001000   -0.001000
   -0.002000    0.002000   -0.001000
    0.004000   -0.002000    0.001000
    0.002000    0.001000   -0.002000
   -0.007000    0.002000   -0.006000
   -0.004000   -0.003000   -0.013000
   -0.001000   -0.001000    0.005000
   -0.004000    0.004000    0.006000
    0.011000   -0.001000   -0.005000
    0.009000    0.005000   -0.010000
   -0.000000    0.001000   -0.003000
   -0.000000   -0.001000   -0.004000
   -0.004000   -0.001000    0.007000
    0.005000   -0.006000   -0.001000
   -0.092000   -0.033000    0.054000
   -0.064000   -0.012000    0.051000
    0.060000   -0.318000   -0.221000
    0.125000    0.116000   -0.020000
    0.081000    0.321000    0.071000
    0.079000   -0.082000    0.054000
    0.129000    0.033000   -0.157000
    0.435000   -0.103000   -0.137000
   -0.251000    0.130000   -0.059000
    0.012000    0.098000   -0.101000
   -0.011000   -0.088000    0.152000
    0.333000    0.272000   -0.219000
    0.162000    0.016000    0.020000
   -0.001000    0.000000   -0.000000
   -0.002000    0.002000    0.002000
   -0.002000   -0.000000   -0.000000
    0.006000   -0.002000    0.003000
   -0.010000   -0.004000    0.010000
   -0.023000   -0.002000   -0.011000
   -0.033000    0.039000   -0.038000
    0.001000    0.000000    0.001000
    0.003000    0.004000    0.001000
vibration   80
   -0.001000    0.000000    0.001000
    0.001000   -0.000000    0.001000
   -0.008000   -0.010000   -0.016000
   -0.010000   -0.000000    0.000000
   -0.026000    0.014000   -0.030000
    0.021000   -0.006000    0.004000
    0.007000    0.006000   -0.012000
   -0.003000   -0.003000   -0.001000
    0.021000   -0.002000   -0.008000
   -0.006000    0.007000    0.013000
   -0.007000    0.009000    0.010000
    0.006000   -0.002000    0.002000
   -0.003000    0.025000    0.022000
   -0.012000   -0.001000   -0.005000
   -0.011000   -0.013000   -0.020000
    0.002000   -0.006000    0.005000
   -0.007000   -0.004000   -0.000000
    0.003000    0.007000    0.007000
   -0.001000   -0.039000   -0.030000
    0.007000    0.218000    0.152000
   -0.004000    0.030000    0.021000
   -0.017000   -0.163000   -0.138000
    0.003000    0.045000    0.041000
   -0.004000   -0.272000   -0.248000
   -0.001000   -0.053000   -0.046000
    0.008000    0.287000    0.273000
    0.004000    0.011000    0.009000
    0.003000    0.014000    0.001000
   -0.002000   -0.080000   -0.011000
    0.026000    0.459000    0.053000
    0.004000    0.070000    0.015000
   -0.030000   -0.430000   -0.059000
   -0.003000    0.034000    0.009000
   -0.029000   -0.198000   -0.040000
   -0.005000   -0.050000   -0.012000
    0.021000    0.268000    0.062000
    0.004000    0.013000   -0.000000
   -0.008000   -0.001000    0.001000
   -0.003000    0.006000   -0.010000
   -0.014000   -0.000000    0.000000
    0.022000   -0.046000   -0.022000
    0.025000   -0.021000   -0.022000
    0.019000    0.065000    0.028000
    0.008000    0.011000   -0.002000
   -0.060000    0.005000    0.017000
   -0.012000   -0.025000    0.000000
    0.055000   -0.046000   -0.019000
   -0.006000   -0.014000   -0.007000
    0.014000    0.025000    0.017000
    0.017000    0.044000   -0.006000
   -0.046000   -0.044000    0.056000
    0.012000    0.007000    0.001000
    0.011000    0.016000   -0.003000
    0.014000    0.004000   -0.002000
   -0.009000   -0.009000   -0.009000
    0.014000   -0.002000    0.003000
    0.018000    0.004000    0.009000
    0.018000    0.012000    0.026000
   -0.008000   -0.002000   -0.003000
   -0.009000   -0.005000    0.000000
vibration   81
   -0.001000   -0.000000    0.000000
    0.000000    0.000000    0.001000
   -0.004000   -0.004000   -0.008000
   -0.015000    0.022000    0.025000
   -0.118000   -0.005000   -0.134000
    0.024000   -0.045000   -0.063000
    0.161000   -0.059000    0.060000
   -0.028000   -0.013000   -0.028000
    0.190000   -0.041000   -0.053000
    0.036000    0.031000    0.075000
   -0.124000    0.081000    0.143000
    0.041000   -0.008000    0.005000
   -0.031000    0.154000    0.147000
   -0.085000    0.030000    0.001000
   -0.086000   -0.116000   -0.149000
    0.003000   -0.004000   -0.004000
    0.000000    0.000000   -0.000000
   -0.000000   -0.002000   -0.002000
   -0.000000    0.007000    0.006000
   -0.003000   -0.039000   -0.029000
    0.001000   -0.005000   -0.004000
    0.004000    0.030000    0.023000
    0.000000   -0.008000   -0.007000
    0.004000    0.049000    0.044000
   -0.001000    0.009000    0.009000
   -0.002000   -0.053000   -0.047000
   -0.001000   -0.001000   -0.001000
    0.001000   -0.002000   -0.001000
    0.002000    0.012000    0.004000
   -0.002000   -0.075000   -0.007000
   -0.000000   -0.012000    0.000000
    0.008000    0.071000    0.014000
   -0.003000   -0.005000    0.001000
    0.001000    0.027000    0.011000
   -0.005000    0.009000    0.001000
   -0.014000   -0.045000   -0.007000
    0.002000   -0.003000   -0.005000
   -0.006000   -0.001000    0.004000
   -0.003000    0.011000   -0.008000
   -0.061000   -0.013000    0.019000
    0.090000   -0.268000   -0.158000
    0.127000   -0.006000   -0.071000
    0.087000    0.303000    0.096000
    0.031000    0.062000   -0.005000
   -0.319000    0.031000    0.094000
   -0.060000   -0.130000    0.004000
    0.262000   -0.222000   -0.087000
    0.019000   -0.053000   -0.025000
    0.127000    0.235000   -0.059000
   -0.048000    0.117000    0.045000
   -0.235000   -0.139000    0.183000
   -0.001000   -0.000000   -0.001000
   -0.004000    0.004000    0.005000
   -0.000000    0.000000    0.001000
    0.002000    0.003000   -0.003000
    0.013000    0.004000   -0.002000
    0.017000    0.003000    0.009000
    0.017000    0.005000    0.025000
    0.000000   -0.000000    0.000000
   -0.009000   -0.005000    0.000000
vibration   82
   -0.001000   -0.000000    0.000000
   -0.000000    0.000000    0.001000
   -0.001000    0.001000   -0.003000
    0.026000   -0.036000   -0.044000
    0.209000    0.007000    0.238000
   -0.051000    0.078000    0.102000
   -0.279000    0.100000   -0.100000
    0.042000    0.017000    0.051000
   -0.310000    0.075000    0.078000
   -0.086000   -0.040000   -0.109000
    0.214000   -0.127000   -0.242000
   -0.066000    0.019000   -0.008000
    0.046000   -0.262000   -0.241000
    0.144000   -0.031000    0.019000
    0.141000    0.180000    0.247000
   -0.003000    0.003000    0.002000
    0.001000   -0.000000    0.000000
   -0.001000    0.000000   -0.001000
    0.001000    0.003000    0.002000
    0.000000   -0.013000   -0.010000
    0.002000   -0.002000   -0.001000
    0.003000    0.010000    0.009000
    0.000000   -0.003000   -0.002000
    0.002000    0.015000    0.015000
   -0.001000    0.002000    0.004000
   -0.002000   -0.020000   -0.015000
   -0.001000    0.000000   -0.000000
    0.001000   -0.000000   -0.001000
    0.002000    0.002000    0.002000
    0.002000   -0.014000    0.000000
    0.000000   -0.003000    0.003000
    0.005000    0.015000    0.006000
   -0.004000   -0.000000    0.002000
   -0.003000   -0.000000    0.006000
   -0.006000    0.003000   -0.001000
   -0.012000   -0.009000    0.001000
    0.002000   -0.001000   -0.005000
   -0.008000   -0.001000    0.004000
   -0.000000    0.006000   -0.012000
   -0.035000   -0.005000    0.013000
    0.051000   -0.151000   -0.090000
    0.074000    0.001000   -0.039000
    0.050000    0.175000    0.054000
    0.015000    0.038000   -0.007000
   -0.183000    0.014000    0.060000
   -0.057000   -0.068000    0.009000
    0.162000   -0.133000   -0.047000
    0.005000   -0.035000   -0.017000
    0.072000    0.134000   -0.018000
   -0.012000    0.083000    0.018000
   -0.148000   -0.098000    0.128000
   -0.001000   -0.001000   -0.000000
    0.003000   -0.008000   -0.004000
   -0.003000    0.001000   -0.001000
    0.000000    0.002000   -0.005000
    0.016000    0.004000   -0.002000
    0.021000    0.003000    0.010000
    0.022000    0.006000    0.029000
    0.001000    0.001000    0.000000
   -0.011000   -0.007000    0.000000
vibration   83
   -0.009000    0.000000    0.003000
    0.002000    0.001000    0.006000
   -0.043000   -0.038000   -0.093000
   -0.014000   -0.001000    0.003000
   -0.041000    0.020000   -0.049000
    0.034000   -0.010000    0.008000
    0.017000    0.006000   -0.014000
   -0.001000   -0.003000   -0.004000
    0.026000   -0.006000   -0.008000
    0.002000    0.005000    0.011000
   -0.009000    0.009000    0.013000
    0.006000   -0.007000    0.003000
   -0.001000    0.039000    0.028000
   -0.019000   -0.014000   -0.021000
   -0.014000   -0.010000   -0.027000
    0.001000   -0.008000    0.010000
   -0.007000   -0.003000   -0.006000
    0.003000   -0.012000   -0.004000
   -0.005000    0.016000    0.013000
   -0.019000   -0.075000   -0.065000
    0.002000   -0.009000   -0.010000
    0.010000    0.063000    0.036000
    0.005000   -0.015000   -0.011000
    0.028000    0.081000    0.071000
   -0.007000    0.010000    0.023000
   -0.010000   -0.106000   -0.083000
   -0.001000    0.003000   -0.000000
    0.008000    0.002000   -0.007000
    0.009000   -0.002000    0.009000
    0.022000   -0.002000   -0.005000
    0.005000   -0.012000    0.026000
    0.040000    0.027000    0.039000
   -0.032000    0.009000    0.018000
   -0.030000   -0.062000    0.033000
   -0.048000    0.009000   -0.013000
   -0.083000   -0.004000    0.024000
    0.022000   -0.008000   -0.037000
   -0.064000   -0.009000    0.030000
   -0.023000    0.039000   -0.097000
    0.002000    0.033000   -0.047000
    0.018000    0.176000    0.160000
   -0.037000   -0.219000   -0.070000
   -0.009000   -0.041000    0.080000
    0.002000   -0.020000   -0.015000
    0.116000   -0.015000   -0.039000
   -0.004000    0.055000    0.002000
   -0.041000    0.048000    0.014000
   -0.122000   -0.029000   -0.029000
   -0.154000   -0.295000    0.360000
    0.344000    0.245000   -0.190000
    0.049000   -0.187000    0.216000
    0.015000    0.013000   -0.002000
    0.002000    0.037000    0.016000
    0.020000    0.012000    0.003000
   -0.000000    0.008000   -0.028000
    0.135000    0.026000   -0.006000
    0.182000    0.036000    0.085000
    0.181000    0.111000    0.250000
   -0.013000   -0.004000   -0.002000
   -0.096000   -0.059000    0.003000
vibration   84
    0.004000    0.000000   -0.000000
   -0.001000    0.000000   -0.000000
    0.014000    0.022000    0.027000
    0.034000    0.019000    0.005000
    0.051000   -0.072000    0.066000
   -0.111000    0.009000   -0.072000
    0.051000   -0.061000    0.090000
   -0.003000    0.010000   -0.007000
   -0.003000   -0.009000    0.014000
    0.042000   -0.015000   -0.021000
   -0.032000   -0.001000    0.026000
   -0.001000    0.005000   -0.008000
   -0.006000   -0.025000   -0.013000
    0.006000    0.024000    0.027000
   -0.000000   -0.013000   -0.000000
   -0.003000    0.025000   -0.021000
    0.022000   -0.001000    0.010000
   -0.012000    0.009000   -0.008000
    0.012000    0.046000    0.025000
   -0.002000   -0.219000   -0.173000
    0.028000   -0.050000   -0.033000
    0.053000    0.256000    0.212000
   -0.000000   -0.039000   -0.016000
   -0.008000    0.179000    0.188000
   -0.009000    0.050000    0.050000
   -0.077000   -0.283000   -0.343000
   -0.000000   -0.013000   -0.012000
    0.001000    0.012000    0.002000
    0.005000   -0.071000   -0.008000
    0.073000    0.450000    0.007000
   -0.003000    0.046000    0.017000
   -0.039000   -0.299000   -0.035000
   -0.008000    0.046000    0.008000
   -0.045000   -0.248000   -0.064000
   -0.001000   -0.047000   -0.015000
    0.038000    0.258000    0.036000
    0.000000    0.011000    0.004000
    0.005000    0.001000    0.004000
   -0.000000   -0.003000    0.005000
   -0.000000   -0.000000    0.002000
    0.000000   -0.004000   -0.003000
    0.001000    0.005000    0.002000
    0.000000    0.002000   -0.001000
   -0.000000   -0.001000    0.000000
    0.002000   -0.001000    0.000000
    0.001000    0.000000    0.000000
   -0.001000    0.001000    0.001000
    0.006000    0.002000    0.001000
    0.006000    0.011000   -0.016000
   -0.014000   -0.012000    0.007000
    0.002000    0.011000   -0.013000
   -0.049000   -0.038000    0.001000
   -0.052000   -0.064000    0.029000
   -0.055000   -0.015000   -0.008000
    0.006000    0.001000   -0.000000
   -0.013000   -0.005000   -0.002000
   -0.008000   -0.002000   -0.004000
   -0.009000   -0.006000   -0.015000
    0.036000    0.011000    0.011000
    0.007000    0.003000   -0.001000
vibration   85
   -0.010000    0.000000   -0.003000
    0.003000   -0.002000    0.000000
   -0.031000   -0.044000   -0.066000
   -0.098000   -0.058000   -0.012000
   -0.147000    0.214000   -0.192000
    0.335000   -0.032000    0.217000
   -0.143000    0.179000   -0.262000
    0.008000   -0.027000    0.021000
    0.005000    0.025000   -0.038000
   -0.122000    0.042000    0.062000
    0.091000    0.003000   -0.073000
    0.003000   -0.016000    0.023000
    0.018000    0.073000    0.038000
   -0.018000   -0.071000   -0.079000
   -0.001000    0.034000   -0.002000
    0.010000   -0.070000    0.059000
   -0.057000    0.009000   -0.036000
    0.028000   -0.059000    0.011000
   -0.050000    0.030000    0.042000
   -0.103000   -0.174000   -0.154000
   -0.043000   -0.013000   -0.038000
   -0.019000    0.185000    0.063000
    0.010000   -0.009000   -0.037000
    0.065000    0.164000    0.102000
    0.014000    0.045000    0.018000
   -0.018000   -0.188000   -0.237000
    0.007000   -0.008000    0.000000
   -0.006000    0.008000    0.007000
   -0.008000   -0.026000   -0.018000
    0.038000    0.207000   -0.032000
    0.002000    0.016000   -0.002000
    0.001000   -0.108000   -0.019000
    0.005000    0.028000    0.001000
   -0.017000   -0.147000   -0.045000
    0.010000   -0.026000   -0.004000
    0.034000    0.132000    0.018000
   -0.002000    0.001000    0.009000
    0.009000   -0.001000   -0.012000
    0.002000   -0.005000    0.014000
    0.000000   -0.006000    0.007000
   -0.005000   -0.026000   -0.025000
    0.004000    0.037000    0.013000
    0.000000    0.002000   -0.015000
    0.001000    0.001000    0.002000
   -0.010000    0.001000    0.003000
    0.005000   -0.007000   -0.001000
    0.002000   -0.003000   -0.001000
    0.018000    0.006000    0.006000
    0.018000    0.035000   -0.052000
   -0.051000   -0.040000    0.028000
   -0.002000    0.033000   -0.038000
    0.137000    0.115000   -0.011000
    0.150000    0.186000   -0.099000
    0.168000    0.040000    0.044000
   -0.001000   -0.014000    0.034000
   -0.021000   -0.005000    0.010000
   -0.029000   -0.004000   -0.014000
   -0.029000   -0.007000   -0.033000
   -0.104000   -0.035000   -0.032000
    0.014000    0.010000    0.000000
vibration   86
    0.000000    0.000000    0.000000
    0.000000    0.000000   -0.000000
    0.000000   -0.000000    0.001000
    0.002000    0.002000   -0.000000
    0.003000   -0.005000    0.004000
   -0.009000    0.001000   -0.006000
    0.003000   -0.004000    0.006000
   -0.000000    0.001000   -0.000000
   -0.001000   -0.001000    0.001000
    0.003000   -0.001000   -0.002000
   -0.002000   -0.000000    0.001000
   -0.000000    0.000000   -0.001000
   -0.001000   -0.002000   -0.001000
    0.001000    0.002000    0.003000
    0.000000   -0.001000    0.000000
   -0.000000    0.001000   -0.001000
    0.000000   -0.002000    0.002000
   -0.000000   -0.000000   -0.002000
    0.003000   -0.023000   -0.019000
    0.011000    0.144000    0.101000
    0.001000    0.039000    0.033000
   -0.019000   -0.231000   -0.180000
   -0.001000   -0.025000   -0.020000
    0.010000    0.130000    0.119000
   -0.000000    0.005000    0.007000
    0.006000   -0.048000   -0.032000
   -0.002000    0.005000    0.003000
    0.000000    0.009000    0.004000
   -0.003000    0.030000    0.000000
   -0.025000   -0.205000   -0.018000
   -0.005000   -0.071000   -0.015000
    0.041000    0.402000    0.057000
    0.015000    0.110000    0.021000
   -0.061000   -0.644000   -0.126000
   -0.002000   -0.067000   -0.012000
    0.027000    0.403000    0.109000
    0.001000   -0.006000   -0.000000
   -0.001000   -0.001000   -0.005000
    0.000000   -0.000000    0.002000
    0.001000   -0.001000    0.001000
   -0.002000   -0.004000   -0.004000
    0.000000    0.007000    0.003000
   -0.000000   -0.002000   -0.004000
    0.000000    0.000000    0.001000
   -0.002000    0.001000   -0.000000
    0.003000   -0.002000   -0.001000
   -0.001000   -0.000000   -0.001000
    0.002000    0.001000    0.002000
    0.002000    0.003000   -0.007000
   -0.008000   -0.007000    0.005000
    0.001000    0.005000   -0.006000
   -0.003000   -0.003000    0.001000
   -0.003000   -0.004000    0.003000
   -0.003000    0.001000   -0.003000
   -0.004000    0.000000   -0.001000
    0.000000   -0.002000    0.005000
   -0.004000    0.001000   -0.003000
   -0.004000    0.001000   -0.005000
    0.002000    0.001000    0.001000
    0.001000    0.001000   -0.000000
vibration   87
    0.000000    0.000000   -0.000000
   -0.000000    0.000000    0.000000
   -0.000000   -0.002000    0.001000
    0.001000    0.000000   -0.000000
    0.001000   -0.002000    0.001000
   -0.002000    0.000000   -0.002000
    0.001000   -0.001000    0.002000
   -0.000000   -0.000000   -0.000000
    0.001000   -0.000000   -0.000000
    0.000000   -0.000000    0.000000
   -0.000000    0.000000    0.000000
   -0.000000    0.000000    0.000000
    0.000000    0.000000    0.000000
   -0.000000   -0.000000   -0.000000
    0.000000    0.001000    0.000000
   -0.000000    0.000000   -0.000000
    0.001000    0.002000    0.001000
    0.001000    0.007000    0.004000
    0.003000    0.042000    0.036000
    0.014000   -0.297000   -0.172000
   -0.016000   -0.081000   -0.063000
    0.018000    0.453000    0.386000
    0.002000    0.071000    0.051000
   -0.028000   -0.362000   -0.338000
    0.006000   -0.031000   -0.033000
    0.052000    0.196000    0.234000
   -0.003000   -0.007000   -0.002000
    0.004000    0.002000    0.001000
   -0.006000    0.024000    0.001000
   -0.044000   -0.170000    0.010000
   -0.002000   -0.036000   -0.010000
    0.022000    0.210000    0.027000
    0.014000    0.039000    0.008000
   -0.010000   -0.239000   -0.037000
   -0.004000   -0.022000   -0.002000
   -0.004000    0.139000    0.054000
   -0.000000   -0.004000   -0.001000
   -0.002000   -0.000000   -0.003000
    0.000000    0.000000    0.000000
    0.000000   -0.001000    0.000000
   -0.001000   -0.001000   -0.002000
   -0.000000    0.003000    0.001000
   -0.000000   -0.002000   -0.002000
    0.000000    0.000000    0.001000
   -0.002000    0.001000   -0.000000
    0.002000   -0.001000   -0.001000
   -0.001000   -0.000000   -0.001000
    0.000000   -0.000000    0.000000
   -0.000000    0.000000   -0.000000
   -0.001000   -0.001000    0.001000
   -0.000000    0.000000   -0.000000
   -0.001000   -0.001000   -0.000000
   -0.000000   -0.002000    0.001000
   -0.005000   -0.002000    0.000000
    0.000000    0.000000   -0.002000
    0.003000    0.000000    0.003000
   -0.000000    0.001000   -0.001000
   -0.000000    0.001000   -0.000000
    0.001000    0.001000   -0.001000
   -0.001000   -0.000000   -0.000000
vibration   88
   -0.001000    0.001000   -0.002000
    0.008000    0.000000    0.006000
   -0.018000   -0.024000   -0.050000
   -0.009000    0.004000   -0.010000
   -0.010000    0.008000   -0.012000
   -0.015000    0.007000   -0.011000
   -0.017000    0.010000   -0.014000
    0.002000    0.039000    0.005000
   -0.116000   -0.011000    0.093000
    0.098000   -0.055000   -0.087000
   -0.037000   -0.059000    0.009000
    0.022000    0.008000   -0.028000
   -0.043000   -0.031000    0.034000
   -0.010000    0.088000    0.092000
   -0.034000   -0.127000   -0.063000
    0.020000    0.007000    0.005000
   -0.021000   -0.051000    0.036000
    0.001000    0.029000   -0.047000
   -0.007000    0.007000    0.002000
   -0.016000   -0.010000   -0.024000
    0.044000   -0.009000    0.008000
    0.053000    0.001000   -0.008000
    0.004000   -0.005000    0.004000
    0.026000    0.002000    0.008000
   -0.041000   -0.024000    0.035000
   -0.041000   -0.045000    0.024000
   -0.005000    0.011000   -0.005000
    0.009000    0.004000    0.019000
   -0.089000    0.019000   -0.093000
   -0.048000    0.053000   -0.150000
    0.005000   -0.002000    0.032000
    0.072000   -0.033000    0.034000
    0.084000   -0.005000   -0.033000
    0.102000    0.015000    0.003000
   -0.045000    0.015000   -0.023000
   -0.040000   -0.024000   -0.038000
    0.017000   -0.037000    0.128000
   -0.072000    0.026000   -0.118000
    0.048000    0.039000    0.015000
    0.080000   -0.066000    0.041000
   -0.153000   -0.005000   -0.129000
   -0.065000    0.355000    0.175000
   -0.075000   -0.294000   -0.297000
    0.018000    0.054000    0.064000
   -0.345000    0.121000   -0.007000
    0.191000   -0.171000   -0.074000
   -0.003000   -0.088000   -0.123000
   -0.040000   -0.018000    0.013000
   -0.053000   -0.095000    0.104000
    0.044000    0.016000   -0.016000
    0.008000   -0.052000    0.061000
   -0.004000   -0.052000    0.038000
   -0.010000   -0.031000    0.032000
    0.035000    0.059000   -0.037000
   -0.018000   -0.003000   -0.010000
    0.136000   -0.032000    0.147000
   -0.038000    0.059000   -0.144000
   -0.032000    0.054000   -0.089000
   -0.024000   -0.002000   -0.012000
   -0.061000   -0.038000    0.016000
vibration   89
   -0.000000    0.000000    0.000000
   -0.000000   -0.000000   -0.001000
   -0.004000   -0.009000   -0.005000
    0.031000   -0.042000   -0.054000
    0.199000   -0.009000    0.210000
   -0.046000    0.064000    0.079000
   -0.250000    0.080000   -0.101000
   -0.047000    0.065000   -0.035000
   -0.021000   -0.087000    0.131000
    0.257000   -0.084000   -0.096000
   -0.269000   -0.028000    0.211000
    0.016000   -0.033000    0.087000
    0.092000    0.313000    0.125000
   -0.083000   -0.194000   -0.247000
   -0.011000    0.187000   -0.035000
    0.017000   -0.031000   -0.037000
    0.003000    0.002000   -0.005000
    0.001000   -0.004000    0.005000
    0.002000   -0.000000   -0.000000
    0.005000   -0.001000    0.004000
   -0.007000    0.001000   -0.000000
   -0.010000   -0.005000    0.004000
    0.001000    0.001000   -0.001000
    0.002000    0.002000   -0.002000
    0.005000    0.003000   -0.004000
    0.009000    0.001000   -0.001000
   -0.000000   -0.001000    0.001000
   -0.000000   -0.000000   -0.002000
    0.006000   -0.001000    0.004000
    0.010000   -0.002000   -0.001000
    0.001000   -0.001000    0.003000
    0.004000   -0.001000    0.004000
   -0.008000    0.001000    0.001000
   -0.011000    0.002000   -0.006000
    0.001000   -0.000000   -0.001000
    0.006000    0.001000   -0.007000
    0.000000    0.002000   -0.007000
    0.002000    0.000000    0.006000
   -0.017000    0.027000    0.010000
    0.001000   -0.046000    0.036000
   -0.044000   -0.153000   -0.156000
    0.027000    0.185000    0.057000
   -0.003000   -0.002000   -0.109000
    0.020000    0.014000   -0.059000
    0.055000   -0.070000    0.083000
   -0.199000    0.050000    0.067000
    0.224000   -0.090000    0.039000
   -0.030000    0.036000    0.018000
   -0.095000   -0.157000    0.072000
    0.051000   -0.042000   -0.038000
    0.135000    0.074000   -0.086000
   -0.006000    0.019000    0.011000
   -0.011000    0.020000    0.026000
   -0.004000   -0.006000    0.003000
   -0.000000    0.000000    0.000000
   -0.005000    0.002000   -0.005000
    0.014000   -0.013000    0.002000
    0.010000    0.004000   -0.010000
    0.001000    0.001000    0.002000
   -0.000000   -0.001000   -0.000000
vibration   90
    0.000000   -0.000000   -0.000000
   -0.001000    0.000000    0.000000
    0.002000    0.005000    0.004000
   -0.016000    0.031000    0.039000
   -0.133000   -0.005000   -0.139000
    0.021000   -0.043000   -0.061000
    0.182000   -0.065000    0.083000
    0.031000   -0.055000    0.020000
    0.053000    0.059000   -0.115000
   -0.193000    0.071000    0.088000
    0.185000    0.037000   -0.138000
   -0.017000    0.020000   -0.052000
   -0.051000   -0.204000   -0.094000
    0.058000    0.107000    0.141000
    0.016000   -0.093000    0.040000
   -0.018000    0.020000    0.025000
    0.002000    0.006000   -0.003000
    0.000000   -0.003000    0.006000
    0.003000   -0.002000    0.001000
    0.013000   -0.006000    0.012000
   -0.010000    0.000000   -0.000000
   -0.014000   -0.005000    0.008000
    0.001000    0.003000   -0.003000
    0.004000    0.004000   -0.005000
    0.007000    0.003000   -0.004000
    0.016000   -0.004000    0.001000
   -0.001000   -0.002000    0.001000
   -0.000000   -0.000000   -0.002000
    0.008000   -0.001000    0.004000
    0.018000   -0.002000   -0.007000
    0.002000   -0.002000    0.006000
    0.009000   -0.002000    0.008000
   -0.012000    0.001000    0.001000
   -0.017000    0.004000   -0.010000
    0.001000    0.000000   -0.003000
    0.011000    0.003000   -0.016000
    0.001000    0.002000   -0.008000
    0.001000    0.001000    0.008000
   -0.027000    0.043000    0.016000
    0.003000   -0.070000    0.051000
   -0.067000   -0.222000   -0.228000
    0.037000    0.271000    0.085000
   -0.006000   -0.009000   -0.163000
    0.031000    0.019000   -0.086000
    0.088000   -0.103000    0.119000
   -0.287000    0.075000    0.097000
    0.325000   -0.128000    0.058000
   -0.045000    0.054000    0.028000
   -0.146000   -0.242000    0.109000
    0.075000   -0.062000   -0.055000
    0.208000    0.113000   -0.134000
    0.005000   -0.002000   -0.015000
    0.008000   -0.005000   -0.021000
   -0.007000   -0.007000    0.004000
   -0.000000    0.001000    0.001000
   -0.005000    0.002000   -0.005000
    0.021000   -0.018000    0.002000
    0.015000    0.009000   -0.015000
    0.005000    0.000000    0.001000
   -0.002000   -0.002000    0.000000
vibration   91
   -0.000000   -0.001000    0.002000
    0.001000    0.001000    0.000000
    0.003000    0.001000    0.007000
   -0.049000   -0.025000   -0.008000
   -0.074000    0.102000   -0.096000
    0.126000   -0.013000    0.081000
   -0.063000    0.083000   -0.123000
    0.017000    0.096000    0.028000
   -0.346000   -0.006000    0.239000
    0.209000   -0.135000   -0.224000
   -0.028000   -0.167000   -0.037000
    0.071000    0.017000   -0.069000
   -0.113000   -0.034000    0.127000
   -0.045000    0.227000    0.231000
   -0.107000   -0.351000   -0.200000
    0.048000    0.014000    0.015000
   -0.024000   -0.057000    0.043000
    0.004000    0.049000   -0.075000
   -0.033000   -0.005000    0.018000
   -0.032000   -0.030000    0.001000
    0.064000   -0.012000    0.009000
    0.081000    0.019000   -0.024000
   -0.000000    0.010000   -0.011000
    0.039000    0.009000   -0.019000
   -0.059000   -0.041000    0.050000
   -0.051000   -0.044000    0.068000
    0.016000    0.012000   -0.008000
   -0.010000   -0.001000   -0.001000
    0.007000   -0.004000    0.025000
   -0.045000   -0.021000    0.088000
   -0.006000    0.007000   -0.039000
   -0.056000    0.016000   -0.047000
    0.004000   -0.001000    0.009000
    0.012000   -0.005000    0.022000
    0.022000   -0.008000    0.027000
   -0.023000   -0.015000    0.087000
   -0.010000    0.009000   -0.035000
    0.011000   -0.004000    0.019000
   -0.022000   -0.007000   -0.000000
   -0.037000    0.010000   -0.002000
    0.051000   -0.071000   -0.013000
    0.043000   -0.078000   -0.054000
    0.034000    0.138000    0.089000
   -0.004000   -0.023000   -0.043000
    0.179000   -0.073000    0.021000
   -0.133000    0.092000    0.050000
    0.047000    0.025000    0.067000
    0.017000    0.018000    0.013000
   -0.002000    0.002000   -0.053000
   -0.045000   -0.061000    0.023000
    0.038000    0.067000   -0.079000
   -0.031000   -0.097000    0.058000
   -0.038000   -0.070000    0.040000
    0.064000    0.086000   -0.051000
   -0.004000   -0.004000    0.004000
   -0.032000    0.011000   -0.033000
    0.026000   -0.014000    0.041000
    0.023000   -0.003000    0.029000
   -0.031000   -0.006000   -0.014000
    0.011000    0.006000   -0.003000
vibration   92
   -0.001000   -0.000000   -0.000000
   -0.001000   -0.000000   -0.000000
   -0.002000   -0.001000   -0.002000
    0.002000   -0.002000    0.004000
   -0.001000    0.000000   -0.001000
    0.011000   -0.004000    0.006000
    0.007000   -0.002000    0.002000
   -0.002000   -0.017000   -0.002000
    0.049000    0.005000   -0.040000
   -0.044000    0.024000    0.039000
    0.015000    0.026000   -0.003000
   -0.010000   -0.004000    0.011000
    0.018000    0.010000   -0.016000
    0.004000   -0.038000   -0.040000
    0.014000    0.052000    0.026000
   -0.006000   -0.003000   -0.000000
    0.001000    0.013000   -0.012000
   -0.023000   -0.022000    0.026000
    0.015000    0.056000   -0.065000
   -0.242000    0.224000   -0.310000
    0.118000    0.010000   -0.015000
    0.177000    0.102000   -0.120000
   -0.028000   -0.085000    0.107000
   -0.201000   -0.129000    0.135000
   -0.062000    0.007000   -0.010000
   -0.313000    0.220000   -0.183000
    0.009000    0.006000   -0.013000
    0.014000   -0.005000    0.013000
   -0.064000    0.003000    0.003000
   -0.266000   -0.017000    0.250000
   -0.033000    0.024000   -0.110000
   -0.173000    0.037000   -0.141000
    0.114000   -0.010000    0.011000
    0.184000   -0.042000    0.153000
    0.009000   -0.011000    0.064000
   -0.178000   -0.056000    0.310000
   -0.019000    0.004000   -0.013000
   -0.002000   -0.000000    0.006000
   -0.002000    0.003000    0.001000
   -0.000000   -0.004000    0.002000
   -0.003000   -0.013000   -0.012000
    0.002000    0.012000    0.003000
   -0.000000   -0.001000   -0.008000
    0.002000    0.002000   -0.008000
    0.007000   -0.009000    0.011000
   -0.029000    0.009000    0.009000
    0.029000   -0.011000    0.006000
   -0.007000    0.004000   -0.001000
   -0.013000   -0.023000    0.019000
    0.019000    0.008000   -0.013000
    0.016000    0.001000   -0.001000
    0.005000    0.025000   -0.017000
    0.006000    0.026000   -0.021000
    0.011000   -0.017000    0.018000
    0.009000   -0.004000   -0.001000
    0.014000    0.003000   -0.012000
    0.004000   -0.006000    0.007000
    0.004000   -0.006000    0.012000
    0.004000   -0.004000    0.005000
    0.000000    0.001000   -0.005000
vibration   93
    0.000000   -0.001000    0.003000
   -0.000000    0.001000   -0.002000
    0.002000    0.001000    0.006000
    0.017000    0.019000   -0.005000
    0.028000   -0.049000    0.037000
   -0.082000    0.014000   -0.056000
    0.019000   -0.036000    0.054000
   -0.006000   -0.012000   -0.010000
    0.068000   -0.007000   -0.036000
   -0.012000    0.017000    0.032000
   -0.019000    0.029000    0.026000
   -0.016000    0.001000    0.007000
    0.014000   -0.021000   -0.036000
    0.018000   -0.025000   -0.021000
    0.023000    0.056000    0.045000
   -0.006000    0.001000   -0.004000
   -0.003000   -0.012000    0.009000
    0.023000    0.015000   -0.020000
   -0.026000   -0.054000    0.065000
    0.196000   -0.202000    0.279000
   -0.091000   -0.006000    0.007000
   -0.129000   -0.061000    0.067000
    0.037000    0.067000   -0.094000
    0.263000    0.146000   -0.101000
    0.040000   -0.008000    0.023000
    0.184000   -0.217000    0.051000
    0.004000   -0.000000    0.005000
   -0.001000   -0.004000    0.007000
   -0.053000   -0.010000    0.022000
   -0.211000    0.091000    0.242000
   -0.052000    0.035000   -0.124000
   -0.305000    0.009000   -0.178000
    0.114000   -0.008000    0.010000
    0.179000   -0.036000    0.139000
    0.029000   -0.018000    0.085000
   -0.186000   -0.068000    0.369000
   -0.026000    0.007000   -0.019000
    0.004000   -0.002000    0.015000
    0.005000    0.006000   -0.002000
    0.018000   -0.005000   -0.001000
   -0.024000    0.039000    0.010000
   -0.023000    0.028000    0.023000
   -0.017000   -0.071000   -0.042000
    0.006000    0.015000    0.009000
   -0.079000    0.022000    0.008000
    0.021000   -0.034000   -0.010000
    0.025000   -0.031000   -0.025000
   -0.020000   -0.004000   -0.017000
   -0.014000   -0.028000    0.063000
    0.066000    0.065000   -0.043000
   -0.001000   -0.045000    0.052000
    0.016000   -0.009000    0.017000
    0.019000   -0.015000    0.018000
   -0.009000    0.009000   -0.008000
   -0.001000    0.015000   -0.036000
    0.010000    0.004000   -0.015000
   -0.013000   -0.015000    0.013000
   -0.011000   -0.032000    0.013000
   -0.011000    0.004000   -0.008000
    0.009000    0.007000   -0.010000
vibration   94
    0.001000   -0.000000    0.000000
   -0.002000   -0.001000   -0.002000
    0.010000    0.014000    0.020000
   -0.038000   -0.042000    0.014000
   -0.064000    0.107000   -0.086000
    0.186000   -0.033000    0.126000
   -0.042000    0.080000   -0.119000
    0.016000    0.034000    0.025000
   -0.175000    0.017000    0.094000
    0.041000   -0.048000   -0.089000
    0.044000   -0.077000   -0.064000
    0.041000   -0.001000   -0.020000
   -0.041000    0.044000    0.091000
   -0.042000    0.076000    0.067000
   -0.060000   -0.151000   -0.117000
    0.014000    0.002000    0.006000
    0.018000    0.035000   -0.020000
   -0.008000   -0.012000    0.024000
    0.010000    0.004000   -0.010000
   -0.011000    0.031000   -0.021000
   -0.005000    0.004000   -0.003000
   -0.006000    0.001000    0.002000
   -0.008000   -0.006000    0.010000
   -0.059000   -0.017000    0.015000
    0.015000    0.012000   -0.018000
   -0.005000    0.044000   -0.024000
    0.003000   -0.007000    0.004000
   -0.005000    0.001000   -0.012000
    0.034000   -0.006000    0.029000
    0.034000   -0.023000    0.032000
   -0.001000   -0.002000   -0.001000
   -0.028000    0.013000   -0.001000
   -0.030000    0.002000    0.008000
   -0.045000    0.001000   -0.024000
    0.018000   -0.005000    0.002000
    0.036000    0.017000   -0.016000
   -0.013000    0.013000   -0.037000
    0.045000   -0.014000    0.058000
    0.020000    0.017000   -0.003000
    0.079000   -0.018000   -0.004000
   -0.103000    0.166000    0.046000
   -0.096000    0.127000    0.101000
   -0.071000   -0.297000   -0.176000
    0.024000    0.063000    0.045000
   -0.341000    0.102000    0.022000
    0.119000   -0.158000   -0.052000
    0.079000   -0.124000   -0.113000
   -0.071000   -0.016000   -0.065000
   -0.044000   -0.091000    0.223000
    0.239000    0.242000   -0.154000
   -0.017000   -0.169000    0.198000
   -0.043000    0.006000   -0.029000
   -0.048000    0.008000   -0.029000
   -0.030000   -0.033000    0.014000
    0.014000   -0.000000    0.006000
   -0.062000    0.005000   -0.046000
   -0.067000   -0.052000    0.032000
   -0.062000   -0.104000    0.008000
    0.032000    0.002000    0.017000
    0.048000    0.035000   -0.016000
vibration   95
    0.001000    0.001000   -0.000000
    0.000000   -0.001000    0.001000
   -0.006000    0.000000   -0.019000
   -0.060000   -0.078000    0.029000
   -0.098000    0.184000   -0.135000
    0.327000   -0.060000    0.226000
   -0.063000    0.133000   -0.201000
    0.028000    0.041000    0.042000
   -0.254000    0.036000    0.121000
    0.022000   -0.059000   -0.116000
    0.095000   -0.109000   -0.118000
    0.062000   -0.007000   -0.018000
   -0.048000    0.105000    0.149000
   -0.076000    0.083000    0.063000
   -0.091000   -0.198000   -0.177000
    0.012000   -0.002000    0.006000
    0.045000    0.079000   -0.048000
   -0.016000   -0.041000    0.072000
    0.045000   -0.006000   -0.009000
    0.116000   -0.021000    0.079000
   -0.082000    0.007000   -0.003000
   -0.122000   -0.063000    0.077000
    0.009000    0.003000   -0.011000
    0.004000    0.027000    0.005000
    0.075000    0.040000   -0.045000
    0.111000   -0.030000   -0.063000
   -0.029000   -0.014000    0.015000
    0.027000   -0.003000    0.009000
   -0.048000    0.003000   -0.027000
   -0.085000    0.062000    0.029000
   -0.017000    0.009000   -0.014000
   -0.061000   -0.014000   -0.028000
    0.060000   -0.004000   -0.004000
    0.097000   -0.018000    0.075000
   -0.028000    0.004000    0.007000
   -0.097000   -0.024000    0.093000
    0.011000   -0.011000    0.038000
   -0.035000    0.011000   -0.040000
   -0.004000   -0.006000    0.003000
   -0.038000    0.005000    0.006000
    0.047000   -0.095000   -0.037000
    0.051000   -0.042000   -0.044000
    0.035000    0.147000    0.076000
   -0.014000   -0.032000   -0.017000
    0.162000   -0.044000   -0.018000
   -0.042000    0.074000    0.020000
   -0.057000    0.068000    0.052000
    0.038000    0.006000    0.039000
    0.022000    0.045000   -0.122000
   -0.134000   -0.137000    0.089000
    0.003000    0.090000   -0.104000
   -0.085000    0.045000   -0.085000
   -0.104000    0.055000   -0.062000
   -0.105000   -0.092000    0.035000
    0.006000    0.010000   -0.024000
    0.067000   -0.008000    0.038000
    0.041000    0.042000   -0.041000
    0.035000    0.079000   -0.020000
    0.086000    0.010000    0.041000
   -0.041000   -0.029000    0.010000
vibration   96
    0.002000    0.001000   -0.002000
   -0.002000    0.000000   -0.001000
    0.004000    0.004000    0.012000
   -0.004000   -0.014000    0.008000
   -0.004000    0.027000   -0.008000
    0.049000   -0.011000    0.036000
    0.003000    0.016000   -0.025000
    0.001000   -0.008000    0.006000
   -0.002000    0.013000   -0.017000
   -0.033000    0.010000    0.014000
    0.023000    0.011000   -0.015000
    0.001000   -0.008000    0.007000
    0.013000    0.028000    0.005000
   -0.011000   -0.024000   -0.028000
   -0.006000    0.017000   -0.013000
    0.000000    0.016000   -0.012000
    0.010000    0.015000   -0.003000
    0.050000    0.012000   -0.008000
   -0.047000   -0.059000    0.066000
    0.183000   -0.211000    0.292000
    0.033000    0.029000   -0.041000
    0.199000    0.346000   -0.438000
    0.030000    0.005000   -0.004000
    0.394000    0.035000   -0.078000
   -0.097000   -0.016000    0.020000
   -0.351000    0.214000   -0.140000
    0.043000    0.022000   -0.035000
   -0.047000    0.001000    0.018000
   -0.009000    0.002000    0.000000
   -0.046000   -0.043000    0.032000
    0.017000   -0.002000   -0.006000
    0.128000    0.002000    0.011000
   -0.003000   -0.003000    0.012000
    0.035000   -0.027000    0.107000
    0.008000    0.002000   -0.021000
    0.119000    0.032000   -0.163000
   -0.003000   -0.000000    0.013000
    0.004000    0.000000    0.011000
    0.002000   -0.001000    0.003000
   -0.000000   -0.000000    0.000000
    0.001000   -0.002000   -0.001000
    0.001000    0.002000    0.000000
    0.000000    0.000000    0.000000
   -0.001000    0.000000   -0.000000
   -0.001000   -0.000000    0.001000
    0.000000    0.000000   -0.000000
    0.000000    0.000000    0.001000
    0.001000    0.000000    0.001000
    0.000000    0.000000   -0.002000
   -0.001000   -0.003000    0.001000
    0.001000    0.002000   -0.002000
   -0.011000    0.016000   -0.019000
   -0.014000    0.024000   -0.024000
   -0.033000   -0.052000    0.040000
   -0.018000   -0.000000    0.000000
    0.004000   -0.000000   -0.009000
    0.004000    0.007000   -0.010000
    0.001000    0.015000   -0.023000
    0.019000    0.006000    0.005000
   -0.009000   -0.006000    0.001000
vibration   97
    0.000000    0.001000   -0.002000
    0.002000    0.001000    0.001000
   -0.009000   -0.020000   -0.014000
   -0.002000   -0.003000    0.001000
   -0.005000    0.004000   -0.005000
    0.006000   -0.003000    0.005000
   -0.003000    0.003000   -0.006000
   -0.000000   -0.001000    0.000000
    0.004000   -0.001000   -0.001000
   -0.005000    0.002000    0.003000
    0.001000   -0.001000   -0.001000
   -0.001000    0.000000    0.001000
   -0.000000    0.000000    0.000000
   -0.000000   -0.003000   -0.004000
    0.002000    0.003000    0.005000
   -0.001000   -0.009000    0.006000
   -0.002000   -0.026000    0.012000
    0.015000   -0.018000    0.023000
   -0.021000    0.000000    0.010000
   -0.190000    0.102000   -0.148000
   -0.000000   -0.014000    0.016000
   -0.075000   -0.151000    0.189000
    0.022000    0.013000   -0.012000
    0.378000    0.037000   -0.097000
   -0.030000   -0.004000    0.007000
   -0.221000    0.176000   -0.118000
    0.086000   -0.009000   -0.012000
   -0.050000    0.009000   -0.029000
    0.069000   -0.005000    0.023000
    0.142000   -0.049000   -0.074000
    0.001000   -0.001000   -0.011000
   -0.075000    0.011000   -0.018000
   -0.036000    0.012000   -0.042000
   -0.246000    0.138000   -0.561000
    0.061000   -0.016000    0.069000
   -0.131000   -0.069000    0.325000
   -0.060000    0.007000   -0.026000
   -0.015000    0.000000   -0.024000
   -0.005000    0.008000   -0.018000
    0.001000   -0.004000    0.006000
   -0.010000   -0.011000   -0.016000
    0.003000    0.023000    0.009000
    0.001000    0.006000   -0.016000
    0.002000   -0.004000    0.008000
    0.001000    0.010000   -0.017000
    0.028000   -0.007000   -0.007000
   -0.024000    0.005000   -0.010000
    0.005000   -0.003000    0.009000
    0.000000    0.002000   -0.020000
   -0.029000   -0.026000    0.020000
   -0.013000    0.010000   -0.012000
   -0.016000    0.019000   -0.025000
   -0.025000    0.072000   -0.058000
   -0.024000    0.005000   -0.010000
   -0.021000    0.009000    0.000000
    0.035000   -0.012000    0.064000
    0.000000    0.005000   -0.005000
    0.002000    0.003000    0.009000
    0.029000    0.009000    0.010000
   -0.006000   -0.001000   -0.001000
vibration   98
    0.002000   -0.000000    0.001000
   -0.000000   -0.000000   -0.001000
   -0.001000   -0.007000    0.001000
    0.001000    0.005000   -0.003000
   -0.001000   -0.011000    0.001000
   -0.019000    0.003000   -0.014000
   -0.004000   -0.006000    0.009000
   -0.000000    0.003000   -0.003000
    0.002000   -0.007000    0.008000
    0.013000   -0.004000   -0.006000
   -0.010000   -0.006000    0.006000
   -0.000000    0.004000   -0.003000
   -0.006000   -0.012000   -0.001000
    0.005000    0.010000    0.012000
    0.003000   -0.008000    0.007000
   -0.001000   -0.012000    0.008000
   -0.004000   -0.016000    0.006000
   -0.020000   -0.014000    0.016000
    0.022000    0.008000   -0.004000
   -0.063000    0.061000   -0.088000
   -0.019000   -0.016000    0.018000
   -0.124000   -0.210000    0.264000
    0.036000   -0.001000   -0.002000
    0.390000    0.042000   -0.068000
    0.000000    0.006000   -0.004000
   -0.140000    0.084000   -0.136000
   -0.021000    0.002000   -0.007000
    0.053000   -0.014000    0.028000
   -0.071000    0.007000   -0.010000
   -0.341000    0.007000    0.331000
    0.045000   -0.002000    0.006000
    0.613000   -0.079000    0.082000
    0.010000   -0.003000    0.002000
    0.016000   -0.005000    0.023000
   -0.027000    0.012000   -0.043000
   -0.027000    0.008000   -0.051000
    0.026000    0.001000   -0.020000
    0.001000    0.000000   -0.013000
   -0.003000   -0.000000   -0.000000
    0.000000    0.002000   -0.003000
    0.002000    0.008000    0.008000
   -0.004000   -0.014000   -0.004000
   -0.001000   -0.003000    0.005000
    0.001000    0.001000   -0.003000
    0.001000   -0.003000    0.004000
   -0.011000    0.001000    0.004000
    0.009000   -0.004000    0.001000
   -0.003000    0.001000   -0.006000
   -0.001000   -0.001000    0.011000
    0.012000    0.016000   -0.010000
    0.000000   -0.008000    0.008000
   -0.002000    0.002000   -0.002000
   -0.004000    0.020000   -0.015000
   -0.001000    0.022000   -0.021000
   -0.040000    0.005000    0.004000
   -0.030000    0.004000   -0.011000
   -0.008000   -0.016000    0.024000
   -0.003000   -0.036000    0.047000
    0.005000    0.002000    0.002000
    0.022000    0.013000    0.001000
vibration   99
   -0.000000    0.000000   -0.001000
    0.000000   -0.001000    0.002000
   -0.000000    0.000000    0.000000
    0.000000    0.001000   -0.001000
    0.001000   -0.002000    0.001000
   -0.001000    0.001000   -0.001000
   -0.001000   -0.001000    0.001000
    0.000000    0.000000   -0.000000
    0.000000   -0.000000   -0.000000
    0.001000   -0.000000   -0.000000
    0.000000   -0.000000   -0.000000
    0.000000   -0.000000   -0.000000
   -0.000000    0.000000    0.001000
   -0.000000    0.001000    0.001000
   -0.000000   -0.000000   -0.000000
   -0.000000    0.000000    0.000000
    0.002000    0.007000   -0.003000
   -0.001000    0.004000   -0.006000
    0.011000   -0.004000   -0.001000
    0.217000   -0.143000    0.188000
    0.005000    0.017000   -0.020000
    0.115000    0.219000   -0.283000
   -0.013000   -0.006000    0.006000
   -0.320000   -0.031000    0.074000
    0.003000    0.005000   -0.004000
    0.113000   -0.109000    0.060000
   -0.038000   -0.006000    0.014000
    0.042000   -0.006000    0.010000
    0.001000   -0.000000   -0.003000
   -0.125000    0.018000    0.163000
    0.016000   -0.001000    0.003000
    0.371000   -0.052000    0.052000
   -0.008000    0.006000   -0.033000
   -0.181000    0.112000   -0.456000
   -0.004000    0.001000    0.015000
   -0.247000   -0.057000    0.328000
   -0.009000    0.003000   -0.018000
   -0.006000   -0.001000   -0.012000
   -0.001000    0.001000   -0.003000
    0.000000   -0.000000    0.001000
   -0.001000   -0.001000   -0.002000
   -0.000000    0.001000    0.001000
    0.000000    0.001000   -0.002000
    0.000000   -0.000000    0.001000
   -0.000000    0.001000   -0.002000
    0.002000   -0.000000   -0.000000
   -0.002000    0.000000   -0.001000
   -0.000000   -0.000000   -0.000000
   -0.001000   -0.001000    0.001000
   -0.002000   -0.001000    0.001000
   -0.001000   -0.000000    0.000000
    0.003000   -0.001000    0.003000
    0.003000   -0.011000    0.012000
    0.006000   -0.005000    0.006000
   -0.001000   -0.005000    0.011000
   -0.003000   -0.003000    0.018000
   -0.003000   -0.004000    0.005000
   -0.001000   -0.009000    0.019000
   -0.006000   -0.002000   -0.002000
    0.008000    0.006000   -0.001000
vibration  100
    0.001000   -0.000000    0.001000
    0.005000    0.003000   -0.000000
   -0.027000   -0.065000   -0.040000
   -0.026000   -0.005000   -0.017000
   -0.042000    0.035000   -0.048000
   -0.051000    0.006000   -0.018000
   -0.070000    0.040000   -0.060000
   -0.032000   -0.003000   -0.029000
    0.101000   -0.067000    0.013000
    0.055000    0.032000    0.077000
   -0.100000    0.047000    0.089000
   -0.036000    0.004000   -0.019000
   -0.004000   -0.106000   -0.092000
    0.085000   -0.026000   -0.001000
    0.040000   -0.007000    0.095000
    0.080000   -0.037000    0.089000
   -0.021000   -0.130000    0.093000
    0.046000   -0.003000    0.005000
   -0.023000    0.012000   -0.007000
   -0.021000   -0.007000   -0.014000
   -0.004000   -0.005000    0.008000
    0.051000    0.094000   -0.129000
   -0.011000    0.013000   -0.014000
   -0.321000   -0.023000    0.043000
   -0.003000   -0.014000    0.022000
    0.169000   -0.180000    0.130000
    0.073000   -0.010000   -0.004000
   -0.034000    0.002000   -0.005000
   -0.027000   -0.001000    0.018000
   -0.075000    0.016000    0.081000
    0.015000    0.002000   -0.013000
    0.072000   -0.014000   -0.008000
    0.003000   -0.001000    0.006000
    0.069000   -0.040000    0.164000
    0.024000   -0.003000    0.001000
    0.165000    0.019000   -0.182000
   -0.015000    0.004000   -0.022000
   -0.020000    0.018000   -0.064000
    0.017000    0.021000   -0.071000
   -0.011000   -0.008000    0.019000
   -0.008000   -0.051000   -0.041000
    0.044000    0.045000   -0.001000
    0.011000    0.063000   -0.032000
   -0.008000   -0.008000    0.018000
   -0.003000    0.030000   -0.050000
    0.041000    0.011000   -0.007000
   -0.068000    0.019000   -0.018000
   -0.007000   -0.002000    0.016000
   -0.033000   -0.049000   -0.001000
   -0.033000   -0.054000    0.017000
   -0.008000    0.007000   -0.007000
   -0.063000    0.061000   -0.088000
   -0.121000    0.445000   -0.388000
   -0.018000    0.025000   -0.029000
   -0.035000    0.014000   -0.014000
   -0.002000   -0.004000    0.029000
   -0.014000   -0.032000    0.051000
    0.015000   -0.135000    0.220000
    0.090000    0.030000    0.027000
    0.034000    0.021000    0.003000
vibration  101
   -0.000000   -0.001000    0.000000
   -0.001000    0.001000   -0.001000
    0.003000    0.010000    0.003000
   -0.007000   -0.026000    0.020000
    0.003000    0.066000   -0.007000
    0.100000   -0.025000    0.065000
    0.041000    0.029000   -0.050000
    0.002000   -0.024000    0.020000
   -0.018000    0.053000   -0.059000
   -0.097000    0.021000    0.030000
    0.058000    0.043000   -0.028000
   -0.000000   -0.022000    0.023000
    0.047000    0.068000   -0.005000
   -0.034000   -0.062000   -0.072000
   -0.019000    0.069000   -0.043000
    0.008000    0.073000   -0.062000
   -0.002000   -0.005000    0.004000
    0.062000    0.024000   -0.033000
   -0.054000   -0.001000    0.007000
   -0.280000    0.151000   -0.192000
   -0.005000   -0.010000    0.012000
   -0.026000   -0.042000    0.064000
   -0.029000    0.019000   -0.023000
   -0.267000   -0.000000    0.026000
    0.023000   -0.029000    0.036000
    0.227000   -0.219000    0.169000
    0.107000    0.007000   -0.021000
   -0.110000    0.007000    0.010000
   -0.014000   -0.009000    0.038000
   -0.207000    0.017000    0.290000
    0.019000    0.005000   -0.034000
    0.397000   -0.034000    0.016000
    0.010000   -0.004000    0.012000
   -0.020000    0.012000   -0.064000
    0.042000   -0.004000   -0.011000
    0.147000    0.031000   -0.139000
   -0.068000    0.009000    0.007000
    0.029000   -0.019000    0.089000
   -0.047000   -0.020000    0.052000
    0.022000    0.006000   -0.013000
   -0.018000    0.067000    0.031000
   -0.059000   -0.012000    0.024000
   -0.014000   -0.081000    0.007000
    0.017000    0.009000   -0.009000
   -0.007000   -0.018000    0.038000
   -0.003000   -0.037000   -0.005000
    0.066000   -0.034000   -0.004000
    0.020000    0.000000   -0.006000
    0.039000    0.063000   -0.042000
    0.007000    0.033000    0.005000
   -0.012000    0.015000   -0.019000
   -0.009000   -0.014000    0.006000
   -0.006000   -0.039000    0.024000
   -0.011000   -0.022000    0.024000
    0.007000    0.017000   -0.040000
    0.024000    0.001000   -0.013000
    0.028000    0.045000   -0.061000
   -0.010000    0.190000   -0.293000
    0.008000    0.003000    0.002000
   -0.060000   -0.035000   -0.003000
vibration  102
    0.001000   -0.000000    0.001000
    0.003000   -0.000000   -0.001000
   -0.007000   -0.020000   -0.015000
   -0.020000   -0.010000   -0.005000
   -0.026000    0.050000   -0.035000
   -0.005000   -0.004000    0.005000
   -0.029000    0.039000   -0.058000
   -0.022000   -0.008000   -0.012000
    0.053000   -0.026000   -0.007000
    0.010000    0.027000    0.062000
   -0.048000    0.048000    0.050000
   -0.024000   -0.004000   -0.006000
    0.016000   -0.047000   -0.066000
    0.050000   -0.037000   -0.021000
    0.019000    0.016000    0.046000
    0.064000    0.009000    0.032000
   -0.009000   -0.051000    0.041000
    0.002000    0.009000   -0.010000
    0.002000    0.001000   -0.001000
    0.006000   -0.002000    0.000000
    0.005000   -0.003000    0.004000
    0.005000   -0.004000    0.005000
    0.004000   -0.007000    0.008000
    0.092000   -0.000000   -0.010000
   -0.014000   -0.003000    0.003000
    0.014000   -0.016000    0.037000
   -0.021000    0.019000   -0.019000
    0.031000   -0.008000    0.034000
   -0.005000    0.006000   -0.027000
    0.119000    0.010000   -0.189000
   -0.009000   -0.001000    0.005000
   -0.047000    0.005000   -0.000000
    0.003000    0.002000   -0.012000
   -0.015000    0.015000   -0.056000
   -0.022000    0.003000    0.001000
   -0.120000   -0.019000    0.127000
    0.031000   -0.011000    0.040000
   -0.017000    0.008000   -0.029000
    0.026000    0.034000    0.286000
   -0.002000    0.008000   -0.089000
    0.100000    0.058000    0.111000
   -0.102000   -0.292000   -0.082000
   -0.032000   -0.172000    0.153000
   -0.005000   -0.012000   -0.096000
    0.180000   -0.165000    0.161000
   -0.225000    0.112000    0.061000
    0.191000    0.038000    0.182000
   -0.014000   -0.022000   -0.098000
    0.116000    0.161000    0.169000
    0.135000    0.296000   -0.092000
   -0.009000   -0.151000    0.163000
   -0.032000    0.013000   -0.030000
   -0.058000    0.185000   -0.170000
   -0.000000    0.006000   -0.007000
   -0.007000   -0.005000    0.008000
   -0.000000    0.001000   -0.014000
   -0.027000   -0.001000   -0.049000
   -0.041000    0.049000   -0.125000
    0.035000    0.011000    0.010000
    0.007000   -0.000000    0.003000
vibration  103
   -0.002000   -0.001000    0.001000
   -0.001000   -0.002000   -0.001000
   -0.001000    0.007000   -0.009000
    0.018000    0.066000   -0.046000
   -0.010000   -0.168000    0.014000
   -0.242000    0.056000   -0.167000
   -0.093000   -0.073000    0.126000
   -0.003000    0.064000   -0.045000
    0.030000   -0.133000    0.161000
    0.239000   -0.055000   -0.083000
   -0.141000   -0.123000    0.059000
    0.003000    0.057000   -0.055000
   -0.122000   -0.159000    0.024000
    0.088000    0.159000    0.182000
    0.049000   -0.175000    0.113000
   -0.026000   -0.195000    0.149000
    0.011000    0.035000   -0.028000
   -0.014000   -0.036000    0.046000
    0.014000    0.000000   -0.001000
    0.096000   -0.057000    0.073000
   -0.010000    0.008000   -0.010000
    0.010000    0.046000   -0.065000
    0.004000    0.006000   -0.006000
   -0.084000   -0.003000    0.010000
    0.015000    0.014000   -0.018000
   -0.101000    0.103000   -0.118000
    0.006000   -0.035000    0.039000
   -0.020000    0.009000   -0.043000
    0.011000   -0.004000    0.022000
   -0.097000   -0.020000    0.162000
    0.007000   -0.001000    0.001000
   -0.011000    0.002000   -0.000000
   -0.003000   -0.002000    0.010000
   -0.000000   -0.005000    0.016000
    0.016000   -0.003000    0.000000
    0.092000    0.018000   -0.094000
   -0.032000    0.008000   -0.022000
    0.030000   -0.022000    0.084000
   -0.124000    0.012000    0.044000
    0.047000   -0.004000   -0.014000
   -0.073000    0.107000    0.011000
   -0.110000    0.007000    0.061000
   -0.026000   -0.150000   -0.043000
    0.036000   -0.001000   -0.005000
    0.032000   -0.019000    0.020000
    0.054000   -0.060000   -0.022000
    0.087000   -0.057000   -0.019000
    0.044000   -0.013000   -0.005000
    0.079000    0.126000   -0.099000
   -0.040000    0.056000    0.046000
   -0.082000    0.027000   -0.038000
    0.023000    0.044000   -0.022000
    0.020000    0.073000   -0.045000
   -0.007000    0.008000   -0.016000
    0.010000    0.005000   -0.004000
    0.012000    0.001000    0.001000
    0.043000    0.038000   -0.042000
   -0.006000    0.223000   -0.326000
   -0.006000   -0.005000    0.001000
   -0.058000   -0.033000   -0.002000
vibration  104
   -0.000000   -0.001000    0.000000
   -0.000000    0.000000    0.000000
    0.002000    0.007000    0.002000
    0.047000   -0.070000   -0.091000
    0.260000    0.090000    0.225000
   -0.132000    0.186000    0.234000
   -0.357000    0.043000   -0.070000
    0.023000   -0.059000   -0.079000
    0.322000   -0.054000   -0.160000
    0.156000    0.024000    0.101000
    0.060000    0.150000   -0.011000
    0.051000   -0.053000   -0.067000
   -0.102000   -0.103000    0.077000
   -0.163000    0.001000   -0.064000
   -0.104000   -0.261000   -0.221000
   -0.127000    0.194000    0.251000
    0.001000   -0.001000    0.001000
   -0.002000    0.006000   -0.005000
   -0.000000   -0.001000    0.001000
   -0.012000    0.009000   -0.008000
    0.002000   -0.001000    0.000000
   -0.006000   -0.014000    0.022000
   -0.000000   -0.002000    0.002000
    0.038000    0.002000   -0.005000
   -0.001000   -0.001000    0.000000
    0.001000    0.001000    0.005000
   -0.009000    0.006000   -0.006000
    0.004000   -0.001000    0.008000
    0.002000    0.000000   -0.004000
    0.018000    0.001000   -0.025000
   -0.003000    0.000000    0.000000
    0.009000    0.001000    0.002000
   -0.000000   -0.000000   -0.001000
   -0.010000    0.006000   -0.024000
   -0.005000    0.001000   -0.002000
   -0.040000   -0.004000    0.043000
    0.006000   -0.002000    0.007000
    0.006000   -0.005000    0.018000
    0.024000   -0.102000   -0.007000
   -0.007000    0.028000    0.002000
    0.034000    0.036000    0.055000
    0.006000    0.005000   -0.003000
    0.012000    0.049000    0.067000
   -0.002000    0.034000    0.002000
   -0.117000    0.014000    0.049000
   -0.062000   -0.063000    0.012000
    0.022000   -0.034000   -0.043000
   -0.010000    0.033000    0.007000
   -0.040000   -0.050000   -0.010000
    0.066000   -0.050000   -0.049000
    0.101000    0.044000   -0.042000
    0.006000   -0.016000   -0.018000
    0.003000    0.021000   -0.053000
    0.001000   -0.002000    0.005000
    0.005000   -0.002000    0.002000
   -0.001000    0.002000   -0.011000
    0.003000    0.018000   -0.014000
   -0.002000    0.039000   -0.059000
    0.003000   -0.001000   -0.000000
   -0.011000   -0.006000   -0.000000
vibration  105
   -0.000000   -0.001000    0.002000
    0.001000    0.001000   -0.001000
   -0.009000   -0.014000   -0.020000
   -0.048000   -0.001000    0.019000
   -0.119000    0.073000   -0.130000
    0.054000   -0.060000   -0.040000
    0.062000    0.058000   -0.087000
   -0.043000   -0.004000    0.005000
   -0.008000   -0.015000    0.018000
   -0.042000    0.045000    0.088000
   -0.083000    0.059000    0.084000
   -0.056000    0.002000    0.012000
    0.069000   -0.035000   -0.142000
    0.128000   -0.077000   -0.030000
    0.052000    0.110000    0.122000
    0.157000   -0.003000   -0.034000
   -0.010000   -0.043000    0.038000
   -0.031000    0.016000   -0.018000
    0.017000    0.003000   -0.007000
    0.087000   -0.042000    0.054000
    0.011000   -0.002000    0.002000
   -0.007000   -0.041000    0.052000
    0.008000   -0.012000    0.014000
    0.157000    0.002000   -0.014000
   -0.011000    0.003000   -0.006000
   -0.038000    0.038000   -0.012000
   -0.063000    0.019000   -0.012000
    0.052000   -0.006000    0.012000
    0.007000    0.003000   -0.018000
    0.091000   -0.000000   -0.125000
   -0.013000   -0.001000    0.011000
   -0.074000    0.008000    0.004000
   -0.008000    0.001000   -0.002000
   -0.014000    0.005000   -0.011000
   -0.029000    0.005000   -0.009000
   -0.180000   -0.022000    0.182000
    0.048000   -0.003000   -0.002000
    0.029000   -0.023000    0.075000
   -0.052000   -0.234000   -0.050000
    0.019000    0.060000    0.013000
   -0.003000    0.154000    0.110000
   -0.050000    0.076000    0.057000
    0.016000    0.039000    0.089000
    0.026000    0.082000    0.020000
   -0.276000    0.050000    0.095000
   -0.065000   -0.215000    0.001000
    0.082000   -0.133000   -0.154000
    0.010000    0.072000    0.031000
   -0.066000   -0.071000   -0.125000
    0.096000   -0.121000   -0.062000
    0.185000    0.160000   -0.173000
   -0.043000   -0.008000   -0.010000
   -0.072000    0.172000   -0.157000
    0.016000    0.012000   -0.009000
    0.009000   -0.013000    0.021000
   -0.020000    0.009000   -0.038000
    0.040000    0.048000   -0.020000
    0.004000    0.190000   -0.247000
    0.028000    0.009000    0.009000
   -0.042000   -0.023000   -0.001000
vibration  106
    0.000000    0.001000   -0.001000
   -0.001000   -0.001000   -0.001000
    0.008000    0.010000    0.016000
    0.019000    0.051000    0.002000
   -0.030000   -0.144000   -0.004000
   -0.077000   -0.006000   -0.118000
    0.048000   -0.079000    0.127000
    0.017000    0.047000    0.006000
   -0.090000   -0.027000    0.107000
    0.064000   -0.054000   -0.116000
   -0.027000   -0.135000   -0.023000
    0.017000    0.039000   -0.007000
   -0.055000   -0.006000    0.067000
    0.017000    0.106000    0.111000
    0.025000   -0.047000    0.049000
   -0.059000   -0.141000   -0.006000
    0.012000    0.043000   -0.034000
    0.039000   -0.015000    0.018000
   -0.020000   -0.007000    0.011000
   -0.124000    0.063000   -0.079000
   -0.012000    0.002000   -0.002000
    0.005000    0.039000   -0.046000
   -0.011000    0.010000   -0.011000
   -0.106000    0.001000    0.006000
    0.009000   -0.006000    0.007000
    0.049000   -0.043000    0.030000
    0.058000   -0.008000    0.001000
   -0.054000    0.003000    0.012000
   -0.007000   -0.002000    0.007000
   -0.044000    0.005000    0.054000
    0.007000    0.002000   -0.014000
    0.116000   -0.008000   -0.001000
    0.011000   -0.001000   -0.001000
   -0.009000    0.011000   -0.055000
    0.020000   -0.003000    0.005000
    0.102000    0.014000   -0.097000
   -0.039000   -0.003000    0.033000
   -0.023000    0.015000   -0.048000
    0.204000   -0.196000    0.044000
   -0.068000    0.059000   -0.011000
    0.186000   -0.037000    0.131000
    0.104000   -0.091000   -0.104000
    0.039000    0.198000    0.229000
   -0.046000    0.061000   -0.023000
   -0.199000   -0.011000    0.131000
   -0.256000   -0.014000    0.069000
    0.003000    0.022000    0.007000
   -0.074000    0.069000   -0.012000
   -0.126000   -0.182000    0.151000
    0.216000   -0.058000   -0.173000
    0.298000    0.005000    0.012000
    0.030000    0.031000    0.000000
    0.046000   -0.066000    0.078000
   -0.021000   -0.020000    0.012000
   -0.001000    0.011000   -0.024000
    0.028000   -0.007000    0.012000
   -0.048000    0.011000   -0.025000
   -0.016000   -0.107000    0.123000
   -0.016000   -0.006000   -0.003000
    0.016000    0.009000    0.002000
vibration  107
    0.003000    0.000000    0.000000
   -0.003000   -0.001000   -0.001000
    0.002000    0.004000    0.009000
    0.027000    0.020000    0.001000
    0.029000   -0.094000    0.049000
   -0.030000    0.009000   -0.030000
    0.013000   -0.060000    0.092000
    0.027000    0.020000    0.007000
   -0.045000    0.005000    0.034000
    0.015000   -0.041000   -0.092000
    0.032000   -0.093000   -0.054000
    0.031000    0.015000   -0.000000
   -0.047000    0.030000    0.096000
   -0.055000    0.069000    0.049000
   -0.007000   -0.041000   -0.025000
   -0.101000   -0.071000   -0.005000
    0.001000   -0.009000    0.005000
    0.099000    0.005000   -0.008000
   -0.026000   -0.016000    0.023000
   -0.301000    0.172000   -0.219000
   -0.014000   -0.009000    0.012000
    0.043000    0.103000   -0.120000
   -0.013000   -0.012000    0.014000
    0.158000    0.003000   -0.020000
   -0.040000   -0.013000    0.019000
    0.254000   -0.241000    0.264000
    0.016000    0.067000   -0.084000
    0.022000   -0.021000    0.105000
   -0.036000    0.007000   -0.023000
    0.230000    0.043000   -0.368000
   -0.014000    0.003000   -0.016000
    0.133000   -0.016000    0.002000
   -0.011000    0.003000   -0.014000
    0.037000   -0.019000    0.102000
   -0.028000    0.008000   -0.018000
   -0.267000   -0.044000    0.285000
    0.096000   -0.009000    0.004000
   -0.002000   -0.001000   -0.010000
   -0.084000   -0.007000   -0.023000
    0.026000    0.001000    0.003000
   -0.057000    0.059000   -0.007000
   -0.054000    0.029000    0.044000
   -0.007000   -0.050000   -0.035000
    0.021000    0.005000    0.007000
   -0.004000    0.009000   -0.005000
    0.043000   -0.054000   -0.017000
    0.034000   -0.047000   -0.041000
    0.023000   -0.000000    0.006000
    0.021000    0.038000   -0.072000
   -0.028000    0.004000    0.026000
   -0.038000    0.040000   -0.050000
    0.017000    0.046000   -0.026000
    0.022000    0.026000   -0.012000
   -0.034000   -0.033000    0.025000
   -0.034000   -0.004000   -0.000000
   -0.038000    0.009000   -0.034000
    0.019000   -0.012000    0.034000
    0.012000    0.013000    0.012000
    0.014000    0.006000    0.003000
    0.014000    0.007000    0.002000
vibration  108
    0.000000    0.000000    0.000000
    0.004000    0.002000    0.001000
   -0.013000   -0.035000   -0.019000
    0.040000   -0.012000    0.032000
    0.079000   -0.047000    0.098000
    0.099000   -0.017000    0.064000
    0.092000   -0.061000    0.079000
    0.056000   -0.014000    0.046000
   -0.098000    0.120000   -0.077000
   -0.153000   -0.042000   -0.122000
    0.164000   -0.072000   -0.136000
    0.058000   -0.017000    0.041000
    0.004000    0.162000    0.158000
   -0.191000    0.018000   -0.045000
   -0.057000    0.061000   -0.148000
   -0.182000    0.022000   -0.118000
   -0.019000   -0.117000    0.080000
   -0.031000   -0.025000    0.031000
    0.016000    0.021000   -0.021000
    0.209000   -0.127000    0.140000
   -0.001000   -0.000000    0.002000
    0.015000    0.021000   -0.045000
    0.019000    0.010000   -0.011000
   -0.178000   -0.016000    0.023000
    0.002000    0.009000   -0.008000
   -0.107000    0.082000   -0.109000
    0.015000   -0.047000    0.048000
    0.021000    0.008000   -0.061000
   -0.001000    0.001000    0.009000
   -0.073000   -0.017000    0.102000
    0.018000   -0.003000    0.015000
   -0.169000    0.007000   -0.011000
   -0.005000    0.002000   -0.003000
    0.032000   -0.022000    0.089000
    0.013000   -0.005000    0.019000
    0.150000    0.009000   -0.161000
   -0.016000    0.005000   -0.039000
   -0.045000    0.039000   -0.119000
   -0.154000   -0.121000    0.065000
    0.047000    0.038000   -0.032000
   -0.038000    0.189000    0.091000
   -0.169000   -0.063000    0.061000
   -0.014000   -0.129000    0.084000
    0.044000    0.044000   -0.028000
   -0.053000   -0.047000    0.127000
   -0.089000   -0.157000    0.007000
    0.175000   -0.115000   -0.061000
    0.034000    0.028000   -0.023000
    0.052000    0.096000   -0.091000
    0.059000    0.079000   -0.032000
    0.038000    0.076000   -0.097000
    0.012000    0.047000   -0.031000
    0.015000    0.072000   -0.046000
    0.017000    0.063000   -0.054000
   -0.035000    0.009000    0.008000
    0.017000   -0.010000    0.067000
    0.024000   -0.020000    0.061000
    0.025000   -0.004000    0.074000
    0.012000    0.015000   -0.004000
    0.017000    0.006000    0.012000
vibration  109
   -0.001000   -0.002000    0.005000
    0.002000    0.003000   -0.004000
   -0.014000   -0.029000   -0.030000
    0.035000    0.002000    0.022000
    0.060000   -0.075000    0.086000
    0.046000   -0.013000    0.018000
    0.072000   -0.067000    0.089000
    0.044000    0.001000    0.031000
   -0.066000    0.074000   -0.036000
   -0.096000   -0.045000   -0.123000
    0.103000   -0.096000   -0.099000
    0.046000   -0.003000    0.026000
   -0.023000    0.104000    0.138000
   -0.146000    0.043000   -0.005000
   -0.028000    0.037000   -0.085000
   -0.166000   -0.037000   -0.073000
   -0.022000   -0.163000    0.127000
   -0.031000    0.007000   -0.006000
    0.009000    0.016000   -0.019000
    0.149000   -0.085000    0.099000
    0.013000   -0.004000    0.004000
   -0.004000   -0.042000    0.048000
    0.011000   -0.006000    0.007000
    0.036000   -0.007000    0.002000
   -0.004000    0.002000   -0.004000
   -0.042000    0.035000   -0.028000
   -0.051000    0.005000    0.001000
    0.033000   -0.000000   -0.017000
    0.011000   -0.000000   -0.002000
    0.003000   -0.008000    0.010000
   -0.007000   -0.001000    0.010000
   -0.039000    0.006000    0.008000
   -0.007000   -0.001000    0.007000
   -0.014000    0.001000   -0.004000
   -0.014000    0.004000   -0.016000
   -0.110000   -0.003000    0.108000
    0.019000    0.001000   -0.000000
    0.076000   -0.072000    0.207000
    0.172000    0.079000   -0.034000
   -0.047000   -0.025000    0.023000
    0.066000   -0.156000   -0.042000
    0.165000    0.051000   -0.068000
    0.012000    0.117000   -0.048000
   -0.039000   -0.030000    0.022000
   -0.004000    0.043000   -0.092000
    0.047000    0.140000    0.006000
   -0.149000    0.107000    0.057000
   -0.036000   -0.017000    0.019000
   -0.055000   -0.098000    0.088000
   -0.017000   -0.083000    0.004000
    0.000000   -0.073000    0.100000
   -0.001000    0.082000   -0.066000
   -0.024000    0.309000   -0.264000
    0.032000    0.049000   -0.037000
    0.014000   -0.011000    0.022000
   -0.030000    0.011000   -0.060000
   -0.020000    0.057000   -0.111000
   -0.054000    0.173000   -0.362000
    0.035000    0.023000    0.001000
   -0.054000   -0.023000   -0.018000
vibration  110
    0.000000   -0.001000    0.002000
   -0.001000    0.001000   -0.002000
    0.002000    0.000000    0.004000
   -0.001000   -0.001000   -0.000000
   -0.000000    0.007000   -0.002000
    0.001000    0.000000    0.002000
    0.000000    0.004000   -0.005000
   -0.001000   -0.002000   -0.000000
    0.001000    0.001000   -0.003000
    0.000000    0.002000    0.005000
    0.001000    0.008000    0.002000
   -0.001000   -0.001000    0.000000
    0.004000   -0.000000   -0.006000
    0.002000   -0.004000   -0.003000
   -0.001000    0.002000   -0.002000
    0.006000    0.007000   -0.001000
    0.004000    0.006000   -0.006000
   -0.054000   -0.012000    0.017000
   -0.025000    0.016000   -0.018000
    0.182000   -0.133000    0.166000
    0.016000    0.016000   -0.019000
   -0.066000   -0.139000    0.164000
    0.015000    0.030000   -0.033000
   -0.356000   -0.015000    0.031000
    0.041000   -0.027000    0.025000
   -0.273000    0.247000   -0.208000
    0.109000   -0.064000    0.066000
   -0.076000   -0.015000    0.091000
   -0.040000   -0.001000    0.035000
    0.266000    0.002000   -0.366000
   -0.016000    0.006000   -0.036000
    0.316000   -0.023000    0.008000
   -0.026000    0.006000   -0.026000
    0.088000   -0.050000    0.248000
    0.021000    0.005000   -0.028000
   -0.208000   -0.043000    0.268000
    0.074000   -0.006000    0.003000
   -0.000000   -0.009000    0.007000
    0.004000    0.004000   -0.003000
   -0.001000   -0.001000    0.002000
   -0.000000   -0.005000   -0.004000
    0.005000    0.001000   -0.001000
   -0.001000    0.002000   -0.006000
   -0.000000   -0.001000    0.001000
   -0.002000    0.003000   -0.005000
    0.002000    0.004000    0.001000
   -0.006000    0.003000   -0.000000
   -0.001000   -0.001000    0.001000
   -0.002000   -0.004000    0.001000
   -0.002000   -0.003000    0.001000
   -0.002000   -0.002000    0.003000
    0.001000   -0.007000    0.006000
    0.004000   -0.024000    0.023000
    0.014000    0.012000   -0.008000
   -0.025000    0.042000   -0.082000
   -0.023000    0.002000   -0.007000
   -0.001000    0.001000   -0.002000
   -0.004000    0.011000   -0.020000
   -0.009000   -0.003000   -0.003000
    0.006000    0.004000   -0.001000
vibration  111
    0.000000   -0.000000   -0.000000
   -0.001000    0.001000   -0.000000
   -0.002000   -0.004000    0.002000
    0.006000    0.010000   -0.003000
    0.011000   -0.052000    0.029000
    0.005000    0.002000   -0.010000
    0.005000   -0.033000    0.042000
    0.003000    0.011000    0.001000
    0.017000   -0.015000    0.022000
    0.027000   -0.020000   -0.031000
    0.009000   -0.048000   -0.032000
    0.007000    0.004000   -0.006000
   -0.030000    0.022000    0.046000
   -0.004000    0.032000    0.038000
    0.020000   -0.007000    0.025000
   -0.040000   -0.046000    0.008000
    0.018000   -0.010000    0.034000
   -0.092000    0.090000   -0.110000
   -0.056000    0.020000   -0.033000
    0.211000   -0.147000    0.213000
    0.078000    0.021000   -0.031000
   -0.098000   -0.317000    0.408000
   -0.014000   -0.012000    0.014000
   -0.032000   -0.013000    0.026000
    0.018000   -0.037000    0.037000
   -0.059000    0.038000   -0.002000
   -0.023000    0.049000   -0.043000
   -0.035000   -0.011000    0.086000
    0.013000    0.003000   -0.044000
    0.004000    0.009000   -0.039000
   -0.027000    0.006000   -0.025000
    0.046000    0.014000   -0.019000
    0.071000   -0.013000    0.031000
   -0.109000    0.091000   -0.424000
   -0.036000   -0.004000    0.026000
    0.155000    0.047000   -0.213000
   -0.083000   -0.021000    0.141000
   -0.000000    0.035000   -0.037000
   -0.051000   -0.003000   -0.018000
    0.012000   -0.000000    0.003000
   -0.039000    0.026000   -0.016000
   -0.029000    0.004000    0.021000
    0.000000   -0.012000   -0.021000
   -0.004000    0.006000    0.003000
    0.059000    0.001000   -0.005000
    0.060000   -0.034000   -0.037000
    0.059000   -0.061000   -0.012000
    0.009000   -0.003000    0.005000
    0.010000    0.029000   -0.043000
    0.002000    0.027000    0.011000
   -0.013000    0.033000   -0.052000
    0.001000    0.047000   -0.037000
   -0.018000    0.179000   -0.156000
    0.045000   -0.091000    0.107000
    0.080000   -0.010000   -0.022000
    0.026000    0.027000   -0.125000
    0.013000   -0.026000    0.045000
    0.036000   -0.117000    0.218000
   -0.001000   -0.002000   -0.003000
    0.007000   -0.002000    0.001000
vibration  112
   -0.000000   -0.000000    0.000000
    0.000000   -0.000000   -0.000000
   -0.000000   -0.001000   -0.002000
    0.002000   -0.001000    0.001000
   -0.005000    0.003000   -0.011000
   -0.009000    0.001000   -0.002000
   -0.009000    0.005000   -0.002000
    0.005000   -0.001000   -0.003000
   -0.022000   -0.001000    0.005000
   -0.020000    0.013000    0.008000
   -0.013000    0.002000    0.020000
   -0.000000   -0.002000   -0.001000
   -0.001000    0.007000    0.003000
   -0.001000    0.004000    0.007000
    0.004000    0.007000    0.002000
   -0.000000    0.002000   -0.000000
   -0.001000   -0.001000    0.000000
    0.003000   -0.003000    0.004000
    0.003000   -0.001000    0.002000
   -0.009000    0.006000   -0.009000
   -0.003000   -0.001000    0.001000
    0.003000    0.012000   -0.015000
    0.000000    0.001000   -0.001000
    0.002000    0.001000   -0.001000
    0.001000    0.001000   -0.002000
   -0.002000    0.003000   -0.004000
   -0.001000   -0.002000    0.003000
   -0.000000    0.000000   -0.000000
    0.000000   -0.000000    0.000000
    0.001000   -0.000000   -0.001000
   -0.000000    0.000000    0.000000
    0.002000   -0.000000    0.000000
   -0.000000    0.000000   -0.000000
    0.001000   -0.001000    0.003000
    0.000000    0.000000   -0.001000
   -0.003000   -0.000000    0.003000
    0.000000   -0.000000    0.000000
    0.000000   -0.001000    0.004000
    0.010000   -0.025000   -0.009000
    0.006000    0.103000    0.060000
    0.073000   -0.283000   -0.354000
    0.061000   -0.469000   -0.075000
   -0.212000   -0.335000   -0.223000
   -0.073000    0.038000    0.014000
    0.302000   -0.017000    0.038000
    0.245000   -0.142000   -0.178000
    0.217000   -0.217000    0.013000
    0.008000    0.022000   -0.008000
   -0.030000   -0.081000    0.017000
   -0.042000   -0.096000   -0.006000
   -0.025000   -0.031000    0.084000
   -0.000000   -0.001000    0.001000
    0.000000   -0.002000    0.002000
   -0.001000    0.005000   -0.005000
    0.000000    0.000000   -0.000000
   -0.000000    0.000000   -0.001000
   -0.000000    0.002000   -0.003000
    0.000000    0.004000    0.005000
    0.000000    0.000000    0.000000
   -0.000000   -0.000000   -0.000000
vibration  113
    0.000000    0.000000    0.000000
    0.000000   -0.000000   -0.000000
   -0.000000   -0.002000   -0.000000
   -0.008000    0.007000    0.004000
   -0.003000   -0.029000    0.020000
    0.040000   -0.030000   -0.031000
    0.033000    0.006000   -0.008000
   -0.088000    0.023000    0.061000
    0.384000    0.055000   -0.124000
    0.327000   -0.245000   -0.159000
    0.225000   -0.032000   -0.351000
    0.013000    0.075000    0.065000
    0.054000   -0.338000   -0.152000
   -0.014000   -0.180000   -0.357000
   -0.198000   -0.271000   -0.152000
    0.012000   -0.016000   -0.021000
   -0.000000   -0.000000    0.001000
   -0.000000   -0.000000    0.000000
    0.000000    0.000000   -0.000000
    0.001000   -0.000000    0.000000
    0.000000   -0.000000    0.000000
    0.000000    0.000000   -0.001000
   -0.000000   -0.000000    0.000000
    0.001000    0.000000   -0.000000
   -0.000000    0.000000   -0.000000
    0.001000   -0.001000    0.001000
    0.000000    0.000000   -0.000000
    0.000000    0.000000   -0.000000
   -0.000000    0.000000   -0.000000
   -0.000000    0.000000    0.000000
    0.000000   -0.000000    0.000000
   -0.000000   -0.000000    0.000000
   -0.000000   -0.000000   -0.000000
    0.000000   -0.000000    0.000000
    0.000000   -0.000000   -0.000000
   -0.000000   -0.000000    0.000000
   -0.000000    0.000000   -0.000000
    0.000000   -0.000000    0.000000
    0.001000   -0.001000   -0.000000
    0.000000    0.004000    0.002000
    0.003000   -0.011000   -0.014000
    0.003000   -0.018000   -0.003000
   -0.008000   -0.013000   -0.009000
   -0.003000    0.002000    0.001000
    0.014000   -0.001000    0.002000
    0.011000   -0.006000   -0.008000
    0.010000   -0.010000    0.001000
   -0.000000    0.000000    0.000000
   -0.001000   -0.001000    0.000000
    0.000000   -0.002000   -0.001000
    0.001000   -0.000000    0.001000
   -0.001000    0.001000    0.000000
   -0.003000    0.002000    0.005000
   -0.000000    0.000000   -0.000000
   -0.000000   -0.000000    0.000000
   -0.000000    0.000000    0.000000
   -0.000000    0.000000   -0.000000
   -0.000000    0.001000    0.000000
    0.000000   -0.000000   -0.000000
   -0.000000   -0.000000   -0.000000
vibration  114
    0.000000    0.000000   -0.001000
   -0.000000   -0.001000    0.001000
    0.000000    0.001000    0.001000
   -0.002000    0.002000   -0.002000
    0.004000   -0.010000    0.011000
    0.011000    0.001000    0.003000
    0.006000   -0.010000    0.009000
   -0.005000    0.002000    0.002000
    0.021000   -0.003000   -0.000000
    0.022000   -0.011000   -0.005000
    0.011000   -0.005000   -0.020000
   -0.001000   -0.003000   -0.004000
   -0.005000    0.019000    0.010000
    0.007000    0.010000    0.021000
    0.012000    0.008000    0.014000
   -0.002000   -0.006000    0.003000
    0.004000    0.006000   -0.001000
   -0.012000    0.019000   -0.024000
   -0.015000    0.007000   -0.009000
    0.039000   -0.028000    0.041000
    0.017000    0.003000   -0.004000
   -0.014000   -0.058000    0.073000
   -0.001000   -0.004000    0.005000
    0.001000   -0.005000    0.007000
   -0.006000   -0.005000    0.007000
    0.018000   -0.026000    0.026000
    0.002000    0.013000   -0.017000
   -0.003000    0.004000   -0.018000
    0.004000   -0.001000    0.006000
   -0.020000   -0.002000    0.038000
    0.004000   -0.001000    0.005000
   -0.010000   -0.001000    0.004000
   -0.012000    0.002000   -0.004000
    0.012000   -0.012000    0.056000
    0.007000    0.001000   -0.006000
   -0.021000   -0.007000    0.030000
    0.010000    0.004000   -0.022000
   -0.010000   -0.003000   -0.005000
   -0.025000   -0.009000    0.010000
    0.012000    0.043000    0.021000
    0.008000   -0.109000   -0.172000
   -0.030000   -0.206000   -0.006000
   -0.083000   -0.156000   -0.067000
    0.091000   -0.032000   -0.016000
   -0.354000    0.007000   -0.003000
   -0.321000    0.087000    0.210000
   -0.275000    0.250000   -0.060000
    0.056000    0.061000   -0.050000
   -0.066000   -0.312000    0.170000
   -0.288000   -0.223000    0.066000
   -0.209000   -0.109000    0.283000
    0.000000    0.007000   -0.005000
   -0.001000    0.011000   -0.008000
    0.007000   -0.025000    0.029000
    0.000000   -0.003000    0.008000
   -0.003000   -0.006000    0.025000
    0.004000    0.001000   -0.001000
   -0.001000    0.024000   -0.022000
   -0.001000   -0.001000   -0.000000
    0.003000    0.002000    0.001000
vibration  115
   -0.000000    0.000000   -0.001000
    0.000000   -0.000000    0.001000
   -0.000000   -0.000000    0.000000
   -0.071000    0.023000   -0.057000
    0.156000   -0.064000    0.318000
    0.325000    0.030000    0.152000
    0.257000   -0.213000    0.124000
   -0.061000    0.011000    0.031000
    0.252000    0.009000   -0.062000
    0.248000   -0.139000   -0.054000
    0.156000    0.012000   -0.236000
   -0.021000   -0.059000   -0.053000
   -0.026000    0.310000    0.104000
    0.077000    0.133000    0.305000
    0.167000    0.207000    0.152000
    0.020000    0.000000    0.013000
    0.008000    0.007000    0.000000
   -0.007000    0.013000   -0.017000
   -0.009000    0.004000   -0.006000
    0.021000   -0.015000    0.022000
    0.010000    0.001000   -0.001000
   -0.006000   -0.032000    0.041000
   -0.001000   -0.003000    0.004000
    0.006000   -0.003000    0.004000
   -0.006000   -0.002000    0.004000
    0.019000   -0.025000    0.023000
    0.003000    0.008000   -0.011000
   -0.002000    0.005000   -0.024000
    0.004000   -0.002000    0.009000
   -0.019000   -0.003000    0.040000
    0.005000   -0.002000    0.007000
   -0.007000   -0.002000    0.007000
   -0.017000    0.003000   -0.007000
    0.020000   -0.018000    0.087000
    0.011000    0.001000   -0.009000
   -0.036000   -0.011000    0.051000
    0.015000    0.005000   -0.028000
   -0.004000   -0.003000   -0.004000
    0.007000   -0.000000    0.002000
   -0.002000   -0.001000   -0.001000
    0.005000    0.001000    0.009000
    0.005000    0.005000   -0.003000
    0.002000    0.005000    0.004000
   -0.013000    0.005000    0.002000
    0.051000   -0.004000    0.005000
    0.041000   -0.016000   -0.029000
    0.038000   -0.034000    0.009000
   -0.009000   -0.008000    0.006000
    0.012000    0.050000   -0.016000
    0.040000    0.026000   -0.011000
    0.041000    0.010000   -0.034000
   -0.003000    0.001000   -0.003000
   -0.007000    0.018000   -0.015000
    0.004000   -0.016000    0.019000
   -0.004000   -0.003000    0.008000
   -0.004000   -0.008000    0.034000
   -0.003000    0.003000   -0.006000
   -0.003000    0.008000   -0.011000
   -0.003000   -0.001000   -0.001000
    0.001000    0.001000    0.001000
vibration  116
   -0.000000    0.002000   -0.004000
   -0.000000   -0.002000    0.003000
    0.003000    0.004000    0.011000
    0.034000   -0.006000    0.023000
   -0.073000    0.006000   -0.142000
   -0.148000   -0.011000   -0.073000
   -0.126000    0.085000   -0.039000
    0.028000    0.001000   -0.016000
   -0.106000   -0.023000    0.050000
   -0.097000    0.064000    0.025000
   -0.071000   -0.026000    0.095000
    0.010000    0.030000    0.019000
   -0.004000   -0.133000   -0.029000
   -0.022000   -0.052000   -0.125000
   -0.064000   -0.109000   -0.048000
   -0.020000   -0.023000    0.004000
    0.013000    0.026000   -0.008000
   -0.044000    0.075000   -0.100000
   -0.064000    0.029000   -0.041000
    0.159000   -0.114000    0.164000
    0.067000    0.009000   -0.015000
   -0.053000   -0.229000    0.289000
   -0.001000   -0.020000    0.022000
    0.014000   -0.020000    0.028000
   -0.030000   -0.018000    0.025000
    0.089000   -0.126000    0.121000
    0.007000    0.053000   -0.069000
   -0.016000    0.025000   -0.112000
    0.022000   -0.009000    0.040000
   -0.098000   -0.014000    0.204000
    0.023000   -0.008000    0.034000
   -0.037000   -0.009000    0.033000
   -0.076000    0.013000   -0.030000
    0.085000   -0.080000    0.382000
    0.049000    0.006000   -0.042000
   -0.165000   -0.047000    0.231000
    0.066000    0.021000   -0.121000
   -0.018000   -0.010000   -0.020000
    0.026000    0.000000    0.012000
   -0.007000   -0.010000   -0.009000
    0.018000    0.019000    0.055000
    0.009000    0.053000   -0.003000
    0.021000    0.039000    0.039000
   -0.037000    0.014000    0.003000
    0.143000   -0.015000    0.022000
    0.112000   -0.046000   -0.081000
    0.104000   -0.088000    0.030000
   -0.024000   -0.022000    0.016000
    0.026000    0.118000   -0.051000
    0.114000    0.084000   -0.031000
    0.089000    0.033000   -0.095000
    0.004000    0.027000   -0.020000
    0.001000    0.025000   -0.018000
    0.030000   -0.102000    0.119000
   -0.007000   -0.017000    0.042000
   -0.017000   -0.036000    0.151000
   -0.011000    0.011000   -0.023000
   -0.012000    0.024000   -0.038000
   -0.002000   -0.004000    0.000000
    0.005000    0.005000    0.003000
vibration  117
    0.001000    0.001000    0.000000
   -0.003000   -0.001000   -0.001000
    0.004000    0.007000    0.010000
   -0.012000    0.005000   -0.011000
    0.023000   -0.019000    0.052000
    0.058000    0.007000    0.026000
    0.036000   -0.039000    0.026000
    0.006000   -0.000000   -0.007000
   -0.030000   -0.014000    0.020000
   -0.025000    0.025000    0.019000
   -0.023000   -0.004000    0.029000
    0.001000    0.009000    0.004000
   -0.001000   -0.036000   -0.011000
    0.006000   -0.019000   -0.037000
   -0.016000   -0.038000   -0.006000
    0.005000   -0.003000    0.005000
   -0.004000    0.014000   -0.015000
    0.180000    0.056000   -0.082000
   -0.104000    0.026000   -0.032000
   -0.113000    0.042000   -0.023000
   -0.028000   -0.034000    0.043000
   -0.053000   -0.073000    0.092000
    0.124000    0.034000   -0.045000
   -0.380000   -0.028000    0.045000
   -0.021000   -0.009000    0.013000
   -0.232000    0.146000   -0.153000
   -0.014000   -0.071000    0.084000
    0.004000    0.010000   -0.066000
   -0.013000    0.009000   -0.044000
   -0.229000   -0.018000    0.218000
    0.110000   -0.014000    0.039000
   -0.414000    0.031000   -0.034000
   -0.008000    0.005000   -0.021000
   -0.095000    0.047000   -0.221000
   -0.105000   -0.001000    0.046000
   -0.065000    0.016000   -0.018000
    0.162000   -0.031000    0.080000
    0.002000   -0.010000    0.013000
    0.004000    0.007000   -0.010000
    0.001000    0.022000    0.018000
    0.006000   -0.065000   -0.088000
    0.032000   -0.117000   -0.023000
   -0.051000   -0.070000   -0.081000
    0.025000   -0.013000    0.000000
   -0.109000    0.020000   -0.035000
   -0.086000    0.055000    0.068000
   -0.085000    0.067000   -0.021000
   -0.023000   -0.030000    0.026000
    0.025000    0.136000   -0.092000
    0.137000    0.112000   -0.026000
    0.077000    0.057000   -0.141000
    0.000000    0.002000   -0.002000
    0.004000   -0.035000    0.030000
   -0.020000   -0.044000    0.040000
   -0.119000    0.020000    0.012000
   -0.024000    0.014000   -0.065000
    0.001000   -0.004000    0.006000
   -0.009000    0.027000   -0.045000
    0.012000    0.003000    0.005000
    0.010000    0.006000   -0.001000
vibration  118
   -0.000000   -0.000000    0.000000
    0.000000   -0.000000   -0.000000
   -0.000000    0.001000   -0.003000
   -0.023000    0.009000   -0.020000
    0.050000   -0.030000    0.107000
    0.114000    0.011000    0.051000
    0.081000   -0.075000    0.046000
    0.016000   -0.003000   -0.012000
   -0.071000   -0.019000    0.033000
   -0.063000    0.051000    0.035000
   -0.046000   -0.002000    0.066000
    0.003000    0.016000    0.011000
    0.004000   -0.076000   -0.026000
   -0.001000   -0.040000   -0.080000
   -0.039000   -0.067000   -0.025000
    0.003000   -0.001000    0.004000
   -0.001000   -0.004000    0.002000
   -0.036000   -0.011000    0.016000
    0.019000   -0.004000    0.005000
    0.028000   -0.013000    0.010000
    0.007000    0.007000   -0.009000
    0.009000    0.009000   -0.012000
   -0.024000   -0.007000    0.009000
    0.069000    0.005000   -0.007000
    0.003000    0.001000   -0.001000
    0.045000   -0.031000    0.032000
    0.005000    0.015000   -0.018000
    0.003000   -0.003000    0.017000
    0.002000   -0.001000    0.006000
    0.044000    0.004000   -0.046000
   -0.021000    0.003000   -0.008000
    0.073000   -0.005000    0.005000
    0.004000   -0.002000    0.006000
    0.014000   -0.006000    0.029000
    0.018000   -0.000000   -0.007000
    0.022000   -0.001000   -0.010000
   -0.034000    0.006000   -0.015000
   -0.008000    0.001000   -0.004000
    0.006000    0.010000   -0.011000
    0.003000    0.050000    0.037000
    0.016000   -0.145000   -0.198000
    0.056000   -0.263000   -0.047000
   -0.114000   -0.163000   -0.164000
    0.058000   -0.029000   -0.004000
   -0.249000    0.035000   -0.062000
   -0.205000    0.117000    0.155000
   -0.190000    0.159000   -0.042000
   -0.052000   -0.066000    0.055000
    0.063000    0.312000   -0.195000
    0.302000    0.257000   -0.056000
    0.180000    0.129000   -0.318000
   -0.001000    0.002000   -0.002000
    0.000000   -0.013000    0.010000
    0.004000    0.008000   -0.007000
    0.020000   -0.003000   -0.002000
    0.005000   -0.002000    0.011000
   -0.002000   -0.005000    0.005000
   -0.012000    0.028000   -0.046000
   -0.001000   -0.000000   -0.001000
    0.003000    0.001000    0.000000
vibration  119
   -0.000000   -0.000000    0.000000
    0.000000    0.000000   -0.000000
   -0.002000   -0.005000   -0.003000
    0.077000   -0.031000    0.065000
   -0.162000    0.113000   -0.353000
   -0.385000   -0.037000   -0.171000
   -0.262000    0.252000   -0.162000
   -0.047000    0.007000    0.038000
    0.212000    0.063000   -0.105000
    0.185000   -0.157000   -0.108000
    0.139000    0.007000   -0.196000
   -0.008000   -0.051000   -0.034000
   -0.010000    0.229000    0.078000
   -0.006000    0.122000    0.244000
    0.116000    0.211000    0.068000
   -0.012000    0.007000   -0.013000
    0.006000    0.005000   -0.000000
    0.003000    0.000000   -0.001000
    0.000000   -0.001000    0.001000
   -0.007000    0.005000   -0.006000
   -0.001000   -0.001000    0.001000
    0.001000    0.004000   -0.005000
    0.001000    0.000000   -0.001000
   -0.000000    0.000000   -0.001000
   -0.000000    0.001000   -0.001000
   -0.002000    0.003000   -0.003000
   -0.001000   -0.002000    0.003000
   -0.000000   -0.000000    0.000000
    0.000000    0.000000   -0.000000
   -0.000000   -0.000000    0.000000
   -0.000000   -0.000000    0.000000
   -0.000000    0.000000   -0.000000
    0.000000   -0.000000    0.000000
   -0.000000    0.000000   -0.001000
   -0.000000    0.000000    0.000000
    0.000000   -0.000000   -0.001000
    0.000000   -0.000000    0.000000
   -0.003000   -0.000000   -0.001000
    0.003000    0.004000   -0.004000
    0.001000    0.015000    0.012000
    0.006000   -0.045000   -0.060000
    0.019000   -0.080000   -0.015000
   -0.036000   -0.050000   -0.052000
    0.017000   -0.009000   -0.001000
   -0.076000    0.011000   -0.020000
   -0.061000    0.038000    0.047000
   -0.058000    0.049000   -0.012000
   -0.016000   -0.023000    0.019000
    0.016000    0.095000   -0.074000
    0.106000    0.094000   -0.019000
    0.047000    0.048000   -0.112000
    0.004000   -0.005000    0.006000
   -0.002000    0.047000   -0.037000
   -0.000000   -0.000000    0.000000
    0.000000    0.000000   -0.001000
    0.000000   -0.000000    0.000000
   -0.001000   -0.002000    0.002000
   -0.004000    0.008000   -0.013000
   -0.005000   -0.002000   -0.001000
    0.002000    0.001000    0.000000
vibration  120
   -0.004000    0.000000   -0.000000
    0.004000    0.000000    0.000000
   -0.004000   -0.002000   -0.021000
   -0.002000    0.002000   -0.002000
    0.014000   -0.006000    0.026000
    0.013000   -0.003000   -0.002000
    0.022000   -0.010000    0.004000
    0.004000    0.002000    0.000000
   -0.001000    0.002000   -0.000000
   -0.019000   -0.000000   -0.014000
   -0.011000   -0.019000    0.008000
    0.003000    0.003000    0.002000
   -0.008000   -0.016000    0.007000
   -0.015000    0.000000   -0.012000
   -0.002000   -0.003000   -0.002000
   -0.009000   -0.005000   -0.002000
   -0.005000   -0.013000    0.015000
    0.229000    0.085000   -0.115000
   -0.113000    0.065000   -0.088000
   -0.089000    0.086000   -0.044000
   -0.031000   -0.100000    0.125000
    0.040000    0.033000   -0.027000
    0.153000   -0.001000   -0.009000
    0.065000   -0.018000    0.006000
   -0.088000    0.100000   -0.115000
   -0.087000    0.137000   -0.083000
   -0.264000   -0.112000    0.191000
   -0.021000   -0.007000    0.033000
    0.061000   -0.015000    0.045000
    0.231000   -0.015000   -0.155000
   -0.162000    0.016000   -0.023000
    0.494000   -0.037000    0.075000
    0.002000   -0.005000    0.018000
    0.127000   -0.069000    0.313000
    0.127000    0.007000   -0.087000
   -0.053000   -0.036000    0.160000
   -0.161000    0.019000   -0.018000
   -0.010000    0.017000   -0.027000
   -0.012000   -0.002000    0.003000
    0.004000    0.002000   -0.000000
   -0.013000   -0.000000   -0.019000
   -0.025000   -0.012000    0.011000
    0.001000   -0.006000    0.009000
    0.006000   -0.001000   -0.003000
   -0.016000   -0.006000    0.008000
   -0.019000   -0.003000    0.010000
   -0.011000    0.015000   -0.002000
    0.002000   -0.002000    0.000000
    0.006000    0.010000    0.002000
   -0.004000    0.018000    0.007000
    0.001000    0.011000   -0.020000
   -0.002000   -0.001000   -0.001000
   -0.014000    0.095000   -0.085000
   -0.012000   -0.024000    0.018000
    0.185000   -0.015000   -0.037000
    0.025000   -0.012000    0.046000
    0.001000   -0.003000    0.001000
    0.015000   -0.059000    0.109000
    0.013000    0.004000    0.004000
   -0.003000   -0.003000    0.002000
vibration  121
   -0.003000   -0.001000    0.001000
    0.005000    0.002000    0.003000
   -0.009000   -0.014000   -0.023000
   -0.000000    0.002000   -0.000000
    0.013000   -0.010000    0.024000
    0.010000   -0.007000   -0.008000
    0.018000   -0.005000    0.001000
    0.005000    0.002000    0.000000
   -0.002000    0.004000   -0.003000
   -0.023000   -0.001000   -0.018000
   -0.012000   -0.021000    0.010000
    0.004000    0.002000    0.003000
   -0.009000   -0.022000    0.008000
   -0.029000    0.004000   -0.012000
   -0.003000    0.007000   -0.008000
   -0.013000   -0.005000   -0.005000
   -0.000000   -0.028000    0.034000
   -0.059000    0.023000   -0.023000
    0.090000   -0.048000    0.056000
   -0.146000    0.122000   -0.164000
   -0.009000   -0.000000   -0.000000
    0.080000    0.171000   -0.205000
   -0.113000   -0.006000    0.011000
    0.344000    0.060000   -0.073000
    0.072000    0.025000   -0.039000
    0.066000    0.047000   -0.053000
   -0.104000   -0.011000    0.038000
   -0.323000    0.071000   -0.198000
   -0.036000   -0.031000    0.157000
   -0.053000    0.008000    0.195000
    0.091000   -0.006000   -0.012000
    0.196000   -0.011000    0.003000
   -0.034000    0.028000   -0.133000
    0.061000   -0.019000    0.087000
   -0.070000   -0.010000    0.062000
   -0.183000   -0.008000    0.223000
    0.221000   -0.051000    0.180000
   -0.010000    0.009000   -0.038000
   -0.025000   -0.003000   -0.000000
    0.010000    0.003000    0.002000
   -0.042000    0.001000   -0.053000
   -0.062000   -0.029000    0.030000
    0.007000   -0.002000    0.017000
    0.011000   -0.000000   -0.003000
   -0.015000   -0.010000    0.014000
   -0.031000   -0.019000    0.014000
   -0.022000    0.018000   -0.016000
    0.004000   -0.006000    0.001000
    0.014000    0.018000    0.018000
   -0.021000    0.053000    0.024000
    0.002000    0.031000   -0.058000
   -0.002000    0.001000   -0.003000
   -0.022000    0.143000   -0.127000
    0.009000    0.024000   -0.028000
    0.235000   -0.027000   -0.022000
   -0.017000    0.006000   -0.042000
    0.001000   -0.005000    0.001000
    0.031000   -0.115000    0.239000
   -0.002000    0.001000   -0.003000
    0.017000    0.008000    0.001000
vibration  122
    0.000000    0.000000   -0.000000
    0.000000    0.000000    0.000000
    0.000000    0.000000    0.001000
    0.001000   -0.001000   -0.002000
   -0.004000    0.013000   -0.014000
   -0.010000    0.017000    0.022000
   -0.004000   -0.015000    0.016000
    0.002000   -0.000000    0.003000
    0.006000    0.027000   -0.030000
   -0.019000   -0.019000   -0.038000
   -0.015000   -0.006000    0.020000
   -0.003000    0.002000   -0.001000
    0.004000    0.027000    0.002000
    0.044000   -0.015000   -0.004000
   -0.000000   -0.035000    0.015000
   -0.000000    0.000000    0.000000
    0.000000    0.000000   -0.000000
   -0.000000    0.000000   -0.000000
    0.000000   -0.000000    0.000000
   -0.001000    0.000000   -0.001000
   -0.000000    0.000000   -0.000000
    0.000000    0.000000   -0.000000
   -0.000000    0.000000   -0.000000
   -0.000000    0.000000   -0.000000
    0.000000   -0.000000    0.000000
   -0.000000    0.000000   -0.000000
    0.000000    0.000000    0.000000
   -0.000000    0.000000   -0.001000
   -0.000000   -0.000000    0.000000
   -0.000000   -0.000000    0.001000
    0.000000   -0.000000    0.000000
   -0.000000   -0.000000    0.000000
   -0.000000    0.000000   -0.001000
    0.001000   -0.000000    0.002000
    0.000000   -0.000000    0.000000
   -0.000000   -0.000000    0.001000
    0.000000   -0.000000    0.000000
   -0.001000    0.001000   -0.002000
    0.004000   -0.006000   -0.003000
    0.024000    0.014000   -0.023000
   -0.014000   -0.131000   -0.230000
   -0.404000    0.010000    0.188000
    0.051000   -0.063000    0.388000
   -0.012000   -0.031000    0.014000
   -0.138000    0.183000   -0.327000
    0.107000    0.441000    0.042000
    0.204000   -0.147000    0.088000
   -0.012000    0.016000    0.009000
   -0.022000    0.055000   -0.159000
    0.126000   -0.194000   -0.103000
    0.060000   -0.074000    0.142000
    0.000000   -0.000000    0.000000
   -0.000000    0.001000   -0.001000
   -0.000000   -0.000000    0.000000
   -0.000000   -0.000000    0.000000
    0.000000   -0.000000    0.001000
   -0.001000   -0.000000    0.001000
   -0.001000   -0.000000   -0.004000
   -0.000000   -0.000000    0.000000
    0.000000   -0.000000    0.000000
vibration  123
   -0.000000   -0.000000   -0.000000
   -0.000000   -0.000000    0.000000
   -0.000000    0.000000   -0.000000
    0.008000   -0.012000   -0.015000
   -0.008000    0.132000   -0.082000
   -0.090000    0.133000    0.169000
   -0.007000   -0.113000    0.111000
    0.020000   -0.003000    0.031000
    0.052000    0.267000   -0.297000
   -0.184000   -0.182000   -0.372000
   -0.150000   -0.050000    0.206000
   -0.031000    0.016000   -0.012000
    0.016000    0.266000    0.046000
    0.430000   -0.158000   -0.053000
    0.012000   -0.361000    0.177000
   -0.003000    0.004000    0.005000
    0.000000   -0.000000    0.000000
   -0.000000   -0.000000    0.000000
   -0.000000    0.000000   -0.000000
    0.001000   -0.001000    0.001000
    0.000000   -0.000000    0.000000
    0.000000   -0.000000    0.001000
   -0.000000   -0.000000    0.000000
    0.002000   -0.000000   -0.000000
   -0.000000    0.000000   -0.000000
    0.001000   -0.001000    0.001000
   -0.000000    0.000000   -0.000000
   -0.001000    0.000000   -0.000000
   -0.001000   -0.000000    0.001000
    0.001000    0.000000   -0.001000
    0.000000    0.000000   -0.000000
    0.001000   -0.000000   -0.000000
    0.000000    0.000000   -0.000000
    0.000000    0.000000   -0.001000
   -0.001000   -0.000000    0.001000
    0.001000    0.000000   -0.001000
    0.000000   -0.000000    0.000000
    0.000000   -0.000000    0.000000
   -0.001000    0.001000    0.000000
   -0.003000   -0.002000    0.002000
    0.000000    0.015000    0.025000
    0.043000   -0.002000   -0.020000
   -0.005000    0.008000   -0.043000
    0.001000    0.003000   -0.002000
    0.013000   -0.020000    0.036000
   -0.010000   -0.046000   -0.005000
   -0.021000    0.017000   -0.007000
    0.001000   -0.001000   -0.001000
    0.001000   -0.005000    0.010000
   -0.008000    0.015000    0.007000
   -0.007000    0.006000   -0.010000
    0.000000   -0.000000   -0.001000
   -0.001000   -0.001000    0.002000
    0.000000   -0.000000   -0.000000
    0.001000   -0.000000   -0.000000
    0.000000   -0.000000   -0.000000
    0.000000   -0.000000    0.000000
   -0.000000    0.000000   -0.001000
   -0.000000    0.000000    0.000000
    0.000000    0.000000   -0.000000
vibration  124
   -0.001000    0.000000    0.000000
   -0.000000   -0.001000   -0.000000
    0.001000    0.002000    0.002000
    0.004000    0.002000   -0.001000
   -0.041000   -0.050000   -0.051000
    0.031000    0.016000    0.036000
   -0.078000   -0.016000    0.043000
   -0.006000   -0.007000   -0.003000
   -0.048000   -0.012000    0.020000
    0.069000    0.014000    0.067000
    0.044000    0.083000   -0.023000
   -0.007000   -0.003000    0.002000
    0.049000    0.050000   -0.042000
    0.066000   -0.009000    0.026000
   -0.025000   -0.022000   -0.024000
    0.008000    0.006000    0.000000
    0.003000    0.007000   -0.013000
   -0.010000   -0.035000    0.043000
   -0.071000    0.086000   -0.107000
    0.263000   -0.139000    0.191000
    0.043000   -0.046000    0.055000
    0.053000   -0.059000    0.057000
    0.030000   -0.034000    0.038000
    0.234000   -0.023000    0.002000
   -0.119000    0.083000   -0.085000
    0.270000   -0.225000    0.217000
    0.053000   -0.026000    0.018000
    0.012000    0.005000   -0.038000
   -0.118000   -0.011000    0.123000
    0.210000    0.035000   -0.295000
    0.052000    0.006000   -0.058000
    0.168000   -0.017000   -0.056000
    0.043000    0.010000   -0.062000
    0.014000    0.024000   -0.164000
   -0.083000   -0.023000    0.143000
    0.234000    0.043000   -0.266000
    0.029000    0.003000   -0.035000
    0.008000   -0.002000    0.009000
    0.009000    0.001000    0.003000
   -0.011000   -0.001000   -0.000000
    0.067000    0.003000    0.083000
    0.105000    0.033000   -0.049000
   -0.027000   -0.028000   -0.053000
   -0.005000   -0.004000   -0.000000
   -0.025000    0.014000   -0.023000
    0.034000    0.058000   -0.007000
    0.038000   -0.008000    0.039000
   -0.001000    0.006000    0.003000
   -0.029000   -0.031000   -0.079000
    0.063000   -0.046000   -0.040000
   -0.044000   -0.021000    0.053000
   -0.001000    0.006000   -0.005000
    0.019000   -0.134000    0.119000
    0.007000    0.003000    0.001000
    0.002000    0.001000   -0.003000
    0.005000    0.003000   -0.008000
   -0.001000   -0.004000    0.011000
   -0.023000    0.077000   -0.160000
   -0.004000   -0.002000   -0.000000
   -0.006000   -0.002000   -0.001000
vibration  125
   -0.000000    0.000000    0.000000
   -0.000000    0.000000   -0.000000
   -0.001000   -0.001000   -0.001000
   -0.016000   -0.024000    0.004000
    0.130000    0.329000    0.099000
   -0.206000    0.013000   -0.042000
    0.295000    0.036000   -0.143000
    0.004000    0.020000    0.003000
    0.171000   -0.060000    0.035000
   -0.168000    0.018000   -0.079000
   -0.082000   -0.256000   -0.015000
    0.010000    0.002000   -0.006000
   -0.097000   -0.095000    0.080000
   -0.131000    0.016000   -0.050000
    0.059000    0.058000    0.059000
    0.004000   -0.003000    0.003000
   -0.002000    0.008000   -0.008000
   -0.001000   -0.004000    0.005000
   -0.007000    0.008000   -0.009000
    0.024000   -0.013000    0.018000
    0.004000   -0.003000    0.004000
    0.004000   -0.007000    0.008000
    0.003000   -0.003000    0.004000
    0.019000   -0.003000    0.001000
   -0.011000    0.007000   -0.007000
    0.024000   -0.021000    0.020000
    0.007000   -0.002000    0.001000
    0.004000   -0.000000   -0.001000
   -0.011000   -0.001000    0.010000
    0.019000    0.003000   -0.028000
    0.005000    0.001000   -0.006000
    0.011000   -0.001000   -0.006000
    0.004000    0.001000   -0.004000
   -0.001000    0.003000   -0.020000
   -0.009000   -0.002000    0.013000
    0.024000    0.005000   -0.029000
    0.003000    0.001000   -0.007000
    0.000000   -0.003000    0.004000
   -0.003000    0.005000   -0.001000
    0.016000   -0.012000    0.013000
   -0.254000    0.120000   -0.107000
   -0.065000   -0.157000    0.019000
    0.076000    0.199000   -0.113000
    0.003000    0.004000    0.002000
    0.051000   -0.012000    0.016000
   -0.045000   -0.073000    0.011000
   -0.051000   -0.002000   -0.059000
   -0.025000    0.005000   -0.015000
    0.114000    0.258000    0.117000
   -0.077000   -0.231000   -0.030000
    0.345000   -0.126000    0.146000
    0.003000   -0.006000    0.007000
    0.001000    0.017000   -0.016000
    0.000000   -0.001000    0.001000
   -0.002000    0.001000   -0.000000
    0.000000    0.000000    0.000000
    0.001000    0.002000   -0.001000
   -0.000000    0.010000   -0.004000
    0.001000   -0.001000    0.001000
   -0.000000    0.000000   -0.000000
vibration  126
   -0.000000    0.000000    0.000000
    0.000000    0.000000   -0.000000
   -0.001000   -0.002000    0.000000
   -0.014000    0.009000    0.020000
    0.061000   -0.141000    0.175000
    0.098000   -0.212000   -0.286000
    0.061000    0.199000   -0.226000
    0.002000   -0.028000    0.006000
   -0.194000    0.201000   -0.190000
    0.138000   -0.110000   -0.071000
    0.024000    0.319000    0.130000
    0.015000    0.013000   -0.029000
   -0.294000   -0.087000    0.303000
   -0.111000   -0.061000   -0.195000
    0.191000   -0.080000    0.297000
   -0.000000    0.003000    0.007000
   -0.001000    0.004000   -0.004000
   -0.000000   -0.002000    0.002000
   -0.003000    0.004000   -0.004000
    0.011000   -0.006000    0.009000
    0.002000   -0.002000    0.002000
    0.002000   -0.003000    0.004000
    0.001000   -0.001000    0.002000
    0.008000   -0.001000    0.001000
   -0.005000    0.003000   -0.003000
    0.011000   -0.010000    0.009000
    0.004000   -0.001000    0.000000
    0.002000   -0.000000   -0.001000
   -0.005000   -0.000000    0.004000
    0.008000    0.001000   -0.013000
    0.002000    0.000000   -0.002000
    0.004000   -0.000000   -0.003000
    0.002000    0.000000   -0.001000
   -0.000000    0.001000   -0.008000
   -0.004000   -0.001000    0.006000
    0.010000    0.002000   -0.012000
    0.001000    0.000000   -0.003000
    0.001000   -0.002000    0.003000
    0.002000   -0.002000   -0.003000
   -0.000000    0.004000   -0.003000
    0.034000   -0.035000   -0.014000
   -0.034000    0.023000    0.018000
   -0.005000   -0.032000    0.058000
    0.001000    0.003000    0.009000
    0.053000    0.038000   -0.066000
   -0.053000   -0.009000    0.030000
   -0.021000   -0.062000   -0.093000
   -0.001000   -0.006000   -0.007000
    0.034000    0.024000    0.120000
   -0.087000    0.053000    0.050000
    0.057000    0.017000   -0.051000
    0.001000   -0.003000    0.003000
   -0.005000    0.013000    0.001000
    0.000000   -0.000000    0.001000
   -0.002000    0.000000    0.000000
   -0.000000    0.000000   -0.000000
    0.000000    0.002000   -0.003000
    0.002000   -0.003000    0.005000
    0.000000   -0.000000    0.000000
   -0.000000    0.000000   -0.000000
vibration  127
   -0.000000    0.000000   -0.000000
   -0.000000    0.000000    0.000000
   -0.000000    0.000000    0.000000
   -0.007000   -0.014000   -0.003000
    0.060000    0.198000    0.024000
   -0.122000    0.049000    0.036000
    0.145000   -0.023000   -0.029000
    0.003000    0.018000    0.002000
    0.151000   -0.067000    0.047000
   -0.143000    0.027000   -0.051000
   -0.065000   -0.228000   -0.025000
    0.003000   -0.002000    0.002000
    0.004000   -0.043000   -0.018000
   -0.061000    0.025000    0.013000
   -0.005000    0.058000   -0.030000
    0.004000   -0.001000    0.002000
   -0.002000    0.005000   -0.005000
   -0.000000   -0.003000    0.003000
   -0.004000    0.005000   -0.006000
    0.014000   -0.008000    0.011000
    0.002000   -0.002000    0.002000
    0.002000   -0.005000    0.005000
    0.002000   -0.002000    0.002000
    0.009000   -0.002000    0.001000
   -0.007000    0.004000   -0.004000
    0.014000   -0.012000    0.012000
    0.005000   -0.001000    0.000000
    0.004000   -0.000000   -0.001000
   -0.007000   -0.000000    0.006000
    0.012000    0.002000   -0.018000
    0.003000    0.000000   -0.003000
    0.006000   -0.001000   -0.004000
    0.003000    0.000000   -0.002000
   -0.001000    0.002000   -0.011000
   -0.005000   -0.001000    0.008000
    0.014000    0.003000   -0.017000
    0.001000    0.001000   -0.004000
    0.002000   -0.002000    0.005000
    0.006000   -0.009000   -0.007000
   -0.015000    0.018000   -0.018000
    0.292000   -0.178000    0.064000
   -0.015000    0.185000    0.022000
   -0.077000   -0.240000    0.219000
    0.000000    0.005000    0.026000
    0.125000    0.129000   -0.221000
   -0.131000    0.030000    0.088000
   -0.028000   -0.193000   -0.245000
    0.013000   -0.020000   -0.012000
    0.031000   -0.086000    0.280000
   -0.211000    0.292000    0.165000
   -0.047000    0.124000   -0.235000
    0.001000   -0.004000    0.004000
    0.001000    0.009000   -0.012000
    0.000000   -0.000000    0.001000
   -0.003000    0.000000    0.000000
   -0.000000    0.000000   -0.000000
    0.000000    0.002000   -0.004000
    0.004000   -0.012000    0.006000
    0.001000   -0.000000    0.001000
   -0.001000   -0.000000   -0.000000
vibration  128
   -0.000000    0.000000   -0.000000
   -0.000000    0.000000   -0.000000
    0.001000    0.001000    0.002000
    0.013000    0.003000    0.003000
   -0.050000   -0.077000   -0.063000
    0.032000    0.012000    0.032000
   -0.104000   -0.015000    0.056000
   -0.006000   -0.009000   -0.013000
   -0.115000   -0.083000    0.112000
    0.157000    0.070000    0.196000
    0.116000    0.145000   -0.091000
   -0.016000    0.003000    0.006000
    0.113000    0.180000   -0.072000
    0.252000   -0.058000    0.039000
   -0.066000   -0.160000   -0.024000
   -0.019000    0.002000   -0.011000
    0.006000   -0.011000    0.011000
    0.002000   -0.004000    0.005000
   -0.005000    0.005000   -0.006000
    0.014000   -0.008000    0.011000
    0.001000   -0.002000    0.003000
    0.001000   -0.004000    0.004000
    0.003000   -0.001000    0.001000
    0.004000   -0.002000    0.001000
   -0.006000    0.003000   -0.003000
    0.010000   -0.010000    0.010000
    0.004000   -0.000000   -0.001000
    0.003000   -0.000000    0.001000
   -0.001000    0.000000    0.000000
    0.003000    0.001000   -0.005000
   -0.000000    0.000000   -0.001000
   -0.001000    0.000000   -0.001000
    0.001000   -0.000000    0.002000
   -0.002000    0.001000   -0.007000
   -0.001000    0.000000    0.000000
    0.003000    0.001000   -0.005000
   -0.002000    0.000000   -0.000000
   -0.001000   -0.014000    0.021000
    0.021000    0.019000   -0.014000
    0.022000   -0.000000   -0.008000
   -0.139000   -0.059000   -0.243000
   -0.333000   -0.061000    0.151000
    0.081000    0.068000    0.240000
    0.005000    0.022000    0.010000
    0.209000   -0.051000    0.087000
   -0.169000   -0.308000    0.029000
   -0.201000   -0.007000   -0.235000
   -0.014000   -0.015000   -0.006000
    0.076000    0.119000    0.172000
   -0.113000    0.018000    0.056000
    0.171000   -0.008000   -0.043000
   -0.001000    0.010000   -0.009000
    0.008000   -0.054000    0.047000
    0.000000    0.004000   -0.004000
   -0.003000    0.000000    0.001000
   -0.001000    0.001000   -0.005000
   -0.001000    0.009000   -0.018000
    0.012000   -0.040000    0.079000
   -0.004000    0.000000   -0.002000
    0.004000    0.003000   -0.002000
vibration  129
   -0.000000    0.000000    0.000000
   -0.000000    0.000000    0.000000
   -0.001000   -0.001000   -0.001000
   -0.006000    0.011000   -0.013000
   -0.034000   -0.090000   -0.016000
    0.075000    0.016000    0.037000
   -0.072000   -0.040000    0.062000
    0.008000    0.003000    0.019000
    0.082000    0.176000   -0.207000
   -0.149000   -0.129000   -0.276000
   -0.140000   -0.077000    0.160000
    0.016000   -0.012000    0.003000
   -0.019000   -0.215000   -0.043000
   -0.306000    0.116000    0.045000
    0.002000    0.269000   -0.112000
    0.031000   -0.004000    0.020000
   -0.007000    0.014000   -0.016000
   -0.001000   -0.004000    0.005000
   -0.006000    0.006000   -0.007000
    0.020000   -0.012000    0.017000
    0.004000   -0.001000    0.001000
    0.001000   -0.009000    0.010000
    0.003000   -0.003000    0.003000
    0.010000   -0.003000    0.002000
   -0.009000    0.005000   -0.005000
    0.018000   -0.016000    0.016000
    0.007000   -0.001000   -0.000000
    0.005000   -0.001000    0.001000
   -0.008000   -0.000000    0.006000
    0.014000    0.002000   -0.023000
    0.003000    0.001000   -0.004000
    0.005000   -0.000000   -0.005000
    0.004000   -0.000000   -0.001000
   -0.003000    0.003000   -0.019000
   -0.007000   -0.001000    0.009000
    0.019000    0.004000   -0.025000
    0.001000    0.001000   -0.007000
   -0.001000   -0.011000    0.015000
    0.022000    0.023000   -0.014000
    0.013000    0.002000   -0.012000
   -0.030000   -0.094000   -0.172000
   -0.265000    0.007000    0.125000
    0.045000   -0.013000    0.249000
    0.002000    0.015000   -0.012000
    0.067000   -0.145000    0.253000
   -0.023000   -0.277000   -0.053000
   -0.139000    0.150000    0.009000
    0.001000   -0.006000    0.018000
   -0.062000   -0.083000   -0.136000
    0.106000    0.045000   -0.026000
   -0.141000    0.032000   -0.027000
   -0.000000   -0.012000    0.010000
   -0.009000    0.049000   -0.042000
   -0.000000   -0.002000    0.002000
   -0.004000    0.001000    0.000000
   -0.001000    0.000000   -0.001000
   -0.003000    0.004000   -0.011000
    0.005000   -0.026000    0.045000
    0.006000   -0.000000    0.004000
    0.004000    0.003000   -0.002000
vibration  130
    0.000000    0.000000   -0.000000
   -0.000000   -0.001000    0.000000
    0.000000    0.001000   -0.000000
    0.008000    0.021000   -0.013000
   -0.108000   -0.234000   -0.092000
    0.149000    0.026000    0.076000
   -0.231000   -0.067000    0.147000
    0.004000   -0.011000    0.012000
   -0.063000    0.179000   -0.184000
    0.009000   -0.116000   -0.160000
   -0.050000    0.123000    0.135000
    0.003000   -0.014000    0.014000
    0.132000   -0.082000   -0.171000
   -0.123000    0.102000    0.129000
   -0.092000    0.192000   -0.212000
    0.019000   -0.008000    0.017000
   -0.003000    0.004000   -0.005000
    0.002000   -0.000000    0.000000
   -0.001000   -0.001000    0.001000
   -0.001000   -0.001000    0.001000
    0.001000    0.002000   -0.002000
   -0.003000   -0.004000    0.006000
    0.000000   -0.000000    0.000000
   -0.005000   -0.001000    0.001000
    0.001000   -0.001000    0.002000
   -0.004000    0.002000   -0.002000
   -0.002000    0.002000   -0.002000
   -0.001000    0.000000   -0.001000
    0.002000   -0.000000   -0.001000
   -0.002000   -0.001000    0.004000
   -0.001000   -0.000000    0.001000
    0.000000   -0.000000    0.002000
   -0.001000    0.000000   -0.001000
    0.002000   -0.001000    0.007000
    0.002000    0.000000   -0.002000
   -0.004000   -0.001000    0.006000
   -0.001000   -0.000000    0.002000
    0.001000    0.003000   -0.004000
   -0.012000   -0.013000    0.013000
   -0.001000   -0.006000    0.011000
   -0.086000    0.099000    0.050000
    0.114000   -0.071000   -0.059000
    0.007000    0.089000   -0.175000
    0.002000   -0.004000    0.021000
    0.070000    0.144000   -0.255000
   -0.097000    0.126000    0.090000
    0.029000   -0.193000   -0.181000
   -0.011000    0.001000   -0.024000
    0.114000    0.174000    0.232000
   -0.167000   -0.068000    0.047000
    0.266000   -0.054000    0.032000
   -0.002000   -0.002000   -0.000000
   -0.005000    0.016000   -0.013000
   -0.001000   -0.002000    0.001000
    0.001000   -0.001000    0.001000
    0.001000   -0.000000    0.001000
    0.003000    0.001000   -0.000000
    0.000000    0.010000   -0.005000
    0.003000    0.000000    0.002000
   -0.002000   -0.002000    0.001000
vibration  131
    0.000000   -0.000000    0.000000
    0.000000   -0.000000   -0.000000
   -0.000000    0.001000   -0.002000
    0.003000   -0.004000   -0.005000
   -0.013000    0.079000   -0.056000
   -0.052000    0.072000    0.091000
    0.011000   -0.066000    0.066000
   -0.004000   -0.004000    0.000000
   -0.052000    0.007000    0.004000
    0.059000   -0.002000    0.035000
    0.031000    0.074000   -0.008000
    0.005000    0.004000   -0.002000
   -0.057000   -0.043000    0.053000
   -0.055000   -0.002000   -0.040000
    0.036000    0.015000    0.046000
    0.004000   -0.008000   -0.010000
   -0.000000   -0.001000    0.002000
   -0.000000    0.006000   -0.008000
    0.007000   -0.007000    0.008000
   -0.022000    0.013000   -0.018000
   -0.003000    0.002000   -0.003000
   -0.002000    0.007000   -0.007000
   -0.003000    0.002000   -0.003000
   -0.011000    0.003000   -0.001000
    0.010000   -0.006000    0.005000
   -0.021000    0.020000   -0.018000
   -0.011000    0.002000    0.001000
   -0.007000   -0.000000    0.004000
    0.004000   -0.000000   -0.003000
   -0.004000   -0.001000    0.007000
   -0.002000    0.000000   -0.000000
    0.000000    0.001000    0.000000
    0.001000   -0.001000    0.003000
   -0.002000    0.001000   -0.004000
   -0.001000    0.000000   -0.002000
   -0.002000   -0.000000   -0.001000
    0.002000    0.000000   -0.001000
   -0.005000    0.004000   -0.011000
   -0.017000    0.042000    0.012000
   -0.019000   -0.001000   -0.015000
    0.272000   -0.103000    0.165000
    0.137000    0.190000   -0.052000
   -0.088000   -0.211000    0.046000
    0.016000    0.011000    0.017000
    0.224000    0.028000   -0.063000
   -0.212000   -0.198000    0.086000
   -0.170000   -0.100000   -0.309000
   -0.016000    0.017000    0.012000
   -0.025000    0.122000   -0.315000
    0.229000   -0.333000   -0.182000
    0.059000   -0.153000    0.280000
   -0.000000    0.002000   -0.000000
    0.000000    0.005000   -0.007000
    0.000000   -0.002000    0.002000
    0.009000   -0.001000   -0.002000
   -0.000000   -0.000000    0.002000
    0.002000   -0.011000    0.014000
   -0.012000    0.039000   -0.066000
    0.000000    0.000000   -0.000000
    0.002000    0.001000    0.001000
vibration  132
   -0.000000   -0.000000    0.000000
    0.000000    0.000000   -0.000000
   -0.001000   -0.003000   -0.000000
   -0.011000    0.017000    0.023000
    0.050000   -0.309000    0.220000
    0.199000   -0.292000   -0.372000
   -0.033000    0.272000   -0.271000
    0.015000    0.016000   -0.002000
    0.191000   -0.046000    0.008000
   -0.209000    0.021000   -0.104000
   -0.103000   -0.276000    0.013000
   -0.017000   -0.012000    0.005000
    0.185000    0.170000   -0.162000
    0.218000   -0.009000    0.124000
   -0.115000   -0.087000   -0.135000
   -0.022000    0.029000    0.033000
    0.001000    0.002000   -0.002000
   -0.002000    0.002000   -0.003000
    0.002000   -0.001000    0.002000
   -0.006000    0.004000   -0.006000
   -0.001000   -0.000000    0.000000
    0.001000    0.004000   -0.005000
   -0.001000    0.001000   -0.001000
    0.000000    0.001000   -0.001000
    0.002000   -0.000000    0.000000
   -0.003000    0.003000   -0.003000
   -0.001000   -0.001000    0.002000
    0.000000   -0.000000    0.001000
   -0.002000   -0.000000    0.001000
    0.004000    0.000000   -0.005000
    0.000000    0.000000   -0.001000
    0.002000   -0.000000   -0.001000
    0.001000   -0.000000    0.000000
   -0.001000    0.001000   -0.006000
   -0.002000   -0.000000    0.003000
    0.005000    0.001000   -0.008000
    0.001000    0.001000   -0.003000
   -0.001000    0.001000   -0.003000
   -0.004000    0.011000    0.003000
   -0.005000   -0.000000   -0.004000
    0.067000   -0.025000    0.042000
    0.035000    0.047000   -0.013000
   -0.022000   -0.052000    0.010000
    0.004000    0.002000    0.004000
    0.053000    0.005000   -0.012000
   -0.050000   -0.049000    0.020000
   -0.042000   -0.021000   -0.072000
   -0.005000    0.005000    0.004000
   -0.008000    0.033000   -0.090000
    0.066000   -0.094000   -0.052000
    0.016000   -0.043000    0.078000
    0.002000   -0.005000    0.000000
   -0.008000    0.022000   -0.005000
    0.000000   -0.001000    0.001000
    0.000000    0.000000   -0.001000
   -0.000000   -0.000000    0.002000
    0.001000   -0.003000    0.004000
   -0.004000    0.014000   -0.020000
   -0.001000   -0.000000    0.000000
    0.000000    0.000000    0.000000
vibration  133
    0.001000   -0.000000    0.000000
   -0.001000    0.001000   -0.003000
    0.001000   -0.002000    0.002000
    0.000000    0.001000   -0.000000
   -0.006000   -0.016000   -0.005000
    0.013000   -0.000000    0.004000
   -0.015000   -0.002000    0.007000
    0.000000    0.002000    0.000000
    0.025000   -0.008000    0.004000
   -0.027000    0.004000   -0.009000
   -0.013000   -0.035000   -0.000000
    0.001000    0.000000   -0.002000
   -0.022000   -0.013000    0.020000
   -0.017000   -0.004000   -0.016000
    0.015000    0.002000    0.019000
    0.003000    0.004000   -0.000000
    0.014000    0.006000    0.000000
   -0.077000   -0.001000    0.003000
   -0.017000    0.072000   -0.090000
    0.173000   -0.046000    0.067000
    0.038000   -0.078000    0.094000
    0.152000    0.102000   -0.142000
   -0.084000   -0.013000    0.020000
    0.424000    0.047000   -0.075000
   -0.043000    0.092000   -0.100000
    0.314000   -0.197000    0.139000
    0.140000   -0.094000    0.097000
   -0.072000   -0.010000    0.079000
    0.065000    0.017000   -0.131000
   -0.270000    0.003000    0.283000
    0.034000   -0.011000    0.050000
   -0.293000    0.024000    0.013000
   -0.049000   -0.007000    0.054000
   -0.059000   -0.001000    0.066000
    0.062000    0.019000   -0.121000
   -0.210000   -0.035000    0.228000
    0.007000   -0.018000    0.085000
   -0.005000   -0.002000   -0.000000
   -0.006000    0.001000    0.008000
    0.001000   -0.003000    0.001000
   -0.030000    0.028000    0.007000
    0.015000   -0.019000   -0.009000
    0.007000    0.025000   -0.036000
    0.002000    0.001000    0.005000
    0.039000    0.030000   -0.055000
   -0.046000    0.004000    0.028000
   -0.010000   -0.049000   -0.069000
    0.004000    0.003000    0.003000
   -0.025000   -0.034000   -0.066000
    0.046000   -0.003000   -0.020000
   -0.059000    0.003000    0.013000
   -0.001000   -0.001000    0.000000
    0.001000    0.001000   -0.002000
    0.023000   -0.000000    0.005000
   -0.039000    0.027000   -0.036000
   -0.006000    0.011000   -0.045000
    0.002000   -0.001000   -0.001000
    0.009000   -0.032000    0.064000
   -0.011000   -0.005000   -0.003000
    0.007000    0.003000    0.000000
vibration  134
    0.000000    0.000000   -0.000000
   -0.000000   -0.000000    0.000000
    0.001000    0.002000    0.002000
    0.013000    0.011000   -0.001000
   -0.123000   -0.234000   -0.122000
    0.166000    0.011000    0.080000
   -0.258000   -0.036000    0.127000
   -0.006000    0.018000    0.001000
    0.207000   -0.139000    0.115000
   -0.158000    0.078000    0.027000
   -0.033000   -0.280000   -0.100000
    0.005000    0.003000   -0.020000
   -0.212000   -0.029000    0.226000
   -0.060000   -0.069000   -0.160000
    0.153000   -0.053000    0.238000
    0.020000    0.038000   -0.019000
   -0.007000   -0.008000    0.003000
   -0.002000    0.005000   -0.006000
    0.006000   -0.004000    0.005000
   -0.013000    0.009000   -0.013000
   -0.004000    0.000000   -0.000000
   -0.001000    0.007000   -0.008000
    0.002000    0.003000   -0.003000
   -0.016000    0.001000   -0.000000
    0.004000   -0.005000    0.005000
   -0.017000    0.013000   -0.010000
   -0.003000    0.001000   -0.001000
    0.013000    0.001000   -0.012000
   -0.005000   -0.001000    0.012000
    0.026000   -0.001000   -0.026000
   -0.005000    0.001000   -0.002000
    0.031000   -0.003000    0.003000
    0.003000    0.002000   -0.009000
    0.012000   -0.003000    0.009000
   -0.001000   -0.002000    0.010000
    0.016000    0.001000   -0.011000
   -0.006000    0.000000   -0.000000
   -0.004000   -0.001000   -0.000000
    0.021000   -0.004000    0.029000
    0.008000   -0.012000    0.006000
   -0.206000    0.119000   -0.056000
   -0.025000   -0.145000   -0.006000
    0.068000    0.185000   -0.104000
   -0.004000    0.005000    0.016000
    0.136000    0.095000   -0.169000
   -0.133000    0.014000    0.078000
   -0.025000   -0.160000   -0.205000
    0.010000    0.003000    0.005000
   -0.074000   -0.145000   -0.106000
    0.092000    0.085000   -0.021000
   -0.194000    0.040000   -0.023000
   -0.005000   -0.001000   -0.002000
   -0.000000   -0.039000    0.032000
    0.002000   -0.000000    0.001000
   -0.006000   -0.000000    0.004000
    0.003000   -0.000000    0.000000
   -0.003000    0.000000   -0.003000
   -0.005000    0.007000   -0.022000
    0.004000    0.002000    0.001000
    0.002000    0.001000   -0.000000
vibration  135
    0.000000    0.000000   -0.000000
   -0.000000    0.000000   -0.000000
    0.001000    0.002000    0.002000
    0.014000    0.011000   -0.002000
   -0.122000   -0.226000   -0.123000
    0.152000    0.012000    0.075000
   -0.254000   -0.035000    0.123000
   -0.005000    0.012000    0.002000
    0.143000   -0.087000    0.070000
   -0.108000    0.048000    0.013000
   -0.023000   -0.186000   -0.066000
    0.003000    0.000000   -0.013000
   -0.140000   -0.020000    0.149000
   -0.046000   -0.044000   -0.103000
    0.103000   -0.026000    0.156000
    0.018000    0.029000   -0.012000
   -0.005000   -0.009000    0.004000
   -0.002000   -0.001000    0.002000
   -0.001000    0.003000   -0.003000
    0.008000   -0.004000    0.004000
    0.001000   -0.002000    0.003000
    0.004000    0.002000   -0.003000
   -0.001000   -0.000000    0.000000
    0.010000    0.001000   -0.002000
   -0.002000    0.002000   -0.002000
    0.008000   -0.005000    0.004000
    0.004000   -0.002000    0.002000
   -0.001000    0.000000    0.000000
    0.003000    0.000000   -0.003000
   -0.007000   -0.000000    0.009000
   -0.000000   -0.000000    0.002000
   -0.006000    0.000000    0.002000
   -0.002000   -0.000000    0.001000
   -0.000000   -0.001000    0.005000
    0.003000    0.001000   -0.005000
   -0.011000   -0.001000    0.013000
   -0.001000   -0.001000    0.006000
    0.008000   -0.000000    0.006000
   -0.031000    0.003000   -0.035000
   -0.008000    0.014000   -0.006000
    0.228000   -0.130000    0.063000
    0.035000    0.161000    0.005000
   -0.079000   -0.208000    0.105000
    0.006000   -0.006000   -0.017000
   -0.154000   -0.099000    0.176000
    0.144000   -0.010000   -0.082000
    0.027000    0.174000    0.220000
   -0.017000   -0.005000   -0.012000
    0.133000    0.248000    0.202000
   -0.165000   -0.130000    0.042000
    0.333000   -0.067000    0.036000
   -0.005000    0.003000   -0.005000
    0.002000   -0.053000    0.046000
    0.001000    0.003000   -0.003000
   -0.002000    0.000000   -0.000000
   -0.001000    0.001000   -0.006000
    0.005000    0.003000   -0.002000
    0.012000   -0.020000    0.060000
    0.003000    0.002000    0.000000
   -0.004000   -0.002000   -0.000000
vibration  136
   -0.001000   -0.001000    0.000000
    0.002000    0.002000   -0.001000
    0.000000    0.003000   -0.010000
   -0.004000   -0.003000    0.002000
   -0.003000   -0.001000   -0.002000
    0.013000   -0.014000   -0.013000
   -0.008000    0.024000   -0.026000
   -0.005000    0.002000    0.002000
    0.054000   -0.010000   -0.001000
   -0.028000    0.001000   -0.012000
   -0.012000   -0.044000   -0.010000
   -0.002000   -0.004000   -0.006000
   -0.023000   -0.000000    0.020000
   -0.011000   -0.002000   -0.006000
    0.025000    0.013000    0.030000
    0.021000    0.016000    0.005000
   -0.018000   -0.018000   -0.005000
    0.142000   -0.151000    0.201000
   -0.130000    0.032000   -0.032000
    0.199000   -0.217000    0.288000
    0.042000    0.083000   -0.104000
   -0.162000   -0.301000    0.367000
    0.095000   -0.048000    0.052000
   -0.187000   -0.101000    0.115000
   -0.084000    0.004000   -0.001000
    0.044000   -0.109000    0.119000
   -0.057000    0.098000   -0.118000
   -0.137000    0.005000    0.050000
    0.044000    0.004000   -0.064000
   -0.179000    0.002000    0.213000
    0.030000   -0.006000    0.020000
   -0.159000    0.016000   -0.003000
   -0.028000   -0.005000    0.036000
   -0.049000    0.008000    0.005000
    0.023000    0.011000   -0.067000
   -0.123000   -0.015000    0.120000
    0.033000   -0.008000    0.038000
   -0.007000   -0.001000   -0.008000
   -0.007000   -0.001000    0.009000
    0.001000   -0.002000    0.001000
   -0.013000    0.020000    0.013000
    0.018000   -0.010000   -0.010000
    0.001000    0.011000   -0.029000
    0.002000   -0.000000    0.002000
    0.020000    0.020000   -0.037000
   -0.028000    0.010000    0.019000
   -0.000000   -0.032000   -0.039000
    0.004000    0.003000    0.003000
   -0.022000   -0.028000   -0.063000
    0.043000   -0.003000   -0.019000
   -0.051000    0.003000    0.010000
   -0.003000   -0.000000   -0.001000
    0.025000   -0.200000    0.176000
   -0.048000    0.086000   -0.107000
    0.127000   -0.035000    0.011000
   -0.008000    0.001000   -0.007000
    0.000000    0.001000   -0.005000
    0.010000   -0.039000    0.077000
    0.007000    0.005000    0.001000
    0.007000    0.003000    0.001000
vibration  137
    0.002000    0.000000   -0.000000
   -0.003000    0.001000   -0.001000
    0.001000   -0.002000    0.010000
   -0.005000   -0.004000    0.001000
    0.028000    0.058000    0.028000
   -0.036000   -0.010000   -0.027000
    0.059000    0.022000   -0.045000
   -0.001000   -0.002000    0.000000
   -0.009000    0.022000   -0.024000
    0.010000   -0.016000   -0.017000
   -0.006000    0.024000    0.018000
   -0.001000   -0.002000    0.000000
    0.024000   -0.002000   -0.030000
   -0.001000    0.014000    0.026000
   -0.014000    0.019000   -0.029000
    0.006000   -0.003000    0.009000
   -0.004000    0.003000   -0.009000
    0.012000   -0.033000    0.042000
   -0.021000    0.009000   -0.008000
    0.054000   -0.053000    0.062000
    0.007000    0.017000   -0.021000
   -0.033000   -0.062000    0.070000
    0.029000   -0.008000    0.009000
   -0.070000   -0.026000    0.028000
   -0.038000   -0.001000    0.008000
    0.037000   -0.073000    0.065000
    0.071000    0.018000   -0.044000
    0.133000    0.038000   -0.221000
    0.041000   -0.010000    0.054000
    0.094000   -0.024000    0.016000
   -0.091000   -0.006000    0.069000
    0.311000   -0.046000    0.145000
   -0.041000    0.040000   -0.189000
    0.242000   -0.114000    0.476000
    0.104000   -0.012000    0.011000
   -0.108000   -0.048000    0.330000
   -0.154000   -0.050000    0.269000
    0.027000    0.011000    0.013000
   -0.024000    0.002000   -0.000000
    0.001000    0.002000    0.000000
    0.033000   -0.010000    0.019000
    0.022000    0.022000   -0.007000
   -0.019000   -0.042000   -0.009000
    0.008000   -0.001000   -0.000000
    0.002000   -0.001000   -0.002000
   -0.026000   -0.016000    0.013000
   -0.020000    0.002000   -0.027000
    0.003000    0.003000    0.005000
   -0.009000    0.013000   -0.070000
    0.038000   -0.042000   -0.024000
   -0.011000   -0.010000    0.025000
    0.000000    0.006000   -0.005000
    0.015000   -0.103000    0.090000
   -0.008000    0.006000   -0.010000
   -0.134000   -0.009000    0.086000
    0.046000    0.035000   -0.157000
    0.004000   -0.002000   -0.001000
    0.032000   -0.104000    0.203000
    0.001000    0.000000    0.001000
   -0.011000   -0.006000   -0.004000
vibration  138
    0.001000    0.000000   -0.000000
   -0.002000   -0.001000    0.001000
    0.014000    0.028000    0.022000
   -0.008000   -0.009000    0.003000
    0.001000    0.047000   -0.008000
   -0.026000   -0.015000   -0.023000
    0.013000    0.042000   -0.055000
   -0.008000    0.000000    0.003000
    0.038000    0.035000   -0.048000
   -0.009000   -0.035000   -0.053000
   -0.035000   -0.001000    0.036000
   -0.004000   -0.007000   -0.007000
    0.003000   -0.039000   -0.027000
   -0.043000    0.030000    0.035000
    0.009000    0.061000   -0.014000
    0.040000   -0.007000    0.036000
   -0.000000   -0.071000    0.055000
   -0.015000    0.018000   -0.021000
    0.012000    0.002000   -0.003000
   -0.007000    0.018000   -0.026000
   -0.007000   -0.017000    0.021000
    0.021000    0.036000   -0.045000
   -0.007000    0.010000   -0.011000
    0.003000    0.014000   -0.015000
    0.019000   -0.013000    0.013000
   -0.033000    0.029000   -0.027000
   -0.017000    0.006000   -0.004000
   -0.016000   -0.000000    0.009000
    0.012000    0.001000   -0.014000
   -0.020000   -0.002000    0.027000
   -0.004000   -0.001000    0.009000
    0.000000   -0.001000    0.012000
   -0.005000    0.003000   -0.014000
    0.014000   -0.007000    0.033000
    0.009000   -0.001000   -0.000000
   -0.007000   -0.005000    0.023000
   -0.009000   -0.004000    0.021000
   -0.021000    0.031000   -0.050000
    0.039000    0.010000   -0.024000
   -0.002000   -0.003000   -0.002000
   -0.018000   -0.019000   -0.040000
   -0.051000   -0.003000    0.022000
    0.023000    0.035000    0.052000
   -0.010000    0.003000    0.004000
    0.015000   -0.014000    0.032000
    0.024000   -0.035000   -0.022000
   -0.021000    0.020000    0.014000
   -0.006000   -0.002000   -0.006000
   -0.002000   -0.033000    0.068000
   -0.033000    0.031000    0.018000
   -0.001000    0.001000   -0.010000
   -0.021000    0.095000   -0.089000
    0.057000   -0.560000    0.486000
    0.007000   -0.005000    0.009000
    0.019000   -0.002000   -0.003000
    0.004000    0.003000   -0.010000
    0.001000   -0.043000    0.084000
   -0.080000    0.224000   -0.525000
   -0.002000    0.007000   -0.006000
    0.003000   -0.003000    0.005000
vibration  139
   -0.000000    0.001000   -0.001000
   -0.002000    0.001000   -0.002000
    0.008000    0.008000    0.017000
   -0.008000   -0.008000    0.003000
    0.015000    0.061000    0.007000
   -0.036000   -0.012000   -0.024000
    0.039000    0.035000   -0.054000
   -0.006000    0.000000    0.002000
    0.023000    0.026000   -0.034000
   -0.004000   -0.025000   -0.038000
   -0.026000    0.004000    0.028000
   -0.003000   -0.004000   -0.005000
    0.004000   -0.030000   -0.023000
   -0.029000    0.023000    0.027000
    0.004000    0.042000   -0.013000
    0.029000   -0.007000    0.027000
    0.004000   -0.053000    0.042000
   -0.018000    0.009000   -0.011000
    0.010000    0.009000   -0.012000
    0.007000    0.014000   -0.020000
   -0.011000   -0.024000    0.030000
    0.023000    0.040000   -0.049000
    0.007000    0.012000   -0.014000
   -0.009000    0.011000   -0.013000
    0.007000   -0.011000    0.012000
   -0.029000    0.019000   -0.014000
    0.003000    0.006000   -0.008000
    0.005000    0.003000   -0.016000
   -0.002000   -0.003000    0.019000
    0.038000   -0.003000   -0.030000
   -0.020000    0.005000   -0.021000
    0.021000    0.002000   -0.017000
    0.020000   -0.011000    0.048000
   -0.031000    0.017000   -0.076000
   -0.016000    0.005000   -0.016000
   -0.004000    0.009000   -0.040000
    0.024000    0.004000   -0.027000
    0.023000   -0.043000    0.068000
   -0.047000   -0.013000    0.032000
    0.003000    0.003000    0.002000
    0.016000    0.028000    0.047000
    0.058000    0.001000   -0.025000
   -0.025000   -0.037000   -0.061000
    0.011000   -0.003000   -0.005000
   -0.015000    0.018000   -0.041000
   -0.031000    0.044000    0.028000
    0.029000   -0.030000   -0.018000
    0.009000    0.003000    0.010000
   -0.015000    0.014000   -0.111000
    0.062000   -0.025000   -0.028000
   -0.035000    0.007000    0.006000
   -0.016000    0.070000   -0.066000
    0.042000   -0.416000    0.364000
    0.008000   -0.002000    0.006000
   -0.007000   -0.000000    0.003000
   -0.010000   -0.004000    0.015000
   -0.003000    0.057000   -0.110000
    0.106000   -0.303000    0.675000
   -0.003000    0.005000   -0.005000
   -0.001000    0.005000   -0.007000
vibration  140
    0.001000    0.000000   -0.000000
   -0.000000    0.000000   -0.000000
    0.003000    0.005000    0.004000
    0.000000   -0.000000    0.000000
   -0.003000   -0.004000   -0.003000
    0.004000   -0.000000    0.002000
   -0.006000    0.000000    0.001000
   -0.001000   -0.000000    0.000000
    0.003000   -0.000000   -0.000000
    0.001000   -0.000000    0.000000
    0.001000    0.000000   -0.002000
   -0.000000   -0.001000   -0.001000
   -0.001000    0.002000    0.001000
    0.001000    0.000000    0.001000
    0.002000    0.001000    0.002000
    0.002000    0.001000    0.000000
   -0.008000   -0.011000    0.005000
    0.127000   -0.006000    0.002000
   -0.084000   -0.022000    0.034000
   -0.006000   -0.090000    0.121000
    0.105000    0.094000   -0.124000
   -0.018000   -0.149000    0.182000
   -0.190000   -0.044000    0.063000
    0.250000    0.009000   -0.014000
    0.065000    0.039000   -0.046000
    0.151000   -0.021000   -0.002000
    0.042000   -0.083000    0.094000
   -0.000000    0.041000   -0.189000
    0.159000   -0.017000    0.045000
    0.175000   -0.038000    0.061000
   -0.330000    0.037000   -0.071000
    0.389000   -0.021000    0.034000
    0.166000   -0.059000    0.222000
   -0.038000    0.066000   -0.292000
   -0.104000    0.027000   -0.084000
   -0.065000    0.039000   -0.164000
    0.181000   -0.019000    0.023000
   -0.023000    0.010000   -0.035000
    0.014000    0.003000   -0.007000
   -0.001000   -0.001000   -0.001000
   -0.004000   -0.004000   -0.008000
   -0.012000    0.000000    0.005000
    0.007000    0.012000    0.014000
   -0.004000    0.001000    0.001000
    0.004000   -0.003000    0.007000
    0.010000   -0.006000   -0.007000
   -0.002000    0.004000    0.007000
   -0.002000   -0.001000   -0.003000
    0.002000   -0.008000    0.026000
   -0.012000    0.008000    0.006000
    0.004000   -0.002000   -0.001000
   -0.001000    0.002000   -0.002000
    0.003000   -0.030000    0.025000
   -0.019000    0.019000   -0.028000
   -0.135000    0.015000    0.036000
   -0.024000   -0.008000    0.033000
    0.000000   -0.017000    0.032000
   -0.033000    0.092000   -0.206000
    0.005000    0.002000    0.001000
    0.011000    0.003000    0.004000
vibration  141
   -0.000000    0.001000    0.000000
   -0.000000   -0.001000    0.001000
    0.003000    0.007000    0.008000
   -0.003000   -0.004000    0.002000
    0.004000    0.023000   -0.000000
   -0.013000   -0.005000   -0.008000
    0.012000    0.014000   -0.020000
   -0.003000   -0.000000    0.001000
    0.009000    0.007000   -0.010000
    0.003000   -0.008000   -0.009000
   -0.005000    0.004000    0.005000
   -0.001000   -0.002000   -0.002000
    0.002000   -0.006000   -0.007000
   -0.007000    0.007000    0.010000
    0.003000    0.013000   -0.002000
    0.012000   -0.003000    0.010000
   -0.019000   -0.045000    0.029000
    0.194000    0.044000   -0.067000
   -0.092000   -0.071000    0.095000
   -0.108000   -0.078000    0.108000
    0.148000    0.162000   -0.210000
   -0.050000   -0.214000    0.274000
   -0.285000   -0.067000    0.093000
    0.342000    0.015000   -0.015000
    0.132000    0.048000   -0.063000
    0.154000    0.040000   -0.075000
   -0.082000   -0.122000    0.170000
    0.092000   -0.034000    0.109000
   -0.111000    0.011000   -0.018000
   -0.062000    0.030000   -0.095000
    0.188000   -0.021000    0.043000
   -0.202000    0.008000   -0.016000
   -0.092000    0.038000   -0.151000
    0.040000   -0.044000    0.172000
    0.046000   -0.021000    0.084000
    0.093000   -0.017000    0.041000
   -0.115000    0.021000   -0.060000
    0.020000   -0.013000    0.035000
   -0.012000   -0.003000    0.009000
    0.001000    0.001000    0.001000
    0.003000    0.006000    0.009000
    0.013000   -0.001000   -0.005000
   -0.006000   -0.010000   -0.015000
    0.003000   -0.001000   -0.001000
   -0.003000    0.003000   -0.008000
   -0.009000    0.008000    0.007000
    0.005000   -0.006000   -0.006000
    0.002000    0.001000    0.003000
   -0.005000    0.003000   -0.031000
    0.017000   -0.006000   -0.007000
   -0.010000    0.003000   -0.000000
   -0.007000    0.035000   -0.033000
    0.016000   -0.195000    0.173000
   -0.023000    0.012000   -0.018000
   -0.026000    0.029000   -0.053000
    0.013000    0.001000   -0.003000
   -0.001000    0.019000   -0.037000
    0.034000   -0.092000    0.207000
    0.014000    0.009000    0.001000
   -0.010000   -0.002000   -0.004000
vibration  142
    0.001000    0.000000   -0.000000
   -0.000000    0.000000    0.000000
    0.002000    0.001000    0.007000
   -0.001000   -0.002000    0.001000
   -0.002000    0.004000   -0.003000
   -0.001000   -0.001000    0.000000
   -0.001000    0.003000   -0.004000
   -0.001000    0.000000    0.000000
    0.004000    0.005000   -0.007000
   -0.007000   -0.004000   -0.009000
   -0.010000   -0.003000    0.011000
   -0.000000   -0.000000   -0.001000
   -0.002000   -0.014000   -0.003000
   -0.011000    0.003000   -0.000000
    0.001000    0.009000   -0.002000
    0.006000   -0.003000    0.006000
    0.036000   -0.018000    0.040000
   -0.098000    0.063000   -0.082000
    0.131000   -0.144000    0.177000
   -0.228000    0.095000   -0.136000
   -0.048000    0.138000   -0.166000
   -0.216000   -0.135000    0.185000
    0.208000   -0.063000    0.060000
   -0.209000   -0.131000    0.154000
   -0.221000    0.121000   -0.124000
    0.166000   -0.199000    0.188000
    0.064000   -0.077000    0.091000
    0.023000    0.013000   -0.072000
   -0.135000   -0.009000    0.116000
    0.088000    0.019000   -0.182000
    0.129000    0.002000   -0.074000
   -0.163000    0.032000   -0.132000
   -0.016000   -0.033000    0.180000
   -0.178000    0.055000   -0.175000
    0.069000    0.030000   -0.179000
   -0.169000   -0.014000    0.112000
   -0.039000   -0.014000    0.071000
    0.003000    0.015000   -0.018000
    0.003000    0.002000   -0.003000
   -0.000000   -0.000000   -0.000000
   -0.002000   -0.003000   -0.005000
   -0.005000   -0.000000    0.002000
    0.002000    0.002000    0.005000
   -0.000000    0.000000    0.001000
    0.002000   -0.001000    0.003000
   -0.000000   -0.005000   -0.001000
   -0.006000    0.003000   -0.002000
   -0.001000   -0.000000   -0.001000
   -0.000000   -0.003000    0.005000
   -0.002000    0.001000    0.001000
   -0.000000   -0.001000    0.001000
   -0.010000    0.024000   -0.026000
   -0.002000   -0.059000    0.049000
    0.010000   -0.008000    0.010000
   -0.002000    0.004000   -0.002000
    0.001000    0.002000   -0.008000
   -0.000000   -0.010000    0.017000
   -0.010000    0.018000   -0.056000
   -0.022000   -0.003000   -0.010000
   -0.004000   -0.004000    0.002000
vibration  143
   -0.001000    0.000000   -0.001000
   -0.000000    0.000000   -0.001000
    0.002000    0.001000    0.005000
   -0.001000   -0.001000    0.001000
   -0.001000    0.003000   -0.002000
    0.000000   -0.001000    0.001000
   -0.001000    0.003000   -0.004000
   -0.000000    0.000000    0.000000
    0.004000    0.004000   -0.006000
   -0.008000   -0.003000   -0.008000
   -0.010000   -0.004000    0.011000
   -0.000000   -0.000000   -0.000000
   -0.002000   -0.014000   -0.003000
   -0.011000    0.002000   -0.002000
    0.001000    0.007000   -0.001000
    0.005000   -0.002000    0.005000
    0.043000   -0.014000    0.038000
   -0.083000    0.040000   -0.049000
    0.090000   -0.091000    0.111000
   -0.142000    0.066000   -0.092000
   -0.037000    0.082000   -0.098000
   -0.137000   -0.079000    0.107000
    0.150000   -0.041000    0.038000
   -0.133000   -0.088000    0.101000
   -0.162000    0.090000   -0.092000
    0.131000   -0.151000    0.134000
    0.072000   -0.059000    0.070000
   -0.086000   -0.022000    0.131000
    0.215000    0.015000   -0.189000
   -0.159000   -0.019000    0.297000
   -0.200000   -0.001000    0.102000
    0.217000   -0.042000    0.186000
    0.031000    0.040000   -0.227000
    0.235000   -0.067000    0.216000
   -0.103000   -0.038000    0.237000
    0.219000    0.019000   -0.161000
    0.085000    0.016000   -0.095000
   -0.016000   -0.033000    0.034000
   -0.006000   -0.003000    0.005000
    0.000000    0.000000    0.000000
    0.003000    0.006000    0.011000
    0.010000    0.002000   -0.004000
   -0.003000   -0.003000   -0.008000
    0.001000   -0.000000   -0.001000
   -0.004000    0.002000   -0.005000
    0.003000    0.010000    0.001000
    0.012000   -0.006000    0.004000
    0.001000    0.000000    0.001000
    0.000000    0.003000   -0.008000
    0.003000   -0.002000   -0.001000
   -0.001000    0.002000   -0.001000
   -0.011000    0.019000   -0.022000
   -0.004000   -0.042000    0.036000
    0.010000   -0.001000    0.004000
    0.007000    0.008000   -0.020000
   -0.009000   -0.000000    0.007000
    0.002000    0.018000   -0.030000
    0.018000   -0.029000    0.090000
   -0.025000   -0.004000   -0.011000
    0.014000    0.010000   -0.004000
vibration  144
   -0.001000   -0.002000    0.001000
    0.005000    0.003000    0.001000
   -0.021000   -0.043000   -0.039000
   -0.009000   -0.009000    0.002000
   -0.020000   -0.013000   -0.011000
    0.062000   -0.002000    0.037000
   -0.025000   -0.006000    0.002000
    0.003000   -0.005000    0.000000
    0.020000    0.014000   -0.025000
   -0.103000    0.019000   -0.025000
   -0.066000   -0.045000    0.074000
   -0.000000   -0.000000    0.006000
   -0.025000   -0.109000   -0.002000
   -0.078000   -0.020000   -0.074000
    0.006000    0.034000    0.002000
    0.033000    0.022000   -0.000000
    0.661000    0.088000    0.304000
    0.084000   -0.032000    0.051000
   -0.041000    0.019000   -0.028000
   -0.043000    0.048000   -0.014000
    0.002000   -0.016000    0.020000
    0.017000    0.008000   -0.013000
   -0.023000    0.008000   -0.007000
    0.009000    0.013000   -0.015000
    0.031000   -0.017000    0.018000
   -0.029000    0.030000   -0.027000
   -0.007000    0.014000   -0.020000
    0.027000    0.000000   -0.011000
   -0.015000   -0.001000    0.013000
    0.010000    0.001000   -0.019000
    0.017000   -0.001000   -0.001000
   -0.008000    0.002000   -0.006000
   -0.006000    0.002000   -0.007000
   -0.003000   -0.001000   -0.000000
   -0.002000   -0.001000    0.005000
   -0.008000    0.001000    0.014000
    0.002000    0.005000   -0.016000
    0.086000    0.060000   -0.028000
    0.006000    0.003000    0.001000
   -0.000000    0.000000   -0.000000
   -0.004000   -0.006000   -0.015000
   -0.009000   -0.012000    0.002000
    0.001000    0.002000    0.004000
    0.000000   -0.000000   -0.000000
    0.004000   -0.002000    0.003000
   -0.013000   -0.008000    0.006000
   -0.016000    0.007000   -0.010000
   -0.001000   -0.000000   -0.001000
   -0.004000   -0.003000   -0.003000
    0.008000    0.006000   -0.004000
   -0.005000   -0.001000    0.001000
   -0.100000    0.016000   -0.076000
   -0.133000    0.289000   -0.254000
   -0.068000    0.018000   -0.048000
   -0.024000    0.002000    0.007000
   -0.006000   -0.005000    0.015000
   -0.013000   -0.013000    0.016000
   -0.005000   -0.032000    0.015000
   -0.370000   -0.095000   -0.132000
   -0.051000   -0.029000    0.003000
vibration  145
    0.001000   -0.000000    0.002000
   -0.003000    0.001000    0.001000
   -0.009000   -0.005000   -0.021000
   -0.001000   -0.001000    0.000000
   -0.002000   -0.001000   -0.001000
    0.008000   -0.001000    0.005000
   -0.002000   -0.000000   -0.000000
    0.001000   -0.001000    0.000000
    0.002000    0.001000   -0.003000
   -0.015000    0.004000   -0.002000
   -0.008000   -0.006000    0.009000
   -0.000000   -0.000000    0.001000
   -0.003000   -0.014000    0.000000
   -0.010000   -0.004000   -0.012000
    0.001000    0.004000    0.001000
    0.004000    0.004000   -0.001000
    0.094000    0.016000    0.039000
    0.015000   -0.002000    0.002000
   -0.006000    0.002000   -0.003000
   -0.008000    0.006000   -0.002000
    0.003000   -0.000000    0.000000
    0.004000    0.002000   -0.002000
   -0.013000    0.002000   -0.001000
    0.004000    0.004000   -0.005000
    0.014000   -0.007000    0.008000
   -0.012000    0.012000   -0.011000
   -0.015000    0.007000   -0.006000
    0.010000    0.003000   -0.021000
   -0.023000   -0.002000    0.021000
    0.022000    0.002000   -0.034000
    0.017000   -0.001000   -0.007000
    0.001000    0.001000   -0.012000
    0.003000   -0.002000    0.011000
   -0.007000    0.005000   -0.012000
    0.020000    0.004000   -0.015000
    0.074000   -0.005000   -0.087000
   -0.065000   -0.007000    0.048000
   -0.602000   -0.374000    0.145000
   -0.033000   -0.012000   -0.016000
    0.002000   -0.006000    0.003000
    0.030000    0.034000    0.090000
    0.055000    0.092000   -0.009000
   -0.009000   -0.015000   -0.031000
   -0.003000    0.001000    0.005000
   -0.024000    0.013000   -0.014000
    0.095000    0.040000   -0.041000
    0.089000   -0.041000    0.059000
    0.010000    0.002000    0.008000
    0.016000    0.015000    0.007000
   -0.051000   -0.041000    0.023000
    0.022000    0.008000   -0.002000
   -0.013000   -0.001000   -0.008000
   -0.023000    0.061000   -0.051000
   -0.009000   -0.000000   -0.003000
    0.010000   -0.003000    0.000000
    0.053000    0.019000   -0.046000
    0.090000    0.068000   -0.072000
    0.005000    0.334000   -0.278000
   -0.052000   -0.014000   -0.018000
    0.350000    0.191000   -0.017000
vibration  146
    0.000000    0.000000    0.000000
    0.000000    0.000000   -0.000000
   -0.000000   -0.000000    0.000000
    0.038000   -0.003000    0.023000
   -0.449000    0.106000    0.296000
    0.105000    0.333000   -0.205000
   -0.096000   -0.406000   -0.357000
    0.005000   -0.002000   -0.006000
    0.020000    0.074000    0.064000
   -0.024000   -0.074000    0.045000
   -0.051000    0.018000   -0.044000
   -0.001000    0.005000    0.004000
   -0.044000    0.017000   -0.035000
   -0.020000   -0.062000    0.039000
    0.071000   -0.015000   -0.044000
   -0.001000    0.001000   -0.001000
   -0.000000   -0.000000    0.000000
   -0.000000   -0.000000   -0.000000
   -0.000000   -0.000000    0.000000
    0.000000    0.000000   -0.000000
   -0.000000    0.000000   -0.000000
    0.000000   -0.000000    0.000000
   -0.000000    0.000000   -0.000000
    0.000000   -0.000000    0.000000
    0.000000   -0.000000    0.000000
   -0.000000   -0.000000    0.000000
   -0.000000    0.000000   -0.000000
   -0.000000    0.000000   -0.000000
   -0.000000    0.000000    0.000000
    0.000000   -0.000000    0.000000
    0.000000    0.000000   -0.000000
   -0.000000   -0.000000    0.000000
    0.000000    0.000000   -0.000000
   -0.000000    0.000000    0.000000
    0.000000    0.000000   -0.000000
   -0.000000   -0.000000    0.000000
   -0.000000   -0.000000    0.000000
   -0.000000   -0.000000    0.000000
   -0.000000   -0.001000    0.001000
   -0.000000    0.003000    0.002000
   -0.022000   -0.025000    0.021000
   -0.021000    0.008000   -0.043000
    0.048000   -0.019000   -0.007000
    0.002000   -0.002000   -0.000000
    0.003000    0.030000    0.017000
   -0.014000    0.005000   -0.027000
   -0.013000   -0.016000    0.013000
    0.016000    0.013000   -0.008000
   -0.249000    0.107000    0.046000
    0.091000   -0.035000    0.177000
   -0.021000   -0.221000   -0.130000
    0.000000    0.000000   -0.000000
   -0.000000   -0.002000    0.002000
    0.000000   -0.000000    0.000000
    0.000000   -0.000000    0.000000
    0.000000    0.000000   -0.000000
   -0.000000   -0.000000    0.000000
    0.000000    0.000000   -0.001000
   -0.000000   -0.000000    0.000000
    0.000000    0.000000   -0.000000
vibration  147
    0.000000    0.000000   -0.000000
    0.000000   -0.000000    0.000000
    0.000000   -0.000000    0.000000
   -0.018000    0.002000   -0.011000
    0.215000   -0.051000   -0.142000
   -0.051000   -0.164000    0.101000
    0.045000    0.192000    0.168000
   -0.003000    0.001000    0.004000
   -0.013000   -0.050000   -0.043000
    0.016000    0.050000   -0.031000
    0.035000   -0.013000    0.030000
    0.000000   -0.003000   -0.002000
    0.028000   -0.010000    0.023000
    0.013000    0.039000   -0.024000
   -0.044000    0.009000    0.028000
    0.001000   -0.000000    0.001000
    0.000000    0.000000   -0.000000
   -0.000000    0.000000   -0.000000
    0.000000   -0.000000    0.000000
   -0.000000    0.000000   -0.000000
    0.000000   -0.000000    0.000000
   -0.000000    0.000000   -0.000000
    0.000000   -0.000000    0.000000
   -0.000000    0.000000   -0.000000
   -0.000000    0.000000   -0.000000
    0.000000    0.000000   -0.000000
    0.000000   -0.000000    0.000000
   -0.000000   -0.000000    0.000000
    0.000000   -0.000000   -0.000000
   -0.000000    0.000000   -0.000000
   -0.000000   -0.000000    0.000000
    0.000000    0.000000   -0.000000
   -0.000000   -0.000000    0.000000
    0.000000   -0.000000   -0.000000
   -0.000000   -0.000000   -0.000000
    0.000000   -0.000000    0.000000
    0.000000    0.000000   -0.000000
   -0.000000    0.000000   -0.000000
   -0.001000   -0.001000    0.001000
   -0.001000    0.008000    0.007000
   -0.057000   -0.065000    0.055000
   -0.056000    0.021000   -0.114000
    0.126000   -0.050000   -0.018000
    0.004000   -0.004000   -0.001000
    0.007000    0.064000    0.037000
   -0.029000    0.010000   -0.058000
   -0.026000   -0.034000    0.027000
    0.030000    0.027000   -0.018000
   -0.493000    0.214000    0.092000
    0.189000   -0.074000    0.369000
   -0.042000   -0.448000   -0.263000
   -0.000000   -0.000000    0.000000
    0.000000    0.002000   -0.001000
   -0.000000   -0.000000    0.000000
    0.000000    0.000000   -0.000000
    0.000000    0.000000   -0.000000
    0.000000   -0.000000    0.000000
   -0.001000    0.002000   -0.002000
    0.000000    0.000000   -0.000000
   -0.000000    0.000000   -0.000000
vibration  148
    0.000000    0.000000    0.000000
   -0.000000   -0.000000   -0.000000
    0.000000   -0.000000   -0.000000
    0.002000   -0.001000    0.001000
   -0.028000    0.007000    0.018000
    0.006000    0.018000   -0.011000
   -0.004000   -0.019000   -0.017000
   -0.026000    0.008000    0.028000
   -0.100000   -0.372000   -0.321000
    0.122000    0.381000   -0.233000
    0.278000   -0.101000    0.230000
   -0.001000    0.026000    0.018000
   -0.224000    0.079000   -0.185000
   -0.098000   -0.304000    0.190000
    0.332000   -0.071000   -0.209000
    0.001000   -0.001000   -0.001000
   -0.000000   -0.000000   -0.000000
    0.000000   -0.000000   -0.000000
   -0.000000   -0.000000   -0.000000
   -0.000000    0.000000    0.000000
    0.000000   -0.000000   -0.000000
   -0.000000    0.000000    0.000000
    0.000000    0.000000   -0.000000
    0.000000   -0.000000    0.000000
   -0.000000    0.000000   -0.000000
    0.000000    0.000000   -0.000000
    0.000000   -0.000000    0.000000
    0.000000    0.000000   -0.000000
   -0.000000    0.000000    0.000000
    0.000000    0.000000    0.000000
    0.000000    0.000000   -0.000000
    0.000000    0.000000    0.000000
    0.000000    0.000000   -0.000000
   -0.000000    0.000000    0.000000
    0.000000    0.000000    0.000000
   -0.000000    0.000000   -0.000000
   -0.000000    0.000000   -0.000000
   -0.000000   -0.000000    0.000000
   -0.000000    0.000000    0.000000
    0.000000   -0.002000   -0.001000
    0.012000    0.014000   -0.011000
    0.011000   -0.004000    0.023000
   -0.026000    0.010000    0.004000
    0.001000   -0.001000   -0.000000
    0.001000    0.011000    0.006000
   -0.005000    0.002000   -0.011000
   -0.005000   -0.006000    0.005000
   -0.000000   -0.000000    0.000000
    0.001000   -0.001000   -0.000000
   -0.001000    0.000000   -0.002000
    0.000000    0.001000    0.001000
    0.000000   -0.000000   -0.000000
   -0.001000    0.000000    0.001000
    0.000000   -0.000000    0.000000
   -0.000000   -0.000000   -0.000000
    0.000000   -0.000000    0.000000
   -0.000000    0.000000   -0.000000
    0.000000   -0.000000    0.000000
    0.000000   -0.000000   -0.000000
   -0.000000    0.000000    0.000000
vibration  149
    0.000000    0.000000   -0.000000
    0.000000   -0.000000    0.000000
   -0.000000    0.000000    0.000000
   -0.001000    0.000000   -0.000000
    0.010000   -0.002000   -0.006000
   -0.002000   -0.008000    0.005000
    0.002000    0.008000    0.007000
    0.001000   -0.000000   -0.001000
    0.004000    0.014000    0.012000
   -0.005000   -0.014000    0.009000
   -0.010000    0.004000   -0.009000
    0.000000   -0.002000   -0.001000
    0.014000   -0.005000    0.011000
    0.006000    0.018000   -0.012000
   -0.020000    0.004000    0.013000
   -0.000000    0.000000    0.000000
   -0.000000    0.000000   -0.000000
   -0.000000    0.000000   -0.000000
    0.000000   -0.000000    0.000000
   -0.000000   -0.000000   -0.000000
   -0.000000   -0.000000   -0.000000
    0.000000   -0.000000   -0.000000
    0.000000   -0.000000   -0.000000
   -0.000000   -0.000000   -0.000000
   -0.000000    0.000000   -0.000000
    0.000000    0.000000   -0.000000
    0.000000   -0.000000    0.000000
   -0.000000   -0.000000    0.000000
    0.000000    0.000000   -0.000000
   -0.000000    0.000000   -0.000000
   -0.000000    0.000000    0.000000
    0.000000    0.000000   -0.000000
   -0.000000    0.000000    0.000000
    0.000000    0.000000   -0.000000
   -0.000000    0.000000    0.000000
    0.000000   -0.000000    0.000000
   -0.000000    0.000000    0.000000
   -0.000000   -0.000000    0.000000
   -0.001000    0.001000    0.001000
    0.003000   -0.034000   -0.027000
    0.237000    0.279000   -0.227000
    0.229000   -0.088000    0.467000
   -0.507000    0.203000    0.075000
    0.018000   -0.014000   -0.002000
    0.028000    0.251000    0.146000
   -0.120000    0.045000   -0.240000
   -0.116000   -0.137000    0.113000
    0.005000    0.006000   -0.002000
   -0.080000    0.035000    0.015000
    0.031000   -0.012000    0.062000
   -0.009000   -0.085000   -0.049000
   -0.000000   -0.000000    0.000000
    0.000000    0.000000   -0.000000
    0.000000   -0.000000    0.000000
    0.000000    0.000000   -0.000000
   -0.000000    0.000000   -0.000000
    0.000000    0.000000    0.000000
   -0.000000   -0.000000   -0.001000
   -0.000000    0.000000    0.000000
   -0.000000    0.000000    0.000000
vibration  150
    0.000000    0.000000    0.000000
   -0.000000   -0.000000   -0.000000
    0.000000    0.000000    0.000000
    0.011000   -0.001000    0.006000
   -0.120000    0.029000    0.077000
    0.026000    0.084000   -0.052000
   -0.027000   -0.106000   -0.096000
   -0.021000    0.007000    0.022000
   -0.075000   -0.287000   -0.249000
    0.093000    0.290000   -0.177000
    0.216000   -0.078000    0.177000
    0.001000   -0.032000   -0.023000
    0.276000   -0.096000    0.229000
    0.118000    0.367000   -0.230000
   -0.412000    0.090000    0.261000
    0.001000    0.001000    0.000000
   -0.000000   -0.000000   -0.000000
   -0.000000    0.000000   -0.000000
    0.000000    0.000000    0.000000
   -0.000000   -0.000000    0.000000
    0.000000    0.000000   -0.000000
    0.000000   -0.000000    0.000000
   -0.000000    0.000000   -0.000000
    0.000000   -0.000000    0.000000
    0.000000   -0.000000    0.000000
    0.000000   -0.000000    0.000000
   -0.000000   -0.000000    0.000000
   -0.000000    0.000000    0.000000
   -0.000000   -0.000000    0.000000
   -0.000000   -0.000000    0.000000
    0.000000   -0.000000   -0.000000
   -0.000000   -0.000000    0.000000
    0.000000   -0.000000   -0.000000
   -0.000000   -0.000000    0.000000
    0.000000   -0.000000   -0.000000
   -0.000000   -0.000000    0.000000
   -0.000000   -0.000000    0.000000
   -0.000000   -0.000000    0.000000
    0.000000    0.000000   -0.000000
    0.000000   -0.000000   -0.000000
    0.001000    0.002000   -0.001000
    0.001000   -0.001000    0.003000
   -0.004000    0.002000    0.001000
   -0.001000    0.001000    0.000000
   -0.001000   -0.011000   -0.006000
    0.005000   -0.002000    0.010000
    0.005000    0.005000   -0.004000
   -0.001000   -0.001000    0.001000
    0.014000   -0.006000   -0.003000
   -0.007000    0.003000   -0.013000
    0.001000    0.014000    0.008000
    0.000000    0.000000   -0.000000
   -0.000000   -0.002000    0.002000
    0.000000   -0.000000    0.000000
    0.000000   -0.000000   -0.000000
    0.000000    0.000000   -0.000000
   -0.000000    0.000000   -0.000000
    0.000000   -0.000000    0.000000
    0.000000    0.000000   -0.000000
   -0.000000   -0.000000   -0.000000
vibration  151
    0.000000    0.000000    0.000000
   -0.000000    0.000000    0.000000
    0.000000   -0.000000   -0.000000
   -0.001000    0.000000   -0.000000
    0.007000   -0.002000   -0.005000
   -0.002000   -0.006000    0.004000
    0.001000    0.006000    0.005000
    0.000000   -0.000000   -0.000000
    0.001000    0.003000    0.003000
   -0.001000   -0.003000    0.002000
   -0.002000    0.001000   -0.002000
   -0.000000    0.000000    0.000000
   -0.003000    0.001000   -0.003000
   -0.001000   -0.004000    0.002000
    0.005000   -0.001000   -0.003000
   -0.000000   -0.000000   -0.000000
   -0.000000    0.000000   -0.000000
   -0.000000    0.000000   -0.000000
    0.000000    0.000000   -0.000000
   -0.000000   -0.000000    0.000000
    0.000000   -0.000000    0.000000
   -0.000000    0.000000   -0.000000
    0.000000   -0.000000    0.000000
   -0.000000    0.000000   -0.000000
   -0.000000    0.000000   -0.000000
    0.000000    0.000000   -0.000000
    0.000000    0.000000    0.000000
    0.000000    0.000000   -0.000000
    0.000000   -0.000000    0.000000
   -0.000000    0.000000   -0.000000
    0.000000   -0.000000    0.000000
    0.000000   -0.000000   -0.000000
   -0.000000   -0.000000   -0.000000
    0.000000    0.000000   -0.000000
   -0.000000   -0.000000    0.000000
   -0.000000    0.000000    0.000000
   -0.000000    0.000000    0.000000
   -0.000000   -0.000000    0.000000
    0.002000    0.000000    0.000000
    0.002000   -0.017000   -0.013000
    0.114000    0.134000   -0.108000
    0.108000   -0.042000    0.220000
   -0.243000    0.099000    0.038000
   -0.036000    0.028000    0.004000
   -0.052000   -0.499000   -0.288000
    0.229000   -0.086000    0.460000
    0.228000    0.267000   -0.220000
    0.008000    0.007000   -0.004000
   -0.127000    0.053000    0.025000
    0.042000   -0.017000    0.083000
   -0.011000   -0.110000   -0.063000
   -0.000000   -0.000000    0.000000
    0.000000    0.000000    0.000000
    0.000000   -0.000000    0.000000
   -0.000000    0.000000   -0.000000
    0.000000    0.000000   -0.000000
    0.000000   -0.000000    0.000000
   -0.000000    0.001000   -0.002000
   -0.000000   -0.000000    0.000000
    0.000000   -0.000000    0.000000
vibration  152
    0.000000    0.000000   -0.000000
   -0.000000   -0.000000    0.000000
    0.000000    0.000000   -0.000000
    0.035000   -0.050000   -0.065000
   -0.565000    0.121000    0.353000
    0.007000   -0.013000   -0.013000
    0.137000    0.497000    0.435000
    0.003000    0.008000    0.001000
   -0.013000   -0.042000   -0.038000
   -0.018000   -0.053000    0.034000
   -0.004000    0.004000   -0.005000
   -0.005000   -0.003000    0.004000
    0.003000   -0.003000    0.005000
    0.015000    0.048000   -0.029000
    0.043000   -0.010000   -0.026000
    0.001000   -0.001000   -0.001000
   -0.000000    0.000000    0.000000
    0.000000   -0.000000   -0.000000
    0.000000    0.000000   -0.000000
   -0.000000   -0.000000    0.000000
    0.000000   -0.000000    0.000000
   -0.000000    0.000000   -0.000000
    0.000000   -0.000000    0.000000
   -0.000000    0.000000   -0.000000
   -0.000000   -0.000000   -0.000000
    0.000000    0.000000   -0.000000
   -0.000000    0.000000    0.000000
   -0.000000   -0.000000    0.000000
    0.000000   -0.000000   -0.000000
   -0.000000   -0.000000   -0.000000
   -0.000000   -0.000000    0.000000
    0.000000   -0.000000   -0.000000
    0.000000   -0.000000    0.000000
    0.000000   -0.000000   -0.000000
    0.000000   -0.000000   -0.000000
   -0.000000    0.000000   -0.000000
   -0.000000   -0.000000    0.000000
    0.000000   -0.000000    0.000000
   -0.000000    0.000000    0.000000
    0.002000   -0.001000    0.001000
   -0.000000   -0.001000    0.001000
   -0.008000    0.003000   -0.018000
   -0.016000    0.006000    0.003000
   -0.001000   -0.001000   -0.001000
    0.001000    0.008000    0.004000
    0.006000   -0.002000    0.011000
    0.001000    0.001000   -0.001000
   -0.013000    0.018000    0.008000
    0.165000   -0.066000   -0.030000
    0.008000   -0.001000    0.023000
   -0.019000   -0.150000   -0.087000
   -0.000000    0.000000    0.000000
    0.001000   -0.001000   -0.002000
    0.000000   -0.000000   -0.000000
    0.000000   -0.000000   -0.000000
   -0.000000    0.000000   -0.000000
   -0.000000   -0.000000   -0.000000
    0.001000   -0.000000    0.001000
   -0.000000   -0.000000    0.000000
    0.000000    0.000000   -0.000000
vibration  153
    0.000000    0.000000   -0.000000
    0.000000   -0.000000    0.000000
   -0.000000    0.000000    0.000000
    0.010000   -0.012000   -0.017000
   -0.149000    0.032000    0.093000
   -0.002000   -0.015000    0.004000
    0.036000    0.129000    0.112000
    0.001000    0.003000    0.000000
   -0.004000   -0.016000   -0.014000
   -0.006000   -0.019000    0.012000
   -0.002000    0.002000   -0.002000
   -0.002000   -0.001000    0.002000
    0.001000   -0.001000    0.002000
    0.006000    0.020000   -0.012000
    0.018000   -0.004000   -0.011000
    0.000000   -0.000000   -0.000000
   -0.000000    0.000000    0.000000
    0.000000   -0.000000    0.000000
   -0.000000   -0.000000    0.000000
    0.000000    0.000000   -0.000000
   -0.000000   -0.000000    0.000000
    0.000000   -0.000000    0.000000
    0.000000    0.000000   -0.000000
    0.000000   -0.000000    0.000000
    0.000000    0.000000   -0.000000
   -0.000000   -0.000000    0.000000
    0.000000   -0.000000    0.000000
   -0.000000   -0.000000    0.000000
    0.000000   -0.000000   -0.000000
    0.000000   -0.000000    0.000000
   -0.000000   -0.000000    0.000000
    0.000000    0.000000   -0.000000
   -0.000000   -0.000000    0.000000
    0.000000   -0.000000   -0.000000
   -0.000000   -0.000000   -0.000000
    0.000000   -0.000000    0.000000
    0.000000   -0.000000    0.000000
   -0.000000    0.000000   -0.000000
    0.001000   -0.001000   -0.001000
   -0.011000    0.004000   -0.006000
    0.001000    0.005000   -0.006000
    0.044000   -0.016000    0.094000
    0.087000   -0.034000   -0.015000
    0.003000    0.003000    0.006000
   -0.005000   -0.043000   -0.023000
   -0.029000    0.012000   -0.056000
   -0.002000   -0.003000    0.005000
    0.048000   -0.068000   -0.030000
   -0.625000    0.251000    0.112000
   -0.026000    0.001000   -0.080000
    0.072000    0.561000    0.327000
   -0.000000    0.000000    0.000000
    0.001000   -0.000000   -0.000000
    0.000000    0.000000   -0.000000
   -0.000000    0.000000    0.000000
    0.000000   -0.000000   -0.000000
    0.000000    0.000000    0.000000
   -0.001000   -0.000000   -0.003000
    0.000000    0.000000    0.000000
   -0.000000   -0.000000    0.000000
vibration  154
    0.000000    0.000000   -0.000000
    0.000000   -0.000000    0.000000
   -0.000000    0.000000    0.000000
    0.007000   -0.002000   -0.010000
   -0.086000    0.021000    0.053000
   -0.013000   -0.046000    0.026000
    0.015000    0.048000    0.042000
   -0.028000   -0.077000   -0.011000
    0.118000    0.462000    0.417000
    0.165000    0.506000   -0.328000
    0.053000   -0.038000    0.045000
    0.027000    0.015000   -0.023000
   -0.011000    0.009000   -0.019000
   -0.073000   -0.247000    0.149000
   -0.242000    0.060000    0.153000
    0.000000   -0.002000   -0.001000
   -0.000000    0.000000   -0.000000
   -0.000000    0.000000   -0.000000
    0.000000    0.000000    0.000000
   -0.000000   -0.000000    0.000000
    0.000000    0.000000   -0.000000
   -0.000000    0.000000   -0.000000
   -0.000000   -0.000000    0.000000
   -0.000000    0.000000   -0.000000
   -0.000000   -0.000000    0.000000
    0.000000    0.000000   -0.000000
   -0.000000   -0.000000    0.000000
   -0.000000   -0.000000    0.000000
    0.000000   -0.000000    0.000000
   -0.000000    0.000000   -0.000000
   -0.000000   -0.000000    0.000000
    0.000000    0.000000   -0.000000
   -0.000000   -0.000000    0.000000
    0.000000   -0.000000   -0.000000
   -0.000000   -0.000000   -0.000000
    0.000000   -0.000000    0.000000
    0.000000   -0.000000    0.000000
    0.000000   -0.000000    0.000000
   -0.000000    0.000000   -0.000000
   -0.001000    0.000000   -0.001000
    0.000000    0.000000   -0.000000
    0.004000   -0.002000    0.009000
    0.009000   -0.004000   -0.002000
    0.000000    0.000000    0.000000
   -0.000000   -0.003000   -0.002000
   -0.002000    0.001000   -0.003000
   -0.000000   -0.000000    0.000000
    0.001000   -0.001000   -0.000000
   -0.007000    0.003000    0.001000
   -0.002000    0.001000   -0.003000
    0.001000    0.004000    0.003000
    0.000000    0.000000    0.000000
   -0.000000    0.000000   -0.000000
    0.000000   -0.000000    0.000000
    0.000000   -0.000000   -0.000000
   -0.000000    0.000000   -0.000000
    0.000000    0.000000   -0.000000
    0.000000   -0.000000   -0.000000
    0.000000    0.000000   -0.000000
   -0.000000   -0.000000   -0.000000
vibration  155
    0.000000    0.000000   -0.000000
    0.000000   -0.000000    0.000000
   -0.000000    0.000000    0.000000
    0.001000   -0.000000   -0.001000
   -0.009000    0.002000    0.005000
   -0.001000   -0.003000    0.001000
    0.002000    0.006000    0.006000
   -0.000000   -0.001000   -0.000000
    0.002000    0.007000    0.007000
    0.002000    0.007000   -0.005000
    0.001000   -0.001000    0.001000
   -0.000000    0.000000    0.000000
    0.000000   -0.000000    0.000000
    0.000000    0.000000   -0.000000
    0.000000   -0.000000   -0.000000
    0.000000   -0.000000   -0.000000
   -0.000000   -0.000000   -0.000000
   -0.000000   -0.000000    0.000000
   -0.000000   -0.000000    0.000000
    0.000000    0.000000   -0.000000
   -0.000000   -0.000000   -0.000000
    0.000000   -0.000000    0.000000
    0.000000    0.000000   -0.000000
    0.000000   -0.000000    0.000000
    0.000000    0.000000   -0.000000
   -0.000000   -0.000000    0.000000
    0.000000   -0.000000    0.000000
    0.000000   -0.000000    0.000000
   -0.000000    0.000000   -0.000000
    0.000000   -0.000000    0.000000
    0.000000    0.000000   -0.000000
   -0.000000   -0.000000    0.000000
   -0.000000    0.000000    0.000000
    0.000000   -0.000000   -0.000000
   -0.000000    0.000000    0.000000
   -0.000000   -0.000000   -0.000000
    0.000000    0.000000   -0.000000
    0.000000    0.000000   -0.000000
    0.001000   -0.001000   -0.000000
    0.070000   -0.025000    0.037000
   -0.003000   -0.027000    0.025000
   -0.262000    0.097000   -0.561000
   -0.571000    0.235000    0.100000
   -0.014000   -0.017000   -0.032000
    0.022000    0.255000    0.141000
    0.131000   -0.055000    0.260000
    0.011000    0.012000   -0.020000
    0.004000   -0.012000   -0.011000
   -0.092000    0.035000    0.016000
    0.023000   -0.011000    0.041000
    0.014000    0.123000    0.069000
   -0.000000    0.000000   -0.000000
    0.000000    0.000000    0.000000
    0.000000    0.000000   -0.000000
   -0.000000    0.000000    0.000000
    0.000000   -0.000000    0.000000
   -0.000000    0.000000    0.000000
    0.000000   -0.000000   -0.001000
    0.000000    0.000000    0.000000
   -0.000000   -0.000000   -0.000000
vibration  156
   -0.000000   -0.000000   -0.000000
    0.000000    0.000000    0.000000
   -0.000000   -0.000000   -0.000000
   -0.007000   -0.016000    0.004000
    0.026000   -0.010000   -0.018000
    0.042000    0.138000   -0.087000
    0.014000    0.062000    0.059000
    0.014000    0.034000    0.007000
   -0.054000   -0.213000   -0.190000
   -0.074000   -0.224000    0.147000
   -0.045000    0.026000   -0.037000
    0.061000    0.029000   -0.047000
   -0.065000    0.032000   -0.077000
   -0.149000   -0.509000    0.305000
   -0.524000    0.128000    0.332000
    0.001000    0.001000   -0.001000
    0.000000   -0.000000    0.000000
    0.000000   -0.000000    0.000000
   -0.000000    0.000000   -0.000000
    0.000000    0.000000   -0.000000
   -0.000000   -0.000000    0.000000
    0.000000   -0.000000    0.000000
    0.000000    0.000000   -0.000000
    0.000000   -0.000000    0.000000
    0.000000    0.000000   -0.000000
   -0.000000   -0.000000    0.000000
    0.000000    0.000000   -0.000000
    0.000000    0.000000   -0.000000
   -0.000000   -0.000000   -0.000000
    0.000000   -0.000000    0.000000
    0.000000    0.000000   -0.000000
   -0.000000   -0.000000    0.000000
    0.000000    0.000000   -0.000000
   -0.000000    0.000000    0.000000
    0.000000   -0.000000    0.000000
   -0.000000    0.000000   -0.000000
   -0.000000    0.000000   -0.000000
   -0.000000    0.000000   -0.000000
    0.000000    0.000000    0.000000
    0.002000   -0.001000    0.001000
   -0.000000   -0.001000    0.001000
   -0.005000    0.002000   -0.012000
   -0.012000    0.005000    0.002000
    0.001000    0.001000    0.002000
   -0.002000   -0.020000   -0.011000
   -0.010000    0.004000   -0.020000
   -0.002000   -0.002000    0.002000
   -0.000000   -0.001000   -0.002000
   -0.003000    0.001000    0.000000
    0.007000   -0.003000    0.013000
    0.001000    0.011000    0.006000
   -0.000000   -0.000000   -0.000000
    0.001000    0.000000    0.000000
   -0.000000    0.000000   -0.000000
   -0.000000    0.000000    0.000000
    0.000000   -0.000000    0.000000
   -0.000000   -0.000000    0.000000
   -0.000000   -0.000000   -0.000000
   -0.000000   -0.000000    0.000000
    0.000000   -0.000000    0.000000
vibration  157
   -0.000000   -0.000000   -0.000000
    0.000000   -0.000000   -0.000000
   -0.000000    0.000000    0.000000
   -0.000000   -0.000000    0.000000
    0.002000   -0.000000   -0.001000
    0.000000    0.002000   -0.001000
   -0.000000   -0.002000   -0.001000
   -0.001000   -0.002000   -0.000000
    0.003000    0.011000    0.009000
    0.004000    0.011000   -0.007000
    0.002000   -0.001000    0.002000
   -0.003000   -0.001000    0.002000
    0.003000   -0.001000    0.004000
    0.006000    0.020000   -0.012000
    0.022000   -0.005000   -0.014000
   -0.000000   -0.000000    0.000000
   -0.000000   -0.000000   -0.000000
   -0.000000   -0.000000    0.000000
   -0.000000   -0.000000    0.000000
    0.000000    0.000000   -0.000000
   -0.000000   -0.000000    0.000000
    0.000000   -0.000000    0.000000
    0.000000    0.000000   -0.000000
    0.000000   -0.000000    0.000000
    0.000000    0.000000   -0.000000
   -0.000000   -0.000000    0.000000
    0.000000   -0.000000    0.000000
    0.000000   -0.000000    0.000000
   -0.000000    0.000000   -0.000000
    0.000000   -0.000000    0.000000
    0.000000    0.000000   -0.000000
   -0.000000   -0.000000    0.000000
    0.000000    0.000000   -0.000000
   -0.000000    0.000000    0.000000
    0.000000   -0.000000    0.000000
   -0.000000    0.000000   -0.000000
    0.000000    0.000000   -0.000000
    0.000000    0.000000   -0.000000
    0.001000    0.001000    0.001000
    0.033000   -0.010000    0.014000
   -0.018000   -0.033000    0.027000
   -0.114000    0.042000   -0.246000
   -0.262000    0.108000    0.045000
    0.031000    0.040000    0.064000
   -0.047000   -0.544000   -0.304000
   -0.272000    0.116000   -0.537000
   -0.052000   -0.058000    0.071000
   -0.013000   -0.000000   -0.017000
    0.064000   -0.029000   -0.017000
    0.087000   -0.037000    0.176000
    0.003000    0.069000    0.038000
    0.000000    0.000000   -0.000000
   -0.000000   -0.000000   -0.000000
    0.000000    0.000000   -0.000000
   -0.000000    0.000000    0.000000
    0.000000   -0.000000    0.000000
   -0.000000   -0.000000   -0.000000
    0.001000   -0.001000   -0.000000
    0.000000    0.000000    0.000000
   -0.000000   -0.000000   -0.000000
vibration  158
    0.000000    0.000000    0.000000
   -0.000000    0.000000   -0.000000
    0.000000    0.000000   -0.000000
   -0.015000   -0.027000    0.013000
    0.092000   -0.027000   -0.058000
    0.077000    0.266000   -0.167000
    0.019000    0.080000    0.078000
   -0.003000   -0.004000   -0.002000
    0.008000    0.031000    0.028000
    0.008000    0.024000   -0.016000
    0.019000   -0.008000    0.015000
   -0.005000   -0.001000    0.002000
    0.017000   -0.006000    0.016000
    0.008000    0.029000   -0.017000
    0.038000   -0.009000   -0.024000
   -0.001000   -0.001000    0.000000
   -0.000000    0.000000   -0.000000
   -0.000000    0.000000   -0.000000
    0.000000    0.000000   -0.000000
   -0.000000   -0.000000    0.000000
    0.000000   -0.000000    0.000000
   -0.001000    0.000000   -0.000000
   -0.000000   -0.000000    0.000000
   -0.000000    0.000000   -0.000000
   -0.000000   -0.000000    0.000000
    0.000000    0.000000   -0.000000
   -0.000000    0.000000   -0.000000
   -0.000000    0.000000   -0.000000
    0.000000   -0.000000    0.000000
   -0.000000    0.000000   -0.000000
   -0.000000   -0.000000    0.000000
    0.000000    0.000000   -0.000000
   -0.000000   -0.000000    0.000000
    0.000000   -0.000000   -0.000000
   -0.000000    0.000000   -0.000000
    0.000000   -0.000000    0.000000
   -0.000000   -0.000000    0.000000
   -0.000000   -0.000000    0.000000
   -0.002000   -0.001000   -0.002000
   -0.014000    0.002000   -0.003000
    0.025000    0.034000   -0.026000
    0.038000   -0.013000    0.084000
    0.104000   -0.043000   -0.018000
   -0.007000   -0.009000   -0.010000
    0.008000    0.105000    0.059000
    0.049000   -0.021000    0.094000
    0.025000    0.027000   -0.026000
   -0.048000   -0.005000   -0.067000
    0.221000   -0.098000   -0.057000
    0.339000   -0.149000    0.691000
    0.024000    0.310000    0.167000
    0.000000    0.000000    0.000000
   -0.002000    0.001000   -0.001000
   -0.000000   -0.000000    0.000000
    0.000000   -0.000000   -0.000000
   -0.000000    0.000000   -0.000000
    0.000000    0.000000    0.000000
   -0.002000   -0.003000    0.003000
    0.000000    0.000000    0.000000
    0.000000    0.000000    0.000000
vibration  159
    0.000000    0.000000   -0.000000
   -0.000000   -0.000000    0.000000
    0.000000    0.000000   -0.000000
   -0.039000   -0.067000    0.031000
    0.236000   -0.070000   -0.151000
    0.192000    0.659000   -0.414000
    0.049000    0.212000    0.205000
   -0.007000   -0.009000   -0.006000
    0.017000    0.072000    0.064000
    0.017000    0.051000   -0.035000
    0.048000   -0.019000    0.037000
   -0.012000   -0.002000    0.004000
    0.042000   -0.015000    0.038000
    0.017000    0.062000   -0.036000
    0.085000   -0.021000   -0.055000
   -0.002000   -0.001000    0.000000
   -0.000000    0.000000   -0.000000
   -0.000000    0.000000   -0.000000
    0.000000   -0.000000    0.000000
    0.000000    0.000000   -0.000000
    0.000000   -0.000000   -0.000000
   -0.000000    0.000000   -0.000000
    0.000000   -0.000000    0.000000
   -0.000000    0.000000   -0.000000
   -0.000000   -0.000000   -0.000000
    0.000000    0.000000   -0.000000
   -0.000000   -0.000000    0.000000
   -0.000000   -0.000000    0.000000
    0.000000    0.000000   -0.000000
   -0.000000    0.000000   -0.000000
   -0.000000    0.000000    0.000000
   -0.000000   -0.000000   -0.000000
   -0.000000   -0.000000    0.000000
    0.000000   -0.000000   -0.000000
    0.000000    0.000000   -0.000000
    0.000000   -0.000000   -0.000000
    0.000000   -0.000000    0.000000
    0.000000    0.000000   -0.000000
    0.001000    0.000000    0.001000
    0.005000   -0.001000    0.001000
   -0.011000   -0.014000    0.011000
   -0.014000    0.005000   -0.030000
   -0.038000    0.016000    0.007000
    0.002000    0.003000    0.004000
   -0.003000   -0.036000   -0.020000
   -0.017000    0.007000   -0.033000
   -0.009000   -0.010000    0.010000
    0.020000    0.001000    0.027000
   -0.102000    0.045000    0.025000
   -0.136000    0.059000   -0.278000
   -0.008000   -0.120000   -0.065000
    0.000000    0.000000    0.000000
   -0.003000    0.002000   -0.003000
    0.000000   -0.000000    0.000000
    0.000000    0.000000   -0.000000
    0.000000   -0.000000    0.000000
   -0.000000   -0.000000   -0.000000
   -0.000000    0.001000   -0.002000
    0.000000    0.000000    0.000000
   -0.000000   -0.000000    0.000000
vibration  160
    0.000000    0.000000   -0.000000
    0.000000   -0.000000    0.000000
   -0.000000    0.000000    0.000000
    0.000000    0.000000   -0.000000
    0.000000    0.000000   -0.000000
   -0.000000   -0.001000    0.001000
   -0.000000   -0.000000   -0.000000
    0.000000   -0.000000    0.000000
   -0.000000   -0.000000   -0.000000
   -0.000000   -0.000000    0.000000
   -0.000000    0.000000   -0.000000
    0.000000   -0.000000    0.000000
   -0.000000    0.000000   -0.000000
   -0.000000   -0.000000    0.000000
   -0.000000    0.000000    0.000000
    0.000000    0.000000   -0.000000
    0.000000    0.000000   -0.000000
    0.000000   -0.000000    0.000000
    0.000000    0.000000   -0.000000
   -0.000000   -0.000000    0.000000
    0.000000    0.000000   -0.000000
   -0.000000    0.000000   -0.000000
   -0.000000   -0.000000    0.000000
   -0.000000    0.000000   -0.000000
   -0.000000   -0.000000    0.000000
    0.000000    0.000000   -0.000000
   -0.000000    0.000000   -0.000000
   -0.000000   -0.000000   -0.000000
    0.000000   -0.000000    0.000000
   -0.000000    0.000000   -0.000000
   -0.000000    0.000000    0.000000
    0.000000    0.000000   -0.000000
   -0.000000   -0.000000    0.000000
    0.000000   -0.000000   -0.000000
   -0.000000    0.000000   -0.000000
    0.000000   -0.000000    0.000000
   -0.000000   -0.000000    0.000000
    0.000000    0.000000    0.000000
    0.001000    0.000000   -0.001000
    0.048000    0.042000   -0.065000
   -0.469000   -0.568000    0.437000
    0.172000   -0.053000    0.324000
   -0.276000    0.124000    0.032000
   -0.006000   -0.012000    0.006000
    0.005000    0.055000    0.035000
   -0.017000    0.004000   -0.032000
    0.079000    0.090000   -0.076000
   -0.002000   -0.000000   -0.002000
    0.008000   -0.005000   -0.002000
    0.014000   -0.007000    0.030000
    0.001000    0.010000    0.005000
    0.000000   -0.000000    0.000000
   -0.000000    0.000000   -0.000000
   -0.000000   -0.000000    0.000000
    0.000000   -0.000000    0.000000
   -0.000000    0.000000   -0.000000
    0.000000    0.000000    0.000000
   -0.000000   -0.000000   -0.001000
   -0.000000   -0.000000    0.000000
   -0.000000   -0.000000   -0.000000
vibration  161
    0.000000    0.000000    0.000000
    0.000000   -0.000000   -0.000000
   -0.000000    0.000000   -0.000000
    0.001000    0.001000   -0.000000
   -0.003000    0.001000    0.001000
   -0.003000   -0.013000    0.008000
   -0.000000   -0.005000   -0.005000
   -0.040000    0.023000   -0.059000
    0.038000    0.179000    0.140000
   -0.094000   -0.260000    0.154000
    0.538000   -0.194000    0.423000
    0.037000   -0.027000    0.027000
   -0.374000    0.122000   -0.317000
    0.064000    0.178000   -0.108000
   -0.138000    0.027000    0.098000
    0.000000   -0.000000   -0.001000
   -0.000000   -0.000000    0.000000
    0.000000   -0.000000    0.000000
    0.000000    0.000000   -0.000000
   -0.000000   -0.000000    0.000000
   -0.000000   -0.000000    0.000000
    0.000000   -0.000000    0.000000
    0.000000    0.000000    0.000000
   -0.000000    0.000000   -0.000000
   -0.000000   -0.000000   -0.000000
    0.000000    0.000000   -0.000000
    0.000000   -0.000000    0.000000
    0.000000    0.000000   -0.000000
   -0.000000    0.000000    0.000000
    0.000000   -0.000000    0.000000
    0.000000   -0.000000   -0.000000
   -0.000000   -0.000000    0.000000
    0.000000   -0.000000   -0.000000
   -0.000000    0.000000    0.000000
   -0.000000   -0.000000    0.000000
   -0.000000    0.000000   -0.000000
   -0.000000    0.000000   -0.000000
   -0.000000   -0.000000   -0.000000
   -0.000000    0.000000   -0.000000
   -0.000000    0.000000   -0.000000
   -0.000000   -0.000000    0.000000
    0.000000   -0.000000    0.000000
    0.000000   -0.000000   -0.000000
   -0.000000   -0.000000   -0.000000
    0.000000    0.000000    0.000000
    0.000000   -0.000000    0.000000
   -0.000000   -0.000000    0.000000
   -0.000000    0.000000   -0.000000
    0.001000   -0.000000   -0.000000
    0.000000   -0.000000    0.000000
   -0.000000   -0.000000   -0.000000
   -0.000000    0.000000    0.000000
    0.000000   -0.000000   -0.000000
   -0.000000    0.000000   -0.000000
   -0.000000   -0.000000   -0.000000
    0.000000    0.000000    0.000000
    0.000000   -0.000000    0.000000
    0.000000    0.000000    0.000000
    0.000000   -0.000000   -0.000000
    0.000000   -0.000000   -0.000000
vibration  162
    0.000000    0.000000    0.000000
   -0.000000   -0.000000   -0.000000
    0.000000    0.000000   -0.000000
   -0.003000   -0.005000    0.002000
    0.015000   -0.005000   -0.011000
    0.015000    0.055000   -0.035000
    0.003000    0.013000    0.013000
    0.027000   -0.019000    0.041000
   -0.022000   -0.106000   -0.082000
    0.074000    0.207000   -0.124000
   -0.378000    0.135000   -0.294000
    0.048000   -0.040000    0.041000
   -0.521000    0.168000   -0.442000
    0.101000    0.286000   -0.173000
   -0.161000    0.031000    0.116000
    0.001000   -0.001000    0.002000
    0.000000    0.000000   -0.000000
   -0.000000    0.000000   -0.000000
   -0.000000   -0.000000    0.000000
    0.001000    0.000000   -0.001000
    0.000000   -0.000000   -0.000000
   -0.001000    0.000000   -0.000000
   -0.000000   -0.000000    0.000000
   -0.000000    0.000000   -0.000000
   -0.000000   -0.000000    0.000000
    0.000000    0.000000   -0.000000
   -0.000000   -0.000000    0.000000
   -0.000000   -0.000000    0.000000
    0.000000   -0.000000    0.000000
   -0.000000    0.000000   -0.000000
   -0.000000   -0.000000    0.000000
    0.000000    0.000000   -0.000000
   -0.000000   -0.000000    0.000000
    0.001000   -0.000000   -0.000000
   -0.000000    0.000000   -0.000000
    0.000000   -0.000000    0.000000
    0.000000   -0.000000    0.000000
    0.000000   -0.000000    0.000000
    0.000000   -0.000000    0.000000
    0.000000   -0.000000    0.000000
    0.000000    0.000000   -0.000000
   -0.000000    0.000000   -0.000000
   -0.000000    0.000000    0.000000
    0.000000    0.000000   -0.000000
   -0.000000   -0.001000   -0.000000
    0.000000   -0.000000    0.000000
   -0.001000   -0.001000    0.001000
    0.000000   -0.000000    0.000000
   -0.001000    0.000000    0.000000
   -0.000000    0.000000   -0.001000
   -0.000000   -0.000000   -0.000000
    0.000000    0.000000   -0.000000
   -0.002000   -0.001000   -0.000000
   -0.000000   -0.000000    0.000000
    0.000000   -0.000000   -0.000000
   -0.000000    0.000000   -0.000000
    0.000000    0.000000   -0.000000
   -0.000000   -0.000000    0.000000
   -0.000000   -0.001000    0.000000
   -0.000000   -0.000000   -0.000000
vibration  163
    0.000000    0.000000   -0.000000
   -0.000000    0.000000    0.000000
   -0.000000    0.000000   -0.000000
   -0.000000   -0.000000   -0.000000
    0.000000   -0.000000   -0.000000
   -0.000000   -0.000000    0.000000
    0.000000    0.000000    0.000000
   -0.000000    0.000000   -0.000000
    0.000000    0.000000    0.000000
   -0.000000   -0.001000    0.000000
    0.001000   -0.000000    0.000000
   -0.000000    0.000000   -0.000000
    0.001000   -0.000000    0.001000
   -0.000000   -0.001000    0.000000
    0.000000   -0.000000   -0.000000
   -0.000000    0.000000   -0.000000
    0.000000    0.000000   -0.000000
    0.000000    0.000000   -0.000000
    0.000000    0.000000   -0.000000
   -0.000000   -0.000000    0.000000
    0.000000    0.000000   -0.000000
   -0.000000    0.000000   -0.000000
   -0.000000   -0.000000    0.000000
   -0.000000    0.000000   -0.000000
    0.000000   -0.000000    0.000000
    0.000000    0.000000   -0.000000
   -0.000000    0.000000   -0.000000
   -0.000000    0.000000    0.000000
    0.000000   -0.000000    0.000000
   -0.000000    0.000000   -0.000000
   -0.000000   -0.000000    0.000000
    0.000000    0.000000   -0.000000
   -0.000000   -0.000000    0.000000
    0.000000    0.000000   -0.000000
   -0.000000    0.000000   -0.000000
    0.001000   -0.000000    0.001000
   -0.000000   -0.000000    0.000000
    0.000000   -0.000000    0.000000
    0.000000    0.001000   -0.001000
    0.005000    0.007000   -0.011000
   -0.073000   -0.089000    0.067000
    0.036000   -0.011000    0.069000
   -0.026000    0.012000    0.003000
    0.027000    0.067000   -0.055000
   -0.017000   -0.207000   -0.136000
    0.184000   -0.058000    0.347000
   -0.490000   -0.543000    0.459000
   -0.002000   -0.001000   -0.002000
    0.004000   -0.002000   -0.001000
    0.012000   -0.006000    0.026000
    0.000000    0.012000    0.007000
    0.000000   -0.000000    0.000000
   -0.000000   -0.000000   -0.000000
   -0.000000   -0.000000    0.000000
    0.000000   -0.000000   -0.000000
   -0.000000    0.000000   -0.000000
    0.000000   -0.000000    0.000000
   -0.001000    0.000000   -0.000000
   -0.000000   -0.000000   -0.000000
   -0.000000    0.000000   -0.000000
vibration  164
   -0.000000   -0.000000   -0.000000
    0.000000   -0.000000   -0.000000
    0.000000    0.000000   -0.000000
   -0.000000   -0.000000    0.000000
    0.000000   -0.000000   -0.000000
    0.000000    0.000000   -0.000000
    0.000000    0.000000    0.000000
    0.000000   -0.000000    0.000000
    0.000000    0.000000    0.000000
    0.000000    0.000000   -0.000000
   -0.000000    0.000000   -0.000000
    0.000000   -0.000000    0.000000
   -0.000000    0.000000   -0.000000
    0.000000    0.000000   -0.000000
    0.000000   -0.000000   -0.000000
    0.000000   -0.000000    0.000000
   -0.000000   -0.000000   -0.000000
   -0.000000   -0.000000    0.000000
   -0.001000   -0.000000    0.000000
    0.012000    0.006000   -0.008000
    0.012000   -0.003000    0.003000
   -0.135000    0.034000   -0.030000
   -0.002000    0.004000   -0.005000
    0.017000   -0.051000    0.056000
   -0.001000   -0.001000    0.001000
    0.018000    0.011000   -0.012000
    0.000000   -0.000000    0.000000
    0.000000    0.000000   -0.000000
   -0.004000    0.001000   -0.004000
    0.058000   -0.009000    0.046000
   -0.008000   -0.005000    0.035000
    0.067000    0.058000   -0.416000
    0.070000   -0.001000   -0.031000
   -0.809000    0.017000    0.339000
   -0.007000    0.001000   -0.001000
    0.075000   -0.018000    0.054000
   -0.000000   -0.000000    0.000000
    0.000000   -0.000000    0.000000
    0.000000    0.000000   -0.000000
    0.000000   -0.000000   -0.000000
    0.000000    0.000000   -0.000000
    0.000000   -0.000000    0.000000
   -0.000000    0.000000    0.000000
   -0.000000   -0.000000   -0.000000
    0.000000    0.000000    0.000000
    0.000000   -0.000000    0.000000
    0.000000    0.000000   -0.000000
    0.000000   -0.000000   -0.000000
   -0.000000    0.000000    0.000000
    0.000000   -0.000000    0.000000
    0.000000    0.000000   -0.000000
    0.000000    0.000000    0.000000
   -0.000000   -0.000000   -0.000000
    0.000000    0.000000    0.000000
   -0.000000    0.000000    0.000000
    0.000000    0.000000   -0.000000
    0.000000    0.000000   -0.000000
   -0.000000   -0.000000    0.000000
    0.000000   -0.000000    0.000000
    0.000000   -0.000000   -0.000000
vibration  165
   -0.000000   -0.000000    0.000000
    0.000000    0.000000    0.000000
   -0.000000    0.000000   -0.000000
    0.000000    0.000000   -0.000000
   -0.000000    0.000000    0.000000
   -0.000000   -0.000000    0.000000
   -0.000000   -0.000000   -0.000000
   -0.000000    0.000000   -0.000000
    0.000000    0.000000    0.000000
   -0.000000   -0.000000    0.000000
    0.000000   -0.000000    0.000000
   -0.000000    0.000000   -0.000000
    0.000000   -0.000000    0.000000
   -0.000000   -0.000000    0.000000
   -0.000000    0.000000    0.000000
    0.000000    0.000000    0.000000
    0.000000    0.000000   -0.000000
   -0.000000    0.000000   -0.000000
   -0.006000   -0.001000    0.002000
    0.071000    0.034000   -0.051000
    0.071000   -0.019000    0.017000
   -0.829000    0.210000   -0.186000
   -0.010000    0.023000   -0.025000
    0.094000   -0.283000    0.309000
   -0.004000   -0.003000    0.003000
    0.056000    0.034000   -0.038000
   -0.000000   -0.000000    0.000000
    0.000000   -0.000000   -0.000000
   -0.000000    0.000000    0.000000
    0.000000    0.000000    0.000000
    0.001000    0.001000   -0.005000
   -0.011000   -0.009000    0.065000
   -0.012000    0.000000    0.005000
    0.139000   -0.003000   -0.058000
    0.001000   -0.000000    0.000000
   -0.013000    0.003000   -0.009000
    0.000000    0.000000   -0.000000
   -0.000000    0.000000   -0.000000
    0.000000   -0.000000    0.000000
    0.000000   -0.000000    0.000000
   -0.000000   -0.000000    0.000000
   -0.000000    0.000000   -0.000000
   -0.000000    0.000000    0.000000
    0.000000    0.000000    0.000000
   -0.000000   -0.000000   -0.000000
   -0.000000    0.000000   -0.000000
   -0.000000   -0.000000    0.000000
    0.000000   -0.000000    0.000000
   -0.000000    0.000000    0.000000
   -0.000000    0.000000   -0.000000
    0.000000   -0.000000   -0.000000
    0.000000   -0.000000    0.000000
    0.000000    0.000000    0.000000
    0.000000   -0.000000    0.000000
   -0.000000    0.000000   -0.000000
   -0.000000   -0.000000    0.000000
    0.000000   -0.000000    0.000000
   -0.000000   -0.000000    0.000000
    0.000000   -0.000000    0.000000
    0.000000    0.000000    0.000000
vibration  166
   -0.000000   -0.000000    0.000000
    0.000000    0.000000   -0.000000
   -0.000000   -0.000000    0.000000
    0.000000    0.000000   -0.000000
   -0.000000    0.000000    0.000000
   -0.000000   -0.000000    0.000000
    0.000000   -0.000000   -0.000000
   -0.000000   -0.000000   -0.000000
    0.000000    0.000000    0.000000
   -0.000000   -0.000000    0.000000
    0.000000   -0.000000    0.000000
   -0.000000    0.000000   -0.000000
    0.000000   -0.000000    0.000000
   -0.000000   -0.000000    0.000000
    0.000000   -0.000000   -0.000000
    0.000000    0.000000   -0.000000
    0.000000    0.000000   -0.000000
   -0.000000    0.000000    0.000000
   -0.003000   -0.000000    0.001000
    0.030000    0.014000   -0.021000
    0.027000   -0.006000    0.005000
   -0.294000    0.073000   -0.064000
    0.010000   -0.034000    0.038000
   -0.125000    0.387000   -0.423000
    0.012000    0.009000   -0.010000
   -0.160000   -0.098000    0.109000
   -0.000000   -0.000000    0.000000
   -0.000000    0.000000   -0.000000
    0.011000   -0.002000    0.011000
   -0.155000    0.023000   -0.123000
    0.007000    0.007000   -0.052000
   -0.091000   -0.082000    0.592000
    0.027000   -0.001000   -0.010000
   -0.287000    0.007000    0.118000
   -0.003000    0.000000   -0.000000
    0.032000   -0.008000    0.022000
   -0.000000    0.000000    0.000000
    0.000000   -0.000000    0.000000
    0.000000   -0.000000    0.000000
    0.000000   -0.000000   -0.000000
    0.000000    0.000000    0.000000
   -0.000000   -0.000000   -0.000000
   -0.000000    0.000000    0.000000
   -0.000000   -0.000000    0.000000
    0.000000    0.000000    0.000000
   -0.000000    0.000000   -0.000000
    0.000000    0.000000   -0.000000
    0.000000   -0.000000    0.000000
   -0.000000    0.000000    0.000000
   -0.000000    0.000000   -0.000000
    0.000000    0.000000    0.000000
   -0.000000   -0.000000    0.000000
    0.000000    0.000000    0.000000
    0.000000   -0.000000    0.000000
    0.000000   -0.000000   -0.000000
    0.000000    0.000000   -0.000000
   -0.000000    0.000000   -0.000000
    0.000000    0.000000    0.000000
    0.000000   -0.000000    0.000000
    0.000000   -0.000000   -0.000000
vibration  167
   -0.000000    0.000000    0.000000
   -0.000000    0.000000   -0.000000
    0.000000   -0.000000   -0.000000
   -0.000000   -0.000000    0.000000
    0.000000   -0.000000   -0.000000
    0.000000    0.000000   -0.000000
    0.000000    0.000000    0.000000
    0.000000   -0.000000    0.000000
    0.000000    0.000000    0.000000
    0.000000    0.000000   -0.000000
   -0.000000    0.000000   -0.000000
    0.000000   -0.000000    0.000000
   -0.000000    0.000000   -0.000000
    0.000000    0.000000   -0.000000
    0.000000   -0.000000   -0.000000
    0.000000    0.000000   -0.000000
    0.000000    0.000000   -0.000000
    0.000000    0.000000   -0.000000
    0.003000    0.000000   -0.001000
   -0.030000   -0.014000    0.021000
   -0.027000    0.006000   -0.005000
    0.291000   -0.073000    0.063000
   -0.011000    0.036000   -0.040000
    0.133000   -0.411000    0.449000
   -0.006000   -0.006000    0.006000
    0.101000    0.061000   -0.070000
   -0.000000   -0.000000    0.000000
    0.000000   -0.000000    0.000000
    0.005000   -0.001000    0.007000
   -0.090000    0.014000   -0.072000
    0.008000    0.008000   -0.054000
   -0.094000   -0.084000    0.608000
    0.026000   -0.001000   -0.009000
   -0.275000    0.007000    0.113000
   -0.003000    0.000000   -0.000000
    0.032000   -0.007000    0.022000
   -0.000000    0.000000   -0.000000
   -0.000000   -0.000000   -0.000000
   -0.000000    0.000000   -0.000000
   -0.000000    0.000000   -0.000000
   -0.000000   -0.000000    0.000000
    0.000000   -0.000000    0.000000
    0.000000   -0.000000   -0.000000
   -0.000000    0.000000   -0.000000
    0.000000    0.000000    0.000000
    0.000000   -0.000000    0.000000
   -0.000000   -0.000000    0.000000
   -0.000000    0.000000   -0.000000
    0.000000   -0.000000   -0.000000
    0.000000   -0.000000    0.000000
   -0.000000    0.000000    0.000000
    0.000000   -0.000000    0.000000
   -0.000000    0.000000   -0.000000
   -0.000000   -0.000000    0.000000
    0.000000    0.000000   -0.000000
    0.000000   -0.000000    0.000000
   -0.000000   -0.000000    0.000000
    0.000000    0.000000   -0.000000
   -0.000000    0.000000   -0.000000
    0.000000   -0.000000   -0.000000
vibration  168
   -0.000000    0.000000    0.000000
    0.000000   -0.000000   -0.000000
   -0.000000   -0.000000   -0.000000
   -0.000000    0.000000    0.000000
    0.000000   -0.000000   -0.000000
    0.000000    0.000000   -0.000000
    0.000000    0.000000    0.000000
   -0.000000   -0.000000   -0.000000
    0.000000    0.000000    0.000000
   -0.000000   -0.000000    0.000000
    0.000000   -0.000000    0.000000
    0.000000    0.000000    0.000000
   -0.000000    0.000000   -0.000000
   -0.000000   -0.000000    0.000000
    0.000000   -0.000000   -0.000000
   -0.000000    0.000000    0.000000
   -0.000000   -0.000000   -0.000000
   -0.000000   -0.000000    0.000000
    0.001000    0.000000   -0.001000
   -0.015000   -0.007000    0.010000
   -0.004000    0.000000    0.000000
    0.039000   -0.009000    0.007000
   -0.007000    0.015000   -0.016000
    0.052000   -0.155000    0.170000
    0.050000    0.029000   -0.033000
   -0.555000   -0.334000    0.374000
    0.001000   -0.002000    0.002000
    0.000000    0.000000   -0.002000
    0.041000   -0.006000    0.031000
   -0.457000    0.065000   -0.356000
   -0.005000   -0.002000    0.017000
    0.029000    0.025000   -0.181000
   -0.003000    0.000000    0.000000
    0.031000   -0.001000   -0.012000
    0.001000   -0.000000    0.001000
   -0.011000    0.003000   -0.008000
   -0.000000    0.000000   -0.000000
   -0.000000   -0.000000   -0.000000
   -0.000000   -0.000000   -0.000000
   -0.000000    0.000000   -0.000000
    0.000000    0.000000   -0.000000
    0.000000   -0.000000    0.000000
    0.000000   -0.000000   -0.000000
   -0.000000    0.000000    0.000000
   -0.000000   -0.000000   -0.000000
   -0.000000    0.000000   -0.000000
    0.000000    0.000000   -0.000000
   -0.000000    0.000000   -0.000000
    0.000000   -0.000000   -0.000000
    0.000000   -0.000000    0.000000
   -0.000000   -0.000000   -0.000000
   -0.000000   -0.000000    0.000000
    0.000000    0.000000    0.000000
    0.000000    0.000000   -0.000000
    0.000000   -0.000000   -0.000000
    0.000000   -0.000000    0.000000
   -0.000000    0.000000   -0.000000
    0.000000    0.000000   -0.000000
   -0.000000    0.000000   -0.000000
   -0.000000    0.000000    0.000000
vibration  169
   -0.000000   -0.000000    0.000000
   -0.000000   -0.000000   -0.000000
    0.000000    0.000000   -0.000000
   -0.000000   -0.000000    0.000000
    0.000000   -0.000000   -0.000000
    0.000000    0.000000   -0.000000
    0.000000    0.000000    0.000000
    0.000000   -0.000000    0.000000
    0.000000    0.000000    0.000000
    0.000000    0.000000   -0.000000
   -0.000000    0.000000   -0.000000
    0.000000   -0.000000    0.000000
   -0.000000    0.000000   -0.000000
    0.000000    0.000000   -0.000000
    0.000000   -0.000000   -0.000000
    0.000000    0.000000   -0.000000
   -0.000000   -0.000000   -0.000000
   -0.000000   -0.000000    0.000000
    0.002000    0.001000   -0.001000
   -0.019000   -0.009000    0.014000
   -0.001000   -0.000000    0.000000
    0.010000   -0.002000    0.001000
   -0.004000    0.007000   -0.008000
    0.025000   -0.073000    0.080000
    0.039000    0.024000   -0.026000
   -0.447000   -0.264000    0.305000
    0.001000   -0.001000    0.002000
   -0.001000   -0.000000    0.003000
   -0.053000    0.008000   -0.041000
    0.605000   -0.093000    0.469000
    0.005000    0.002000   -0.014000
   -0.023000   -0.020000    0.141000
    0.002000   -0.000000    0.000000
   -0.011000    0.000000    0.003000
   -0.002000    0.000000   -0.001000
    0.022000   -0.006000    0.016000
    0.001000   -0.000000    0.000000
    0.000000    0.000000   -0.000000
   -0.000000    0.000000   -0.000000
   -0.000000    0.000000   -0.000000
   -0.000000   -0.000000    0.000000
    0.000000   -0.000000    0.000000
    0.000000   -0.000000   -0.000000
   -0.000000    0.000000   -0.000000
   -0.000000    0.000000    0.000000
    0.000000   -0.000000    0.000000
   -0.000000   -0.000000    0.000000
   -0.000000    0.000000   -0.000000
    0.000000   -0.000000   -0.000000
    0.000000   -0.000000    0.000000
   -0.000000    0.000000    0.000000
    0.000000   -0.000000    0.000000
   -0.000000   -0.000000   -0.000000
    0.000000    0.000000   -0.000000
   -0.000000    0.000000   -0.000000
   -0.000000    0.000000   -0.000000
    0.000000   -0.000000    0.000000
   -0.000000    0.000000   -0.000000
    0.000000    0.000000    0.000000
   -0.000000   -0.000000   -0.000000
vibration  170
    0.000000   -0.000000   -0.000000
    0.000000   -0.000000    0.000000
   -0.000000    0.000000    0.000000
    0.000000   -0.000000   -0.000000
   -0.000000    0.000000    0.000000
    0.000000    0.000000   -0.000000
   -0.000000   -0.000000   -0.000000
    0.000000   -0.000000    0.000000
   -0.000000   -0.000000   -0.000000
    0.000000    0.000000   -0.000000
   -0.001000    0.000000   -0.000000
    0.000000   -0.000000    0.000000
   -0.000000    0.000000   -0.000000
    0.000000    0.000000   -0.000000
   -0.000000    0.000000    0.000000
    0.000000   -0.000000    0.000000
    0.000000   -0.000000    0.000000
   -0.003000    0.001000   -0.001000
    0.065000    0.032000   -0.048000
   -0.742000   -0.362000    0.546000
    0.009000   -0.005000    0.005000
   -0.101000    0.026000   -0.024000
   -0.000000   -0.001000    0.001000
   -0.002000    0.009000   -0.009000
   -0.001000   -0.001000    0.001000
    0.017000    0.010000   -0.012000
   -0.000000   -0.000000    0.000000
   -0.000000    0.000000   -0.000000
    0.001000   -0.000000    0.001000
   -0.008000    0.001000   -0.006000
   -0.000000   -0.000000    0.000000
    0.000000    0.000000   -0.001000
   -0.000000   -0.000000    0.000000
    0.000000    0.000000   -0.000000
   -0.000000    0.000000   -0.000000
    0.006000   -0.001000    0.004000
    0.000000   -0.000000   -0.000000
    0.000000   -0.000000    0.000000
    0.000000   -0.000000    0.000000
    0.000000   -0.000000    0.000000
    0.000000   -0.000000    0.000000
   -0.000000    0.000000   -0.000000
   -0.000000    0.000000    0.000000
    0.000000   -0.000000    0.000000
    0.000000    0.000000    0.000000
   -0.000000    0.000000   -0.000000
    0.000000   -0.000000    0.000000
    0.000000   -0.000000    0.000000
   -0.000000    0.000000    0.000000
   -0.000000    0.000000   -0.000000
    0.000000   -0.000000   -0.000000
   -0.000000    0.000000   -0.000000
   -0.000000    0.000000   -0.000000
    0.000000    0.000000   -0.000000
    0.000000    0.000000   -0.000000
   -0.000000    0.000000   -0.000000
    0.000000    0.000000   -0.000000
   -0.000000   -0.000000    0.000000
   -0.000000    0.001000   -0.000000
    0.000000    0.000000    0.000000
vibration  171
   -0.000000   -0.000000   -0.000000
   -0.000000    0.000000   -0.000000
    0.000000    0.000000   -0.000000
   -0.000000   -0.000000    0.000000
    0.000000   -0.000000   -0.000000
    0.000000    0.000000   -0.000000
    0.000000    0.000000    0.000000
    0.000000   -0.000000    0.000000
    0.000000    0.000000    0.000000
    0.000000    0.000000   -0.000000
   -0.000000    0.000000   -0.000000
    0.000000   -0.000000    0.000000
   -0.000000    0.000000   -0.000000
    0.000000    0.000000   -0.000000
    0.000000   -0.000000   -0.000000
    0.000000    0.000000   -0.000000
    0.000000    0.000000   -0.000000
   -0.000000    0.000000   -0.000000
    0.001000    0.000000   -0.000000
   -0.006000   -0.003000    0.004000
    0.000000   -0.000000    0.000000
   -0.001000    0.000000   -0.000000
   -0.000000    0.000000   -0.000000
    0.000000   -0.001000    0.001000
    0.001000    0.000000   -0.000000
   -0.006000   -0.004000    0.004000
   -0.000000    0.000000    0.000000
   -0.001000    0.000000   -0.000000
   -0.002000    0.000000   -0.002000
    0.019000   -0.003000    0.015000
   -0.001000    0.000000   -0.002000
   -0.001000   -0.002000    0.013000
    0.009000    0.001000   -0.008000
   -0.098000    0.001000    0.043000
    0.069000   -0.017000    0.051000
   -0.783000    0.195000   -0.573000
   -0.003000   -0.000000    0.001000
   -0.000000    0.000000   -0.000000
   -0.000000    0.000000   -0.000000
    0.000000    0.000000   -0.000000
   -0.000000   -0.000000    0.000000
    0.000000   -0.000000    0.000000
   -0.000000    0.000000   -0.000000
    0.000000    0.000000   -0.000000
   -0.000000    0.000000   -0.000000
    0.000000   -0.000000    0.001000
   -0.001000   -0.001000    0.001000
   -0.000000   -0.000000   -0.000000
   -0.000000   -0.000000   -0.000000
    0.000000   -0.000000    0.000000
    0.000000    0.000000    0.000000
    0.000000   -0.000000    0.000000
   -0.000000   -0.000000   -0.000000
   -0.000000   -0.000000    0.000000
    0.000000   -0.000000   -0.000000
    0.000000    0.000000    0.000000
    0.000000   -0.000000    0.000000
   -0.000000   -0.000000    0.000000
    0.000000    0.000000   -0.000000
   -0.000000    0.000000    0.001000
vibration  172
   -0.000000    0.000000   -0.000000
   -0.001000   -0.001000    0.001000
    0.010000    0.005000   -0.004000
   -0.000000   -0.000000   -0.000000
   -0.002000    0.000000   -0.001000
   -0.000000   -0.003000    0.002000
   -0.001000    0.000000   -0.001000
   -0.000000   -0.000000    0.000000
    0.000000   -0.000000   -0.001000
   -0.001000   -0.001000    0.001000
    0.001000   -0.000000    0.000000
   -0.000000   -0.000000   -0.000000
    0.001000    0.000000    0.001000
   -0.001000   -0.002000    0.000000
   -0.000000    0.001000    0.001000
   -0.001000   -0.000000   -0.000000
    0.001000   -0.001000    0.001000
    0.000000   -0.001000    0.001000
   -0.000000    0.000000   -0.000000
    0.000000   -0.000000    0.000000
   -0.000000   -0.000000    0.000000
   -0.000000    0.000000    0.000000
    0.000000    0.000000   -0.000000
    0.000000    0.000000   -0.000000
   -0.000000    0.000000   -0.000000
   -0.000000    0.000000    0.000000
    0.001000   -0.000000    0.000000
    0.000000   -0.000000   -0.000000
   -0.000000   -0.000000    0.000000
   -0.000000   -0.000000   -0.000000
    0.000000   -0.000000   -0.000000
   -0.000000    0.000000    0.000000
   -0.000000    0.000000   -0.000000
    0.000000   -0.000000   -0.000000
   -0.000000   -0.000000    0.000000
    0.000000    0.000000    0.000000
    0.000000    0.000000   -0.000000
    0.000000    0.000000   -0.000000
   -0.000000   -0.000000   -0.000000
    0.000000   -0.000000   -0.000000
    0.000000    0.000000   -0.000000
   -0.000000   -0.000000   -0.000000
   -0.000000    0.000000    0.000000
   -0.000000    0.000000   -0.000000
    0.000000   -0.000000   -0.000000
   -0.000000    0.000000   -0.000000
    0.000000    0.000000   -0.000000
    0.000000    0.000000    0.000000
   -0.000000    0.000000    0.001000
   -0.000000    0.000000   -0.001000
   -0.000000   -0.001000   -0.000000
    0.064000    0.027000    0.022000
   -0.867000   -0.363000   -0.298000
    0.000000    0.001000   -0.001000
   -0.000000    0.000000   -0.000000
    0.000000   -0.000000    0.000000
    0.011000    0.002000   -0.000000
   -0.146000   -0.031000    0.007000
   -0.002000    0.000000   -0.001000
   -0.000000   -0.000000    0.000000
vibration  173
    0.000000    0.000000   -0.000000
   -0.001000    0.000000    0.001000
    0.017000   -0.007000   -0.003000
   -0.000000   -0.000000   -0.000000
    0.001000   -0.001000   -0.001000
    0.000000    0.000000    0.000000
   -0.000000    0.000000    0.001000
   -0.000000   -0.000000    0.000000
    0.000000    0.000000    0.000000
   -0.000000   -0.000000    0.000000
    0.000000   -0.000000   -0.000000
   -0.000000   -0.000000   -0.000000
    0.000000    0.000000    0.000000
   -0.000000   -0.000000    0.000000
    0.000000    0.000000   -0.000000
   -0.000000   -0.000000   -0.000000
    0.000000    0.000000   -0.000000
    0.000000   -0.000000    0.000000
   -0.000000    0.000000   -0.000000
   -0.000000   -0.000000    0.000000
    0.000000   -0.000000    0.000000
   -0.000000    0.000000   -0.000000
    0.000000    0.000000   -0.000000
    0.000000    0.000000   -0.000000
   -0.000000    0.000000    0.000000
    0.000000    0.000000   -0.000000
   -0.000000    0.000000    0.000000
   -0.000000   -0.000000    0.000000
    0.000000    0.000000   -0.000000
    0.000000   -0.000000    0.000000
   -0.000000    0.000000   -0.000000
   -0.000000   -0.000000   -0.000000
    0.000000   -0.000000    0.000000
    0.000000   -0.000000    0.000000
    0.000000    0.000000   -0.000000
   -0.000000   -0.000000    0.000000
   -0.000000   -0.000000    0.001000
   -0.001000   -0.000000    0.001000
    0.000000    0.000000    0.000000
   -0.000000    0.000000    0.000000
   -0.000000   -0.000000   -0.000000
    0.000000    0.000000    0.001000
    0.000000   -0.001000   -0.000000
    0.000000   -0.000000    0.000000
   -0.000000    0.001000    0.000000
    0.001000   -0.001000    0.001000
   -0.001000   -0.000000    0.001000
    0.000000   -0.000000   -0.000000
    0.000000    0.001000    0.000000
    0.000000   -0.001000    0.002000
    0.001000    0.002000   -0.000000
    0.009000    0.004000    0.003000
   -0.131000   -0.054000   -0.044000
   -0.000000    0.000000    0.000000
    0.000000    0.000000   -0.000000
   -0.000000    0.000000   -0.001000
   -0.070000   -0.015000    0.003000
    0.965000    0.197000   -0.042000
   -0.000000   -0.000000   -0.000000
    0.001000    0.001000   -0.000000
vibration  174
    0.000000    0.000000   -0.000000
    0.057000   -0.014000   -0.020000
   -0.916000    0.222000    0.327000
   -0.000000   -0.000000   -0.000000
    0.000000   -0.000000   -0.000000
    0.000000    0.000000   -0.000000
   -0.000000    0.000000    0.000000
   -0.000000    0.000000    0.000000
   -0.000000   -0.000000   -0.000000
    0.000000    0.000000   -0.000000
    0.000000   -0.000000    0.000000
    0.000000    0.000000   -0.000000
    0.000000   -0.000000    0.000000
    0.000000    0.000000   -0.000000
   -0.000000    0.000000    0.000000
    0.000000   -0.000000    0.000000
   -0.000000    0.000000    0.000000
    0.000000   -0.000000    0.000000
   -0.000000    0.000000   -0.000000
    0.000000    0.000000   -0.000000
   -0.000000   -0.000000    0.000000
    0.000000   -0.000000    0.000000
    0.000000    0.000000   -0.000000
    0.000000   -0.000000    0.000000
   -0.000000    0.000000   -0.000000
   -0.000000   -0.000000    0.000000
    0.000000    0.000000    0.000000
   -0.000000   -0.000000    0.000000
    0.000000    0.000000   -0.000000
    0.000000   -0.000000    0.000000
   -0.000000    0.000000   -0.000000
   -0.000000   -0.000000    0.000000
    0.000000   -0.000000    0.000000
   -0.000000   -0.000000    0.000000
    0.000000    0.000000   -0.000000
   -0.000000    0.000000   -0.000000
   -0.000000   -0.000000    0.000000
   -0.000000   -0.000000    0.000000
    0.000000   -0.000000   -0.000000
   -0.000000    0.000000    0.000000
    0.000000    0.000000   -0.000000
    0.000000   -0.000000    0.000000
    0.000000   -0.000000   -0.000000
   -0.000000    0.000000    0.000000
   -0.000000    0.000000   -0.000000
    0.000000   -0.000000    0.000000
    0.000000    0.000000   -0.000000
   -0.000000    0.000000    0.000000
    0.000000   -0.000000    0.000000
   -0.000000   -0.000000    0.000000
    0.000000   -0.000000   -0.000000
    0.001000    0.000000    0.000000
   -0.010000   -0.006000   -0.003000
   -0.000000    0.000000   -0.000000
   -0.000000    0.000000    0.000000
   -0.000000    0.000000   -0.000000
   -0.001000   -0.000000   -0.000000
    0.016000    0.006000   -0.000000
    0.000000    0.000000   -0.000000
    0.000000    0.000000   -0.000000
[INT]
    -2.600
    -0.507
    -1.098
     0.000
     1.572
     1.772
     0.347
     2.267
     6.951
     4.209
    10.856
     2.178
     3.495
     0.376
    10.585
    12.071
     5.210
    11.629
    13.561
    15.548
     3.413
     5.646
     2.937
     1.177
     0.676
     0.509
     1.555
     4.228
     3.393
     5.247
     0.616
     2.427
    32.303
     1.498
     8.515
    15.783
    48.720
    35.847
    81.477
    22.212
    21.343
     6.368
     4.230
    45.422
     1.905
    26.476
    20.051
    34.051
    81.282
     8.192
   139.311
    10.277
   116.631
   304.281
    34.273
     6.177
     1.671
    62.490
    80.040
    75.678
   158.217
   164.749
    16.513
    31.142
    68.497
     1.063
    30.365
    25.397
    19.803
     5.062
   149.930
    53.229
   101.181
    11.898
     7.598
     3.804
     3.205
    10.136
     7.363
    20.127
     0.139
     0.368
    37.687
    23.707
    18.355
     2.937
     1.512
   244.223
     1.394
     4.856
   108.281
    10.319
    19.189
   114.556
    78.696
   183.901
   738.998
   324.068
    30.277
   883.104
   292.528
   154.046
   209.040
    41.386
   129.158
    98.957
    11.009
  1214.532
   763.671
    14.847
  1085.587
    29.280
    27.424
    30.714
    20.311
   160.446
   131.884
    15.418
    33.598
   158.145
   426.424
     0.112
     0.008
   467.148
    18.345
     3.877
    10.387
    82.936
    67.701
     0.321
    32.284
    28.006
    21.814
    34.041
    66.079
   346.682
   379.552
    96.476
   652.701
   114.653
   102.559
    39.722
    67.509
  1014.665
   462.608
    40.103
     4.923
    29.996
    32.227
     6.126
     7.552
    14.946
    35.885
    27.645
    29.279
    43.276
    35.057
    58.621
    43.303
    13.562
     1.838
    35.638
    22.801
    12.434
     4.859
     0.785
     2.985
     0.204
     1.307
     2.414
     4.090
   131.486
    68.127
   135.292
