# Supplementary material for: Enhanced Proton-Coupled Electron-Transfer Reactivity by a Mononuclear Nickel(II) Hydroxide Radical Complex
Source: Inorg Chem. 2024 Dec 16;63(52):24453–65. doi: 10.1021/acs.inorgchem.4c03370 (PMC11688665; doi:10.1021/acs.inorgchem.4c03370)
Supplement: Supplementary file 2 — ic4c03370_si_002.zip [file ic4c03370_si_002.zip › CompData/frq_Ni-OH_0_3.1327864.out.molf]

[Molden Format]
[Atoms] AU
 Ni     1    28    0.000000    0.000000    0.000000
 O      2     8    0.000000    0.000000    3.499206
 H      3     1   -1.381768    1.107001    3.978440
 C      4     6   -3.027908   -5.657462    6.714007
 H      5     1   -0.985303   -5.640643    6.376313
 H      6     1   -3.465568   -7.291319    7.901511
 H      7     1   -3.524150   -3.941024    7.760160
 C      8     6   -7.333082   -5.782184    4.790455
 H      9     1   -7.848977   -4.041935    5.785396
 H     10     1   -7.828190   -7.391663    5.993266
 H     11     1   -8.432713   -5.895567    3.047561
 C     12     6   -3.758854   -8.231835    2.812290
 H     13     1   -4.743590   -8.349565    0.999854
 H     14     1   -4.254151   -9.896684    3.937433
 H     15     1   -1.719084   -8.272464    2.456455
 C     16     6   -4.495280   -5.817710    4.232041
 C     17     6   -4.628506   -2.949673    0.458825
 C     18     6   -4.201050    0.244908   -2.832888
 C     19     6   -6.727991    0.485660   -3.588590
 H     20     1   -8.216718   -0.285160   -2.412235
 C     21     6   -7.301901    1.756311   -5.807317
 H     22     1   -9.267594    1.960402   -6.374046
 C     23     6   -5.389499    2.822873   -7.292831
 H     24     1   -5.874591    3.867891   -8.995096
 C     25     6   -2.874651    2.605176   -6.595522
 H     26     1   -1.432034    3.528874   -7.715940
 C     27     6   -2.243483    1.289549   -4.380385
 C     28     6    2.461935    1.155756   -4.385298
 C     29     6    3.154709    1.616661   -6.903736
 H     30     1    1.741949    1.767272   -8.376777
 C     31     6    5.691666    1.817161   -7.526590
 H     32     1    6.218143    2.192649   -9.477732
 C     33     6    7.583092    1.526143   -5.689398
 H     34     1    9.559557    1.700753   -6.225891
 C     35     6    6.964018    0.972453   -3.211967
 H     36     1    8.424776    0.705246   -1.795807
 C     37     6    4.404384    0.737938   -2.534878
 C     38     6    5.131362   -0.667262    1.778421
 C     39     6    5.912008   -4.324638    4.732063
 C     40     6    4.982263   -2.958933    7.105370
 H     41     1    5.708106   -1.025743    7.174723
 H     42     1    5.630439   -3.964456    8.792895
 H     43     1    2.915658   -2.870494    7.123511
 C     44     6    8.798942   -4.338622    4.602617
 H     45     1    9.445606   -5.310130    2.893170
 H     46     1    9.562580   -5.334130    6.247434
 H     47     1    9.548974   -2.414692    4.592979
 C     48     6    4.920091   -7.033560    4.686709
 H     49     1    2.850085   -7.074756    4.753228
 H     50     1    5.624769   -8.068752    6.330204
 H     51     1    5.543133   -8.026233    2.979720
 N     52     7   -3.747327   -3.588212    2.760701
 H     53     1   -2.266159   -2.527697    3.429097
 N     54     7   -3.333099   -0.852833   -0.626255
 N     55     7    0.106581    0.900076   -3.365602
 N     56     7    3.484466    0.000000   -0.254357
 N     57     7    4.856407   -3.089702    2.466659
 H     58     1    3.519804   -4.061399    1.506868
 O     59     8   -6.326614   -4.065934   -0.684459
 O     60     8    6.578892    0.887415    2.717615
[FREQ]
   -43.139
    26.869
    15.617
    24.922
    42.946
    44.215
    59.671
    68.991
    82.546
    88.947
   102.675
   112.774
   126.372
   140.187
   159.006
   174.742
   183.577
   189.708
   195.280
   206.190
   212.950
   219.459
   239.913
   241.975
   242.123
   250.428
   261.321
   264.579
   284.851
   315.748
   319.963
   327.532
   334.341
   346.728
   353.154
   359.769
   379.169
   385.496
   392.281
   406.655
   415.803
   435.693
   447.427
   457.593
   464.680
   466.962
   470.647
   482.188
   492.528
   516.179
   520.408
   530.598
   547.339
   581.935
   592.456
   604.274
   670.090
   712.245
   718.761
   721.561
   727.762
   730.901
   737.092
   757.444
   770.272
   798.047
   815.474
   824.381
   830.447
   835.492
   844.400
   857.089
   878.659
   892.457
   905.954
   909.454
   912.694
   915.188
   916.248
   918.160
   919.410
   922.319
   930.644
   933.078
   946.904
   955.263
   957.837
  1001.062
  1015.923
  1016.176
  1018.323
  1027.052
  1033.237
  1038.494
  1045.502
  1119.848
  1125.639
  1141.558
  1147.159
  1192.925
  1201.738
  1205.218
  1209.027
  1212.448
  1216.390
  1217.278
  1237.346
  1244.761
  1260.313
  1287.000
  1291.396
  1330.954
  1333.397
  1337.735
  1338.603
  1341.136
  1361.790
  1364.008
  1366.198
  1372.680
  1380.352
  1410.033
  1410.575
  1423.115
  1425.058
  1426.374
  1427.923
  1430.533
  1432.110
  1436.074
  1440.328
  1443.018
  1447.622
  1453.947
  1458.011
  1459.736
  1460.664
  1491.961
  1548.611
  1552.534
  1557.080
  1565.680
  1579.023
  1667.294
  1691.968
  2991.658
  2992.749
  2995.651
  2998.848
  3000.922
  3003.706
  3086.624
  3089.592
  3092.722
  3094.778
  3098.672
  3104.556
  3109.191
  3110.345
  3111.730
  3112.206
  3117.152
  3120.527
  3143.981
  3145.391
  3158.685
  3159.343
  3177.360
  3192.091
  3195.467
  3211.163
  3220.988
  3563.546
  3718.054
[FR-COORD]
 Ni    0.000000    0.000000    0.000000
 O     0.000000    0.000000    3.499206
 H    -1.381768    1.107001    3.978440
 C    -3.027908   -5.657462    6.714007
 H    -0.985303   -5.640643    6.376313
 H    -3.465568   -7.291319    7.901511
 H    -3.524150   -3.941024    7.760160
 C    -7.333082   -5.782184    4.790455
 H    -7.848977   -4.041935    5.785396
 H    -7.828190   -7.391663    5.993266
 H    -8.432713   -5.895567    3.047561
 C    -3.758854   -8.231835    2.812290
 H    -4.743590   -8.349565    0.999854
 H    -4.254151   -9.896684    3.937433
 H    -1.719084   -8.272464    2.456455
 C    -4.495280   -5.817710    4.232041
 C    -4.628506   -2.949673    0.458825
 C    -4.201050    0.244908   -2.832888
 C    -6.727991    0.485660   -3.588590
 H    -8.216718   -0.285160   -2.412235
 C    -7.301901    1.756311   -5.807317
 H    -9.267594    1.960402   -6.374046
 C    -5.389499    2.822873   -7.292831
 H    -5.874591    3.867891   -8.995096
 C    -2.874651    2.605176   -6.595522
 H    -1.432034    3.528874   -7.715940
 C    -2.243483    1.289549   -4.380385
 C     2.461935    1.155756   -4.385298
 C     3.154709    1.616661   -6.903736
 H     1.741949    1.767272   -8.376777
 C     5.691666    1.817161   -7.526590
 H     6.218143    2.192649   -9.477732
 C     7.583092    1.526143   -5.689398
 H     9.559557    1.700753   -6.225891
 C     6.964018    0.972453   -3.211967
 H     8.424776    0.705246   -1.795807
 C     4.404384    0.737938   -2.534878
 C     5.131362   -0.667262    1.778421
 C     5.912008   -4.324638    4.732063
 C     4.982263   -2.958933    7.105370
 H     5.708106   -1.025743    7.174723
 H     5.630439   -3.964456    8.792895
 H     2.915658   -2.870494    7.123511
 C     8.798942   -4.338622    4.602617
 H     9.445606   -5.310130    2.893170
 H     9.562580   -5.334130    6.247434
 H     9.548974   -2.414692    4.592979
 C     4.920091   -7.033560    4.686709
 H     2.850085   -7.074756    4.753228
 H     5.624769   -8.068752    6.330204
 H     5.543133   -8.026233    2.979720
 N    -3.747327   -3.588212    2.760701
 H    -2.266159   -2.527697    3.429097
 N    -3.333099   -0.852833   -0.626255
 N     0.106581    0.900076   -3.365602
 N     3.484466    0.000000   -0.254357
 N     4.856407   -3.089702    2.466659
 H     3.519804   -4.061399    1.506868
 O    -6.326614   -4.065934   -0.684459
 O     6.578892    0.887415    2.717615
[FR-NORM-COORD]
vibration    1
   -0.002000    0.010000    0.006000
    0.003000    0.011000    0.007000
    0.027000    0.042000    0.006000
   -0.092000    0.094000    0.061000
   -0.079000    0.253000    0.145000
   -0.016000    0.049000    0.027000
   -0.265000    0.046000    0.057000
   -0.005000   -0.166000   -0.112000
   -0.158000   -0.191000   -0.150000
    0.055000   -0.187000   -0.115000
    0.070000   -0.255000   -0.153000
    0.221000    0.058000    0.022000
    0.314000    0.016000   -0.027000
    0.260000    0.021000   -0.015000
    0.240000    0.173000    0.118000
    0.019000    0.009000    0.001000
    0.002000    0.010000    0.002000
   -0.003000    0.015000    0.008000
   -0.004000    0.008000    0.009000
   -0.002000    0.006000    0.010000
   -0.006000    0.004000    0.007000
   -0.006000   -0.000000    0.006000
   -0.007000    0.005000    0.006000
   -0.009000    0.002000    0.005000
   -0.007000    0.009000    0.005000
   -0.008000    0.009000    0.002000
   -0.004000    0.012000    0.006000
   -0.005000    0.002000    0.001000
   -0.009000    0.001000   -0.001000
   -0.011000    0.007000    0.003000
   -0.009000   -0.009000   -0.006000
   -0.012000   -0.010000   -0.007000
   -0.007000   -0.017000   -0.010000
   -0.007000   -0.025000   -0.014000
   -0.004000   -0.015000   -0.009000
   -0.002000   -0.021000   -0.013000
   -0.003000   -0.006000   -0.003000
    0.002000   -0.016000   -0.008000
   -0.023000   -0.012000    0.002000
    0.055000    0.036000    0.005000
    0.118000    0.013000   -0.020000
    0.048000    0.028000    0.003000
    0.058000    0.102000    0.034000
   -0.026000   -0.090000   -0.051000
   -0.084000   -0.139000   -0.045000
   -0.020000   -0.078000   -0.047000
    0.024000   -0.109000   -0.102000
   -0.098000    0.014000    0.049000
   -0.097000    0.073000    0.096000
   -0.090000    0.010000    0.043000
   -0.163000   -0.019000    0.045000
   -0.050000    0.055000    0.034000
   -0.051000    0.059000    0.031000
   -0.006000    0.022000    0.012000
   -0.004000    0.009000    0.004000
   -0.002000   -0.004000   -0.001000
   -0.029000   -0.008000    0.007000
   -0.047000    0.003000    0.020000
    0.053000   -0.030000   -0.034000
    0.032000   -0.034000   -0.027000
vibration    2
   -0.008000    0.003000    0.007000
    0.006000   -0.002000    0.005000
    0.007000   -0.004000    0.014000
    0.041000   -0.095000   -0.069000
    0.039000   -0.027000   -0.082000
    0.094000   -0.151000   -0.126000
    0.001000   -0.147000   -0.003000
    0.033000   -0.137000   -0.048000
   -0.006000   -0.189000    0.022000
    0.082000   -0.196000   -0.107000
    0.026000   -0.099000   -0.046000
    0.085000    0.024000   -0.155000
    0.083000    0.067000   -0.157000
    0.129000   -0.031000   -0.217000
    0.085000    0.088000   -0.163000
    0.030000   -0.045000   -0.065000
   -0.034000    0.052000    0.012000
   -0.017000    0.061000    0.028000
   -0.017000    0.102000    0.043000
   -0.023000    0.136000    0.058000
   -0.008000    0.102000    0.041000
   -0.008000    0.135000    0.052000
    0.002000    0.058000    0.022000
    0.010000    0.057000    0.019000
    0.003000    0.017000    0.008000
    0.013000   -0.016000   -0.006000
   -0.008000    0.019000    0.012000
   -0.011000   -0.060000   -0.012000
   -0.016000   -0.099000   -0.020000
   -0.022000   -0.101000   -0.016000
   -0.016000   -0.138000   -0.032000
   -0.019000   -0.170000   -0.040000
   -0.012000   -0.136000   -0.036000
   -0.012000   -0.166000   -0.046000
   -0.009000   -0.098000   -0.026000
   -0.007000   -0.097000   -0.028000
   -0.009000   -0.062000   -0.015000
   -0.006000    0.011000    0.008000
    0.025000    0.050000    0.047000
   -0.073000    0.027000    0.022000
   -0.151000    0.057000    0.022000
   -0.065000    0.065000    0.041000
   -0.077000   -0.052000   -0.017000
    0.028000    0.145000    0.116000
    0.103000    0.175000    0.127000
    0.019000    0.160000    0.129000
   -0.034000    0.169000    0.146000
    0.117000    0.016000    0.033000
    0.116000   -0.054000   -0.027000
    0.103000    0.050000    0.060000
    0.200000    0.028000    0.057000
   -0.030000    0.022000    0.004000
   -0.015000   -0.000000    0.003000
   -0.024000    0.053000    0.027000
   -0.010000   -0.017000    0.002000
   -0.008000   -0.027000   -0.004000
    0.033000    0.010000    0.021000
    0.047000   -0.014000    0.026000
   -0.044000    0.074000    0.006000
   -0.039000    0.044000    0.003000
vibration    3
   -0.036000    0.084000    0.034000
   -0.052000    0.112000    0.032000
   -0.078000    0.084000    0.023000
    0.076000    0.009000   -0.014000
    0.071000    0.037000   -0.038000
    0.109000   -0.009000   -0.028000
    0.068000   -0.009000    0.012000
    0.056000   -0.022000    0.032000
    0.045000   -0.043000    0.063000
    0.088000   -0.046000    0.014000
    0.039000   -0.011000    0.042000
    0.066000    0.046000   -0.035000
    0.043000    0.050000   -0.023000
    0.106000    0.027000   -0.045000
    0.061000    0.080000   -0.063000
    0.050000    0.021000    0.001000
   -0.008000    0.045000    0.022000
   -0.011000    0.008000   -0.013000
   -0.003000   -0.026000   -0.048000
   -0.012000   -0.008000   -0.047000
    0.014000   -0.086000   -0.086000
    0.019000   -0.114000   -0.115000
    0.024000   -0.110000   -0.091000
    0.037000   -0.158000   -0.124000
    0.017000   -0.073000   -0.054000
    0.024000   -0.090000   -0.060000
   -0.001000   -0.014000   -0.014000
   -0.001000   -0.010000    0.028000
    0.022000   -0.075000    0.022000
    0.034000   -0.097000    0.008000
    0.029000   -0.113000    0.035000
    0.045000   -0.165000    0.030000
    0.013000   -0.086000    0.055000
    0.019000   -0.117000    0.065000
   -0.010000   -0.020000    0.064000
   -0.023000   -0.001000    0.082000
   -0.017000    0.019000    0.050000
   -0.052000    0.043000    0.061000
    0.017000   -0.064000   -0.085000
    0.051000   -0.174000   -0.008000
    0.038000   -0.172000    0.063000
    0.089000   -0.244000   -0.064000
    0.051000   -0.191000    0.037000
    0.014000   -0.030000   -0.146000
   -0.015000    0.059000   -0.208000
    0.062000   -0.101000   -0.211000
   -0.005000   -0.022000   -0.071000
    0.040000   -0.071000   -0.186000
    0.043000   -0.094000   -0.121000
    0.105000   -0.148000   -0.262000
   -0.005000    0.022000   -0.256000
    0.007000    0.046000    0.018000
   -0.005000    0.061000    0.020000
   -0.027000    0.054000    0.018000
   -0.009000    0.023000    0.018000
   -0.038000    0.079000    0.060000
   -0.038000    0.022000   -0.012000
   -0.004000    0.029000   -0.065000
   -0.005000    0.032000    0.031000
   -0.077000    0.032000    0.117000
vibration    4
   -0.021000   -0.011000    0.007000
   -0.031000   -0.027000    0.007000
   -0.037000   -0.037000    0.011000
   -0.005000   -0.061000   -0.054000
   -0.009000   -0.057000   -0.080000
    0.008000   -0.077000   -0.071000
    0.011000   -0.075000   -0.024000
   -0.029000    0.005000   -0.005000
    0.004000   -0.000000    0.020000
   -0.037000   -0.003000   -0.018000
   -0.050000    0.038000    0.005000
   -0.081000   -0.020000   -0.069000
   -0.102000    0.011000   -0.059000
   -0.091000   -0.024000   -0.080000
   -0.085000   -0.042000   -0.090000
   -0.036000   -0.024000   -0.038000
   -0.037000    0.005000   -0.016000
   -0.011000    0.007000   -0.011000
   -0.007000    0.016000   -0.025000
   -0.016000    0.020000   -0.034000
    0.009000    0.021000   -0.027000
    0.013000    0.027000   -0.037000
    0.020000    0.017000   -0.015000
    0.033000    0.021000   -0.016000
    0.016000    0.008000   -0.002000
    0.025000    0.006000    0.009000
   -0.001000    0.002000   -0.001000
   -0.003000   -0.015000    0.016000
    0.005000   -0.024000    0.017000
    0.010000   -0.028000    0.012000
    0.007000   -0.027000    0.024000
    0.014000   -0.034000    0.025000
    0.001000   -0.023000    0.032000
    0.003000   -0.026000    0.039000
   -0.008000   -0.015000    0.031000
   -0.013000   -0.013000    0.036000
   -0.011000   -0.012000    0.024000
   -0.012000    0.011000    0.023000
    0.084000    0.038000    0.021000
    0.260000    0.097000    0.055000
    0.302000    0.083000   -0.020000
    0.345000    0.111000    0.030000
    0.261000    0.133000    0.183000
    0.076000   -0.031000   -0.165000
   -0.062000   -0.100000   -0.178000
    0.167000    0.005000   -0.185000
    0.118000   -0.048000   -0.277000
    0.019000    0.061000    0.132000
    0.024000    0.110000    0.282000
    0.114000    0.070000    0.097000
   -0.126000    0.019000    0.103000
   -0.027000   -0.020000   -0.027000
   -0.022000   -0.031000   -0.022000
   -0.024000    0.000000   -0.009000
   -0.007000   -0.008000    0.009000
   -0.020000   -0.008000    0.023000
   -0.018000    0.025000    0.063000
   -0.025000    0.007000    0.092000
   -0.056000    0.029000   -0.012000
    0.008000    0.017000   -0.015000
vibration    5
   -0.001000    0.076000    0.040000
   -0.026000    0.023000    0.038000
   -0.066000   -0.030000    0.047000
   -0.029000   -0.044000   -0.009000
   -0.023000   -0.137000    0.025000
   -0.116000    0.006000    0.028000
    0.023000    0.004000   -0.063000
   -0.004000    0.063000   -0.072000
    0.047000    0.102000   -0.115000
   -0.085000    0.106000   -0.049000
    0.019000    0.070000   -0.088000
   -0.061000   -0.114000    0.043000
   -0.037000   -0.124000    0.032000
   -0.140000   -0.065000    0.080000
   -0.056000   -0.198000    0.077000
    0.005000   -0.052000   -0.028000
    0.098000   -0.094000   -0.063000
    0.013000   -0.012000    0.006000
    0.016000   -0.077000   -0.021000
    0.024000   -0.163000   -0.067000
    0.006000   -0.024000    0.010000
    0.007000   -0.071000   -0.009000
   -0.012000    0.092000    0.071000
   -0.027000    0.141000    0.105000
   -0.012000    0.141000    0.089000
   -0.018000    0.222000    0.145000
   -0.005000    0.082000    0.050000
   -0.014000    0.032000    0.021000
   -0.048000   -0.071000   -0.006000
   -0.077000   -0.070000    0.020000
   -0.052000   -0.194000   -0.059000
   -0.070000   -0.288000   -0.082000
   -0.031000   -0.201000   -0.080000
   -0.034000   -0.302000   -0.123000
   -0.005000   -0.085000   -0.047000
    0.012000   -0.092000   -0.065000
   -0.002000    0.024000    0.005000
    0.019000    0.061000    0.011000
   -0.035000    0.035000   -0.004000
   -0.015000    0.033000    0.005000
    0.013000    0.022000    0.016000
   -0.028000    0.014000   -0.001000
   -0.014000    0.061000    0.006000
   -0.036000   -0.008000   -0.006000
   -0.053000   -0.000000   -0.017000
   -0.051000   -0.039000   -0.018000
   -0.005000   -0.020000    0.014000
   -0.075000    0.049000   -0.024000
   -0.076000    0.080000   -0.028000
   -0.094000    0.026000   -0.031000
   -0.088000    0.053000   -0.031000
    0.094000   -0.108000   -0.066000
    0.040000   -0.064000   -0.017000
    0.032000   -0.027000   -0.008000
   -0.004000    0.104000    0.054000
    0.006000    0.099000    0.033000
   -0.021000    0.064000    0.006000
   -0.059000    0.099000    0.024000
    0.148000   -0.130000   -0.103000
    0.063000    0.030000   -0.005000
vibration    6
   -0.005000   -0.043000   -0.008000
   -0.007000   -0.073000   -0.006000
    0.037000   -0.021000   -0.000000
   -0.162000    0.127000    0.074000
   -0.151000    0.135000    0.133000
   -0.184000    0.158000    0.109000
   -0.210000    0.153000    0.008000
   -0.105000    0.015000   -0.059000
   -0.165000    0.039000   -0.132000
   -0.119000    0.046000   -0.023000
   -0.046000   -0.058000   -0.091000
   -0.008000    0.015000    0.120000
    0.055000   -0.044000    0.089000
   -0.025000    0.037000    0.146000
    0.005000    0.032000    0.190000
   -0.086000    0.041000    0.034000
   -0.019000   -0.031000   -0.028000
    0.001000   -0.014000   -0.013000
    0.002000    0.003000   -0.014000
   -0.001000   -0.020000   -0.034000
    0.009000    0.056000    0.014000
    0.011000    0.075000    0.016000
    0.014000    0.086000    0.041000
    0.017000    0.130000    0.066000
    0.013000    0.058000    0.034000
    0.021000    0.075000    0.057000
    0.004000    0.006000    0.005000
    0.001000   -0.019000    0.002000
    0.003000   -0.027000    0.001000
    0.002000   -0.035000    0.000000
    0.005000   -0.029000    0.006000
    0.009000   -0.037000    0.005000
    0.002000   -0.018000    0.011000
    0.002000   -0.018000    0.013000
   -0.001000   -0.008000    0.013000
   -0.003000   -0.002000    0.016000
   -0.003000   -0.011000    0.007000
   -0.010000    0.027000    0.020000
    0.103000    0.003000   -0.040000
    0.052000   -0.077000   -0.015000
   -0.025000   -0.050000    0.021000
    0.092000   -0.084000   -0.034000
    0.049000   -0.159000   -0.012000
    0.104000    0.109000   -0.039000
    0.140000    0.170000   -0.059000
    0.142000    0.103000   -0.060000
    0.032000    0.138000    0.003000
    0.191000   -0.029000   -0.093000
    0.191000   -0.094000   -0.062000
    0.250000   -0.047000   -0.130000
    0.198000    0.034000   -0.127000
   -0.072000    0.015000    0.003000
   -0.067000    0.015000   -0.002000
   -0.005000   -0.036000   -0.023000
    0.001000   -0.022000   -0.001000
   -0.007000   -0.006000    0.005000
    0.066000    0.009000   -0.018000
    0.117000   -0.026000   -0.054000
    0.016000   -0.055000   -0.058000
   -0.083000    0.070000    0.060000
vibration    7
    0.034000   -0.006000    0.012000
    0.031000   -0.037000    0.011000
    0.017000   -0.060000    0.020000
   -0.120000   -0.092000    0.020000
   -0.112000   -0.097000    0.064000
   -0.154000   -0.113000   -0.021000
   -0.134000   -0.110000    0.042000
   -0.081000   -0.024000   -0.065000
   -0.088000   -0.033000   -0.054000
   -0.113000   -0.035000   -0.093000
   -0.051000    0.003000   -0.086000
   -0.065000   -0.022000   -0.038000
   -0.015000    0.029000   -0.069000
   -0.123000   -0.037000   -0.086000
   -0.056000   -0.046000    0.020000
   -0.070000   -0.038000   -0.012000
    0.000000    0.012000    0.033000
    0.020000    0.002000    0.048000
    0.012000    0.069000    0.099000
    0.012000    0.146000    0.150000
    0.006000    0.039000    0.084000
    0.000000    0.095000    0.123000
    0.011000   -0.067000    0.014000
    0.010000   -0.100000   -0.006000
    0.018000   -0.120000   -0.027000
    0.023000   -0.192000   -0.080000
    0.020000   -0.074000    0.000000
    0.015000   -0.057000   -0.017000
    0.001000   -0.164000   -0.040000
   -0.005000   -0.309000   -0.050000
   -0.005000   -0.092000   -0.043000
   -0.013000   -0.179000   -0.062000
   -0.001000    0.094000   -0.018000
   -0.006000    0.166000   -0.016000
    0.016000    0.176000    0.006000
    0.023000    0.308000    0.023000
    0.024000    0.082000    0.004000
    0.046000    0.090000    0.007000
   -0.015000    0.025000   -0.045000
   -0.006000    0.018000   -0.037000
    0.064000   -0.010000    0.010000
   -0.072000   -0.036000   -0.044000
   -0.003000    0.093000   -0.075000
   -0.015000   -0.050000   -0.016000
   -0.023000   -0.058000   -0.015000
   -0.055000   -0.077000   -0.013000
    0.034000   -0.068000    0.001000
   -0.094000    0.054000   -0.094000
   -0.096000    0.118000   -0.106000
   -0.134000    0.004000   -0.109000
   -0.116000    0.066000   -0.109000
   -0.023000   -0.022000    0.033000
    0.001000   -0.063000    0.041000
    0.026000    0.002000    0.046000
    0.021000   -0.078000   -0.008000
    0.037000    0.110000    0.019000
    0.041000    0.077000   -0.041000
    0.037000    0.107000   -0.066000
   -0.009000    0.044000    0.016000
    0.049000    0.072000    0.031000
vibration    8
    0.018000    0.052000    0.040000
    0.053000   -0.033000    0.038000
    0.083000   -0.012000    0.078000
   -0.149000   -0.076000    0.010000
   -0.139000   -0.107000    0.059000
   -0.208000   -0.096000   -0.039000
   -0.144000   -0.093000    0.039000
   -0.107000    0.026000   -0.096000
   -0.106000   -0.004000   -0.044000
   -0.162000   -0.012000   -0.170000
   -0.064000    0.106000   -0.128000
   -0.086000    0.031000   -0.069000
   -0.039000    0.086000   -0.097000
   -0.136000    0.010000   -0.121000
   -0.077000    0.014000   -0.014000
   -0.092000    0.005000   -0.027000
    0.023000    0.045000    0.021000
    0.001000    0.045000    0.050000
   -0.004000   -0.023000    0.044000
    0.010000    0.006000    0.080000
   -0.027000   -0.156000   -0.023000
   -0.029000   -0.228000   -0.041000
   -0.042000   -0.200000   -0.074000
   -0.054000   -0.310000   -0.137000
   -0.041000   -0.095000   -0.043000
   -0.069000   -0.110000   -0.089000
   -0.013000    0.027000    0.023000
   -0.010000    0.066000    0.020000
   -0.017000    0.127000    0.028000
   -0.018000    0.217000    0.041000
   -0.019000    0.073000    0.005000
   -0.033000    0.121000    0.011000
   -0.006000   -0.047000   -0.029000
   -0.006000   -0.102000   -0.047000
    0.002000   -0.090000   -0.037000
    0.009000   -0.174000   -0.061000
    0.002000   -0.018000   -0.010000
    0.046000   -0.039000   -0.032000
    0.050000   -0.004000    0.003000
    0.006000   -0.011000   -0.009000
   -0.062000    0.015000   -0.033000
    0.043000    0.031000    0.002000
    0.003000   -0.084000   -0.008000
    0.051000    0.051000    0.026000
    0.084000    0.078000    0.023000
    0.053000    0.048000    0.023000
    0.018000    0.063000    0.050000
    0.104000   -0.023000    0.011000
    0.103000   -0.064000   -0.003000
    0.112000    0.001000    0.022000
    0.136000   -0.021000    0.021000
   -0.042000    0.037000    0.042000
   -0.036000    0.008000    0.074000
    0.007000    0.080000    0.065000
   -0.007000    0.087000    0.038000
    0.017000   -0.026000   -0.005000
    0.037000   -0.031000   -0.007000
   -0.014000   -0.017000    0.049000
    0.078000    0.021000   -0.038000
    0.085000   -0.049000   -0.075000
vibration    9
   -0.009000    0.025000   -0.022000
   -0.044000    0.146000   -0.027000
   -0.124000    0.069000   -0.078000
   -0.004000    0.016000   -0.002000
    0.002000   -0.052000    0.035000
   -0.071000    0.064000    0.039000
    0.024000    0.061000   -0.062000
    0.026000    0.067000   -0.077000
    0.051000    0.112000   -0.142000
   -0.038000    0.118000   -0.036000
    0.056000    0.040000   -0.094000
    0.003000   -0.074000    0.055000
    0.040000   -0.092000    0.035000
   -0.072000   -0.029000    0.087000
    0.010000   -0.142000    0.103000
    0.036000   -0.018000   -0.023000
    0.079000   -0.039000   -0.047000
   -0.005000    0.049000    0.034000
   -0.028000    0.161000    0.164000
   -0.002000    0.267000    0.270000
   -0.073000    0.132000    0.161000
   -0.090000    0.235000    0.255000
   -0.079000   -0.050000    0.022000
   -0.101000   -0.105000   -0.005000
   -0.055000   -0.144000   -0.088000
   -0.073000   -0.269000   -0.212000
   -0.012000   -0.052000   -0.044000
    0.011000   -0.036000   -0.029000
    0.050000    0.034000   -0.006000
    0.076000    0.088000   -0.024000
    0.059000    0.052000    0.033000
    0.083000    0.116000    0.052000
    0.038000   -0.009000    0.045000
    0.045000   -0.002000    0.073000
    0.004000   -0.063000    0.023000
   -0.017000   -0.095000    0.039000
   -0.005000   -0.057000   -0.011000
   -0.054000   -0.022000    0.016000
   -0.006000   -0.008000    0.016000
    0.026000   -0.012000    0.031000
    0.004000   -0.003000    0.012000
    0.072000   -0.001000    0.020000
    0.025000   -0.038000    0.075000
   -0.008000    0.015000   -0.039000
   -0.035000    0.013000   -0.048000
    0.035000    0.030000   -0.050000
   -0.024000    0.022000   -0.064000
    0.015000   -0.016000    0.042000
    0.017000   -0.034000    0.086000
    0.059000   -0.006000    0.029000
   -0.011000   -0.015000    0.032000
    0.104000   -0.069000   -0.064000
    0.043000   -0.017000   -0.020000
    0.015000    0.023000    0.009000
   -0.002000   -0.049000   -0.055000
   -0.021000   -0.047000   -0.017000
   -0.050000   -0.018000    0.032000
    0.000000   -0.053000   -0.001000
    0.119000   -0.060000   -0.084000
   -0.093000   -0.000000    0.040000
vibration   10
    0.013000   -0.005000   -0.006000
    0.043000   -0.078000   -0.005000
    0.073000   -0.057000    0.033000
    0.003000   -0.016000    0.002000
    0.003000   -0.002000    0.004000
    0.011000   -0.026000   -0.009000
   -0.006000   -0.025000    0.013000
    0.004000   -0.001000    0.005000
    0.008000    0.004000   -0.002000
    0.006000    0.005000    0.014000
   -0.000000   -0.008000    0.008000
   -0.004000   -0.005000   -0.006000
    0.002000    0.009000   -0.010000
   -0.018000   -0.008000   -0.015000
   -0.003000   -0.015000    0.003000
    0.003000   -0.007000    0.001000
   -0.002000    0.010000    0.015000
    0.004000    0.007000    0.013000
    0.000000   -0.013000    0.014000
    0.008000   -0.016000    0.020000
   -0.012000   -0.035000    0.005000
   -0.015000   -0.057000    0.005000
   -0.022000   -0.033000   -0.004000
   -0.031000   -0.054000   -0.015000
   -0.020000   -0.001000   -0.001000
   -0.032000    0.004000   -0.010000
   -0.004000    0.021000    0.008000
    0.005000    0.038000   -0.004000
    0.018000    0.096000    0.011000
    0.027000    0.190000    0.012000
    0.025000    0.027000    0.011000
    0.031000    0.065000    0.020000
    0.025000   -0.097000   -0.008000
    0.029000   -0.169000   -0.016000
    0.010000   -0.117000   -0.017000
    0.002000   -0.200000   -0.022000
    0.003000   -0.028000   -0.017000
   -0.022000    0.039000    0.018000
    0.026000    0.004000   -0.043000
    0.018000    0.101000   -0.102000
    0.193000    0.032000   -0.058000
   -0.174000    0.038000   -0.066000
    0.025000    0.293000   -0.228000
    0.028000   -0.112000    0.030000
    0.040000   -0.292000    0.137000
   -0.039000    0.023000    0.144000
    0.086000   -0.133000   -0.131000
   -0.098000    0.049000    0.006000
   -0.100000    0.152000   -0.028000
   -0.172000    0.054000    0.041000
   -0.117000   -0.024000    0.041000
    0.011000   -0.006000    0.005000
    0.036000   -0.030000   -0.009000
    0.009000    0.004000    0.008000
    0.002000    0.036000    0.001000
    0.001000    0.002000   -0.014000
    0.142000   -0.014000   -0.108000
    0.301000   -0.086000   -0.257000
   -0.023000    0.029000    0.027000
   -0.212000    0.125000    0.165000
vibration   11
    0.001000   -0.010000    0.003000
   -0.006000    0.039000    0.008000
    0.085000    0.169000   -0.026000
    0.066000   -0.036000   -0.039000
    0.051000   -0.050000   -0.126000
    0.094000   -0.067000   -0.072000
    0.133000   -0.063000    0.038000
   -0.017000    0.019000    0.112000
    0.038000   -0.114000    0.374000
   -0.018000   -0.146000   -0.109000
   -0.060000    0.284000    0.119000
   -0.061000    0.123000   -0.106000
   -0.224000    0.105000   -0.014000
    0.129000    0.082000   -0.085000
   -0.093000    0.231000   -0.299000
   -0.036000    0.058000    0.017000
    0.033000   -0.018000   -0.023000
    0.003000   -0.005000    0.001000
    0.001000   -0.016000    0.010000
    0.008000   -0.035000    0.009000
   -0.008000    0.006000    0.026000
   -0.009000    0.009000    0.031000
   -0.012000    0.028000    0.034000
   -0.020000    0.049000    0.049000
   -0.007000    0.015000    0.015000
   -0.009000    0.019000    0.014000
   -0.001000   -0.008000   -0.001000
   -0.005000   -0.035000   -0.007000
   -0.011000   -0.054000   -0.012000
   -0.016000   -0.091000   -0.012000
   -0.014000   -0.013000   -0.008000
   -0.014000   -0.022000   -0.010000
   -0.013000    0.047000    0.003000
   -0.016000    0.092000    0.008000
   -0.006000    0.044000    0.004000
   -0.003000    0.082000    0.009000
   -0.003000   -0.010000   -0.002000
   -0.008000   -0.015000    0.003000
    0.009000   -0.014000   -0.001000
    0.010000    0.015000   -0.017000
    0.047000    0.001000   -0.016000
   -0.027000    0.008000   -0.006000
    0.012000    0.055000   -0.041000
    0.009000   -0.037000    0.009000
    0.009000   -0.087000    0.038000
   -0.002000    0.003000    0.039000
    0.021000   -0.041000   -0.039000
   -0.011000   -0.007000    0.024000
   -0.011000    0.009000    0.018000
   -0.023000    0.006000    0.037000
   -0.013000   -0.030000    0.037000
   -0.138000    0.138000    0.084000
   -0.182000    0.186000    0.110000
   -0.000000    0.014000    0.007000
   -0.001000   -0.030000   -0.006000
    0.000000   -0.028000   -0.008000
    0.027000   -0.025000   -0.017000
    0.065000   -0.046000   -0.048000
    0.212000   -0.171000   -0.140000
   -0.050000    0.005000    0.035000
vibration   12
   -0.022000    0.034000    0.041000
    0.010000    0.046000    0.039000
   -0.013000    0.006000    0.061000
    0.001000    0.048000   -0.016000
    0.006000    0.017000    0.013000
   -0.035000    0.082000    0.017000
    0.004000    0.079000   -0.066000
    0.027000    0.061000   -0.077000
    0.032000    0.116000   -0.170000
   -0.007000    0.126000   -0.004000
    0.049000   -0.012000   -0.085000
    0.021000   -0.036000    0.032000
    0.074000   -0.042000    0.003000
   -0.056000   -0.005000    0.045000
    0.031000   -0.094000    0.097000
    0.035000    0.006000   -0.034000
    0.019000    0.019000   -0.029000
   -0.028000    0.054000    0.004000
   -0.017000    0.025000   -0.042000
   -0.033000    0.027000   -0.060000
    0.014000   -0.019000   -0.077000
    0.023000   -0.055000   -0.122000
    0.029000   -0.014000   -0.054000
    0.049000   -0.040000   -0.076000
    0.017000    0.019000   -0.004000
    0.034000    0.021000    0.019000
   -0.017000    0.037000    0.016000
   -0.040000   -0.047000    0.018000
   -0.068000   -0.152000   -0.009000
   -0.085000   -0.279000   -0.006000
   -0.080000   -0.059000   -0.016000
   -0.093000   -0.120000   -0.031000
   -0.071000    0.135000    0.008000
   -0.080000    0.254000    0.013000
   -0.040000    0.144000    0.018000
   -0.025000    0.252000    0.022000
   -0.028000   -0.003000    0.016000
    0.007000   -0.093000   -0.017000
    0.062000   -0.051000    0.004000
    0.011000    0.041000   -0.068000
    0.049000    0.027000   -0.097000
   -0.070000    0.076000   -0.017000
    0.012000    0.087000   -0.146000
    0.066000   -0.061000    0.074000
    0.112000   -0.196000    0.168000
    0.024000    0.070000    0.173000
    0.065000   -0.061000   -0.056000
    0.063000   -0.052000    0.101000
    0.061000   -0.051000    0.055000
    0.025000    0.028000    0.169000
    0.105000   -0.135000    0.165000
    0.082000   -0.037000   -0.069000
    0.053000   -0.015000   -0.044000
   -0.034000    0.070000    0.018000
   -0.029000    0.029000    0.040000
   -0.010000   -0.092000   -0.005000
    0.104000   -0.121000   -0.064000
    0.152000   -0.164000   -0.088000
    0.014000    0.027000   -0.029000
   -0.058000   -0.063000    0.030000
vibration   13
    0.015000    0.024000   -0.013000
   -0.056000    0.339000   -0.026000
   -0.245000    0.161000   -0.160000
   -0.123000   -0.152000    0.068000
   -0.109000   -0.149000    0.144000
   -0.172000   -0.209000   -0.029000
   -0.155000   -0.203000    0.137000
   -0.057000   -0.026000   -0.059000
   -0.074000   -0.036000   -0.051000
   -0.087000   -0.037000   -0.087000
   -0.019000   -0.005000   -0.082000
   -0.028000    0.005000   -0.051000
    0.084000    0.122000   -0.118000
   -0.156000   -0.031000   -0.161000
   -0.006000   -0.046000    0.080000
   -0.040000   -0.035000    0.014000
    0.028000    0.013000    0.081000
    0.027000   -0.087000   -0.019000
    0.032000   -0.128000   -0.051000
    0.031000   -0.199000   -0.101000
    0.031000   -0.040000   -0.002000
    0.032000   -0.061000   -0.012000
    0.018000    0.092000    0.078000
    0.009000    0.192000    0.142000
    0.018000    0.075000    0.073000
    0.021000    0.149000    0.136000
    0.018000   -0.040000    0.002000
    0.018000   -0.045000   -0.034000
    0.006000    0.005000   -0.028000
   -0.003000    0.018000   -0.020000
    0.003000    0.061000   -0.023000
   -0.001000    0.119000   -0.013000
    0.008000    0.043000   -0.030000
    0.005000    0.084000   -0.028000
    0.018000   -0.023000   -0.041000
    0.024000   -0.029000   -0.047000
    0.021000   -0.050000   -0.040000
   -0.015000   -0.026000   -0.015000
    0.012000   -0.011000   -0.010000
    0.008000    0.007000   -0.022000
   -0.005000    0.012000   -0.040000
    0.015000    0.026000   -0.013000
    0.007000   -0.008000   -0.019000
    0.012000    0.005000   -0.023000
    0.009000   -0.031000   -0.004000
    0.029000    0.049000   -0.004000
   -0.002000    0.010000   -0.072000
    0.024000   -0.015000    0.023000
    0.025000   -0.024000    0.043000
    0.046000    0.005000    0.027000
    0.014000   -0.030000    0.028000
    0.030000    0.002000    0.086000
    0.029000   -0.025000    0.108000
    0.036000   -0.044000    0.005000
    0.026000   -0.067000   -0.028000
    0.016000   -0.047000   -0.040000
    0.001000   -0.028000   -0.014000
    0.082000   -0.075000   -0.080000
   -0.019000    0.027000    0.137000
   -0.070000    0.000000    0.026000
vibration   14
    0.052000   -0.025000   -0.025000
    0.157000   -0.128000   -0.017000
    0.249000   -0.046000    0.057000
   -0.012000   -0.031000    0.010000
   -0.005000   -0.051000    0.050000
   -0.056000   -0.045000   -0.025000
   -0.011000   -0.042000    0.028000
    0.024000    0.076000   -0.067000
    0.045000    0.089000   -0.079000
   -0.028000    0.089000   -0.070000
    0.049000    0.095000   -0.083000
    0.020000    0.027000   -0.034000
    0.092000    0.093000   -0.077000
   -0.074000    0.019000   -0.088000
    0.034000   -0.025000    0.050000
    0.033000    0.023000   -0.019000
    0.061000    0.047000    0.026000
    0.009000    0.040000    0.028000
    0.012000   -0.034000   -0.005000
    0.017000   -0.063000   -0.019000
    0.007000   -0.080000   -0.030000
    0.009000   -0.154000   -0.065000
   -0.007000   -0.016000   -0.003000
   -0.017000   -0.034000   -0.010000
   -0.010000    0.058000    0.030000
   -0.017000    0.093000    0.050000
   -0.002000    0.049000    0.023000
   -0.010000   -0.027000   -0.034000
   -0.055000   -0.043000   -0.048000
   -0.082000   -0.078000   -0.026000
   -0.067000    0.011000   -0.075000
   -0.091000    0.011000   -0.082000
   -0.046000    0.076000   -0.085000
   -0.056000    0.143000   -0.101000
   -0.002000    0.043000   -0.077000
    0.021000    0.076000   -0.092000
    0.013000   -0.033000   -0.052000
   -0.089000    0.002000    0.053000
   -0.069000   -0.006000    0.069000
    0.023000   -0.101000    0.161000
   -0.053000   -0.073000    0.166000
    0.177000   -0.124000    0.088000
    0.020000   -0.192000    0.302000
   -0.075000    0.038000   -0.062000
   -0.147000    0.136000   -0.145000
    0.025000   -0.032000   -0.151000
   -0.104000    0.051000   -0.004000
   -0.040000   -0.018000    0.037000
   -0.035000   -0.043000    0.148000
    0.063000   -0.062000   -0.035000
   -0.121000    0.043000   -0.028000
    0.082000    0.022000    0.010000
    0.102000   -0.000000    0.011000
    0.022000    0.073000    0.040000
    0.003000    0.011000   -0.004000
    0.020000   -0.074000   -0.061000
   -0.145000    0.031000    0.128000
   -0.054000   -0.018000    0.053000
    0.067000    0.041000    0.023000
   -0.181000    0.053000    0.110000
vibration   15
    0.006000    0.030000   -0.008000
    0.045000   -0.095000   -0.005000
    0.095000   -0.059000    0.054000
   -0.016000   -0.044000    0.039000
   -0.013000   -0.058000    0.052000
   -0.036000   -0.052000    0.020000
   -0.009000   -0.050000    0.053000
   -0.006000   -0.023000    0.027000
   -0.007000   -0.043000    0.062000
   -0.006000   -0.047000   -0.005000
   -0.005000    0.011000    0.024000
    0.000000   -0.004000    0.016000
    0.005000    0.005000    0.013000
   -0.000000   -0.012000    0.005000
    0.001000   -0.000000    0.020000
   -0.005000   -0.014000    0.029000
    0.016000   -0.006000    0.033000
    0.022000   -0.011000    0.011000
    0.020000   -0.017000    0.017000
    0.027000   -0.030000    0.017000
    0.008000   -0.002000    0.030000
    0.004000   -0.001000    0.043000
   -0.003000    0.008000    0.021000
   -0.017000    0.012000    0.028000
    0.000000    0.009000    0.006000
    0.002000    0.005000    0.002000
    0.012000    0.014000    0.005000
    0.026000    0.052000   -0.010000
    0.072000   -0.026000   -0.013000
    0.096000   -0.046000   -0.040000
    0.090000   -0.089000    0.021000
    0.123000   -0.173000    0.014000
    0.064000   -0.023000    0.060000
    0.073000   -0.048000    0.083000
    0.020000    0.067000    0.067000
   -0.013000    0.104000    0.106000
    0.006000    0.066000    0.009000
   -0.080000   -0.063000   -0.043000
   -0.059000    0.020000   -0.073000
   -0.078000    0.105000   -0.129000
   -0.247000    0.172000   -0.296000
    0.076000    0.282000   -0.083000
   -0.085000   -0.073000   -0.055000
   -0.061000    0.121000   -0.151000
   -0.084000    0.059000   -0.125000
    0.032000    0.230000   -0.128000
   -0.133000    0.146000   -0.273000
    0.044000   -0.016000    0.085000
    0.045000   -0.097000    0.093000
    0.089000    0.120000    0.153000
    0.082000   -0.103000    0.150000
    0.000000    0.000000    0.043000
    0.026000   -0.024000    0.029000
    0.022000   -0.013000    0.011000
    0.020000    0.057000   -0.007000
   -0.030000    0.029000   -0.023000
   -0.104000   -0.074000   -0.095000
   -0.127000   -0.072000   -0.066000
    0.014000   -0.008000    0.038000
   -0.069000   -0.109000    0.017000
vibration   16
   -0.024000   -0.011000    0.053000
    0.000000   -0.030000    0.054000
    0.040000    0.010000    0.075000
    0.006000   -0.042000    0.041000
    0.009000   -0.138000    0.057000
   -0.074000    0.006000    0.076000
    0.070000    0.004000   -0.003000
    0.013000   -0.023000    0.023000
    0.035000   -0.059000    0.097000
   -0.021000   -0.069000   -0.052000
    0.022000    0.070000    0.011000
   -0.002000   -0.073000    0.075000
   -0.050000   -0.135000    0.105000
    0.042000   -0.043000    0.139000
   -0.011000   -0.068000    0.021000
    0.014000   -0.044000    0.033000
    0.012000    0.006000    0.035000
   -0.020000    0.061000    0.052000
    0.017000    0.090000   -0.057000
   -0.049000    0.138000   -0.105000
    0.126000    0.051000   -0.117000
    0.150000    0.058000   -0.198000
    0.186000    0.018000   -0.063000
    0.260000    0.012000   -0.087000
    0.147000   -0.018000    0.035000
    0.204000   -0.041000    0.097000
    0.029000   -0.035000    0.054000
   -0.017000   -0.115000   -0.015000
   -0.036000    0.012000    0.005000
   -0.022000    0.029000   -0.002000
   -0.040000    0.146000    0.024000
   -0.053000    0.304000    0.051000
   -0.032000    0.041000   -0.006000
   -0.036000    0.103000    0.000000
   -0.019000   -0.131000   -0.039000
   -0.012000   -0.193000   -0.057000
   -0.017000   -0.108000   -0.037000
   -0.028000    0.029000   -0.035000
   -0.040000    0.044000   -0.060000
   -0.049000    0.065000   -0.077000
   -0.081000    0.078000   -0.116000
   -0.027000    0.107000   -0.060000
   -0.050000    0.034000   -0.075000
   -0.043000    0.066000   -0.093000
   -0.063000    0.080000   -0.109000
   -0.005000    0.067000   -0.110000
   -0.061000    0.073000   -0.100000
   -0.040000    0.046000   -0.062000
   -0.040000    0.051000   -0.072000
   -0.049000    0.041000   -0.061000
   -0.036000    0.049000   -0.063000
    0.022000   -0.044000    0.023000
   -0.022000   -0.007000    0.063000
   -0.074000    0.113000    0.116000
    0.004000   -0.154000    0.027000
   -0.037000    0.006000   -0.009000
   -0.036000    0.032000   -0.049000
   -0.059000    0.052000   -0.035000
    0.082000   -0.029000   -0.033000
   -0.016000    0.036000   -0.065000
vibration   17
    0.031000    0.033000    0.019000
   -0.046000    0.061000    0.010000
   -0.143000   -0.042000   -0.031000
    0.003000    0.039000   -0.009000
   -0.003000   -0.037000   -0.048000
   -0.022000    0.121000    0.094000
    0.072000    0.114000   -0.099000
   -0.036000   -0.133000    0.080000
   -0.064000   -0.215000    0.209000
    0.025000   -0.229000   -0.023000
   -0.062000   -0.045000    0.089000
   -0.037000   -0.072000    0.069000
   -0.282000   -0.275000    0.214000
    0.263000   -0.039000    0.249000
   -0.084000    0.078000   -0.218000
   -0.046000   -0.049000    0.024000
   -0.040000   -0.034000   -0.030000
    0.045000    0.010000    0.011000
    0.044000    0.063000    0.032000
    0.038000    0.108000    0.053000
    0.049000    0.022000    0.008000
    0.048000    0.039000    0.018000
    0.053000   -0.053000   -0.039000
    0.060000   -0.105000   -0.072000
    0.047000   -0.033000   -0.022000
    0.043000   -0.042000   -0.031000
    0.041000    0.024000    0.014000
    0.020000    0.056000   -0.002000
   -0.039000    0.030000   -0.024000
   -0.071000    0.014000    0.007000
   -0.058000    0.011000   -0.089000
   -0.099000   -0.013000   -0.105000
   -0.026000    0.019000   -0.121000
   -0.036000    0.008000   -0.163000
    0.030000    0.029000   -0.100000
    0.068000    0.025000   -0.138000
    0.044000    0.026000   -0.032000
   -0.005000   -0.022000    0.007000
   -0.011000   -0.013000    0.019000
    0.005000   -0.022000    0.031000
   -0.038000   -0.006000    0.010000
    0.064000   -0.003000    0.020000
    0.004000   -0.072000    0.074000
   -0.011000    0.007000   -0.015000
   -0.028000   -0.005000   -0.015000
    0.020000    0.029000   -0.016000
   -0.027000    0.012000   -0.045000
    0.013000   -0.023000    0.049000
    0.015000   -0.044000    0.085000
    0.053000   -0.001000    0.046000
   -0.004000   -0.032000    0.048000
   -0.088000   -0.046000   -0.013000
   -0.070000   -0.072000   -0.026000
    0.041000   -0.064000   -0.024000
    0.038000    0.090000    0.034000
    0.051000   -0.014000   -0.035000
   -0.029000   -0.018000    0.021000
    0.044000   -0.055000   -0.043000
   -0.068000    0.019000   -0.041000
   -0.059000   -0.013000    0.076000
vibration   18
   -0.001000   -0.002000    0.001000
   -0.002000    0.005000   -0.001000
   -0.005000    0.003000   -0.005000
   -0.001000    0.005000   -0.002000
   -0.000000   -0.016000   -0.000000
   -0.017000    0.015000    0.007000
    0.013000    0.015000   -0.013000
    0.000000    0.003000   -0.006000
    0.001000   -0.003000    0.005000
   -0.004000   -0.004000   -0.016000
    0.002000    0.015000   -0.008000
    0.003000    0.003000   -0.002000
   -0.003000   -0.004000    0.002000
    0.015000    0.003000    0.003000
    0.002000    0.011000   -0.010000
    0.001000    0.003000   -0.003000
   -0.001000    0.001000   -0.002000
   -0.002000   -0.002000   -0.002000
   -0.002000   -0.002000   -0.001000
   -0.002000   -0.003000   -0.001000
   -0.003000   -0.001000   -0.000000
   -0.003000   -0.001000   -0.000000
   -0.003000    0.000000    0.001000
   -0.003000    0.002000    0.002000
   -0.003000   -0.001000   -0.000000
   -0.003000    0.000000   -0.000000
   -0.002000   -0.002000   -0.001000
   -0.002000   -0.003000    0.002000
   -0.003000    0.000000    0.002000
   -0.004000    0.001000    0.003000
   -0.003000    0.002000    0.002000
   -0.004000    0.005000    0.002000
   -0.003000   -0.001000    0.000000
   -0.003000   -0.001000   -0.000000
   -0.002000   -0.003000    0.000000
   -0.001000   -0.004000   -0.001000
   -0.001000   -0.002000    0.002000
    0.006000    0.004000    0.004000
    0.008000   -0.003000   -0.004000
    0.021000    0.016000   -0.013000
   -0.242000    0.121000   -0.206000
    0.313000    0.218000   -0.005000
    0.010000   -0.271000    0.170000
    0.009000   -0.034000    0.006000
   -0.007000    0.251000   -0.162000
   -0.016000   -0.339000   -0.166000
    0.052000   -0.048000    0.340000
   -0.020000    0.007000    0.007000
   -0.031000    0.043000   -0.285000
   -0.276000    0.093000    0.171000
    0.205000   -0.103000    0.154000
    0.001000    0.002000   -0.003000
    0.001000    0.002000   -0.003000
   -0.001000   -0.001000   -0.002000
   -0.002000   -0.004000    0.000000
    0.002000    0.002000    0.004000
    0.021000   -0.001000   -0.009000
    0.041000   -0.009000   -0.029000
   -0.002000    0.001000   -0.000000
   -0.010000    0.010000    0.018000
vibration   19
   -0.005000    0.002000   -0.013000
    0.019000   -0.006000   -0.015000
    0.011000   -0.023000    0.000000
   -0.029000   -0.004000    0.020000
   -0.017000   -0.304000    0.079000
   -0.285000    0.151000    0.138000
    0.168000    0.145000   -0.131000
    0.004000    0.007000   -0.043000
    0.052000   -0.156000    0.266000
   -0.079000   -0.194000   -0.347000
    0.034000    0.363000   -0.084000
    0.029000   -0.009000    0.015000
   -0.177000   -0.175000    0.137000
    0.304000    0.003000    0.153000
   -0.011000    0.145000   -0.231000
    0.011000   -0.003000   -0.004000
    0.007000    0.013000    0.011000
   -0.011000    0.001000   -0.003000
   -0.012000   -0.018000   -0.009000
   -0.008000   -0.033000   -0.014000
   -0.019000   -0.012000   -0.004000
   -0.020000   -0.025000   -0.006000
   -0.024000    0.013000    0.008000
   -0.030000    0.024000    0.015000
   -0.022000    0.018000    0.004000
   -0.022000    0.022000    0.006000
   -0.013000    0.004000   -0.006000
   -0.002000   -0.008000   -0.005000
    0.016000   -0.012000   -0.001000
    0.024000   -0.009000   -0.009000
    0.022000   -0.011000    0.017000
    0.035000   -0.014000    0.020000
    0.012000   -0.001000    0.029000
    0.015000    0.005000    0.042000
   -0.005000    0.003000    0.024000
   -0.016000    0.010000    0.037000
   -0.008000   -0.005000    0.004000
    0.002000    0.003000   -0.001000
    0.007000   -0.001000    0.005000
    0.008000   -0.005000    0.007000
    0.032000   -0.014000    0.026000
   -0.017000   -0.025000    0.005000
    0.008000    0.021000   -0.008000
    0.007000   -0.012000    0.013000
    0.011000   -0.025000    0.022000
   -0.003000   -0.005000    0.022000
    0.015000   -0.015000    0.005000
   -0.003000    0.003000   -0.006000
   -0.003000    0.011000    0.004000
    0.001000   -0.011000   -0.017000
   -0.016000    0.012000   -0.016000
    0.032000   -0.009000   -0.003000
    0.043000   -0.022000   -0.008000
   -0.007000    0.017000    0.005000
   -0.009000   -0.006000   -0.014000
   -0.009000   -0.006000    0.001000
    0.010000    0.004000    0.005000
   -0.003000    0.009000    0.018000
   -0.012000    0.027000    0.025000
    0.009000    0.007000   -0.020000
vibration   20
   -0.031000    0.209000   -0.006000
    0.139000   -0.162000   -0.026000
    0.219000   -0.167000    0.218000
   -0.015000   -0.055000    0.038000
   -0.019000    0.069000    0.018000
    0.087000   -0.125000   -0.021000
   -0.098000   -0.122000    0.110000
   -0.027000   -0.103000    0.090000
   -0.073000   -0.077000    0.020000
    0.054000   -0.066000    0.174000
   -0.058000   -0.226000    0.116000
   -0.048000   -0.059000    0.057000
   -0.049000   -0.065000    0.058000
   -0.069000   -0.044000    0.071000
   -0.048000   -0.087000    0.060000
   -0.034000   -0.047000    0.045000
   -0.005000   -0.023000    0.016000
   -0.004000   -0.078000   -0.071000
   -0.005000   -0.057000   -0.075000
   -0.005000   -0.083000   -0.092000
   -0.021000    0.085000    0.008000
   -0.031000    0.170000    0.071000
   -0.030000    0.106000    0.012000
   -0.040000    0.212000    0.080000
   -0.020000   -0.029000   -0.066000
   -0.006000   -0.046000   -0.065000
   -0.012000   -0.064000   -0.086000
    0.007000   -0.094000   -0.071000
    0.053000   -0.078000   -0.062000
    0.075000   -0.079000   -0.086000
    0.060000    0.064000    0.004000
    0.088000    0.165000    0.031000
    0.033000    0.089000    0.037000
    0.037000    0.213000    0.094000
   -0.002000   -0.053000   -0.004000
   -0.024000   -0.046000    0.019000
   -0.009000   -0.103000   -0.048000
   -0.007000   -0.008000   -0.009000
    0.029000   -0.019000    0.042000
    0.048000   -0.052000    0.069000
    0.091000   -0.069000    0.117000
    0.029000   -0.108000    0.043000
    0.050000   -0.010000    0.073000
    0.031000   -0.057000    0.091000
    0.057000    0.002000    0.068000
   -0.025000   -0.136000    0.069000
    0.063000   -0.067000    0.188000
   -0.000000   -0.011000    0.005000
   -0.002000    0.013000   -0.024000
   -0.036000   -0.034000    0.006000
    0.012000   -0.002000    0.005000
   -0.046000   -0.020000    0.041000
    0.021000   -0.090000   -0.001000
   -0.016000   -0.003000   -0.013000
   -0.004000    0.018000   -0.067000
   -0.022000   -0.039000   -0.031000
    0.035000   -0.003000    0.031000
   -0.001000    0.001000    0.076000
    0.002000   -0.040000    0.022000
   -0.018000    0.027000   -0.053000
vibration   21
    0.000000    0.044000    0.048000
   -0.015000   -0.094000    0.054000
    0.069000   -0.014000    0.110000
    0.002000    0.060000   -0.041000
    0.006000   -0.055000   -0.017000
   -0.098000    0.122000    0.009000
    0.078000    0.121000   -0.105000
    0.018000    0.106000   -0.089000
    0.062000    0.067000    0.003000
   -0.054000    0.054000   -0.188000
    0.043000    0.245000   -0.111000
    0.053000    0.095000   -0.089000
    0.050000    0.115000   -0.089000
    0.094000    0.058000   -0.125000
    0.052000    0.150000   -0.100000
    0.024000    0.062000   -0.049000
    0.006000   -0.009000   -0.027000
    0.028000   -0.141000   -0.078000
    0.018000   -0.082000   -0.024000
    0.024000   -0.069000   -0.011000
    0.007000    0.068000    0.068000
   -0.001000    0.204000    0.147000
    0.014000    0.041000    0.059000
    0.012000    0.154000    0.129000
    0.027000   -0.112000   -0.039000
    0.013000   -0.105000   -0.046000
    0.027000   -0.154000   -0.064000
   -0.010000   -0.049000    0.033000
   -0.086000    0.024000    0.030000
   -0.121000    0.016000    0.068000
   -0.114000    0.097000   -0.023000
   -0.160000    0.187000   -0.018000
   -0.079000   -0.000000   -0.077000
   -0.090000   -0.007000   -0.122000
   -0.011000   -0.073000   -0.070000
    0.037000   -0.120000   -0.126000
    0.008000   -0.009000    0.022000
    0.012000    0.000000    0.056000
   -0.012000   -0.005000   -0.012000
   -0.029000    0.021000   -0.033000
   -0.088000    0.044000   -0.082000
    0.014000    0.079000   -0.016000
   -0.031000   -0.041000   -0.021000
   -0.012000    0.024000   -0.038000
   -0.021000   -0.089000    0.022000
    0.019000    0.147000    0.022000
   -0.036000    0.031000   -0.181000
    0.035000   -0.021000    0.057000
    0.037000   -0.065000    0.095000
    0.086000    0.036000    0.072000
    0.028000   -0.053000    0.073000
    0.034000    0.036000   -0.039000
    0.049000    0.040000   -0.062000
    0.041000   -0.081000   -0.063000
    0.001000   -0.103000    0.012000
    0.023000    0.126000    0.081000
   -0.021000   -0.022000   -0.022000
   -0.050000    0.007000   -0.010000
   -0.047000    0.017000    0.020000
    0.045000   -0.082000    0.142000
vibration   22
   -0.028000   -0.014000   -0.027000
   -0.045000   -0.042000   -0.024000
   -0.018000   -0.008000   -0.027000
   -0.032000   -0.116000    0.099000
   -0.020000   -0.164000    0.168000
   -0.118000   -0.154000    0.017000
   -0.021000   -0.148000    0.157000
    0.020000    0.026000    0.033000
    0.087000   -0.088000    0.267000
   -0.058000   -0.117000   -0.191000
    0.031000    0.308000    0.009000
    0.041000    0.010000    0.031000
    0.263000    0.161000   -0.099000
   -0.207000   -0.014000   -0.115000
    0.084000   -0.103000    0.289000
    0.025000   -0.008000    0.055000
    0.034000   -0.020000    0.042000
   -0.015000   -0.006000   -0.044000
   -0.005000    0.090000   -0.055000
   -0.036000    0.129000   -0.064000
    0.033000    0.127000   -0.052000
    0.036000    0.207000   -0.032000
    0.059000    0.026000   -0.091000
    0.091000    0.014000   -0.107000
    0.045000   -0.048000   -0.080000
    0.069000   -0.090000   -0.078000
   -0.004000   -0.008000   -0.040000
   -0.019000    0.103000    0.021000
   -0.036000    0.072000    0.010000
   -0.040000    0.067000    0.017000
   -0.042000   -0.035000   -0.031000
   -0.053000   -0.114000   -0.050000
   -0.035000   -0.047000   -0.042000
   -0.035000   -0.135000   -0.067000
   -0.023000    0.050000   -0.016000
   -0.010000    0.040000   -0.031000
   -0.019000    0.082000    0.017000
   -0.004000   -0.007000    0.003000
    0.017000   -0.016000    0.020000
    0.025000   -0.027000    0.030000
    0.038000   -0.033000    0.048000
    0.020000   -0.048000    0.020000
    0.025000   -0.016000    0.034000
    0.019000   -0.033000    0.044000
    0.033000   -0.036000    0.051000
   -0.008000   -0.040000    0.052000
    0.034000   -0.038000    0.056000
    0.015000   -0.016000    0.023000
    0.014000   -0.015000    0.007000
    0.001000   -0.007000    0.034000
    0.028000   -0.026000    0.033000
    0.042000    0.007000    0.061000
    0.045000    0.014000    0.056000
   -0.010000   -0.023000   -0.035000
   -0.018000    0.064000    0.004000
   -0.011000    0.010000    0.003000
    0.013000   -0.011000    0.012000
    0.018000   -0.022000    0.015000
    0.046000   -0.061000    0.064000
   -0.006000   -0.007000    0.006000
vibration   23
    0.000000    0.002000    0.014000
   -0.012000   -0.006000    0.020000
   -0.007000    0.001000    0.020000
    0.001000    0.012000   -0.004000
    0.002000    0.022000   -0.003000
    0.008000    0.011000   -0.002000
   -0.007000    0.011000   -0.005000
    0.002000    0.011000   -0.003000
    0.024000   -0.037000    0.092000
   -0.022000   -0.049000   -0.093000
    0.003000    0.122000   -0.011000
    0.008000    0.010000   -0.007000
    0.074000    0.055000   -0.046000
   -0.065000    0.002000   -0.051000
    0.020000   -0.022000    0.069000
    0.001000    0.005000   -0.003000
   -0.004000   -0.009000   -0.009000
    0.012000   -0.009000   -0.000000
    0.010000   -0.004000    0.011000
    0.014000   -0.004000    0.015000
    0.006000   -0.002000    0.015000
    0.005000    0.003000    0.021000
    0.004000   -0.009000    0.007000
   -0.000000   -0.012000    0.006000
    0.005000   -0.005000    0.002000
    0.002000   -0.003000   -0.001000
    0.009000    0.003000    0.005000
    0.003000   -0.003000   -0.001000
    0.002000   -0.012000   -0.003000
    0.002000   -0.016000   -0.004000
    0.001000    0.001000    0.001000
    0.003000    0.005000    0.002000
    0.002000    0.013000    0.004000
    0.001000    0.030000    0.007000
    0.003000   -0.005000    0.000000
    0.002000   -0.005000    0.001000
    0.002000   -0.015000   -0.005000
   -0.013000   -0.021000   -0.013000
   -0.001000    0.015000   -0.005000
   -0.000000    0.030000   -0.011000
    0.304000   -0.091000    0.170000
   -0.323000   -0.173000   -0.008000
    0.012000    0.361000   -0.206000
   -0.002000    0.032000   -0.024000
   -0.020000    0.382000   -0.230000
    0.008000   -0.312000   -0.236000
    0.007000    0.031000    0.363000
    0.005000    0.013000    0.009000
    0.005000    0.011000    0.006000
    0.004000    0.021000    0.013000
    0.006000    0.006000    0.012000
   -0.001000   -0.002000   -0.009000
   -0.002000    0.003000   -0.013000
    0.014000   -0.026000   -0.014000
    0.007000    0.024000    0.013000
   -0.004000   -0.029000   -0.014000
   -0.014000   -0.015000   -0.009000
   -0.006000   -0.028000   -0.005000
   -0.017000    0.003000   -0.002000
   -0.020000   -0.020000   -0.005000
vibration   24
   -0.007000   -0.025000    0.096000
    0.242000    0.116000    0.113000
    0.218000    0.037000    0.225000
   -0.013000    0.026000   -0.026000
   -0.010000   -0.041000   -0.010000
   -0.071000    0.064000    0.004000
    0.031000    0.062000   -0.063000
   -0.002000    0.048000   -0.042000
    0.016000    0.051000   -0.037000
   -0.022000    0.050000   -0.048000
    0.003000    0.068000   -0.044000
    0.021000    0.060000   -0.071000
    0.011000    0.080000   -0.066000
    0.061000    0.027000   -0.102000
    0.019000    0.106000   -0.089000
    0.001000    0.028000   -0.028000
   -0.014000   -0.067000   -0.045000
    0.032000   -0.090000   -0.046000
    0.029000    0.005000   -0.001000
    0.021000    0.022000    0.002000
    0.038000    0.087000    0.044000
    0.034000    0.194000    0.098000
    0.051000   -0.014000   -0.013000
    0.060000   -0.010000   -0.013000
    0.049000   -0.086000   -0.043000
    0.056000   -0.112000   -0.051000
    0.021000   -0.025000   -0.002000
   -0.029000    0.055000    0.038000
   -0.018000   -0.002000    0.028000
    0.003000   -0.001000    0.010000
   -0.015000   -0.040000    0.049000
   -0.001000   -0.079000    0.045000
   -0.015000   -0.004000    0.062000
   -0.015000   -0.007000    0.063000
   -0.022000    0.007000    0.053000
   -0.038000   -0.010000    0.063000
   -0.032000   -0.022000    0.004000
   -0.030000   -0.001000   -0.071000
   -0.021000    0.012000   -0.010000
   -0.015000   -0.004000   -0.001000
   -0.191000    0.067000   -0.113000
    0.181000    0.115000   -0.006000
   -0.021000   -0.192000    0.116000
   -0.025000    0.016000   -0.024000
   -0.030000   -0.102000    0.041000
    0.004000    0.154000    0.045000
   -0.050000    0.027000   -0.178000
   -0.075000    0.033000   -0.092000
   -0.075000    0.087000   -0.054000
   -0.069000   -0.065000   -0.157000
   -0.137000    0.100000   -0.154000
    0.002000    0.015000   -0.026000
    0.017000   -0.010000   -0.047000
    0.049000   -0.175000   -0.100000
   -0.003000    0.147000    0.093000
   -0.042000   -0.189000   -0.080000
    0.006000    0.027000    0.011000
    0.044000    0.006000   -0.018000
   -0.074000   -0.073000    0.042000
   -0.094000    0.137000   -0.203000
vibration   25
    0.001000   -0.015000   -0.012000
    0.120000    0.050000   -0.019000
    0.105000    0.012000    0.024000
   -0.017000   -0.036000    0.005000
   -0.014000   -0.060000    0.019000
   -0.046000   -0.036000   -0.007000
   -0.001000   -0.035000    0.012000
   -0.009000   -0.008000   -0.022000
   -0.075000    0.145000   -0.325000
    0.046000    0.183000    0.257000
   -0.002000   -0.346000   -0.004000
   -0.021000   -0.008000   -0.008000
   -0.295000   -0.184000    0.153000
    0.299000    0.008000    0.157000
   -0.073000    0.148000   -0.327000
   -0.004000   -0.006000   -0.004000
    0.012000    0.007000    0.017000
   -0.023000   -0.011000   -0.017000
   -0.017000    0.012000   -0.034000
   -0.032000    0.019000   -0.046000
    0.001000    0.042000   -0.026000
    0.003000    0.074000   -0.023000
    0.013000    0.024000   -0.022000
    0.030000    0.043000   -0.016000
    0.008000   -0.023000   -0.021000
    0.019000   -0.036000   -0.015000
   -0.015000   -0.030000   -0.018000
   -0.018000    0.037000    0.018000
   -0.022000    0.044000    0.021000
   -0.021000    0.050000    0.022000
   -0.023000   -0.017000    0.004000
   -0.027000   -0.050000   -0.003000
   -0.020000   -0.042000   -0.005000
   -0.019000   -0.103000   -0.021000
   -0.017000    0.021000    0.009000
   -0.016000    0.015000    0.007000
   -0.016000    0.049000    0.020000
   -0.004000   -0.005000    0.013000
    0.003000    0.002000    0.002000
    0.003000    0.009000   -0.001000
    0.125000   -0.040000    0.074000
   -0.127000   -0.074000   -0.000000
    0.008000    0.141000   -0.079000
    0.004000    0.006000   -0.000000
   -0.000000    0.139000   -0.077000
    0.000000   -0.128000   -0.080000
    0.011000    0.004000    0.151000
    0.015000   -0.002000    0.025000
    0.015000   -0.013000    0.033000
    0.027000    0.016000    0.031000
    0.013000   -0.014000    0.031000
    0.012000    0.011000    0.022000
    0.018000   -0.010000    0.028000
   -0.021000    0.020000    0.009000
   -0.021000   -0.028000   -0.005000
   -0.005000    0.031000    0.018000
   -0.004000   -0.011000   -0.006000
   -0.021000   -0.007000    0.012000
    0.030000   -0.028000    0.029000
    0.009000   -0.032000    0.035000
vibration   26
    0.018000   -0.009000   -0.009000
    0.226000    0.114000   -0.030000
    0.150000   -0.015000    0.049000
    0.021000    0.054000   -0.030000
    0.012000    0.157000   -0.076000
    0.133000    0.037000   -0.012000
   -0.046000    0.034000   -0.028000
   -0.011000   -0.059000    0.031000
    0.023000   -0.232000    0.352000
   -0.026000   -0.271000   -0.259000
   -0.023000    0.268000    0.018000
   -0.033000   -0.057000    0.046000
    0.214000    0.080000   -0.098000
   -0.365000   -0.032000   -0.064000
    0.014000   -0.257000    0.341000
   -0.017000   -0.022000   -0.002000
   -0.033000    0.001000   -0.038000
   -0.031000    0.002000   -0.006000
   -0.029000   -0.002000   -0.023000
   -0.036000    0.000000   -0.031000
   -0.023000   -0.002000   -0.027000
   -0.020000   -0.009000   -0.038000
   -0.017000    0.014000   -0.006000
   -0.005000    0.026000   -0.001000
   -0.019000    0.005000    0.005000
   -0.015000    0.008000    0.013000
   -0.024000   -0.020000   -0.006000
   -0.015000   -0.001000    0.016000
   -0.015000    0.023000    0.024000
   -0.015000    0.034000    0.026000
   -0.014000    0.001000    0.019000
   -0.018000    0.001000    0.018000
   -0.010000   -0.032000    0.008000
   -0.010000   -0.071000   -0.003000
   -0.009000    0.001000    0.014000
   -0.011000   -0.005000    0.015000
   -0.008000    0.028000    0.020000
    0.009000    0.008000    0.030000
   -0.004000    0.001000   -0.003000
   -0.008000    0.005000   -0.006000
   -0.011000    0.006000   -0.007000
   -0.010000    0.008000   -0.004000
   -0.008000    0.003000   -0.009000
   -0.004000    0.008000   -0.009000
   -0.007000   -0.005000   -0.003000
    0.002000    0.021000   -0.003000
   -0.007000    0.008000   -0.026000
    0.010000   -0.004000    0.016000
    0.010000   -0.018000    0.015000
    0.015000    0.017000    0.027000
    0.019000   -0.016000    0.026000
   -0.040000   -0.024000   -0.034000
   -0.032000   -0.053000   -0.042000
   -0.030000    0.021000    0.011000
   -0.023000   -0.061000   -0.012000
    0.009000    0.055000    0.032000
   -0.005000   -0.001000   -0.006000
   -0.035000    0.021000    0.014000
   -0.025000    0.013000   -0.061000
    0.033000   -0.034000    0.062000
vibration   27
    0.001000    0.000000    0.001000
    0.006000    0.001000    0.002000
    0.010000    0.006000    0.004000
    0.002000    0.003000   -0.003000
    0.005000   -0.140000    0.003000
   -0.107000    0.079000    0.062000
    0.108000    0.076000   -0.072000
   -0.003000   -0.013000    0.003000
   -0.022000    0.010000   -0.046000
    0.016000    0.016000    0.049000
   -0.005000   -0.073000    0.008000
   -0.000000    0.006000   -0.007000
    0.042000    0.039000   -0.032000
   -0.050000   -0.001000   -0.038000
    0.008000   -0.019000    0.043000
   -0.003000    0.000000    0.000000
   -0.003000    0.000000    0.001000
    0.002000   -0.001000    0.001000
    0.002000   -0.001000    0.002000
    0.002000   -0.000000    0.002000
    0.003000   -0.001000    0.002000
    0.003000   -0.001000    0.002000
    0.003000   -0.002000    0.001000
    0.002000   -0.002000    0.001000
    0.002000   -0.001000    0.001000
    0.002000   -0.001000    0.002000
    0.002000   -0.001000    0.001000
    0.001000    0.001000   -0.001000
    0.001000    0.001000   -0.001000
    0.001000    0.002000   -0.001000
    0.001000   -0.001000   -0.002000
    0.001000   -0.002000   -0.002000
    0.001000   -0.001000   -0.002000
    0.001000   -0.003000   -0.002000
    0.001000    0.001000   -0.001000
    0.001000    0.002000   -0.001000
    0.001000    0.001000   -0.001000
   -0.006000    0.006000    0.003000
   -0.002000   -0.002000    0.002000
    0.014000   -0.032000    0.028000
    0.162000   -0.092000    0.149000
   -0.134000   -0.163000    0.006000
    0.019000    0.129000   -0.051000
   -0.005000    0.017000   -0.040000
   -0.023000   -0.136000    0.040000
    0.039000    0.184000    0.041000
   -0.032000    0.027000   -0.233000
    0.009000   -0.006000    0.002000
   -0.008000    0.001000   -0.463000
   -0.375000    0.139000    0.259000
    0.392000   -0.156000    0.231000
   -0.010000    0.005000    0.004000
   -0.010000    0.005000    0.004000
    0.000000   -0.002000    0.001000
    0.002000    0.000000    0.000000
   -0.002000   -0.001000   -0.002000
   -0.021000    0.011000    0.018000
   -0.030000    0.017000    0.025000
   -0.000000   -0.003000   -0.002000
    0.001000    0.009000   -0.013000
vibration   28
   -0.000000   -0.003000    0.002000
   -0.005000   -0.002000    0.004000
   -0.012000   -0.011000    0.003000
   -0.012000   -0.005000    0.008000
   -0.017000    0.459000   -0.008000
    0.341000   -0.251000   -0.200000
   -0.355000   -0.241000    0.232000
    0.000000    0.043000   -0.026000
    0.049000   -0.023000    0.114000
   -0.067000   -0.041000   -0.165000
    0.018000    0.222000   -0.048000
   -0.003000   -0.015000    0.023000
   -0.153000   -0.138000    0.113000
    0.181000    0.007000    0.136000
   -0.032000    0.076000   -0.154000
    0.003000    0.003000   -0.002000
    0.009000   -0.001000   -0.002000
    0.002000   -0.003000   -0.002000
    0.002000   -0.002000    0.000000
    0.002000   -0.002000    0.001000
    0.001000    0.001000    0.002000
    0.001000    0.003000    0.004000
    0.001000   -0.000000    0.001000
   -0.000000    0.001000    0.002000
    0.001000   -0.002000   -0.001000
    0.001000   -0.002000   -0.002000
    0.001000   -0.002000   -0.001000
   -0.001000   -0.000000    0.002000
   -0.003000   -0.001000    0.002000
   -0.003000   -0.002000    0.002000
   -0.003000    0.000000    0.003000
   -0.003000    0.000000    0.003000
   -0.003000    0.000000    0.003000
   -0.003000    0.001000    0.002000
   -0.002000   -0.001000    0.002000
   -0.002000   -0.002000    0.002000
   -0.002000   -0.001000    0.002000
   -0.002000    0.001000   -0.001000
   -0.001000   -0.001000   -0.002000
    0.003000   -0.011000    0.006000
    0.033000   -0.023000    0.033000
   -0.025000   -0.040000   -0.001000
    0.005000    0.023000   -0.006000
   -0.002000    0.012000   -0.010000
   -0.001000   -0.040000    0.020000
    0.011000    0.072000    0.020000
   -0.017000    0.017000   -0.075000
    0.001000   -0.003000   -0.006000
   -0.005000    0.000000   -0.154000
   -0.121000    0.040000    0.074000
    0.124000   -0.047000    0.065000
    0.028000   -0.014000   -0.012000
    0.023000   -0.010000   -0.009000
    0.005000   -0.003000   -0.004000
   -0.000000    0.002000    0.002000
   -0.003000   -0.003000    0.000000
   -0.006000    0.003000    0.004000
   -0.005000    0.003000    0.002000
   -0.004000    0.011000    0.006000
   -0.000000    0.004000   -0.008000
vibration   29
    0.000000    0.012000    0.039000
   -0.075000   -0.034000    0.053000
   -0.012000    0.058000    0.020000
    0.051000    0.085000   -0.065000
    0.038000    0.131000   -0.139000
    0.137000    0.118000    0.011000
    0.045000    0.114000   -0.115000
   -0.004000   -0.020000   -0.048000
   -0.026000   -0.053000   -0.003000
   -0.021000   -0.062000   -0.111000
    0.027000    0.032000   -0.072000
   -0.039000   -0.043000    0.013000
   -0.008000   -0.029000   -0.005000
   -0.130000   -0.007000    0.026000
   -0.033000   -0.128000    0.057000
   -0.001000   -0.006000   -0.026000
   -0.011000    0.068000    0.030000
    0.007000   -0.076000    0.009000
    0.016000   -0.137000   -0.035000
    0.008000   -0.152000   -0.060000
    0.029000   -0.005000    0.043000
    0.031000    0.068000    0.065000
    0.041000    0.066000    0.110000
    0.048000    0.222000    0.204000
    0.043000   -0.107000    0.023000
    0.049000   -0.105000    0.038000
    0.022000   -0.168000   -0.015000
    0.006000    0.118000   -0.015000
    0.024000    0.172000   -0.010000
    0.043000    0.237000   -0.019000
    0.037000   -0.079000   -0.055000
    0.039000   -0.224000   -0.082000
    0.029000   -0.106000   -0.056000
    0.040000   -0.282000   -0.075000
   -0.001000    0.156000   -0.001000
   -0.010000    0.212000    0.019000
   -0.004000    0.138000   -0.016000
   -0.048000   -0.026000   -0.069000
    0.002000   -0.020000    0.014000
    0.027000   -0.040000    0.034000
    0.047000   -0.047000    0.056000
    0.039000   -0.071000    0.012000
    0.028000   -0.023000    0.061000
    0.003000   -0.033000    0.048000
    0.029000    0.009000    0.034000
   -0.030000   -0.079000    0.035000
    0.014000   -0.035000    0.112000
    0.003000   -0.025000    0.027000
    0.005000   -0.031000    0.063000
    0.036000   -0.020000    0.016000
   -0.021000   -0.027000    0.019000
   -0.005000   -0.009000   -0.009000
   -0.048000    0.030000    0.035000
   -0.055000    0.142000    0.135000
    0.020000   -0.138000   -0.025000
   -0.029000   -0.057000   -0.073000
   -0.004000   -0.019000   -0.001000
    0.058000   -0.074000   -0.032000
    0.038000    0.084000   -0.054000
   -0.100000    0.057000   -0.130000
vibration   30
   -0.052000    0.056000   -0.025000
    0.077000    0.007000   -0.061000
    0.044000   -0.085000    0.058000
   -0.019000    0.013000   -0.013000
   -0.017000    0.032000    0.001000
   -0.014000    0.010000   -0.014000
   -0.042000    0.010000   -0.019000
   -0.004000    0.124000   -0.017000
    0.121000    0.166000   -0.025000
   -0.107000    0.165000   -0.003000
   -0.018000    0.195000   -0.010000
    0.083000    0.061000   -0.074000
    0.110000    0.082000   -0.089000
    0.172000   -0.013000   -0.143000
    0.089000    0.194000   -0.063000
   -0.005000   -0.000000   -0.015000
   -0.089000   -0.111000   -0.021000
   -0.027000    0.024000    0.107000
   -0.014000    0.096000    0.118000
   -0.043000    0.181000    0.140000
    0.069000   -0.075000   -0.001000
    0.093000   -0.140000   -0.106000
    0.105000   -0.097000    0.028000
    0.138000   -0.186000   -0.036000
    0.071000    0.055000    0.159000
    0.102000    0.100000    0.238000
    0.007000    0.000000    0.117000
    0.015000   -0.002000   -0.056000
    0.044000    0.052000   -0.049000
    0.061000    0.086000   -0.064000
    0.058000    0.009000   -0.045000
    0.066000    0.006000   -0.044000
    0.043000   -0.029000   -0.040000
    0.052000   -0.080000   -0.025000
    0.008000    0.043000   -0.028000
   -0.005000    0.074000   -0.009000
    0.001000    0.055000   -0.036000
   -0.052000    0.014000   -0.025000
    0.004000   -0.014000    0.000000
    0.036000   -0.034000    0.022000
    0.060000   -0.044000    0.046000
    0.047000   -0.068000   -0.003000
    0.037000   -0.013000    0.055000
    0.008000   -0.064000    0.073000
    0.054000   -0.072000    0.095000
   -0.087000   -0.098000    0.096000
    0.062000   -0.084000    0.122000
    0.052000   -0.036000    0.054000
    0.054000   -0.098000    0.085000
    0.103000    0.029000    0.073000
    0.063000   -0.066000    0.076000
   -0.032000   -0.038000   -0.034000
   -0.003000   -0.042000   -0.103000
   -0.062000   -0.101000    0.029000
    0.022000   -0.117000   -0.023000
   -0.040000    0.102000   -0.020000
   -0.021000   -0.003000   -0.020000
   -0.062000   -0.001000    0.032000
   -0.105000   -0.152000    0.030000
   -0.031000   -0.001000   -0.035000
vibration   31
    0.008000    0.000000   -0.005000
    0.000000   -0.000000   -0.007000
   -0.020000   -0.023000   -0.012000
   -0.003000   -0.011000    0.006000
   -0.003000    0.001000    0.008000
    0.005000   -0.028000   -0.013000
   -0.013000   -0.027000    0.026000
    0.002000    0.000000    0.012000
    0.005000    0.003000    0.009000
    0.006000    0.003000    0.018000
   -0.005000   -0.004000    0.016000
    0.007000   -0.000000    0.009000
    0.009000   -0.009000    0.009000
    0.013000    0.001000    0.014000
    0.007000    0.007000    0.012000
   -0.000000    0.000000    0.004000
    0.006000    0.004000   -0.006000
    0.003000    0.001000   -0.007000
    0.001000    0.002000   -0.002000
    0.004000    0.001000    0.001000
   -0.004000   -0.000000   -0.001000
   -0.006000   -0.002000    0.003000
   -0.008000    0.000000   -0.005000
   -0.011000   -0.003000   -0.006000
   -0.006000    0.006000   -0.007000
   -0.009000    0.008000   -0.011000
   -0.001000    0.005000   -0.007000
   -0.002000   -0.009000    0.010000
   -0.008000   -0.011000    0.010000
   -0.012000   -0.019000    0.014000
   -0.010000    0.007000    0.012000
   -0.011000    0.018000    0.014000
   -0.009000    0.000000    0.009000
   -0.010000    0.003000    0.007000
   -0.004000   -0.012000    0.007000
   -0.000000   -0.019000    0.001000
   -0.003000   -0.000000    0.012000
    0.035000    0.076000    0.019000
    0.003000   -0.036000    0.014000
   -0.164000   -0.072000   -0.035000
   -0.247000   -0.042000    0.040000
   -0.294000   -0.061000    0.022000
   -0.168000   -0.141000   -0.227000
   -0.007000   -0.117000   -0.121000
   -0.193000   -0.074000   -0.217000
    0.083000   -0.227000   -0.230000
    0.081000   -0.150000   -0.112000
    0.077000   -0.073000    0.176000
    0.085000   -0.177000    0.304000
    0.224000    0.099000    0.223000
    0.040000   -0.187000    0.229000
   -0.003000    0.002000   -0.001000
    0.005000   -0.007000   -0.006000
    0.011000   -0.002000   -0.010000
   -0.003000   -0.000000    0.000000
    0.002000    0.020000    0.020000
    0.052000    0.052000    0.021000
    0.024000    0.099000    0.009000
    0.003000    0.015000   -0.012000
    0.011000    0.163000   -0.080000
vibration   32
    0.001000    0.021000   -0.074000
   -0.007000   -0.025000   -0.110000
   -0.098000   -0.147000   -0.095000
    0.007000    0.150000   -0.023000
    0.003000    0.245000   -0.044000
    0.104000    0.204000    0.086000
   -0.073000    0.195000   -0.131000
   -0.006000   -0.116000   -0.029000
   -0.142000   -0.202000    0.050000
    0.099000   -0.210000   -0.112000
    0.019000   -0.123000   -0.044000
   -0.139000    0.010000   -0.072000
   -0.221000    0.136000   -0.035000
   -0.222000    0.011000   -0.108000
   -0.156000   -0.122000   -0.154000
    0.003000    0.015000   -0.008000
    0.105000    0.011000    0.038000
    0.055000   -0.019000    0.019000
    0.062000    0.014000    0.072000
    0.059000    0.055000    0.094000
    0.088000   -0.022000    0.046000
    0.089000   -0.015000    0.045000
    0.076000   -0.047000    0.013000
    0.053000   -0.081000   -0.001000
    0.070000    0.015000    0.024000
    0.069000    0.051000    0.056000
    0.027000    0.003000    0.015000
   -0.027000    0.006000    0.040000
   -0.085000   -0.018000    0.039000
   -0.096000   -0.069000    0.049000
   -0.093000    0.002000    0.057000
   -0.075000    0.002000    0.063000
   -0.101000   -0.009000    0.062000
   -0.105000   -0.008000    0.050000
   -0.067000   -0.037000    0.062000
   -0.058000   -0.067000    0.045000
   -0.053000    0.002000    0.048000
   -0.064000    0.002000    0.006000
   -0.000000   -0.008000   -0.003000
    0.021000    0.033000   -0.021000
    0.057000    0.022000   -0.067000
    0.010000    0.061000   -0.000000
    0.023000    0.074000   -0.015000
    0.002000   -0.039000    0.041000
    0.031000   -0.051000    0.060000
   -0.060000   -0.054000    0.061000
    0.037000   -0.052000    0.065000
    0.033000   -0.022000   -0.027000
    0.033000   -0.067000   -0.051000
    0.038000   -0.025000   -0.031000
    0.074000    0.009000   -0.031000
    0.077000    0.008000    0.033000
    0.136000   -0.067000    0.019000
    0.092000   -0.033000   -0.014000
   -0.005000   -0.001000    0.017000
   -0.072000    0.019000    0.036000
   -0.028000   -0.005000    0.005000
   -0.101000    0.019000    0.081000
    0.073000    0.018000    0.088000
   -0.033000    0.015000   -0.069000
vibration   33
   -0.017000   -0.018000    0.036000
   -0.029000   -0.013000    0.070000
    0.138000    0.207000    0.045000
    0.030000    0.144000   -0.059000
    0.020000    0.245000   -0.112000
    0.146000    0.192000    0.049000
   -0.034000    0.185000   -0.155000
   -0.006000   -0.081000   -0.111000
   -0.133000   -0.175000   -0.012000
    0.033000   -0.189000   -0.239000
    0.064000   -0.031000   -0.154000
   -0.138000   -0.016000   -0.061000
   -0.210000    0.072000   -0.025000
   -0.247000    0.021000   -0.055000
   -0.152000   -0.181000   -0.124000
    0.015000    0.019000   -0.033000
    0.001000   -0.022000    0.071000
   -0.061000    0.033000    0.011000
   -0.060000    0.036000   -0.040000
   -0.069000   -0.000000   -0.069000
   -0.047000    0.046000   -0.047000
   -0.041000    0.043000   -0.068000
   -0.024000    0.019000   -0.039000
    0.009000   -0.004000   -0.062000
   -0.031000   -0.007000   -0.009000
   -0.010000   -0.060000   -0.027000
   -0.031000    0.032000    0.020000
    0.017000   -0.004000   -0.040000
    0.071000   -0.009000   -0.043000
    0.087000    0.009000   -0.059000
    0.079000    0.011000   -0.046000
    0.068000    0.023000   -0.047000
    0.082000    0.024000   -0.046000
    0.086000    0.045000   -0.026000
    0.049000    0.004000   -0.057000
    0.039000    0.009000   -0.044000
    0.036000   -0.007000   -0.044000
    0.050000    0.013000   -0.001000
    0.002000    0.003000    0.001000
   -0.028000   -0.039000    0.015000
   -0.067000   -0.026000    0.063000
   -0.025000   -0.064000   -0.002000
   -0.030000   -0.081000    0.001000
    0.000000    0.014000   -0.031000
   -0.029000    0.021000   -0.047000
    0.040000    0.016000   -0.048000
   -0.012000    0.018000   -0.046000
   -0.011000    0.008000    0.044000
   -0.010000    0.024000    0.078000
    0.006000    0.039000    0.057000
   -0.043000   -0.035000    0.058000
    0.080000    0.015000    0.029000
    0.005000    0.094000    0.089000
   -0.077000    0.006000    0.011000
   -0.001000    0.036000   -0.005000
    0.049000    0.015000   -0.022000
    0.026000    0.012000   -0.008000
    0.073000   -0.000000   -0.062000
    0.009000   -0.183000    0.214000
    0.036000   -0.005000    0.056000
vibration   34
    0.008000    0.012000   -0.005000
   -0.008000   -0.001000   -0.028000
   -0.181000   -0.225000   -0.011000
   -0.093000    0.058000    0.052000
   -0.071000    0.116000    0.192000
   -0.126000    0.082000    0.073000
   -0.223000    0.071000   -0.030000
    0.033000   -0.007000    0.113000
    0.103000   -0.010000    0.154000
    0.113000   -0.004000    0.151000
   -0.087000   -0.008000    0.188000
   -0.002000    0.034000   -0.102000
   -0.046000    0.145000   -0.085000
    0.045000   -0.044000   -0.197000
   -0.012000    0.088000   -0.166000
    0.011000   -0.020000   -0.005000
    0.024000   -0.020000   -0.020000
   -0.019000    0.003000    0.008000
   -0.017000    0.002000   -0.007000
   -0.025000    0.006000   -0.014000
   -0.005000    0.001000   -0.013000
   -0.001000    0.000000   -0.026000
    0.004000    0.005000    0.003000
    0.017000    0.015000    0.005000
    0.000000   -0.008000    0.013000
    0.007000   -0.009000    0.021000
   -0.012000   -0.017000    0.008000
   -0.009000   -0.001000    0.013000
   -0.009000    0.016000    0.020000
   -0.006000    0.029000    0.019000
   -0.008000   -0.012000    0.017000
   -0.011000   -0.024000    0.014000
   -0.003000   -0.014000    0.010000
   -0.004000   -0.027000    0.003000
   -0.003000    0.015000    0.015000
   -0.006000    0.027000    0.019000
   -0.002000    0.002000    0.006000
    0.043000   -0.020000   -0.019000
    0.024000   -0.008000   -0.013000
   -0.011000   -0.098000    0.025000
   -0.073000   -0.079000    0.134000
    0.018000   -0.170000   -0.029000
   -0.013000   -0.173000    0.036000
    0.023000    0.110000   -0.038000
    0.051000    0.178000   -0.066000
    0.127000    0.151000   -0.061000
   -0.111000    0.162000   -0.040000
   -0.112000    0.041000    0.057000
   -0.114000    0.214000    0.117000
   -0.158000    0.038000    0.075000
   -0.241000   -0.063000    0.071000
    0.052000   -0.060000   -0.041000
    0.095000   -0.113000   -0.065000
   -0.009000    0.018000    0.015000
   -0.010000   -0.031000    0.003000
    0.016000   -0.025000   -0.000000
    0.080000   -0.030000   -0.048000
    0.126000   -0.047000   -0.093000
    0.010000    0.003000   -0.022000
    0.013000   -0.003000    0.000000
vibration   35
   -0.005000    0.022000   -0.040000
   -0.006000   -0.005000   -0.075000
   -0.006000   -0.009000   -0.065000
    0.116000   -0.049000   -0.075000
    0.085000   -0.116000   -0.260000
    0.174000   -0.064000   -0.075000
    0.277000   -0.051000    0.003000
   -0.044000    0.029000   -0.126000
   -0.097000    0.043000   -0.178000
   -0.155000    0.036000   -0.164000
    0.089000    0.041000   -0.209000
    0.019000   -0.028000    0.099000
    0.084000   -0.141000    0.071000
   -0.024000    0.043000    0.184000
    0.033000   -0.062000    0.184000
   -0.020000    0.018000    0.004000
   -0.031000    0.013000    0.028000
    0.005000   -0.020000    0.011000
    0.008000   -0.003000    0.026000
    0.003000    0.015000    0.031000
    0.027000   -0.004000    0.023000
    0.030000    0.013000    0.018000
    0.033000   -0.023000    0.018000
    0.035000   -0.031000    0.013000
    0.028000   -0.010000    0.026000
    0.031000    0.003000    0.042000
    0.007000   -0.010000    0.021000
   -0.002000    0.011000    0.033000
   -0.028000   -0.016000    0.032000
   -0.036000   -0.046000    0.038000
   -0.034000   -0.005000    0.030000
   -0.039000   -0.013000    0.027000
   -0.024000    0.005000    0.021000
   -0.030000    0.014000    0.005000
   -0.001000   -0.017000    0.020000
    0.006000   -0.038000    0.008000
    0.002000   -0.004000    0.022000
    0.031000   -0.016000   -0.013000
    0.025000   -0.009000   -0.014000
   -0.009000   -0.092000    0.020000
   -0.068000   -0.073000    0.122000
    0.019000   -0.159000   -0.030000
   -0.012000   -0.164000    0.031000
    0.024000    0.100000   -0.031000
    0.056000    0.166000   -0.057000
    0.116000    0.136000   -0.052000
   -0.101000    0.149000   -0.027000
   -0.112000    0.041000    0.056000
   -0.111000    0.212000    0.129000
   -0.148000    0.034000    0.066000
   -0.254000   -0.058000    0.062000
   -0.077000    0.065000    0.055000
   -0.038000    0.033000    0.018000
   -0.002000   -0.018000    0.004000
    0.001000    0.019000    0.024000
    0.003000   -0.016000    0.010000
    0.080000   -0.030000   -0.050000
    0.098000   -0.035000   -0.070000
   -0.009000   -0.019000    0.026000
    0.013000   -0.002000   -0.009000
vibration   36
    0.011000    0.023000   -0.043000
   -0.000000   -0.000000   -0.115000
   -0.362000   -0.471000   -0.075000
   -0.002000    0.032000   -0.028000
   -0.005000    0.061000   -0.052000
    0.042000    0.050000    0.012000
   -0.020000    0.047000   -0.062000
   -0.015000    0.053000    0.002000
    0.068000    0.077000    0.002000
   -0.069000    0.077000    0.010000
   -0.035000    0.098000    0.012000
    0.039000    0.005000   -0.033000
    0.073000    0.014000   -0.052000
    0.074000   -0.031000   -0.071000
    0.046000    0.072000   -0.005000
   -0.018000   -0.022000   -0.013000
   -0.046000   -0.012000    0.020000
   -0.053000   -0.009000    0.030000
   -0.046000   -0.053000   -0.040000
   -0.060000   -0.099000   -0.088000
   -0.018000    0.042000    0.006000
   -0.009000    0.098000   -0.004000
    0.020000    0.015000    0.040000
    0.065000    0.054000    0.051000
    0.013000   -0.097000    0.023000
    0.031000   -0.154000    0.003000
   -0.015000   -0.031000    0.056000
    0.024000    0.030000    0.076000
   -0.009000   -0.012000    0.074000
   -0.025000   -0.037000    0.090000
   -0.022000   -0.025000    0.019000
   -0.073000   -0.061000   -0.001000
    0.024000    0.025000   -0.022000
    0.009000    0.054000   -0.066000
    0.071000    0.002000   -0.012000
    0.094000   -0.008000   -0.038000
    0.070000   -0.029000    0.022000
    0.039000   -0.015000    0.036000
   -0.006000    0.012000    0.037000
   -0.048000    0.095000   -0.023000
   -0.044000    0.097000   -0.115000
   -0.108000    0.189000    0.056000
   -0.048000    0.113000   -0.102000
   -0.009000   -0.034000   -0.053000
   -0.118000   -0.068000   -0.076000
    0.042000   -0.043000   -0.083000
    0.043000   -0.055000   -0.111000
    0.037000    0.000000   -0.082000
    0.035000   -0.055000   -0.161000
    0.010000   -0.077000   -0.119000
    0.120000    0.115000   -0.119000
   -0.032000   -0.022000    0.005000
    0.094000   -0.163000   -0.084000
   -0.093000    0.065000    0.078000
    0.007000    0.066000    0.073000
    0.063000   -0.117000   -0.017000
   -0.015000    0.017000    0.077000
    0.020000    0.012000    0.036000
   -0.008000   -0.075000    0.025000
    0.016000    0.011000    0.033000
vibration   37
    0.038000    0.058000   -0.001000
   -0.040000   -0.043000    0.005000
    0.298000    0.396000   -0.031000
   -0.003000   -0.020000    0.009000
   -0.001000   -0.032000    0.023000
   -0.026000   -0.038000   -0.024000
    0.004000   -0.036000    0.038000
    0.005000   -0.021000   -0.008000
   -0.036000   -0.039000    0.002000
    0.033000   -0.040000   -0.021000
    0.016000   -0.035000   -0.013000
   -0.017000    0.003000    0.016000
   -0.030000   -0.008000    0.023000
   -0.035000    0.024000    0.038000
   -0.020000   -0.029000    0.007000
    0.009000    0.019000   -0.000000
   -0.001000   -0.022000   -0.015000
   -0.010000   -0.008000   -0.023000
   -0.021000    0.097000    0.034000
   -0.025000    0.198000    0.099000
   -0.017000   -0.034000   -0.046000
   -0.014000   -0.073000   -0.072000
   -0.014000   -0.026000   -0.037000
   -0.008000   -0.046000   -0.051000
   -0.020000    0.085000    0.036000
   -0.040000    0.188000    0.097000
   -0.002000   -0.032000   -0.031000
   -0.003000   -0.061000    0.019000
   -0.032000    0.117000    0.053000
   -0.053000    0.281000    0.092000
   -0.038000   -0.058000    0.012000
   -0.043000   -0.084000    0.006000
   -0.030000   -0.070000    0.003000
   -0.034000   -0.110000   -0.022000
   -0.008000    0.115000    0.047000
   -0.002000    0.277000    0.071000
    0.004000   -0.055000    0.022000
    0.043000   -0.034000    0.035000
    0.020000    0.011000    0.048000
   -0.062000    0.060000   -0.005000
   -0.102000    0.077000   -0.057000
   -0.123000    0.138000    0.065000
   -0.065000    0.032000   -0.108000
    0.017000    0.001000   -0.070000
   -0.105000   -0.009000   -0.110000
    0.123000    0.004000   -0.117000
    0.025000   -0.002000   -0.139000
   -0.011000    0.026000   -0.067000
   -0.014000    0.064000   -0.130000
   -0.072000   -0.084000   -0.110000
    0.012000    0.118000   -0.112000
    0.017000    0.010000   -0.015000
   -0.084000    0.139000    0.033000
    0.021000   -0.048000   -0.056000
   -0.007000   -0.137000   -0.048000
    0.039000   -0.144000   -0.002000
    0.027000   -0.006000    0.070000
    0.059000   -0.019000    0.040000
   -0.029000   -0.029000    0.025000
    0.016000   -0.001000    0.026000
vibration   38
    0.254000    0.032000    0.009000
   -0.102000   -0.013000    0.048000
   -0.239000   -0.057000   -0.237000
    0.021000    0.011000   -0.049000
    0.007000    0.013000   -0.138000
    0.077000    0.027000   -0.006000
    0.066000    0.029000   -0.059000
   -0.048000    0.041000   -0.011000
    0.009000    0.066000   -0.023000
   -0.109000    0.065000   -0.004000
   -0.042000    0.077000   -0.016000
    0.047000    0.009000   -0.005000
    0.106000   -0.017000   -0.035000
    0.091000   -0.021000   -0.030000
    0.059000    0.098000    0.051000
   -0.041000   -0.015000   -0.006000
   -0.008000   -0.045000    0.004000
   -0.121000   -0.017000    0.074000
   -0.115000    0.013000   -0.077000
   -0.199000   -0.020000   -0.199000
   -0.023000    0.083000   -0.084000
   -0.007000    0.117000   -0.130000
    0.025000    0.036000   -0.067000
    0.106000    0.025000   -0.097000
   -0.023000   -0.056000    0.028000
    0.067000   -0.150000    0.071000
   -0.126000   -0.008000    0.080000
   -0.129000    0.012000   -0.086000
   -0.031000   -0.018000   -0.071000
    0.063000   -0.024000   -0.163000
    0.017000    0.005000    0.077000
    0.106000    0.030000    0.106000
   -0.039000   -0.022000    0.121000
   -0.022000   -0.035000    0.185000
   -0.138000   -0.046000    0.070000
   -0.231000   -0.106000    0.150000
   -0.134000    0.033000   -0.072000
   -0.002000    0.005000   -0.037000
   -0.036000   -0.012000   -0.020000
    0.053000   -0.007000    0.009000
    0.118000   -0.030000   -0.002000
    0.103000   -0.039000   -0.029000
    0.057000    0.051000    0.102000
   -0.039000   -0.006000    0.047000
    0.035000   -0.004000    0.074000
   -0.105000   -0.005000    0.077000
   -0.040000   -0.005000    0.087000
    0.024000   -0.039000    0.021000
    0.027000   -0.116000    0.039000
    0.078000    0.023000    0.037000
    0.053000   -0.054000    0.040000
   -0.040000   -0.022000    0.011000
   -0.020000   -0.035000   -0.007000
    0.031000   -0.058000    0.008000
   -0.095000   -0.005000   -0.007000
    0.002000    0.057000   -0.023000
   -0.043000    0.005000   -0.027000
    0.013000   -0.019000   -0.081000
   -0.028000   -0.053000    0.029000
   -0.025000    0.010000   -0.021000
vibration   39
   -0.012000   -0.007000    0.035000
    0.021000    0.003000    0.025000
   -0.514000   -0.710000    0.126000
    0.038000    0.003000   -0.015000
    0.026000   -0.006000   -0.091000
    0.083000    0.002000   -0.001000
    0.086000    0.007000    0.001000
   -0.027000    0.001000   -0.023000
   -0.055000    0.000000   -0.037000
   -0.048000   -0.002000   -0.037000
    0.012000   -0.003000   -0.048000
    0.002000    0.017000    0.015000
    0.019000    0.013000    0.006000
    0.007000    0.011000    0.007000
    0.005000    0.031000    0.033000
   -0.020000    0.006000    0.016000
    0.038000    0.006000    0.005000
    0.013000    0.005000   -0.024000
    0.010000    0.043000    0.006000
    0.014000    0.075000    0.033000
   -0.008000   -0.014000   -0.026000
   -0.013000   -0.046000   -0.023000
   -0.024000    0.005000   -0.031000
   -0.035000   -0.001000   -0.032000
   -0.020000    0.051000   -0.012000
   -0.030000    0.091000    0.006000
    0.000000    0.000000   -0.037000
   -0.006000   -0.033000   -0.029000
    0.010000    0.036000   -0.019000
    0.014000    0.107000   -0.016000
    0.016000   -0.005000   -0.017000
    0.027000    0.011000   -0.011000
    0.003000   -0.024000   -0.007000
    0.009000   -0.037000    0.009000
   -0.018000    0.037000    0.001000
   -0.027000    0.096000    0.022000
   -0.017000   -0.013000   -0.013000
    0.009000   -0.002000   -0.004000
   -0.002000    0.005000    0.005000
   -0.006000    0.005000    0.005000
   -0.008000    0.006000    0.006000
   -0.008000    0.006000    0.006000
   -0.006000    0.003000    0.002000
   -0.003000   -0.004000   -0.005000
   -0.018000   -0.009000   -0.008000
    0.002000   -0.006000   -0.009000
    0.006000   -0.007000   -0.013000
    0.004000    0.004000   -0.004000
    0.004000   -0.005000   -0.009000
    0.005000   -0.002000   -0.008000
    0.011000    0.014000   -0.008000
   -0.021000    0.023000    0.040000
    0.193000   -0.227000   -0.078000
    0.035000   -0.018000   -0.026000
   -0.006000   -0.044000   -0.029000
   -0.002000   -0.007000   -0.001000
   -0.002000    0.003000    0.005000
    0.027000   -0.011000   -0.019000
    0.035000    0.007000    0.018000
    0.004000   -0.006000    0.011000
vibration   40
    0.024000    0.010000    0.007000
   -0.008000   -0.009000    0.003000
   -0.054000   -0.067000    0.003000
   -0.017000   -0.016000   -0.016000
   -0.014000   -0.036000   -0.000000
   -0.045000   -0.021000   -0.034000
   -0.006000   -0.020000   -0.003000
   -0.001000   -0.006000    0.013000
    0.004000   -0.017000    0.035000
    0.036000   -0.015000    0.015000
   -0.036000   -0.007000    0.035000
    0.005000   -0.008000    0.015000
    0.024000   -0.050000    0.007000
   -0.004000    0.016000    0.046000
    0.009000   -0.017000    0.040000
   -0.006000    0.010000   -0.021000
   -0.009000    0.006000   -0.010000
   -0.002000    0.023000   -0.046000
   -0.017000    0.053000   -0.012000
    0.010000    0.081000    0.043000
   -0.067000   -0.010000   -0.037000
   -0.072000   -0.040000   -0.031000
   -0.064000    0.001000   -0.024000
   -0.059000   -0.000000   -0.027000
   -0.048000    0.045000   -0.012000
   -0.086000    0.090000   -0.030000
    0.026000   -0.006000   -0.041000
    0.063000   -0.024000    0.100000
   -0.014000   -0.034000    0.107000
   -0.075000   -0.086000    0.161000
   -0.045000    0.014000    0.029000
   -0.120000    0.028000    0.012000
    0.020000   -0.004000   -0.041000
   -0.000000   -0.021000   -0.124000
    0.108000   -0.001000   -0.009000
    0.161000   -0.018000   -0.065000
    0.103000    0.028000    0.065000
   -0.007000    0.014000    0.012000
   -0.074000   -0.119000   -0.046000
    0.117000    0.017000   -0.070000
    0.306000   -0.047000   -0.243000
    0.167000    0.071000   -0.058000
    0.127000    0.212000    0.078000
   -0.085000    0.081000    0.061000
    0.133000    0.200000    0.077000
   -0.078000    0.143000    0.093000
   -0.302000    0.167000    0.157000
   -0.039000   -0.160000    0.024000
   -0.037000   -0.216000    0.067000
    0.022000   -0.080000    0.050000
   -0.038000   -0.207000    0.051000
    0.002000    0.019000   -0.009000
    0.021000   -0.005000   -0.015000
   -0.023000    0.023000   -0.029000
    0.026000   -0.075000    0.008000
    0.033000    0.021000    0.032000
   -0.021000   -0.017000   -0.025000
   -0.060000    0.061000   -0.051000
   -0.008000   -0.056000    0.047000
   -0.040000    0.117000   -0.102000
vibration   41
   -0.005000    0.008000   -0.003000
    0.002000   -0.003000   -0.017000
   -0.073000   -0.112000    0.019000
    0.081000   -0.022000    0.171000
    0.092000   -0.061000    0.228000
    0.009000   -0.062000    0.092000
    0.089000   -0.055000    0.231000
    0.076000   -0.049000   -0.103000
   -0.158000   -0.073000   -0.186000
    0.020000   -0.082000   -0.173000
    0.307000   -0.126000   -0.244000
   -0.112000    0.081000    0.001000
   -0.282000    0.285000    0.079000
   -0.184000    0.058000   -0.067000
   -0.148000   -0.080000   -0.182000
    0.100000    0.053000    0.118000
   -0.010000   -0.031000   -0.030000
   -0.082000   -0.058000    0.009000
   -0.093000    0.019000   -0.012000
   -0.133000    0.069000   -0.030000
   -0.034000    0.019000   -0.036000
   -0.019000    0.060000   -0.076000
    0.020000   -0.025000    0.003000
    0.087000   -0.023000   -0.015000
   -0.008000   -0.024000    0.087000
    0.030000   -0.004000    0.151000
   -0.050000   -0.051000    0.062000
   -0.009000    0.018000    0.018000
    0.022000   -0.020000    0.017000
    0.035000   -0.043000    0.000000
    0.027000    0.001000    0.010000
   -0.000000   -0.004000    0.001000
    0.053000    0.016000   -0.015000
    0.050000    0.022000   -0.025000
    0.041000   -0.011000   -0.024000
    0.032000   -0.046000   -0.021000
    0.027000    0.014000   -0.014000
    0.021000    0.001000   -0.012000
   -0.022000   -0.011000   -0.001000
    0.015000    0.007000    0.002000
    0.044000   -0.003000   -0.022000
    0.033000    0.010000   -0.003000
    0.017000    0.036000    0.037000
   -0.026000    0.005000    0.004000
   -0.012000    0.016000    0.004000
   -0.021000    0.010000    0.005000
   -0.043000    0.012000    0.011000
    0.005000   -0.024000    0.002000
    0.006000   -0.061000    0.007000
    0.030000   -0.009000    0.001000
    0.020000   -0.016000    0.003000
    0.006000    0.013000    0.002000
    0.048000    0.019000   -0.095000
   -0.006000   -0.067000   -0.025000
   -0.020000    0.006000    0.040000
    0.033000   -0.006000   -0.021000
   -0.003000    0.004000   -0.003000
    0.042000   -0.006000   -0.055000
   -0.019000    0.086000   -0.141000
   -0.000000    0.015000    0.002000
vibration   42
    0.026000    0.004000    0.010000
   -0.009000   -0.007000    0.032000
   -0.051000   -0.052000    0.017000
   -0.017000   -0.003000   -0.024000
   -0.016000   -0.002000   -0.018000
   -0.019000   -0.008000   -0.032000
   -0.020000   -0.008000   -0.017000
   -0.002000   -0.003000    0.016000
    0.012000   -0.010000    0.035000
    0.034000   -0.008000    0.024000
   -0.041000   -0.005000    0.041000
    0.006000   -0.010000    0.009000
    0.024000   -0.050000    0.002000
    0.004000    0.010000    0.037000
    0.011000   -0.011000    0.031000
   -0.008000    0.006000   -0.023000
    0.009000    0.015000   -0.000000
   -0.018000   -0.052000   -0.055000
   -0.039000    0.087000    0.024000
   -0.040000    0.241000    0.127000
   -0.046000   -0.035000   -0.049000
   -0.045000   -0.033000   -0.053000
   -0.030000   -0.013000   -0.018000
   -0.020000    0.028000    0.003000
   -0.032000    0.067000    0.040000
   -0.037000    0.204000    0.137000
    0.001000   -0.097000   -0.057000
    0.027000    0.120000    0.071000
    0.001000   -0.123000    0.037000
   -0.029000   -0.420000    0.029000
   -0.014000    0.057000    0.037000
   -0.048000    0.013000    0.019000
    0.029000    0.034000   -0.007000
    0.019000   -0.051000   -0.071000
    0.070000   -0.097000   -0.022000
    0.094000   -0.383000   -0.099000
    0.051000    0.162000    0.046000
   -0.061000   -0.054000   -0.056000
    0.044000    0.087000    0.023000
   -0.054000   -0.014000    0.058000
   -0.160000    0.021000    0.193000
   -0.071000   -0.081000    0.025000
   -0.060000   -0.128000   -0.008000
    0.055000   -0.055000   -0.016000
   -0.062000   -0.131000   -0.018000
    0.010000   -0.111000   -0.028000
    0.214000   -0.117000   -0.052000
    0.029000    0.117000   -0.024000
    0.027000    0.155000   -0.060000
   -0.016000    0.054000   -0.046000
    0.033000    0.159000   -0.046000
    0.007000    0.014000   -0.002000
    0.021000   -0.007000    0.003000
   -0.011000    0.015000   -0.015000
    0.004000   -0.059000   -0.006000
   -0.004000    0.014000   -0.025000
   -0.018000   -0.029000   -0.007000
    0.063000   -0.136000   -0.010000
    0.014000   -0.009000    0.018000
   -0.072000   -0.054000   -0.055000
vibration   43
   -0.052000   -0.006000   -0.003000
    0.002000   -0.005000   -0.014000
    0.201000    0.229000    0.019000
   -0.004000    0.039000   -0.077000
   -0.025000    0.091000   -0.198000
    0.114000    0.097000    0.044000
    0.009000    0.091000   -0.156000
   -0.082000    0.024000    0.044000
    0.033000    0.060000    0.042000
   -0.117000    0.063000    0.084000
   -0.144000    0.061000    0.079000
    0.058000   -0.032000   -0.023000
    0.137000   -0.075000   -0.064000
    0.140000   -0.081000   -0.059000
    0.074000    0.117000    0.048000
   -0.074000   -0.063000   -0.015000
    0.093000    0.021000    0.058000
   -0.049000   -0.141000   -0.035000
   -0.062000    0.063000    0.031000
   -0.115000    0.260000    0.096000
    0.005000   -0.001000   -0.037000
    0.013000    0.077000   -0.039000
    0.032000   -0.036000   -0.030000
    0.065000    0.000000   -0.017000
   -0.003000    0.041000    0.089000
    0.039000    0.202000    0.274000
   -0.058000   -0.118000   -0.011000
   -0.038000    0.062000   -0.016000
    0.029000   -0.013000   -0.031000
    0.054000   -0.048000   -0.065000
    0.043000   -0.012000   -0.009000
    0.054000   -0.056000   -0.015000
    0.036000    0.036000    0.010000
    0.044000    0.053000    0.043000
   -0.015000   -0.030000   -0.025000
   -0.040000   -0.099000   -0.011000
   -0.024000    0.005000   -0.025000
    0.087000    0.019000    0.005000
   -0.058000   -0.042000    0.017000
    0.027000    0.033000    0.009000
    0.112000    0.004000   -0.088000
    0.059000    0.069000    0.019000
    0.031000    0.120000    0.082000
   -0.074000    0.028000   -0.010000
   -0.071000    0.072000   -0.034000
    0.008000    0.056000   -0.032000
   -0.160000    0.061000   -0.021000
    0.001000   -0.080000   -0.001000
    0.003000   -0.170000   -0.004000
    0.051000   -0.061000   -0.009000
    0.049000   -0.044000   -0.004000
    0.025000   -0.048000    0.052000
   -0.038000   -0.020000    0.151000
    0.045000   -0.037000    0.001000
   -0.038000    0.058000    0.010000
    0.041000   -0.044000   -0.021000
    0.038000    0.018000    0.006000
    0.153000    0.011000   -0.144000
    0.088000    0.116000   -0.010000
    0.054000    0.033000    0.053000
vibration   44
    0.020000   -0.002000    0.003000
    0.002000    0.006000    0.021000
   -0.087000   -0.093000   -0.006000
   -0.015000    0.030000    0.074000
    0.016000    0.081000    0.259000
   -0.084000    0.075000    0.111000
   -0.167000    0.059000   -0.046000
    0.133000    0.047000   -0.048000
    0.248000    0.113000   -0.105000
   -0.028000    0.111000   -0.032000
    0.172000    0.114000   -0.075000
   -0.024000   -0.105000   -0.058000
   -0.122000   -0.029000   -0.010000
   -0.112000   -0.068000   -0.041000
   -0.042000   -0.267000   -0.148000
    0.106000   -0.066000   -0.007000
   -0.113000    0.012000    0.028000
    0.063000   -0.040000   -0.029000
    0.071000    0.036000    0.050000
    0.080000    0.168000    0.148000
    0.047000   -0.057000    0.013000
    0.034000   -0.062000    0.058000
   -0.003000    0.011000   -0.007000
   -0.071000    0.074000    0.051000
    0.006000    0.061000   -0.032000
   -0.006000    0.189000    0.051000
    0.027000   -0.063000   -0.096000
   -0.011000    0.094000   -0.047000
    0.005000   -0.026000   -0.084000
    0.005000   -0.148000   -0.102000
    0.013000    0.018000   -0.034000
    0.082000   -0.033000   -0.025000
   -0.052000    0.021000    0.035000
   -0.035000   -0.018000    0.088000
   -0.085000   -0.052000    0.007000
   -0.090000   -0.190000   -0.015000
   -0.068000    0.052000    0.011000
    0.039000    0.005000    0.045000
    0.006000   -0.068000    0.035000
    0.001000    0.030000   -0.026000
    0.032000    0.023000   -0.148000
   -0.039000    0.133000    0.050000
    0.003000    0.078000   -0.069000
    0.005000    0.034000   -0.014000
    0.012000    0.088000   -0.042000
    0.114000    0.077000   -0.039000
   -0.114000    0.080000   -0.032000
   -0.035000   -0.073000   -0.010000
   -0.037000   -0.035000   -0.026000
   -0.065000   -0.119000   -0.025000
   -0.042000   -0.049000   -0.027000
   -0.121000    0.054000    0.051000
   -0.063000    0.020000   -0.031000
   -0.050000    0.046000    0.059000
    0.007000    0.039000   -0.057000
   -0.011000   -0.038000    0.015000
    0.026000    0.003000    0.056000
    0.033000    0.025000    0.024000
   -0.041000   -0.064000   -0.013000
    0.036000    0.022000    0.031000
vibration   45
    0.007000   -0.002000   -0.002000
    0.008000    0.004000    0.025000
    0.066000    0.087000    0.000000
    0.067000    0.017000    0.027000
    0.039000    0.035000   -0.137000
    0.187000    0.037000    0.099000
    0.136000    0.042000    0.019000
   -0.093000    0.004000   -0.012000
   -0.125000    0.020000   -0.054000
   -0.187000    0.014000   -0.036000
    0.007000    0.015000   -0.076000
    0.015000    0.056000   -0.019000
    0.031000    0.166000   -0.035000
    0.106000   -0.068000   -0.163000
    0.016000    0.207000   -0.032000
   -0.054000   -0.036000    0.084000
    0.023000   -0.044000    0.018000
    0.001000    0.005000    0.025000
    0.009000    0.010000   -0.018000
   -0.004000   -0.004000   -0.043000
   -0.005000    0.009000   -0.024000
   -0.011000   -0.020000   -0.014000
   -0.021000    0.026000   -0.031000
   -0.017000    0.023000   -0.033000
   -0.026000    0.003000   -0.016000
   -0.011000   -0.024000   -0.021000
   -0.011000    0.007000   -0.005000
    0.020000    0.033000   -0.000000
    0.029000   -0.017000   -0.018000
    0.010000   -0.086000   -0.009000
    0.020000    0.021000   -0.046000
    0.015000    0.003000   -0.051000
    0.001000    0.014000   -0.030000
    0.008000   -0.012000   -0.012000
   -0.006000   -0.013000   -0.027000
    0.015000   -0.066000   -0.058000
   -0.001000    0.032000    0.031000
   -0.063000   -0.004000    0.071000
    0.106000   -0.077000    0.004000
   -0.021000   -0.010000   -0.108000
   -0.077000    0.014000   -0.201000
   -0.162000    0.132000    0.030000
   -0.023000   -0.033000   -0.313000
    0.137000    0.025000    0.011000
    0.226000    0.065000    0.022000
    0.159000    0.070000    0.029000
    0.031000    0.068000    0.033000
   -0.074000   -0.027000   -0.001000
   -0.079000    0.204000    0.000000
   -0.204000   -0.101000    0.008000
   -0.193000   -0.094000   -0.005000
    0.032000   -0.104000    0.002000
   -0.036000   -0.041000    0.051000
    0.010000   -0.011000    0.034000
    0.004000   -0.007000   -0.033000
   -0.028000    0.003000    0.033000
   -0.064000    0.004000    0.115000
   -0.208000    0.057000    0.260000
    0.001000    0.025000   -0.016000
   -0.016000    0.007000   -0.022000
vibration   46
   -0.012000    0.005000    0.004000
    0.004000    0.000000   -0.004000
    0.020000    0.015000    0.008000
    0.040000   -0.036000    0.014000
    0.021000   -0.099000   -0.103000
    0.054000   -0.092000   -0.057000
    0.164000   -0.076000    0.140000
   -0.081000   -0.040000    0.001000
   -0.244000   -0.102000    0.025000
    0.009000   -0.105000   -0.046000
   -0.027000   -0.103000   -0.029000
   -0.011000    0.123000    0.041000
    0.015000    0.159000    0.025000
    0.044000    0.064000   -0.025000
   -0.009000    0.221000    0.051000
   -0.050000    0.068000    0.053000
   -0.005000   -0.043000   -0.043000
    0.034000    0.085000    0.038000
    0.051000   -0.020000    0.022000
    0.072000   -0.098000   -0.005000
    0.039000   -0.043000    0.019000
    0.037000   -0.129000   -0.005000
    0.002000    0.043000    0.032000
   -0.048000    0.055000    0.054000
    0.021000   -0.010000   -0.058000
    0.020000   -0.088000   -0.124000
    0.019000    0.028000   -0.026000
   -0.014000    0.087000   -0.018000
   -0.001000   -0.043000   -0.047000
    0.011000   -0.233000   -0.080000
    0.002000    0.040000   -0.005000
    0.043000   -0.010000   -0.003000
   -0.033000   -0.000000    0.025000
   -0.020000   -0.103000    0.038000
   -0.054000   -0.043000    0.005000
   -0.056000   -0.232000   -0.030000
   -0.047000    0.106000    0.023000
    0.075000   -0.021000   -0.010000
   -0.059000   -0.022000    0.077000
   -0.001000    0.058000    0.079000
    0.066000    0.037000   -0.003000
    0.038000    0.090000    0.084000
    0.002000    0.122000    0.151000
   -0.082000    0.017000   -0.039000
   -0.200000    0.056000   -0.105000
    0.087000    0.032000   -0.110000
   -0.144000    0.041000   -0.105000
    0.006000   -0.058000   -0.028000
    0.007000   -0.160000   -0.075000
    0.036000   -0.123000   -0.081000
    0.088000    0.070000   -0.073000
    0.085000   -0.073000   -0.085000
    0.038000   -0.016000   -0.068000
   -0.021000    0.035000    0.025000
   -0.001000   -0.055000   -0.054000
    0.009000   -0.034000    0.001000
    0.098000   -0.028000   -0.010000
    0.256000   -0.083000   -0.173000
   -0.043000   -0.048000    0.010000
    0.023000    0.015000    0.017000
vibration   47
   -0.003000   -0.002000   -0.003000
    0.003000   -0.004000    0.019000
   -0.121000   -0.175000    0.055000
   -0.074000   -0.053000   -0.080000
   -0.057000   -0.135000    0.023000
   -0.211000   -0.134000   -0.244000
   -0.044000   -0.125000    0.051000
    0.044000   -0.047000    0.040000
   -0.043000   -0.133000    0.145000
    0.317000   -0.125000    0.047000
   -0.106000   -0.130000    0.140000
   -0.018000    0.027000    0.078000
    0.017000   -0.167000    0.072000
   -0.091000    0.176000    0.266000
   -0.009000   -0.086000    0.146000
    0.010000    0.125000   -0.106000
    0.022000    0.046000   -0.055000
   -0.053000   -0.010000   -0.005000
   -0.068000   -0.019000    0.030000
   -0.074000   -0.005000    0.033000
    0.004000   -0.012000    0.022000
    0.027000    0.037000   -0.041000
    0.059000   -0.041000    0.065000
    0.083000   -0.033000    0.063000
    0.049000   -0.032000    0.065000
    0.066000   -0.026000    0.096000
   -0.017000   -0.031000    0.044000
   -0.023000    0.045000   -0.033000
    0.029000   -0.005000   -0.051000
    0.055000   -0.049000   -0.083000
    0.042000    0.010000   -0.035000
    0.060000   -0.014000   -0.035000
    0.012000    0.015000   -0.006000
    0.026000   -0.005000    0.039000
   -0.041000   -0.015000   -0.026000
   -0.057000   -0.074000   -0.021000
   -0.038000    0.027000   -0.015000
    0.001000    0.006000    0.041000
    0.051000   -0.063000    0.008000
   -0.004000    0.003000   -0.067000
   -0.012000    0.009000   -0.157000
   -0.088000    0.107000    0.026000
   -0.004000    0.017000   -0.181000
    0.067000    0.023000    0.006000
    0.127000    0.059000    0.008000
    0.103000    0.061000    0.013000
   -0.026000    0.059000    0.016000
   -0.044000   -0.045000    0.001000
   -0.046000    0.072000    0.001000
   -0.107000   -0.080000    0.007000
   -0.101000   -0.080000    0.001000
    0.054000    0.101000   -0.064000
    0.113000    0.040000   -0.091000
   -0.008000    0.005000   -0.054000
   -0.012000    0.008000    0.015000
   -0.006000   -0.014000    0.000000
   -0.041000    0.022000    0.087000
   -0.004000    0.009000    0.050000
    0.009000   -0.012000    0.020000
    0.018000    0.008000    0.018000
vibration   48
   -0.026000    0.013000    0.003000
    0.004000   -0.007000   -0.001000
    0.046000    0.020000    0.055000
   -0.026000    0.028000   -0.017000
   -0.014000    0.082000    0.054000
   -0.022000    0.079000    0.054000
   -0.116000    0.066000   -0.123000
    0.052000    0.031000   -0.002000
    0.186000    0.085000   -0.027000
   -0.033000    0.087000    0.037000
    0.016000    0.086000    0.018000
    0.013000   -0.100000   -0.032000
   -0.000000   -0.136000   -0.024000
   -0.024000   -0.056000    0.018000
    0.013000   -0.167000   -0.032000
    0.030000   -0.060000   -0.038000
    0.052000    0.009000    0.023000
   -0.045000    0.097000    0.085000
   -0.038000   -0.051000   -0.043000
   -0.052000   -0.297000   -0.223000
   -0.013000    0.048000   -0.002000
   -0.002000   -0.040000   -0.075000
    0.001000    0.019000   -0.005000
    0.038000   -0.106000   -0.092000
   -0.006000   -0.049000   -0.007000
    0.036000   -0.308000   -0.163000
   -0.038000    0.130000    0.103000
   -0.001000    0.000000    0.010000
    0.033000   -0.046000    0.004000
    0.039000   -0.165000   -0.014000
    0.023000    0.069000   -0.017000
   -0.008000    0.097000   -0.020000
    0.028000   -0.035000   -0.044000
    0.037000   -0.161000   -0.054000
    0.005000    0.015000   -0.032000
    0.018000   -0.083000   -0.063000
    0.001000    0.105000    0.038000
   -0.001000   -0.049000    0.002000
    0.009000   -0.040000    0.099000
   -0.026000    0.052000    0.056000
   -0.015000    0.053000   -0.036000
   -0.062000    0.138000    0.122000
   -0.026000    0.074000    0.011000
    0.005000    0.014000   -0.034000
   -0.112000    0.056000   -0.103000
    0.187000    0.034000   -0.107000
   -0.069000    0.043000   -0.103000
   -0.023000   -0.044000   -0.036000
   -0.026000   -0.015000   -0.105000
   -0.083000   -0.182000   -0.097000
    0.006000    0.079000   -0.098000
   -0.077000    0.069000    0.089000
   -0.016000   -0.000000    0.065000
    0.100000   -0.124000   -0.084000
   -0.020000   -0.118000   -0.032000
   -0.006000    0.025000    0.027000
    0.073000   -0.060000    0.025000
    0.067000   -0.077000    0.048000
    0.036000    0.071000   -0.004000
   -0.036000    0.007000   -0.042000
vibration   49
   -0.014000    0.006000    0.006000
    0.005000   -0.012000   -0.026000
    0.058000    0.044000    0.001000
    0.002000    0.004000    0.006000
    0.002000    0.011000    0.007000
    0.005000    0.014000    0.022000
   -0.007000    0.012000   -0.012000
    0.004000    0.005000   -0.003000
    0.020000    0.015000   -0.012000
   -0.021000    0.015000   -0.000000
    0.011000    0.015000   -0.008000
    0.001000   -0.011000   -0.007000
   -0.004000   -0.001000   -0.005000
   -0.000000   -0.016000   -0.014000
    0.000000   -0.012000   -0.011000
    0.003000   -0.013000    0.004000
    0.003000   -0.006000    0.002000
    0.010000    0.030000    0.015000
    0.016000   -0.005000   -0.000000
    0.021000   -0.051000   -0.026000
    0.008000   -0.005000    0.001000
    0.007000   -0.045000   -0.008000
   -0.006000    0.016000    0.000000
   -0.017000    0.004000   -0.005000
   -0.000000   -0.003000   -0.021000
   -0.000000   -0.047000   -0.056000
    0.001000    0.023000   -0.000000
   -0.013000   -0.001000    0.005000
   -0.019000   -0.014000    0.009000
   -0.007000   -0.044000   -0.005000
   -0.017000    0.011000    0.035000
   -0.014000    0.017000    0.037000
   -0.001000   -0.018000    0.016000
   -0.005000   -0.056000   -0.012000
    0.009000    0.001000    0.016000
   -0.003000   -0.039000    0.020000
    0.003000    0.028000   -0.006000
    0.022000    0.006000   -0.027000
    0.007000    0.003000   -0.046000
    0.007000   -0.022000   -0.051000
    0.002000   -0.021000   -0.036000
   -0.007000   -0.030000   -0.052000
    0.008000   -0.025000   -0.084000
    0.021000   -0.003000    0.020000
    0.098000   -0.015000    0.055000
   -0.057000   -0.004000    0.058000
    0.030000   -0.006000    0.055000
    0.004000    0.009000    0.016000
    0.007000    0.021000    0.045000
    0.029000    0.067000    0.042000
   -0.013000   -0.061000    0.049000
   -0.013000    0.003000    0.012000
    0.011000   -0.018000   -0.007000
    0.014000   -0.014000   -0.006000
   -0.006000   -0.030000   -0.005000
    0.022000   -0.023000   -0.030000
   -0.119000    0.075000    0.083000
    0.648000   -0.291000   -0.603000
   -0.002000    0.003000   -0.000000
    0.036000   -0.013000    0.004000
vibration   50
    0.019000   -0.010000   -0.002000
    0.009000    0.007000   -0.003000
   -0.013000    0.003000   -0.055000
    0.001000   -0.004000    0.002000
    0.000000   -0.012000   -0.005000
   -0.004000   -0.011000   -0.009000
    0.013000   -0.009000    0.017000
   -0.005000   -0.004000    0.002000
   -0.025000   -0.013000    0.007000
    0.012000   -0.013000   -0.003000
   -0.004000   -0.013000    0.001000
   -0.002000    0.014000    0.005000
   -0.001000    0.021000    0.004000
    0.003000    0.008000   -0.002000
   -0.002000    0.025000    0.005000
   -0.003000    0.010000    0.003000
   -0.018000    0.009000    0.002000
    0.018000   -0.103000   -0.069000
    0.012000   -0.045000   -0.035000
    0.020000    0.041000    0.031000
   -0.021000    0.091000    0.054000
   -0.037000    0.276000    0.177000
   -0.004000   -0.105000   -0.063000
    0.011000   -0.210000   -0.132000
   -0.014000    0.067000    0.046000
   -0.032000    0.135000    0.078000
    0.011000    0.034000    0.022000
    0.025000   -0.057000   -0.011000
    0.020000    0.019000   -0.005000
   -0.003000    0.139000    0.029000
    0.019000   -0.015000   -0.039000
    0.014000    0.035000   -0.031000
   -0.004000    0.010000   -0.018000
    0.000000    0.102000    0.028000
   -0.015000    0.006000   -0.010000
   -0.005000    0.143000    0.005000
   -0.003000   -0.048000    0.004000
   -0.047000   -0.042000   -0.004000
    0.015000   -0.032000    0.091000
   -0.025000    0.041000    0.061000
   -0.022000    0.043000    0.000000
   -0.056000    0.105000    0.111000
   -0.025000    0.051000    0.013000
    0.020000    0.005000   -0.020000
   -0.086000    0.040000   -0.080000
    0.178000    0.019000   -0.085000
   -0.041000    0.029000   -0.084000
   -0.017000   -0.036000   -0.023000
   -0.019000   -0.005000   -0.086000
   -0.064000   -0.162000   -0.082000
    0.010000    0.071000   -0.077000
    0.014000   -0.013000   -0.017000
    0.013000   -0.011000   -0.018000
   -0.050000    0.055000    0.042000
    0.018000    0.032000    0.023000
   -0.049000    0.152000    0.075000
    0.024000   -0.041000    0.033000
    0.487000   -0.306000   -0.341000
   -0.002000   -0.010000   -0.006000
   -0.029000   -0.015000   -0.082000
vibration   51
    0.001000    0.007000    0.016000
    0.004000   -0.002000   -0.012000
   -0.002000   -0.016000    0.006000
   -0.002000    0.001000   -0.001000
   -0.000000    0.002000    0.008000
   -0.006000    0.002000   -0.000000
   -0.009000    0.001000   -0.005000
    0.007000    0.002000   -0.002000
    0.015000    0.005000   -0.004000
    0.002000    0.005000   -0.000000
    0.006000    0.006000   -0.001000
   -0.000000   -0.006000   -0.001000
   -0.003000   -0.012000    0.000000
   -0.007000    0.001000    0.007000
   -0.000000   -0.018000   -0.001000
    0.004000   -0.002000   -0.003000
    0.011000   -0.010000   -0.007000
    0.001000    0.037000    0.018000
    0.006000   -0.009000   -0.010000
    0.010000   -0.078000   -0.051000
   -0.003000    0.012000    0.001000
   -0.004000   -0.025000   -0.009000
   -0.009000    0.007000   -0.011000
   -0.011000   -0.042000   -0.041000
   -0.005000    0.004000   -0.018000
   -0.007000   -0.073000   -0.083000
    0.000000    0.038000    0.012000
    0.003000    0.177000    0.056000
    0.011000    0.136000    0.056000
    0.003000    0.008000    0.052000
    0.015000   -0.219000   -0.049000
   -0.001000   -0.624000   -0.132000
   -0.001000    0.232000    0.030000
   -0.006000    0.531000    0.109000
   -0.012000   -0.146000   -0.051000
   -0.008000   -0.165000   -0.059000
   -0.008000   -0.113000   -0.022000
   -0.006000    0.002000    0.003000
   -0.004000    0.008000   -0.009000
    0.002000   -0.004000   -0.002000
    0.002000   -0.004000    0.014000
    0.010000   -0.019000   -0.014000
    0.002000   -0.006000    0.009000
   -0.006000   -0.002000    0.002000
   -0.000000   -0.008000    0.007000
   -0.023000   -0.006000    0.007000
    0.006000   -0.007000    0.006000
    0.005000    0.009000    0.001000
    0.005000   -0.001000    0.006000
    0.014000    0.022000    0.005000
    0.007000    0.002000    0.006000
   -0.012000    0.012000    0.008000
    0.011000   -0.012000   -0.008000
    0.027000   -0.027000   -0.019000
   -0.013000   -0.142000   -0.041000
   -0.014000    0.031000    0.028000
   -0.007000    0.004000   -0.004000
    0.045000   -0.020000   -0.051000
   -0.004000    0.002000    0.005000
    0.001000    0.002000   -0.008000
vibration   52
    0.008000   -0.011000   -0.014000
    0.007000    0.004000    0.012000
    0.020000    0.031000   -0.011000
   -0.003000    0.001000   -0.004000
   -0.003000    0.003000   -0.002000
   -0.004000    0.004000   -0.001000
   -0.007000    0.003000   -0.010000
    0.002000    0.001000    0.000000
    0.009000    0.003000    0.000000
    0.002000    0.003000    0.003000
   -0.002000    0.003000    0.003000
    0.001000   -0.005000   -0.001000
    0.001000   -0.012000   -0.001000
   -0.003000    0.001000    0.006000
    0.001000   -0.010000    0.002000
    0.001000   -0.001000   -0.004000
    0.009000   -0.008000   -0.001000
   -0.028000    0.083000    0.065000
   -0.034000    0.114000    0.051000
   -0.052000    0.131000    0.042000
    0.002000   -0.152000   -0.117000
    0.023000   -0.358000   -0.266000
   -0.002000    0.158000    0.099000
    0.007000    0.439000    0.269000
    0.004000   -0.125000   -0.040000
    0.009000   -0.053000    0.029000
   -0.001000   -0.135000   -0.051000
    0.018000   -0.054000    0.005000
    0.012000    0.031000    0.019000
    0.001000    0.177000    0.048000
    0.005000   -0.031000   -0.025000
   -0.014000    0.017000   -0.021000
   -0.001000    0.018000   -0.016000
   -0.003000    0.142000    0.016000
    0.003000    0.002000   -0.011000
    0.014000    0.168000    0.009000
    0.010000   -0.079000    0.002000
   -0.046000   -0.026000   -0.001000
    0.012000   -0.018000    0.058000
   -0.016000    0.025000    0.042000
   -0.017000    0.027000    0.010000
   -0.035000    0.061000    0.071000
   -0.016000    0.027000    0.012000
    0.017000    0.001000   -0.010000
   -0.051000    0.022000   -0.047000
    0.113000    0.008000   -0.051000
   -0.017000    0.015000   -0.050000
   -0.010000   -0.020000   -0.013000
   -0.012000    0.003000   -0.053000
   -0.043000   -0.102000   -0.051000
    0.005000    0.047000   -0.048000
   -0.004000    0.008000    0.007000
   -0.001000    0.007000    0.006000
    0.033000   -0.040000   -0.022000
    0.004000    0.129000    0.038000
   -0.034000    0.133000    0.064000
    0.014000   -0.032000    0.011000
    0.278000   -0.191000   -0.194000
    0.002000    0.001000    0.001000
   -0.026000   -0.010000   -0.064000
vibration   53
   -0.007000    0.020000   -0.207000
    0.020000    0.028000    0.563000
   -0.185000   -0.229000    0.559000
    0.013000    0.005000    0.015000
    0.006000    0.028000   -0.021000
    0.047000    0.028000    0.059000
    0.016000    0.027000   -0.021000
   -0.028000    0.003000    0.004000
   -0.003000    0.020000   -0.012000
   -0.077000    0.019000    0.005000
   -0.010000    0.021000   -0.009000
    0.007000   -0.018000   -0.014000
    0.012000    0.012000   -0.019000
    0.030000   -0.052000   -0.053000
    0.008000    0.020000   -0.015000
   -0.013000   -0.035000    0.023000
   -0.021000   -0.005000    0.023000
   -0.047000    0.009000    0.013000
   -0.059000   -0.046000    0.026000
   -0.068000   -0.071000   -0.003000
    0.027000    0.005000    0.045000
    0.050000    0.058000   -0.013000
    0.057000   -0.041000    0.038000
    0.035000   -0.087000    0.017000
    0.055000    0.007000    0.003000
    0.055000   -0.018000   -0.013000
   -0.015000    0.031000    0.009000
    0.041000    0.010000    0.020000
   -0.036000    0.018000    0.033000
   -0.060000    0.001000    0.059000
   -0.049000   -0.026000    0.026000
   -0.052000   -0.057000    0.020000
   -0.029000    0.011000    0.012000
   -0.048000    0.043000   -0.046000
    0.053000   -0.010000    0.031000
    0.082000    0.001000    0.004000
    0.048000   -0.027000    0.021000
   -0.000000    0.017000    0.028000
   -0.018000    0.009000   -0.010000
    0.003000   -0.002000    0.003000
    0.006000   -0.003000    0.009000
    0.044000   -0.018000   -0.022000
    0.005000   -0.000000    0.032000
   -0.026000    0.002000   -0.001000
   -0.027000    0.001000   -0.001000
   -0.028000    0.001000   -0.001000
   -0.024000    0.001000   -0.003000
    0.007000    0.004000    0.003000
    0.009000   -0.031000    0.012000
    0.038000    0.031000    0.007000
    0.023000   -0.002000    0.011000
   -0.003000   -0.013000    0.010000
   -0.005000    0.022000    0.021000
   -0.023000    0.014000   -0.022000
    0.002000   -0.002000   -0.076000
   -0.016000   -0.035000   -0.011000
    0.016000    0.015000   -0.007000
    0.217000   -0.068000   -0.200000
    0.001000    0.002000   -0.015000
    0.039000   -0.008000    0.011000
vibration   54
    0.004000    0.005000   -0.001000
    0.010000   -0.001000   -0.014000
    0.024000   -0.004000    0.030000
    0.001000    0.002000   -0.000000
   -0.001000    0.011000   -0.013000
    0.016000    0.011000    0.017000
   -0.001000    0.010000   -0.014000
   -0.009000   -0.000000    0.003000
    0.001000    0.004000    0.000000
   -0.017000    0.005000    0.007000
   -0.010000    0.004000    0.004000
    0.003000   -0.009000   -0.004000
    0.006000   -0.009000   -0.006000
    0.008000   -0.014000   -0.008000
    0.004000   -0.000000   -0.001000
   -0.005000   -0.009000    0.003000
    0.016000    0.008000    0.006000
    0.026000    0.031000   -0.026000
   -0.004000    0.084000   -0.133000
    0.072000   -0.015000   -0.098000
   -0.209000    0.055000   -0.110000
   -0.208000    0.002000   -0.132000
   -0.055000   -0.036000    0.061000
    0.219000   -0.030000   -0.014000
   -0.077000   -0.119000    0.191000
   -0.131000   -0.153000    0.096000
    0.150000   -0.034000    0.129000
    0.205000    0.050000   -0.058000
    0.027000    0.026000   -0.171000
   -0.113000   -0.067000   -0.049000
   -0.003000    0.044000   -0.185000
    0.204000   -0.010000   -0.139000
   -0.224000   -0.010000    0.051000
   -0.194000   -0.088000    0.134000
   -0.066000   -0.025000    0.103000
    0.079000   -0.085000   -0.060000
    0.003000   -0.009000    0.153000
   -0.038000    0.023000    0.087000
   -0.037000    0.043000   -0.061000
    0.013000   -0.018000   -0.026000
    0.027000   -0.026000    0.052000
    0.077000   -0.104000   -0.103000
    0.014000   -0.025000    0.059000
   -0.062000    0.001000    0.000000
   -0.034000   -0.022000    0.024000
   -0.142000   -0.019000    0.025000
   -0.011000   -0.020000    0.024000
    0.023000    0.052000    0.003000
    0.026000   -0.015000    0.034000
    0.086000    0.137000    0.028000
    0.041000    0.012000    0.033000
    0.008000    0.005000    0.015000
    0.029000   -0.021000    0.010000
   -0.006000   -0.024000   -0.031000
    0.227000    0.007000   -0.013000
   -0.093000   -0.117000    0.088000
    0.022000    0.005000   -0.026000
    0.158000   -0.031000   -0.175000
    0.018000    0.016000   -0.001000
    0.048000   -0.000000   -0.007000
vibration   55
    0.037000    0.007000   -0.004000
    0.004000   -0.002000   -0.015000
   -0.004000    0.019000   -0.084000
    0.005000   -0.000000    0.010000
    0.004000    0.002000    0.006000
    0.009000    0.002000    0.015000
    0.004000    0.002000    0.007000
   -0.004000    0.000000    0.000000
   -0.001000    0.005000   -0.006000
   -0.021000    0.004000   -0.001000
    0.006000    0.005000   -0.007000
    0.001000   -0.003000   -0.002000
   -0.001000    0.010000   -0.002000
    0.005000   -0.014000   -0.015000
    0.000000    0.004000   -0.007000
   -0.001000   -0.007000    0.007000
   -0.002000    0.002000   -0.007000
   -0.050000   -0.014000    0.001000
   -0.062000   -0.042000    0.066000
   -0.096000   -0.002000    0.049000
    0.067000   -0.026000    0.045000
    0.085000    0.014000   -0.003000
    0.040000    0.001000    0.004000
   -0.069000   -0.015000    0.026000
    0.054000    0.054000   -0.068000
    0.084000    0.042000   -0.044000
   -0.060000    0.016000   -0.050000
    0.009000   -0.031000    0.140000
    0.215000   -0.055000    0.170000
    0.119000   -0.092000    0.257000
    0.133000    0.075000   -0.177000
   -0.074000    0.108000   -0.227000
    0.044000   -0.003000   -0.148000
    0.120000   -0.105000    0.097000
   -0.195000    0.057000   -0.152000
   -0.135000    0.069000   -0.209000
   -0.115000   -0.034000    0.157000
   -0.045000   -0.003000    0.110000
   -0.046000    0.066000   -0.089000
    0.018000   -0.028000   -0.043000
    0.028000   -0.036000    0.079000
    0.103000   -0.155000   -0.153000
    0.019000   -0.047000    0.067000
   -0.080000   -0.001000    0.001000
   -0.033000   -0.042000    0.043000
   -0.218000   -0.035000    0.044000
    0.010000   -0.037000    0.044000
    0.034000    0.092000   -0.000000
    0.038000    0.015000    0.038000
    0.109000    0.199000    0.033000
    0.053000    0.038000    0.038000
   -0.006000   -0.003000   -0.005000
   -0.006000   -0.003000   -0.005000
    0.001000    0.013000   -0.012000
   -0.082000    0.018000   -0.012000
   -0.089000   -0.136000    0.157000
    0.003000   -0.015000   -0.027000
    0.167000   -0.060000   -0.205000
   -0.005000   -0.006000    0.003000
    0.029000    0.012000   -0.032000
vibration   56
    0.019000   -0.004000    0.035000
    0.001000   -0.005000   -0.045000
    0.043000    0.041000   -0.031000
    0.063000    0.003000    0.110000
    0.051000    0.053000    0.033000
    0.162000    0.056000    0.223000
    0.057000    0.050000    0.033000
   -0.087000    0.000000    0.014000
   -0.020000    0.064000   -0.061000
   -0.290000    0.058000    0.010000
    0.017000    0.069000   -0.057000
    0.021000   -0.075000   -0.042000
    0.012000    0.066000   -0.047000
    0.088000   -0.199000   -0.192000
    0.016000    0.030000   -0.083000
   -0.027000   -0.111000    0.087000
    0.013000    0.094000   -0.043000
   -0.108000    0.107000   -0.204000
   -0.237000   -0.047000    0.059000
   -0.123000   -0.089000    0.178000
   -0.094000   -0.052000    0.059000
   -0.003000    0.105000   -0.200000
    0.111000   -0.120000    0.228000
    0.043000   -0.126000    0.243000
    0.208000    0.043000   -0.065000
    0.052000    0.109000   -0.209000
    0.102000    0.069000   -0.073000
    0.002000    0.003000   -0.033000
   -0.024000    0.020000   -0.047000
    0.002000    0.011000   -0.071000
   -0.008000   -0.008000    0.006000
    0.043000   -0.025000    0.017000
   -0.023000    0.000000    0.028000
   -0.025000    0.008000    0.023000
   -0.006000   -0.010000    0.020000
   -0.019000   -0.013000    0.032000
   -0.005000    0.007000   -0.028000
    0.012000   -0.007000   -0.027000
    0.008000   -0.009000    0.013000
   -0.003000    0.003000    0.007000
   -0.008000    0.006000   -0.010000
   -0.018000    0.023000    0.024000
   -0.003000    0.004000   -0.013000
    0.016000   -0.001000    0.000000
    0.011000    0.004000   -0.004000
    0.031000    0.003000   -0.004000
    0.006000    0.003000   -0.004000
   -0.005000   -0.012000   -0.000000
   -0.006000    0.003000   -0.006000
   -0.018000   -0.030000   -0.006000
   -0.010000   -0.003000   -0.007000
   -0.017000   -0.014000   -0.012000
   -0.047000   -0.030000    0.062000
   -0.051000    0.102000   -0.222000
    0.029000   -0.013000    0.037000
    0.018000    0.033000   -0.013000
   -0.011000    0.001000    0.007000
   -0.025000   -0.000000    0.027000
    0.026000   -0.016000    0.048000
   -0.014000    0.001000    0.000000
vibration   57
   -0.005000    0.010000   -0.050000
   -0.002000   -0.000000    0.053000
    0.016000    0.004000    0.093000
    0.025000   -0.001000    0.046000
    0.023000    0.009000    0.035000
    0.042000    0.010000    0.069000
    0.024000    0.008000    0.033000
   -0.038000   -0.002000    0.008000
   -0.022000    0.015000   -0.012000
   -0.095000    0.013000    0.006000
   -0.010000    0.018000   -0.011000
    0.009000   -0.036000   -0.017000
    0.007000    0.001000   -0.019000
    0.025000   -0.067000   -0.056000
    0.008000   -0.011000   -0.029000
   -0.006000   -0.028000    0.022000
   -0.003000    0.043000   -0.032000
    0.152000    0.023000   -0.114000
    0.196000    0.111000   -0.113000
    0.357000    0.096000    0.075000
   -0.145000   -0.006000   -0.070000
   -0.184000   -0.075000    0.049000
   -0.055000   -0.020000    0.084000
    0.165000    0.024000    0.048000
   -0.052000   -0.098000    0.134000
   -0.119000   -0.144000    0.013000
    0.129000    0.007000    0.090000
   -0.115000   -0.017000    0.070000
    0.055000   -0.048000    0.155000
    0.117000    0.013000    0.104000
    0.056000   -0.008000    0.069000
   -0.144000    0.023000    0.022000
    0.124000    0.006000   -0.041000
    0.167000   -0.021000    0.116000
   -0.215000    0.026000   -0.145000
   -0.374000   -0.006000    0.007000
   -0.153000    0.029000   -0.101000
    0.070000   -0.006000   -0.093000
    0.011000   -0.015000    0.019000
   -0.006000    0.008000    0.018000
   -0.012000    0.011000   -0.017000
   -0.029000    0.043000    0.049000
   -0.006000    0.013000   -0.015000
    0.031000   -0.001000    0.001000
    0.031000    0.005000   -0.003000
    0.052000    0.008000   -0.003000
    0.016000    0.006000   -0.003000
   -0.011000   -0.034000    0.002000
   -0.012000   -0.020000    0.000000
   -0.025000   -0.050000   -0.001000
   -0.019000   -0.032000   -0.002000
   -0.004000    0.011000   -0.027000
   -0.049000    0.045000    0.020000
    0.004000    0.049000   -0.060000
    0.005000   -0.061000    0.171000
    0.016000    0.022000   -0.059000
   -0.023000    0.028000    0.007000
   -0.085000    0.052000    0.068000
   -0.000000   -0.025000    0.029000
   -0.016000   -0.002000    0.038000
vibration   58
   -0.020000   -0.001000   -0.012000
    0.005000    0.004000    0.010000
    0.012000   -0.032000    0.113000
   -0.008000    0.000000   -0.013000
   -0.008000   -0.001000   -0.015000
   -0.009000   -0.001000   -0.016000
   -0.007000   -0.001000   -0.012000
    0.010000    0.000000   -0.002000
    0.004000   -0.005000    0.004000
    0.025000   -0.004000   -0.002000
    0.003000   -0.006000    0.002000
   -0.003000    0.011000    0.006000
   -0.001000    0.007000    0.006000
   -0.002000    0.014000    0.010000
   -0.003000    0.013000    0.008000
    0.001000    0.004000   -0.003000
   -0.046000    0.023000    0.043000
   -0.014000    0.017000    0.028000
   -0.016000   -0.011000    0.008000
   -0.027000   -0.124000   -0.081000
    0.014000    0.026000    0.021000
    0.024000   -0.076000   -0.052000
    0.005000   -0.003000   -0.012000
    0.000000   -0.099000   -0.069000
   -0.002000    0.022000    0.007000
    0.001000   -0.000000   -0.005000
   -0.002000   -0.037000   -0.024000
    0.043000    0.032000    0.024000
    0.045000   -0.039000   -0.004000
   -0.020000    0.248000    0.093000
    0.019000   -0.029000   -0.072000
    0.067000    0.393000    0.024000
   -0.105000   -0.050000    0.035000
   -0.092000    0.364000    0.223000
   -0.075000   -0.060000    0.016000
   -0.046000    0.304000    0.049000
   -0.012000    0.024000    0.067000
    0.286000   -0.187000   -0.167000
    0.002000    0.013000   -0.019000
    0.011000   -0.018000   -0.032000
   -0.006000   -0.013000   -0.009000
   -0.001000   -0.039000   -0.041000
    0.011000   -0.033000   -0.054000
   -0.014000    0.001000   -0.003000
    0.031000   -0.037000    0.036000
   -0.125000   -0.020000    0.035000
    0.052000   -0.024000    0.046000
    0.022000    0.063000   -0.004000
    0.020000    0.108000   -0.013000
   -0.011000    0.042000   -0.007000
    0.001000    0.075000   -0.017000
    0.018000   -0.020000   -0.001000
   -0.057000    0.059000    0.043000
   -0.006000   -0.020000    0.003000
    0.014000    0.009000   -0.032000
    0.175000    0.080000    0.087000
   -0.117000   -0.066000    0.064000
   -0.212000    0.009000    0.121000
    0.011000   -0.004000   -0.017000
   -0.115000    0.094000   -0.006000
vibration   59
    0.008000    0.004000    0.003000
    0.005000   -0.001000   -0.009000
   -0.047000   -0.083000    0.031000
   -0.012000    0.000000   -0.019000
   -0.014000   -0.000000   -0.035000
   -0.003000    0.002000   -0.015000
   -0.005000    0.004000   -0.023000
    0.005000    0.001000   -0.000000
   -0.015000   -0.015000    0.018000
    0.049000   -0.014000   -0.002000
   -0.014000   -0.021000    0.012000
   -0.004000    0.014000    0.008000
    0.003000    0.015000    0.005000
    0.009000    0.009000    0.006000
   -0.003000    0.035000    0.012000
   -0.002000    0.006000   -0.003000
   -0.173000    0.138000    0.143000
    0.009000   -0.110000   -0.053000
   -0.003000    0.061000    0.043000
    0.006000   -0.142000   -0.081000
    0.014000    0.002000    0.013000
    0.041000   -0.404000   -0.227000
   -0.007000    0.074000    0.039000
    0.009000   -0.356000   -0.229000
    0.000000    0.032000    0.002000
    0.032000   -0.358000   -0.272000
    0.002000    0.026000    0.008000
    0.001000   -0.028000   -0.004000
   -0.001000    0.035000    0.009000
    0.017000   -0.218000   -0.034000
   -0.003000    0.032000    0.008000
    0.006000   -0.271000   -0.048000
   -0.004000    0.020000    0.005000
    0.005000   -0.252000   -0.049000
   -0.005000    0.032000    0.007000
    0.001000   -0.140000   -0.031000
    0.001000   -0.042000   -0.014000
   -0.001000    0.000000   -0.005000
    0.001000   -0.001000    0.002000
   -0.002000    0.002000    0.005000
   -0.002000    0.003000    0.005000
   -0.003000    0.003000    0.006000
   -0.002000    0.002000    0.003000
    0.005000   -0.000000    0.000000
    0.005000   -0.000000   -0.000000
    0.007000   -0.000000   -0.001000
    0.005000   -0.000000   -0.001000
   -0.001000   -0.003000    0.000000
   -0.001000   -0.002000   -0.002000
   -0.003000   -0.008000   -0.002000
   -0.002000   -0.001000   -0.001000
    0.076000   -0.051000   -0.012000
   -0.057000    0.083000    0.076000
   -0.032000   -0.065000   -0.026000
    0.005000    0.008000    0.004000
    0.004000    0.014000    0.003000
   -0.005000   -0.001000   -0.004000
    0.004000   -0.007000   -0.010000
    0.059000   -0.015000   -0.057000
   -0.003000    0.000000   -0.003000
vibration   60
   -0.006000   -0.001000   -0.006000
   -0.000000    0.002000    0.006000
    0.013000    0.013000    0.020000
   -0.001000   -0.000000   -0.002000
   -0.001000    0.001000   -0.000000
   -0.002000   -0.000000   -0.003000
   -0.003000   -0.000000   -0.003000
    0.004000   -0.000000   -0.001000
    0.008000    0.002000   -0.003000
   -0.001000    0.002000   -0.000000
    0.006000    0.003000   -0.002000
   -0.001000    0.002000    0.001000
   -0.002000   -0.001000    0.002000
   -0.004000    0.005000    0.004000
   -0.000000   -0.004000    0.001000
    0.001000    0.000000   -0.001000
    0.034000   -0.035000   -0.022000
   -0.005000    0.007000    0.009000
   -0.004000   -0.019000   -0.008000
   -0.018000    0.126000    0.070000
    0.000000   -0.019000   -0.012000
   -0.013000    0.173000    0.104000
   -0.002000   -0.014000   -0.015000
   -0.024000    0.172000    0.105000
    0.001000   -0.016000   -0.015000
    0.003000    0.104000    0.081000
   -0.005000    0.023000    0.012000
    0.008000   -0.121000   -0.020000
    0.009000    0.077000    0.008000
    0.000000   -0.260000   -0.023000
    0.010000    0.036000   -0.011000
    0.048000   -0.533000   -0.110000
   -0.020000    0.074000    0.026000
    0.008000   -0.505000   -0.062000
   -0.021000    0.042000    0.015000
    0.008000   -0.424000   -0.103000
   -0.001000   -0.008000    0.012000
    0.069000   -0.047000   -0.039000
    0.001000    0.003000   -0.004000
    0.002000   -0.004000   -0.007000
   -0.002000   -0.002000    0.000000
   -0.001000   -0.009000   -0.009000
    0.002000   -0.008000   -0.012000
   -0.002000    0.000000   -0.001000
    0.009000   -0.010000    0.009000
   -0.029000   -0.005000    0.008000
    0.015000   -0.006000    0.011000
    0.006000    0.016000   -0.001000
    0.005000    0.030000   -0.005000
   -0.005000    0.007000   -0.003000
    0.000000    0.022000   -0.006000
   -0.014000    0.007000    0.008000
    0.007000   -0.010000   -0.008000
   -0.001000    0.011000    0.012000
    0.003000    0.024000    0.012000
    0.046000    0.030000    0.029000
   -0.031000   -0.021000    0.013000
   -0.053000   -0.004000    0.026000
   -0.012000    0.006000    0.008000
   -0.030000    0.025000   -0.005000
vibration   61
   -0.003000   -0.003000   -0.002000
   -0.005000   -0.000000    0.011000
    0.038000    0.073000   -0.034000
    0.004000   -0.000000    0.005000
    0.006000   -0.001000    0.017000
   -0.004000   -0.003000   -0.001000
   -0.001000   -0.004000    0.009000
    0.005000   -0.000000   -0.001000
    0.018000    0.010000   -0.012000
   -0.019000    0.008000   -0.000000
    0.016000    0.013000   -0.008000
    0.001000   -0.002000   -0.002000
   -0.004000   -0.006000    0.001000
   -0.010000    0.006000    0.004000
    0.000000   -0.020000   -0.003000
    0.002000   -0.001000   -0.000000
    0.133000   -0.111000   -0.103000
   -0.000000    0.001000   -0.016000
   -0.009000    0.029000    0.019000
    0.028000   -0.353000   -0.187000
   -0.010000    0.070000    0.039000
    0.030000   -0.429000   -0.280000
    0.004000    0.023000    0.028000
    0.056000   -0.476000   -0.293000
   -0.001000    0.068000    0.049000
    0.027000   -0.238000   -0.161000
    0.005000   -0.112000   -0.066000
   -0.001000    0.012000    0.007000
    0.003000    0.009000    0.009000
    0.013000   -0.152000   -0.017000
   -0.003000    0.029000    0.007000
   -0.003000   -0.125000   -0.022000
   -0.002000   -0.005000    0.001000
    0.003000   -0.123000   -0.017000
   -0.009000    0.024000    0.003000
   -0.012000   -0.006000   -0.001000
   -0.003000   -0.053000   -0.015000
    0.009000   -0.003000   -0.012000
    0.001000   -0.001000    0.001000
   -0.002000    0.002000    0.005000
   -0.003000    0.003000    0.004000
   -0.004000    0.004000    0.006000
   -0.002000    0.002000    0.003000
    0.007000   -0.000000   -0.000000
    0.008000   -0.001000    0.001000
    0.005000   -0.000000    0.001000
    0.008000   -0.001000    0.001000
   -0.001000   -0.004000   -0.000000
   -0.002000   -0.002000   -0.001000
   -0.004000   -0.007000   -0.000000
   -0.003000   -0.003000   -0.001000
   -0.057000    0.032000    0.015000
    0.063000   -0.086000   -0.066000
   -0.004000    0.062000    0.045000
    0.005000    0.036000    0.006000
    0.007000    0.019000    0.003000
   -0.007000    0.000000   -0.003000
   -0.018000    0.005000    0.007000
   -0.045000    0.018000    0.036000
   -0.005000    0.002000    0.000000
vibration   62
    0.002000   -0.000000   -0.002000
   -0.001000    0.002000    0.011000
    0.026000    0.058000   -0.040000
   -0.022000   -0.001000   -0.039000
   -0.023000    0.008000   -0.046000
   -0.014000    0.003000   -0.032000
   -0.026000    0.004000   -0.052000
    0.035000    0.000000   -0.007000
    0.044000    0.002000   -0.006000
    0.044000    0.001000   -0.003000
    0.028000    0.000000   -0.002000
   -0.008000    0.028000    0.014000
   -0.008000    0.008000    0.016000
   -0.019000    0.045000    0.035000
   -0.007000    0.013000    0.023000
    0.002000    0.005000   -0.006000
    0.099000   -0.125000   -0.032000
    0.002000   -0.195000   -0.112000
   -0.029000    0.047000    0.032000
   -0.052000    0.445000    0.268000
   -0.005000   -0.108000   -0.067000
   -0.009000    0.095000    0.018000
   -0.005000    0.080000    0.061000
   -0.039000    0.111000    0.089000
    0.030000   -0.043000   -0.080000
    0.023000   -0.266000   -0.275000
   -0.001000    0.218000    0.105000
    0.016000    0.159000    0.027000
    0.002000   -0.040000   -0.020000
   -0.002000   -0.330000   -0.047000
    0.000000    0.079000   -0.002000
    0.031000    0.035000   -0.002000
   -0.023000   -0.086000   -0.005000
   -0.024000    0.014000    0.024000
   -0.000000    0.037000    0.027000
   -0.006000    0.338000    0.088000
    0.009000   -0.152000   -0.038000
    0.036000   -0.022000   -0.019000
    0.001000    0.001000   -0.001000
    0.001000   -0.002000   -0.003000
   -0.000000   -0.001000   -0.001000
   -0.001000   -0.004000   -0.004000
    0.001000   -0.003000   -0.005000
   -0.002000    0.000000   -0.000000
    0.003000   -0.004000    0.004000
   -0.013000   -0.002000    0.004000
    0.005000   -0.002000    0.005000
    0.002000    0.006000   -0.000000
    0.002000    0.012000   -0.001000
   -0.002000    0.004000   -0.001000
    0.000000    0.008000   -0.002000
   -0.024000    0.010000    0.058000
    0.085000   -0.083000   -0.028000
   -0.069000    0.025000    0.067000
    0.008000   -0.065000   -0.008000
    0.016000    0.035000    0.015000
   -0.013000   -0.006000    0.006000
   -0.027000    0.005000    0.015000
   -0.028000    0.040000   -0.002000
   -0.012000    0.011000    0.000000
vibration   63
   -0.003000   -0.001000    0.004000
    0.002000    0.000000   -0.006000
   -0.017000   -0.045000    0.042000
    0.011000    0.001000    0.018000
    0.011000   -0.005000    0.023000
    0.005000   -0.002000    0.014000
    0.013000   -0.003000    0.026000
   -0.017000    0.000000    0.004000
   -0.024000   -0.002000    0.004000
   -0.019000   -0.002000    0.001000
   -0.014000   -0.001000    0.001000
    0.004000   -0.013000   -0.007000
    0.004000   -0.003000   -0.007000
    0.009000   -0.022000   -0.017000
    0.003000   -0.004000   -0.011000
   -0.001000   -0.002000    0.002000
   -0.063000    0.072000    0.026000
   -0.006000    0.132000    0.082000
    0.010000   -0.048000   -0.034000
    0.011000   -0.097000   -0.066000
   -0.011000    0.036000    0.018000
   -0.026000    0.173000    0.119000
    0.001000   -0.069000   -0.049000
    0.002000    0.155000    0.089000
   -0.015000    0.006000    0.032000
    0.000000    0.253000    0.245000
    0.005000   -0.098000   -0.044000
    0.008000    0.202000    0.044000
    0.004000   -0.041000    0.010000
   -0.026000   -0.591000   -0.028000
   -0.003000    0.134000    0.028000
    0.001000   -0.214000   -0.037000
    0.008000   -0.088000   -0.014000
    0.014000   -0.227000   -0.036000
   -0.008000    0.087000    0.021000
   -0.031000    0.297000    0.082000
    0.001000   -0.255000   -0.073000
    0.011000   -0.002000   -0.016000
    0.001000   -0.001000    0.002000
   -0.004000    0.005000    0.010000
   -0.005000    0.006000    0.010000
   -0.005000    0.007000    0.012000
   -0.004000    0.005000    0.009000
    0.012000   -0.000000   -0.000000
    0.013000   -0.001000    0.000000
    0.012000   -0.000000   -0.000000
    0.013000   -0.000000   -0.000000
   -0.003000   -0.010000    0.000000
   -0.003000   -0.009000   -0.000000
   -0.004000   -0.013000   -0.001000
   -0.004000   -0.009000   -0.001000
    0.016000   -0.009000   -0.032000
   -0.061000    0.059000    0.027000
    0.047000   -0.026000   -0.040000
    0.003000   -0.012000   -0.030000
   -0.005000    0.051000    0.011000
   -0.010000    0.005000   -0.006000
    0.001000    0.000000   -0.016000
    0.018000   -0.024000   -0.001000
   -0.004000    0.001000    0.001000
vibration   64
    0.008000    0.003000    0.001000
    0.004000    0.001000    0.002000
    0.004000    0.020000   -0.041000
   -0.079000   -0.013000   -0.128000
   -0.089000    0.015000   -0.180000
   -0.043000    0.011000   -0.089000
   -0.090000    0.014000   -0.183000
    0.144000   -0.006000   -0.027000
    0.179000    0.007000   -0.035000
    0.136000    0.003000   -0.024000
    0.151000    0.002000   -0.029000
   -0.040000    0.122000    0.075000
   -0.035000    0.138000    0.074000
   -0.032000    0.118000    0.066000
   -0.040000    0.156000    0.086000
   -0.007000   -0.018000    0.007000
   -0.008000   -0.094000    0.096000
   -0.021000    0.060000    0.025000
   -0.076000   -0.016000   -0.020000
   -0.058000   -0.089000   -0.039000
   -0.083000    0.023000   -0.010000
   -0.057000    0.103000   -0.079000
    0.011000   -0.057000    0.027000
   -0.024000    0.035000    0.091000
    0.066000    0.056000   -0.071000
   -0.041000    0.231000   -0.075000
    0.082000   -0.008000   -0.065000
    0.069000   -0.032000    0.047000
    0.057000   -0.015000    0.100000
   -0.037000    0.026000    0.202000
    0.004000   -0.005000   -0.032000
   -0.047000    0.028000   -0.037000
   -0.059000    0.002000    0.012000
   -0.036000   -0.016000    0.097000
   -0.075000   -0.004000   -0.005000
   -0.069000   -0.042000   -0.024000
   -0.022000    0.013000    0.001000
    0.010000    0.075000   -0.126000
   -0.006000    0.003000   -0.013000
   -0.047000    0.070000    0.120000
   -0.051000    0.074000    0.128000
   -0.044000    0.069000    0.122000
   -0.049000    0.075000    0.140000
    0.148000    0.000000   -0.010000
    0.187000   -0.003000    0.004000
    0.135000    0.001000    0.001000
    0.161000   -0.002000    0.001000
   -0.052000   -0.137000   -0.005000
   -0.052000   -0.182000    0.021000
   -0.028000   -0.102000    0.012000
   -0.056000   -0.185000    0.019000
   -0.012000   -0.091000    0.092000
   -0.021000   -0.073000    0.085000
   -0.018000   -0.057000    0.050000
    0.057000    0.010000   -0.004000
   -0.040000   -0.025000   -0.082000
   -0.047000    0.087000   -0.089000
   -0.072000    0.106000   -0.076000
    0.003000    0.034000   -0.038000
    0.011000   -0.026000    0.048000
vibration   65
   -0.001000    0.002000   -0.006000
    0.006000    0.002000    0.004000
   -0.006000   -0.001000   -0.023000
   -0.073000   -0.016000   -0.114000
   -0.085000    0.013000   -0.170000
   -0.031000    0.011000   -0.068000
   -0.088000    0.012000   -0.171000
    0.152000   -0.012000   -0.025000
    0.211000    0.022000   -0.059000
    0.083000    0.014000   -0.024000
    0.193000    0.021000   -0.050000
   -0.043000    0.124000    0.083000
   -0.041000    0.182000    0.081000
   -0.022000    0.089000    0.034000
   -0.045000    0.186000    0.082000
   -0.013000   -0.040000    0.021000
   -0.003000   -0.047000    0.065000
    0.020000    0.065000   -0.015000
    0.001000    0.015000   -0.039000
    0.071000   -0.112000   -0.032000
   -0.091000    0.024000   -0.009000
   -0.074000    0.022000   -0.071000
    0.013000   -0.060000    0.055000
    0.039000   -0.011000    0.077000
    0.052000    0.026000   -0.024000
   -0.036000    0.157000   -0.034000
    0.062000   -0.016000   -0.048000
   -0.058000    0.016000   -0.033000
   -0.054000   -0.000000   -0.039000
    0.028000    0.009000   -0.120000
   -0.012000   -0.009000    0.077000
   -0.034000   -0.028000    0.067000
    0.087000    0.006000   -0.017000
    0.074000   -0.007000   -0.071000
   -0.003000    0.013000   -0.038000
   -0.074000   -0.008000    0.032000
   -0.021000    0.008000   -0.046000
   -0.031000   -0.046000    0.091000
    0.016000   -0.016000    0.037000
    0.057000   -0.084000   -0.131000
    0.062000   -0.086000   -0.185000
    0.028000   -0.041000   -0.099000
    0.059000   -0.078000   -0.188000
   -0.166000   -0.004000    0.017000
   -0.236000    0.020000   -0.019000
   -0.091000    0.009000   -0.014000
   -0.219000    0.014000   -0.020000
    0.053000    0.131000    0.010000
    0.053000    0.183000   -0.020000
    0.021000    0.084000   -0.011000
    0.059000    0.186000   -0.018000
   -0.037000   -0.103000    0.056000
   -0.124000   -0.039000    0.129000
    0.003000   -0.021000    0.013000
   -0.002000   -0.002000    0.025000
    0.011000    0.028000    0.031000
    0.074000   -0.051000    0.102000
    0.092000   -0.090000    0.120000
    0.009000    0.019000   -0.007000
   -0.006000   -0.002000   -0.030000
vibration   66
    0.010000    0.003000    0.002000
   -0.007000   -0.000000    0.009000
    0.061000    0.151000   -0.140000
    0.013000    0.009000    0.018000
    0.011000    0.026000   -0.009000
    0.060000    0.014000    0.042000
    0.040000    0.025000    0.005000
   -0.110000    0.023000    0.010000
   -0.198000   -0.050000    0.095000
    0.083000   -0.036000    0.017000
   -0.220000   -0.064000    0.082000
    0.031000   -0.077000   -0.064000
    0.040000   -0.194000   -0.063000
    0.005000   -0.005000    0.037000
    0.037000   -0.159000   -0.036000
    0.017000    0.057000   -0.025000
   -0.035000   -0.097000    0.066000
   -0.001000    0.029000    0.028000
   -0.004000    0.014000   -0.008000
    0.026000   -0.146000   -0.075000
   -0.040000    0.014000    0.011000
   -0.031000   -0.032000   -0.039000
   -0.003000   -0.036000    0.008000
   -0.047000    0.050000    0.072000
    0.036000    0.026000   -0.060000
   -0.041000    0.211000   -0.017000
    0.060000   -0.004000   -0.033000
    0.017000   -0.002000    0.005000
    0.003000   -0.009000    0.028000
   -0.016000    0.006000    0.049000
   -0.005000   -0.003000    0.019000
   -0.032000   -0.004000    0.012000
    0.005000    0.002000    0.001000
    0.009000   -0.018000    0.013000
   -0.032000    0.005000   -0.014000
   -0.058000   -0.018000    0.008000
   -0.014000    0.004000   -0.026000
   -0.001000    0.002000   -0.029000
    0.014000   -0.012000    0.027000
    0.021000   -0.032000   -0.041000
    0.021000   -0.031000   -0.089000
   -0.009000    0.011000   -0.006000
    0.022000   -0.022000   -0.082000
   -0.053000   -0.004000    0.011000
   -0.094000    0.015000   -0.015000
    0.008000    0.009000   -0.012000
   -0.094000    0.011000   -0.018000
    0.014000    0.028000    0.005000
    0.013000    0.043000   -0.000000
    0.001000    0.013000    0.001000
    0.015000    0.044000   -0.002000
    0.125000    0.108000    0.117000
    0.573000   -0.211000   -0.285000
   -0.126000   -0.088000    0.040000
    0.032000    0.003000    0.006000
   -0.017000    0.016000   -0.025000
    0.034000    0.020000    0.035000
    0.003000    0.008000    0.091000
   -0.026000    0.030000   -0.105000
   -0.008000   -0.021000    0.008000
vibration   67
   -0.003000    0.002000   -0.006000
   -0.006000    0.002000    0.008000
    0.072000    0.104000   -0.006000
   -0.018000   -0.007000   -0.020000
   -0.026000    0.018000   -0.068000
    0.035000    0.011000    0.023000
   -0.009000    0.018000   -0.060000
    0.010000   -0.000000   -0.002000
    0.013000   -0.004000    0.006000
    0.025000   -0.003000    0.000000
   -0.002000   -0.007000    0.006000
   -0.005000    0.008000    0.009000
    0.001000    0.018000    0.005000
    0.010000   -0.007000   -0.005000
   -0.004000    0.027000    0.012000
   -0.005000   -0.010000    0.009000
   -0.014000   -0.020000    0.025000
    0.023000    0.019000   -0.027000
    0.051000    0.043000   -0.010000
    0.123000   -0.194000   -0.080000
   -0.025000    0.015000    0.015000
   -0.021000   -0.106000   -0.036000
    0.007000   -0.039000    0.027000
    0.015000    0.054000    0.083000
    0.018000   -0.027000   -0.015000
   -0.023000    0.188000    0.109000
    0.003000    0.012000   -0.003000
   -0.080000    0.050000   -0.035000
   -0.061000   -0.020000   -0.102000
    0.039000    0.184000   -0.183000
    0.001000   -0.017000    0.046000
    0.032000    0.064000    0.068000
    0.080000    0.016000   -0.013000
    0.070000   -0.063000   -0.080000
    0.013000    0.034000   -0.021000
   -0.012000   -0.142000   -0.024000
   -0.009000   -0.023000    0.013000
   -0.005000   -0.039000    0.199000
   -0.042000    0.030000   -0.081000
   -0.054000    0.080000    0.083000
   -0.045000    0.072000    0.255000
    0.042000   -0.076000   -0.043000
   -0.056000    0.046000    0.235000
    0.120000    0.015000   -0.035000
    0.245000   -0.056000    0.050000
   -0.096000   -0.034000    0.042000
    0.262000   -0.038000    0.065000
   -0.017000   -0.024000   -0.013000
   -0.019000   -0.034000   -0.021000
   -0.018000   -0.023000   -0.014000
   -0.028000   -0.035000   -0.013000
    0.025000    0.016000    0.049000
    0.283000   -0.201000   -0.152000
   -0.057000   -0.015000   -0.012000
   -0.041000   -0.018000    0.013000
    0.107000   -0.032000    0.108000
   -0.103000   -0.148000   -0.088000
   -0.073000   -0.060000   -0.226000
   -0.002000    0.007000   -0.031000
    0.034000    0.102000   -0.049000
vibration   68
   -0.001000   -0.000000   -0.001000
   -0.002000    0.000000    0.002000
    0.021000    0.039000   -0.020000
   -0.005000   -0.002000   -0.005000
   -0.007000    0.005000   -0.020000
    0.012000    0.003000    0.007000
   -0.001000    0.006000   -0.016000
    0.001000    0.001000   -0.001000
   -0.002000   -0.003000    0.005000
    0.011000   -0.002000   -0.000000
   -0.006000   -0.004000    0.004000
   -0.001000    0.001000    0.001000
    0.001000    0.001000    0.000000
    0.003000   -0.003000   -0.001000
   -0.000000    0.005000    0.003000
   -0.001000   -0.001000    0.002000
   -0.012000   -0.006000    0.011000
    0.003000    0.034000    0.017000
    0.010000   -0.033000   -0.030000
    0.002000    0.200000    0.114000
   -0.011000   -0.018000   -0.015000
   -0.022000    0.141000    0.080000
    0.001000    0.002000    0.015000
    0.016000   -0.069000   -0.032000
    0.001000    0.041000    0.029000
    0.033000   -0.203000   -0.131000
    0.004000   -0.029000   -0.021000
   -0.016000   -0.074000   -0.022000
   -0.015000    0.103000    0.002000
    0.016000   -0.539000   -0.101000
   -0.002000    0.038000    0.017000
    0.007000   -0.250000   -0.037000
    0.023000   -0.047000   -0.011000
    0.011000    0.310000    0.058000
    0.003000   -0.100000   -0.029000
   -0.038000    0.538000    0.134000
   -0.008000    0.079000    0.024000
   -0.005000   -0.003000    0.030000
   -0.006000    0.005000   -0.012000
   -0.007000    0.011000    0.010000
   -0.005000    0.009000    0.033000
    0.007000   -0.011000   -0.008000
   -0.007000    0.007000    0.032000
    0.015000    0.002000   -0.005000
    0.033000   -0.007000    0.007000
   -0.015000   -0.004000    0.006000
    0.034000   -0.005000    0.009000
   -0.003000   -0.003000   -0.002000
   -0.003000   -0.007000   -0.001000
   -0.001000    0.000000   -0.001000
   -0.004000   -0.007000   -0.001000
    0.009000    0.006000    0.015000
    0.102000   -0.070000   -0.060000
   -0.001000   -0.009000   -0.004000
   -0.002000    0.029000    0.004000
    0.016000   -0.025000    0.007000
   -0.010000   -0.019000   -0.010000
   -0.010000   -0.006000   -0.025000
   -0.001000   -0.002000   -0.011000
    0.006000    0.013000   -0.005000
vibration   69
    0.003000    0.001000   -0.005000
   -0.000000    0.001000   -0.004000
   -0.016000   -0.054000    0.074000
    0.003000    0.001000    0.002000
    0.005000   -0.002000    0.015000
   -0.011000   -0.000000   -0.004000
   -0.003000   -0.004000    0.008000
    0.001000   -0.002000    0.001000
    0.008000    0.005000   -0.007000
   -0.017000    0.004000    0.001000
    0.011000    0.007000   -0.006000
    0.000000    0.001000    0.000000
   -0.002000    0.002000    0.002000
   -0.004000    0.004000    0.002000
   -0.000000   -0.002000   -0.001000
    0.001000   -0.001000   -0.001000
    0.019000    0.003000   -0.014000
    0.003000   -0.055000   -0.038000
   -0.002000    0.075000    0.055000
    0.044000   -0.461000   -0.241000
    0.005000    0.037000    0.037000
    0.018000   -0.293000   -0.129000
   -0.013000   -0.022000   -0.041000
   -0.065000    0.203000    0.110000
    0.003000   -0.072000   -0.063000
   -0.015000    0.438000    0.319000
   -0.007000    0.048000    0.035000
    0.002000   -0.031000   -0.001000
    0.001000    0.044000   -0.006000
   -0.029000   -0.261000   -0.017000
    0.016000    0.031000   -0.023000
    0.049000   -0.137000   -0.047000
   -0.004000   -0.025000    0.003000
   -0.002000    0.128000    0.059000
    0.006000   -0.049000    0.002000
   -0.005000    0.257000    0.071000
    0.003000    0.035000    0.008000
   -0.005000    0.005000   -0.008000
    0.001000   -0.000000    0.002000
    0.001000   -0.002000   -0.001000
    0.001000   -0.002000   -0.008000
   -0.001000    0.004000    0.003000
    0.001000   -0.001000   -0.007000
   -0.003000   -0.001000    0.001000
   -0.007000    0.003000   -0.002000
    0.005000    0.002000   -0.002000
   -0.008000    0.002000   -0.003000
   -0.001000   -0.002000   -0.000000
   -0.001000   -0.006000    0.003000
    0.003000    0.004000    0.002000
    0.000000   -0.006000    0.003000
   -0.007000   -0.007000   -0.011000
   -0.130000    0.098000    0.086000
   -0.021000    0.010000    0.003000
   -0.004000   -0.023000    0.047000
   -0.002000   -0.010000   -0.011000
    0.007000    0.010000    0.003000
    0.009000    0.004000    0.007000
    0.000000    0.007000    0.010000
   -0.000000   -0.007000    0.003000
vibration   70
   -0.005000    0.000000    0.004000
    0.004000   -0.008000    0.035000
    0.074000    0.273000   -0.397000
   -0.018000   -0.010000   -0.009000
   -0.027000   -0.001000   -0.067000
    0.043000   -0.005000    0.020000
    0.006000    0.010000   -0.035000
    0.048000   -0.010000   -0.005000
    0.086000    0.013000   -0.027000
   -0.008000    0.008000   -0.007000
    0.074000    0.015000   -0.022000
   -0.020000    0.024000    0.038000
   -0.006000    0.119000    0.025000
    0.034000   -0.058000   -0.062000
   -0.021000    0.114000    0.021000
   -0.024000   -0.039000    0.024000
   -0.025000    0.074000   -0.014000
    0.000000   -0.009000   -0.021000
    0.015000    0.013000    0.014000
    0.021000   -0.066000   -0.033000
    0.031000    0.001000    0.011000
    0.028000   -0.051000    0.007000
    0.004000    0.002000   -0.009000
    0.022000    0.039000    0.010000
   -0.025000   -0.041000    0.029000
    0.012000    0.013000    0.124000
   -0.029000    0.010000    0.022000
    0.004000   -0.005000    0.006000
    0.012000   -0.000000    0.014000
   -0.008000   -0.015000    0.032000
   -0.001000    0.005000   -0.013000
   -0.007000   -0.011000   -0.018000
   -0.011000   -0.000000   -0.001000
   -0.012000    0.002000   -0.006000
    0.018000   -0.004000    0.010000
    0.040000    0.016000   -0.009000
    0.005000   -0.003000    0.012000
    0.018000   -0.000000   -0.039000
    0.005000   -0.002000    0.007000
    0.004000   -0.007000   -0.006000
    0.004000   -0.006000   -0.024000
   -0.008000    0.009000    0.008000
    0.004000   -0.001000   -0.018000
   -0.009000   -0.001000    0.003000
   -0.019000    0.005000   -0.004000
    0.009000    0.004000   -0.003000
   -0.021000    0.003000   -0.005000
    0.000000   -0.001000   -0.000000
    0.000000   -0.004000    0.006000
    0.000000    0.006000    0.004000
   -0.000000   -0.007000    0.004000
   -0.042000   -0.001000   -0.016000
    0.484000   -0.515000   -0.362000
    0.012000    0.026000   -0.041000
   -0.015000    0.005000   -0.034000
   -0.022000    0.004000   -0.006000
    0.008000    0.021000    0.010000
   -0.020000    0.025000    0.045000
    0.026000   -0.024000    0.014000
   -0.009000   -0.010000    0.009000
vibration   71
   -0.013000    0.006000    0.006000
    0.055000   -0.028000    0.045000
   -0.279000   -0.033000   -0.863000
    0.013000    0.007000    0.009000
    0.018000   -0.006000    0.046000
   -0.026000   -0.003000   -0.019000
    0.002000   -0.009000    0.033000
   -0.018000    0.004000    0.001000
   -0.034000   -0.005000    0.010000
    0.004000   -0.003000    0.001000
   -0.027000   -0.005000    0.008000
    0.008000   -0.009000   -0.016000
    0.002000   -0.049000   -0.010000
   -0.016000    0.027000    0.027000
    0.009000   -0.048000   -0.009000
    0.009000    0.019000   -0.013000
    0.007000   -0.011000    0.001000
    0.009000   -0.006000   -0.001000
    0.008000    0.015000   -0.012000
    0.027000   -0.027000   -0.017000
   -0.028000    0.006000   -0.010000
   -0.019000    0.002000   -0.041000
    0.014000   -0.020000    0.031000
    0.047000   -0.004000    0.032000
    0.012000   -0.009000    0.003000
   -0.002000    0.027000    0.016000
    0.001000    0.012000   -0.004000
   -0.003000   -0.004000   -0.009000
   -0.010000    0.003000    0.002000
   -0.002000   -0.014000   -0.007000
   -0.012000   -0.003000    0.021000
   -0.035000   -0.017000    0.012000
    0.024000    0.003000   -0.013000
    0.015000    0.011000   -0.047000
    0.015000   -0.001000   -0.007000
    0.019000    0.018000   -0.006000
   -0.005000    0.002000    0.013000
    0.033000   -0.016000   -0.008000
   -0.003000    0.003000   -0.009000
   -0.004000    0.007000    0.005000
   -0.002000    0.006000    0.022000
    0.002000   -0.008000   -0.006000
   -0.005000    0.003000    0.020000
    0.007000    0.002000   -0.004000
    0.022000   -0.006000    0.006000
   -0.017000   -0.002000    0.005000
    0.021000   -0.003000    0.008000
   -0.002000   -0.004000   -0.002000
   -0.002000   -0.008000    0.003000
    0.004000    0.006000    0.002000
   -0.004000   -0.011000    0.002000
    0.010000   -0.007000   -0.005000
   -0.228000    0.194000    0.190000
    0.005000   -0.014000    0.016000
   -0.009000    0.013000   -0.057000
   -0.030000   -0.007000    0.016000
   -0.009000   -0.003000    0.004000
   -0.002000    0.005000   -0.014000
   -0.005000    0.008000    0.001000
   -0.001000    0.010000    0.006000
vibration   72
    0.006000   -0.015000    0.026000
   -0.035000    0.021000   -0.048000
    0.171000   -0.018000    0.606000
    0.022000    0.018000    0.023000
    0.032000   -0.036000    0.080000
   -0.047000   -0.029000   -0.065000
    0.035000   -0.026000    0.102000
   -0.019000    0.013000   -0.003000
   -0.065000   -0.016000    0.025000
    0.053000   -0.014000   -0.010000
   -0.045000   -0.021000    0.015000
    0.009000   -0.017000   -0.021000
    0.008000   -0.048000   -0.018000
   -0.008000    0.011000    0.013000
    0.010000   -0.052000   -0.017000
    0.006000    0.036000   -0.021000
   -0.019000    0.007000    0.010000
    0.032000   -0.077000   -0.001000
   -0.012000    0.052000   -0.024000
    0.012000   -0.110000   -0.094000
   -0.089000    0.032000   -0.042000
   -0.043000    0.012000   -0.212000
    0.067000   -0.068000    0.107000
    0.217000    0.018000    0.120000
    0.031000   -0.063000    0.028000
    0.011000    0.104000    0.147000
   -0.023000    0.079000    0.007000
    0.028000   -0.023000   -0.036000
   -0.016000   -0.005000    0.081000
   -0.024000   -0.040000    0.094000
   -0.071000   -0.021000    0.132000
   -0.230000   -0.071000    0.084000
    0.072000    0.013000   -0.041000
    0.040000    0.029000   -0.153000
   -0.015000   -0.003000   -0.058000
   -0.041000    0.069000   -0.016000
   -0.031000    0.009000    0.029000
    0.040000   -0.018000   -0.025000
   -0.001000    0.003000   -0.008000
   -0.002000    0.004000    0.006000
   -0.006000    0.006000    0.011000
    0.000000   -0.001000    0.002000
   -0.003000    0.002000    0.006000
    0.003000    0.002000   -0.004000
    0.020000   -0.004000    0.005000
   -0.021000   -0.001000    0.006000
    0.012000   -0.002000    0.008000
   -0.002000   -0.003000   -0.003000
   -0.002000   -0.007000    0.006000
    0.003000    0.010000    0.003000
   -0.006000   -0.016000    0.003000
   -0.034000   -0.020000   -0.028000
    0.056000   -0.094000   -0.120000
    0.088000    0.023000    0.085000
    0.012000    0.103000   -0.337000
   -0.057000   -0.004000    0.036000
   -0.007000    0.001000    0.008000
   -0.010000    0.011000    0.004000
   -0.000000   -0.019000    0.011000
   -0.006000    0.007000    0.008000
vibration   73
   -0.032000    0.002000   -0.017000
    0.003000   -0.001000    0.027000
    0.045000    0.153000   -0.201000
    0.054000    0.059000    0.055000
    0.079000   -0.113000    0.195000
   -0.136000   -0.089000   -0.211000
    0.110000   -0.073000    0.297000
   -0.020000    0.041000   -0.017000
   -0.149000   -0.046000    0.067000
    0.196000   -0.042000   -0.038000
   -0.096000   -0.064000    0.037000
    0.016000   -0.035000   -0.047000
    0.028000   -0.113000   -0.050000
   -0.010000    0.022000    0.026000
    0.021000   -0.091000   -0.026000
    0.002000    0.090000   -0.054000
   -0.057000    0.036000    0.045000
    0.018000   -0.066000    0.047000
   -0.100000   -0.011000    0.009000
   -0.153000    0.015000   -0.024000
   -0.119000    0.027000   -0.053000
   -0.090000    0.049000   -0.168000
   -0.008000    0.008000   -0.004000
   -0.017000   -0.011000   -0.020000
    0.075000    0.054000   -0.099000
   -0.007000    0.149000   -0.141000
    0.045000    0.015000   -0.012000
   -0.002000    0.001000    0.016000
    0.011000    0.002000   -0.010000
    0.008000   -0.011000   -0.010000
    0.020000    0.003000   -0.026000
    0.072000    0.024000   -0.008000
   -0.035000   -0.013000    0.030000
   -0.014000    0.002000    0.118000
   -0.046000    0.003000   -0.004000
   -0.087000   -0.028000    0.027000
    0.007000    0.010000   -0.037000
   -0.056000    0.025000    0.061000
    0.000000   -0.012000    0.018000
    0.003000   -0.009000   -0.008000
    0.009000   -0.011000   -0.019000
    0.001000    0.000000   -0.001000
    0.004000   -0.003000   -0.008000
    0.001000   -0.003000    0.008000
   -0.026000    0.005000   -0.007000
    0.039000   -0.003000   -0.009000
   -0.010000    0.001000   -0.011000
    0.012000    0.019000    0.014000
    0.010000    0.056000   -0.034000
   -0.030000   -0.061000   -0.020000
    0.011000    0.083000   -0.024000
   -0.107000   -0.082000   -0.068000
    0.141000   -0.328000   -0.255000
    0.231000    0.008000    0.141000
    0.028000   -0.040000    0.116000
    0.104000    0.004000   -0.040000
   -0.017000   -0.039000   -0.031000
   -0.017000   -0.034000   -0.040000
    0.024000   -0.038000    0.034000
    0.017000    0.015000   -0.017000
vibration   74
   -0.016000   -0.003000    0.020000
    0.011000   -0.009000    0.008000
   -0.092000   -0.048000   -0.187000
   -0.007000   -0.016000   -0.011000
   -0.010000    0.031000   -0.022000
    0.027000    0.025000    0.056000
   -0.040000    0.016000   -0.078000
    0.000000   -0.016000    0.007000
    0.053000    0.019000   -0.026000
   -0.084000    0.017000    0.016000
    0.025000    0.028000   -0.012000
   -0.003000    0.015000    0.012000
   -0.013000    0.027000    0.017000
   -0.007000    0.011000    0.006000
   -0.005000    0.013000    0.007000
    0.003000   -0.026000    0.010000
    0.022000    0.002000   -0.022000
   -0.011000    0.003000   -0.020000
    0.017000    0.010000    0.008000
    0.022000   -0.052000   -0.032000
    0.051000   -0.007000    0.012000
    0.050000    0.013000    0.030000
    0.015000   -0.016000    0.006000
    0.043000    0.057000    0.046000
   -0.038000   -0.039000    0.057000
    0.010000   -0.068000    0.102000
   -0.022000    0.018000    0.010000
    0.047000   -0.016000    0.014000
    0.086000   -0.014000    0.137000
   -0.015000   -0.064000    0.240000
   -0.008000   -0.004000    0.004000
   -0.027000    0.001000    0.007000
   -0.139000   -0.018000    0.059000
   -0.114000   -0.022000    0.176000
   -0.102000   -0.008000   -0.014000
   -0.173000   -0.002000    0.045000
    0.030000    0.021000   -0.093000
   -0.147000    0.091000    0.118000
    0.007000   -0.050000    0.097000
    0.022000   -0.044000   -0.040000
    0.043000   -0.052000   -0.103000
   -0.005000    0.010000    0.003000
    0.024000   -0.025000   -0.068000
    0.001000   -0.019000    0.047000
   -0.161000    0.036000   -0.046000
    0.234000   -0.003000   -0.053000
   -0.082000    0.013000   -0.071000
    0.042000    0.062000    0.066000
    0.034000    0.180000   -0.137000
   -0.108000   -0.268000   -0.083000
    0.066000    0.345000   -0.091000
    0.023000    0.021000    0.005000
   -0.075000    0.097000    0.097000
   -0.071000    0.002000   -0.037000
    0.019000    0.043000   -0.153000
    0.246000    0.025000   -0.128000
   -0.072000   -0.076000   -0.119000
   -0.045000   -0.080000   -0.168000
   -0.002000    0.011000   -0.001000
    0.051000    0.033000   -0.030000
vibration   75
    0.007000   -0.001000   -0.000000
   -0.012000    0.004000   -0.009000
    0.016000   -0.029000    0.140000
   -0.002000   -0.008000    0.002000
   -0.006000    0.024000   -0.022000
    0.031000    0.017000    0.047000
   -0.005000    0.016000   -0.038000
   -0.007000    0.010000   -0.009000
   -0.025000   -0.017000    0.029000
    0.068000   -0.009000   -0.001000
   -0.057000   -0.022000    0.024000
    0.001000    0.004000   -0.015000
    0.011000   -0.068000   -0.015000
   -0.011000    0.049000    0.048000
    0.006000   -0.027000    0.018000
    0.004000    0.009000   -0.006000
   -0.034000   -0.041000    0.036000
    0.063000    0.031000   -0.033000
    0.185000    0.071000   -0.118000
    0.350000    0.022000    0.047000
   -0.132000    0.015000   -0.032000
   -0.123000    0.014000   -0.047000
    0.066000   -0.109000    0.195000
    0.201000   -0.133000    0.147000
    0.079000    0.007000    0.002000
    0.068000    0.016000    0.011000
   -0.166000    0.018000   -0.059000
   -0.172000   -0.016000    0.055000
    0.085000   -0.001000    0.017000
    0.069000    0.008000    0.022000
    0.071000    0.045000   -0.219000
    0.189000    0.029000   -0.195000
   -0.140000   -0.011000    0.037000
   -0.128000   -0.014000    0.065000
    0.176000   -0.020000    0.138000
    0.346000   -0.014000   -0.028000
    0.061000   -0.022000    0.039000
   -0.051000    0.025000   -0.037000
   -0.006000    0.007000    0.007000
    0.000000   -0.012000   -0.010000
    0.022000   -0.018000   -0.048000
    0.009000    0.011000    0.000000
    0.002000    0.016000   -0.001000
    0.007000   -0.008000    0.015000
   -0.041000    0.025000   -0.023000
    0.100000    0.010000   -0.018000
   -0.042000    0.012000   -0.033000
   -0.016000   -0.004000   -0.009000
   -0.013000   -0.090000    0.027000
    0.049000    0.072000    0.012000
    0.023000   -0.038000    0.025000
    0.029000   -0.000000    0.034000
    0.006000    0.056000    0.014000
    0.055000    0.011000    0.030000
   -0.288000    0.002000   -0.010000
    0.070000    0.012000   -0.022000
    0.032000    0.049000    0.009000
    0.028000    0.011000    0.055000
   -0.026000   -0.013000   -0.027000
   -0.020000   -0.042000   -0.012000
vibration   76
   -0.002000   -0.000000   -0.001000
   -0.002000    0.001000    0.001000
    0.018000    0.028000   -0.005000
    0.067000   -0.053000    0.002000
    0.114000    0.123000    0.300000
   -0.023000    0.091000    0.167000
   -0.234000    0.026000   -0.265000
   -0.096000   -0.071000    0.008000
    0.241000    0.076000   -0.066000
   -0.373000    0.092000    0.110000
   -0.165000    0.146000    0.035000
    0.013000    0.142000    0.004000
   -0.094000   -0.089000    0.081000
   -0.186000    0.409000    0.314000
    0.009000   -0.195000    0.042000
    0.067000   -0.066000   -0.064000
   -0.014000    0.008000    0.004000
    0.003000   -0.007000    0.006000
   -0.010000   -0.006000    0.001000
   -0.019000    0.022000    0.009000
   -0.010000    0.005000   -0.003000
   -0.007000   -0.011000   -0.024000
   -0.001000    0.005000   -0.001000
    0.002000   -0.017000   -0.016000
    0.006000   -0.000000   -0.009000
    0.000000    0.029000    0.005000
    0.004000    0.002000    0.001000
    0.000000    0.001000    0.000000
   -0.003000   -0.000000   -0.005000
   -0.001000    0.005000   -0.007000
   -0.000000    0.001000    0.002000
    0.001000   -0.005000    0.001000
    0.005000    0.000000   -0.001000
    0.005000   -0.000000   -0.000000
   -0.002000    0.000000   -0.002000
   -0.004000    0.002000    0.001000
   -0.002000    0.000000    0.002000
    0.002000   -0.002000   -0.001000
   -0.005000    0.002000    0.000000
   -0.002000   -0.001000   -0.005000
    0.003000   -0.003000    0.000000
    0.010000   -0.009000   -0.014000
   -0.001000    0.004000    0.012000
    0.006000   -0.000000    0.002000
   -0.003000    0.003000   -0.003000
    0.018000    0.000000   -0.003000
    0.003000    0.001000   -0.005000
   -0.004000    0.002000    0.001000
   -0.004000   -0.024000   -0.001000
    0.011000    0.008000   -0.002000
    0.009000    0.008000    0.002000
    0.007000   -0.004000   -0.011000
    0.080000   -0.067000   -0.067000
    0.026000    0.004000    0.011000
    0.004000   -0.003000    0.008000
   -0.002000   -0.001000    0.003000
    0.001000    0.000000    0.003000
   -0.002000    0.002000    0.006000
   -0.001000   -0.008000   -0.003000
   -0.001000   -0.000000    0.000000
vibration   77
   -0.002000   -0.000000    0.002000
    0.001000   -0.001000    0.001000
   -0.007000   -0.001000   -0.021000
    0.002000   -0.001000   -0.000000
    0.003000    0.003000    0.009000
    0.000000    0.002000    0.003000
   -0.007000    0.000000   -0.007000
   -0.005000   -0.004000    0.000000
    0.015000    0.005000   -0.004000
   -0.022000    0.006000    0.007000
   -0.010000    0.009000    0.002000
    0.003000    0.006000    0.000000
   -0.011000    0.002000    0.008000
   -0.013000    0.020000    0.014000
    0.001000   -0.017000   -0.004000
    0.004000   -0.003000   -0.002000
    0.000000    0.000000   -0.000000
    0.000000   -0.001000   -0.002000
    0.003000    0.004000   -0.000000
    0.006000   -0.014000   -0.008000
    0.001000   -0.001000   -0.001000
    0.001000    0.010000    0.004000
    0.002000   -0.005000    0.003000
    0.005000    0.012000    0.012000
   -0.001000   -0.000000    0.004000
    0.002000   -0.013000   -0.002000
   -0.004000    0.001000   -0.001000
    0.001000   -0.002000    0.002000
    0.011000   -0.001000    0.014000
    0.002000   -0.009000    0.022000
    0.001000   -0.000000   -0.004000
    0.005000    0.005000   -0.001000
   -0.019000   -0.003000    0.008000
   -0.016000   -0.002000    0.023000
   -0.008000   -0.000000    0.001000
   -0.016000   -0.006000    0.005000
    0.006000    0.002000   -0.013000
   -0.024000    0.007000    0.017000
    0.081000   -0.046000   -0.061000
    0.015000    0.013000    0.135000
   -0.118000    0.074000   -0.076000
   -0.219000    0.279000    0.381000
    0.008000    0.022000   -0.193000
   -0.104000   -0.002000   -0.069000
    0.214000   -0.039000    0.077000
   -0.428000    0.024000    0.099000
   -0.108000   -0.002000    0.149000
    0.069000   -0.003000   -0.053000
    0.065000    0.365000    0.108000
   -0.088000    0.112000    0.087000
   -0.209000   -0.314000    0.030000
    0.001000   -0.000000   -0.001000
   -0.001000    0.000000    0.001000
   -0.002000    0.000000   -0.000000
   -0.003000    0.003000   -0.010000
    0.031000    0.006000   -0.015000
    0.016000   -0.008000   -0.006000
    0.033000   -0.022000   -0.015000
    0.000000    0.000000    0.000000
    0.002000   -0.005000   -0.007000
vibration   78
    0.001000   -0.000000   -0.000000
   -0.001000    0.000000   -0.001000
    0.006000    0.004000    0.012000
    0.003000    0.004000   -0.005000
    0.008000   -0.007000    0.025000
   -0.024000   -0.005000   -0.027000
   -0.008000   -0.008000    0.008000
   -0.006000   -0.002000    0.004000
   -0.004000    0.005000   -0.007000
   -0.027000    0.002000    0.001000
    0.008000    0.006000   -0.006000
    0.004000    0.002000    0.001000
   -0.010000    0.011000    0.008000
   -0.009000    0.006000    0.001000
    0.001000   -0.017000   -0.012000
    0.006000    0.002000   -0.001000
    0.003000    0.004000   -0.001000
    0.002000   -0.010000   -0.006000
    0.001000    0.040000    0.019000
    0.025000   -0.210000   -0.116000
   -0.002000   -0.022000   -0.012000
   -0.013000    0.125000    0.081000
    0.004000   -0.034000   -0.017000
   -0.016000    0.182000    0.122000
   -0.002000    0.034000    0.020000
    0.029000   -0.173000   -0.110000
   -0.004000   -0.007000   -0.004000
   -0.002000   -0.018000   -0.004000
   -0.010000    0.089000    0.013000
   -0.009000   -0.489000   -0.053000
    0.007000   -0.076000   -0.018000
   -0.007000    0.445000    0.078000
    0.012000   -0.055000   -0.014000
   -0.000000    0.339000    0.067000
   -0.000000    0.084000    0.021000
    0.022000   -0.462000   -0.103000
   -0.001000   -0.022000   -0.004000
    0.008000   -0.001000   -0.003000
    0.001000   -0.000000    0.003000
    0.001000   -0.000000   -0.002000
   -0.002000    0.000000    0.003000
    0.000000   -0.004000   -0.004000
    0.001000   -0.005000   -0.004000
   -0.001000    0.001000    0.001000
   -0.007000   -0.002000    0.000000
    0.001000   -0.002000   -0.001000
    0.004000   -0.001000   -0.001000
    0.001000   -0.000000    0.004000
    0.001000    0.006000   -0.007000
   -0.007000   -0.018000   -0.004000
    0.001000    0.014000   -0.005000
   -0.005000   -0.004000   -0.003000
    0.001000   -0.013000   -0.005000
   -0.006000   -0.002000    0.004000
   -0.002000    0.009000    0.001000
   -0.011000    0.005000    0.004000
   -0.005000   -0.001000   -0.003000
   -0.005000    0.002000   -0.006000
    0.003000    0.002000    0.003000
    0.001000    0.003000    0.002000
vibration   79
   -0.000000    0.000000   -0.000000
   -0.001000   -0.000000    0.001000
    0.004000    0.008000   -0.004000
   -0.021000    0.047000   -0.135000
    0.019000   -0.106000    0.127000
   -0.309000   -0.078000   -0.412000
   -0.107000   -0.090000    0.042000
   -0.065000   -0.020000    0.090000
   -0.187000    0.059000   -0.108000
   -0.408000    0.002000   -0.027000
    0.273000    0.051000   -0.133000
    0.068000   -0.036000    0.039000
   -0.167000    0.319000    0.140000
   -0.073000   -0.126000   -0.158000
    0.013000   -0.214000   -0.253000
    0.084000    0.016000    0.067000
   -0.001000    0.002000    0.006000
    0.002000   -0.000000    0.003000
    0.004000    0.001000   -0.005000
    0.006000    0.008000    0.003000
   -0.006000    0.001000   -0.002000
   -0.006000   -0.000000   -0.004000
    0.001000   -0.002000    0.006000
    0.004000   -0.010000    0.000000
    0.004000    0.002000   -0.004000
   -0.002000    0.008000   -0.007000
   -0.002000    0.000000   -0.002000
   -0.004000    0.001000    0.002000
    0.002000   -0.006000   -0.001000
    0.003000    0.035000    0.003000
    0.001000    0.006000   -0.004000
    0.005000   -0.029000   -0.010000
   -0.004000    0.004000    0.002000
   -0.002000   -0.025000   -0.004000
    0.005000   -0.006000    0.002000
    0.007000    0.032000    0.007000
    0.001000    0.001000    0.001000
   -0.000000    0.000000   -0.000000
    0.001000    0.002000    0.001000
    0.001000    0.001000   -0.002000
   -0.003000    0.002000    0.007000
    0.002000   -0.007000   -0.007000
    0.001000   -0.006000   -0.002000
   -0.001000    0.002000    0.000000
   -0.006000   -0.002000    0.001000
   -0.004000   -0.002000   -0.001000
    0.007000   -0.002000   -0.001000
   -0.001000   -0.003000    0.002000
   -0.001000   -0.003000   -0.004000
   -0.003000   -0.010000   -0.002000
    0.000000    0.003000   -0.002000
    0.006000    0.007000   -0.001000
    0.042000   -0.008000   -0.051000
   -0.000000   -0.005000    0.005000
   -0.007000   -0.001000    0.002000
    0.000000   -0.000000   -0.001000
    0.001000    0.001000    0.000000
    0.000000   -0.000000    0.002000
    0.004000    0.001000    0.001000
   -0.000000   -0.000000    0.000000
vibration   80
   -0.001000   -0.000000    0.000000
    0.001000   -0.000000    0.001000
   -0.003000    0.000000   -0.012000
    0.000000    0.002000   -0.003000
    0.002000   -0.004000    0.008000
   -0.013000   -0.003000   -0.014000
   -0.002000   -0.004000    0.005000
   -0.000000    0.001000    0.003000
   -0.012000    0.000000   -0.002000
   -0.004000   -0.002000   -0.004000
    0.012000   -0.002000   -0.005000
    0.001000   -0.003000    0.000000
    0.000000    0.005000   -0.000000
    0.002000   -0.008000   -0.006000
    0.000000    0.001000   -0.003000
    0.001000    0.002000    0.002000
    0.001000    0.000000   -0.000000
   -0.002000   -0.002000   -0.001000
   -0.005000    0.004000    0.006000
   -0.006000   -0.033000   -0.020000
    0.005000   -0.004000   -0.001000
    0.003000    0.022000    0.014000
   -0.001000   -0.003000   -0.007000
   -0.006000    0.030000    0.015000
   -0.004000    0.004000    0.005000
   -0.001000   -0.029000   -0.019000
    0.004000   -0.001000    0.001000
    0.004000    0.001000   -0.002000
   -0.002000   -0.000000   -0.002000
    0.003000    0.004000   -0.006000
   -0.002000   -0.002000    0.009000
   -0.002000   -0.001000    0.010000
    0.002000    0.001000    0.001000
    0.002000   -0.005000    0.003000
   -0.010000    0.001000   -0.007000
   -0.017000    0.002000    0.000000
   -0.000000    0.000000   -0.001000
   -0.007000   -0.009000    0.005000
   -0.065000   -0.077000   -0.024000
   -0.055000   -0.040000    0.051000
    0.150000   -0.100000   -0.290000
    0.023000    0.185000    0.153000
   -0.043000    0.230000    0.162000
    0.073000   -0.077000    0.010000
    0.214000    0.139000   -0.061000
    0.340000    0.113000   -0.002000
   -0.313000    0.078000   -0.020000
   -0.011000    0.130000   -0.062000
    0.005000   -0.147000    0.128000
    0.251000    0.503000    0.063000
    0.109000   -0.063000    0.099000
   -0.002000   -0.001000   -0.001000
   -0.003000   -0.002000    0.002000
   -0.004000   -0.000000   -0.001000
    0.008000    0.001000   -0.003000
    0.016000    0.002000    0.006000
    0.005000    0.000000    0.005000
   -0.012000    0.029000   -0.001000
    0.001000    0.001000    0.001000
   -0.008000   -0.009000   -0.006000
vibration   81
   -0.000000    0.000000   -0.000000
   -0.000000    0.000000    0.002000
    0.005000    0.008000   -0.002000
    0.011000    0.006000    0.007000
    0.017000   -0.008000    0.043000
   -0.020000   -0.006000   -0.019000
    0.001000   -0.008000    0.026000
   -0.003000    0.000000   -0.003000
    0.006000    0.000000    0.003000
    0.006000    0.002000    0.003000
   -0.018000    0.002000    0.006000
    0.000000    0.006000   -0.005000
    0.001000   -0.021000   -0.003000
   -0.010000    0.028000    0.023000
    0.002000   -0.012000    0.006000
    0.001000    0.006000   -0.012000
    0.007000    0.006000    0.001000
   -0.001000   -0.019000   -0.012000
   -0.006000    0.081000    0.041000
    0.026000   -0.429000   -0.256000
    0.016000   -0.053000   -0.029000
   -0.005000    0.310000    0.179000
    0.011000   -0.063000   -0.029000
   -0.026000    0.337000    0.228000
   -0.012000    0.071000    0.044000
   -0.007000   -0.364000   -0.298000
    0.001000   -0.016000   -0.010000
   -0.003000    0.009000    0.002000
    0.009000   -0.040000   -0.004000
    0.042000    0.237000   -0.001000
   -0.005000    0.028000    0.010000
    0.002000   -0.174000   -0.026000
   -0.018000    0.029000    0.008000
   -0.013000   -0.176000   -0.037000
   -0.002000   -0.038000   -0.011000
   -0.008000    0.210000    0.040000
    0.004000    0.009000   -0.002000
   -0.013000   -0.006000    0.005000
   -0.003000    0.022000   -0.013000
   -0.001000    0.010000   -0.010000
   -0.008000    0.010000    0.047000
    0.021000   -0.041000   -0.049000
   -0.002000   -0.014000    0.018000
    0.001000    0.011000   -0.004000
   -0.013000   -0.016000    0.006000
   -0.039000   -0.013000    0.000000
    0.053000   -0.009000    0.000000
   -0.014000   -0.022000   -0.008000
   -0.013000   -0.057000    0.014000
    0.014000    0.021000    0.007000
   -0.006000   -0.051000    0.012000
   -0.016000   -0.015000   -0.005000
   -0.009000   -0.033000   -0.002000
   -0.013000   -0.004000    0.007000
    0.000000    0.003000    0.001000
    0.021000    0.004000   -0.000000
    0.024000    0.008000    0.025000
    0.024000   -0.009000    0.045000
    0.008000    0.005000    0.006000
   -0.008000   -0.012000   -0.007000
vibration   82
   -0.013000   -0.001000    0.004000
    0.004000   -0.002000    0.007000
   -0.029000   -0.003000   -0.081000
   -0.003000   -0.000000   -0.002000
   -0.004000   -0.001000   -0.010000
    0.001000   -0.001000   -0.002000
    0.004000    0.000000    0.001000
    0.001000    0.000000    0.001000
   -0.002000    0.000000   -0.001000
   -0.002000   -0.001000   -0.001000
    0.007000   -0.001000   -0.002000
    0.001000   -0.003000    0.002000
   -0.001000    0.009000    0.002000
    0.002000   -0.010000   -0.009000
   -0.000000    0.001000   -0.005000
   -0.001000   -0.000000    0.003000
    0.000000   -0.001000   -0.001000
   -0.004000    0.004000   -0.000000
   -0.008000   -0.029000   -0.005000
   -0.027000    0.128000    0.075000
    0.010000    0.017000    0.012000
    0.019000   -0.096000   -0.059000
   -0.003000    0.020000    0.002000
    0.012000   -0.084000   -0.066000
   -0.008000   -0.032000   -0.000000
    0.004000    0.101000    0.122000
    0.004000    0.011000    0.007000
    0.019000   -0.006000   -0.004000
    0.014000    0.016000    0.028000
   -0.008000   -0.125000    0.036000
   -0.001000   -0.022000    0.025000
    0.014000    0.093000    0.054000
   -0.037000   -0.019000    0.023000
   -0.027000    0.052000    0.098000
   -0.068000    0.022000   -0.023000
   -0.124000   -0.112000    0.002000
    0.018000    0.005000   -0.043000
   -0.097000   -0.031000    0.045000
   -0.028000    0.103000   -0.087000
   -0.024000    0.046000   -0.031000
    0.000000    0.030000    0.165000
    0.110000   -0.152000   -0.200000
   -0.024000   -0.001000    0.144000
    0.016000    0.042000   -0.022000
   -0.003000   -0.054000    0.023000
   -0.155000   -0.040000    0.007000
    0.208000   -0.033000    0.005000
   -0.079000   -0.084000   -0.075000
   -0.068000   -0.334000    0.139000
    0.153000    0.298000    0.074000
   -0.026000   -0.360000    0.105000
    0.003000    0.003000   -0.000000
   -0.009000    0.010000    0.013000
   -0.007000    0.003000   -0.006000
    0.024000    0.012000   -0.042000
    0.168000    0.043000   -0.003000
    0.147000    0.037000    0.150000
    0.147000   -0.058000    0.265000
   -0.000000    0.000000   -0.000000
   -0.052000   -0.077000   -0.053000
vibration   83
    0.000000   -0.000000    0.000000
   -0.000000    0.000000    0.000000
    0.004000    0.006000   -0.001000
    0.054000   -0.035000   -0.036000
    0.110000    0.106000    0.331000
   -0.132000    0.079000    0.052000
   -0.276000   -0.003000   -0.239000
    0.017000    0.043000    0.067000
   -0.394000   -0.016000   -0.053000
   -0.042000   -0.093000   -0.139000
    0.376000   -0.101000   -0.153000
   -0.069000   -0.008000   -0.034000
    0.214000   -0.275000   -0.166000
    0.157000   -0.014000    0.058000
   -0.009000    0.285000    0.256000
   -0.002000    0.004000    0.006000
    0.000000    0.001000    0.000000
   -0.000000    0.001000   -0.001000
    0.000000   -0.000000   -0.000000
    0.000000    0.002000    0.001000
    0.001000    0.000000    0.000000
    0.001000   -0.001000    0.000000
   -0.000000    0.000000   -0.000000
   -0.000000   -0.001000   -0.001000
   -0.001000   -0.001000    0.000000
   -0.000000    0.001000    0.002000
    0.000000   -0.000000    0.000000
    0.000000    0.000000   -0.000000
    0.000000    0.000000    0.000000
   -0.000000   -0.001000    0.000000
   -0.000000   -0.000000    0.000000
   -0.000000    0.000000    0.000000
   -0.000000   -0.000000    0.000000
   -0.000000    0.000000    0.000000
   -0.000000    0.000000   -0.000000
   -0.001000   -0.000000   -0.000000
    0.000000    0.000000   -0.000000
   -0.000000    0.000000    0.000000
    0.002000    0.001000   -0.001000
    0.003000    0.001000    0.001000
   -0.015000    0.007000    0.010000
   -0.008000    0.000000    0.005000
    0.002000   -0.010000   -0.013000
   -0.002000   -0.001000   -0.003000
    0.013000    0.001000    0.002000
   -0.012000    0.003000    0.004000
   -0.008000    0.001000    0.006000
   -0.002000   -0.000000    0.002000
   -0.002000   -0.008000   -0.004000
    0.002000   -0.005000   -0.003000
    0.002000    0.006000   -0.001000
   -0.002000   -0.001000    0.000000
    0.016000   -0.017000   -0.014000
   -0.001000    0.000000   -0.001000
    0.000000    0.000000   -0.000000
    0.001000    0.000000   -0.000000
    0.001000    0.000000    0.000000
    0.000000   -0.000000    0.002000
    0.001000   -0.000000    0.001000
   -0.000000   -0.000000   -0.000000
vibration   84
   -0.001000   -0.000000    0.000000
    0.000000   -0.000000    0.000000
   -0.001000    0.001000   -0.005000
   -0.002000    0.001000    0.001000
   -0.004000   -0.003000   -0.011000
    0.005000   -0.002000   -0.001000
    0.010000    0.000000    0.008000
   -0.000000   -0.001000   -0.003000
    0.013000    0.000000    0.002000
    0.003000    0.003000    0.005000
   -0.013000    0.003000    0.005000
    0.002000    0.000000    0.002000
   -0.005000    0.010000    0.005000
   -0.004000   -0.001000   -0.003000
    0.000000   -0.009000   -0.009000
   -0.000000   -0.000000   -0.000000
   -0.000000    0.000000   -0.000000
   -0.000000   -0.000000   -0.000000
   -0.000000   -0.000000   -0.000000
   -0.000000    0.001000    0.000000
    0.000000    0.000000    0.000000
    0.000000   -0.001000   -0.001000
    0.000000   -0.000000    0.000000
    0.001000   -0.000000   -0.000000
   -0.000000   -0.000000    0.000000
    0.000000    0.001000    0.002000
   -0.000000    0.000000    0.000000
    0.000000   -0.000000    0.000000
    0.001000    0.000000    0.002000
    0.001000   -0.002000    0.002000
    0.000000   -0.000000    0.001000
    0.001000    0.002000    0.001000
   -0.003000   -0.000000    0.001000
   -0.002000   -0.001000    0.004000
   -0.002000    0.000000   -0.001000
   -0.005000   -0.001000    0.001000
    0.001000    0.001000   -0.002000
   -0.005000   -0.001000    0.002000
    0.010000   -0.000000   -0.009000
    0.065000    0.050000    0.008000
   -0.252000    0.154000    0.297000
   -0.153000   -0.089000    0.009000
    0.045000   -0.272000   -0.277000
   -0.014000   -0.067000   -0.046000
    0.384000    0.114000    0.007000
   -0.038000    0.144000    0.093000
   -0.374000    0.079000    0.124000
   -0.058000    0.018000    0.035000
   -0.052000   -0.344000   -0.092000
    0.129000   -0.035000   -0.079000
    0.214000    0.260000   -0.011000
    0.000000    0.000000    0.000000
    0.001000   -0.001000   -0.001000
    0.000000    0.000000    0.000000
    0.000000    0.000000   -0.001000
    0.008000    0.002000   -0.001000
    0.007000    0.002000    0.006000
    0.001000    0.001000    0.015000
    0.000000   -0.000000   -0.000000
   -0.002000   -0.003000   -0.002000
vibration   85
   -0.017000   -0.003000   -0.001000
    0.005000   -0.004000   -0.003000
   -0.070000   -0.068000   -0.067000
   -0.089000   -0.094000   -0.036000
   -0.143000    0.147000   -0.355000
    0.263000    0.099000    0.346000
   -0.060000    0.110000   -0.355000
    0.011000   -0.013000    0.027000
   -0.018000    0.008000   -0.026000
   -0.106000    0.001000   -0.001000
    0.116000    0.003000   -0.040000
   -0.004000   -0.027000    0.038000
   -0.014000    0.134000    0.032000
    0.057000   -0.157000   -0.126000
   -0.013000    0.070000   -0.026000
    0.003000   -0.064000    0.092000
   -0.075000   -0.018000   -0.033000
    0.030000   -0.057000    0.008000
   -0.069000    0.006000    0.041000
   -0.105000   -0.127000   -0.083000
   -0.044000    0.008000   -0.031000
   -0.028000    0.070000   -0.078000
    0.006000   -0.002000   -0.033000
    0.046000    0.130000    0.033000
    0.012000    0.016000    0.001000
    0.028000   -0.076000   -0.055000
   -0.001000    0.008000    0.006000
    0.003000    0.000000    0.003000
   -0.002000   -0.003000   -0.011000
    0.018000    0.033000   -0.026000
   -0.004000    0.004000    0.010000
   -0.000000   -0.035000    0.004000
    0.005000   -0.005000    0.001000
    0.005000    0.024000    0.013000
   -0.011000    0.004000   -0.010000
   -0.016000   -0.010000   -0.009000
   -0.001000    0.001000    0.004000
   -0.006000    0.003000   -0.001000
   -0.000000    0.000000   -0.000000
    0.000000    0.000000    0.000000
    0.002000   -0.000000   -0.000000
   -0.004000    0.001000    0.002000
    0.000000   -0.001000   -0.001000
   -0.000000   -0.000000    0.001000
   -0.002000    0.000000   -0.000000
    0.002000   -0.001000   -0.001000
   -0.000000   -0.000000   -0.001000
    0.000000   -0.001000   -0.001000
    0.000000    0.002000    0.001000
   -0.002000    0.001000    0.001000
    0.001000   -0.003000    0.001000
    0.139000    0.164000   -0.002000
    0.081000    0.334000   -0.055000
    0.210000    0.097000    0.063000
    0.017000   -0.008000    0.016000
    0.011000   -0.003000    0.002000
    0.000000   -0.001000   -0.000000
   -0.000000   -0.003000    0.004000
   -0.099000   -0.073000   -0.061000
   -0.001000   -0.001000   -0.002000
vibration   86
    0.000000    0.000000    0.000000
    0.000000    0.000000    0.000000
   -0.000000   -0.000000    0.002000
    0.001000    0.002000    0.000000
    0.003000   -0.003000    0.006000
   -0.006000   -0.002000   -0.009000
    0.001000   -0.002000    0.007000
   -0.000000    0.001000   -0.001000
   -0.002000   -0.001000    0.001000
    0.004000   -0.001000   -0.001000
   -0.002000   -0.001000    0.001000
    0.001000    0.001000   -0.001000
   -0.000000   -0.004000   -0.001000
   -0.002000    0.005000    0.004000
    0.001000   -0.004000   -0.000000
    0.000000    0.002000   -0.001000
    0.001000   -0.002000    0.002000
   -0.002000    0.003000   -0.002000
   -0.001000    0.011000    0.006000
    0.003000   -0.067000   -0.041000
    0.008000   -0.021000   -0.011000
   -0.001000    0.119000    0.071000
   -0.001000    0.017000    0.012000
    0.008000   -0.102000   -0.063000
   -0.002000   -0.007000   -0.002000
   -0.018000    0.040000    0.018000
    0.002000   -0.002000   -0.002000
    0.001000   -0.009000   -0.003000
    0.006000   -0.042000   -0.006000
    0.017000    0.277000    0.020000
   -0.007000    0.094000    0.023000
    0.005000   -0.552000   -0.097000
   -0.001000   -0.108000   -0.023000
   -0.027000    0.629000    0.125000
   -0.003000    0.055000    0.010000
    0.024000   -0.342000   -0.092000
    0.001000    0.008000    0.002000
   -0.000000    0.000000   -0.001000
   -0.000000    0.001000   -0.000000
    0.000000   -0.000000   -0.000000
   -0.001000    0.000000    0.000000
   -0.000000   -0.000000    0.000000
    0.000000   -0.000000   -0.001000
    0.000000    0.000000   -0.000000
    0.000000   -0.000000    0.000000
   -0.001000   -0.000000    0.000000
    0.001000   -0.000000    0.000000
   -0.001000   -0.000000   -0.000000
   -0.000000   -0.002000    0.001000
    0.001000    0.002000    0.000000
    0.000000   -0.002000    0.001000
   -0.002000   -0.004000    0.001000
   -0.003000   -0.005000    0.003000
   -0.003000   -0.000000   -0.002000
    0.001000    0.000000   -0.002000
    0.001000    0.000000    0.001000
    0.001000   -0.000000    0.001000
   -0.000000   -0.001000    0.003000
    0.001000    0.001000    0.000000
   -0.001000   -0.000000   -0.000000
vibration   87
   -0.000000    0.000000    0.000000
   -0.000000    0.000000   -0.000000
   -0.001000   -0.002000    0.003000
   -0.002000   -0.003000   -0.000000
   -0.003000    0.004000   -0.009000
    0.007000    0.003000    0.010000
   -0.001000    0.003000   -0.009000
    0.000000   -0.001000    0.001000
    0.001000    0.001000   -0.001000
   -0.004000    0.000000    0.000000
    0.003000    0.001000   -0.001000
   -0.000000   -0.001000    0.001000
   -0.000000    0.005000    0.001000
    0.002000   -0.005000   -0.004000
   -0.001000    0.003000   -0.000000
   -0.000000   -0.002000    0.002000
    0.000000    0.002000   -0.003000
   -0.000000    0.006000    0.004000
   -0.004000    0.045000    0.028000
    0.032000   -0.301000   -0.155000
   -0.001000   -0.091000   -0.053000
   -0.047000    0.519000    0.324000
   -0.010000    0.087000    0.050000
    0.034000   -0.495000   -0.320000
    0.010000   -0.036000   -0.027000
    0.005000    0.235000    0.183000
   -0.001000   -0.009000   -0.004000
    0.003000    0.001000    0.001000
   -0.004000    0.011000    0.001000
   -0.030000   -0.080000    0.013000
    0.003000   -0.020000   -0.007000
    0.001000    0.120000    0.019000
    0.005000    0.021000    0.006000
    0.013000   -0.124000   -0.014000
   -0.002000   -0.010000   -0.002000
   -0.016000    0.063000    0.026000
   -0.001000   -0.001000   -0.002000
   -0.001000   -0.000000    0.001000
    0.000000   -0.000000   -0.000000
   -0.000000    0.000000   -0.000000
    0.000000    0.000000    0.000000
    0.000000   -0.000000   -0.000000
   -0.000000   -0.000000    0.000000
   -0.000000    0.000000   -0.000000
    0.000000    0.000000    0.000000
   -0.000000    0.000000    0.000000
   -0.000000    0.000000    0.000000
   -0.000000    0.000000   -0.000000
   -0.000000   -0.000000    0.000000
    0.000000    0.001000    0.000000
    0.000000   -0.001000    0.000000
    0.003000    0.004000   -0.001000
    0.001000    0.009000   -0.000000
    0.001000   -0.001000    0.003000
    0.002000   -0.000000   -0.000000
    0.002000   -0.000000   -0.002000
    0.000000   -0.000000    0.000000
    0.001000   -0.000000    0.000000
   -0.002000   -0.001000   -0.001000
    0.000000   -0.000000   -0.000000
vibration   88
    0.003000    0.001000   -0.001000
   -0.008000   -0.002000   -0.003000
   -0.004000   -0.015000    0.038000
    0.007000   -0.013000    0.031000
    0.005000    0.011000    0.012000
    0.051000    0.009000    0.082000
    0.017000    0.004000    0.010000
    0.022000   -0.082000    0.010000
    0.295000    0.073000   -0.114000
   -0.291000    0.071000    0.078000
    0.064000    0.142000   -0.030000
   -0.063000   -0.028000    0.057000
    0.087000    0.132000   -0.035000
    0.146000   -0.243000   -0.176000
   -0.049000    0.319000    0.078000
   -0.035000   -0.042000   -0.012000
    0.058000    0.133000   -0.110000
    0.002000   -0.074000    0.145000
    0.042000    0.015000   -0.036000
    0.006000    0.075000   -0.038000
   -0.103000    0.008000   -0.021000
   -0.120000   -0.037000    0.010000
    0.002000   -0.016000    0.027000
   -0.048000   -0.030000    0.027000
    0.085000    0.070000   -0.095000
    0.012000    0.098000   -0.180000
    0.009000   -0.020000    0.012000
    0.016000   -0.006000   -0.016000
    0.044000   -0.012000    0.067000
   -0.001000    0.006000    0.120000
    0.002000    0.007000   -0.016000
   -0.030000   -0.024000   -0.028000
   -0.057000   -0.005000    0.005000
   -0.071000    0.025000   -0.032000
    0.026000   -0.005000    0.027000
    0.003000   -0.020000    0.046000
    0.002000    0.027000   -0.092000
    0.053000   -0.046000    0.075000
   -0.021000   -0.014000   -0.023000
   -0.042000    0.023000   -0.013000
    0.060000   -0.018000    0.059000
    0.098000   -0.080000   -0.125000
   -0.037000    0.053000    0.180000
    0.011000    0.002000   -0.044000
    0.171000   -0.023000    0.033000
   -0.147000    0.015000    0.040000
    0.028000   -0.003000    0.074000
    0.006000    0.019000    0.000000
    0.006000    0.030000   -0.009000
    0.007000    0.018000   -0.004000
    0.008000    0.036000   -0.008000
    0.012000    0.118000   -0.126000
    0.006000    0.084000   -0.069000
   -0.103000   -0.156000    0.106000
   -0.002000    0.007000    0.005000
   -0.088000    0.038000   -0.090000
    0.016000   -0.071000    0.059000
    0.016000   -0.045000    0.032000
    0.047000    0.018000    0.048000
    0.027000    0.039000    0.013000
vibration   89
   -0.001000    0.001000   -0.003000
    0.002000   -0.002000    0.002000
   -0.014000   -0.012000   -0.016000
    0.065000   -0.020000   -0.020000
    0.111000    0.045000    0.282000
   -0.107000    0.037000   -0.002000
   -0.168000   -0.024000   -0.116000
   -0.035000    0.007000   -0.060000
    0.089000   -0.039000    0.088000
    0.168000    0.017000    0.045000
   -0.298000   -0.019000    0.110000
   -0.038000   -0.024000    0.100000
    0.012000    0.328000    0.048000
    0.111000   -0.294000   -0.249000
   -0.052000    0.280000   -0.026000
    0.022000   -0.035000   -0.032000
    0.013000    0.022000   -0.022000
   -0.001000   -0.017000    0.033000
    0.016000    0.006000   -0.012000
    0.006000    0.018000   -0.016000
   -0.023000    0.002000   -0.005000
   -0.028000   -0.007000    0.009000
    0.000000   -0.008000    0.011000
   -0.020000   -0.008000    0.015000
    0.022000    0.017000   -0.022000
    0.010000    0.018000   -0.038000
   -0.008000   -0.003000    0.001000
    0.005000    0.005000    0.007000
   -0.033000    0.007000   -0.050000
    0.011000    0.021000   -0.095000
    0.001000   -0.004000    0.027000
    0.049000   -0.008000    0.038000
    0.031000    0.001000   -0.006000
    0.040000   -0.001000    0.025000
   -0.029000    0.006000   -0.029000
    0.004000    0.013000   -0.062000
    0.004000   -0.019000    0.067000
   -0.034000    0.028000   -0.045000
    0.015000    0.021000    0.025000
    0.056000   -0.034000    0.018000
   -0.081000    0.022000   -0.090000
   -0.130000    0.112000    0.172000
    0.050000   -0.066000   -0.245000
   -0.006000    0.018000    0.044000
   -0.211000   -0.006000   -0.022000
    0.110000   -0.040000   -0.047000
    0.067000   -0.012000   -0.077000
   -0.028000   -0.013000   -0.013000
   -0.024000   -0.124000    0.028000
    0.049000    0.062000    0.006000
    0.023000   -0.053000    0.028000
   -0.006000    0.044000   -0.020000
   -0.023000    0.054000   -0.001000
   -0.029000   -0.037000    0.025000
   -0.001000    0.000000   -0.003000
    0.073000   -0.030000    0.068000
   -0.018000    0.050000   -0.057000
   -0.014000    0.032000   -0.042000
    0.010000    0.007000    0.011000
   -0.020000   -0.027000   -0.011000
vibration   90
    0.001000   -0.001000    0.003000
   -0.001000    0.001000   -0.003000
    0.003000    0.000000    0.009000
    0.051000   -0.039000   -0.035000
    0.091000    0.080000    0.235000
   -0.080000    0.056000    0.045000
   -0.202000   -0.003000   -0.207000
   -0.050000    0.073000   -0.062000
   -0.158000   -0.095000    0.173000
    0.384000   -0.040000   -0.020000
   -0.320000   -0.133000    0.123000
    0.014000   -0.006000    0.075000
   -0.072000    0.303000    0.099000
    0.005000   -0.154000   -0.158000
   -0.019000    0.049000   -0.113000
    0.047000   -0.016000   -0.020000
   -0.010000   -0.028000    0.021000
    0.002000    0.016000   -0.033000
   -0.015000   -0.005000    0.011000
   -0.007000   -0.018000    0.012000
    0.023000   -0.002000    0.005000
    0.028000    0.007000   -0.009000
    0.000000    0.007000   -0.010000
    0.021000    0.008000   -0.013000
   -0.022000   -0.017000    0.022000
   -0.012000   -0.018000    0.036000
    0.008000    0.003000   -0.002000
   -0.004000   -0.004000   -0.007000
    0.028000   -0.006000    0.045000
   -0.012000   -0.019000    0.086000
   -0.001000    0.004000   -0.025000
   -0.044000    0.007000   -0.035000
   -0.027000   -0.001000    0.005000
   -0.034000    0.001000   -0.022000
    0.026000   -0.005000    0.026000
   -0.006000   -0.012000    0.057000
   -0.003000    0.017000   -0.060000
    0.029000   -0.024000    0.041000
   -0.030000   -0.011000   -0.011000
   -0.040000   -0.010000   -0.008000
    0.087000   -0.054000   -0.066000
    0.079000   -0.008000   -0.053000
   -0.032000    0.098000    0.149000
    0.019000    0.015000   -0.062000
    0.223000   -0.051000    0.054000
   -0.231000    0.006000    0.054000
    0.092000   -0.013000    0.104000
   -0.001000    0.021000    0.029000
   -0.003000   -0.008000   -0.056000
   -0.004000   -0.069000   -0.030000
    0.044000    0.142000   -0.027000
   -0.022000   -0.022000    0.038000
   -0.032000   -0.002000    0.026000
    0.029000    0.036000   -0.026000
   -0.000000   -0.000000    0.003000
   -0.065000    0.027000   -0.059000
    0.024000   -0.046000    0.046000
    0.023000   -0.027000    0.029000
   -0.011000   -0.003000   -0.009000
    0.017000    0.023000    0.009000
vibration   91
    0.000000   -0.000000    0.000000
    0.000000   -0.000000    0.000000
    0.001000   -0.001000    0.004000
    0.017000   -0.010000   -0.009000
    0.029000    0.021000    0.075000
   -0.024000    0.016000    0.012000
   -0.061000   -0.003000   -0.057000
   -0.014000    0.016000   -0.018000
   -0.028000   -0.023000    0.043000
    0.093000   -0.007000   -0.001000
   -0.090000   -0.030000    0.034000
   -0.001000   -0.003000    0.025000
   -0.015000    0.093000    0.025000
    0.011000   -0.058000   -0.054000
   -0.009000    0.037000   -0.024000
    0.012000   -0.007000   -0.007000
   -0.000000   -0.002000    0.001000
    0.000000    0.001000   -0.002000
   -0.001000   -0.000000    0.001000
   -0.000000   -0.001000    0.001000
    0.001000   -0.000000    0.000000
    0.002000    0.000000   -0.000000
   -0.000000    0.001000   -0.001000
    0.001000    0.001000   -0.001000
   -0.001000   -0.001000    0.002000
   -0.000000   -0.001000    0.003000
    0.001000    0.000000   -0.000000
   -0.001000   -0.000000   -0.001000
    0.002000   -0.000000    0.003000
    0.001000   -0.001000    0.004000
    0.000000    0.000000   -0.001000
   -0.001000   -0.000000   -0.001000
   -0.003000   -0.000000    0.000000
   -0.003000    0.001000   -0.001000
    0.001000   -0.000000    0.001000
    0.001000   -0.001000    0.001000
    0.000000    0.001000   -0.003000
    0.004000   -0.002000    0.001000
    0.046000   -0.020000   -0.032000
   -0.027000    0.103000   -0.020000
   -0.056000    0.096000    0.385000
    0.100000   -0.238000   -0.262000
   -0.032000   -0.091000    0.188000
   -0.036000   -0.081000    0.061000
   -0.098000    0.147000   -0.092000
    0.348000    0.076000   -0.033000
   -0.399000    0.063000   -0.094000
    0.070000   -0.022000   -0.044000
    0.064000    0.319000    0.075000
   -0.104000    0.031000    0.065000
   -0.185000   -0.255000    0.003000
   -0.006000   -0.000000    0.005000
   -0.009000    0.004000    0.004000
    0.002000    0.002000   -0.002000
    0.000000   -0.000000    0.000000
   -0.002000    0.001000   -0.004000
   -0.023000    0.003000    0.012000
   -0.023000   -0.008000    0.022000
   -0.000000    0.000000    0.000000
    0.002000    0.005000    0.002000
vibration   92
   -0.002000   -0.000000    0.000000
   -0.000000   -0.000000    0.000000
   -0.002000   -0.002000   -0.002000
   -0.002000   -0.003000    0.002000
   -0.003000    0.004000   -0.007000
    0.010000    0.002000    0.013000
    0.002000    0.003000   -0.006000
    0.001000   -0.005000    0.002000
    0.015000    0.005000   -0.008000
   -0.021000    0.004000    0.005000
    0.007000    0.009000   -0.003000
   -0.003000   -0.002000    0.003000
    0.005000    0.007000   -0.002000
    0.008000   -0.015000   -0.010000
   -0.003000    0.016000    0.003000
   -0.001000   -0.001000    0.000000
   -0.001000    0.005000   -0.006000
   -0.014000   -0.013000    0.014000
   -0.001000    0.033000   -0.053000
   -0.202000    0.134000   -0.247000
    0.104000    0.015000   -0.007000
    0.158000    0.088000   -0.131000
   -0.005000   -0.054000    0.090000
   -0.099000   -0.082000    0.112000
   -0.070000   -0.006000   -0.001000
   -0.323000    0.112000   -0.224000
    0.013000    0.008000   -0.013000
    0.014000   -0.005000    0.018000
   -0.091000   -0.007000   -0.007000
   -0.386000   -0.015000    0.271000
   -0.012000    0.028000   -0.129000
   -0.148000    0.011000   -0.182000
    0.135000    0.003000    0.020000
    0.200000   -0.031000    0.202000
   -0.002000   -0.015000    0.075000
   -0.258000   -0.093000    0.332000
   -0.016000    0.004000   -0.012000
   -0.004000   -0.001000    0.003000
    0.001000    0.001000    0.001000
    0.003000    0.001000   -0.000000
   -0.007000    0.004000    0.007000
   -0.005000   -0.002000    0.001000
    0.002000   -0.008000   -0.010000
   -0.001000    0.001000    0.003000
   -0.014000   -0.000000   -0.002000
    0.007000   -0.002000   -0.003000
    0.003000   -0.001000   -0.005000
   -0.002000   -0.000000   -0.005000
   -0.002000   -0.009000    0.008000
    0.008000    0.019000    0.003000
    0.000000   -0.016000    0.005000
    0.002000    0.010000   -0.010000
    0.003000    0.012000   -0.013000
    0.013000   -0.004000    0.015000
    0.007000    0.000000   -0.007000
    0.019000    0.003000   -0.007000
    0.000000   -0.004000    0.001000
    0.000000   -0.009000    0.005000
    0.001000   -0.003000    0.003000
    0.001000    0.002000   -0.002000
vibration   93
   -0.001000   -0.001000    0.001000
    0.002000    0.001000   -0.002000
   -0.010000   -0.013000   -0.005000
    0.048000    0.090000   -0.008000
    0.082000   -0.139000    0.202000
   -0.209000   -0.074000   -0.318000
    0.040000   -0.087000    0.273000
    0.007000   -0.087000   -0.029000
    0.389000    0.058000   -0.074000
   -0.206000    0.089000    0.110000
   -0.115000    0.146000    0.035000
   -0.086000   -0.016000    0.008000
    0.159000   -0.087000   -0.118000
    0.156000   -0.129000   -0.057000
   -0.044000    0.336000    0.183000
   -0.022000   -0.011000   -0.022000
   -0.026000   -0.051000    0.035000
    0.008000    0.014000   -0.032000
   -0.017000   -0.007000    0.016000
    0.003000   -0.033000    0.025000
    0.012000   -0.001000    0.001000
    0.018000    0.017000   -0.018000
    0.003000    0.007000   -0.012000
    0.041000    0.018000   -0.016000
   -0.016000   -0.015000    0.022000
    0.007000   -0.029000    0.045000
    0.000000    0.006000   -0.006000
   -0.007000   -0.000000    0.005000
   -0.005000    0.001000   -0.006000
   -0.005000   -0.000000   -0.008000
   -0.001000    0.001000   -0.006000
   -0.005000    0.004000   -0.007000
    0.009000    0.000000    0.001000
    0.013000   -0.006000    0.014000
   -0.000000   -0.000000    0.002000
   -0.005000   -0.001000    0.007000
   -0.000000   -0.003000    0.009000
   -0.011000    0.008000   -0.015000
   -0.008000   -0.011000   -0.008000
   -0.037000    0.002000   -0.007000
    0.069000   -0.036000   -0.018000
    0.074000   -0.026000   -0.064000
   -0.031000    0.073000    0.143000
    0.004000   -0.016000   -0.032000
    0.157000    0.008000    0.015000
   -0.073000    0.033000    0.035000
   -0.060000    0.011000    0.056000
    0.024000    0.002000    0.033000
    0.018000    0.096000   -0.055000
   -0.063000   -0.135000   -0.019000
   -0.016000    0.095000   -0.038000
    0.056000    0.027000    0.051000
    0.053000    0.051000    0.053000
    0.041000    0.043000   -0.015000
   -0.002000   -0.001000   -0.002000
    0.011000   -0.001000    0.008000
    0.018000    0.020000    0.014000
    0.013000    0.025000    0.015000
   -0.034000   -0.014000   -0.034000
   -0.008000   -0.013000   -0.003000
vibration   94
    0.001000   -0.001000    0.003000
   -0.001000    0.001000   -0.003000
    0.002000   -0.002000    0.011000
    0.017000    0.034000   -0.006000
    0.029000   -0.050000    0.072000
   -0.079000   -0.027000   -0.122000
    0.017000   -0.031000    0.098000
    0.001000   -0.024000   -0.011000
    0.115000    0.015000   -0.017000
   -0.048000    0.026000    0.033000
   -0.047000    0.040000    0.015000
   -0.026000   -0.003000   -0.002000
    0.051000   -0.044000   -0.041000
    0.044000   -0.024000   -0.004000
   -0.012000    0.094000    0.060000
   -0.005000   -0.001000   -0.007000
   -0.013000   -0.027000    0.020000
    0.011000    0.013000   -0.026000
   -0.022000   -0.018000    0.031000
    0.043000   -0.061000    0.090000
   -0.014000   -0.004000    0.002000
   -0.019000   -0.008000    0.009000
    0.006000    0.023000   -0.038000
    0.083000    0.045000   -0.049000
   -0.002000   -0.011000    0.020000
    0.052000   -0.050000    0.059000
    0.016000    0.002000    0.001000
   -0.012000   -0.003000   -0.011000
    0.025000   -0.008000    0.049000
   -0.025000   -0.006000    0.101000
   -0.007000    0.008000   -0.041000
   -0.101000    0.005000   -0.067000
   -0.012000    0.000000    0.003000
   -0.021000    0.006000   -0.034000
    0.035000   -0.009000    0.043000
   -0.032000   -0.026000    0.111000
   -0.013000    0.018000   -0.063000
    0.047000   -0.033000    0.066000
    0.016000    0.023000    0.009000
    0.082000    0.007000    0.012000
   -0.170000    0.096000    0.089000
   -0.158000    0.028000    0.113000
    0.067000   -0.179000   -0.306000
   -0.009000    0.041000    0.071000
   -0.360000   -0.025000   -0.030000
    0.149000   -0.080000   -0.079000
    0.156000   -0.027000   -0.125000
   -0.059000    0.004000   -0.090000
   -0.043000   -0.234000    0.144000
    0.166000    0.369000    0.052000
    0.029000   -0.255000    0.096000
    0.020000   -0.003000    0.034000
    0.022000    0.006000    0.030000
    0.025000    0.029000   -0.016000
    0.001000    0.002000   -0.003000
   -0.070000    0.020000   -0.059000
   -0.043000   -0.094000   -0.008000
   -0.031000   -0.108000   -0.013000
   -0.018000   -0.007000   -0.018000
    0.036000    0.057000    0.015000
vibration   95
    0.000000    0.000000    0.001000
    0.000000   -0.000000    0.001000
   -0.002000   -0.002000   -0.000000
   -0.004000   -0.010000    0.002000
   -0.008000    0.015000   -0.019000
    0.023000    0.008000    0.036000
   -0.005000    0.009000   -0.029000
    0.000000    0.010000    0.004000
   -0.045000   -0.006000    0.008000
    0.024000   -0.011000   -0.014000
    0.017000   -0.017000   -0.005000
    0.010000    0.002000    0.000000
   -0.020000    0.014000    0.015000
   -0.019000    0.014000    0.005000
    0.005000   -0.038000   -0.022000
    0.001000    0.000000    0.001000
    0.010000    0.012000   -0.007000
    0.020000    0.005000   -0.001000
   -0.010000   -0.053000    0.083000
    0.263000   -0.185000    0.353000
   -0.129000   -0.013000   -0.001000
   -0.188000   -0.093000    0.126000
    0.031000    0.066000   -0.118000
    0.273000    0.162000   -0.143000
    0.076000    0.009000    0.012000
    0.283000   -0.179000    0.126000
    0.003000   -0.006000    0.012000
   -0.006000   -0.003000    0.013000
   -0.067000   -0.010000   -0.004000
   -0.205000    0.073000    0.139000
   -0.027000    0.025000   -0.105000
   -0.227000   -0.009000   -0.177000
    0.108000    0.004000    0.009000
    0.158000   -0.017000    0.142000
    0.005000   -0.015000    0.072000
   -0.211000   -0.084000    0.290000
   -0.014000   -0.002000    0.011000
   -0.018000    0.009000   -0.017000
   -0.002000   -0.002000   -0.001000
   -0.014000   -0.003000   -0.002000
    0.031000   -0.018000   -0.021000
    0.027000   -0.002000   -0.016000
   -0.011000    0.033000    0.051000
    0.001000   -0.009000   -0.012000
    0.063000    0.007000    0.004000
   -0.020000    0.016000    0.014000
   -0.035000    0.006000    0.021000
    0.011000   -0.003000    0.017000
    0.008000    0.044000   -0.027000
   -0.033000   -0.072000   -0.009000
   -0.007000    0.045000   -0.018000
   -0.009000   -0.005000   -0.008000
   -0.014000   -0.009000    0.003000
   -0.039000   -0.017000   -0.003000
   -0.002000    0.014000   -0.042000
    0.044000   -0.004000    0.017000
    0.009000    0.024000   -0.001000
    0.008000    0.022000    0.003000
    0.009000    0.009000    0.006000
   -0.010000   -0.015000   -0.007000
vibration   96
   -0.002000   -0.001000    0.001000
    0.002000   -0.000000   -0.000000
   -0.001000    0.002000   -0.013000
    0.002000    0.008000   -0.005000
    0.004000   -0.014000    0.009000
   -0.019000   -0.006000   -0.031000
   -0.004000   -0.007000    0.015000
   -0.001000    0.004000   -0.005000
   -0.000000   -0.006000    0.011000
    0.021000   -0.000000   -0.000000
   -0.016000   -0.009000    0.006000
   -0.001000    0.004000   -0.005000
   -0.000000   -0.019000   -0.003000
   -0.002000    0.016000    0.014000
    0.002000   -0.006000    0.011000
    0.000000   -0.007000    0.008000
   -0.007000   -0.015000    0.007000
   -0.043000   -0.015000    0.010000
    0.034000    0.051000   -0.075000
   -0.172000    0.149000   -0.285000
   -0.016000   -0.021000    0.036000
   -0.132000   -0.237000    0.372000
   -0.042000   -0.013000    0.011000
   -0.458000   -0.081000    0.083000
    0.094000    0.021000   -0.018000
    0.340000   -0.118000    0.179000
   -0.039000   -0.020000    0.033000
    0.029000    0.005000   -0.016000
    0.032000   -0.000000    0.004000
    0.156000    0.039000   -0.104000
   -0.039000    0.000000   -0.009000
   -0.318000    0.006000   -0.081000
    0.011000    0.004000   -0.013000
   -0.017000    0.025000   -0.122000
   -0.005000   -0.008000    0.038000
   -0.160000   -0.052000    0.194000
   -0.007000    0.001000   -0.003000
   -0.003000    0.001000   -0.004000
   -0.000000    0.002000   -0.001000
    0.000000   -0.001000    0.000000
   -0.000000   -0.000000   -0.003000
   -0.001000    0.002000    0.002000
    0.000000    0.001000   -0.001000
    0.000000   -0.001000    0.000000
    0.000000    0.002000   -0.001000
    0.003000    0.001000    0.000000
   -0.003000    0.000000   -0.001000
    0.001000   -0.001000    0.001000
    0.000000    0.001000   -0.002000
   -0.002000   -0.004000   -0.000000
   -0.002000    0.001000   -0.001000
    0.004000   -0.006000    0.014000
    0.006000   -0.004000    0.011000
    0.026000    0.039000   -0.035000
    0.035000    0.002000   -0.001000
    0.009000   -0.002000    0.009000
    0.000000    0.001000   -0.001000
   -0.000000   -0.000000    0.001000
   -0.009000   -0.007000   -0.005000
   -0.001000   -0.000000   -0.001000
vibration   97
    0.001000   -0.001000    0.004000
   -0.001000   -0.000000   -0.002000
    0.003000    0.003000   -0.000000
    0.002000    0.008000   -0.005000
    0.004000   -0.013000    0.010000
   -0.019000   -0.005000   -0.030000
   -0.003000   -0.007000    0.015000
   -0.001000    0.004000   -0.004000
   -0.003000   -0.006000    0.011000
    0.022000   -0.001000   -0.001000
   -0.014000   -0.009000    0.005000
    0.000000    0.004000   -0.005000
   -0.001000   -0.017000   -0.002000
   -0.003000    0.018000    0.015000
    0.002000   -0.008000    0.009000
    0.000000   -0.006000    0.006000
   -0.005000   -0.007000    0.004000
   -0.035000   -0.010000    0.007000
    0.040000    0.023000   -0.030000
    0.019000    0.034000   -0.058000
   -0.029000   -0.014000    0.019000
   -0.115000   -0.173000    0.263000
    0.013000   -0.005000    0.005000
    0.013000    0.011000    0.013000
    0.049000    0.017000   -0.013000
    0.120000   -0.073000    0.011000
   -0.081000   -0.009000    0.007000
    0.082000   -0.008000    0.036000
   -0.101000   -0.003000   -0.031000
   -0.341000    0.023000    0.202000
    0.023000    0.001000    0.020000
    0.348000   -0.029000    0.098000
    0.025000   -0.010000    0.049000
    0.171000   -0.114000    0.567000
   -0.048000    0.018000   -0.096000
    0.158000    0.083000   -0.311000
    0.059000   -0.001000    0.008000
    0.012000   -0.001000    0.011000
    0.002000   -0.008000    0.007000
   -0.001000    0.007000   -0.005000
    0.001000    0.004000    0.024000
    0.008000   -0.019000   -0.023000
   -0.002000   -0.011000    0.012000
   -0.001000    0.006000   -0.005000
    0.003000   -0.014000    0.008000
   -0.030000   -0.006000    0.001000
    0.023000   -0.003000    0.011000
   -0.005000    0.006000   -0.011000
   -0.003000   -0.016000    0.018000
    0.019000    0.046000    0.004000
    0.010000   -0.018000    0.010000
    0.005000   -0.008000    0.019000
    0.006000   -0.011000    0.023000
    0.018000    0.030000   -0.030000
   -0.014000    0.001000   -0.005000
   -0.046000    0.019000   -0.061000
   -0.002000   -0.032000    0.013000
    0.003000   -0.052000    0.024000
   -0.010000   -0.007000   -0.007000
    0.016000    0.017000    0.011000
vibration   98
   -0.001000   -0.000000    0.000000
    0.001000    0.000000   -0.001000
    0.001000    0.002000   -0.003000
    0.000000    0.003000   -0.001000
    0.001000   -0.006000    0.002000
   -0.006000   -0.003000   -0.011000
   -0.000000   -0.002000    0.006000
   -0.000000    0.002000   -0.001000
   -0.003000   -0.002000    0.005000
    0.008000   -0.001000   -0.001000
   -0.004000   -0.005000    0.002000
    0.000000    0.002000   -0.002000
   -0.001000   -0.007000   -0.000000
   -0.002000    0.008000    0.006000
    0.001000   -0.004000    0.004000
    0.000000   -0.004000    0.002000
   -0.002000   -0.006000    0.002000
   -0.014000   -0.012000    0.013000
    0.001000    0.006000   -0.005000
   -0.169000    0.084000   -0.170000
   -0.013000   -0.016000    0.024000
   -0.138000   -0.238000    0.375000
    0.028000    0.007000   -0.006000
    0.409000    0.075000   -0.073000
    0.003000    0.003000   -0.004000
   -0.162000    0.086000   -0.151000
    0.009000    0.002000   -0.005000
    0.012000   -0.003000    0.005000
    0.003000   -0.001000    0.002000
   -0.159000   -0.025000    0.157000
    0.027000    0.000000    0.009000
    0.381000   -0.014000    0.103000
   -0.010000    0.005000   -0.029000
   -0.126000    0.086000   -0.427000
   -0.000000   -0.001000    0.009000
   -0.172000   -0.047000    0.180000
   -0.014000    0.005000   -0.013000
   -0.002000   -0.001000   -0.003000
   -0.001000    0.002000   -0.003000
    0.001000   -0.002000    0.002000
   -0.002000   -0.000000   -0.006000
   -0.003000    0.005000    0.007000
    0.001000    0.002000   -0.005000
    0.000000   -0.002000    0.002000
   -0.003000    0.004000   -0.002000
    0.010000    0.001000   -0.001000
   -0.005000    0.001000   -0.004000
    0.001000   -0.002000    0.003000
    0.001000    0.004000   -0.005000
   -0.005000   -0.012000   -0.001000
   -0.003000    0.005000   -0.003000
    0.001000   -0.002000    0.004000
    0.003000   -0.003000    0.002000
    0.004000    0.016000   -0.017000
   -0.016000    0.002000    0.000000
    0.006000   -0.008000    0.018000
    0.000000    0.008000   -0.003000
   -0.002000    0.017000   -0.009000
   -0.002000   -0.002000   -0.001000
   -0.003000   -0.003000   -0.002000
vibration   99
    0.000000    0.000000   -0.001000
    0.000000    0.000000   -0.000000
   -0.003000   -0.005000    0.002000
   -0.001000   -0.002000    0.001000
   -0.001000    0.004000   -0.003000
    0.004000    0.001000    0.007000
    0.002000    0.002000   -0.003000
    0.000000   -0.001000    0.001000
    0.000000    0.001000   -0.003000
   -0.006000    0.000000    0.000000
    0.003000    0.002000   -0.001000
   -0.000000   -0.001000    0.001000
    0.001000    0.003000    0.000000
    0.001000   -0.004000   -0.004000
   -0.001000    0.002000   -0.002000
    0.000000    0.002000   -0.002000
    0.001000   -0.005000    0.001000
    0.006000   -0.005000    0.007000
   -0.026000   -0.001000    0.003000
   -0.260000    0.107000   -0.222000
    0.003000   -0.013000    0.022000
   -0.102000   -0.198000    0.318000
    0.013000    0.009000   -0.010000
    0.369000    0.066000   -0.077000
   -0.013000   -0.007000    0.006000
   -0.172000    0.110000   -0.109000
    0.065000    0.011000   -0.011000
   -0.065000    0.004000   -0.021000
    0.017000    0.002000    0.012000
    0.190000   -0.013000   -0.159000
   -0.016000   -0.000000   -0.013000
   -0.401000    0.023000   -0.112000
   -0.003000   -0.005000    0.025000
    0.096000   -0.074000    0.366000
    0.025000   -0.001000    0.005000
    0.261000    0.060000   -0.226000
   -0.008000   -0.004000    0.009000
   -0.001000    0.001000    0.004000
   -0.000000    0.002000   -0.002000
    0.000000   -0.001000    0.001000
   -0.000000   -0.001000   -0.003000
   -0.000000    0.003000    0.003000
    0.000000    0.002000   -0.002000
    0.000000   -0.001000    0.001000
   -0.000000    0.003000   -0.001000
    0.004000    0.001000   -0.000000
   -0.003000    0.000000   -0.002000
    0.001000   -0.001000    0.002000
    0.000000    0.002000   -0.003000
   -0.002000   -0.006000   -0.001000
   -0.001000    0.002000   -0.001000
   -0.003000    0.001000   -0.005000
   -0.004000    0.008000   -0.011000
   -0.008000   -0.000000    0.000000
    0.002000    0.003000   -0.012000
    0.008000    0.002000    0.001000
    0.001000    0.003000   -0.000000
    0.003000    0.004000   -0.003000
    0.005000    0.003000    0.004000
   -0.003000   -0.004000   -0.003000
vibration  100
    0.000000   -0.000000   -0.001000
    0.001000    0.001000    0.001000
   -0.004000   -0.006000    0.004000
   -0.005000   -0.016000    0.008000
   -0.008000    0.038000   -0.018000
    0.029000    0.009000    0.053000
    0.012000    0.018000   -0.037000
   -0.001000   -0.014000    0.007000
    0.018000    0.015000   -0.030000
   -0.053000    0.007000    0.011000
    0.010000    0.035000   -0.005000
   -0.004000   -0.011000    0.008000
    0.019000    0.023000   -0.008000
    0.014000   -0.041000   -0.031000
   -0.007000    0.024000   -0.020000
    0.009000    0.036000   -0.017000
   -0.003000   -0.019000    0.014000
    0.047000    0.015000   -0.022000
   -0.055000   -0.002000   -0.000000
   -0.252000    0.084000   -0.186000
   -0.001000   -0.005000    0.008000
   -0.011000   -0.015000    0.031000
   -0.044000    0.018000   -0.038000
   -0.454000   -0.050000    0.031000
    0.042000   -0.023000    0.049000
    0.243000   -0.160000    0.196000
    0.151000    0.005000    0.010000
   -0.145000   -0.003000   -0.003000
   -0.043000   -0.014000    0.051000
   -0.253000    0.002000    0.255000
    0.047000    0.010000   -0.037000
    0.453000   -0.010000    0.064000
    0.002000   -0.001000    0.006000
    0.001000    0.002000   -0.007000
    0.053000   -0.000000    0.004000
    0.250000    0.049000   -0.185000
   -0.055000    0.003000   -0.014000
    0.002000   -0.007000    0.014000
   -0.011000    0.013000   -0.031000
    0.005000   -0.007000    0.010000
   -0.018000    0.005000   -0.022000
   -0.018000    0.026000    0.036000
    0.004000    0.016000   -0.024000
    0.003000   -0.005000    0.012000
   -0.020000    0.023000   -0.014000
    0.046000    0.000000   -0.007000
   -0.012000    0.001000   -0.030000
    0.006000   -0.006000    0.014000
    0.002000    0.015000   -0.033000
   -0.016000   -0.047000   -0.005000
   -0.016000    0.028000   -0.016000
   -0.011000   -0.000000   -0.019000
   -0.012000    0.026000   -0.057000
   -0.009000   -0.013000    0.019000
   -0.001000    0.019000   -0.060000
    0.012000   -0.002000    0.017000
    0.006000    0.013000    0.002000
   -0.000000    0.047000   -0.022000
    0.016000    0.012000    0.010000
   -0.011000   -0.012000   -0.009000
vibration  101
   -0.000000   -0.000000    0.000000
   -0.000000   -0.000000   -0.000000
    0.002000    0.000000    0.004000
   -0.004000   -0.007000    0.009000
   -0.005000    0.018000   -0.009000
    0.030000    0.000000    0.030000
    0.024000    0.014000   -0.010000
   -0.002000   -0.006000    0.010000
   -0.010000    0.013000   -0.026000
   -0.041000   -0.004000   -0.005000
    0.016000    0.018000   -0.006000
   -0.004000   -0.005000    0.010000
    0.015000    0.030000   -0.003000
    0.005000   -0.026000   -0.019000
   -0.007000    0.031000   -0.017000
    0.013000    0.020000   -0.031000
   -0.001000   -0.000000    0.000000
    0.008000    0.008000   -0.012000
   -0.010000   -0.001000    0.000000
   -0.049000    0.018000   -0.036000
    0.002000   -0.002000    0.004000
   -0.003000   -0.011000    0.018000
   -0.004000    0.001000   -0.003000
   -0.019000   -0.001000    0.000000
   -0.001000   -0.005000    0.008000
    0.039000   -0.026000    0.043000
    0.016000    0.006000   -0.007000
   -0.013000   -0.002000    0.010000
   -0.007000    0.000000   -0.002000
    0.019000    0.008000   -0.028000
    0.004000    0.001000   -0.004000
    0.042000   -0.002000    0.005000
    0.003000    0.001000   -0.004000
   -0.002000    0.006000   -0.024000
   -0.002000   -0.000000    0.001000
   -0.014000   -0.005000    0.013000
   -0.000000   -0.005000    0.021000
    0.003000   -0.023000    0.020000
   -0.018000   -0.199000    0.209000
    0.010000    0.076000   -0.058000
    0.021000    0.047000    0.232000
   -0.016000   -0.228000   -0.216000
    0.000000   -0.250000    0.081000
    0.013000    0.068000   -0.064000
    0.085000   -0.215000    0.128000
   -0.250000   -0.078000   -0.012000
    0.221000   -0.022000    0.165000
    0.003000    0.051000   -0.072000
    0.022000    0.082000    0.187000
    0.081000    0.319000    0.071000
    0.079000   -0.091000    0.057000
   -0.002000   -0.008000    0.008000
   -0.003000   -0.014000    0.017000
    0.002000   -0.004000    0.008000
   -0.003000    0.001000   -0.006000
    0.013000    0.001000   -0.008000
    0.001000    0.070000   -0.044000
   -0.063000    0.391000   -0.290000
   -0.001000   -0.000000   -0.001000
   -0.026000   -0.035000   -0.018000
vibration  102
   -0.002000   -0.001000   -0.000000
   -0.003000   -0.002000   -0.001000
    0.006000    0.005000    0.007000
    0.009000    0.054000   -0.015000
    0.016000   -0.135000    0.035000
   -0.056000   -0.038000   -0.155000
   -0.014000   -0.050000    0.132000
    0.002000    0.048000   -0.013000
   -0.089000   -0.046000    0.092000
    0.148000   -0.034000   -0.050000
   -0.014000   -0.127000    0.011000
    0.009000    0.039000   -0.020000
   -0.065000   -0.050000    0.031000
   -0.040000    0.127000    0.096000
    0.018000   -0.053000    0.073000
   -0.019000   -0.134000    0.036000
    0.015000    0.056000   -0.051000
   -0.006000   -0.024000    0.035000
    0.011000   -0.000000    0.002000
    0.054000   -0.021000    0.043000
   -0.010000    0.004000   -0.008000
    0.005000    0.030000   -0.054000
    0.003000    0.003000   -0.003000
   -0.045000   -0.007000    0.004000
    0.010000    0.011000   -0.016000
   -0.070000    0.050000   -0.092000
   -0.005000   -0.018000    0.029000
   -0.003000    0.005000   -0.036000
    0.009000   -0.004000    0.021000
   -0.080000   -0.017000    0.109000
    0.004000   -0.000000    0.004000
   -0.045000   -0.002000   -0.008000
   -0.011000   -0.002000    0.009000
    0.005000   -0.013000    0.068000
    0.012000    0.000000   -0.001000
    0.061000    0.013000   -0.050000
   -0.006000    0.014000   -0.043000
    0.043000   -0.072000    0.090000
   -0.129000   -0.055000   -0.112000
    0.054000    0.013000    0.036000
   -0.165000    0.094000    0.030000
   -0.169000    0.010000    0.115000
    0.039000   -0.068000   -0.133000
    0.036000    0.017000    0.049000
   -0.098000    0.015000   -0.013000
    0.167000   -0.075000   -0.070000
    0.113000   -0.014000   -0.130000
    0.046000    0.004000    0.048000
    0.035000    0.178000   -0.120000
   -0.050000   -0.091000    0.016000
   -0.076000    0.153000   -0.083000
    0.031000    0.018000    0.035000
    0.027000   -0.055000    0.147000
    0.003000    0.007000   -0.009000
    0.008000    0.002000    0.001000
   -0.007000    0.009000    0.003000
    0.046000    0.076000    0.021000
   -0.046000    0.509000   -0.290000
   -0.033000   -0.024000   -0.018000
   -0.055000   -0.057000   -0.039000
vibration  103
    0.000000    0.000000   -0.000000
    0.000000   -0.002000   -0.000000
   -0.008000   -0.010000   -0.004000
   -0.050000    0.095000    0.006000
   -0.068000   -0.266000   -0.154000
    0.057000   -0.148000   -0.276000
    0.137000   -0.015000    0.237000
   -0.041000    0.088000    0.000000
   -0.285000   -0.086000    0.158000
    0.123000   -0.065000   -0.109000
   -0.079000   -0.238000    0.043000
   -0.047000    0.070000   -0.016000
    0.001000   -0.044000   -0.020000
    0.057000    0.177000    0.186000
   -0.006000    0.110000    0.231000
    0.142000   -0.271000    0.008000
    0.007000    0.009000   -0.009000
    0.016000   -0.021000    0.035000
   -0.004000   -0.004000    0.009000
   -0.042000    0.008000   -0.029000
   -0.009000    0.004000   -0.008000
    0.007000    0.037000   -0.060000
   -0.010000    0.004000   -0.009000
   -0.080000   -0.008000    0.001000
    0.012000    0.001000    0.001000
   -0.012000    0.013000   -0.023000
    0.038000   -0.005000    0.012000
   -0.039000    0.001000   -0.001000
   -0.006000   -0.002000    0.007000
   -0.027000   -0.003000    0.026000
    0.010000    0.002000   -0.007000
    0.061000    0.001000    0.005000
    0.006000    0.001000   -0.002000
   -0.004000    0.008000   -0.042000
    0.012000   -0.002000    0.008000
    0.079000    0.015000   -0.055000
   -0.023000   -0.006000    0.017000
   -0.024000    0.035000   -0.043000
    0.049000    0.037000    0.093000
   -0.022000   -0.008000   -0.026000
    0.094000   -0.052000   -0.024000
    0.089000   -0.024000   -0.077000
   -0.015000    0.008000    0.043000
   -0.013000   -0.012000   -0.036000
    0.095000   -0.011000    0.012000
   -0.095000    0.058000    0.048000
   -0.057000    0.006000    0.097000
   -0.017000   -0.006000   -0.036000
   -0.012000   -0.073000    0.094000
    0.006000    0.070000    0.010000
    0.023000   -0.115000    0.045000
   -0.002000    0.052000   -0.025000
   -0.009000    0.100000   -0.077000
   -0.016000   -0.002000   -0.009000
    0.002000    0.005000   -0.016000
    0.015000   -0.009000    0.012000
   -0.024000   -0.030000   -0.020000
    0.023000   -0.238000    0.125000
    0.004000    0.004000    0.007000
    0.024000    0.024000    0.016000
vibration  104
    0.001000   -0.000000    0.003000
    0.004000    0.003000   -0.000000
   -0.011000   -0.008000   -0.017000
   -0.090000   -0.018000    0.055000
   -0.130000    0.020000   -0.286000
    0.256000   -0.093000    0.064000
    0.249000    0.126000   -0.033000
   -0.058000   -0.016000    0.047000
   -0.165000    0.026000   -0.070000
   -0.257000   -0.008000   -0.022000
   -0.044000    0.043000    0.022000
   -0.084000   -0.013000    0.041000
    0.180000    0.110000   -0.107000
    0.173000   -0.114000   -0.020000
   -0.060000    0.301000    0.077000
    0.246000    0.033000   -0.130000
   -0.027000   -0.094000    0.087000
   -0.015000    0.020000   -0.032000
    0.007000    0.006000   -0.008000
    0.061000   -0.021000    0.039000
    0.011000   -0.004000    0.008000
   -0.001000   -0.029000    0.046000
    0.008000   -0.006000    0.010000
    0.092000    0.009000   -0.002000
   -0.015000   -0.004000    0.004000
    0.029000   -0.027000    0.047000
   -0.039000    0.012000   -0.024000
    0.045000   -0.002000    0.009000
    0.005000    0.002000   -0.011000
    0.043000    0.006000   -0.048000
   -0.012000   -0.002000    0.007000
   -0.056000   -0.000000   -0.003000
   -0.005000   -0.001000    0.002000
    0.006000   -0.010000    0.047000
   -0.014000    0.002000   -0.010000
   -0.098000   -0.018000    0.070000
    0.029000    0.006000   -0.016000
    0.019000   -0.025000    0.031000
   -0.081000   -0.011000   -0.072000
    0.031000    0.002000    0.021000
   -0.088000    0.047000   -0.006000
   -0.093000    0.012000    0.070000
    0.022000   -0.028000   -0.085000
    0.021000    0.003000    0.027000
   -0.038000    0.025000   -0.014000
    0.104000   -0.030000   -0.034000
    0.050000   -0.008000   -0.076000
    0.027000   -0.002000    0.026000
    0.019000    0.100000   -0.065000
   -0.042000   -0.060000    0.011000
   -0.049000    0.080000   -0.050000
   -0.066000   -0.015000   -0.050000
   -0.054000    0.137000   -0.295000
    0.007000    0.011000   -0.013000
   -0.006000   -0.006000    0.017000
   -0.019000    0.008000   -0.013000
    0.024000    0.013000    0.023000
   -0.013000    0.169000   -0.084000
    0.052000    0.040000    0.031000
   -0.016000   -0.015000   -0.011000
vibration  105
    0.001000   -0.000000    0.002000
    0.004000    0.001000   -0.000000
   -0.016000   -0.013000   -0.024000
    0.006000   -0.022000   -0.064000
   -0.004000    0.044000   -0.029000
   -0.175000    0.026000   -0.073000
   -0.185000   -0.022000   -0.158000
   -0.012000   -0.023000   -0.085000
    0.227000   -0.071000    0.140000
    0.133000    0.120000    0.172000
   -0.222000    0.046000    0.059000
   -0.013000   -0.014000   -0.073000
    0.036000   -0.240000   -0.079000
    0.098000    0.035000    0.068000
    0.027000   -0.114000    0.137000
    0.012000    0.038000    0.254000
   -0.014000   -0.071000    0.063000
   -0.006000   -0.011000    0.020000
    0.009000    0.001000    0.001000
    0.049000   -0.023000    0.036000
   -0.001000    0.002000   -0.004000
    0.006000    0.014000   -0.023000
   -0.001000    0.000000   -0.000000
    0.002000    0.000000   -0.001000
    0.003000    0.001000   -0.001000
   -0.028000    0.018000   -0.028000
   -0.002000   -0.001000    0.001000
    0.001000    0.000000   -0.004000
    0.004000   -0.000000    0.001000
   -0.015000   -0.006000    0.019000
   -0.002000   -0.000000    0.001000
   -0.010000    0.001000   -0.000000
   -0.000000   -0.000000    0.003000
   -0.001000   -0.002000    0.001000
    0.003000    0.000000   -0.000000
    0.015000    0.005000   -0.012000
   -0.004000    0.001000   -0.005000
    0.000000    0.001000   -0.000000
   -0.146000    0.057000    0.080000
    0.048000   -0.012000   -0.023000
   -0.071000    0.029000   -0.052000
   -0.069000   -0.063000   -0.016000
    0.040000   -0.088000   -0.150000
    0.038000   -0.022000   -0.026000
    0.179000    0.026000    0.003000
    0.052000    0.077000    0.033000
    0.023000   -0.009000    0.068000
    0.052000   -0.020000   -0.030000
    0.042000    0.154000    0.080000
   -0.137000    0.042000    0.090000
   -0.144000   -0.114000   -0.037000
   -0.039000    0.021000   -0.106000
   -0.036000    0.236000   -0.424000
   -0.015000    0.014000   -0.028000
    0.002000    0.000000    0.000000
   -0.004000    0.001000    0.002000
    0.014000   -0.010000    0.001000
    0.006000    0.017000   -0.018000
    0.059000    0.041000    0.039000
    0.001000   -0.000000   -0.001000
vibration  106
   -0.000000    0.000000   -0.001000
   -0.002000   -0.000000   -0.000000
    0.008000    0.008000    0.010000
    0.009000    0.003000    0.034000
    0.018000   -0.002000    0.051000
    0.083000    0.007000    0.070000
    0.069000    0.006000    0.065000
    0.015000    0.005000    0.047000
   -0.091000    0.049000   -0.095000
   -0.077000   -0.062000   -0.088000
    0.140000   -0.003000   -0.040000
    0.018000    0.000000    0.042000
   -0.037000    0.140000    0.057000
   -0.076000   -0.034000   -0.060000
   -0.011000    0.042000   -0.105000
   -0.038000    0.004000   -0.141000
    0.008000    0.040000   -0.035000
    0.001000    0.007000   -0.012000
   -0.004000   -0.000000   -0.002000
   -0.019000    0.010000   -0.013000
    0.001000   -0.001000    0.002000
   -0.004000   -0.010000    0.017000
    0.001000   -0.000000    0.000000
   -0.001000   -0.000000    0.001000
   -0.001000    0.000000   -0.000000
    0.011000   -0.008000    0.010000
   -0.002000   -0.000000    0.001000
    0.002000    0.000000   -0.000000
   -0.001000   -0.000000   -0.000000
   -0.003000    0.001000    0.003000
    0.000000   -0.000000    0.000000
   -0.001000    0.000000    0.000000
    0.001000    0.000000   -0.001000
    0.000000    0.001000   -0.005000
    0.000000   -0.000000    0.001000
    0.009000    0.003000   -0.007000
   -0.002000   -0.001000    0.000000
   -0.001000    0.008000   -0.008000
   -0.221000    0.168000    0.140000
    0.070000   -0.044000   -0.038000
   -0.077000    0.010000   -0.163000
   -0.073000   -0.061000   -0.009000
    0.063000   -0.091000   -0.263000
    0.055000   -0.062000   -0.048000
    0.337000    0.095000   -0.023000
    0.109000    0.188000    0.087000
   -0.044000   -0.008000    0.127000
    0.081000   -0.054000   -0.052000
    0.063000    0.222000    0.143000
   -0.255000    0.027000    0.144000
   -0.251000   -0.231000   -0.056000
    0.025000   -0.014000    0.061000
    0.024000   -0.146000    0.255000
    0.009000   -0.007000    0.016000
   -0.001000   -0.000000    0.001000
   -0.004000   -0.001000    0.002000
    0.013000   -0.029000   -0.006000
    0.029000   -0.112000    0.055000
   -0.035000   -0.024000   -0.024000
    0.011000    0.011000    0.005000
vibration  107
    0.003000    0.000000    0.000000
   -0.002000   -0.000000   -0.001000
   -0.002000   -0.004000    0.008000
    0.016000    0.017000   -0.002000
    0.024000   -0.048000    0.057000
   -0.031000    0.004000   -0.029000
   -0.026000   -0.036000    0.062000
    0.013000    0.018000    0.000000
   -0.015000   -0.008000    0.022000
    0.057000   -0.024000   -0.036000
    0.041000   -0.056000   -0.011000
    0.018000    0.015000   -0.001000
   -0.062000   -0.003000    0.043000
   -0.054000    0.040000    0.008000
    0.012000   -0.048000   -0.003000
   -0.059000   -0.066000    0.007000
    0.001000   -0.008000    0.006000
    0.083000    0.026000   -0.026000
   -0.027000   -0.013000    0.020000
   -0.318000    0.124000   -0.254000
   -0.006000   -0.010000    0.015000
    0.025000    0.050000   -0.072000
   -0.014000   -0.014000    0.019000
    0.187000    0.023000   -0.012000
   -0.042000   -0.016000    0.022000
    0.292000   -0.186000    0.330000
    0.017000    0.060000   -0.099000
    0.013000   -0.021000    0.111000
   -0.040000    0.004000   -0.025000
    0.281000    0.063000   -0.340000
   -0.013000    0.003000   -0.022000
    0.194000    0.000000    0.030000
   -0.007000    0.003000   -0.016000
    0.026000   -0.019000    0.102000
   -0.024000    0.006000   -0.024000
   -0.297000   -0.067000    0.241000
    0.083000   -0.005000    0.023000
    0.002000    0.007000   -0.014000
   -0.047000   -0.028000   -0.040000
    0.016000    0.009000    0.009000
   -0.055000    0.034000    0.021000
   -0.054000   -0.015000    0.020000
    0.010000   -0.025000   -0.024000
    0.011000    0.011000    0.011000
   -0.019000   -0.006000    0.005000
    0.032000   -0.035000   -0.026000
    0.052000   -0.006000   -0.039000
    0.012000    0.007000    0.009000
    0.009000    0.051000   -0.030000
   -0.006000   -0.003000    0.007000
   -0.016000    0.048000   -0.024000
    0.009000    0.036000   -0.033000
    0.006000    0.050000   -0.045000
   -0.027000   -0.041000    0.041000
   -0.029000   -0.005000   -0.002000
   -0.031000    0.014000   -0.039000
    0.011000   -0.022000    0.025000
    0.009000   -0.024000    0.029000
    0.015000    0.011000    0.009000
    0.010000    0.009000    0.009000
vibration  108
   -0.000000    0.001000   -0.004000
   -0.008000   -0.004000    0.002000
    0.024000    0.023000    0.030000
   -0.053000   -0.014000   -0.040000
   -0.080000    0.038000   -0.203000
   -0.003000   -0.042000   -0.082000
   -0.013000    0.070000   -0.168000
   -0.056000   -0.023000   -0.057000
    0.057000   -0.066000    0.106000
    0.016000    0.122000    0.177000
   -0.257000    0.086000    0.071000
   -0.066000   -0.021000   -0.054000
    0.164000   -0.125000   -0.160000
    0.225000    0.011000    0.125000
   -0.008000    0.069000    0.180000
    0.220000    0.113000    0.142000
    0.041000    0.196000   -0.184000
    0.029000    0.029000   -0.045000
   -0.022000   -0.007000    0.003000
   -0.153000    0.072000   -0.110000
    0.000000   -0.007000    0.011000
   -0.000000   -0.007000    0.014000
    0.000000   -0.004000    0.006000
    0.056000    0.007000   -0.002000
   -0.020000   -0.002000    0.002000
    0.112000   -0.071000    0.121000
    0.010000    0.015000   -0.022000
    0.000000   -0.006000    0.034000
   -0.018000    0.000000   -0.002000
    0.102000    0.026000   -0.120000
   -0.000000    0.001000   -0.009000
    0.075000   -0.002000    0.009000
   -0.004000    0.002000   -0.009000
    0.011000   -0.005000    0.042000
   -0.008000    0.001000   -0.007000
   -0.102000   -0.025000    0.085000
    0.030000   -0.002000    0.010000
    0.016000   -0.023000    0.025000
    0.023000    0.045000    0.014000
   -0.007000   -0.016000   -0.002000
    0.027000   -0.025000   -0.040000
    0.035000    0.030000    0.008000
   -0.003000    0.037000   -0.009000
   -0.006000   -0.016000   -0.003000
    0.014000    0.031000   -0.019000
    0.010000    0.043000    0.024000
   -0.052000    0.004000    0.016000
   -0.004000   -0.012000   -0.001000
   -0.005000   -0.033000    0.006000
   -0.012000   -0.023000   -0.003000
   -0.012000   -0.034000    0.008000
    0.002000   -0.101000    0.135000
   -0.014000   -0.277000    0.365000
   -0.002000   -0.064000    0.076000
   -0.010000   -0.001000   -0.003000
   -0.008000    0.005000   -0.017000
   -0.005000    0.014000   -0.014000
   -0.007000    0.034000   -0.031000
   -0.058000   -0.054000   -0.023000
   -0.005000   -0.003000   -0.004000
vibration  109
    0.001000    0.001000   -0.002000
    0.000000   -0.001000    0.002000
    0.002000    0.002000    0.004000
   -0.008000   -0.002000   -0.004000
   -0.010000    0.009000   -0.024000
    0.005000   -0.006000   -0.008000
    0.007000    0.012000   -0.021000
   -0.007000   -0.003000   -0.006000
    0.001000   -0.007000    0.009000
   -0.003000    0.015000    0.021000
   -0.030000    0.014000    0.009000
   -0.009000   -0.004000   -0.005000
    0.024000   -0.006000   -0.021000
    0.030000   -0.000000    0.017000
   -0.002000    0.013000    0.019000
    0.032000    0.019000    0.012000
    0.009000    0.041000   -0.038000
   -0.025000   -0.001000   -0.003000
   -0.001000    0.001000   -0.004000
    0.067000   -0.028000    0.063000
    0.006000    0.005000   -0.008000
   -0.015000   -0.032000    0.053000
    0.000000    0.006000   -0.009000
   -0.081000   -0.009000    0.003000
    0.016000   -0.000000    0.002000
   -0.102000    0.065000   -0.103000
    0.015000   -0.016000    0.031000
   -0.024000    0.002000    0.001000
    0.003000    0.002000   -0.009000
   -0.026000   -0.009000    0.016000
    0.005000    0.000000   -0.002000
   -0.018000    0.004000   -0.009000
    0.018000    0.001000   -0.001000
   -0.013000    0.023000   -0.120000
   -0.002000   -0.004000    0.018000
    0.111000    0.026000   -0.090000
   -0.034000   -0.015000    0.039000
   -0.082000    0.143000   -0.168000
   -0.154000   -0.184000   -0.093000
    0.045000    0.062000    0.011000
   -0.157000    0.123000    0.138000
   -0.202000   -0.132000   -0.005000
    0.024000   -0.153000    0.021000
    0.031000    0.065000    0.016000
   -0.020000   -0.111000    0.081000
    0.009000   -0.182000   -0.117000
    0.239000   -0.024000   -0.091000
    0.032000    0.047000    0.012000
    0.028000    0.177000   -0.043000
    0.014000    0.080000    0.027000
    0.010000    0.165000   -0.060000
    0.003000   -0.017000    0.028000
   -0.001000   -0.070000    0.106000
    0.002000   -0.008000    0.011000
    0.007000    0.005000   -0.013000
    0.031000   -0.010000    0.022000
    0.026000   -0.102000    0.080000
    0.093000   -0.479000    0.369000
   -0.016000   -0.014000   -0.007000
    0.050000    0.037000    0.043000
vibration  110
   -0.000000    0.001000   -0.002000
   -0.000000   -0.001000    0.001000
    0.002000    0.004000   -0.003000
    0.000000    0.001000   -0.001000
   -0.000000   -0.003000   -0.001000
   -0.003000   -0.001000   -0.004000
   -0.003000   -0.001000    0.001000
    0.000000    0.001000   -0.001000
   -0.000000   -0.002000    0.005000
    0.004000    0.001000    0.001000
   -0.002000   -0.004000    0.001000
    0.000000    0.001000   -0.001000
   -0.002000   -0.003000    0.001000
    0.001000    0.003000    0.002000
    0.001000   -0.003000    0.004000
   -0.000000   -0.003000    0.004000
   -0.001000    0.002000   -0.006000
    0.072000    0.019000   -0.015000
    0.012000   -0.009000    0.018000
   -0.233000    0.109000   -0.214000
   -0.024000   -0.018000    0.025000
    0.044000    0.107000   -0.167000
   -0.006000   -0.018000    0.027000
    0.257000    0.036000   -0.011000
   -0.039000    0.013000   -0.021000
    0.318000   -0.205000    0.277000
   -0.075000    0.036000   -0.074000
    0.069000    0.019000   -0.085000
    0.041000    0.003000   -0.023000
   -0.342000   -0.022000    0.356000
    0.008000   -0.004000    0.032000
   -0.273000   -0.005000   -0.041000
    0.025000   -0.005000    0.032000
   -0.045000    0.040000   -0.214000
   -0.013000   -0.006000    0.023000
    0.261000    0.068000   -0.244000
   -0.078000    0.005000   -0.019000
   -0.009000    0.012000   -0.006000
   -0.002000   -0.009000   -0.000000
    0.001000    0.003000   -0.001000
   -0.002000    0.003000    0.008000
   -0.006000   -0.005000   -0.003000
   -0.000000   -0.007000    0.007000
    0.000000    0.003000   -0.000000
    0.001000   -0.008000    0.005000
   -0.004000   -0.009000   -0.005000
    0.008000   -0.000000   -0.001000
    0.000000    0.002000   -0.000000
    0.001000    0.005000    0.001000
    0.003000    0.005000    0.000000
    0.004000    0.005000    0.000000
    0.000000    0.001000   -0.002000
   -0.001000   -0.001000    0.000000
   -0.018000   -0.018000    0.012000
    0.004000   -0.024000    0.070000
    0.024000   -0.007000    0.018000
    0.000000   -0.001000    0.000000
    0.005000   -0.026000    0.019000
    0.006000    0.004000    0.004000
   -0.001000   -0.003000   -0.001000
vibration  111
   -0.001000   -0.001000    0.003000
    0.004000    0.002000   -0.001000
    0.001000    0.002000   -0.012000
   -0.007000   -0.014000    0.006000
   -0.012000    0.052000   -0.036000
    0.008000   -0.006000    0.014000
    0.021000    0.033000   -0.055000
   -0.000000   -0.014000    0.003000
   -0.013000    0.011000   -0.038000
   -0.058000    0.013000    0.011000
   -0.034000    0.050000    0.018000
   -0.009000   -0.008000    0.006000
    0.053000   -0.002000   -0.030000
    0.022000   -0.033000   -0.021000
   -0.012000    0.016000   -0.036000
    0.035000    0.065000   -0.020000
   -0.010000   -0.027000   -0.012000
    0.097000   -0.144000    0.254000
    0.095000   -0.036000    0.090000
   -0.332000    0.124000   -0.333000
   -0.097000    0.006000   -0.022000
    0.074000    0.330000   -0.538000
   -0.043000    0.001000   -0.009000
    0.119000    0.031000   -0.046000
    0.034000    0.026000   -0.035000
    0.017000    0.044000   -0.057000
    0.020000   -0.013000    0.018000
   -0.022000   -0.004000    0.017000
   -0.017000   -0.003000    0.017000
    0.104000    0.013000   -0.100000
   -0.000000    0.002000   -0.012000
    0.097000    0.001000    0.014000
   -0.015000    0.002000   -0.012000
    0.021000   -0.022000    0.115000
    0.013000    0.002000   -0.007000
   -0.074000   -0.022000    0.079000
    0.025000    0.006000   -0.022000
   -0.008000    0.008000   -0.016000
   -0.005000   -0.008000    0.000000
    0.001000    0.003000   -0.000000
   -0.004000    0.004000    0.003000
   -0.008000   -0.008000   -0.003000
    0.001000   -0.007000    0.003000
    0.001000    0.003000   -0.001000
    0.003000   -0.007000    0.006000
   -0.002000   -0.007000   -0.005000
    0.008000   -0.001000   -0.000000
    0.001000    0.002000   -0.001000
    0.001000    0.005000    0.003000
   -0.002000    0.004000    0.001000
    0.002000    0.003000   -0.001000
   -0.008000   -0.053000    0.060000
   -0.002000   -0.109000    0.132000
   -0.060000    0.145000   -0.225000
   -0.000000    0.005000   -0.016000
   -0.004000   -0.008000    0.023000
   -0.001000   -0.002000    0.000000
    0.006000   -0.034000    0.023000
   -0.006000    0.002000   -0.004000
    0.004000    0.003000    0.004000
vibration  112
    0.002000   -0.001000    0.004000
   -0.003000   -0.000000    0.000000
   -0.009000   -0.008000   -0.001000
   -0.001000   -0.001000    0.000000
   -0.000000    0.004000    0.002000
    0.003000   -0.000000    0.002000
    0.005000    0.002000   -0.001000
    0.003000   -0.001000    0.000000
   -0.010000   -0.002000   -0.004000
   -0.013000    0.002000   -0.002000
   -0.009000    0.002000    0.007000
   -0.000000   -0.002000    0.000000
    0.002000    0.006000   -0.001000
   -0.002000    0.001000    0.003000
   -0.000000    0.007000   -0.002000
    0.001000    0.004000   -0.003000
   -0.002000   -0.006000    0.002000
   -0.013000   -0.023000    0.034000
    0.017000   -0.008000    0.018000
   -0.003000   -0.006000   -0.004000
   -0.002000    0.011000   -0.018000
   -0.004000    0.010000   -0.016000
   -0.018000    0.001000   -0.005000
   -0.017000    0.004000   -0.006000
    0.024000   -0.006000    0.011000
   -0.066000    0.048000   -0.062000
    0.015000    0.002000    0.000000
   -0.013000   -0.014000    0.069000
   -0.058000    0.007000   -0.041000
    0.079000    0.032000   -0.187000
    0.050000    0.007000   -0.029000
   -0.106000    0.005000   -0.083000
    0.102000    0.003000    0.010000
   -0.076000    0.132000   -0.649000
   -0.132000   -0.024000    0.086000
    0.296000    0.088000   -0.333000
   -0.065000   -0.081000    0.270000
    0.036000   -0.022000    0.085000
   -0.000000    0.024000   -0.020000
    0.002000   -0.012000   -0.003000
   -0.026000    0.001000    0.026000
    0.009000    0.052000    0.031000
    0.004000    0.050000    0.001000
   -0.012000   -0.009000    0.005000
    0.027000    0.047000   -0.012000
    0.060000    0.043000    0.002000
    0.038000   -0.025000   -0.010000
   -0.005000   -0.020000    0.006000
   -0.006000    0.057000   -0.029000
    0.034000    0.038000    0.022000
    0.009000    0.054000   -0.032000
   -0.001000   -0.004000    0.004000
   -0.004000   -0.001000    0.006000
   -0.008000    0.020000   -0.029000
    0.009000    0.002000   -0.021000
    0.037000    0.104000   -0.283000
    0.013000   -0.015000    0.019000
    0.001000    0.055000   -0.037000
    0.001000    0.002000   -0.000000
   -0.007000   -0.011000   -0.015000
vibration  113
   -0.000000    0.000000   -0.000000
   -0.000000   -0.000000   -0.000000
   -0.000000   -0.000000    0.000000
   -0.000000    0.006000    0.016000
   -0.011000   -0.032000   -0.050000
    0.007000   -0.050000   -0.060000
   -0.021000    0.038000   -0.052000
   -0.088000    0.004000    0.021000
    0.310000    0.133000   -0.017000
    0.340000   -0.137000   -0.005000
    0.274000   -0.017000   -0.199000
   -0.032000    0.095000    0.055000
    0.205000   -0.391000   -0.053000
    0.174000   -0.252000   -0.347000
   -0.069000   -0.383000   -0.179000
    0.020000   -0.013000   -0.013000
    0.000000    0.002000   -0.002000
    0.000000    0.000000   -0.000000
   -0.000000    0.000000   -0.000000
   -0.000000    0.000000   -0.000000
   -0.000000   -0.000000    0.000000
    0.000000    0.000000   -0.000000
    0.000000    0.000000   -0.000000
   -0.001000   -0.000000    0.000000
   -0.000000    0.000000   -0.000000
   -0.000000   -0.000000   -0.000000
    0.001000   -0.000000    0.000000
    0.000000    0.000000   -0.000000
   -0.001000   -0.000000    0.000000
    0.000000    0.000000   -0.001000
    0.001000    0.000000    0.000000
   -0.002000   -0.000000   -0.001000
    0.000000    0.000000   -0.001000
   -0.000000    0.001000   -0.002000
   -0.001000   -0.000000    0.001000
    0.001000    0.000000   -0.001000
    0.000000   -0.000000    0.001000
    0.000000   -0.000000    0.000000
    0.001000    0.000000   -0.000000
   -0.002000    0.002000    0.003000
    0.010000   -0.002000   -0.014000
    0.009000   -0.010000   -0.008000
   -0.002000   -0.008000   -0.015000
   -0.007000   -0.000000    0.000000
    0.027000    0.006000    0.009000
    0.028000    0.007000   -0.011000
    0.026000   -0.013000    0.000000
   -0.001000   -0.003000    0.001000
   -0.001000    0.016000   -0.006000
    0.013000    0.010000    0.003000
    0.004000    0.008000   -0.004000
   -0.001000   -0.001000    0.002000
   -0.004000   -0.001000    0.008000
    0.000000   -0.000000    0.000000
   -0.001000    0.000000   -0.000000
    0.000000    0.000000   -0.001000
   -0.000000    0.000000   -0.000000
    0.001000   -0.003000    0.002000
   -0.001000   -0.001000   -0.000000
    0.000000   -0.000000   -0.000000
vibration  114
   -0.000000   -0.000000    0.000000
    0.000000    0.000000   -0.000000
   -0.000000    0.000000   -0.002000
   -0.021000   -0.003000   -0.035000
    0.015000    0.005000    0.157000
    0.106000    0.063000    0.108000
    0.098000   -0.049000    0.106000
   -0.031000   -0.002000    0.004000
    0.112000    0.037000    0.005000
    0.125000   -0.031000    0.023000
    0.099000    0.010000   -0.076000
    0.004000   -0.026000   -0.016000
   -0.045000    0.114000    0.005000
   -0.024000    0.067000    0.103000
    0.017000    0.096000    0.056000
    0.007000    0.004000    0.007000
    0.001000   -0.000000    0.002000
    0.001000   -0.000000    0.001000
    0.001000   -0.000000    0.000000
   -0.002000    0.001000   -0.002000
   -0.001000   -0.000000    0.001000
    0.001000    0.002000   -0.004000
    0.000000    0.000000   -0.000000
    0.002000    0.000000   -0.000000
   -0.000000    0.000000   -0.001000
    0.002000   -0.001000    0.001000
   -0.000000   -0.000000    0.000000
    0.000000    0.000000   -0.002000
    0.001000   -0.000000    0.001000
   -0.002000   -0.001000    0.004000
   -0.001000   -0.000000    0.001000
    0.002000   -0.000000    0.002000
   -0.002000    0.000000   -0.001000
    0.002000   -0.003000    0.015000
    0.003000    0.001000   -0.002000
   -0.007000   -0.002000    0.008000
    0.001000    0.002000   -0.005000
    0.002000    0.000000    0.002000
    0.024000   -0.001000   -0.008000
   -0.025000    0.027000    0.053000
    0.120000   -0.024000   -0.202000
    0.152000   -0.168000   -0.138000
   -0.026000   -0.094000   -0.227000
   -0.115000    0.002000    0.006000
    0.398000    0.071000    0.148000
    0.418000    0.086000   -0.179000
    0.391000   -0.186000   -0.007000
   -0.017000   -0.023000    0.003000
   -0.015000    0.106000   -0.016000
    0.090000    0.070000    0.013000
    0.075000    0.076000   -0.019000
   -0.002000   -0.001000   -0.000000
   -0.000000    0.004000   -0.013000
    0.000000    0.001000   -0.002000
   -0.000000   -0.000000    0.000000
   -0.001000   -0.002000    0.005000
   -0.003000    0.003000   -0.003000
   -0.002000   -0.007000    0.007000
   -0.000000   -0.000000   -0.000000
   -0.001000   -0.001000   -0.001000
vibration  115
    0.000000    0.000000   -0.000000
   -0.000000    0.000000   -0.000000
    0.000000    0.000000   -0.000000
    0.045000    0.006000    0.071000
   -0.027000   -0.024000   -0.309000
   -0.205000   -0.128000   -0.218000
   -0.219000    0.097000   -0.222000
    0.086000    0.002000   -0.013000
   -0.303000   -0.109000   -0.006000
   -0.336000    0.098000   -0.046000
   -0.271000   -0.018000    0.205000
   -0.005000    0.044000    0.027000
    0.076000   -0.204000   -0.007000
    0.031000   -0.116000   -0.183000
   -0.028000   -0.166000   -0.104000
   -0.020000   -0.006000   -0.011000
   -0.004000   -0.001000   -0.004000
    0.002000    0.002000   -0.004000
   -0.004000    0.001000   -0.003000
    0.005000   -0.002000    0.006000
    0.001000   -0.001000    0.001000
   -0.001000   -0.005000    0.008000
    0.003000    0.000000   -0.000000
   -0.006000   -0.001000    0.001000
   -0.002000   -0.000000   -0.000000
   -0.001000   -0.000000    0.000000
   -0.001000   -0.001000    0.001000
    0.000000    0.000000   -0.001000
    0.000000    0.000000   -0.000000
   -0.002000   -0.000000    0.002000
    0.000000   -0.000000    0.000000
   -0.002000   -0.000000   -0.000000
   -0.000000    0.000000   -0.000000
   -0.000000   -0.000000    0.000000
   -0.000000   -0.000000   -0.000000
   -0.001000   -0.000000    0.000000
    0.001000   -0.000000    0.000000
    0.001000   -0.000000    0.001000
    0.009000   -0.005000   -0.006000
   -0.015000    0.020000    0.036000
    0.079000   -0.012000   -0.147000
    0.084000   -0.126000   -0.094000
   -0.016000   -0.076000   -0.149000
   -0.046000    0.003000    0.003000
    0.161000    0.024000    0.064000
    0.169000    0.026000   -0.078000
    0.157000   -0.074000   -0.007000
    0.000000    0.010000    0.002000
    0.001000   -0.038000   -0.013000
   -0.003000   -0.033000   -0.024000
   -0.014000   -0.032000    0.020000
    0.004000    0.003000    0.001000
    0.003000   -0.009000    0.018000
    0.001000   -0.003000    0.005000
   -0.000000   -0.000000    0.000000
   -0.000000    0.000000   -0.000000
   -0.000000    0.001000   -0.000000
   -0.002000    0.001000    0.002000
    0.001000    0.001000    0.001000
   -0.000000   -0.000000   -0.000000
vibration  116
   -0.000000    0.000000   -0.000000
    0.000000   -0.000000    0.000000
    0.001000    0.000000    0.002000
    0.007000    0.000000    0.011000
   -0.004000    0.005000   -0.045000
   -0.037000   -0.023000   -0.040000
   -0.022000    0.019000   -0.035000
    0.018000    0.001000   -0.003000
   -0.065000   -0.025000    0.002000
   -0.073000    0.022000   -0.009000
   -0.059000   -0.006000    0.044000
   -0.001000    0.009000    0.005000
    0.014000   -0.041000   -0.001000
    0.010000   -0.023000   -0.037000
   -0.005000   -0.036000   -0.017000
   -0.004000   -0.002000   -0.001000
   -0.001000   -0.000000   -0.001000
    0.001000    0.001000   -0.002000
   -0.001000    0.001000   -0.001000
    0.001000   -0.000000    0.001000
    0.000000   -0.001000    0.001000
    0.000000   -0.001000    0.002000
    0.001000    0.000000    0.000000
    0.001000   -0.000000    0.000000
   -0.002000    0.000000   -0.001000
    0.003000   -0.002000    0.003000
   -0.001000   -0.000000    0.000000
    0.001000    0.001000   -0.004000
    0.003000   -0.000000    0.002000
   -0.003000   -0.002000    0.009000
   -0.003000   -0.000000    0.002000
    0.007000   -0.000000    0.005000
   -0.005000   -0.000000   -0.001000
    0.004000   -0.007000    0.033000
    0.007000    0.001000   -0.004000
   -0.016000   -0.005000    0.018000
    0.003000    0.004000   -0.012000
    0.002000    0.003000   -0.001000
    0.012000    0.022000    0.012000
    0.021000   -0.046000   -0.076000
   -0.140000    0.009000    0.333000
   -0.130000    0.296000    0.197000
    0.027000    0.177000    0.299000
   -0.040000   -0.007000   -0.003000
    0.134000    0.044000    0.032000
    0.142000    0.077000   -0.033000
    0.139000   -0.072000    0.027000
   -0.035000   -0.099000   -0.004000
   -0.033000    0.379000    0.021000
    0.189000    0.326000    0.157000
    0.195000    0.323000   -0.152000
    0.001000    0.001000   -0.000000
    0.001000   -0.001000    0.002000
    0.000000   -0.001000    0.002000
   -0.000000   -0.000000    0.001000
   -0.002000   -0.005000    0.013000
   -0.004000    0.000000   -0.005000
    0.001000   -0.017000    0.005000
    0.000000    0.000000    0.000000
   -0.001000   -0.000000   -0.000000
vibration  117
    0.004000   -0.000000   -0.001000
   -0.003000   -0.000000    0.000000
    0.003000    0.001000    0.016000
   -0.006000    0.001000   -0.011000
    0.003000   -0.016000    0.039000
    0.038000    0.017000    0.028000
    0.013000   -0.015000    0.027000
    0.010000   -0.000000   -0.005000
   -0.045000   -0.026000    0.015000
   -0.041000    0.027000    0.013000
   -0.035000    0.003000    0.023000
   -0.005000    0.009000    0.004000
    0.022000   -0.037000   -0.008000
    0.031000   -0.026000   -0.031000
   -0.007000   -0.047000   -0.011000
    0.005000    0.001000    0.004000
    0.007000    0.025000   -0.017000
   -0.308000   -0.087000    0.092000
    0.143000   -0.058000    0.124000
    0.164000   -0.091000    0.128000
    0.088000    0.130000   -0.205000
   -0.054000   -0.129000    0.209000
   -0.226000   -0.050000    0.047000
    0.104000    0.027000    0.004000
    0.127000   -0.085000    0.157000
    0.085000   -0.081000    0.117000
    0.176000    0.159000   -0.254000
    0.144000   -0.043000    0.206000
    0.103000    0.027000   -0.132000
    0.020000    0.006000   -0.058000
   -0.162000    0.002000   -0.041000
    0.038000    0.013000    0.014000
    0.055000   -0.034000    0.175000
   -0.039000    0.027000   -0.156000
    0.104000    0.023000   -0.088000
    0.153000    0.029000   -0.139000
   -0.215000    0.031000   -0.138000
   -0.006000   -0.000000    0.007000
    0.008000    0.008000    0.002000
   -0.007000    0.004000    0.012000
    0.029000   -0.008000   -0.047000
    0.053000   -0.034000   -0.035000
   -0.007000   -0.012000   -0.067000
    0.008000   -0.003000   -0.000000
   -0.040000    0.008000   -0.023000
   -0.039000    0.006000    0.026000
   -0.036000    0.014000    0.001000
   -0.008000   -0.018000    0.000000
   -0.008000    0.063000   -0.010000
    0.046000    0.059000    0.025000
    0.027000    0.049000   -0.025000
    0.003000    0.002000    0.004000
    0.005000   -0.055000    0.078000
    0.023000    0.006000    0.009000
   -0.096000   -0.002000    0.010000
    0.016000   -0.009000    0.035000
    0.000000   -0.005000    0.003000
   -0.018000    0.078000   -0.058000
   -0.014000   -0.010000   -0.010000
   -0.005000   -0.004000   -0.003000
vibration  118
   -0.000000   -0.000000    0.000000
    0.000000    0.000000    0.000000
   -0.002000   -0.003000    0.000000
    0.047000    0.001000    0.086000
   -0.035000    0.013000   -0.361000
   -0.244000   -0.166000   -0.265000
   -0.208000    0.138000   -0.275000
   -0.055000   -0.002000    0.018000
    0.206000    0.107000   -0.045000
    0.233000   -0.105000   -0.010000
    0.184000    0.016000   -0.131000
    0.016000   -0.050000   -0.021000
   -0.080000    0.210000    0.017000
   -0.112000    0.132000    0.183000
    0.029000    0.221000    0.053000
   -0.007000    0.001000   -0.015000
    0.005000    0.003000    0.002000
   -0.009000   -0.003000    0.003000
    0.005000   -0.002000    0.004000
    0.003000   -0.001000    0.002000
    0.002000    0.004000   -0.006000
   -0.001000   -0.002000    0.004000
   -0.007000   -0.002000    0.002000
    0.006000    0.001000   -0.000000
    0.004000   -0.002000    0.004000
    0.004000   -0.003000    0.004000
    0.005000    0.005000   -0.007000
    0.004000   -0.001000    0.006000
    0.003000    0.001000   -0.003000
    0.002000    0.000000   -0.003000
   -0.005000    0.000000   -0.002000
    0.004000    0.000000    0.001000
    0.002000   -0.001000    0.005000
   -0.001000    0.001000   -0.003000
    0.003000    0.001000   -0.003000
    0.003000    0.001000   -0.003000
   -0.007000    0.001000   -0.004000
    0.004000   -0.001000    0.005000
   -0.001000   -0.006000    0.001000
    0.011000   -0.013000   -0.032000
   -0.049000    0.005000    0.132000
   -0.091000    0.112000    0.086000
    0.013000    0.040000    0.148000
   -0.033000    0.003000   -0.000000
    0.121000    0.003000    0.055000
    0.129000    0.020000   -0.062000
    0.117000   -0.054000    0.010000
    0.013000    0.040000   -0.001000
    0.015000   -0.162000    0.016000
   -0.094000   -0.133000   -0.061000
   -0.067000   -0.128000    0.064000
    0.001000   -0.001000    0.004000
    0.003000    0.031000   -0.038000
    0.001000    0.001000   -0.000000
   -0.002000   -0.000000    0.000000
    0.000000    0.000000   -0.000000
   -0.000000    0.005000   -0.002000
    0.006000   -0.018000    0.016000
   -0.004000   -0.002000   -0.002000
   -0.003000   -0.002000   -0.002000
vibration  119
    0.000000    0.000000   -0.000000
   -0.000000   -0.000000    0.000000
    0.002000    0.001000    0.004000
   -0.026000   -0.002000   -0.047000
    0.017000    0.005000    0.186000
    0.118000    0.097000    0.150000
    0.120000   -0.080000    0.161000
    0.025000    0.001000   -0.008000
   -0.097000   -0.051000    0.024000
   -0.110000    0.049000    0.004000
   -0.085000   -0.011000    0.061000
   -0.008000    0.026000    0.011000
    0.040000   -0.108000   -0.008000
    0.060000   -0.068000   -0.094000
   -0.015000   -0.115000   -0.025000
    0.006000   -0.002000    0.007000
   -0.002000   -0.001000   -0.000000
   -0.008000   -0.002000    0.002000
    0.003000   -0.001000    0.002000
    0.006000   -0.003000    0.004000
    0.003000    0.003000   -0.005000
   -0.001000   -0.004000    0.006000
   -0.006000   -0.001000    0.002000
    0.006000    0.001000    0.000000
    0.003000   -0.002000    0.003000
    0.005000   -0.003000    0.005000
    0.003000    0.004000   -0.007000
    0.001000    0.000000   -0.001000
   -0.000000   -0.000000    0.000000
   -0.001000    0.000000    0.001000
    0.000000   -0.000000    0.000000
   -0.000000   -0.000000    0.000000
   -0.001000    0.000000   -0.000000
    0.000000   -0.001000    0.003000
    0.001000    0.000000   -0.000000
   -0.003000   -0.000000    0.003000
   -0.000000    0.000000   -0.000000
    0.008000   -0.003000    0.010000
   -0.006000   -0.013000    0.004000
    0.022000   -0.025000   -0.061000
   -0.098000    0.012000    0.250000
   -0.166000    0.207000    0.158000
    0.025000    0.080000    0.273000
   -0.055000    0.006000   -0.001000
    0.209000   -0.001000    0.098000
    0.223000    0.032000   -0.109000
    0.197000   -0.090000    0.022000
    0.028000    0.084000   -0.002000
    0.030000   -0.316000    0.021000
   -0.172000   -0.286000   -0.142000
   -0.133000   -0.284000    0.145000
   -0.001000    0.001000   -0.003000
   -0.003000   -0.017000    0.024000
    0.001000   -0.000000    0.000000
   -0.001000   -0.000000    0.001000
   -0.001000    0.001000   -0.002000
   -0.000000    0.012000   -0.005000
    0.016000   -0.043000    0.034000
    0.001000    0.001000    0.001000
   -0.005000   -0.004000   -0.003000
vibration  120
    0.002000    0.000000    0.001000
   -0.002000    0.001000   -0.002000
    0.005000    0.003000    0.011000
    0.001000    0.000000   -0.000000
    0.000000    0.002000   -0.001000
   -0.005000    0.000000   -0.002000
   -0.000000   -0.000000    0.001000
   -0.000000    0.000000   -0.000000
    0.003000   -0.000000    0.002000
    0.004000   -0.000000    0.000000
    0.002000   -0.002000   -0.002000
    0.001000   -0.001000   -0.002000
   -0.007000    0.002000    0.003000
   -0.003000    0.005000    0.005000
    0.002000    0.002000    0.007000
   -0.001000   -0.001000    0.001000
   -0.002000   -0.003000   -0.003000
    0.087000    0.018000   -0.020000
   -0.017000   -0.030000    0.051000
   -0.206000    0.048000   -0.122000
   -0.041000    0.013000   -0.027000
   -0.069000   -0.018000    0.022000
    0.039000    0.042000   -0.059000
   -0.452000   -0.052000    0.012000
    0.055000   -0.051000    0.095000
   -0.253000    0.084000   -0.190000
    0.123000   -0.010000    0.025000
    0.121000    0.005000   -0.038000
    0.045000    0.020000   -0.102000
   -0.286000   -0.050000    0.209000
    0.061000   -0.011000    0.080000
   -0.498000   -0.005000   -0.060000
   -0.041000   -0.004000    0.010000
   -0.070000    0.003000   -0.049000
   -0.042000    0.008000   -0.038000
   -0.189000   -0.025000    0.094000
    0.116000   -0.005000    0.034000
    0.001000   -0.006000   -0.005000
   -0.001000   -0.000000   -0.001000
    0.001000   -0.001000   -0.001000
   -0.006000    0.002000    0.002000
   -0.004000    0.002000    0.003000
    0.001000    0.004000    0.004000
    0.000000    0.000000    0.000000
    0.001000   -0.000000    0.000000
    0.002000   -0.001000   -0.001000
    0.000000    0.000000   -0.001000
    0.001000    0.000000    0.000000
    0.000000   -0.001000    0.001000
   -0.003000   -0.002000    0.000000
   -0.001000    0.000000   -0.000000
    0.000000   -0.001000    0.001000
    0.002000    0.004000   -0.009000
   -0.012000   -0.005000    0.002000
   -0.274000    0.007000    0.002000
   -0.017000   -0.000000   -0.012000
   -0.000000    0.002000   -0.001000
    0.001000   -0.007000    0.006000
    0.004000    0.003000    0.003000
    0.005000    0.005000    0.004000
vibration  121
    0.001000    0.000000   -0.002000
    0.000000    0.001000   -0.003000
   -0.007000   -0.012000    0.002000
   -0.003000   -0.001000   -0.004000
    0.001000    0.014000    0.018000
    0.004000    0.011000    0.014000
    0.022000   -0.007000    0.018000
    0.000000    0.001000    0.001000
    0.004000    0.006000   -0.006000
   -0.004000   -0.008000   -0.012000
   -0.004000   -0.007000    0.004000
   -0.000000    0.002000    0.001000
    0.003000   -0.009000   -0.000000
   -0.003000   -0.004000   -0.008000
   -0.001000   -0.002000   -0.005000
    0.001000    0.001000   -0.001000
   -0.004000   -0.011000   -0.001000
    0.220000    0.045000   -0.036000
   -0.104000    0.033000   -0.075000
   -0.119000    0.051000   -0.075000
   -0.073000   -0.081000    0.125000
   -0.002000    0.058000   -0.093000
    0.185000    0.051000   -0.055000
   -0.281000   -0.045000    0.012000
   -0.074000    0.034000   -0.069000
   -0.207000    0.127000   -0.173000
   -0.059000   -0.109000    0.189000
    0.132000   -0.061000    0.286000
    0.119000    0.031000   -0.138000
    0.182000    0.015000   -0.211000
   -0.233000    0.005000   -0.079000
    0.214000    0.017000    0.039000
    0.087000   -0.041000    0.214000
   -0.026000    0.039000   -0.195000
    0.121000    0.028000   -0.108000
    0.157000    0.026000   -0.144000
   -0.263000    0.017000   -0.098000
   -0.004000    0.001000    0.019000
    0.003000    0.004000   -0.000000
   -0.000000   -0.005000   -0.005000
   -0.008000   -0.002000    0.037000
    0.013000    0.033000    0.012000
    0.001000    0.021000    0.005000
   -0.005000   -0.002000   -0.000000
    0.008000    0.009000   -0.001000
    0.017000    0.018000    0.001000
    0.017000   -0.010000    0.007000
    0.001000    0.007000    0.000000
    0.002000   -0.029000   -0.010000
   -0.004000   -0.026000   -0.018000
   -0.017000   -0.034000    0.017000
   -0.002000   -0.007000    0.005000
   -0.007000    0.021000   -0.016000
   -0.028000    0.004000   -0.016000
   -0.047000    0.017000   -0.056000
    0.027000    0.010000   -0.011000
    0.003000   -0.007000    0.006000
   -0.007000    0.059000   -0.048000
    0.009000    0.007000    0.007000
   -0.004000   -0.006000   -0.005000
vibration  122
   -0.000000    0.000000    0.000000
   -0.000000    0.000000   -0.000000
   -0.001000    0.000000   -0.003000
   -0.001000    0.001000    0.000000
    0.000000   -0.019000    0.007000
    0.021000   -0.008000   -0.004000
   -0.006000    0.005000   -0.008000
   -0.001000   -0.001000   -0.002000
   -0.009000   -0.016000    0.021000
    0.002000    0.021000    0.029000
    0.015000    0.011000   -0.012000
    0.002000   -0.000000    0.002000
    0.005000   -0.023000    0.001000
   -0.036000    0.002000   -0.013000
   -0.002000    0.025000   -0.020000
    0.001000    0.000000   -0.000000
   -0.000000    0.000000   -0.000000
   -0.000000   -0.000000    0.000000
   -0.000000    0.000000   -0.000000
    0.001000   -0.000000    0.001000
    0.000000    0.000000   -0.000000
   -0.000000   -0.000000    0.000000
    0.000000   -0.000000    0.000000
    0.000000   -0.000000    0.000000
   -0.000000    0.000000   -0.000000
    0.000000   -0.000000    0.001000
    0.000000    0.000000   -0.000000
   -0.000000   -0.000000    0.000000
   -0.000000   -0.000000    0.000000
    0.000000    0.000000   -0.000000
    0.001000    0.000000   -0.000000
   -0.001000    0.000000   -0.001000
    0.000000   -0.000000    0.000000
   -0.001000    0.000000   -0.002000
   -0.001000   -0.000000    0.000000
    0.001000    0.000000   -0.001000
    0.001000    0.000000    0.000000
    0.000000    0.000000    0.000000
   -0.007000    0.000000    0.003000
   -0.022000   -0.029000    0.005000
   -0.060000   -0.011000    0.274000
    0.416000    0.195000   -0.034000
   -0.008000    0.230000   -0.325000
    0.003000    0.035000    0.007000
    0.148000   -0.270000    0.226000
    0.059000   -0.357000   -0.252000
   -0.223000    0.111000   -0.075000
    0.020000   -0.004000   -0.011000
    0.020000   -0.132000    0.117000
   -0.212000    0.074000    0.138000
   -0.070000    0.123000   -0.111000
    0.000000    0.000000    0.000000
   -0.000000   -0.001000    0.001000
    0.000000    0.000000   -0.000000
    0.000000   -0.000000   -0.000000
    0.000000    0.000000   -0.000000
    0.001000   -0.000000    0.000000
   -0.001000    0.002000    0.000000
    0.000000   -0.000000   -0.000000
   -0.000000   -0.000000   -0.000000
vibration  123
    0.000000   -0.000000   -0.000000
    0.000000   -0.000000    0.000000
    0.000000   -0.000000    0.001000
   -0.017000    0.012000    0.009000
    0.010000   -0.137000    0.125000
    0.205000   -0.129000   -0.102000
    0.014000    0.101000   -0.134000
   -0.008000   -0.009000   -0.035000
   -0.099000   -0.229000    0.318000
    0.002000    0.287000    0.372000
    0.206000    0.085000   -0.163000
    0.025000   -0.006000    0.025000
    0.081000   -0.233000   -0.004000
   -0.415000    0.044000   -0.104000
   -0.026000    0.296000   -0.253000
    0.002000   -0.004000   -0.003000
    0.000000   -0.001000    0.002000
    0.001000    0.000000    0.000000
   -0.000000    0.000000   -0.000000
   -0.000000    0.000000   -0.000000
   -0.000000   -0.000000    0.001000
    0.000000    0.000000   -0.001000
    0.001000    0.000000   -0.000000
   -0.001000   -0.000000   -0.000000
   -0.000000    0.000000   -0.000000
   -0.000000    0.000000   -0.000000
    0.000000   -0.000000    0.001000
    0.000000   -0.000000    0.000000
    0.000000    0.000000   -0.000000
    0.000000    0.000000   -0.000000
   -0.000000    0.000000   -0.000000
   -0.000000    0.000000   -0.000000
    0.000000   -0.000000    0.000000
   -0.000000    0.000000   -0.000000
    0.000000    0.000000   -0.000000
    0.000000    0.000000   -0.000000
   -0.000000    0.000000   -0.000000
    0.000000    0.000000   -0.000000
   -0.000000   -0.000000   -0.000000
    0.002000    0.002000   -0.002000
    0.011000   -0.002000   -0.012000
   -0.032000   -0.005000    0.008000
    0.000000   -0.022000    0.026000
   -0.000000   -0.003000   -0.000000
   -0.011000    0.025000   -0.019000
   -0.006000    0.029000    0.021000
    0.019000   -0.009000    0.003000
   -0.002000    0.001000    0.001000
   -0.002000    0.011000   -0.008000
    0.017000   -0.012000   -0.015000
    0.009000   -0.015000    0.013000
   -0.001000    0.001000   -0.001000
    0.001000   -0.004000    0.003000
   -0.000000    0.000000   -0.000000
   -0.000000    0.000000   -0.000000
    0.000000    0.000000   -0.000000
   -0.000000    0.000000   -0.000000
    0.001000   -0.001000    0.001000
   -0.000000   -0.000000   -0.000000
    0.000000    0.000000    0.000000
vibration  124
   -0.000000   -0.000000    0.000000
    0.000000    0.000000   -0.000000
   -0.002000   -0.002000   -0.000000
   -0.026000   -0.012000    0.013000
    0.021000    0.151000    0.222000
    0.099000   -0.206000   -0.222000
    0.280000    0.217000   -0.217000
    0.003000   -0.006000    0.004000
   -0.026000    0.042000   -0.094000
    0.039000   -0.038000   -0.028000
   -0.047000    0.074000    0.028000
    0.022000    0.015000   -0.025000
   -0.384000   -0.146000    0.210000
   -0.016000   -0.122000   -0.222000
    0.081000    0.018000    0.378000
   -0.005000    0.003000    0.002000
   -0.000000    0.002000   -0.003000
   -0.001000   -0.000000    0.000000
    0.000000    0.000000   -0.000000
    0.001000   -0.000000    0.001000
    0.000000    0.000000    0.000000
    0.000000    0.000000   -0.000000
   -0.001000   -0.000000    0.000000
    0.002000    0.000000   -0.000000
   -0.000000    0.000000   -0.000000
    0.002000   -0.001000    0.001000
    0.001000    0.000000   -0.000000
    0.001000   -0.000000   -0.000000
   -0.000000   -0.000000    0.001000
    0.002000    0.000000   -0.002000
   -0.000000    0.000000   -0.000000
    0.002000   -0.000000    0.000000
    0.000000    0.000000    0.000000
    0.000000    0.000000    0.000000
    0.000000   -0.000000    0.000000
    0.001000    0.000000   -0.001000
   -0.001000    0.000000   -0.000000
    0.002000   -0.004000    0.004000
   -0.005000    0.002000    0.000000
    0.010000   -0.008000    0.006000
   -0.159000    0.059000   -0.065000
   -0.001000   -0.093000   -0.046000
    0.012000    0.149000    0.007000
    0.002000    0.003000    0.003000
    0.033000   -0.012000    0.021000
   -0.010000   -0.058000   -0.029000
   -0.032000    0.014000   -0.042000
   -0.014000    0.003000   -0.011000
   -0.005000    0.113000    0.154000
    0.011000   -0.123000   -0.095000
    0.217000   -0.057000    0.111000
    0.001000   -0.001000    0.004000
   -0.006000    0.014000   -0.005000
    0.000000   -0.000000    0.000000
   -0.000000    0.000000   -0.000000
   -0.000000    0.000000   -0.001000
    0.000000    0.005000   -0.003000
    0.002000   -0.013000    0.014000
   -0.000000   -0.000000   -0.000000
   -0.001000   -0.000000   -0.001000
vibration  125
    0.000000    0.000000   -0.000000
    0.000000   -0.000000    0.000000
    0.000000   -0.000000    0.002000
   -0.010000    0.017000    0.006000
    0.016000   -0.241000    0.117000
    0.257000   -0.111000   -0.065000
   -0.091000    0.069000   -0.135000
    0.006000   -0.023000    0.007000
   -0.151000    0.052000   -0.191000
    0.148000   -0.012000    0.065000
   -0.049000    0.296000    0.017000
    0.006000    0.006000   -0.016000
   -0.185000    0.005000    0.093000
    0.089000   -0.061000   -0.066000
    0.042000   -0.064000    0.215000
   -0.007000    0.006000   -0.000000
    0.001000   -0.003000    0.004000
    0.001000    0.000000   -0.000000
    0.000000   -0.000000    0.000000
   -0.001000    0.001000   -0.001000
   -0.000000   -0.000000    0.000000
    0.000000    0.001000   -0.001000
    0.000000    0.000000   -0.000000
   -0.001000   -0.000000   -0.000000
    0.000000   -0.000000    0.000000
   -0.002000    0.001000   -0.001000
   -0.001000   -0.000000    0.000000
   -0.001000    0.000000    0.000000
   -0.000000   -0.000000   -0.000000
   -0.001000   -0.000000    0.000000
    0.001000    0.000000    0.000000
   -0.002000    0.000000   -0.001000
   -0.000000    0.000000   -0.000000
   -0.000000    0.000000   -0.001000
   -0.001000   -0.000000    0.001000
    0.001000    0.001000   -0.001000
    0.002000    0.000000   -0.001000
   -0.003000    0.009000   -0.008000
    0.003000   -0.006000   -0.001000
   -0.019000    0.011000   -0.011000
    0.253000   -0.097000    0.140000
    0.042000    0.173000    0.072000
   -0.020000   -0.222000   -0.044000
   -0.002000   -0.005000   -0.007000
   -0.076000    0.015000   -0.042000
    0.025000    0.127000    0.062000
    0.066000   -0.029000    0.104000
    0.021000   -0.001000    0.019000
    0.006000   -0.173000   -0.267000
    0.009000    0.175000    0.124000
   -0.343000    0.060000   -0.154000
   -0.001000    0.002000   -0.004000
   -0.005000   -0.006000    0.017000
   -0.000000    0.001000   -0.001000
    0.000000    0.000000   -0.000000
    0.000000   -0.001000    0.002000
    0.000000   -0.010000    0.006000
   -0.004000    0.026000   -0.026000
   -0.000000    0.000000   -0.001000
    0.001000    0.000000    0.001000
vibration  126
   -0.000000   -0.000000    0.000000
    0.000000   -0.000000    0.000000
    0.000000   -0.000000    0.002000
   -0.001000   -0.004000   -0.002000
    0.001000    0.048000    0.007000
   -0.028000    0.006000   -0.001000
    0.037000    0.002000    0.010000
   -0.001000    0.001000    0.000000
    0.012000    0.002000    0.004000
   -0.009000   -0.006000   -0.012000
   -0.004000   -0.019000    0.004000
    0.004000    0.003000   -0.001000
   -0.042000   -0.041000    0.026000
   -0.029000   -0.015000   -0.040000
    0.008000    0.022000    0.031000
    0.003000   -0.000000    0.000000
   -0.000000    0.001000   -0.001000
   -0.000000    0.000000   -0.000000
    0.000000   -0.000000    0.000000
   -0.001000    0.001000   -0.001000
   -0.000000   -0.000000    0.000000
    0.001000    0.001000   -0.001000
   -0.000000    0.000000   -0.000000
    0.001000    0.000000   -0.000000
    0.000000    0.000000   -0.000000
    0.000000    0.000000   -0.000000
    0.000000   -0.000000    0.001000
    0.001000   -0.000000    0.000000
    0.001000    0.000000   -0.000000
    0.002000    0.000000   -0.001000
   -0.003000   -0.000000   -0.000000
    0.004000   -0.000000    0.001000
    0.000000   -0.000000    0.001000
    0.001000   -0.000000    0.002000
    0.002000    0.000000   -0.002000
   -0.002000   -0.001000    0.003000
   -0.003000   -0.000000    0.001000
    0.004000   -0.012000    0.011000
    0.015000    0.005000   -0.004000
   -0.007000    0.022000   -0.008000
    0.244000   -0.079000   -0.066000
   -0.187000    0.026000    0.073000
   -0.016000   -0.295000    0.142000
   -0.006000   -0.005000    0.035000
    0.193000    0.282000   -0.066000
   -0.195000   -0.190000   -0.004000
    0.024000   -0.017000   -0.457000
    0.015000   -0.010000   -0.022000
    0.021000   -0.161000    0.318000
   -0.352000    0.057000    0.183000
    0.060000    0.220000   -0.126000
   -0.000000   -0.001000    0.001000
   -0.001000    0.005000   -0.006000
    0.000000   -0.000000    0.000000
   -0.001000   -0.000000    0.000000
   -0.000000    0.001000   -0.004000
   -0.002000    0.014000   -0.009000
    0.015000   -0.047000    0.030000
    0.000000    0.000000    0.000000
   -0.001000    0.001000   -0.001000
vibration  127
    0.000000    0.000000   -0.000000
    0.000000    0.000000   -0.000000
   -0.001000   -0.001000   -0.001000
   -0.010000   -0.029000   -0.002000
   -0.003000    0.396000    0.036000
   -0.219000   -0.012000   -0.072000
    0.317000    0.071000    0.010000
   -0.005000    0.028000   -0.001000
    0.216000   -0.001000    0.143000
   -0.180000   -0.060000   -0.176000
   -0.007000   -0.375000    0.027000
    0.015000    0.002000    0.002000
   -0.075000   -0.172000    0.057000
   -0.201000   -0.017000   -0.118000
    0.011000    0.154000    0.004000
    0.010000    0.000000    0.008000
   -0.003000    0.006000   -0.011000
   -0.002000    0.001000   -0.002000
    0.002000   -0.001000    0.003000
   -0.005000    0.002000   -0.005000
   -0.000000    0.001000   -0.002000
   -0.000000    0.001000   -0.002000
   -0.003000   -0.000000   -0.000000
    0.001000    0.001000   -0.001000
    0.003000   -0.001000    0.001000
   -0.003000    0.003000   -0.004000
   -0.002000   -0.000000   -0.000000
   -0.002000    0.000000   -0.001000
    0.000000   -0.000000    0.000000
   -0.002000   -0.000000    0.002000
    0.000000   -0.000000    0.001000
    0.001000   -0.000000    0.001000
   -0.000000    0.000000   -0.001000
    0.001000   -0.001000    0.003000
    0.000000   -0.000000    0.000000
   -0.001000   -0.000000    0.002000
    0.001000   -0.000000    0.001000
   -0.003000    0.008000   -0.007000
    0.004000   -0.008000   -0.003000
   -0.013000    0.006000   -0.003000
    0.133000   -0.052000    0.090000
    0.063000    0.098000    0.028000
   -0.012000   -0.104000   -0.059000
   -0.002000   -0.005000   -0.010000
   -0.093000   -0.013000   -0.034000
    0.043000    0.139000    0.059000
    0.060000   -0.026000    0.143000
    0.017000    0.000000    0.014000
    0.005000   -0.135000   -0.193000
   -0.005000    0.133000    0.099000
   -0.259000    0.052000   -0.120000
    0.002000   -0.005000    0.009000
    0.001000    0.022000   -0.031000
    0.000000   -0.002000    0.002000
    0.002000    0.000000   -0.000000
    0.000000   -0.001000    0.002000
    0.000000   -0.009000    0.005000
   -0.005000    0.026000   -0.024000
    0.001000    0.000000    0.002000
    0.001000   -0.000000    0.001000
vibration  128
    0.000000    0.000000   -0.000000
    0.000000    0.000000   -0.000000
   -0.000000    0.001000   -0.002000
    0.001000    0.003000   -0.002000
   -0.001000   -0.036000   -0.012000
    0.012000    0.012000    0.016000
   -0.037000   -0.016000    0.009000
    0.000000   -0.001000    0.002000
    0.002000    0.020000   -0.034000
    0.009000   -0.023000   -0.024000
   -0.021000    0.009000    0.014000
    0.000000   -0.001000    0.002000
    0.023000   -0.012000   -0.010000
   -0.025000    0.008000    0.003000
   -0.005000    0.018000   -0.031000
    0.002000    0.001000    0.004000
   -0.000000    0.001000   -0.002000
    0.002000   -0.000000    0.001000
   -0.001000   -0.000000    0.000000
    0.001000   -0.001000    0.003000
    0.000000    0.001000   -0.002000
   -0.003000   -0.003000    0.005000
    0.002000   -0.000000    0.000000
   -0.005000   -0.002000    0.002000
   -0.000000   -0.001000    0.001000
   -0.002000    0.000000   -0.000000
   -0.001000    0.001000   -0.002000
   -0.002000   -0.000000    0.002000
   -0.004000   -0.000000    0.000000
   -0.001000    0.000000   -0.003000
    0.007000    0.000000   -0.000000
   -0.010000    0.001000   -0.005000
   -0.000000    0.000000   -0.001000
   -0.003000    0.002000   -0.011000
   -0.006000   -0.001000    0.004000
    0.009000    0.003000   -0.011000
    0.007000    0.002000   -0.006000
   -0.008000    0.025000   -0.022000
   -0.020000   -0.041000   -0.006000
   -0.019000   -0.015000    0.004000
   -0.023000   -0.015000    0.293000
    0.370000    0.188000   -0.026000
   -0.009000    0.154000   -0.301000
    0.002000   -0.029000    0.007000
   -0.098000    0.369000   -0.254000
   -0.139000    0.287000    0.255000
    0.277000   -0.126000   -0.086000
   -0.002000    0.021000   -0.018000
    0.010000    0.019000    0.223000
   -0.105000   -0.111000   -0.051000
    0.186000   -0.020000    0.081000
   -0.000000   -0.000000    0.000000
   -0.000000   -0.002000    0.001000
   -0.001000   -0.000000   -0.000000
    0.002000    0.000000   -0.001000
    0.001000   -0.003000    0.008000
    0.006000   -0.022000    0.019000
   -0.019000    0.098000   -0.073000
    0.000000    0.000000    0.000000
   -0.000000   -0.003000    0.002000
vibration  129
    0.000000    0.000000   -0.000000
   -0.000000   -0.001000    0.001000
   -0.001000   -0.001000   -0.001000
   -0.006000    0.017000   -0.019000
    0.000000   -0.233000    0.021000
    0.159000    0.020000    0.054000
   -0.159000   -0.051000    0.008000
    0.003000    0.001000    0.027000
    0.072000    0.231000   -0.349000
    0.055000   -0.273000   -0.326000
   -0.243000   -0.000000    0.171000
    0.022000   -0.009000    0.013000
    0.057000   -0.276000    0.001000
   -0.414000    0.043000   -0.107000
   -0.017000    0.315000   -0.204000
    0.025000    0.010000    0.045000
   -0.006000    0.006000   -0.017000
   -0.003000    0.006000   -0.010000
    0.009000   -0.004000    0.009000
   -0.022000    0.011000   -0.021000
   -0.002000    0.001000   -0.002000
    0.003000    0.010000   -0.015000
   -0.008000    0.001000   -0.003000
    0.005000    0.005000   -0.005000
    0.011000   -0.002000    0.004000
   -0.015000    0.012000   -0.019000
   -0.008000   -0.002000    0.003000
   -0.006000    0.001000   -0.004000
    0.009000    0.001000   -0.002000
   -0.009000   -0.003000    0.016000
   -0.008000   -0.001000    0.002000
    0.011000   -0.001000    0.008000
   -0.001000    0.000000   -0.001000
    0.005000   -0.004000    0.021000
    0.007000    0.002000   -0.006000
   -0.019000   -0.006000    0.020000
   -0.004000   -0.003000    0.010000
    0.002000   -0.003000    0.003000
   -0.001000    0.005000    0.001000
    0.004000   -0.000000   -0.001000
   -0.019000    0.009000   -0.030000
   -0.037000   -0.024000    0.000000
    0.003000    0.006000    0.031000
    0.001000    0.003000    0.001000
    0.020000   -0.029000    0.026000
    0.005000   -0.043000   -0.029000
   -0.032000    0.014000   -0.012000
   -0.004000   -0.001000    0.000000
   -0.003000    0.036000    0.002000
    0.030000   -0.020000   -0.026000
    0.034000   -0.020000    0.024000
   -0.002000   -0.008000    0.006000
   -0.005000    0.036000   -0.055000
   -0.001000   -0.005000    0.005000
    0.005000   -0.000000    0.000000
   -0.000000    0.002000   -0.005000
   -0.000000    0.002000   -0.002000
    0.002000   -0.012000    0.010000
    0.007000    0.003000    0.006000
   -0.000000    0.000000   -0.000000
vibration  130
   -0.003000   -0.001000    0.001000
    0.001000    0.001000   -0.002000
    0.005000    0.005000   -0.000000
   -0.003000    0.000000   -0.004000
    0.000000   -0.016000    0.013000
    0.024000   -0.005000   -0.001000
   -0.004000    0.004000   -0.011000
   -0.001000    0.001000    0.005000
    0.030000    0.049000   -0.066000
    0.005000   -0.060000   -0.076000
   -0.052000   -0.017000    0.037000
    0.004000   -0.004000    0.002000
    0.021000   -0.053000   -0.007000
   -0.087000    0.015000   -0.012000
   -0.005000    0.069000   -0.050000
    0.009000    0.007000    0.013000
    0.003000    0.004000   -0.008000
    0.063000   -0.071000    0.128000
   -0.116000    0.036000   -0.074000
    0.248000   -0.149000    0.286000
    0.027000    0.026000   -0.038000
   -0.094000   -0.199000    0.310000
    0.114000   -0.014000    0.039000
   -0.176000   -0.087000    0.095000
   -0.116000    0.004000   -0.020000
    0.106000   -0.116000    0.193000
    0.056000    0.045000   -0.073000
    0.052000   -0.014000    0.065000
   -0.112000   -0.009000    0.024000
    0.107000    0.033000   -0.200000
    0.112000    0.010000   -0.031000
   -0.155000    0.015000   -0.116000
    0.018000   -0.006000    0.030000
   -0.074000    0.056000   -0.299000
   -0.102000   -0.021000    0.078000
    0.249000    0.084000   -0.278000
    0.061000    0.042000   -0.147000
   -0.012000   -0.001000   -0.015000
    0.004000    0.010000    0.007000
    0.000000    0.001000   -0.005000
    0.033000   -0.012000   -0.012000
   -0.040000    0.004000    0.014000
   -0.001000   -0.041000    0.037000
   -0.002000    0.003000    0.002000
    0.042000   -0.017000    0.029000
   -0.001000   -0.058000   -0.035000
   -0.032000    0.013000   -0.036000
   -0.003000   -0.002000    0.001000
   -0.004000    0.018000   -0.035000
    0.043000   -0.001000   -0.018000
   -0.006000   -0.028000    0.014000
   -0.001000   -0.005000    0.006000
    0.006000   -0.036000    0.041000
   -0.009000    0.029000   -0.043000
   -0.033000   -0.002000    0.001000
   -0.007000   -0.027000    0.067000
   -0.002000   -0.003000    0.000000
   -0.012000    0.049000   -0.039000
   -0.004000   -0.003000   -0.002000
    0.004000    0.004000    0.005000
vibration  131
    0.000000    0.000000   -0.000000
    0.000000   -0.000000    0.000000
   -0.000000   -0.001000    0.001000
   -0.019000    0.007000    0.010000
    0.029000   -0.133000    0.239000
    0.275000   -0.206000   -0.177000
    0.058000    0.180000   -0.249000
    0.009000    0.020000   -0.002000
    0.179000    0.007000    0.094000
   -0.162000   -0.053000   -0.161000
   -0.025000   -0.301000    0.040000
   -0.014000   -0.013000    0.001000
    0.172000    0.176000   -0.111000
    0.143000    0.058000    0.170000
   -0.030000   -0.123000   -0.125000
   -0.032000    0.019000    0.016000
   -0.001000   -0.003000    0.001000
    0.001000    0.003000   -0.004000
    0.003000   -0.002000    0.004000
   -0.011000    0.004000   -0.009000
   -0.001000    0.001000   -0.002000
   -0.001000    0.002000   -0.003000
   -0.002000    0.001000   -0.001000
   -0.004000    0.001000   -0.001000
    0.005000   -0.002000    0.003000
   -0.011000    0.007000   -0.011000
   -0.006000   -0.000000   -0.000000
   -0.005000    0.000000   -0.001000
    0.004000    0.000000   -0.002000
   -0.007000   -0.002000    0.009000
   -0.003000   -0.000000    0.001000
    0.001000   -0.000000    0.003000
   -0.001000   -0.000000   -0.000000
    0.001000   -0.001000    0.006000
    0.002000    0.001000   -0.003000
   -0.009000   -0.003000    0.008000
    0.000000   -0.001000    0.004000
   -0.001000    0.001000   -0.003000
   -0.019000    0.013000    0.016000
   -0.009000    0.002000   -0.012000
    0.154000   -0.064000    0.105000
    0.039000    0.128000    0.050000
   -0.010000   -0.132000   -0.047000
    0.005000    0.002000    0.014000
    0.127000    0.073000    0.013000
   -0.087000   -0.159000   -0.045000
   -0.047000    0.021000   -0.219000
   -0.011000    0.003000    0.009000
   -0.014000    0.135000   -0.147000
    0.211000   -0.061000   -0.127000
    0.016000   -0.153000    0.103000
    0.003000    0.002000   -0.005000
   -0.005000   -0.006000    0.023000
   -0.001000   -0.001000    0.001000
    0.005000   -0.000000    0.000000
   -0.001000    0.001000   -0.001000
    0.002000   -0.005000    0.002000
   -0.006000    0.018000   -0.012000
    0.001000    0.001000    0.001000
    0.001000    0.001000    0.001000
vibration  132
   -0.000000    0.000000   -0.000000
   -0.000000   -0.000000   -0.000000
    0.000000   -0.001000    0.001000
   -0.015000    0.009000    0.005000
    0.022000   -0.145000    0.179000
    0.233000   -0.147000   -0.118000
    0.013000    0.122000   -0.177000
    0.007000    0.010000    0.000000
    0.096000    0.019000    0.023000
   -0.082000   -0.044000   -0.105000
   -0.032000   -0.154000    0.035000
   -0.010000   -0.009000    0.002000
    0.137000    0.119000   -0.086000
    0.094000    0.045000    0.123000
   -0.025000   -0.085000   -0.107000
   -0.022000    0.013000    0.014000
    0.000000   -0.003000    0.002000
    0.008000   -0.004000    0.009000
   -0.009000    0.001000   -0.003000
    0.013000   -0.011000    0.020000
    0.002000    0.004000   -0.006000
   -0.010000   -0.018000    0.028000
    0.009000   -0.001000    0.003000
   -0.019000   -0.007000    0.009000
   -0.007000   -0.001000    0.001000
    0.003000   -0.006000    0.011000
   -0.000000    0.005000   -0.008000
   -0.000000    0.001000   -0.002000
    0.003000    0.000000   -0.001000
   -0.004000   -0.001000    0.006000
   -0.003000   -0.000000    0.001000
    0.002000   -0.001000    0.003000
   -0.001000    0.000000   -0.000000
    0.002000   -0.002000    0.009000
    0.004000    0.001000   -0.003000
   -0.006000   -0.002000    0.008000
   -0.003000   -0.001000    0.003000
    0.004000   -0.006000    0.009000
    0.026000   -0.020000   -0.024000
    0.012000   -0.001000    0.015000
   -0.199000    0.084000   -0.141000
   -0.068000   -0.169000   -0.059000
    0.012000    0.165000    0.079000
   -0.007000   -0.003000   -0.018000
   -0.166000   -0.086000   -0.022000
    0.109000    0.208000    0.062000
    0.067000   -0.029000    0.277000
    0.018000   -0.002000   -0.015000
    0.023000   -0.209000    0.255000
   -0.342000    0.074000    0.190000
   -0.006000    0.228000   -0.148000
    0.001000    0.002000   -0.005000
   -0.006000   -0.010000    0.028000
   -0.002000    0.002000   -0.003000
    0.001000   -0.001000    0.003000
    0.001000    0.001000   -0.003000
   -0.003000    0.014000   -0.006000
    0.018000   -0.053000    0.036000
    0.000000    0.001000    0.000000
   -0.002000   -0.002000   -0.002000
vibration  133
    0.002000    0.001000   -0.001000
    0.000000   -0.001000    0.002000
   -0.002000   -0.001000   -0.004000
    0.002000   -0.003000    0.000000
   -0.005000    0.034000   -0.039000
   -0.047000    0.027000    0.022000
    0.001000   -0.020000    0.031000
   -0.003000   -0.003000   -0.001000
   -0.024000   -0.016000    0.013000
    0.022000    0.026000    0.047000
    0.026000    0.042000   -0.022000
    0.000000    0.002000   -0.002000
   -0.036000   -0.005000    0.019000
    0.009000   -0.013000   -0.019000
    0.007000    0.001000    0.041000
    0.007000    0.000000   -0.006000
   -0.013000   -0.005000   -0.016000
    0.167000   -0.002000    0.042000
   -0.057000   -0.054000    0.086000
   -0.120000   -0.046000    0.052000
   -0.015000    0.097000   -0.165000
   -0.224000   -0.243000    0.379000
    0.111000    0.001000    0.014000
   -0.491000   -0.114000    0.125000
    0.027000   -0.070000    0.108000
   -0.308000    0.099000   -0.152000
   -0.204000    0.076000   -0.154000
   -0.111000    0.004000   -0.001000
    0.074000    0.007000   -0.029000
   -0.112000   -0.028000    0.150000
   -0.043000   -0.004000    0.011000
    0.024000   -0.004000    0.034000
   -0.009000   -0.002000    0.010000
    0.005000   -0.011000    0.070000
    0.032000    0.010000   -0.042000
   -0.108000   -0.032000    0.096000
    0.003000   -0.014000    0.048000
    0.004000    0.000000   -0.000000
   -0.000000    0.003000    0.002000
   -0.000000   -0.000000   -0.001000
    0.004000   -0.002000   -0.000000
    0.000000    0.002000    0.000000
   -0.000000   -0.003000   -0.001000
   -0.000000    0.000000    0.001000
    0.016000    0.006000    0.003000
   -0.008000   -0.018000   -0.007000
   -0.007000    0.002000   -0.023000
   -0.001000   -0.000000    0.001000
   -0.002000    0.011000   -0.019000
    0.022000   -0.002000   -0.011000
   -0.003000   -0.015000    0.008000
    0.001000   -0.002000    0.007000
   -0.002000   -0.040000    0.061000
   -0.047000   -0.004000   -0.021000
    0.158000   -0.023000    0.040000
   -0.009000    0.009000   -0.015000
    0.001000   -0.005000    0.003000
   -0.004000    0.015000   -0.012000
    0.013000    0.010000    0.007000
   -0.001000    0.000000   -0.000000
vibration  134
    0.001000   -0.000000   -0.000000
    0.001000   -0.000000    0.000000
   -0.000000   -0.001000    0.002000
   -0.001000    0.002000    0.001000
    0.001000   -0.031000    0.009000
    0.027000   -0.007000   -0.000000
   -0.016000    0.003000   -0.009000
    0.000000    0.002000   -0.001000
    0.012000   -0.009000    0.022000
   -0.017000    0.007000    0.000000
    0.010000   -0.025000   -0.005000
   -0.001000    0.000000   -0.000000
   -0.009000    0.011000    0.004000
    0.020000   -0.007000   -0.001000
    0.002000   -0.015000    0.015000
   -0.003000    0.001000   -0.003000
   -0.003000   -0.001000    0.002000
   -0.040000    0.044000   -0.077000
    0.066000   -0.017000    0.037000
   -0.128000    0.084000   -0.157000
   -0.016000   -0.020000    0.030000
    0.059000    0.118000   -0.185000
   -0.073000    0.009000   -0.026000
    0.110000    0.057000   -0.061000
    0.086000   -0.006000    0.016000
   -0.093000    0.090000   -0.151000
   -0.080000   -0.028000    0.045000
   -0.156000   -0.033000    0.169000
   -0.018000    0.013000   -0.087000
   -0.188000   -0.004000    0.050000
    0.122000    0.009000   -0.024000
   -0.408000    0.019000   -0.177000
   -0.005000   -0.034000    0.164000
   -0.196000    0.085000   -0.452000
   -0.085000    0.007000   -0.051000
    0.007000    0.043000   -0.172000
    0.175000    0.034000   -0.112000
   -0.014000   -0.002000   -0.031000
    0.022000    0.015000    0.007000
    0.006000   -0.004000   -0.002000
   -0.073000    0.028000   -0.069000
   -0.059000   -0.067000   -0.016000
    0.007000    0.061000    0.073000
   -0.009000   -0.000000    0.000000
    0.030000   -0.004000    0.018000
    0.014000   -0.016000   -0.020000
   -0.007000   -0.002000   -0.008000
    0.001000   -0.001000   -0.004000
    0.002000   -0.063000    0.020000
   -0.047000    0.029000    0.037000
   -0.031000    0.021000   -0.028000
    0.000000    0.003000   -0.004000
   -0.004000    0.011000   -0.011000
    0.004000   -0.018000    0.025000
    0.119000    0.016000   -0.058000
   -0.049000   -0.021000    0.065000
   -0.001000   -0.024000    0.015000
   -0.037000    0.168000   -0.135000
    0.003000    0.002000    0.002000
    0.009000    0.010000    0.010000
vibration  135
   -0.001000    0.000000    0.001000
    0.000000   -0.001000    0.001000
    0.006000    0.008000   -0.000000
    0.005000    0.008000    0.001000
   -0.002000   -0.133000   -0.032000
    0.065000    0.021000    0.046000
   -0.121000   -0.036000    0.009000
   -0.003000    0.007000   -0.003000
    0.074000   -0.028000    0.095000
   -0.077000    0.017000   -0.015000
    0.037000   -0.128000   -0.017000
    0.003000    0.001000   -0.006000
   -0.088000   -0.006000    0.045000
    0.023000   -0.033000   -0.042000
    0.019000   -0.008000    0.095000
   -0.000000    0.012000   -0.009000
   -0.008000   -0.007000    0.003000
    0.008000    0.058000   -0.094000
    0.076000   -0.051000    0.095000
   -0.248000    0.104000   -0.215000
   -0.045000    0.014000   -0.030000
   -0.039000    0.050000   -0.082000
    0.004000    0.023000   -0.035000
   -0.181000   -0.007000   -0.012000
    0.079000   -0.041000    0.073000
   -0.266000    0.146000   -0.218000
   -0.092000   -0.006000    0.002000
    0.138000    0.006000   -0.034000
   -0.105000   -0.023000    0.114000
    0.343000    0.028000   -0.307000
   -0.006000    0.008000   -0.042000
    0.253000    0.007000    0.019000
    0.046000    0.016000   -0.068000
    0.074000    0.005000   -0.024000
   -0.068000   -0.031000    0.128000
    0.293000    0.073000   -0.219000
   -0.037000    0.030000   -0.108000
   -0.009000    0.007000   -0.007000
    0.009000    0.007000   -0.002000
    0.001000   -0.000000   -0.001000
   -0.008000    0.004000   -0.026000
   -0.029000   -0.018000    0.000000
    0.001000    0.003000    0.031000
   -0.003000    0.001000   -0.002000
   -0.005000   -0.031000    0.016000
    0.025000    0.003000   -0.012000
   -0.012000    0.004000    0.033000
   -0.001000   -0.001000   -0.004000
    0.001000   -0.017000    0.045000
   -0.035000   -0.003000    0.011000
    0.022000    0.015000   -0.003000
   -0.000000    0.000000   -0.002000
   -0.002000    0.022000   -0.037000
    0.000000   -0.023000    0.028000
   -0.021000    0.003000    0.003000
    0.014000   -0.018000    0.044000
    0.000000   -0.010000    0.006000
   -0.017000    0.072000   -0.056000
    0.007000    0.005000    0.004000
   -0.000000   -0.001000    0.000000
vibration  136
   -0.000000    0.000000    0.000000
    0.000000   -0.000000   -0.000000
   -0.001000   -0.001000   -0.001000
   -0.013000   -0.016000   -0.001000
    0.011000    0.300000    0.123000
   -0.119000   -0.081000   -0.140000
    0.308000    0.110000   -0.046000
    0.011000   -0.017000    0.006000
   -0.192000    0.059000   -0.224000
    0.188000   -0.033000    0.045000
   -0.083000    0.315000    0.041000
   -0.011000   -0.001000    0.015000
    0.250000    0.056000   -0.132000
   -0.017000    0.094000    0.142000
   -0.055000   -0.025000   -0.259000
   -0.017000   -0.041000    0.021000
    0.005000    0.006000    0.000000
    0.001000    0.007000   -0.012000
    0.009000   -0.006000    0.011000
   -0.030000    0.013000   -0.026000
   -0.005000    0.002000   -0.004000
   -0.005000    0.005000   -0.008000
   -0.000000    0.002000   -0.004000
   -0.020000   -0.001000   -0.001000
    0.009000   -0.005000    0.009000
   -0.030000    0.016000   -0.024000
   -0.010000   -0.001000   -0.000000
    0.016000    0.001000   -0.007000
   -0.010000   -0.003000    0.013000
    0.038000    0.003000   -0.032000
   -0.003000    0.001000   -0.004000
    0.034000    0.000000    0.005000
    0.005000    0.002000   -0.011000
    0.012000   -0.001000    0.006000
   -0.006000   -0.004000    0.015000
    0.032000    0.007000   -0.021000
   -0.006000    0.003000   -0.010000
   -0.007000    0.002000   -0.008000
    0.017000   -0.007000    0.026000
    0.010000   -0.011000    0.001000
   -0.199000    0.072000   -0.056000
    0.015000   -0.112000   -0.067000
    0.015000    0.199000    0.027000
   -0.008000   -0.004000    0.011000
    0.097000    0.156000   -0.044000
   -0.106000   -0.053000    0.021000
    0.046000   -0.025000   -0.199000
    0.009000    0.003000    0.009000
    0.001000   -0.093000   -0.185000
    0.052000    0.104000    0.049000
   -0.205000   -0.009000   -0.065000
    0.003000    0.005000   -0.001000
   -0.001000    0.031000   -0.032000
   -0.001000   -0.005000    0.006000
   -0.003000    0.000000    0.001000
    0.003000   -0.002000    0.005000
   -0.001000   -0.007000    0.002000
   -0.010000    0.043000   -0.039000
   -0.002000   -0.002000   -0.001000
    0.003000    0.002000    0.002000
vibration  137
   -0.000000   -0.000000    0.000000
    0.000000    0.000000    0.000000
   -0.001000   -0.001000    0.000000
   -0.006000   -0.012000   -0.001000
    0.007000    0.212000    0.075000
   -0.099000   -0.044000   -0.088000
    0.201000    0.065000   -0.022000
    0.008000   -0.011000    0.003000
   -0.125000    0.037000   -0.143000
    0.122000   -0.020000    0.031000
   -0.054000    0.204000    0.026000
   -0.007000    0.000000    0.010000
    0.165000    0.037000   -0.087000
   -0.008000    0.061000    0.093000
   -0.036000   -0.020000   -0.169000
   -0.012000   -0.027000    0.014000
    0.003000    0.004000   -0.001000
   -0.000000    0.006000   -0.010000
    0.008000   -0.005000    0.009000
   -0.024000    0.011000   -0.021000
   -0.004000    0.001000   -0.002000
   -0.002000    0.006000   -0.010000
   -0.002000    0.002000   -0.003000
   -0.010000    0.001000   -0.003000
    0.009000   -0.003000    0.006000
   -0.023000    0.014000   -0.021000
   -0.011000   -0.001000    0.001000
    0.002000   -0.001000    0.006000
   -0.007000   -0.001000    0.004000
    0.014000    0.002000   -0.018000
    0.005000    0.001000   -0.004000
   -0.002000    0.001000   -0.007000
    0.003000   -0.001000    0.005000
   -0.005000    0.005000   -0.024000
   -0.008000   -0.001000    0.005000
    0.016000    0.006000   -0.020000
    0.006000    0.004000   -0.012000
    0.009000   -0.003000    0.010000
   -0.025000    0.013000   -0.038000
   -0.017000    0.018000   -0.002000
    0.334000   -0.121000    0.090000
   -0.017000    0.182000    0.105000
   -0.025000   -0.331000   -0.049000
    0.011000    0.006000   -0.016000
   -0.137000   -0.229000    0.067000
    0.155000    0.073000   -0.035000
   -0.073000    0.039000    0.287000
   -0.010000   -0.004000   -0.013000
    0.000000    0.124000    0.262000
   -0.086000   -0.146000   -0.063000
    0.279000    0.014000    0.086000
    0.002000    0.002000    0.001000
    0.000000    0.028000   -0.033000
   -0.000000   -0.004000    0.004000
    0.005000    0.001000   -0.002000
   -0.003000   -0.001000    0.003000
    0.002000    0.009000   -0.002000
    0.012000   -0.049000    0.046000
   -0.002000   -0.001000   -0.001000
   -0.004000   -0.003000   -0.003000
vibration  138
   -0.001000   -0.000000    0.001000
   -0.000000    0.000000   -0.001000
   -0.000000   -0.000000   -0.002000
    0.002000    0.001000    0.001000
   -0.001000   -0.003000   -0.011000
   -0.009000    0.006000    0.005000
   -0.010000   -0.007000    0.008000
    0.001000    0.000000   -0.000000
   -0.002000   -0.003000    0.004000
   -0.003000    0.003000    0.002000
    0.003000   -0.002000   -0.001000
    0.001000    0.000000   -0.000000
   -0.010000   -0.001000    0.005000
   -0.003000   -0.001000   -0.003000
    0.002000    0.002000    0.007000
   -0.003000   -0.001000   -0.003000
    0.000000    0.001000    0.000000
   -0.003000    0.006000   -0.010000
    0.010000   -0.005000    0.010000
   -0.023000    0.011000   -0.022000
   -0.006000    0.001000   -0.002000
   -0.004000    0.005000   -0.010000
    0.002000    0.003000   -0.004000
   -0.017000   -0.000000   -0.001000
    0.008000   -0.005000    0.008000
   -0.027000    0.014000   -0.021000
   -0.015000    0.001000   -0.003000
    0.002000   -0.004000    0.015000
   -0.022000   -0.002000    0.008000
    0.025000    0.006000   -0.039000
    0.020000    0.003000   -0.013000
   -0.036000    0.004000   -0.032000
    0.000000   -0.007000    0.033000
   -0.031000    0.013000   -0.070000
   -0.007000    0.002000   -0.010000
    0.007000    0.007000   -0.029000
    0.013000    0.011000   -0.033000
    0.056000   -0.079000    0.097000
   -0.043000   -0.069000    0.010000
   -0.001000    0.004000    0.010000
   -0.037000    0.017000    0.087000
    0.124000    0.020000   -0.029000
   -0.002000    0.041000   -0.132000
    0.017000    0.001000    0.001000
   -0.043000    0.086000   -0.072000
   -0.086000    0.045000    0.075000
    0.079000   -0.022000   -0.046000
    0.009000    0.001000    0.018000
   -0.002000    0.070000   -0.136000
    0.094000    0.032000   -0.007000
   -0.067000    0.009000   -0.019000
    0.000000   -0.005000    0.006000
    0.000000    0.043000   -0.062000
    0.002000   -0.002000    0.002000
    0.012000    0.001000   -0.005000
   -0.011000   -0.005000    0.005000
   -0.018000    0.156000   -0.104000
    0.143000   -0.681000    0.552000
    0.001000    0.000000    0.000000
   -0.019000   -0.008000   -0.018000
vibration  139
   -0.001000   -0.000000    0.000000
    0.000000   -0.000000    0.000000
   -0.003000   -0.001000   -0.004000
    0.001000    0.001000   -0.000000
    0.001000   -0.008000    0.007000
    0.005000    0.000000    0.001000
   -0.002000   -0.002000    0.004000
    0.002000    0.000000    0.000000
   -0.002000   -0.003000    0.003000
   -0.005000    0.003000    0.001000
    0.002000   -0.003000    0.000000
    0.000000    0.001000    0.001000
   -0.000000    0.003000    0.001000
    0.005000   -0.001000   -0.000000
   -0.000000   -0.007000   -0.001000
   -0.005000   -0.001000   -0.005000
    0.007000    0.011000   -0.003000
   -0.069000   -0.003000   -0.005000
    0.054000    0.004000    0.000000
   -0.022000    0.045000   -0.081000
   -0.055000   -0.036000    0.053000
   -0.009000    0.057000   -0.095000
    0.088000    0.026000   -0.031000
   -0.128000   -0.014000    0.002000
   -0.021000   -0.019000    0.026000
   -0.071000   -0.004000   -0.011000
   -0.031000    0.028000   -0.048000
    0.042000   -0.051000    0.242000
   -0.112000    0.017000   -0.126000
   -0.223000    0.016000   -0.051000
    0.316000   -0.018000    0.153000
   -0.464000   -0.015000   -0.047000
   -0.177000    0.045000   -0.250000
   -0.010000   -0.077000    0.380000
    0.162000   -0.007000    0.056000
    0.004000   -0.061000    0.242000
   -0.266000    0.005000   -0.043000
    0.002000    0.006000    0.015000
    0.000000    0.001000   -0.002000
    0.000000   -0.000000    0.000000
   -0.000000    0.001000   -0.004000
   -0.003000   -0.002000    0.001000
    0.000000   -0.000000    0.002000
    0.000000   -0.000000    0.001000
    0.000000   -0.001000    0.001000
    0.001000   -0.004000   -0.002000
   -0.005000    0.002000   -0.003000
    0.000000    0.000000    0.000000
    0.000000   -0.002000    0.001000
   -0.003000   -0.002000    0.000000
    0.000000    0.001000   -0.000000
    0.001000   -0.010000    0.013000
   -0.003000    0.081000   -0.109000
    0.009000   -0.003000    0.008000
    0.084000    0.007000   -0.030000
    0.039000    0.012000   -0.034000
    0.002000   -0.004000    0.002000
    0.001000    0.000000   -0.001000
   -0.004000   -0.004000   -0.001000
   -0.004000   -0.006000   -0.005000
vibration  140
    0.001000    0.000000   -0.001000
   -0.004000    0.000000   -0.002000
    0.026000    0.025000    0.018000
   -0.004000   -0.011000    0.002000
   -0.009000    0.056000   -0.047000
   -0.038000   -0.002000   -0.006000
    0.016000    0.016000   -0.026000
   -0.010000   -0.000000   -0.001000
    0.022000    0.026000   -0.026000
    0.030000   -0.029000   -0.022000
   -0.033000    0.007000    0.012000
   -0.001000   -0.007000   -0.005000
    0.006000   -0.036000   -0.006000
   -0.047000    0.010000   -0.000000
    0.003000    0.059000   -0.001000
    0.036000    0.003000    0.039000
   -0.008000   -0.056000    0.065000
   -0.049000   -0.013000    0.015000
    0.017000    0.029000   -0.047000
    0.045000    0.020000   -0.032000
   -0.041000   -0.060000    0.096000
    0.038000    0.080000   -0.132000
    0.052000    0.034000   -0.047000
   -0.085000    0.010000   -0.031000
    0.009000   -0.034000    0.055000
   -0.102000    0.022000   -0.035000
    0.002000    0.043000   -0.073000
   -0.011000    0.001000   -0.004000
    0.017000    0.001000   -0.003000
   -0.000000   -0.006000    0.014000
   -0.022000   -0.001000   -0.001000
    0.031000   -0.000000    0.014000
    0.009000    0.001000   -0.005000
    0.013000   -0.001000    0.004000
   -0.013000   -0.003000    0.012000
    0.016000    0.006000   -0.017000
    0.013000    0.001000   -0.002000
    0.004000   -0.006000    0.006000
   -0.002000   -0.003000    0.001000
   -0.001000    0.001000    0.000000
    0.007000   -0.003000    0.005000
    0.007000    0.004000   -0.001000
   -0.001000   -0.007000   -0.009000
    0.001000    0.000000   -0.000000
   -0.001000    0.001000   -0.002000
   -0.002000    0.001000    0.002000
    0.002000   -0.001000    0.000000
   -0.000000   -0.001000    0.001000
   -0.001000    0.010000   -0.004000
    0.008000    0.001000   -0.002000
    0.003000    0.000000    0.002000
   -0.009000    0.081000   -0.115000
    0.022000   -0.566000    0.730000
    0.009000    0.001000    0.008000
    0.012000   -0.005000    0.012000
   -0.003000    0.000000   -0.000000
   -0.001000    0.008000   -0.005000
    0.006000   -0.029000    0.026000
   -0.001000    0.004000   -0.009000
   -0.001000    0.000000   -0.001000
vibration  141
   -0.001000   -0.001000    0.001000
    0.003000    0.001000    0.001000
   -0.022000   -0.022000   -0.013000
    0.003000    0.008000   -0.002000
    0.006000   -0.043000    0.035000
    0.029000    0.001000    0.005000
   -0.012000   -0.012000    0.019000
    0.008000    0.000000    0.001000
   -0.014000   -0.017000    0.017000
   -0.026000    0.018000    0.010000
    0.018000   -0.010000   -0.004000
    0.001000    0.005000    0.004000
   -0.003000    0.020000    0.005000
    0.030000   -0.008000   -0.002000
   -0.002000   -0.041000   -0.002000
   -0.027000   -0.002000   -0.028000
    0.026000    0.059000   -0.043000
   -0.179000   -0.039000    0.033000
    0.113000    0.021000   -0.022000
    0.007000    0.080000   -0.144000
   -0.128000   -0.090000    0.135000
   -0.018000    0.123000   -0.213000
    0.231000    0.066000   -0.074000
   -0.322000   -0.043000    0.010000
   -0.095000   -0.044000    0.056000
   -0.133000   -0.030000    0.048000
    0.055000    0.086000   -0.140000
   -0.040000    0.014000   -0.065000
    0.013000   -0.005000    0.037000
    0.050000   -0.006000    0.005000
   -0.046000    0.005000   -0.038000
    0.066000    0.005000   -0.011000
    0.026000   -0.015000    0.077000
   -0.025000    0.020000   -0.096000
   -0.008000    0.010000   -0.046000
   -0.054000   -0.001000   -0.009000
    0.043000   -0.008000    0.035000
   -0.005000    0.010000   -0.013000
    0.002000    0.004000   -0.000000
    0.001000   -0.001000   -0.001000
   -0.005000    0.002000   -0.005000
   -0.007000   -0.003000    0.001000
    0.001000    0.005000    0.009000
   -0.001000   -0.000000    0.000000
    0.002000   -0.001000    0.002000
    0.002000   -0.002000   -0.002000
   -0.003000    0.000000    0.000000
    0.000000    0.001000   -0.001000
    0.001000   -0.009000    0.004000
   -0.007000   -0.001000    0.002000
   -0.002000   -0.001000   -0.001000
    0.005000   -0.060000    0.083000
   -0.015000    0.434000   -0.564000
    0.020000   -0.003000    0.014000
    0.033000   -0.014000    0.034000
   -0.005000   -0.001000    0.003000
    0.001000   -0.012000    0.008000
   -0.008000    0.041000   -0.036000
   -0.013000   -0.014000   -0.002000
    0.002000    0.000000    0.002000
vibration  142
    0.002000    0.001000   -0.000000
   -0.002000   -0.001000   -0.000000
    0.012000    0.012000    0.007000
   -0.002000   -0.005000    0.001000
   -0.004000    0.024000   -0.020000
   -0.016000   -0.002000   -0.003000
    0.007000    0.008000   -0.012000
   -0.004000    0.000000   -0.001000
    0.010000    0.011000   -0.011000
    0.013000   -0.013000   -0.010000
   -0.016000    0.002000    0.006000
   -0.000000   -0.003000   -0.002000
    0.003000   -0.017000   -0.003000
   -0.021000    0.004000   -0.001000
    0.001000    0.026000   -0.001000
    0.016000   -0.000000    0.018000
   -0.004000   -0.034000    0.046000
   -0.061000    0.031000   -0.065000
    0.097000   -0.072000    0.133000
   -0.171000    0.050000   -0.119000
   -0.031000    0.072000   -0.123000
   -0.129000   -0.078000    0.123000
    0.110000   -0.021000    0.048000
   -0.120000   -0.073000    0.095000
   -0.124000    0.049000   -0.095000
    0.115000   -0.074000    0.123000
    0.024000   -0.042000    0.077000
    0.059000    0.022000   -0.114000
   -0.178000   -0.029000    0.139000
    0.179000    0.036000   -0.207000
    0.155000    0.018000   -0.066000
   -0.177000    0.020000   -0.171000
   -0.051000   -0.044000    0.205000
   -0.188000    0.036000   -0.211000
    0.140000    0.052000   -0.210000
   -0.258000   -0.057000    0.166000
   -0.090000   -0.022000    0.080000
    0.000000    0.025000   -0.009000
    0.002000    0.004000   -0.001000
   -0.000000   -0.000000   -0.000000
    0.004000   -0.001000   -0.006000
   -0.004000   -0.002000   -0.000000
   -0.000000   -0.003000    0.003000
   -0.001000   -0.000000    0.000000
    0.003000   -0.002000    0.003000
    0.001000   -0.005000   -0.004000
   -0.006000    0.002000   -0.003000
   -0.001000    0.000000   -0.001000
   -0.000000   -0.001000    0.004000
   -0.001000   -0.001000   -0.001000
    0.003000   -0.002000    0.002000
   -0.005000    0.042000   -0.062000
    0.007000   -0.262000    0.335000
    0.004000    0.000000    0.003000
    0.004000    0.001000    0.004000
    0.002000    0.001000   -0.001000
    0.002000   -0.019000    0.012000
   -0.010000    0.045000   -0.040000
   -0.001000    0.003000   -0.006000
   -0.004000   -0.006000   -0.002000
vibration  143
    0.000000   -0.000000   -0.001000
   -0.001000    0.001000   -0.001000
    0.006000    0.004000    0.010000
   -0.001000   -0.003000    0.001000
   -0.002000    0.012000   -0.012000
   -0.008000   -0.001000   -0.001000
    0.002000    0.004000   -0.007000
   -0.002000    0.000000   -0.000000
    0.006000    0.006000   -0.006000
    0.004000   -0.008000   -0.008000
   -0.011000   -0.002000    0.006000
   -0.000000   -0.002000   -0.001000
    0.002000   -0.012000   -0.001000
   -0.013000    0.001000   -0.003000
    0.001000    0.015000   -0.001000
    0.008000   -0.000000    0.010000
    0.007000   -0.018000    0.042000
   -0.139000    0.030000   -0.077000
    0.158000   -0.096000    0.182000
   -0.222000    0.080000   -0.180000
   -0.061000    0.087000   -0.152000
   -0.179000   -0.090000    0.136000
    0.188000   -0.024000    0.064000
   -0.180000   -0.107000    0.138000
   -0.212000    0.081000   -0.156000
    0.215000   -0.144000    0.217000
    0.098000   -0.063000    0.123000
   -0.093000   -0.023000    0.109000
    0.154000    0.026000   -0.126000
   -0.182000   -0.025000    0.192000
   -0.124000   -0.014000    0.050000
    0.120000   -0.015000    0.129000
    0.042000    0.031000   -0.144000
    0.137000   -0.023000    0.141000
   -0.113000   -0.038000    0.154000
    0.181000    0.042000   -0.127000
    0.095000    0.015000   -0.053000
   -0.000000   -0.026000    0.009000
   -0.002000   -0.004000    0.001000
   -0.000000    0.000000    0.000000
    0.001000   -0.001000    0.007000
    0.006000    0.004000    0.000000
   -0.000000   -0.001000   -0.007000
    0.001000    0.000000   -0.000000
   -0.003000    0.001000   -0.002000
   -0.000000    0.004000    0.003000
    0.005000   -0.002000    0.003000
    0.000000   -0.000000    0.001000
   -0.000000    0.006000   -0.003000
    0.004000    0.000000   -0.000000
    0.000000    0.002000   -0.000000
   -0.005000    0.025000   -0.041000
    0.003000   -0.138000    0.172000
    0.011000    0.005000   -0.000000
    0.010000    0.009000   -0.023000
   -0.008000    0.002000   -0.004000
   -0.001000    0.018000   -0.011000
    0.009000   -0.040000    0.038000
   -0.008000   -0.002000   -0.009000
    0.005000    0.007000    0.002000
vibration  144
   -0.001000   -0.001000    0.001000
    0.006000    0.004000    0.001000
   -0.019000   -0.014000   -0.021000
   -0.007000   -0.012000    0.003000
   -0.011000   -0.019000   -0.017000
    0.043000    0.018000    0.052000
   -0.023000   -0.010000   -0.011000
    0.004000   -0.003000    0.002000
    0.026000    0.015000   -0.016000
   -0.095000   -0.020000   -0.066000
   -0.083000   -0.067000    0.064000
   -0.003000   -0.002000    0.006000
    0.006000   -0.095000    0.010000
   -0.034000   -0.047000   -0.082000
   -0.002000    0.038000   -0.005000
    0.026000    0.029000    0.007000
    0.535000    0.247000    0.477000
    0.067000    0.008000    0.012000
   -0.018000   -0.007000    0.004000
   -0.075000    0.042000   -0.038000
    0.005000    0.008000   -0.012000
   -0.003000   -0.007000    0.007000
   -0.025000   -0.003000    0.003000
    0.003000    0.002000   -0.004000
    0.026000   -0.006000    0.013000
   -0.021000    0.016000   -0.027000
   -0.026000    0.002000   -0.010000
   -0.001000   -0.000000    0.002000
    0.003000    0.000000   -0.002000
    0.000000    0.002000    0.002000
   -0.003000    0.000000   -0.001000
    0.001000   -0.001000   -0.000000
    0.001000   -0.001000    0.004000
   -0.001000    0.001000   -0.001000
    0.002000    0.001000   -0.004000
   -0.004000   -0.002000    0.002000
   -0.001000   -0.001000    0.002000
    0.010000    0.018000    0.003000
    0.000000    0.001000    0.000000
   -0.000000   -0.000000    0.000000
    0.001000    0.000000   -0.003000
    0.002000   -0.002000   -0.001000
   -0.001000   -0.000000   -0.003000
    0.000000    0.000000    0.000000
    0.001000   -0.001000    0.001000
   -0.001000   -0.003000   -0.001000
   -0.003000    0.002000   -0.002000
   -0.001000   -0.000000   -0.000000
   -0.001000    0.004000   -0.002000
    0.005000    0.001000   -0.001000
    0.002000   -0.001000    0.001000
   -0.090000   -0.002000   -0.130000
   -0.044000    0.143000   -0.356000
   -0.049000   -0.002000   -0.038000
    0.004000   -0.000000    0.001000
   -0.002000    0.000000   -0.001000
   -0.001000   -0.006000    0.002000
   -0.005000    0.001000    0.001000
   -0.300000   -0.192000   -0.205000
   -0.006000   -0.008000   -0.004000
vibration  145
   -0.002000    0.001000   -0.000000
    0.000000   -0.002000   -0.002000
    0.002000    0.001000    0.005000
   -0.001000    0.001000   -0.000000
    0.000000   -0.005000    0.006000
    0.005000   -0.002000   -0.002000
    0.002000    0.001000   -0.000000
   -0.000000    0.000000    0.000000
   -0.001000   -0.000000    0.000000
    0.003000    0.000000    0.001000
    0.002000    0.001000   -0.001000
   -0.000000    0.000000   -0.000000
    0.002000    0.002000   -0.001000
    0.002000    0.002000    0.003000
   -0.001000   -0.004000   -0.002000
   -0.001000   -0.001000    0.000000
   -0.014000   -0.008000   -0.012000
   -0.002000    0.000000   -0.000000
    0.000000   -0.000000    0.001000
    0.000000   -0.001000    0.001000
   -0.000000   -0.000000   -0.000000
   -0.001000   -0.001000    0.001000
    0.002000   -0.000000    0.000000
    0.000000   -0.000000    0.001000
   -0.003000    0.001000   -0.003000
    0.004000   -0.002000    0.002000
    0.004000   -0.002000    0.004000
   -0.007000   -0.001000    0.019000
    0.015000    0.003000   -0.011000
   -0.017000   -0.004000    0.017000
   -0.008000   -0.001000    0.002000
   -0.003000   -0.000000    0.004000
   -0.001000    0.001000   -0.006000
    0.002000    0.000000    0.005000
   -0.020000   -0.005000    0.011000
   -0.040000    0.003000    0.032000
    0.050000    0.012000   -0.040000
    0.438000    0.615000    0.196000
    0.027000    0.009000    0.030000
   -0.004000    0.007000   -0.004000
   -0.006000    0.014000   -0.087000
   -0.018000   -0.095000   -0.053000
   -0.002000    0.006000    0.044000
    0.002000    0.004000   -0.006000
    0.027000   -0.009000    0.012000
   -0.083000   -0.070000   -0.006000
   -0.072000    0.035000   -0.051000
   -0.008000    0.002000   -0.013000
   -0.007000   -0.022000   -0.011000
    0.029000    0.063000    0.016000
   -0.018000   -0.015000   -0.008000
    0.002000   -0.000000    0.003000
   -0.003000    0.000000    0.019000
    0.002000    0.000000   -0.000000
   -0.005000    0.000000   -0.002000
   -0.027000   -0.030000    0.028000
   -0.057000   -0.159000    0.021000
    0.033000   -0.315000    0.085000
    0.008000    0.006000    0.006000
   -0.271000   -0.293000   -0.173000
vibration  146
   -0.000000   -0.000000    0.000000
    0.000000    0.000000   -0.000000
   -0.000000   -0.000000    0.000000
    0.013000    0.004000    0.018000
   -0.270000   -0.000000    0.051000
    0.051000    0.179000   -0.125000
    0.072000   -0.230000   -0.135000
   -0.005000    0.000000    0.002000
    0.014000   -0.055000   -0.031000
    0.014000    0.050000   -0.037000
    0.026000    0.003000    0.042000
   -0.018000    0.033000    0.015000
   -0.191000   -0.013000   -0.337000
   -0.115000   -0.360000    0.253000
    0.514000    0.000000   -0.085000
   -0.000000   -0.001000   -0.001000
    0.000000   -0.000000    0.000000
    0.000000    0.000000   -0.000000
   -0.000000   -0.000000    0.000000
    0.000000    0.000000   -0.000000
   -0.000000    0.000000   -0.000000
    0.000000    0.000000   -0.000000
   -0.000000    0.000000    0.000000
   -0.000000    0.000000   -0.000000
    0.000000    0.000000    0.000000
   -0.000000   -0.000000    0.000000
   -0.000000    0.000000   -0.000000
   -0.000000    0.000000   -0.000000
   -0.000000    0.000000   -0.000000
    0.000000    0.000000    0.000000
   -0.000000    0.000000    0.000000
    0.000000    0.000000   -0.000000
   -0.000000    0.000000    0.000000
    0.000000    0.000000   -0.000000
    0.000000    0.000000   -0.000000
   -0.000000    0.000000    0.000000
   -0.000000    0.000000    0.000000
   -0.000000    0.000000   -0.000000
   -0.000000   -0.001000    0.000000
   -0.000000    0.000000    0.001000
   -0.006000   -0.013000    0.000000
   -0.006000    0.009000   -0.015000
    0.015000   -0.000000    0.001000
    0.003000   -0.001000   -0.000000
   -0.013000    0.022000    0.039000
   -0.015000    0.020000   -0.033000
   -0.011000   -0.032000   -0.000000
    0.010000    0.017000    0.003000
   -0.249000    0.000000    0.010000
    0.064000   -0.087000    0.145000
    0.075000   -0.109000   -0.194000
    0.000000   -0.000000   -0.000000
   -0.001000    0.000000    0.001000
   -0.000000   -0.000000    0.000000
    0.000000   -0.000000   -0.000000
   -0.000000    0.000000   -0.000000
    0.000000   -0.000000    0.000000
   -0.000000    0.001000   -0.001000
    0.000000   -0.000000   -0.000000
   -0.000000    0.000000   -0.000000
vibration  147
   -0.000000   -0.000000    0.000000
    0.000000   -0.000000    0.000000
   -0.000000    0.000000    0.000000
   -0.005000   -0.002000   -0.006000
    0.097000    0.001000   -0.017000
   -0.016000   -0.058000    0.041000
   -0.024000    0.077000    0.047000
   -0.009000    0.001000    0.005000
    0.030000   -0.114000   -0.064000
    0.029000    0.100000   -0.074000
    0.049000    0.005000    0.083000
   -0.011000    0.020000    0.009000
   -0.115000   -0.009000   -0.205000
   -0.069000   -0.217000    0.152000
    0.306000    0.000000   -0.051000
    0.000000   -0.001000   -0.000000
    0.000000    0.000000    0.000000
    0.000000    0.000000   -0.000000
   -0.000000   -0.000000    0.000000
    0.000000    0.000000   -0.000000
    0.000000   -0.000000   -0.000000
   -0.000000    0.000000   -0.000000
   -0.000000   -0.000000    0.000000
   -0.000000    0.000000   -0.000000
    0.000000   -0.000000    0.000000
    0.000000    0.000000   -0.000000
   -0.000000   -0.000000   -0.000000
   -0.000000   -0.000000    0.000000
    0.000000    0.000000    0.000000
   -0.000000    0.000000   -0.000000
   -0.000000    0.000000    0.000000
    0.000000    0.000000   -0.000000
   -0.000000    0.000000    0.000000
    0.000000    0.000000   -0.000000
    0.000000    0.000000    0.000000
   -0.000000    0.000000   -0.000000
    0.000000   -0.000000   -0.000000
    0.000000    0.000000    0.000000
    0.000000    0.002000   -0.000000
    0.003000   -0.002000   -0.006000
    0.027000    0.066000   -0.000000
    0.028000   -0.042000    0.069000
   -0.086000    0.002000   -0.001000
   -0.007000    0.002000    0.001000
    0.029000   -0.047000   -0.084000
    0.032000   -0.043000    0.072000
    0.024000    0.070000    0.000000
   -0.019000   -0.036000   -0.007000
    0.515000   -0.001000   -0.020000
   -0.136000    0.184000   -0.307000
   -0.158000    0.232000    0.412000
   -0.000000   -0.000000   -0.000000
    0.000000    0.001000   -0.000000
   -0.000000    0.000000   -0.000000
    0.000000    0.000000    0.000000
    0.000000   -0.000000    0.000000
   -0.000000    0.000000   -0.000000
    0.001000   -0.002000    0.002000
    0.000000   -0.000000   -0.000000
    0.000000   -0.000000    0.000000
vibration  148
   -0.000000   -0.000000   -0.000000
   -0.000000   -0.000000    0.000000
    0.000000   -0.000000   -0.000000
   -0.018000   -0.008000   -0.030000
    0.404000   -0.000000   -0.078000
   -0.081000   -0.286000    0.200000
   -0.116000    0.375000    0.222000
   -0.026000    0.002000    0.013000
    0.084000   -0.310000   -0.174000
    0.077000    0.271000   -0.199000
    0.131000    0.015000    0.224000
   -0.003000    0.007000    0.003000
   -0.039000   -0.004000   -0.071000
   -0.023000   -0.073000    0.051000
    0.097000    0.000000   -0.016000
    0.002000   -0.000000    0.001000
    0.000000    0.000000   -0.000000
    0.000000    0.000000   -0.000000
   -0.000000   -0.000000    0.000000
   -0.000000    0.000000   -0.000000
    0.000000   -0.000000    0.000000
   -0.000000    0.000000   -0.000000
    0.000000   -0.000000    0.000000
   -0.000000    0.000000   -0.000000
   -0.000000    0.000000   -0.000000
    0.000000    0.000000   -0.000000
   -0.000000   -0.000000    0.000000
    0.000000   -0.000000    0.000000
    0.000000   -0.000000   -0.000000
   -0.000000    0.000000   -0.000000
   -0.000000   -0.000000    0.000000
    0.000000    0.000000   -0.000000
   -0.000000   -0.000000    0.000000
    0.000000    0.000000   -0.000000
   -0.000000   -0.000000   -0.000000
    0.000000    0.000000    0.000000
    0.000000    0.000000   -0.000000
   -0.000000    0.000000   -0.000000
   -0.000000   -0.001000   -0.000000
   -0.004000    0.003000    0.008000
   -0.038000   -0.095000   -0.001000
   -0.039000    0.060000   -0.097000
    0.126000   -0.004000    0.001000
    0.002000   -0.000000   -0.000000
   -0.007000    0.011000    0.019000
   -0.007000    0.009000   -0.015000
   -0.005000   -0.014000   -0.000000
    0.006000    0.015000    0.003000
   -0.199000    0.001000    0.008000
    0.057000   -0.077000    0.128000
    0.066000   -0.097000   -0.172000
   -0.000000   -0.000000    0.000000
    0.000000    0.002000   -0.001000
   -0.000000    0.000000   -0.000000
   -0.000000    0.000000    0.000000
    0.000000   -0.000000    0.000000
    0.000000   -0.000000    0.000000
   -0.000000    0.001000   -0.001000
    0.000000    0.000000   -0.000000
   -0.000000    0.000000   -0.000000
vibration  149
    0.000000    0.000000   -0.000000
    0.000000   -0.000000    0.000000
   -0.000000    0.000000    0.000000
    0.000000   -0.000000   -0.001000
    0.007000    0.000000   -0.002000
   -0.003000   -0.011000    0.007000
   -0.005000    0.015000    0.009000
   -0.008000    0.001000    0.004000
    0.026000   -0.094000   -0.053000
    0.023000    0.082000   -0.060000
    0.041000    0.005000    0.069000
    0.001000   -0.002000   -0.001000
    0.012000    0.001000    0.021000
    0.007000    0.021000   -0.015000
   -0.032000    0.000000    0.005000
    0.000000    0.000000    0.000000
   -0.000000   -0.000000   -0.000000
   -0.000000   -0.000000    0.000000
   -0.000000   -0.000000   -0.000000
    0.000000    0.000000   -0.000000
   -0.000000   -0.000000    0.000000
    0.000000   -0.000000    0.000000
    0.000000    0.000000   -0.000000
    0.000000   -0.000000    0.000000
    0.000000    0.000000   -0.000000
   -0.000000   -0.000000    0.000000
    0.000000   -0.000000    0.000000
    0.000000   -0.000000    0.000000
    0.000000   -0.000000    0.000000
   -0.000000   -0.000000   -0.000000
    0.000000   -0.000000    0.000000
    0.000000    0.000000   -0.000000
   -0.000000   -0.000000    0.000000
    0.000000    0.000000   -0.000000
    0.000000    0.000000    0.000000
    0.000000   -0.000000    0.000000
    0.000000    0.000000   -0.000000
    0.000000   -0.000000    0.000000
   -0.002000    0.000000    0.001000
    0.011000   -0.011000   -0.027000
    0.118000    0.301000    0.004000
    0.122000   -0.189000    0.307000
   -0.368000    0.011000   -0.004000
    0.037000   -0.007000   -0.004000
   -0.142000    0.228000    0.404000
   -0.158000    0.215000   -0.360000
   -0.128000   -0.355000    0.001000
   -0.001000   -0.000000    0.000000
    0.018000    0.001000   -0.001000
   -0.003000    0.004000   -0.006000
   -0.001000    0.001000    0.002000
    0.000000    0.000000    0.000000
   -0.001000   -0.001000   -0.000000
   -0.000000   -0.000000    0.000000
   -0.000000    0.000000    0.000000
   -0.000000   -0.000000    0.000000
   -0.000000    0.000000    0.000000
    0.001000   -0.001000   -0.000000
    0.000000    0.000000   -0.000000
   -0.000000    0.000000    0.000000
vibration  150
   -0.000000   -0.000000    0.000000
    0.000000    0.000000    0.000000
   -0.000000    0.000000   -0.000000
   -0.013000   -0.005000   -0.021000
    0.285000    0.000000   -0.052000
   -0.055000   -0.194000    0.136000
   -0.079000    0.258000    0.154000
    0.035000   -0.003000   -0.017000
   -0.116000    0.417000    0.235000
   -0.104000   -0.364000    0.267000
   -0.183000   -0.020000   -0.306000
   -0.008000    0.014000    0.007000
   -0.082000   -0.007000   -0.146000
   -0.047000   -0.148000    0.104000
    0.219000   -0.002000   -0.037000
   -0.001000   -0.001000    0.001000
    0.000000    0.000000    0.000000
    0.000000   -0.000000    0.000000
   -0.000000   -0.000000    0.000000
    0.000000    0.000000   -0.000000
   -0.000000    0.000000   -0.000000
   -0.000000    0.000000   -0.000000
    0.000000   -0.000000    0.000000
   -0.000000    0.000000   -0.000000
   -0.000000   -0.000000   -0.000000
   -0.000000   -0.000000   -0.000000
   -0.000000    0.000000   -0.000000
    0.000000   -0.000000   -0.000000
   -0.000000   -0.000000    0.000000
    0.000000    0.000000   -0.000000
   -0.000000   -0.000000    0.000000
    0.000000    0.000000   -0.000000
   -0.000000   -0.000000    0.000000
    0.000000    0.000000   -0.000000
    0.000000   -0.000000   -0.000000
    0.000000    0.000000   -0.000000
    0.000000    0.000000   -0.000000
    0.000000    0.000000    0.000000
   -0.000000   -0.000000   -0.000000
   -0.002000    0.001000    0.003000
   -0.012000   -0.030000   -0.000000
   -0.012000    0.018000   -0.030000
    0.043000   -0.002000   -0.000000
    0.012000   -0.002000   -0.001000
   -0.045000    0.071000    0.125000
   -0.048000    0.066000   -0.110000
   -0.039000   -0.109000    0.000000
   -0.000000    0.002000    0.000000
   -0.015000    0.001000    0.001000
    0.008000   -0.011000    0.018000
    0.009000   -0.013000   -0.024000
   -0.000000   -0.000000    0.000000
    0.003000    0.004000   -0.001000
   -0.000000    0.000000   -0.000000
   -0.000000   -0.000000    0.000000
   -0.000000   -0.000000    0.000000
    0.000000    0.000000    0.000000
   -0.000000   -0.000000   -0.000000
   -0.000000   -0.000000    0.000000
   -0.000000    0.000000   -0.000000
vibration  151
    0.000000   -0.000000    0.000000
    0.000000   -0.000000    0.000000
   -0.000000    0.000000    0.000000
   -0.003000   -0.002000   -0.008000
    0.088000    0.000000   -0.017000
   -0.020000   -0.072000    0.050000
   -0.030000    0.097000    0.058000
    0.004000   -0.000000   -0.002000
   -0.014000    0.050000    0.028000
   -0.013000   -0.044000    0.032000
   -0.023000   -0.002000   -0.037000
   -0.001000    0.002000    0.001000
   -0.013000   -0.001000   -0.023000
   -0.007000   -0.022000    0.016000
    0.034000   -0.000000   -0.006000
    0.000000   -0.000000    0.000000
    0.000000    0.000000    0.000000
   -0.000000    0.000000   -0.000000
    0.000000    0.000000   -0.000000
   -0.000000   -0.000000    0.000000
    0.000000   -0.000000    0.000000
   -0.000000    0.000000   -0.000000
    0.000000   -0.000000    0.000000
   -0.000000    0.000000   -0.000000
   -0.000000   -0.000000    0.000000
    0.000000    0.000000   -0.000000
   -0.000000    0.000000   -0.000000
    0.000000    0.000000   -0.000000
    0.000000   -0.000000    0.000000
   -0.000000    0.000000   -0.000000
   -0.000000   -0.000000    0.000000
    0.000000    0.000000   -0.000000
   -0.000000   -0.000000    0.000000
    0.000000    0.000000   -0.000000
   -0.000000   -0.000000   -0.000000
    0.000000   -0.000000    0.000000
   -0.000000    0.000000    0.000000
   -0.000000   -0.000000   -0.000000
    0.001000    0.000000    0.001000
    0.013000   -0.013000   -0.032000
    0.140000    0.361000    0.006000
    0.145000   -0.224000    0.363000
   -0.439000    0.014000   -0.002000
   -0.029000    0.006000    0.004000
    0.112000   -0.176000   -0.311000
    0.118000   -0.160000    0.268000
    0.099000    0.269000   -0.001000
    0.006000    0.013000    0.003000
   -0.173000   -0.001000    0.007000
    0.044000   -0.060000    0.099000
    0.055000   -0.083000   -0.144000
   -0.000000   -0.000000    0.000000
    0.001000    0.001000   -0.000000
    0.000000    0.000000   -0.000000
    0.000000   -0.000000    0.000000
   -0.000000    0.000000   -0.000000
    0.000000   -0.000000    0.000000
   -0.000000    0.002000   -0.001000
   -0.000000   -0.000000    0.000000
    0.000000    0.000000    0.000000
vibration  152
   -0.000000   -0.000000   -0.000000
    0.000000    0.000000   -0.000000
    0.000000    0.000000   -0.000000
    0.029000   -0.016000   -0.016000
   -0.283000   -0.006000    0.047000
   -0.001000   -0.029000    0.015000
   -0.061000    0.224000    0.132000
    0.000000    0.005000   -0.000000
    0.007000   -0.028000   -0.017000
   -0.008000   -0.027000    0.021000
   -0.001000    0.001000   -0.002000
   -0.010000   -0.006000    0.004000
    0.007000   -0.001000    0.018000
    0.020000    0.072000   -0.049000
    0.087000   -0.001000   -0.014000
    0.000000   -0.000000   -0.000000
   -0.000000    0.000000   -0.000000
   -0.000000   -0.000000   -0.000000
   -0.000000   -0.000000    0.000000
    0.000000    0.000000   -0.000000
   -0.000000    0.000000   -0.000000
    0.000000   -0.000000    0.000000
   -0.000000    0.000000   -0.000000
    0.000000   -0.000000    0.000000
    0.000000    0.000000   -0.000000
   -0.000000   -0.000000    0.000000
    0.000000   -0.000000    0.000000
    0.000000   -0.000000    0.000000
    0.000000   -0.000000    0.000000
   -0.000000   -0.000000   -0.000000
   -0.000000   -0.000000    0.000000
    0.000000    0.000000   -0.000000
   -0.000000   -0.000000    0.000000
    0.000000    0.000000   -0.000000
   -0.000000   -0.000000   -0.000000
    0.000000   -0.000000    0.000000
    0.000000    0.000000   -0.000000
   -0.000000    0.000000   -0.000000
    0.002000   -0.000000   -0.001000
   -0.003000    0.002000   -0.002000
   -0.002000   -0.001000   -0.001000
    0.010000   -0.015000    0.026000
    0.029000    0.001000    0.001000
    0.000000    0.000000    0.005000
    0.009000   -0.016000   -0.027000
   -0.017000    0.021000   -0.035000
   -0.002000   -0.007000    0.002000
    0.070000   -0.027000   -0.038000
   -0.649000   -0.011000    0.015000
   -0.013000    0.035000   -0.073000
   -0.179000    0.294000    0.516000
   -0.000000    0.000000    0.000000
    0.001000   -0.000000    0.000000
    0.000000   -0.000000    0.000000
   -0.000000   -0.000000   -0.000000
    0.000000   -0.000000    0.000000
   -0.000000    0.000000    0.000000
    0.000000    0.000000   -0.003000
    0.000000    0.000000    0.000000
   -0.000000   -0.000000   -0.000000
vibration  153
   -0.000000   -0.000000    0.000000
    0.000000    0.000000   -0.000000
   -0.000000   -0.000000    0.000000
   -0.028000    0.015000    0.015000
    0.285000    0.005000   -0.050000
   -0.001000    0.022000   -0.010000
    0.056000   -0.207000   -0.121000
   -0.000000   -0.022000    0.001000
   -0.040000    0.137000    0.081000
    0.038000    0.127000   -0.097000
   -0.000000   -0.005000    0.002000
    0.065000    0.037000   -0.023000
   -0.059000    0.001000   -0.139000
   -0.128000   -0.456000    0.315000
   -0.589000    0.013000    0.096000
    0.001000    0.000000   -0.000000
    0.000000   -0.000000    0.000000
    0.000000   -0.000000    0.000000
   -0.000000   -0.000000    0.000000
    0.000000    0.000000   -0.000000
   -0.000000    0.000000   -0.000000
    0.000000   -0.000000    0.000000
   -0.000000    0.000000   -0.000000
    0.000000   -0.000000    0.000000
    0.000000    0.000000   -0.000000
   -0.000000   -0.000000    0.000000
   -0.000000    0.000000   -0.000000
   -0.000000    0.000000   -0.000000
   -0.000000    0.000000   -0.000000
    0.000000   -0.000000    0.000000
    0.000000    0.000000   -0.000000
   -0.000000   -0.000000    0.000000
    0.000000   -0.000000   -0.000000
   -0.000000   -0.000000    0.000000
    0.000000   -0.000000   -0.000000
   -0.000000   -0.000000   -0.000000
    0.000000   -0.000000   -0.000000
   -0.000000    0.000000    0.000000
    0.000000   -0.000000   -0.000000
   -0.005000    0.001000   -0.003000
    0.004000    0.015000   -0.000000
    0.013000   -0.021000    0.034000
    0.043000   -0.001000   -0.000000
    0.000000    0.000000    0.003000
    0.006000   -0.010000   -0.017000
   -0.009000    0.012000   -0.019000
   -0.001000   -0.002000    0.001000
    0.022000   -0.008000   -0.013000
   -0.213000   -0.003000    0.005000
    0.002000    0.003000   -0.010000
   -0.058000    0.095000    0.166000
   -0.001000   -0.000000   -0.000000
    0.002000    0.002000    0.002000
   -0.000000    0.000000   -0.000000
    0.000000    0.000000   -0.000000
    0.000000    0.000000   -0.000000
   -0.000000    0.000000    0.000000
    0.000000    0.000000   -0.001000
   -0.000000   -0.000000   -0.000000
   -0.000000   -0.000000    0.000000
vibration  154
   -0.000000   -0.000000    0.000000
    0.000000    0.000000   -0.000000
   -0.000000    0.000000   -0.000000
    0.051000   -0.046000   -0.025000
   -0.516000   -0.014000    0.087000
    0.039000    0.090000   -0.077000
   -0.135000    0.478000    0.287000
    0.000000    0.017000   -0.000000
    0.030000   -0.107000   -0.063000
   -0.033000   -0.104000    0.080000
   -0.007000    0.004000   -0.012000
    0.039000    0.022000   -0.013000
   -0.039000   -0.001000   -0.088000
   -0.073000   -0.264000    0.183000
   -0.360000    0.009000    0.060000
    0.002000   -0.000000   -0.001000
    0.000000   -0.000000    0.000000
    0.000000   -0.000000    0.000000
   -0.000000   -0.000000    0.000000
    0.000000    0.000000   -0.000000
   -0.000000    0.000000   -0.000000
    0.000000   -0.000000    0.000000
   -0.000000    0.000000   -0.000000
    0.000000   -0.000000    0.000000
    0.000000    0.000000   -0.000000
   -0.000000   -0.000000    0.000000
   -0.000000    0.000000   -0.000000
   -0.000000    0.000000    0.000000
   -0.000000    0.000000   -0.000000
    0.000000   -0.000000    0.000000
    0.000000    0.000000   -0.000000
   -0.000000   -0.000000    0.000000
    0.000000    0.000000   -0.000000
   -0.000000   -0.000000    0.000000
    0.000000   -0.000000    0.000000
   -0.000000    0.000000   -0.000000
   -0.000000   -0.000000    0.000000
    0.000000   -0.000000   -0.000000
   -0.000000    0.000000    0.000000
    0.009000   -0.001000    0.005000
   -0.008000   -0.028000    0.000000
   -0.022000    0.036000   -0.059000
   -0.081000    0.003000    0.001000
   -0.000000   -0.000000   -0.005000
   -0.011000    0.018000    0.031000
    0.015000   -0.021000    0.033000
    0.001000    0.003000   -0.001000
   -0.020000    0.006000    0.014000
    0.192000    0.002000   -0.005000
   -0.008000    0.007000   -0.006000
    0.054000   -0.087000   -0.153000
   -0.000000   -0.000000   -0.000000
    0.003000   -0.001000    0.001000
    0.000000    0.000000   -0.000000
    0.000000    0.000000    0.000000
   -0.000000   -0.000000   -0.000000
   -0.000000   -0.000000   -0.000000
   -0.000000    0.000000    0.001000
   -0.000000   -0.000000   -0.000000
    0.000000    0.000000   -0.000000
vibration  155
    0.000000    0.000000   -0.000000
   -0.000000   -0.000000    0.000000
    0.000000    0.000000   -0.000000
    0.024000   -0.003000   -0.014000
   -0.236000   -0.001000    0.040000
   -0.018000   -0.082000    0.055000
   -0.030000    0.121000    0.071000
   -0.002000   -0.087000    0.002000
   -0.163000    0.553000    0.326000
    0.156000    0.510000   -0.393000
    0.029000   -0.016000    0.048000
   -0.010000   -0.003000   -0.001000
    0.027000    0.002000    0.054000
    0.009000    0.039000   -0.026000
    0.077000   -0.001000   -0.014000
    0.000000   -0.002000   -0.000000
   -0.000000    0.000000   -0.000000
   -0.000000    0.000000   -0.000000
    0.000000    0.000000    0.000000
   -0.000000   -0.000000    0.000000
    0.000000   -0.000000    0.000000
   -0.000000    0.000000   -0.000000
    0.000000   -0.000000    0.000000
   -0.000000    0.000000   -0.000000
   -0.000000   -0.000000    0.000000
    0.000000    0.000000   -0.000000
    0.000000   -0.000000    0.000000
    0.000000   -0.000000   -0.000000
    0.000000   -0.000000    0.000000
   -0.000000    0.000000   -0.000000
   -0.000000   -0.000000    0.000000
    0.000000    0.000000   -0.000000
   -0.000000   -0.000000    0.000000
    0.000000    0.000000   -0.000000
   -0.000000   -0.000000   -0.000000
    0.000000   -0.000000    0.000000
   -0.000000    0.000000   -0.000000
    0.000000   -0.000000    0.000000
   -0.000000    0.000000    0.000000
    0.005000   -0.000000    0.002000
   -0.004000   -0.013000    0.000000
   -0.011000    0.017000   -0.029000
   -0.040000    0.001000    0.001000
   -0.000000   -0.000000   -0.003000
   -0.007000    0.011000    0.019000
    0.009000   -0.012000    0.019000
    0.001000    0.002000   -0.001000
   -0.006000    0.002000    0.005000
    0.058000    0.001000   -0.001000
   -0.005000    0.005000   -0.007000
    0.017000   -0.027000   -0.048000
    0.000000    0.001000    0.000000
   -0.003000   -0.002000   -0.001000
   -0.000000   -0.000000    0.000000
   -0.000000   -0.000000   -0.000000
   -0.000000    0.000000   -0.000000
   -0.000000    0.000000   -0.000000
   -0.000000    0.000000    0.000000
    0.000000    0.000000   -0.000000
   -0.000000    0.000000   -0.000000
vibration  156
   -0.000000   -0.000000    0.000000
   -0.000000    0.000000   -0.000000
    0.000000    0.000000   -0.000000
    0.003000   -0.004000   -0.001000
   -0.035000   -0.001000    0.006000
    0.005000    0.014000   -0.011000
   -0.010000    0.035000    0.021000
   -0.000000   -0.002000   -0.000000
   -0.004000    0.012000    0.007000
    0.003000    0.011000   -0.008000
    0.001000   -0.000000    0.002000
    0.000000    0.000000   -0.000000
    0.001000    0.000000    0.002000
   -0.001000   -0.003000    0.002000
   -0.003000    0.000000    0.000000
    0.000000   -0.000000   -0.000000
   -0.000000   -0.000000    0.000000
    0.000000    0.000000   -0.000000
   -0.000000   -0.000000    0.000000
    0.000000    0.000000   -0.000000
   -0.000000    0.000000   -0.000000
    0.000000   -0.000000    0.000000
   -0.000000    0.000000   -0.000000
    0.000000   -0.000000    0.000000
    0.000000    0.000000   -0.000000
   -0.000000   -0.000000    0.000000
   -0.000000   -0.000000    0.000000
   -0.000000   -0.000000    0.000000
   -0.000000    0.000000   -0.000000
    0.000000   -0.000000    0.000000
    0.000000    0.000000   -0.000000
   -0.000000   -0.000000    0.000000
    0.000000    0.000000   -0.000000
   -0.000000   -0.000000    0.000000
    0.000000   -0.000000    0.000000
   -0.000000    0.000000   -0.000000
    0.000000    0.000000   -0.000000
    0.000000    0.000000   -0.000000
   -0.000000    0.000000    0.002000
   -0.004000    0.005000   -0.004000
   -0.013000   -0.032000   -0.002000
    0.018000   -0.027000    0.044000
    0.040000   -0.000000   -0.001000
    0.006000    0.009000    0.090000
    0.219000   -0.336000   -0.575000
   -0.247000    0.333000   -0.529000
   -0.042000   -0.110000    0.020000
   -0.011000    0.005000   -0.007000
    0.095000    0.002000   -0.006000
    0.041000   -0.060000    0.098000
   -0.001000   -0.003000   -0.007000
    0.000000    0.000000    0.000000
   -0.000000   -0.000000   -0.000000
    0.000000   -0.000000    0.000000
    0.000000   -0.000000   -0.000000
    0.000000   -0.000000    0.000000
   -0.000000   -0.000000   -0.000000
    0.000000   -0.000000   -0.000000
    0.000000    0.000000   -0.000000
   -0.000000   -0.000000   -0.000000
vibration  157
    0.000000    0.000000   -0.000000
    0.000000   -0.000000    0.000000
   -0.000000    0.000000    0.000000
   -0.002000    0.013000   -0.000000
    0.029000    0.003000   -0.005000
   -0.023000   -0.078000    0.057000
    0.023000   -0.076000   -0.047000
    0.000000    0.003000    0.000000
    0.005000   -0.017000   -0.010000
   -0.005000   -0.015000    0.012000
   -0.002000    0.000000   -0.003000
    0.001000   -0.000000    0.001000
   -0.007000   -0.001000   -0.014000
    0.001000    0.001000   -0.001000
   -0.009000   -0.000000    0.002000
    0.000000    0.000000    0.000000
    0.000000   -0.000000    0.000000
    0.000000    0.000000    0.000000
   -0.000000   -0.000000    0.000000
    0.000000    0.000000   -0.000000
   -0.000000   -0.000000   -0.000000
    0.000000   -0.000000    0.000000
   -0.000000    0.000000   -0.000000
    0.000000   -0.000000    0.000000
    0.000000    0.000000   -0.000000
   -0.000000   -0.000000    0.000000
   -0.000000   -0.000000    0.000000
    0.000000   -0.000000    0.000000
   -0.000000   -0.000000   -0.000000
    0.000000   -0.000000    0.000000
   -0.000000    0.000000   -0.000000
   -0.000000   -0.000000    0.000000
    0.000000   -0.000000    0.000000
    0.000000   -0.000000    0.000000
    0.000000   -0.000000    0.000000
   -0.000000    0.000000   -0.000000
    0.000000    0.000000   -0.000000
    0.000000    0.000000   -0.000000
    0.001000   -0.001000    0.000000
    0.071000   -0.029000    0.043000
    0.020000    0.004000    0.010000
   -0.200000    0.325000   -0.535000
   -0.670000    0.018000    0.010000
    0.000000    0.005000    0.003000
    0.013000   -0.019000   -0.035000
   -0.003000    0.005000   -0.005000
   -0.018000   -0.048000    0.002000
   -0.004000    0.004000   -0.026000
    0.017000   -0.000000   -0.006000
    0.086000   -0.122000    0.194000
   -0.052000    0.078000    0.128000
   -0.000000   -0.000000   -0.000000
    0.001000    0.000000    0.001000
    0.000000    0.000000   -0.000000
   -0.000000    0.000000    0.000000
    0.000000   -0.000000    0.000000
   -0.000000   -0.000000   -0.000000
    0.000000   -0.000000   -0.000000
   -0.000000   -0.000000   -0.000000
   -0.000000   -0.000000   -0.000000
vibration  158
    0.000000    0.000000   -0.000000
   -0.000000   -0.000000    0.000000
    0.000000    0.000000   -0.000000
   -0.029000   -0.060000    0.025000
    0.288000   -0.010000   -0.047000
    0.141000    0.526000   -0.380000
   -0.071000    0.204000    0.134000
    0.001000   -0.007000    0.005000
   -0.009000    0.030000    0.019000
    0.018000    0.056000   -0.042000
   -0.020000   -0.003000   -0.033000
   -0.031000    0.012000   -0.043000
    0.244000    0.029000    0.447000
   -0.059000   -0.171000    0.113000
    0.185000    0.001000   -0.040000
   -0.001000   -0.001000   -0.000000
   -0.000000   -0.000000   -0.000000
   -0.000000   -0.000000    0.000000
    0.000000    0.000000   -0.000000
   -0.000000   -0.000000    0.000000
    0.000000   -0.000000    0.000000
   -0.000000    0.000000   -0.000000
    0.000000   -0.000000    0.000000
   -0.000000    0.000000   -0.000000
   -0.000000   -0.000000    0.000000
    0.000000    0.000000   -0.000000
    0.000000    0.000000    0.000000
    0.000000   -0.000000   -0.000000
    0.000000   -0.000000    0.000000
   -0.000000    0.000000   -0.000000
   -0.000000   -0.000000    0.000000
    0.000000    0.000000   -0.000000
   -0.000000   -0.000000    0.000000
    0.000000    0.000000   -0.000000
   -0.000000    0.000000   -0.000000
    0.000000   -0.000000    0.000000
   -0.000000    0.000000   -0.000000
   -0.000000   -0.000000   -0.000000
   -0.000000   -0.000000   -0.000000
   -0.002000   -0.009000    0.004000
    0.033000    0.086000    0.003000
   -0.021000    0.030000   -0.050000
    0.007000   -0.002000    0.001000
   -0.000000    0.001000   -0.003000
   -0.006000    0.010000    0.016000
    0.009000   -0.012000    0.020000
   -0.001000   -0.004000   -0.000000
   -0.004000    0.003000   -0.017000
    0.016000    0.001000   -0.004000
    0.058000   -0.084000    0.132000
   -0.032000    0.048000    0.080000
    0.000000    0.000000    0.000000
   -0.004000   -0.000000   -0.005000
    0.000000   -0.000000    0.000000
   -0.000000   -0.000000   -0.000000
    0.000000    0.000000   -0.000000
    0.000000    0.000000    0.000000
    0.000000   -0.001000    0.000000
    0.000000    0.000000    0.000000
    0.000000    0.000000    0.000000
vibration  159
    0.000000   -0.000000   -0.000000
   -0.000000   -0.000000    0.000000
    0.000000    0.000000   -0.000000
   -0.020000   -0.041000    0.017000
    0.187000   -0.008000   -0.031000
    0.098000    0.362000   -0.263000
   -0.048000    0.140000    0.092000
   -0.004000   -0.010000   -0.011000
   -0.028000    0.093000    0.051000
    0.009000    0.026000   -0.023000
    0.061000    0.005000    0.100000
    0.029000   -0.024000    0.064000
   -0.321000   -0.038000   -0.585000
    0.109000    0.334000   -0.221000
   -0.130000   -0.004000    0.035000
   -0.000000   -0.002000    0.001000
   -0.000000    0.000000   -0.000000
   -0.000000    0.000000   -0.000000
   -0.000000   -0.000000    0.000000
    0.000000    0.000000   -0.000000
    0.000000   -0.000000    0.000000
   -0.001000    0.000000   -0.000000
    0.000000   -0.000000    0.000000
   -0.000000    0.000000   -0.000000
   -0.000000   -0.000000    0.000000
    0.000000    0.000000   -0.000000
    0.000000   -0.000000    0.000000
    0.000000   -0.000000   -0.000000
    0.000000   -0.000000    0.000000
   -0.000000    0.000000   -0.000000
   -0.000000   -0.000000    0.000000
    0.000000    0.000000   -0.000000
   -0.000000   -0.000000    0.000000
    0.000000    0.000000   -0.000000
   -0.000000    0.000000   -0.000000
    0.000000   -0.000000    0.000000
   -0.000000    0.000000   -0.000000
   -0.000000   -0.000000    0.000000
   -0.000000   -0.000000   -0.000000
   -0.006000   -0.009000    0.002000
    0.037000    0.098000    0.003000
   -0.013000    0.017000   -0.030000
    0.046000   -0.004000    0.000000
   -0.000000    0.001000   -0.003000
   -0.005000    0.008000    0.013000
    0.009000   -0.012000    0.019000
   -0.002000   -0.006000   -0.000000
   -0.005000    0.004000   -0.016000
    0.033000    0.001000   -0.004000
    0.056000   -0.082000    0.130000
   -0.027000    0.041000    0.067000
    0.001000    0.001000    0.000000
   -0.008000   -0.005000   -0.006000
   -0.000000   -0.000000    0.000000
   -0.000000    0.000000   -0.000000
   -0.000000    0.000000   -0.000000
    0.000000    0.000000    0.000000
    0.000000   -0.001000    0.000000
    0.000000   -0.000000    0.000000
    0.000000    0.000000    0.000000
vibration  160
   -0.000000   -0.000000    0.000000
   -0.000000    0.000000   -0.000000
    0.000000   -0.000000   -0.000000
    0.008000    0.009000   -0.006000
   -0.077000    0.001000    0.013000
   -0.025000   -0.094000    0.068000
    0.008000   -0.020000   -0.015000
    0.000000    0.001000    0.001000
    0.003000   -0.011000   -0.006000
   -0.002000   -0.007000    0.005000
   -0.004000   -0.000000   -0.007000
   -0.000000    0.002000   -0.003000
    0.014000    0.002000    0.024000
   -0.007000   -0.022000    0.015000
   -0.004000    0.001000    0.000000
    0.000000    0.000000   -0.000000
    0.000000   -0.000000    0.000000
    0.000000    0.000000   -0.000000
   -0.000000   -0.000000    0.000000
    0.000000    0.000000   -0.000000
   -0.000000    0.000000   -0.000000
    0.000000   -0.000000    0.000000
   -0.000000    0.000000   -0.000000
    0.000000   -0.000000    0.000000
    0.000000    0.000000   -0.000000
   -0.000000   -0.000000    0.000000
   -0.000000    0.000000   -0.000000
   -0.000000    0.000000   -0.000000
   -0.000000   -0.000000   -0.000000
    0.000000   -0.000000    0.000000
    0.000000    0.000000   -0.000000
   -0.000000   -0.000000    0.000000
    0.000000    0.000000   -0.000000
   -0.000000   -0.000000    0.000000
    0.000000   -0.000000    0.000000
   -0.001000    0.000000   -0.001000
    0.000000    0.000000   -0.000000
   -0.000000   -0.000000   -0.000000
   -0.001000   -0.001000    0.001000
   -0.044000   -0.073000    0.020000
    0.284000    0.755000    0.026000
   -0.116000    0.155000   -0.273000
    0.359000   -0.028000    0.004000
    0.002000    0.025000    0.001000
    0.031000   -0.042000   -0.083000
    0.033000   -0.039000    0.072000
   -0.084000   -0.220000    0.001000
    0.000000   -0.000000    0.004000
    0.005000    0.001000    0.001000
   -0.015000    0.022000   -0.033000
    0.009000   -0.014000   -0.023000
   -0.000000   -0.000000   -0.000000
    0.003000    0.002000    0.002000
    0.000000    0.000000   -0.000000
   -0.000000    0.000000   -0.000000
    0.000000   -0.000000    0.000000
    0.000000    0.000000   -0.000000
   -0.000000   -0.000000    0.001000
   -0.000000    0.000000   -0.000000
   -0.000000    0.000000    0.000000
vibration  161
   -0.000000    0.000000   -0.000000
    0.000000   -0.000000    0.000000
    0.000000    0.000000    0.000000
   -0.014000   -0.016000    0.010000
    0.137000   -0.002000   -0.023000
    0.043000    0.164000   -0.118000
   -0.014000    0.035000    0.025000
   -0.000000   -0.003000   -0.001000
   -0.005000    0.018000    0.011000
    0.004000    0.012000   -0.009000
    0.007000    0.000000    0.011000
   -0.000000   -0.003000    0.005000
   -0.018000   -0.002000   -0.032000
    0.011000    0.035000   -0.023000
    0.012000   -0.001000   -0.001000
   -0.000000   -0.000000    0.000000
   -0.000000    0.000000   -0.000000
   -0.000000   -0.000000    0.000000
   -0.000000   -0.000000    0.000000
    0.000000    0.000000   -0.000000
   -0.000000   -0.000000   -0.000000
    0.000000   -0.000000    0.000000
    0.000000    0.000000   -0.000000
    0.000000   -0.000000    0.000000
    0.000000    0.000000   -0.000000
   -0.000000   -0.000000    0.000000
    0.000000   -0.000000    0.000000
   -0.000000   -0.000000    0.000000
   -0.000000    0.000000   -0.000000
    0.000000   -0.000000    0.000000
    0.000000    0.000000   -0.000000
   -0.000000   -0.000000    0.000000
    0.000000    0.000000   -0.000000
   -0.000000   -0.000000    0.000000
    0.000000   -0.000000    0.000000
   -0.000000    0.000000   -0.000000
    0.000000    0.000000   -0.000000
    0.000000    0.001000   -0.000000
    0.001000    0.000000    0.002000
    0.022000   -0.005000    0.012000
   -0.008000   -0.033000    0.001000
   -0.055000    0.090000   -0.150000
   -0.207000    0.006000    0.003000
    0.002000    0.013000    0.011000
    0.041000   -0.059000   -0.107000
   -0.018000    0.025000   -0.036000
   -0.046000   -0.118000    0.002000
    0.036000   -0.020000    0.073000
   -0.269000   -0.006000    0.024000
   -0.272000    0.397000   -0.631000
    0.110000   -0.161000   -0.262000
    0.000000    0.000000    0.000000
   -0.002000   -0.001000   -0.002000
   -0.000000   -0.000000    0.000000
   -0.000000    0.000000   -0.000000
    0.000000   -0.000000    0.000000
   -0.000000   -0.000000   -0.000000
    0.000000    0.003000   -0.002000
    0.000000    0.000000    0.000000
   -0.000000   -0.000000   -0.000000
vibration  162
   -0.000000   -0.000000   -0.000000
    0.000000    0.000000   -0.000000
    0.000000    0.000000    0.000000
    0.000000   -0.000000   -0.000000
   -0.001000   -0.000000    0.000000
    0.000000    0.001000   -0.000000
   -0.000000    0.001000    0.000000
   -0.000000   -0.000000   -0.000000
   -0.000000    0.001000    0.000000
   -0.000000   -0.000000    0.000000
    0.001000    0.000000    0.002000
    0.000000   -0.000000    0.000000
   -0.000000   -0.000000   -0.000000
    0.000000    0.000000   -0.000000
   -0.001000    0.000000    0.000000
   -0.000000   -0.000000    0.000000
   -0.000000   -0.000000    0.000000
   -0.000000    0.000000   -0.000000
   -0.000000   -0.000000    0.000000
    0.000000    0.000000   -0.000000
   -0.000000    0.000000   -0.000000
    0.000000   -0.000000    0.000000
   -0.000000    0.000000   -0.000000
    0.000000   -0.000000    0.000000
    0.000000    0.000000   -0.000000
   -0.000000   -0.000000    0.000000
   -0.000000    0.000000   -0.000000
   -0.000000   -0.000000   -0.000000
   -0.000000    0.000000   -0.000000
    0.000000   -0.000000    0.000000
    0.000000    0.000000   -0.000000
   -0.000000   -0.000000    0.001000
   -0.000000    0.000000    0.000000
    0.000000    0.000000   -0.000000
    0.000000   -0.000000    0.000000
   -0.001000    0.000000   -0.001000
    0.000000   -0.000000    0.000000
   -0.000000    0.000000   -0.000000
    0.000000   -0.002000    0.001000
   -0.006000   -0.023000    0.010000
    0.080000    0.211000    0.009000
   -0.052000    0.074000   -0.127000
    0.038000   -0.005000    0.002000
   -0.006000   -0.087000    0.012000
   -0.072000    0.095000    0.199000
   -0.159000    0.195000   -0.346000
    0.296000    0.760000   -0.002000
    0.004000   -0.002000    0.009000
   -0.025000   -0.000000    0.003000
   -0.033000    0.051000   -0.079000
    0.015000   -0.020000   -0.034000
   -0.000000   -0.000000   -0.000000
    0.001000    0.000000    0.000000
    0.000000    0.000000   -0.000000
    0.000000    0.000000   -0.000000
    0.000000   -0.000000    0.000000
   -0.000000    0.000000   -0.000000
    0.001000    0.000000    0.000000
    0.000000    0.000000    0.000000
    0.000000   -0.000000    0.000000
vibration  163
    0.000000    0.000000   -0.000000
   -0.000000   -0.000000    0.000000
    0.000000    0.000000   -0.000000
   -0.001000   -0.003000    0.001000
    0.005000   -0.001000   -0.001000
    0.006000    0.023000   -0.018000
   -0.003000    0.008000    0.005000
    0.026000    0.000000    0.088000
    0.072000   -0.240000   -0.120000
    0.089000    0.288000   -0.199000
   -0.465000   -0.048000   -0.740000
    0.004000   -0.004000    0.010000
   -0.051000   -0.007000   -0.095000
    0.018000    0.056000   -0.037000
   -0.019000   -0.000000    0.005000
    0.000000   -0.000000    0.002000
    0.000000    0.000000   -0.000000
   -0.000000   -0.000000   -0.000000
   -0.000000   -0.000000    0.000000
    0.001000    0.000000   -0.001000
    0.000000   -0.000000    0.000000
   -0.001000    0.000000   -0.000000
    0.000000   -0.000000    0.000000
   -0.000000    0.000000   -0.000000
   -0.000000   -0.000000    0.000000
    0.000000    0.000000   -0.000000
    0.000000    0.000000    0.000000
    0.000000   -0.000000   -0.000000
    0.000000   -0.000000    0.000000
   -0.000000    0.000000   -0.000000
   -0.000000   -0.000000    0.000000
    0.000000    0.000000   -0.000000
   -0.000000   -0.000000    0.000000
    0.000000    0.000000   -0.000000
   -0.000000    0.000000   -0.000000
    0.000000   -0.000000    0.000000
    0.000000    0.000000   -0.000000
    0.000000   -0.000000    0.000000
   -0.000000   -0.000000    0.000000
   -0.000000   -0.000000    0.000000
    0.001000    0.002000    0.000000
   -0.000000    0.000000   -0.000000
    0.001000   -0.000000   -0.000000
   -0.000000   -0.000000    0.000000
   -0.000000    0.000000    0.000000
   -0.000000    0.000000   -0.001000
    0.001000    0.002000    0.000000
   -0.000000    0.000000   -0.000000
    0.001000    0.000000   -0.000000
    0.000000   -0.001000    0.001000
    0.000000   -0.000000   -0.000000
    0.001000    0.000000    0.000000
   -0.005000   -0.004000   -0.002000
   -0.000000   -0.000000    0.000000
   -0.000000    0.000000    0.000000
   -0.000000    0.000000   -0.000000
   -0.000000    0.000000   -0.000000
    0.000000   -0.000000    0.000000
   -0.000000   -0.000000    0.000000
   -0.000000   -0.000000   -0.000000
vibration  164
   -0.000000   -0.000000    0.000000
    0.000000    0.000000    0.000000
   -0.000000   -0.000000    0.000000
    0.000000    0.000000   -0.000000
   -0.000000    0.000000    0.000000
   -0.000000   -0.000000    0.000000
    0.000000   -0.000000   -0.000000
   -0.000000    0.000000   -0.000000
   -0.000000    0.000000    0.000000
   -0.000000   -0.000000    0.000000
    0.000000    0.000000    0.000000
   -0.000000    0.000000   -0.000000
    0.000000    0.000000    0.000000
   -0.000000   -0.000000    0.000000
    0.000000    0.000000   -0.000000
    0.000000    0.000000   -0.000000
    0.000000    0.000000   -0.000000
   -0.000000    0.000000   -0.000000
   -0.007000   -0.002000    0.003000
    0.079000    0.041000   -0.061000
    0.061000   -0.007000    0.019000
   -0.712000    0.075000   -0.207000
   -0.015000    0.027000   -0.045000
    0.153000   -0.325000    0.530000
   -0.004000   -0.004000    0.005000
    0.065000    0.041000   -0.051000
    0.000000   -0.000000    0.000000
    0.000000    0.000000    0.000000
   -0.001000    0.000000   -0.002000
    0.017000   -0.001000    0.017000
   -0.001000   -0.001000    0.005000
    0.015000    0.010000   -0.054000
    0.004000    0.000000   -0.001000
   -0.051000   -0.004000    0.014000
   -0.001000    0.000000   -0.001000
    0.009000   -0.002000    0.009000
   -0.000000   -0.000000    0.000000
    0.000000    0.000000    0.000000
    0.000000    0.000000    0.000000
    0.000000    0.000000   -0.000000
   -0.000000   -0.000000   -0.000000
    0.000000   -0.000000    0.000000
   -0.000000    0.000000   -0.000000
    0.000000    0.000000   -0.000000
    0.000000   -0.000000   -0.000000
    0.000000   -0.000000    0.000000
   -0.000000   -0.000000   -0.000000
    0.000000   -0.000000    0.000000
   -0.000000    0.000000    0.000000
   -0.000000    0.000000   -0.000000
    0.000000    0.000000    0.000000
   -0.000000   -0.000000    0.000000
    0.000000    0.000000    0.000000
    0.000000   -0.000000    0.000000
   -0.000000    0.000000   -0.000000
    0.000000    0.000000   -0.000000
   -0.000000   -0.000000   -0.000000
   -0.000000   -0.000000    0.000000
    0.000000   -0.000000    0.000000
    0.000000   -0.000000   -0.000000
vibration  165
    0.000000   -0.000000    0.000000
    0.000000    0.000000   -0.000000
   -0.000000   -0.000000   -0.000000
   -0.000000   -0.000000    0.000000
    0.000000    0.000000   -0.000000
    0.000000    0.000000   -0.000000
   -0.000000    0.000000    0.000000
   -0.000000   -0.000000   -0.000000
   -0.000000    0.000000    0.000000
   -0.000000   -0.000000    0.000000
    0.000000    0.000000    0.000000
   -0.000000   -0.000000   -0.000000
    0.000000    0.000000    0.000000
    0.000000    0.000000   -0.000000
    0.000000   -0.000000   -0.000000
    0.000000    0.000000   -0.000000
    0.000000    0.000000   -0.000000
    0.000000   -0.000000    0.000000
   -0.001000   -0.000000    0.000000
    0.007000    0.004000   -0.005000
    0.006000   -0.001000    0.002000
   -0.065000    0.007000   -0.019000
   -0.001000    0.002000   -0.003000
    0.011000   -0.023000    0.038000
    0.001000    0.000000   -0.001000
   -0.008000   -0.005000    0.006000
   -0.000000   -0.000000    0.000000
   -0.000000   -0.000000    0.000000
    0.003000   -0.001000    0.006000
   -0.060000    0.007000   -0.063000
    0.016000    0.010000   -0.053000
   -0.170000   -0.120000    0.624000
   -0.059000   -0.006000    0.017000
    0.690000    0.061000   -0.189000
    0.011000   -0.002000    0.008000
   -0.126000    0.022000   -0.120000
    0.000000    0.000000   -0.000000
   -0.000000    0.000000   -0.000000
   -0.000000    0.000000   -0.000000
   -0.000000    0.000000   -0.000000
   -0.000000   -0.000000   -0.000000
    0.000000   -0.000000    0.000000
    0.000000    0.000000   -0.000000
    0.000000    0.000000   -0.000000
    0.000000   -0.000000   -0.000000
    0.000000   -0.000000    0.000000
   -0.000000   -0.000000   -0.000000
   -0.000000    0.000000   -0.000000
    0.000000    0.000000   -0.000000
    0.000000   -0.000000    0.000000
   -0.000000    0.000000    0.000000
   -0.000000   -0.000000   -0.000000
    0.001000    0.001000    0.000000
   -0.000000    0.000000   -0.000000
    0.000000    0.000000   -0.000000
   -0.000000   -0.000000    0.000000
    0.000000   -0.000000   -0.000000
   -0.000000   -0.000000   -0.000000
    0.000000   -0.000000    0.000000
   -0.000000   -0.000000    0.000000
vibration  166
    0.000000    0.000000    0.000000
   -0.000000    0.000000   -0.000000
    0.000000   -0.000000   -0.000000
   -0.000000   -0.000000    0.000000
    0.000000   -0.000000   -0.000000
    0.000000    0.000000   -0.000000
   -0.000000    0.000000    0.000000
    0.000000   -0.000000    0.000000
    0.000000   -0.000000   -0.000000
    0.000000    0.000000   -0.000000
   -0.000000   -0.000000   -0.000000
    0.000000   -0.000000    0.000000
   -0.000000   -0.000000   -0.000000
    0.000000    0.000000   -0.000000
    0.000000   -0.000000   -0.000000
   -0.000000    0.000000   -0.000000
    0.000000    0.000000    0.000000
    0.000000    0.000000   -0.000000
    0.008000    0.002000   -0.003000
   -0.083000   -0.042000    0.062000
   -0.051000    0.004000   -0.013000
    0.566000   -0.058000    0.161000
   -0.013000    0.031000   -0.051000
    0.159000   -0.347000    0.565000
   -0.006000   -0.006000    0.008000
    0.102000    0.065000   -0.081000
   -0.000000   -0.000000    0.000000
   -0.000000   -0.000000    0.000000
   -0.004000    0.001000   -0.005000
    0.054000   -0.006000    0.057000
   -0.005000   -0.004000    0.022000
    0.066000    0.048000   -0.249000
   -0.021000   -0.002000    0.005000
    0.232000    0.020000   -0.062000
    0.007000   -0.001000    0.005000
   -0.074000    0.013000   -0.070000
   -0.000000   -0.000000    0.000000
    0.000000    0.000000   -0.000000
   -0.000000    0.000000   -0.000000
   -0.000000    0.000000   -0.000000
   -0.000000   -0.000000   -0.000000
    0.000000   -0.000000    0.000000
    0.000000    0.000000   -0.000000
   -0.000000    0.000000   -0.000000
    0.000000   -0.000000   -0.000000
    0.000000   -0.000000    0.000000
   -0.000000   -0.000000   -0.000000
   -0.000000    0.000000   -0.000000
    0.000000    0.000000   -0.000000
    0.000000   -0.000000    0.000000
   -0.000000    0.000000   -0.000000
    0.000000    0.000000    0.000000
   -0.001000   -0.000000   -0.000000
   -0.000000   -0.000000    0.000000
   -0.000000    0.000000   -0.000000
   -0.000000    0.000000    0.000000
    0.000000   -0.000000   -0.000000
   -0.000000    0.000000    0.000000
   -0.000000    0.000000   -0.000000
   -0.000000   -0.000000    0.000000
vibration  167
    0.000000   -0.000000   -0.000000
    0.000000   -0.000000    0.000000
   -0.000000    0.000000    0.000000
    0.000000    0.000000   -0.000000
   -0.000000    0.000000    0.000000
   -0.000000   -0.000000    0.000000
    0.000000   -0.000000   -0.000000
   -0.000000    0.000000   -0.000000
    0.000000   -0.000000   -0.000000
   -0.000000   -0.000000    0.000000
    0.000000    0.000000    0.001000
    0.000000    0.000000   -0.000000
    0.000000    0.000000    0.001000
   -0.000000   -0.000000    0.000000
   -0.000000    0.000000    0.000000
   -0.000000   -0.000000    0.000000
   -0.000000   -0.000000    0.000000
   -0.000000   -0.000000    0.000000
   -0.003000   -0.001000    0.001000
    0.033000    0.017000   -0.025000
    0.021000   -0.002000    0.005000
   -0.226000    0.023000   -0.064000
    0.006000   -0.013000    0.022000
   -0.068000    0.149000   -0.242000
    0.000000    0.001000   -0.001000
   -0.016000   -0.010000    0.014000
    0.000000    0.000000   -0.000000
   -0.000000    0.000000   -0.000000
   -0.003000    0.001000   -0.007000
    0.071000   -0.009000    0.076000
   -0.014000   -0.011000    0.057000
    0.171000    0.123000   -0.641000
   -0.049000   -0.004000    0.011000
    0.544000    0.048000   -0.145000
    0.016000   -0.002000    0.013000
   -0.181000    0.032000   -0.172000
   -0.000000   -0.000000    0.000000
    0.000000    0.000000    0.000000
   -0.000000   -0.000000    0.000000
    0.000000   -0.000000    0.000000
   -0.000000   -0.000000   -0.000000
   -0.000000    0.000000   -0.000000
   -0.000000   -0.000000    0.000000
    0.000000    0.000000    0.000000
    0.000000   -0.000000   -0.000000
   -0.000000    0.000000   -0.000000
   -0.000000   -0.000000    0.000000
    0.000000   -0.000000    0.000000
   -0.000000   -0.000000    0.000000
   -0.000000    0.000000   -0.000000
    0.000000   -0.000000   -0.000000
   -0.000000   -0.000000   -0.000000
    0.001000    0.001000    0.001000
    0.000000    0.000000   -0.000000
   -0.000000   -0.000000    0.000000
   -0.000000    0.000000    0.000000
    0.000000    0.000000   -0.000000
   -0.000000   -0.000000    0.000000
    0.000000   -0.000000    0.000000
   -0.000000   -0.000000    0.000000
vibration  168
    0.000000    0.000000   -0.000000
   -0.000000    0.000000   -0.000000
    0.000000   -0.000000   -0.000000
   -0.000000   -0.000000    0.000000
    0.000000   -0.000000   -0.000000
    0.000000    0.000000   -0.000000
   -0.000000    0.000000    0.000000
    0.000000   -0.000000    0.000000
   -0.000000    0.000000    0.000000
    0.000000    0.000000   -0.000000
   -0.000000   -0.000000   -0.000000
   -0.000000   -0.000000    0.000000
   -0.000000   -0.000000   -0.000000
    0.000000    0.000000   -0.000000
    0.000000   -0.000000   -0.000000
    0.000000    0.000000   -0.000000
    0.000000    0.000000   -0.000000
    0.000000   -0.000000    0.000000
   -0.000000   -0.000000    0.000000
    0.000000    0.000000   -0.000000
   -0.000000   -0.000000   -0.000000
    0.002000   -0.000000    0.001000
   -0.000000    0.000000   -0.001000
    0.002000   -0.003000    0.006000
    0.001000    0.001000   -0.001000
   -0.014000   -0.009000    0.011000
    0.000000   -0.000000    0.000000
   -0.000000    0.000000   -0.000000
    0.002000   -0.000000    0.003000
   -0.030000    0.004000   -0.032000
    0.000000    0.001000   -0.008000
   -0.019000   -0.015000    0.077000
    0.027000    0.003000   -0.011000
   -0.295000   -0.027000    0.082000
    0.059000   -0.011000    0.058000
   -0.673000    0.121000   -0.649000
   -0.003000   -0.000000    0.001000
    0.000000    0.000000   -0.000000
   -0.000000    0.000000   -0.000000
    0.000000    0.000000   -0.000000
   -0.000000   -0.001000   -0.000000
    0.000000   -0.000000    0.001000
   -0.000000    0.000000   -0.000000
    0.000000    0.000000   -0.000000
   -0.000000    0.000000    0.000000
    0.000000   -0.001000    0.001000
   -0.000000   -0.001000   -0.000000
   -0.000000    0.000000   -0.000000
    0.000000    0.000000   -0.000000
    0.000000   -0.000000    0.001000
   -0.000000    0.000000    0.000000
    0.000000    0.000000    0.000000
   -0.002000   -0.001000   -0.001000
   -0.000000   -0.000000    0.000000
    0.000000   -0.000000    0.000000
    0.000000   -0.000000    0.000000
    0.000000   -0.000000   -0.000000
    0.000000   -0.000000   -0.000000
    0.000000    0.000000   -0.000000
   -0.000000   -0.000000    0.000000
vibration  169
   -0.000000    0.000000    0.000000
    0.000000    0.000000   -0.000000
    0.000000   -0.000000   -0.000000
   -0.000000   -0.000000    0.000000
    0.000000   -0.000000   -0.000000
    0.000000    0.000000   -0.000000
   -0.000000    0.000000    0.000000
    0.000000    0.000000    0.000000
    0.000000   -0.000000   -0.000000
    0.000000    0.000000   -0.000000
   -0.000000   -0.000000   -0.000000
    0.000000   -0.000000    0.000000
   -0.000000   -0.000000   -0.000000
    0.000000    0.000000   -0.000000
    0.000000   -0.000000    0.000000
   -0.000000   -0.000000    0.000000
   -0.000000   -0.000000    0.000000
   -0.001000   -0.000000    0.000000
    0.008000    0.004000   -0.006000
   -0.093000   -0.048000    0.073000
   -0.001000   -0.001000    0.001000
    0.005000    0.000000    0.000000
   -0.006000    0.007000   -0.011000
    0.036000   -0.073000    0.120000
    0.047000    0.029000   -0.036000
   -0.524000   -0.328000    0.403000
    0.001000   -0.001000    0.002000
    0.001000    0.000000   -0.002000
    0.039000   -0.004000    0.040000
   -0.436000    0.048000   -0.448000
   -0.005000   -0.002000    0.011000
    0.033000    0.023000   -0.120000
   -0.003000   -0.000000    0.000000
    0.028000    0.002000   -0.007000
   -0.002000    0.000000   -0.002000
    0.017000   -0.003000    0.017000
   -0.000000    0.000000   -0.000000
   -0.000000   -0.000000   -0.000000
   -0.000000    0.000000   -0.000000
   -0.000000   -0.000000   -0.000000
    0.000000    0.000000    0.000000
   -0.000000    0.000000   -0.000000
    0.000000    0.000000   -0.000000
   -0.000000    0.000000    0.000000
    0.000000   -0.000000   -0.000000
   -0.000000    0.000000   -0.000000
    0.000000    0.000000    0.000000
   -0.000000    0.000000    0.000000
    0.000000    0.000000    0.000000
   -0.000000    0.000000   -0.000000
    0.000000   -0.000000   -0.000000
   -0.000000   -0.000000   -0.000000
    0.001000    0.000000    0.000000
    0.000000    0.000000   -0.000000
    0.000000   -0.000000   -0.000000
    0.000000   -0.000000    0.000000
    0.000000   -0.000000    0.000000
   -0.000000    0.000000    0.000000
   -0.000000    0.000000   -0.000000
    0.000000    0.000000   -0.000000
vibration  170
    0.000000   -0.000000   -0.000000
   -0.000000   -0.000000    0.000000
   -0.000000    0.000000    0.000000
    0.000000    0.000000   -0.000000
   -0.000000    0.000000   -0.000000
   -0.000000   -0.000000    0.000000
   -0.000000   -0.000000   -0.000000
    0.000000    0.000000    0.000000
    0.000000   -0.000000   -0.000000
   -0.000000    0.000000   -0.000000
   -0.000000   -0.000000   -0.001000
    0.000000    0.000000    0.000000
   -0.000000   -0.000000   -0.000000
   -0.000000   -0.000000   -0.000000
   -0.000000    0.000000    0.000000
   -0.000000   -0.000000    0.000000
    0.000000    0.000000    0.000000
   -0.003000    0.001000   -0.001000
    0.063000    0.032000   -0.050000
   -0.709000   -0.369000    0.557000
    0.014000   -0.003000    0.007000
   -0.151000    0.016000   -0.045000
    0.000000   -0.002000    0.003000
   -0.008000    0.019000   -0.031000
   -0.005000   -0.003000    0.004000
    0.054000    0.034000   -0.042000
   -0.000000   -0.000000    0.000000
   -0.000000   -0.000000    0.000000
   -0.006000    0.001000   -0.006000
    0.065000   -0.007000    0.067000
    0.001000    0.000000   -0.002000
   -0.005000   -0.003000    0.017000
    0.000000    0.000000   -0.000000
   -0.005000   -0.000000    0.001000
    0.000000   -0.000000    0.000000
   -0.003000    0.001000   -0.003000
    0.000000   -0.000000    0.000000
    0.000000   -0.000000    0.000000
    0.000000   -0.000000    0.000000
    0.000000   -0.000000    0.000000
    0.000000    0.000000    0.000000
   -0.000000    0.000000   -0.000000
   -0.000000   -0.000000    0.000000
    0.000000   -0.000000    0.000000
   -0.000000    0.000000    0.000000
   -0.000000    0.000000   -0.000000
    0.000000    0.000000    0.000000
    0.000000   -0.000000    0.000000
   -0.000000   -0.000000    0.000000
   -0.000000    0.000000   -0.000000
    0.000000   -0.000000    0.000000
    0.001000    0.001000    0.000000
   -0.011000   -0.007000   -0.006000
    0.000000    0.000000   -0.000000
    0.000000    0.000000   -0.000000
   -0.000000    0.000000   -0.000000
   -0.000000    0.000000   -0.000000
    0.000000   -0.000000   -0.000000
   -0.000000    0.000000   -0.000000
    0.000000   -0.000000    0.000000
vibration  171
    0.000000    0.000000    0.000000
   -0.000000    0.000000   -0.000000
    0.000000   -0.000000   -0.000000
   -0.000000   -0.000000    0.000000
    0.000000   -0.000000   -0.000000
    0.000000    0.000000   -0.000000
   -0.000000    0.000000    0.000000
    0.000000   -0.000000    0.000000
   -0.000000    0.000000    0.000000
    0.000000    0.000000   -0.000000
   -0.000000   -0.000000   -0.000000
   -0.000000   -0.000000    0.000000
   -0.000000   -0.000000   -0.000000
    0.000000    0.000000   -0.000000
    0.000000   -0.000000   -0.000000
    0.000000    0.000000   -0.000000
   -0.000000   -0.000000   -0.000000
   -0.000000   -0.000000    0.000000
   -0.001000   -0.001000    0.001000
    0.014000    0.007000   -0.011000
   -0.001000   -0.000000    0.000000
    0.010000   -0.001000    0.002000
   -0.004000    0.004000   -0.006000
    0.020000   -0.040000    0.065000
    0.039000    0.025000   -0.031000
   -0.459000   -0.279000    0.354000
    0.001000   -0.001000    0.002000
   -0.001000   -0.000000    0.003000
   -0.045000    0.005000   -0.047000
    0.524000   -0.065000    0.534000
    0.005000    0.002000   -0.008000
   -0.024000   -0.017000    0.086000
    0.001000   -0.000000    0.000000
   -0.010000   -0.001000    0.002000
    0.001000   -0.000000    0.001000
   -0.006000    0.001000   -0.006000
    0.000000   -0.000000    0.000000
    0.000000    0.000000   -0.000000
   -0.000000    0.000000   -0.000000
   -0.000000    0.000000   -0.000000
   -0.000000   -0.000000   -0.000000
    0.000000   -0.000000    0.000000
    0.000000    0.000000   -0.000000
   -0.000000    0.000000   -0.000000
   -0.000000    0.000000    0.000000
    0.000000   -0.000000    0.000000
   -0.000000   -0.000000   -0.000000
   -0.000000    0.000000   -0.000000
    0.000000    0.000000   -0.000000
    0.000000   -0.000000    0.000000
   -0.000000    0.000000    0.000000
   -0.000000   -0.000000    0.000000
    0.000000    0.000000    0.000000
    0.000000    0.000000   -0.000000
   -0.000000    0.000000   -0.000000
   -0.000000    0.000000   -0.000000
   -0.000000   -0.000000    0.000000
    0.000000    0.000000   -0.000000
    0.000000    0.000000    0.000000
   -0.000000   -0.000000   -0.000000
vibration  172
   -0.000000   -0.000000    0.001000
    0.002000    0.002000   -0.002000
   -0.013000   -0.005000    0.002000
    0.000000   -0.001000    0.000000
    0.002000    0.001000    0.001000
    0.001000    0.008000   -0.007000
    0.000000    0.002000    0.002000
    0.000000    0.000000    0.000000
   -0.001000    0.000000    0.001000
    0.004000    0.006000   -0.005000
   -0.003000   -0.000000   -0.002000
   -0.000000    0.000000    0.000000
   -0.001000   -0.001000   -0.003000
    0.001000    0.008000   -0.004000
    0.002000   -0.001000   -0.000000
    0.001000    0.000000    0.001000
   -0.000000    0.001000   -0.003000
   -0.000000    0.000000   -0.001000
    0.001000    0.000000   -0.000000
   -0.011000   -0.005000    0.008000
    0.000000    0.000000   -0.000000
   -0.001000    0.000000   -0.000000
   -0.000000   -0.000000    0.000000
   -0.000000   -0.000000    0.000000
   -0.000000   -0.000000    0.000000
    0.001000    0.001000   -0.001000
   -0.000000   -0.000000   -0.000000
    0.000000    0.000000   -0.000000
   -0.000000   -0.000000    0.000000
    0.001000   -0.000000    0.001000
    0.000000    0.000000   -0.000000
   -0.000000   -0.000000    0.001000
    0.000000    0.000000   -0.000000
   -0.002000   -0.000000    0.001000
    0.000000   -0.000000    0.000000
   -0.002000    0.000000   -0.001000
   -0.000000   -0.000000   -0.000000
   -0.000000   -0.000000    0.000000
   -0.000000    0.000000   -0.000000
    0.000000    0.000000   -0.000000
   -0.001000   -0.002000   -0.000000
    0.001000   -0.000000    0.001000
   -0.001000    0.000000   -0.001000
    0.000000    0.000000   -0.000000
    0.000000    0.000000    0.000000
    0.000000   -0.000000    0.000000
   -0.000000   -0.000000   -0.000000
   -0.000000    0.000000    0.000000
    0.001000    0.000000    0.000000
    0.000000   -0.000000    0.000000
    0.000000   -0.000000   -0.000000
   -0.059000   -0.041000   -0.028000
    0.760000    0.521000    0.379000
   -0.000000   -0.001000    0.001000
    0.000000    0.000000    0.000000
    0.000000   -0.000000   -0.000000
    0.000000    0.000000    0.000000
   -0.002000   -0.000000   -0.000000
    0.002000    0.001000    0.002000
    0.000000    0.000000   -0.000000
vibration  173
   -0.000000   -0.000000   -0.000000
    0.000000   -0.000000   -0.000000
   -0.002000    0.001000    0.001000
   -0.000000    0.000000    0.000000
   -0.000000   -0.000000   -0.000000
    0.000000    0.000000   -0.000000
   -0.000000   -0.000000    0.000000
   -0.000000    0.000000    0.000000
   -0.000000   -0.000000   -0.000000
    0.000000    0.000000   -0.000000
    0.000000   -0.000000    0.000000
    0.000000   -0.000000   -0.000000
    0.000000   -0.000000    0.000000
   -0.000000    0.000000   -0.000000
   -0.000000    0.000000    0.000000
   -0.000000   -0.000000    0.000000
   -0.000000   -0.000000    0.000000
   -0.000000    0.000000   -0.000000
    0.000000   -0.000000    0.000000
    0.000000    0.000000   -0.000000
    0.000000    0.000000   -0.000000
    0.000000   -0.000000   -0.000000
   -0.000000   -0.000000    0.000000
    0.000000    0.000000    0.000000
    0.000000   -0.000000    0.000000
    0.000000   -0.000000   -0.000000
   -0.000000    0.000000   -0.000000
   -0.000000   -0.000000    0.000000
    0.000000    0.000000   -0.000000
   -0.000000   -0.000000   -0.000000
   -0.000000   -0.000000    0.000000
    0.000000   -0.000000   -0.000000
    0.000000   -0.000000    0.000000
    0.000000   -0.000000    0.000000
   -0.000000    0.000000    0.000000
    0.000000    0.000000   -0.000000
    0.000000    0.000000   -0.000000
    0.001000   -0.000000    0.001000
   -0.000000    0.000000   -0.001000
    0.000000    0.000000   -0.000000
   -0.000000    0.000000    0.000000
   -0.000000    0.000000   -0.001000
   -0.001000    0.000000    0.001000
   -0.000000    0.000000   -0.000000
    0.000000   -0.000000   -0.000000
   -0.000000    0.000000   -0.000000
    0.000000    0.000000   -0.000000
   -0.000000   -0.000000   -0.000000
    0.000000   -0.002000   -0.000000
   -0.000000    0.001000   -0.001000
   -0.001000   -0.001000   -0.000000
    0.000000    0.000000    0.000000
   -0.001000   -0.001000   -0.001000
    0.000000    0.000000   -0.000000
    0.000000    0.000000   -0.000000
    0.000000   -0.000000    0.000000
    0.050000    0.039000    0.036000
   -0.693000   -0.518000   -0.496000
    0.000000    0.000000   -0.000000
   -0.001000   -0.001000   -0.000000
vibration  174
    0.000000   -0.000000   -0.000000
    0.047000   -0.038000   -0.017000
   -0.749000    0.601000    0.272000
    0.000000   -0.000000   -0.000000
    0.000000    0.000000   -0.000000
   -0.000000    0.000000   -0.000000
   -0.000000    0.000000    0.000000
   -0.000000    0.000000   -0.000000
    0.000000   -0.000000   -0.000000
    0.000000    0.000000   -0.000000
   -0.000000   -0.000000    0.000000
    0.000000    0.000000   -0.000000
    0.000000   -0.000000    0.000000
    0.000000    0.000000   -0.000000
   -0.000000    0.000000    0.000000
    0.000000   -0.000000    0.000000
   -0.000000   -0.000000    0.000000
    0.000000   -0.000000    0.000000
   -0.000000   -0.000000   -0.000000
    0.000000    0.000000   -0.000000
   -0.000000   -0.000000    0.000000
    0.000000   -0.000000    0.000000
    0.000000    0.000000   -0.000000
    0.000000   -0.000000    0.000000
    0.000000    0.000000   -0.000000
   -0.000000   -0.000000    0.000000
    0.000000   -0.000000    0.000000
    0.000000   -0.000000    0.000000
   -0.000000   -0.000000   -0.000000
    0.000000   -0.000000    0.000000
   -0.000000    0.000000   -0.000000
   -0.000000    0.000000    0.000000
    0.000000   -0.000000    0.000000
   -0.000000   -0.000000    0.000000
    0.000000    0.000000   -0.000000
   -0.000000    0.000000   -0.000000
   -0.000000    0.000000    0.000000
   -0.000000   -0.000000    0.000000
   -0.000000    0.000000   -0.000000
   -0.000000   -0.000000   -0.000000
   -0.000000    0.000000   -0.000000
    0.000000   -0.000000    0.000000
    0.001000    0.000000   -0.000000
   -0.000000   -0.000000    0.000000
    0.000000   -0.000000   -0.000000
    0.000000   -0.000000    0.000000
    0.000000    0.000000   -0.000000
   -0.000000    0.000000    0.000000
    0.000000    0.000000   -0.000000
    0.000000   -0.000000    0.000000
    0.000000   -0.000000   -0.000000
    0.000000    0.000000    0.000000
   -0.005000   -0.006000   -0.003000
    0.000000    0.000000   -0.000000
   -0.000000    0.000000    0.000000
   -0.000000    0.000000   -0.000000
   -0.000000    0.000000   -0.000000
    0.001000    0.001000    0.001000
    0.000000    0.000000    0.000000
   -0.000000    0.000000   -0.000000
[INT]
    -0.624
    -1.763
     0.000
     0.887
     4.656
     1.996
     2.121
     3.036
     3.316
     8.947
     3.730
     0.848
     9.683
     3.314
     4.208
     1.424
     7.133
     1.031
     0.820
    12.987
    15.330
     3.078
     0.628
     4.067
     0.801
     8.416
     0.443
     0.129
     5.925
     4.497
     7.575
     1.655
    42.064
     7.864
     0.612
    18.700
    45.327
    34.173
    80.997
     3.120
     6.410
     6.670
     6.477
     4.072
    10.889
     5.290
    11.651
    10.022
    83.766
    26.042
     5.174
     3.610
   156.767
     0.772
     9.170
     3.736
     0.474
    18.657
    71.509
    58.614
   157.887
     6.094
    11.216
    33.606
     6.863
     6.496
    46.543
     0.654
     1.959
    96.764
    62.374
    25.022
    25.326
     6.577
     4.129
     1.427
     1.987
     4.494
     9.023
     6.314
     2.708
    11.155
     0.775
     0.487
    46.223
     1.621
     1.066
   327.525
    71.151
    33.365
     2.467
     2.254
    53.118
    55.309
     0.321
    75.165
    35.130
    11.429
     0.445
     7.495
   137.577
    71.136
    57.567
    11.853
   229.874
   109.642
    24.519
   489.602
   410.865
    11.953
     9.450
   126.119
    32.636
    38.013
    24.167
    20.197
     8.662
     6.352
    58.043
    14.247
     5.080
     0.784
     0.370
     2.830
     3.094
    11.950
    20.834
    55.710
    25.263
    26.524
     7.711
    31.590
   159.295
   185.644
    75.308
    51.410
    13.216
   456.964
    27.976
   340.705
   268.833
    24.388
    13.584
   663.654
   585.937
    29.885
    29.989
    17.134
    17.726
     7.151
     4.020
    45.540
    18.674
    32.913
    39.546
    24.438
    16.917
    28.186
    33.518
     4.302
    44.109
    30.325
    21.926
     3.324
     2.903
     3.561
     4.319
     0.819
     1.406
     2.095
     0.829
   381.615
    44.034
   134.405
