# Supplementary material for: Enhanced Proton-Coupled Electron-Transfer Reactivity by a Mononuclear Nickel(II) Hydroxide Radical Complex
Source: Inorg Chem. 2024 Dec 16;63(52):24453–65. doi: 10.1021/acs.inorgchem.4c03370 (PMC11688665; doi:10.1021/acs.inorgchem.4c03370)
Supplement: Supplementary file 2 — ic4c03370_si_002.zip [file ic4c03370_si_002.zip › CompData/frq_nioh-Cs-2_0_1.1327824.out.molf]

[Molden Format]
[Atoms] AU
 Ni     1    28   -0.583358   -1.135158    0.000000
 C      2     6    8.000722   -1.558835   -4.102217
 H      3     1    7.896598   -1.573386   -2.035424
 H      4     1    9.906322   -0.968485   -4.642679
 H      5     1    7.698366   -3.491080   -4.781952
 C      6     6    6.510484    2.926052   -4.214467
 H      7     1    5.121724    4.254151   -4.973381
 H      8     1    8.399832    3.576495   -4.752661
 H      9     1    6.381794    2.951185   -2.148618
 C     10     6    6.244977    0.204468   -8.110137
 H     11     1    5.906150   -1.707178   -8.827855
 H     12     1    8.142262    0.791984   -8.691039
 H     13     1    4.866800    1.482490   -8.963159
 C     14     6    6.052981    0.249444   -5.226037
 C     15     6    1.351343    0.446542   -4.911209
 C     16     6   -3.133922   -0.171776   -4.309142
 C     17     6   -3.859198   -0.058204   -6.857816
 H     18     1   -2.438313   -0.239239   -8.322920
 C     19     6   -6.378959    0.259837   -7.478402
 H     20     1   -6.937940    0.329946   -9.455055
 C     21     6   -8.211237    0.485660   -5.580550
 H     22     1  -10.186379    0.742851   -6.086996
 C     23     6   -7.550778    0.362260   -3.052474
 H     24     1   -9.029678    0.527234   -1.657101
 C     25     6   -5.007396    0.009449   -2.360268
 C     26     6   -5.007396    0.009449    2.360268
 C     27     6   -7.550778    0.362260    3.052474
 H     28     1   -9.029678    0.527234    1.657101
 C     29     6   -8.211237    0.485660    5.580550
 H     30     1  -10.186379    0.742851    6.086996
 C     31     6   -6.378959    0.259837    7.478402
 H     32     1   -6.937940    0.329946    9.455055
 C     33     6   -3.859198   -0.058204    6.857816
 H     34     1   -2.438313   -0.239239    8.322920
 C     35     6   -3.133922   -0.171776    4.309142
 C     36     6    1.351343    0.446542    4.911209
 C     37     6    6.052981    0.249444    5.226037
 C     38     6    6.244977    0.204468    8.110137
 H     39     1    4.866800    1.482490    8.963159
 H     40     1    8.142262    0.791984    8.691039
 H     41     1    5.906150   -1.707178    8.827855
 C     42     6    6.510484    2.926052    4.214467
 H     43     1    6.381794    2.951185    2.148618
 H     44     1    8.399832    3.576495    4.752661
 H     45     1    5.121724    4.254151    4.973381
 C     46     6    8.000722   -1.558835    4.102217
 H     47     1    7.698366   -3.491080    4.781952
 H     48     1    9.906322   -0.968485    4.642679
 H     49     1    7.896598   -1.573386    2.035424
 N     50     7    3.568181   -0.678034   -4.391912
 H     51     1    3.518670   -1.909757   -2.883911
 N     52     7   -0.709592   -0.514572   -3.448750
 N     53     7   -3.961433   -0.166863    0.000000
 N     54     7   -0.709592   -0.514572    3.448750
 N     55     7    3.568181   -0.678034    4.391912
 H     56     1    3.518670   -1.909757    2.883911
 O     57     8    1.035003    2.181122   -6.437163
 O     58     8    1.035003    2.181122    6.437163
 O     59     8    2.417904   -3.048884    0.000000
 H     60     1    1.855711   -4.792345    0.000000
[FREQ]
   -77.275
   -51.779
   -16.894
    23.873
    42.061
    46.993
    48.627
    71.789
    90.615
    91.709
   110.894
   114.282
   139.055
   152.464
   181.498
   189.237
   193.049
   198.829
   202.147
   203.367
   206.590
   211.233
   228.692
   236.252
   237.096
   259.082
   260.713
   263.997
   280.580
   300.221
   329.643
   331.671
   336.431
   343.140
   343.670
   356.087
   357.523
   371.860
   384.363
   412.484
   417.562
   425.454
   453.503
   459.916
   464.680
   468.163
   470.493
   479.494
   505.079
   510.194
   517.350
   527.234
   580.276
   597.247
   602.458
   670.089
   694.177
   712.302
   720.901
   724.681
   732.526
   733.733
   750.970
   767.837
   771.356
   781.869
   809.272
   810.919
   822.361
   836.751
   842.501
   856.741
   886.391
   888.363
   904.773
   907.826
   908.399
   908.971
   916.908
   917.734
   918.665
   927.581
   929.700
   940.758
   944.515
   955.072
   957.214
  1002.585
  1008.157
  1014.607
  1015.967
  1030.613
  1033.049
  1035.101
  1054.490
  1125.853
  1132.397
  1139.486
  1156.057
  1200.725
  1202.966
  1206.465
  1210.691
  1215.274
  1223.537
  1223.548
  1231.311
  1252.972
  1260.593
  1275.115
  1296.569
  1308.219
  1332.510
  1334.296
  1338.819
  1340.153
  1343.907
  1361.812
  1364.296
  1366.876
  1382.521
  1404.848
  1409.983
  1411.577
  1422.461
  1424.229
  1424.922
  1427.362
  1431.937
  1433.334
  1438.892
  1440.799
  1442.329
  1451.642
  1457.717
  1460.948
  1464.242
  1549.037
  1554.878
  1555.809
  1566.800
  1567.881
  1580.074
  1666.845
  1668.419
  2992.270
  2993.695
  2994.269
  2995.959
  2999.561
  3001.623
  3090.334
  3091.778
  3092.975
  3093.355
  3094.898
  3097.533
  3104.852
  3106.319
  3111.474
  3113.220
  3120.318
  3120.374
  3142.206
  3142.402
  3151.849
  3156.559
  3156.824
  3186.946
  3192.080
  3192.102
  3216.513
  3255.711
  3738.585
[FR-COORD]
 Ni   -0.583358   -1.135158    0.000000
 C     8.000722   -1.558835   -4.102217
 H     7.896598   -1.573386   -2.035424
 H     9.906322   -0.968485   -4.642679
 H     7.698366   -3.491080   -4.781952
 C     6.510484    2.926052   -4.214467
 H     5.121724    4.254151   -4.973381
 H     8.399832    3.576495   -4.752661
 H     6.381794    2.951185   -2.148618
 C     6.244977    0.204468   -8.110137
 H     5.906150   -1.707178   -8.827855
 H     8.142262    0.791984   -8.691039
 H     4.866800    1.482490   -8.963159
 C     6.052981    0.249444   -5.226037
 C     1.351343    0.446542   -4.911209
 C    -3.133922   -0.171776   -4.309142
 C    -3.859198   -0.058204   -6.857816
 H    -2.438313   -0.239239   -8.322920
 C    -6.378959    0.259837   -7.478402
 H    -6.937940    0.329946   -9.455055
 C    -8.211237    0.485660   -5.580550
 H   -10.186379    0.742851   -6.086996
 C    -7.550778    0.362260   -3.052474
 H    -9.029678    0.527234   -1.657101
 C    -5.007396    0.009449   -2.360268
 C    -5.007396    0.009449    2.360268
 C    -7.550778    0.362260    3.052474
 H    -9.029678    0.527234    1.657101
 C    -8.211237    0.485660    5.580550
 H   -10.186379    0.742851    6.086996
 C    -6.378959    0.259837    7.478402
 H    -6.937940    0.329946    9.455055
 C    -3.859198   -0.058204    6.857816
 H    -2.438313   -0.239239    8.322920
 C    -3.133922   -0.171776    4.309142
 C     1.351343    0.446542    4.911209
 C     6.052981    0.249444    5.226037
 C     6.244977    0.204468    8.110137
 H     4.866800    1.482490    8.963159
 H     8.142262    0.791984    8.691039
 H     5.906150   -1.707178    8.827855
 C     6.510484    2.926052    4.214467
 H     6.381794    2.951185    2.148618
 H     8.399832    3.576495    4.752661
 H     5.121724    4.254151    4.973381
 C     8.000722   -1.558835    4.102217
 H     7.698366   -3.491080    4.781952
 H     9.906322   -0.968485    4.642679
 H     7.896598   -1.573386    2.035424
 N     3.568181   -0.678034   -4.391912
 H     3.518670   -1.909757   -2.883911
 N    -0.709592   -0.514572   -3.448750
 N    -3.961433   -0.166863    0.000000
 N    -0.709592   -0.514572    3.448750
 N     3.568181   -0.678034    4.391912
 H     3.518670   -1.909757    2.883911
 O     1.035003    2.181122   -6.437163
 O     1.035003    2.181122    6.437163
 O     2.417904   -3.048884    0.000000
 H     1.855711   -4.792345    0.000000
[FR-NORM-COORD]
vibration    1
    0.000000    0.000000    0.002000
    0.006000    0.003000    0.004000
    0.003000    0.001000    0.004000
    0.002000    0.017000    0.007000
    0.020000    0.002000    0.002000
   -0.025000   -0.006000    0.003000
   -0.035000   -0.017000    0.004000
   -0.030000    0.008000    0.003000
   -0.025000   -0.008000    0.003000
   -0.002000   -0.008000    0.003000
    0.011000   -0.009000    0.002000
   -0.004000    0.004000    0.006000
   -0.008000   -0.016000    0.001000
   -0.006000   -0.009000    0.002000
   -0.008000   -0.046000   -0.008000
   -0.005000   -0.039000    0.000000
   -0.007000   -0.088000   -0.000000
   -0.018000   -0.184000    0.001000
    0.004000    0.004000   -0.002000
   -0.001000   -0.035000   -0.002000
    0.029000    0.193000   -0.001000
    0.047000    0.330000   -0.000000
    0.033000    0.237000    0.001000
    0.063000    0.476000    0.003000
    0.007000    0.055000    0.001000
   -0.007000   -0.055000    0.001000
   -0.033000   -0.237000    0.001000
   -0.063000   -0.476000    0.003000
   -0.029000   -0.193000   -0.001000
   -0.047000   -0.330000   -0.000000
   -0.004000   -0.004000   -0.002000
    0.001000    0.035000   -0.002000
    0.007000    0.088000   -0.000000
    0.018000    0.184000    0.001000
    0.005000    0.039000    0.000000
    0.008000    0.046000   -0.008000
    0.006000    0.009000    0.002000
    0.002000    0.008000    0.003000
    0.008000    0.016000    0.001000
    0.004000   -0.004000    0.006000
   -0.011000    0.009000    0.002000
    0.025000    0.006000    0.003000
    0.025000    0.008000    0.003000
    0.030000   -0.008000    0.003000
    0.035000    0.017000    0.004000
   -0.006000   -0.003000    0.004000
   -0.020000   -0.002000    0.002000
   -0.002000   -0.017000    0.007000
   -0.003000   -0.001000    0.004000
   -0.000000   -0.027000    0.001000
    0.007000   -0.012000    0.013000
   -0.005000   -0.049000   -0.001000
    0.000000   -0.000000    0.000000
    0.005000    0.049000   -0.001000
    0.000000    0.027000    0.001000
   -0.007000    0.012000    0.013000
   -0.020000   -0.056000   -0.016000
    0.020000    0.056000   -0.016000
    0.000000    0.000000    0.017000
    0.000000    0.000000   -0.015000
vibration    2
    0.000000    0.000000    0.001000
    0.024000    0.128000    0.092000
    0.059000    0.270000    0.095000
    0.015000    0.089000    0.020000
    0.009000    0.082000    0.229000
   -0.019000    0.107000   -0.135000
    0.002000    0.067000   -0.241000
   -0.005000    0.074000   -0.126000
   -0.069000    0.222000   -0.139000
    0.002000   -0.093000    0.003000
    0.076000   -0.146000    0.107000
   -0.024000   -0.049000   -0.034000
   -0.052000   -0.193000   -0.060000
    0.005000    0.052000    0.002000
    0.003000    0.020000    0.004000
    0.003000    0.009000    0.003000
    0.000000    0.005000    0.004000
   -0.001000    0.004000    0.003000
   -0.000000    0.003000    0.005000
   -0.000000    0.001000    0.004000
    0.000000    0.003000    0.004000
   -0.000000    0.002000    0.005000
    0.001000    0.002000    0.004000
    0.002000   -0.001000    0.005000
    0.002000    0.004000    0.003000
   -0.002000   -0.004000    0.003000
   -0.001000   -0.002000    0.004000
   -0.002000    0.001000    0.005000
   -0.000000   -0.003000    0.004000
    0.000000   -0.002000    0.005000
    0.000000   -0.003000    0.005000
    0.000000   -0.001000    0.004000
   -0.000000   -0.005000    0.004000
    0.001000   -0.004000    0.003000
   -0.003000   -0.009000    0.003000
   -0.003000   -0.020000    0.004000
   -0.005000   -0.052000    0.002000
   -0.002000    0.093000    0.003000
    0.052000    0.193000   -0.060000
    0.024000    0.049000   -0.034000
   -0.076000    0.146000    0.107000
    0.019000   -0.107000   -0.135000
    0.069000   -0.222000   -0.139000
    0.005000   -0.074000   -0.126000
   -0.002000   -0.067000   -0.241000
   -0.024000   -0.128000    0.092000
   -0.009000   -0.082000    0.229000
   -0.015000   -0.089000    0.020000
   -0.059000   -0.270000    0.095000
    0.016000    0.066000    0.045000
    0.025000    0.081000    0.059000
    0.005000    0.017000    0.005000
    0.000000    0.000000    0.004000
   -0.005000   -0.017000    0.005000
   -0.016000   -0.066000    0.045000
   -0.025000   -0.081000    0.059000
   -0.008000   -0.015000   -0.035000
    0.008000    0.015000   -0.035000
    0.000000    0.000000    0.010000
    0.000000    0.000000   -0.185000
vibration    3
    0.000000    0.000000   -0.017000
    0.009000    0.113000    0.018000
   -0.022000    0.053000    0.016000
    0.004000    0.173000    0.064000
    0.064000    0.125000   -0.039000
   -0.093000    0.085000    0.101000
   -0.134000    0.061000    0.134000
   -0.114000    0.156000    0.113000
   -0.090000    0.032000    0.102000
    0.019000    0.164000    0.039000
    0.029000    0.181000   -0.011000
    0.027000    0.178000    0.081000
    0.030000    0.183000    0.049000
   -0.018000    0.096000    0.037000
   -0.028000   -0.027000   -0.026000
   -0.021000   -0.072000   -0.017000
   -0.031000   -0.121000   -0.015000
   -0.037000   -0.153000   -0.017000
   -0.033000   -0.126000   -0.010000
   -0.042000   -0.164000   -0.009000
   -0.023000   -0.079000   -0.007000
   -0.024000   -0.078000   -0.002000
   -0.012000   -0.033000   -0.007000
   -0.004000    0.007000   -0.004000
   -0.011000   -0.035000   -0.012000
    0.011000    0.035000   -0.012000
    0.012000    0.033000   -0.007000
    0.004000   -0.007000   -0.004000
    0.023000    0.079000   -0.007000
    0.024000    0.078000   -0.002000
    0.033000    0.126000   -0.010000
    0.042000    0.164000   -0.009000
    0.031000    0.121000   -0.015000
    0.037000    0.153000   -0.017000
    0.021000    0.072000   -0.017000
    0.028000    0.027000   -0.026000
    0.018000   -0.096000    0.037000
   -0.019000   -0.164000    0.039000
   -0.030000   -0.183000    0.049000
   -0.027000   -0.178000    0.081000
   -0.029000   -0.181000   -0.011000
    0.093000   -0.085000    0.101000
    0.090000   -0.032000    0.102000
    0.114000   -0.156000    0.113000
    0.134000   -0.061000    0.134000
   -0.009000   -0.113000    0.018000
   -0.064000   -0.125000   -0.039000
   -0.004000   -0.173000    0.064000
    0.022000   -0.053000    0.016000
   -0.006000    0.025000   -0.003000
    0.010000    0.052000    0.020000
   -0.015000   -0.051000   -0.021000
    0.000000    0.000000   -0.013000
    0.015000    0.051000   -0.021000
    0.006000   -0.025000   -0.003000
   -0.010000   -0.052000    0.020000
   -0.059000   -0.051000   -0.046000
    0.059000    0.051000   -0.046000
    0.000000    0.000000    0.003000
    0.000000    0.000000   -0.186000
vibration    4
    0.001000    0.015000    0.000000
    0.023000    0.093000    0.093000
    0.042000    0.224000    0.094000
    0.014000    0.072000    0.039000
    0.029000    0.048000    0.219000
   -0.045000    0.063000   -0.128000
   -0.030000    0.016000   -0.236000
   -0.034000    0.046000   -0.108000
   -0.105000    0.167000   -0.132000
    0.019000   -0.134000   -0.002000
    0.119000   -0.190000    0.099000
   -0.008000   -0.071000   -0.025000
   -0.041000   -0.248000   -0.076000
    0.001000    0.008000   -0.005000
   -0.001000   -0.031000   -0.025000
   -0.000000   -0.006000   -0.003000
   -0.009000   -0.051000   -0.002000
   -0.018000   -0.097000   -0.004000
   -0.008000   -0.036000    0.000000
   -0.015000   -0.072000    0.001000
    0.002000    0.027000    0.003000
    0.004000    0.046000    0.006000
    0.010000    0.064000    0.002000
    0.018000    0.112000    0.004000
    0.007000    0.039000    0.000000
    0.007000    0.039000   -0.000000
    0.010000    0.064000   -0.002000
    0.018000    0.112000   -0.004000
    0.002000    0.027000   -0.003000
    0.004000    0.046000   -0.006000
   -0.008000   -0.036000   -0.000000
   -0.015000   -0.072000   -0.001000
   -0.009000   -0.051000    0.002000
   -0.018000   -0.097000    0.004000
   -0.000000   -0.006000    0.003000
   -0.001000   -0.031000    0.025000
    0.001000    0.008000    0.005000
    0.019000   -0.134000    0.002000
   -0.041000   -0.248000    0.076000
   -0.008000   -0.071000    0.025000
    0.119000   -0.190000   -0.099000
   -0.045000    0.063000    0.128000
   -0.105000    0.167000    0.132000
   -0.034000    0.046000    0.108000
   -0.030000    0.016000    0.236000
    0.023000    0.093000   -0.093000
    0.029000    0.048000   -0.219000
    0.014000    0.072000   -0.039000
    0.042000    0.224000   -0.094000
    0.009000    0.010000    0.021000
    0.013000    0.023000    0.031000
    0.001000   -0.004000   -0.004000
    0.010000    0.046000    0.000000
    0.001000   -0.004000    0.004000
    0.009000    0.010000   -0.021000
    0.013000    0.023000   -0.031000
   -0.009000   -0.082000   -0.082000
   -0.009000   -0.082000    0.082000
   -0.009000   -0.002000    0.000000
   -0.014000    0.000000    0.000000
vibration    5
   -0.013000   -0.100000   -0.000000
    0.034000    0.075000    0.041000
    0.003000    0.010000    0.039000
    0.025000    0.149000    0.090000
    0.102000    0.087000   -0.021000
   -0.086000    0.040000    0.124000
   -0.128000    0.014000    0.154000
   -0.107000    0.113000    0.140000
   -0.086000   -0.009000    0.123000
    0.034000    0.121000    0.065000
    0.067000    0.135000    0.013000
    0.035000    0.159000    0.106000
    0.030000    0.125000    0.077000
   -0.003000    0.049000    0.063000
   -0.006000   -0.069000    0.014000
    0.000000   -0.051000    0.001000
    0.001000   -0.047000    0.002000
   -0.009000   -0.114000    0.001000
    0.013000    0.054000    0.003000
    0.013000    0.063000    0.003000
    0.027000    0.148000    0.004000
    0.038000    0.236000    0.006000
    0.024000    0.126000    0.003000
    0.033000    0.197000    0.004000
    0.010000    0.019000    0.002000
    0.010000    0.019000   -0.002000
    0.024000    0.126000   -0.003000
    0.033000    0.197000   -0.004000
    0.027000    0.148000   -0.004000
    0.038000    0.236000   -0.006000
    0.013000    0.054000   -0.003000
    0.013000    0.063000   -0.003000
    0.001000   -0.047000   -0.002000
   -0.009000   -0.114000   -0.001000
    0.000000   -0.051000   -0.001000
   -0.006000   -0.069000   -0.014000
   -0.003000    0.049000   -0.063000
    0.034000    0.121000   -0.065000
    0.030000    0.125000   -0.077000
    0.035000    0.159000   -0.106000
    0.067000    0.135000   -0.013000
   -0.086000    0.040000   -0.124000
   -0.086000   -0.009000   -0.123000
   -0.107000    0.113000   -0.140000
   -0.128000    0.014000   -0.154000
    0.034000    0.075000   -0.041000
    0.102000    0.087000    0.021000
    0.025000    0.149000   -0.090000
    0.003000    0.010000   -0.039000
    0.012000   -0.033000    0.020000
    0.025000   -0.044000    0.011000
   -0.004000   -0.101000   -0.003000
    0.007000   -0.018000   -0.000000
   -0.004000   -0.101000    0.003000
    0.012000   -0.033000   -0.020000
    0.025000   -0.044000   -0.011000
   -0.022000   -0.067000    0.020000
   -0.022000   -0.067000   -0.020000
   -0.007000   -0.086000    0.000000
    0.011000   -0.092000    0.000000
vibration    6
    0.022000    0.094000   -0.000000
   -0.010000   -0.050000   -0.092000
   -0.057000   -0.155000   -0.095000
   -0.005000   -0.000000   -0.020000
    0.028000   -0.019000   -0.197000
   -0.029000   -0.050000    0.055000
   -0.058000   -0.040000    0.123000
   -0.045000    0.001000    0.059000
   -0.006000   -0.132000    0.057000
    0.020000    0.093000   -0.043000
   -0.027000    0.132000   -0.125000
    0.044000    0.061000    0.003000
    0.067000    0.165000   -0.009000
   -0.007000   -0.016000   -0.044000
   -0.009000   -0.041000   -0.073000
   -0.000000   -0.012000   -0.006000
   -0.019000   -0.137000   -0.006000
   -0.031000   -0.226000   -0.008000
   -0.021000   -0.150000   -0.003000
   -0.038000   -0.252000   -0.002000
   -0.001000   -0.021000    0.002000
   -0.001000   -0.014000    0.005000
    0.018000    0.095000    0.003000
    0.032000    0.197000    0.005000
    0.016000    0.081000    0.001000
    0.016000    0.081000   -0.001000
    0.018000    0.095000   -0.003000
    0.032000    0.197000   -0.005000
   -0.001000   -0.021000   -0.002000
   -0.001000   -0.014000   -0.005000
   -0.021000   -0.150000    0.003000
   -0.038000   -0.252000    0.002000
   -0.019000   -0.137000    0.006000
   -0.031000   -0.226000    0.008000
   -0.000000   -0.012000    0.006000
   -0.009000   -0.041000    0.073000
   -0.007000   -0.016000    0.044000
    0.020000    0.093000    0.043000
    0.067000    0.165000    0.009000
    0.044000    0.061000   -0.003000
   -0.027000    0.132000    0.125000
   -0.029000   -0.050000   -0.055000
   -0.006000   -0.132000   -0.057000
   -0.045000    0.001000   -0.059000
   -0.058000   -0.040000   -0.123000
   -0.010000   -0.050000    0.092000
    0.028000   -0.019000    0.197000
   -0.005000   -0.000000    0.020000
   -0.057000   -0.155000    0.095000
   -0.010000   -0.049000   -0.084000
   -0.006000    0.008000   -0.037000
    0.006000    0.016000   -0.013000
    0.027000    0.125000   -0.000000
    0.006000    0.016000    0.013000
   -0.010000   -0.049000    0.084000
   -0.006000    0.008000    0.037000
   -0.024000   -0.075000   -0.108000
   -0.024000   -0.075000    0.108000
    0.025000    0.096000   -0.000000
    0.021000    0.097000    0.000000
vibration    7
    0.000000    0.000000    0.038000
    0.040000    0.009000   -0.133000
    0.124000    0.002000   -0.129000
    0.026000   -0.014000   -0.207000
   -0.013000    0.016000   -0.130000
    0.098000    0.032000   -0.060000
    0.061000    0.044000    0.026000
    0.071000    0.021000   -0.170000
    0.220000    0.024000   -0.052000
   -0.101000    0.043000   -0.055000
   -0.203000    0.058000   -0.047000
   -0.102000   -0.028000   -0.128000
   -0.086000    0.097000    0.002000
    0.018000    0.040000   -0.046000
    0.024000    0.044000    0.063000
    0.035000   -0.034000    0.024000
    0.061000   -0.095000    0.016000
    0.077000   -0.131000    0.034000
    0.068000   -0.103000   -0.015000
    0.084000   -0.151000   -0.021000
    0.056000   -0.033000   -0.036000
    0.064000   -0.018000   -0.058000
    0.033000    0.019000   -0.026000
    0.025000    0.088000   -0.043000
    0.020000   -0.006000    0.004000
   -0.020000    0.006000    0.004000
   -0.033000   -0.019000   -0.026000
   -0.025000   -0.088000   -0.043000
   -0.056000    0.033000   -0.036000
   -0.064000    0.018000   -0.058000
   -0.068000    0.103000   -0.015000
   -0.084000    0.151000   -0.021000
   -0.061000    0.095000    0.016000
   -0.077000    0.131000    0.034000
   -0.035000    0.034000    0.024000
   -0.024000   -0.044000    0.063000
   -0.018000   -0.040000   -0.046000
    0.101000   -0.043000   -0.055000
    0.086000   -0.097000    0.002000
    0.102000    0.028000   -0.128000
    0.203000   -0.058000   -0.047000
   -0.098000   -0.032000   -0.060000
   -0.220000   -0.024000   -0.052000
   -0.071000   -0.021000   -0.170000
   -0.061000   -0.044000    0.026000
   -0.040000   -0.009000   -0.133000
    0.013000   -0.016000   -0.130000
   -0.026000    0.014000   -0.207000
   -0.124000   -0.002000   -0.129000
    0.040000    0.071000    0.052000
    0.064000    0.074000    0.055000
    0.033000    0.004000    0.049000
    0.000000    0.000000    0.016000
   -0.033000   -0.004000    0.049000
   -0.040000   -0.071000    0.052000
   -0.064000   -0.074000    0.055000
   -0.004000    0.051000    0.077000
    0.004000   -0.051000    0.077000
    0.000000    0.000000    0.034000
    0.000000    0.000000   -0.182000
vibration    8
    0.017000   -0.056000   -0.000000
    0.020000    0.027000   -0.177000
    0.086000    0.043000   -0.172000
    0.000000    0.031000   -0.244000
    0.005000    0.022000   -0.155000
   -0.003000    0.017000   -0.139000
   -0.035000    0.010000   -0.092000
   -0.024000    0.025000   -0.205000
    0.067000    0.015000   -0.133000
   -0.120000    0.007000   -0.130000
   -0.137000    0.004000   -0.112000
   -0.143000    0.012000   -0.196000
   -0.153000   -0.001000   -0.088000
   -0.025000    0.014000   -0.122000
   -0.011000   -0.011000   -0.001000
    0.008000   -0.040000    0.003000
    0.010000   -0.017000    0.003000
    0.005000   -0.042000    0.002000
    0.019000    0.051000    0.005000
    0.021000    0.079000    0.005000
    0.025000    0.088000    0.007000
    0.033000    0.148000    0.009000
    0.021000    0.045000    0.005000
    0.024000    0.069000    0.005000
    0.013000   -0.022000    0.003000
    0.013000   -0.022000   -0.003000
    0.021000    0.045000   -0.005000
    0.024000    0.069000   -0.005000
    0.025000    0.088000   -0.007000
    0.033000    0.148000   -0.009000
    0.019000    0.051000   -0.005000
    0.021000    0.079000   -0.005000
    0.010000   -0.017000   -0.003000
    0.005000   -0.042000   -0.002000
    0.008000   -0.040000   -0.003000
   -0.011000   -0.011000    0.001000
   -0.025000    0.014000    0.122000
   -0.120000    0.007000    0.130000
   -0.153000   -0.001000    0.088000
   -0.143000    0.012000    0.196000
   -0.137000    0.004000    0.112000
   -0.003000    0.017000    0.139000
    0.067000    0.015000    0.133000
   -0.024000    0.025000    0.205000
   -0.035000    0.010000    0.092000
    0.020000    0.027000    0.177000
    0.005000    0.022000    0.155000
    0.000000    0.031000    0.244000
    0.086000    0.043000    0.172000
    0.005000    0.001000   -0.048000
    0.045000    0.008000   -0.041000
    0.009000   -0.055000   -0.002000
    0.013000   -0.055000    0.000000
    0.009000   -0.055000    0.002000
    0.005000    0.001000    0.048000
    0.045000    0.008000    0.041000
   -0.044000    0.012000    0.032000
   -0.044000    0.012000   -0.032000
    0.071000    0.031000   -0.000000
    0.122000    0.014000   -0.000000
vibration    9
   -0.025000   -0.023000    0.000000
   -0.009000   -0.022000   -0.004000
    0.059000    0.008000    0.000000
   -0.009000   -0.086000   -0.074000
   -0.089000   -0.022000    0.031000
    0.113000    0.019000   -0.007000
    0.107000    0.042000    0.042000
    0.103000   -0.029000   -0.101000
    0.207000    0.043000   -0.001000
   -0.085000   -0.015000    0.031000
   -0.192000   -0.008000    0.062000
   -0.079000   -0.104000   -0.037000
   -0.057000    0.035000    0.061000
    0.007000    0.021000    0.037000
    0.002000    0.059000    0.078000
    0.003000   -0.021000    0.006000
    0.016000   -0.136000    0.001000
    0.023000   -0.219000    0.017000
    0.018000   -0.153000   -0.017000
    0.015000   -0.259000   -0.020000
    0.022000   -0.018000   -0.027000
    0.028000   -0.007000   -0.044000
    0.014000    0.103000   -0.019000
    0.020000    0.212000   -0.024000
    0.005000    0.067000   -0.002000
    0.005000    0.067000    0.002000
    0.014000    0.103000    0.019000
    0.020000    0.212000    0.024000
    0.022000   -0.018000    0.027000
    0.028000   -0.007000    0.044000
    0.018000   -0.153000    0.017000
    0.015000   -0.259000    0.020000
    0.016000   -0.136000   -0.001000
    0.023000   -0.219000   -0.017000
    0.003000   -0.021000   -0.006000
    0.002000    0.059000   -0.078000
    0.007000    0.021000   -0.037000
   -0.085000   -0.015000   -0.031000
   -0.057000    0.035000   -0.061000
   -0.079000   -0.104000    0.037000
   -0.192000   -0.008000   -0.062000
    0.113000    0.019000    0.007000
    0.207000    0.043000    0.001000
    0.103000   -0.029000    0.101000
    0.107000    0.042000   -0.042000
   -0.009000   -0.022000    0.004000
   -0.089000   -0.022000   -0.031000
   -0.009000   -0.086000    0.074000
    0.059000    0.008000   -0.000000
    0.010000    0.092000    0.110000
    0.001000    0.022000    0.050000
   -0.002000   -0.006000    0.021000
    0.000000    0.085000   -0.000000
   -0.002000   -0.006000   -0.021000
    0.010000    0.092000   -0.110000
    0.001000    0.022000   -0.050000
   -0.005000    0.081000    0.104000
   -0.005000    0.081000   -0.104000
   -0.080000   -0.107000   -0.000000
   -0.117000   -0.094000    0.000000
vibration   10
    0.000000    0.000000    0.007000
   -0.020000    0.038000    0.034000
   -0.034000    0.089000    0.033000
   -0.024000    0.047000    0.030000
    0.007000    0.017000    0.080000
   -0.104000    0.001000   -0.025000
   -0.041000   -0.001000   -0.139000
   -0.061000   -0.018000    0.105000
   -0.253000    0.027000   -0.035000
    0.012000   -0.024000   -0.017000
    0.199000   -0.063000   -0.003000
   -0.039000    0.151000   -0.004000
   -0.100000   -0.158000   -0.040000
   -0.034000   -0.012000   -0.020000
   -0.019000    0.020000    0.031000
   -0.002000   -0.030000   -0.003000
    0.020000   -0.045000   -0.009000
    0.033000   -0.057000    0.004000
    0.025000   -0.045000   -0.025000
    0.033000   -0.059000   -0.028000
    0.020000   -0.015000   -0.033000
    0.024000   -0.005000   -0.045000
    0.003000    0.008000   -0.026000
   -0.004000    0.046000   -0.039000
   -0.004000   -0.010000   -0.009000
    0.004000    0.010000   -0.009000
   -0.003000   -0.008000   -0.026000
    0.004000   -0.046000   -0.039000
   -0.020000    0.015000   -0.033000
   -0.024000    0.005000   -0.045000
   -0.025000    0.045000   -0.025000
   -0.033000    0.059000   -0.028000
   -0.020000    0.045000   -0.009000
   -0.033000    0.057000    0.004000
    0.002000    0.030000   -0.003000
    0.019000   -0.020000    0.031000
    0.034000    0.012000   -0.020000
   -0.012000    0.024000   -0.017000
    0.100000    0.158000   -0.040000
    0.039000   -0.151000   -0.004000
   -0.199000    0.063000   -0.003000
    0.104000   -0.001000   -0.025000
    0.253000   -0.027000   -0.035000
    0.061000    0.018000    0.105000
    0.041000    0.001000   -0.139000
    0.020000   -0.038000    0.034000
   -0.007000   -0.017000    0.080000
    0.024000   -0.047000    0.030000
    0.034000   -0.089000    0.033000
   -0.036000   -0.064000   -0.081000
   -0.043000   -0.153000   -0.158000
   -0.010000   -0.028000    0.004000
   -0.000000   -0.000000   -0.009000
    0.010000    0.028000    0.004000
    0.036000    0.064000   -0.081000
    0.043000    0.153000   -0.158000
   -0.012000    0.132000    0.158000
    0.012000   -0.132000    0.158000
    0.000000    0.000000   -0.048000
    0.000000    0.000000    0.493000
vibration   11
    0.000000    0.000000    0.044000
    0.101000    0.084000   -0.090000
    0.137000    0.056000   -0.088000
    0.064000    0.186000   -0.113000
    0.187000    0.077000   -0.109000
   -0.103000    0.014000   -0.020000
   -0.178000   -0.040000    0.027000
   -0.145000    0.109000   -0.051000
   -0.060000   -0.017000   -0.016000
   -0.034000    0.035000   -0.044000
    0.046000    0.025000   -0.054000
   -0.066000    0.123000   -0.057000
   -0.097000   -0.021000   -0.022000
   -0.001000    0.003000   -0.039000
    0.025000   -0.104000    0.018000
    0.031000   -0.022000    0.016000
    0.052000    0.074000    0.012000
    0.058000    0.107000    0.016000
    0.064000    0.130000    0.001000
    0.086000    0.223000   -0.002000
    0.040000    0.030000   -0.010000
    0.042000    0.027000   -0.020000
    0.015000   -0.069000   -0.010000
   -0.005000   -0.174000   -0.018000
    0.016000   -0.034000    0.004000
   -0.016000    0.034000    0.004000
   -0.015000    0.069000   -0.010000
    0.005000    0.174000   -0.018000
   -0.040000   -0.030000   -0.010000
   -0.042000   -0.027000   -0.020000
   -0.064000   -0.130000    0.001000
   -0.086000   -0.223000   -0.002000
   -0.052000   -0.074000    0.012000
   -0.058000   -0.107000    0.016000
   -0.031000    0.022000    0.016000
   -0.025000    0.104000    0.018000
    0.001000   -0.003000   -0.039000
    0.034000   -0.035000   -0.044000
    0.097000    0.021000   -0.022000
    0.066000   -0.123000   -0.057000
   -0.046000   -0.025000   -0.054000
    0.103000   -0.014000   -0.020000
    0.060000    0.017000   -0.016000
    0.145000   -0.109000   -0.051000
    0.178000    0.040000    0.027000
   -0.101000   -0.084000   -0.090000
   -0.187000   -0.077000   -0.109000
   -0.064000   -0.186000   -0.113000
   -0.137000   -0.056000   -0.088000
    0.039000   -0.099000   -0.013000
    0.079000   -0.066000    0.013000
    0.020000   -0.080000    0.025000
    0.000000    0.000000    0.012000
   -0.020000    0.080000    0.025000
   -0.039000    0.099000   -0.013000
   -0.079000    0.066000    0.013000
    0.024000   -0.108000    0.015000
   -0.024000    0.108000    0.015000
    0.000000    0.000000    0.072000
    0.000000    0.000000    0.124000
vibration   12
   -0.010000   -0.014000    0.000000
    0.016000   -0.014000   -0.042000
    0.044000   -0.059000   -0.040000
    0.016000   -0.023000   -0.054000
   -0.016000    0.005000   -0.082000
    0.106000    0.025000    0.007000
    0.018000    0.019000    0.153000
    0.047000    0.049000   -0.176000
    0.309000    0.006000    0.020000
   -0.054000    0.034000    0.016000
   -0.302000    0.080000    0.011000
    0.006000   -0.196000   -0.017000
    0.084000    0.202000    0.050000
    0.021000    0.033000    0.023000
    0.006000   -0.019000   -0.023000
   -0.005000    0.012000   -0.005000
   -0.021000    0.041000   -0.002000
   -0.030000    0.060000   -0.011000
   -0.023000    0.046000    0.010000
   -0.026000    0.074000    0.012000
   -0.021000    0.007000    0.016000
   -0.024000    0.002000    0.026000
   -0.011000   -0.032000    0.010000
   -0.010000   -0.069000    0.015000
   -0.006000   -0.020000   -0.000000
   -0.006000   -0.020000    0.000000
   -0.011000   -0.032000   -0.010000
   -0.010000   -0.069000   -0.015000
   -0.021000    0.007000   -0.016000
   -0.024000    0.002000   -0.026000
   -0.023000    0.046000   -0.010000
   -0.026000    0.074000   -0.012000
   -0.021000    0.041000    0.002000
   -0.030000    0.060000    0.011000
   -0.005000    0.012000    0.005000
    0.006000   -0.019000    0.023000
    0.021000    0.033000   -0.023000
   -0.054000    0.034000   -0.016000
    0.084000    0.202000   -0.050000
    0.006000   -0.196000    0.017000
   -0.302000    0.080000   -0.011000
    0.106000    0.025000   -0.007000
    0.309000    0.006000   -0.020000
    0.047000    0.049000    0.176000
    0.018000    0.019000   -0.153000
    0.016000   -0.014000    0.042000
   -0.016000    0.005000    0.082000
    0.016000   -0.023000    0.054000
    0.044000   -0.059000    0.040000
    0.030000    0.094000    0.110000
    0.033000    0.099000    0.113000
   -0.001000    0.017000   -0.005000
   -0.008000   -0.031000    0.000000
   -0.001000    0.017000    0.005000
    0.030000    0.094000   -0.110000
    0.033000    0.099000   -0.113000
   -0.005000   -0.139000   -0.159000
   -0.005000   -0.139000    0.159000
   -0.025000   -0.038000    0.000000
   -0.025000   -0.037000    0.000000
vibration   13
    0.000000   -0.000000    0.034000
    0.065000    0.023000   -0.035000
    0.010000   -0.008000   -0.038000
    0.066000    0.075000    0.025000
    0.129000    0.025000   -0.071000
   -0.019000   -0.006000   -0.023000
    0.020000   -0.008000   -0.095000
    0.009000    0.008000    0.093000
   -0.141000   -0.020000   -0.030000
    0.151000    0.041000   -0.059000
    0.271000    0.035000   -0.101000
    0.143000    0.142000    0.018000
    0.120000   -0.011000   -0.087000
    0.057000   -0.004000   -0.064000
    0.057000    0.018000   -0.052000
    0.052000    0.091000    0.063000
    0.038000   -0.006000    0.062000
    0.037000   -0.023000    0.063000
    0.028000   -0.112000    0.061000
    0.017000   -0.223000    0.061000
    0.031000   -0.053000    0.059000
    0.026000   -0.099000    0.054000
    0.040000    0.054000    0.059000
    0.048000    0.101000    0.061000
    0.039000    0.065000    0.063000
   -0.039000   -0.065000    0.063000
   -0.040000   -0.054000    0.059000
   -0.048000   -0.101000    0.061000
   -0.031000    0.053000    0.059000
   -0.026000    0.099000    0.054000
   -0.028000    0.112000    0.061000
   -0.017000    0.223000    0.061000
   -0.038000    0.006000    0.062000
   -0.037000    0.023000    0.063000
   -0.052000   -0.091000    0.063000
   -0.057000   -0.018000   -0.052000
   -0.057000    0.004000   -0.064000
   -0.151000   -0.041000   -0.059000
   -0.120000    0.011000   -0.087000
   -0.143000   -0.142000    0.018000
   -0.271000   -0.035000   -0.101000
    0.019000    0.006000   -0.023000
    0.141000    0.020000   -0.030000
   -0.009000   -0.008000    0.093000
   -0.020000    0.008000   -0.095000
   -0.065000   -0.023000   -0.035000
   -0.129000   -0.025000   -0.071000
   -0.066000   -0.075000    0.025000
   -0.010000    0.008000   -0.038000
    0.041000   -0.047000   -0.116000
    0.035000   -0.028000   -0.101000
    0.059000    0.144000    0.054000
    0.000000   -0.000000    0.067000
   -0.059000   -0.144000    0.054000
   -0.041000    0.047000   -0.116000
   -0.035000    0.028000   -0.101000
    0.064000   -0.016000   -0.091000
   -0.064000    0.016000   -0.091000
    0.000000    0.000000   -0.080000
    0.000000   -0.000000    0.077000
vibration   14
    0.028000   -0.005000   -0.000000
   -0.096000   -0.068000    0.083000
   -0.131000   -0.028000    0.080000
   -0.057000   -0.176000    0.102000
   -0.187000   -0.064000    0.113000
    0.086000   -0.002000    0.008000
    0.183000    0.053000   -0.078000
    0.143000   -0.102000    0.085000
   -0.009000    0.037000    0.001000
    0.054000   -0.017000    0.030000
   -0.002000   -0.008000    0.033000
    0.083000   -0.083000    0.057000
    0.108000    0.028000    0.004000
    0.004000    0.007000    0.024000
   -0.033000    0.051000   -0.027000
   -0.016000   -0.089000   -0.002000
   -0.025000   -0.097000   -0.001000
   -0.034000   -0.142000   -0.004000
   -0.012000    0.014000    0.006000
   -0.015000    0.046000    0.008000
    0.006000    0.104000    0.014000
    0.019000    0.221000    0.021000
    0.002000    0.024000    0.010000
    0.009000    0.067000    0.011000
   -0.011000   -0.090000    0.004000
   -0.011000   -0.090000   -0.004000
    0.002000    0.024000   -0.010000
    0.009000    0.067000   -0.011000
    0.006000    0.104000   -0.014000
    0.019000    0.221000   -0.021000
   -0.012000    0.014000   -0.006000
   -0.015000    0.046000   -0.008000
   -0.025000   -0.097000    0.001000
   -0.034000   -0.142000    0.004000
   -0.016000   -0.089000    0.002000
   -0.033000    0.051000    0.027000
    0.004000    0.007000   -0.024000
    0.054000   -0.017000   -0.030000
    0.108000    0.028000   -0.004000
    0.083000   -0.083000   -0.057000
   -0.002000   -0.008000   -0.033000
    0.086000   -0.002000   -0.008000
   -0.009000    0.037000   -0.001000
    0.143000   -0.102000   -0.085000
    0.183000    0.053000    0.078000
   -0.096000   -0.068000   -0.083000
   -0.187000   -0.064000   -0.113000
   -0.057000   -0.176000   -0.102000
   -0.131000   -0.028000   -0.080000
   -0.028000    0.081000   -0.010000
   -0.038000    0.104000    0.012000
   -0.006000   -0.012000   -0.011000
   -0.014000   -0.142000   -0.000000
   -0.006000   -0.012000    0.011000
   -0.028000    0.081000    0.010000
   -0.038000    0.104000   -0.012000
   -0.074000    0.042000   -0.028000
   -0.074000    0.042000    0.028000
    0.152000    0.179000    0.000000
    0.269000    0.141000   -0.000000
vibration   15
   -0.000000   -0.000000   -0.022000
    0.045000   -0.013000   -0.023000
    0.143000    0.071000   -0.017000
    0.036000   -0.087000   -0.136000
   -0.040000   -0.030000    0.066000
    0.065000   -0.010000    0.004000
    0.179000    0.041000   -0.119000
    0.136000   -0.092000    0.153000
   -0.102000    0.014000   -0.007000
    0.056000    0.017000   -0.008000
    0.261000   -0.018000   -0.014000
   -0.004000    0.218000   -0.001000
   -0.073000   -0.123000   -0.009000
    0.044000   -0.002000   -0.009000
    0.020000   -0.014000    0.005000
   -0.006000   -0.045000   -0.009000
   -0.033000   -0.020000    0.002000
   -0.049000   -0.015000   -0.015000
   -0.038000    0.018000    0.025000
   -0.049000    0.049000    0.029000
   -0.025000    0.012000    0.037000
   -0.027000    0.033000    0.054000
   -0.002000   -0.016000    0.028000
    0.017000   -0.017000    0.048000
    0.002000   -0.028000    0.000000
   -0.002000    0.028000    0.000000
    0.002000    0.016000    0.028000
   -0.017000    0.017000    0.048000
    0.025000   -0.012000    0.037000
    0.027000   -0.033000    0.054000
    0.038000   -0.018000    0.025000
    0.049000   -0.049000    0.029000
    0.033000    0.020000    0.002000
    0.049000    0.015000   -0.015000
    0.006000    0.045000   -0.009000
   -0.020000    0.014000    0.005000
   -0.044000    0.002000   -0.009000
   -0.056000   -0.017000   -0.008000
    0.073000    0.123000   -0.009000
    0.004000   -0.218000   -0.001000
   -0.261000    0.018000   -0.014000
   -0.065000    0.010000    0.004000
    0.102000   -0.014000   -0.007000
   -0.136000    0.092000    0.153000
   -0.179000   -0.041000   -0.119000
   -0.045000    0.013000   -0.023000
    0.040000    0.030000    0.066000
   -0.036000    0.087000   -0.136000
   -0.143000   -0.071000   -0.017000
    0.035000   -0.008000   -0.016000
    0.047000    0.046000    0.032000
    0.007000   -0.064000   -0.026000
    0.000000    0.000000    0.002000
   -0.007000    0.064000   -0.026000
   -0.035000    0.008000   -0.016000
   -0.047000   -0.046000    0.032000
    0.007000    0.017000    0.044000
   -0.007000   -0.017000    0.044000
   -0.000000   -0.000000    0.011000
   -0.000000   -0.000000   -0.531000
vibration   16
    0.004000   -0.085000    0.000000
   -0.012000   -0.020000   -0.023000
    0.054000    0.062000   -0.018000
   -0.004000   -0.125000   -0.109000
   -0.120000   -0.031000    0.059000
    0.059000    0.008000   -0.017000
    0.226000    0.078000   -0.201000
    0.162000   -0.115000    0.196000
   -0.184000    0.050000   -0.032000
    0.067000    0.048000   -0.027000
    0.226000    0.030000   -0.054000
    0.032000    0.200000    0.011000
   -0.014000   -0.044000   -0.035000
    0.025000    0.017000   -0.029000
   -0.002000    0.024000   -0.031000
   -0.004000    0.045000   -0.001000
   -0.057000    0.037000    0.012000
   -0.085000    0.049000   -0.017000
   -0.079000   -0.028000    0.053000
   -0.112000   -0.072000    0.060000
   -0.053000   -0.034000    0.077000
   -0.069000   -0.085000    0.110000
    0.003000    0.029000    0.060000
    0.023000    0.035000    0.075000
    0.019000    0.049000    0.016000
    0.019000    0.049000   -0.016000
    0.003000    0.029000   -0.060000
    0.023000    0.035000   -0.075000
   -0.053000   -0.034000   -0.077000
   -0.069000   -0.085000   -0.110000
   -0.079000   -0.028000   -0.053000
   -0.112000   -0.072000   -0.060000
   -0.057000    0.037000   -0.012000
   -0.085000    0.049000    0.017000
   -0.004000    0.045000    0.001000
   -0.002000    0.024000    0.031000
    0.025000    0.017000    0.029000
    0.067000    0.048000    0.027000
   -0.014000   -0.044000    0.035000
    0.032000    0.200000   -0.011000
    0.226000    0.030000    0.054000
    0.059000    0.008000    0.017000
   -0.184000    0.050000    0.032000
    0.162000   -0.115000   -0.196000
    0.226000    0.078000    0.201000
   -0.012000   -0.020000    0.023000
   -0.120000   -0.031000   -0.059000
   -0.004000   -0.125000    0.109000
    0.054000    0.062000    0.018000
    0.008000    0.032000   -0.040000
    0.011000    0.012000   -0.061000
    0.006000    0.010000   -0.020000
    0.036000    0.031000    0.000000
    0.006000    0.010000    0.020000
    0.008000    0.032000    0.040000
    0.011000    0.012000    0.061000
   -0.012000    0.017000   -0.037000
   -0.012000    0.017000    0.037000
   -0.013000   -0.088000   -0.000000
   -0.006000   -0.091000    0.000000
vibration   17
    0.000000   -0.000000   -0.027000
    0.075000    0.037000    0.001000
    0.023000   -0.029000   -0.002000
    0.066000    0.129000    0.069000
    0.170000    0.045000   -0.066000
    0.049000    0.015000   -0.021000
   -0.069000   -0.027000    0.123000
   -0.027000    0.079000   -0.208000
    0.257000   -0.001000   -0.007000
    0.029000   -0.013000    0.002000
   -0.084000    0.004000    0.012000
    0.060000   -0.123000   -0.008000
    0.097000    0.061000    0.002000
    0.043000    0.006000    0.004000
    0.030000   -0.015000    0.004000
   -0.007000   -0.014000   -0.023000
   -0.049000   -0.003000   -0.013000
   -0.069000    0.006000   -0.036000
   -0.063000   -0.016000    0.023000
   -0.088000   -0.023000    0.030000
   -0.043000   -0.007000    0.043000
   -0.048000   -0.005000    0.067000
   -0.004000    0.012000    0.031000
    0.025000    0.039000    0.059000
    0.003000   -0.001000   -0.006000
   -0.003000    0.001000   -0.006000
    0.004000   -0.012000    0.031000
   -0.025000   -0.039000    0.059000
    0.043000    0.007000    0.043000
    0.048000    0.005000    0.067000
    0.063000    0.016000    0.023000
    0.088000    0.023000    0.030000
    0.049000    0.003000   -0.013000
    0.069000   -0.006000   -0.036000
    0.007000    0.014000   -0.023000
   -0.030000    0.015000    0.004000
   -0.043000   -0.006000    0.004000
   -0.029000    0.013000    0.002000
   -0.097000   -0.061000    0.002000
   -0.060000    0.123000   -0.008000
    0.084000   -0.004000    0.012000
   -0.049000   -0.015000   -0.021000
   -0.257000    0.001000   -0.007000
    0.027000   -0.079000   -0.208000
    0.069000    0.027000    0.123000
   -0.075000   -0.037000    0.001000
   -0.170000   -0.045000   -0.066000
   -0.066000   -0.129000    0.069000
   -0.023000    0.029000   -0.002000
    0.039000   -0.003000    0.014000
    0.031000   -0.096000   -0.068000
    0.001000   -0.042000   -0.039000
    0.000000    0.000000   -0.012000
   -0.001000    0.042000   -0.039000
   -0.039000    0.003000    0.014000
   -0.031000    0.096000   -0.068000
    0.048000    0.019000    0.041000
   -0.048000   -0.019000    0.041000
    0.000000    0.000000   -0.034000
    0.000000   -0.000000    0.602000
vibration   18
    0.023000   -0.029000   -0.000000
   -0.021000    0.010000    0.036000
   -0.202000   -0.128000    0.025000
    0.000000    0.132000    0.244000
    0.126000    0.039000   -0.114000
   -0.024000    0.008000   -0.032000
   -0.140000   -0.045000    0.091000
   -0.097000    0.087000   -0.194000
    0.154000   -0.007000   -0.020000
    0.026000   -0.026000   -0.008000
   -0.213000    0.018000   -0.010000
    0.108000   -0.270000    0.013000
    0.196000    0.148000   -0.026000
   -0.005000   -0.003000   -0.010000
   -0.004000    0.016000   -0.009000
    0.002000    0.015000    0.002000
   -0.021000    0.012000    0.008000
   -0.034000    0.018000   -0.006000
   -0.031000   -0.014000    0.030000
   -0.049000   -0.032000    0.034000
   -0.016000   -0.012000    0.044000
   -0.023000   -0.030000    0.061000
    0.011000    0.015000    0.036000
    0.020000    0.022000    0.042000
    0.017000    0.018000    0.011000
    0.017000    0.018000   -0.011000
    0.011000    0.015000   -0.036000
    0.020000    0.022000   -0.042000
   -0.016000   -0.012000   -0.044000
   -0.023000   -0.030000   -0.061000
   -0.031000   -0.014000   -0.030000
   -0.049000   -0.032000   -0.034000
   -0.021000    0.012000   -0.008000
   -0.034000    0.018000    0.006000
    0.002000    0.015000   -0.002000
   -0.004000    0.016000    0.009000
   -0.005000   -0.003000    0.010000
    0.026000   -0.026000    0.008000
    0.196000    0.148000    0.026000
    0.108000   -0.270000   -0.013000
   -0.213000    0.018000    0.010000
   -0.024000    0.008000    0.032000
    0.154000   -0.007000    0.020000
   -0.097000    0.087000    0.194000
   -0.140000   -0.045000   -0.091000
   -0.021000    0.010000   -0.036000
    0.126000    0.039000    0.114000
    0.000000    0.132000   -0.244000
   -0.202000   -0.128000   -0.025000
   -0.010000   -0.004000   -0.030000
   -0.013000   -0.016000   -0.042000
    0.005000    0.004000   -0.008000
    0.031000    0.009000    0.000000
    0.005000    0.004000    0.008000
   -0.010000   -0.004000    0.030000
   -0.013000   -0.016000    0.042000
   -0.001000    0.039000    0.015000
   -0.001000    0.039000   -0.015000
    0.021000   -0.030000    0.000000
    0.024000   -0.031000   -0.000000
vibration   19
   -0.040000   -0.064000    0.000000
   -0.070000   -0.013000    0.003000
   -0.189000   -0.074000   -0.003000
   -0.038000   -0.002000    0.130000
   -0.037000    0.007000   -0.069000
   -0.022000    0.016000   -0.048000
    0.056000    0.035000   -0.160000
    0.027000   -0.031000    0.067000
   -0.159000    0.050000   -0.057000
    0.068000    0.035000   -0.043000
   -0.050000    0.073000   -0.086000
    0.132000   -0.097000    0.031000
    0.192000    0.153000   -0.068000
   -0.013000    0.014000   -0.046000
   -0.016000    0.049000   -0.049000
    0.018000    0.028000    0.002000
    0.089000   -0.008000   -0.021000
    0.131000   -0.028000    0.024000
    0.113000   -0.015000   -0.089000
    0.154000   -0.037000   -0.101000
    0.073000    0.007000   -0.126000
    0.087000    0.013000   -0.178000
   -0.000000    0.003000   -0.100000
   -0.031000   -0.006000   -0.122000
   -0.021000   -0.010000   -0.023000
   -0.021000   -0.010000    0.023000
   -0.000000    0.003000    0.100000
   -0.031000   -0.006000    0.122000
    0.073000    0.007000    0.126000
    0.087000    0.013000    0.178000
    0.113000   -0.015000    0.089000
    0.154000   -0.037000    0.101000
    0.089000   -0.008000    0.021000
    0.131000   -0.028000   -0.024000
    0.018000    0.028000   -0.002000
   -0.016000    0.049000    0.049000
   -0.013000    0.014000    0.046000
    0.068000    0.035000    0.043000
    0.192000    0.153000    0.068000
    0.132000   -0.097000   -0.031000
   -0.050000    0.073000    0.086000
   -0.022000    0.016000    0.048000
   -0.159000    0.050000    0.057000
    0.027000   -0.031000   -0.067000
    0.056000    0.035000    0.160000
   -0.070000   -0.013000   -0.003000
   -0.037000    0.007000    0.069000
   -0.038000   -0.002000   -0.130000
   -0.189000   -0.074000    0.003000
   -0.027000    0.025000   -0.070000
   -0.034000    0.014000   -0.086000
    0.008000    0.093000    0.016000
   -0.065000   -0.059000   -0.000000
    0.008000    0.093000   -0.016000
   -0.027000    0.025000    0.070000
   -0.034000    0.014000    0.086000
   -0.013000    0.013000   -0.091000
   -0.013000    0.013000    0.091000
   -0.092000   -0.115000   -0.000000
   -0.132000   -0.102000    0.000000
vibration   20
    0.000000    0.000000    0.004000
    0.006000   -0.003000   -0.024000
    0.168000    0.125000   -0.015000
   -0.011000   -0.119000   -0.210000
   -0.130000   -0.030000    0.113000
    0.023000    0.004000    0.023000
    0.114000    0.047000   -0.070000
    0.079000   -0.065000    0.135000
   -0.104000    0.020000    0.014000
   -0.038000    0.023000    0.011000
    0.096000   -0.002000    0.015000
   -0.088000    0.164000   -0.013000
   -0.141000   -0.078000    0.029000
   -0.002000    0.010000    0.014000
   -0.001000   -0.005000   -0.004000
   -0.001000    0.014000   -0.008000
   -0.006000    0.009000   -0.009000
   -0.008000    0.009000   -0.011000
   -0.008000   -0.010000   -0.006000
   -0.013000   -0.025000   -0.005000
   -0.006000   -0.007000   -0.002000
   -0.008000   -0.016000   -0.001000
   -0.002000    0.009000   -0.003000
   -0.000000    0.014000   -0.002000
   -0.001000    0.010000   -0.005000
    0.001000   -0.010000   -0.005000
    0.002000   -0.009000   -0.003000
    0.000000   -0.014000   -0.002000
    0.006000    0.007000   -0.002000
    0.008000    0.016000   -0.001000
    0.008000    0.010000   -0.006000
    0.013000    0.025000   -0.005000
    0.006000   -0.009000   -0.009000
    0.008000   -0.009000   -0.011000
    0.001000   -0.014000   -0.008000
    0.001000    0.005000   -0.004000
    0.002000   -0.010000    0.014000
    0.038000   -0.023000    0.011000
    0.141000    0.078000    0.029000
    0.088000   -0.164000   -0.013000
   -0.096000    0.002000    0.015000
   -0.023000   -0.004000    0.023000
    0.104000   -0.020000    0.014000
   -0.079000    0.065000    0.135000
   -0.114000   -0.047000   -0.070000
   -0.006000    0.003000   -0.024000
    0.130000    0.030000    0.113000
    0.011000    0.119000   -0.210000
   -0.168000   -0.125000   -0.015000
    0.002000    0.023000    0.037000
   -0.005000   -0.055000   -0.032000
   -0.005000    0.011000   -0.003000
    0.000000    0.000000   -0.009000
    0.005000   -0.011000   -0.003000
   -0.002000   -0.023000    0.037000
    0.005000    0.055000   -0.032000
    0.004000   -0.032000   -0.036000
   -0.004000    0.032000   -0.036000
    0.000000    0.000000   -0.007000
    0.000000    0.000000    0.664000
vibration   21
    0.000000    0.000000    0.032000
   -0.048000   -0.019000    0.023000
   -0.134000   -0.043000    0.019000
   -0.016000   -0.048000    0.107000
   -0.059000   -0.005000   -0.011000
    0.062000    0.026000   -0.048000
    0.160000    0.065000   -0.163000
    0.120000   -0.066000    0.044000
   -0.058000    0.084000   -0.056000
    0.075000    0.040000   -0.020000
   -0.084000    0.083000   -0.061000
    0.142000   -0.123000    0.034000
    0.209000    0.180000   -0.031000
    0.018000    0.025000   -0.023000
   -0.018000    0.004000   -0.025000
    0.012000   -0.084000    0.020000
    0.022000   -0.054000    0.017000
    0.022000   -0.076000    0.021000
    0.042000    0.064000    0.014000
    0.054000    0.146000    0.014000
    0.037000    0.052000    0.012000
    0.047000    0.115000    0.006000
    0.012000   -0.060000    0.011000
    0.001000   -0.104000    0.005000
    0.007000   -0.072000    0.020000
   -0.007000    0.072000    0.020000
   -0.012000    0.060000    0.011000
   -0.001000    0.104000    0.005000
   -0.037000   -0.052000    0.012000
   -0.047000   -0.115000    0.006000
   -0.042000   -0.064000    0.014000
   -0.054000   -0.146000    0.014000
   -0.022000    0.054000    0.017000
   -0.022000    0.076000    0.021000
   -0.012000    0.084000    0.020000
    0.018000   -0.004000   -0.025000
   -0.018000   -0.025000   -0.023000
   -0.075000   -0.040000   -0.020000
   -0.209000   -0.180000   -0.031000
   -0.142000    0.123000    0.034000
    0.084000   -0.083000   -0.061000
   -0.062000   -0.026000   -0.048000
    0.058000   -0.084000   -0.056000
   -0.120000    0.066000    0.044000
   -0.160000   -0.065000   -0.163000
    0.048000    0.019000    0.023000
    0.059000    0.005000   -0.011000
    0.016000    0.048000    0.107000
    0.134000    0.043000    0.019000
    0.002000    0.045000   -0.038000
    0.000000   -0.028000   -0.105000
    0.013000   -0.040000    0.009000
    0.000000    0.000000    0.023000
   -0.013000    0.040000    0.009000
   -0.002000   -0.045000   -0.038000
   -0.000000    0.028000   -0.105000
   -0.063000   -0.008000   -0.028000
    0.063000    0.008000   -0.028000
    0.000000   -0.000000   -0.039000
   -0.000000   -0.000000    0.465000
vibration   22
    0.147000    0.100000   -0.000000
   -0.095000   -0.020000    0.009000
   -0.048000    0.040000    0.011000
   -0.088000   -0.104000   -0.055000
   -0.183000   -0.027000    0.070000
   -0.081000    0.002000    0.025000
   -0.014000    0.020000   -0.066000
   -0.038000   -0.029000    0.142000
   -0.212000    0.011000    0.016000
   -0.099000    0.010000    0.009000
   -0.089000    0.006000    0.014000
   -0.114000    0.032000   -0.017000
   -0.125000   -0.006000    0.029000
   -0.067000    0.005000    0.011000
   -0.033000    0.031000   -0.021000
    0.021000   -0.055000    0.006000
    0.008000   -0.051000    0.011000
   -0.008000   -0.061000   -0.003000
    0.015000    0.047000    0.045000
   -0.004000    0.117000    0.053000
    0.042000    0.052000    0.069000
    0.045000    0.125000    0.095000
    0.054000   -0.049000    0.059000
    0.059000   -0.060000    0.060000
    0.055000   -0.073000    0.022000
    0.055000   -0.073000   -0.022000
    0.054000   -0.049000   -0.059000
    0.059000   -0.060000   -0.060000
    0.042000    0.052000   -0.069000
    0.045000    0.125000   -0.095000
    0.015000    0.047000   -0.045000
   -0.004000    0.117000   -0.053000
    0.008000   -0.051000   -0.011000
   -0.008000   -0.061000    0.003000
    0.021000   -0.055000   -0.006000
   -0.033000    0.031000    0.021000
   -0.067000    0.005000   -0.011000
   -0.099000    0.010000   -0.009000
   -0.125000   -0.006000   -0.029000
   -0.114000    0.032000    0.017000
   -0.089000    0.006000   -0.014000
   -0.081000    0.002000   -0.025000
   -0.212000    0.011000   -0.016000
   -0.038000   -0.029000   -0.142000
   -0.014000    0.020000    0.066000
   -0.095000   -0.020000   -0.009000
   -0.183000   -0.027000   -0.070000
   -0.088000   -0.104000    0.055000
   -0.048000    0.040000   -0.011000
   -0.053000    0.025000    0.013000
   -0.071000   -0.071000   -0.073000
    0.021000    0.041000    0.004000
    0.097000   -0.036000    0.000000
    0.021000    0.041000   -0.004000
   -0.053000    0.025000   -0.013000
   -0.071000   -0.071000    0.073000
   -0.035000    0.018000   -0.037000
   -0.035000    0.018000    0.037000
   -0.087000   -0.318000    0.000000
   -0.373000   -0.225000   -0.000000
vibration   23
   -0.030000    0.068000    0.000000
    0.083000    0.021000   -0.030000
   -0.013000   -0.093000   -0.035000
    0.082000    0.142000    0.095000
    0.212000    0.042000   -0.149000
    0.084000    0.005000   -0.046000
    0.028000   -0.007000    0.033000
    0.046000    0.024000   -0.156000
    0.204000    0.003000   -0.038000
    0.117000    0.013000   -0.030000
    0.243000   -0.003000   -0.047000
    0.098000    0.122000    0.016000
    0.068000   -0.056000   -0.057000
    0.064000    0.003000   -0.031000
    0.018000    0.003000   -0.006000
   -0.032000   -0.072000   -0.012000
   -0.062000   -0.085000   -0.006000
   -0.073000   -0.106000   -0.018000
   -0.055000    0.022000    0.003000
   -0.053000    0.075000    0.004000
   -0.045000    0.076000    0.006000
   -0.034000    0.179000    0.015000
   -0.041000   -0.024000   -0.001000
   -0.031000   -0.011000    0.008000
   -0.045000   -0.083000   -0.008000
   -0.045000   -0.083000    0.008000
   -0.041000   -0.024000    0.001000
   -0.031000   -0.011000   -0.008000
   -0.045000    0.076000   -0.006000
   -0.034000    0.179000   -0.015000
   -0.055000    0.022000   -0.003000
   -0.053000    0.075000   -0.004000
   -0.062000   -0.085000    0.006000
   -0.073000   -0.106000    0.018000
   -0.032000   -0.072000    0.012000
    0.018000    0.003000    0.006000
    0.064000    0.003000    0.031000
    0.117000    0.013000    0.030000
    0.068000   -0.056000    0.057000
    0.098000    0.122000   -0.016000
    0.243000   -0.003000    0.047000
    0.084000    0.005000    0.046000
    0.204000    0.003000    0.038000
    0.046000    0.024000    0.156000
    0.028000   -0.007000   -0.033000
    0.083000    0.021000    0.030000
    0.212000    0.042000    0.149000
    0.082000    0.142000   -0.095000
   -0.013000   -0.093000    0.035000
    0.036000   -0.003000   -0.034000
    0.030000   -0.043000   -0.071000
   -0.013000    0.004000   -0.012000
   -0.057000   -0.069000    0.000000
   -0.013000    0.004000    0.012000
    0.036000   -0.003000    0.034000
    0.030000   -0.043000    0.071000
    0.026000    0.030000    0.025000
    0.026000    0.030000   -0.025000
   -0.146000   -0.098000   -0.000000
   -0.292000   -0.051000   -0.000000
vibration   24
   -0.000000    0.000000   -0.005000
    0.012000    0.013000   -0.007000
    0.038000    0.034000   -0.006000
    0.004000    0.010000   -0.037000
    0.005000    0.006000    0.018000
   -0.020000    0.006000   -0.011000
    0.140000    0.048000   -0.228000
    0.082000   -0.097000    0.222000
   -0.291000    0.068000   -0.029000
   -0.017000    0.012000   -0.002000
   -0.302000    0.073000   -0.029000
    0.069000   -0.261000    0.004000
    0.168000    0.225000    0.018000
   -0.005000   -0.001000   -0.000000
    0.011000   -0.016000    0.012000
   -0.001000    0.018000   -0.008000
   -0.008000    0.022000   -0.006000
   -0.010000    0.035000   -0.010000
   -0.016000   -0.015000   -0.001000
   -0.022000   -0.036000   -0.000000
   -0.014000   -0.017000    0.001000
   -0.017000   -0.038000    0.005000
   -0.001000    0.019000   -0.000000
    0.006000    0.037000    0.005000
    0.000000    0.020000   -0.007000
   -0.000000   -0.020000   -0.007000
    0.001000   -0.019000   -0.000000
   -0.006000   -0.037000    0.005000
    0.014000    0.017000    0.001000
    0.017000    0.038000    0.005000
    0.016000    0.015000   -0.001000
    0.022000    0.036000   -0.000000
    0.008000   -0.022000   -0.006000
    0.010000   -0.035000   -0.010000
    0.001000   -0.018000   -0.008000
   -0.011000    0.016000    0.012000
    0.005000    0.001000   -0.000000
    0.017000   -0.012000   -0.002000
   -0.168000   -0.225000    0.018000
   -0.069000    0.261000    0.004000
    0.302000   -0.073000   -0.029000
    0.020000   -0.006000   -0.011000
    0.291000   -0.068000   -0.029000
   -0.082000    0.097000    0.222000
   -0.140000   -0.048000   -0.228000
   -0.012000   -0.013000   -0.007000
   -0.005000   -0.006000    0.018000
   -0.004000   -0.010000   -0.037000
   -0.038000   -0.034000   -0.006000
    0.007000   -0.026000    0.007000
    0.018000   -0.007000    0.023000
   -0.002000   -0.012000   -0.007000
    0.000000    0.000000   -0.008000
    0.002000    0.012000   -0.007000
   -0.007000    0.026000    0.007000
   -0.018000    0.007000    0.023000
    0.035000   -0.004000    0.022000
   -0.035000    0.004000    0.022000
   -0.000000   -0.000000    0.034000
   -0.000000   -0.000000   -0.052000
vibration   25
   -0.009000    0.025000    0.000000
    0.016000    0.015000   -0.002000
    0.037000    0.042000   -0.000000
    0.011000    0.004000   -0.030000
    0.004000    0.006000    0.028000
    0.005000    0.011000   -0.021000
    0.170000    0.059000   -0.239000
    0.109000   -0.105000    0.201000
   -0.257000    0.082000   -0.039000
    0.002000    0.017000   -0.004000
   -0.284000    0.080000   -0.035000
    0.091000   -0.258000    0.008000
    0.192000    0.234000    0.014000
    0.005000    0.004000   -0.003000
    0.007000   -0.029000    0.013000
   -0.004000   -0.020000   -0.004000
   -0.007000   -0.003000   -0.002000
   -0.009000   -0.001000   -0.005000
   -0.007000    0.015000    0.001000
   -0.006000    0.037000    0.001000
   -0.007000   -0.001000    0.002000
   -0.008000    0.001000    0.004000
   -0.004000   -0.013000    0.001000
   -0.003000   -0.017000    0.003000
   -0.002000   -0.001000   -0.002000
   -0.002000   -0.001000    0.002000
   -0.004000   -0.013000   -0.001000
   -0.003000   -0.017000   -0.003000
   -0.007000   -0.001000   -0.002000
   -0.008000    0.001000   -0.004000
   -0.007000    0.015000   -0.001000
   -0.006000    0.037000   -0.001000
   -0.007000   -0.003000    0.002000
   -0.009000   -0.001000    0.005000
   -0.004000   -0.020000    0.004000
    0.007000   -0.029000   -0.013000
    0.005000    0.004000    0.003000
    0.002000    0.017000    0.004000
    0.192000    0.234000   -0.014000
    0.091000   -0.258000   -0.008000
   -0.284000    0.080000    0.035000
    0.005000    0.011000    0.021000
   -0.257000    0.082000    0.039000
    0.109000   -0.105000   -0.201000
    0.170000    0.059000    0.239000
    0.016000    0.015000    0.002000
    0.004000    0.006000   -0.028000
    0.011000    0.004000    0.030000
    0.037000    0.042000    0.000000
    0.013000   -0.021000    0.003000
    0.023000   -0.021000    0.004000
   -0.004000   -0.045000   -0.006000
    0.002000    0.034000    0.000000
   -0.004000   -0.045000    0.006000
    0.013000   -0.021000   -0.003000
    0.023000   -0.021000   -0.004000
    0.012000   -0.013000    0.033000
    0.012000   -0.013000   -0.033000
   -0.021000    0.010000   -0.000000
   -0.037000    0.015000    0.000000
vibration   26
   -0.000000    0.000000   -0.005000
    0.000000    0.005000    0.013000
    0.220000    0.266000    0.026000
   -0.018000   -0.191000   -0.265000
   -0.203000   -0.058000    0.282000
   -0.025000   -0.008000    0.014000
   -0.125000   -0.045000    0.133000
   -0.086000    0.073000   -0.103000
    0.116000   -0.053000    0.024000
    0.020000    0.003000   -0.001000
   -0.116000    0.033000   -0.018000
    0.066000   -0.131000    0.017000
    0.116000    0.107000   -0.003000
    0.000000   -0.005000   -0.002000
    0.004000   -0.001000   -0.007000
    0.004000   -0.009000    0.006000
    0.006000   -0.012000    0.006000
    0.007000   -0.017000    0.008000
    0.009000    0.006000    0.007000
    0.010000    0.015000    0.007000
    0.009000    0.007000    0.006000
    0.011000    0.017000    0.005000
    0.005000   -0.009000    0.006000
    0.003000   -0.016000    0.005000
    0.003000   -0.009000    0.007000
   -0.003000    0.009000    0.007000
   -0.005000    0.009000    0.006000
   -0.003000    0.016000    0.005000
   -0.009000   -0.007000    0.006000
   -0.011000   -0.017000    0.005000
   -0.009000   -0.006000    0.007000
   -0.010000   -0.015000    0.007000
   -0.006000    0.012000    0.006000
   -0.007000    0.017000    0.008000
   -0.004000    0.009000    0.006000
   -0.004000    0.001000   -0.007000
   -0.000000    0.005000   -0.002000
   -0.020000   -0.003000   -0.001000
   -0.116000   -0.107000   -0.003000
   -0.066000    0.131000    0.017000
    0.116000   -0.033000   -0.018000
    0.025000    0.008000    0.014000
   -0.116000    0.053000    0.024000
    0.086000   -0.073000   -0.103000
    0.125000    0.045000    0.133000
   -0.000000   -0.005000    0.013000
    0.203000    0.058000    0.282000
    0.018000    0.191000   -0.265000
   -0.220000   -0.266000    0.026000
   -0.002000   -0.018000   -0.024000
   -0.006000   -0.014000   -0.018000
    0.005000    0.003000    0.001000
    0.000000    0.000000    0.008000
   -0.005000   -0.003000    0.001000
    0.002000    0.018000   -0.024000
    0.006000    0.014000   -0.018000
    0.006000    0.009000    0.004000
   -0.006000   -0.009000    0.004000
   -0.000000   -0.000000   -0.049000
   -0.000000    0.000000   -0.093000
vibration   27
   -0.000000   -0.020000   -0.000000
    0.057000    0.029000   -0.023000
    0.281000    0.226000   -0.011000
    0.014000   -0.072000   -0.287000
   -0.064000   -0.027000    0.189000
   -0.064000   -0.022000    0.039000
   -0.092000   -0.042000    0.059000
   -0.077000    0.036000    0.061000
   -0.073000   -0.065000    0.038000
   -0.012000   -0.019000    0.003000
   -0.186000    0.012000    0.003000
    0.041000   -0.192000   -0.000000
    0.101000    0.102000    0.004000
   -0.002000   -0.018000    0.004000
    0.033000    0.035000    0.000000
   -0.006000    0.030000    0.009000
   -0.028000   -0.027000    0.011000
   -0.032000   -0.030000    0.005000
   -0.035000   -0.057000    0.019000
   -0.045000   -0.117000    0.019000
   -0.025000    0.042000    0.019000
   -0.020000    0.090000    0.021000
   -0.017000    0.045000    0.014000
   -0.008000    0.080000    0.019000
   -0.025000   -0.043000    0.006000
   -0.025000   -0.043000   -0.006000
   -0.017000    0.045000   -0.014000
   -0.008000    0.080000   -0.019000
   -0.025000    0.042000   -0.019000
   -0.020000    0.090000   -0.021000
   -0.035000   -0.057000   -0.019000
   -0.045000   -0.117000   -0.019000
   -0.028000   -0.027000   -0.011000
   -0.032000   -0.030000   -0.005000
   -0.006000    0.030000   -0.009000
    0.033000    0.035000   -0.000000
   -0.002000   -0.018000   -0.004000
   -0.012000   -0.019000   -0.003000
    0.101000    0.102000   -0.004000
    0.041000   -0.192000    0.000000
   -0.186000    0.012000   -0.003000
   -0.064000   -0.022000   -0.039000
   -0.073000   -0.065000   -0.038000
   -0.077000    0.036000   -0.061000
   -0.092000   -0.042000   -0.059000
    0.057000    0.029000    0.023000
   -0.064000   -0.027000   -0.189000
    0.014000   -0.072000    0.287000
    0.281000    0.226000    0.011000
    0.001000   -0.037000   -0.000000
   -0.006000   -0.010000    0.024000
    0.003000    0.129000    0.020000
   -0.050000   -0.166000    0.000000
    0.003000    0.129000   -0.020000
    0.001000   -0.037000    0.000000
   -0.006000   -0.010000   -0.024000
    0.108000    0.030000   -0.022000
    0.108000    0.030000    0.022000
    0.026000    0.003000   -0.000000
    0.045000   -0.004000   -0.000000
vibration   28
    0.003000   -0.006000   -0.000000
    0.022000    0.005000   -0.020000
   -0.163000   -0.243000   -0.030000
    0.026000    0.215000    0.224000
    0.232000    0.060000   -0.272000
    0.000000   -0.005000    0.012000
    0.124000    0.039000   -0.139000
    0.079000   -0.087000    0.190000
   -0.202000    0.028000   -0.001000
   -0.053000   -0.024000    0.009000
    0.017000   -0.048000    0.042000
   -0.088000    0.049000   -0.035000
   -0.122000   -0.094000    0.019000
   -0.005000   -0.005000    0.011000
    0.010000    0.011000    0.011000
    0.001000    0.013000    0.005000
   -0.004000   -0.003000    0.006000
   -0.005000   -0.003000    0.005000
   -0.006000   -0.018000    0.009000
   -0.010000   -0.038000    0.009000
   -0.004000    0.009000    0.008000
   -0.003000    0.018000    0.008000
   -0.002000    0.015000    0.007000
   -0.000000    0.025000    0.008000
   -0.005000   -0.009000    0.003000
   -0.005000   -0.009000   -0.003000
   -0.002000    0.015000   -0.007000
   -0.000000    0.025000   -0.008000
   -0.004000    0.009000   -0.008000
   -0.003000    0.018000   -0.008000
   -0.006000   -0.018000   -0.009000
   -0.010000   -0.038000   -0.009000
   -0.004000   -0.003000   -0.006000
   -0.005000   -0.003000   -0.005000
    0.001000    0.013000   -0.005000
    0.010000    0.011000   -0.011000
   -0.005000   -0.005000   -0.011000
   -0.053000   -0.024000   -0.009000
   -0.122000   -0.094000   -0.019000
   -0.088000    0.049000    0.035000
    0.017000   -0.048000   -0.042000
    0.000000   -0.005000   -0.012000
   -0.202000    0.028000    0.001000
    0.079000   -0.087000   -0.190000
    0.124000    0.039000    0.139000
    0.022000    0.005000    0.020000
    0.232000    0.060000    0.272000
    0.026000    0.215000   -0.224000
   -0.163000   -0.243000    0.030000
    0.002000    0.008000    0.035000
   -0.001000    0.016000    0.043000
    0.001000    0.038000    0.012000
   -0.011000   -0.047000    0.000000
    0.001000    0.038000   -0.012000
    0.002000    0.008000   -0.035000
   -0.001000    0.016000   -0.043000
    0.026000   -0.005000   -0.013000
    0.026000   -0.005000    0.013000
    0.023000    0.012000   -0.000000
    0.044000    0.006000   -0.000000
vibration   29
    0.000000    0.000000    0.045000
   -0.066000   -0.031000    0.018000
   -0.050000    0.062000    0.019000
   -0.036000   -0.167000   -0.025000
   -0.187000   -0.041000    0.103000
    0.034000    0.027000   -0.077000
   -0.048000   -0.009000    0.010000
   -0.022000    0.049000   -0.248000
    0.205000    0.063000   -0.066000
    0.102000    0.074000   -0.026000
    0.168000    0.094000   -0.110000
    0.117000    0.130000    0.079000
    0.120000    0.086000   -0.042000
    0.005000    0.014000   -0.029000
   -0.032000   -0.031000    0.011000
   -0.009000    0.054000   -0.012000
   -0.007000    0.103000   -0.014000
   -0.003000    0.151000   -0.016000
   -0.023000   -0.031000   -0.025000
   -0.021000   -0.092000   -0.028000
   -0.031000   -0.065000   -0.030000
   -0.042000   -0.150000   -0.030000
   -0.010000    0.065000   -0.027000
   -0.006000    0.119000   -0.028000
   -0.007000    0.068000   -0.021000
    0.007000   -0.068000   -0.021000
    0.010000   -0.065000   -0.027000
    0.006000   -0.119000   -0.028000
    0.031000    0.065000   -0.030000
    0.042000    0.150000   -0.030000
    0.023000    0.031000   -0.025000
    0.021000    0.092000   -0.028000
    0.007000   -0.103000   -0.014000
    0.003000   -0.151000   -0.016000
    0.009000   -0.054000   -0.012000
    0.032000    0.031000    0.011000
   -0.005000   -0.014000   -0.029000
   -0.102000   -0.074000   -0.026000
   -0.120000   -0.086000   -0.042000
   -0.117000   -0.130000    0.079000
   -0.168000   -0.094000   -0.110000
   -0.034000   -0.027000   -0.077000
   -0.205000   -0.063000   -0.066000
    0.022000   -0.049000   -0.248000
    0.048000    0.009000    0.010000
    0.066000    0.031000    0.018000
    0.187000    0.041000    0.103000
    0.036000    0.167000   -0.025000
    0.050000   -0.062000    0.019000
   -0.003000   -0.007000   -0.033000
    0.040000    0.022000   -0.019000
   -0.017000   -0.072000   -0.001000
    0.000000    0.000000   -0.022000
    0.017000    0.072000   -0.001000
    0.003000    0.007000   -0.033000
   -0.040000   -0.022000   -0.019000
   -0.058000   -0.019000    0.034000
    0.058000    0.019000    0.034000
    0.000000    0.000000    0.237000
    0.000000    0.000000    0.116000
vibration   30
   -0.000000   -0.000000    0.020000
   -0.001000   -0.003000   -0.046000
    0.060000    0.013000   -0.043000
   -0.012000   -0.022000   -0.107000
   -0.033000   -0.005000   -0.026000
   -0.079000   -0.004000    0.007000
   -0.128000   -0.042000    0.034000
   -0.105000    0.074000    0.013000
   -0.076000   -0.043000    0.008000
    0.028000   -0.015000   -0.021000
    0.046000   -0.021000   -0.014000
    0.044000   -0.025000    0.021000
    0.053000   -0.019000   -0.065000
   -0.011000   -0.004000   -0.019000
    0.022000    0.102000   -0.039000
    0.000000   -0.053000   -0.043000
   -0.058000   -0.139000   -0.034000
   -0.088000   -0.197000   -0.061000
   -0.056000    0.026000    0.003000
   -0.074000    0.086000    0.010000
   -0.028000    0.107000    0.022000
   -0.016000    0.247000    0.048000
   -0.010000   -0.073000    0.006000
    0.012000   -0.125000    0.035000
   -0.004000   -0.092000   -0.031000
    0.004000    0.092000   -0.031000
    0.010000    0.073000    0.006000
   -0.012000    0.125000    0.035000
    0.028000   -0.107000    0.022000
    0.016000   -0.247000    0.048000
    0.056000   -0.026000    0.003000
    0.074000   -0.086000    0.010000
    0.058000    0.139000   -0.034000
    0.088000    0.197000   -0.061000
   -0.000000    0.053000   -0.043000
   -0.022000   -0.102000   -0.039000
    0.011000    0.004000   -0.019000
   -0.028000    0.015000   -0.021000
   -0.053000    0.019000   -0.065000
   -0.044000    0.025000    0.021000
   -0.046000    0.021000   -0.014000
    0.079000    0.004000    0.007000
    0.076000    0.043000    0.008000
    0.105000   -0.074000    0.013000
    0.128000    0.042000    0.034000
    0.001000    0.003000   -0.046000
    0.033000    0.005000   -0.026000
    0.012000    0.022000   -0.107000
   -0.060000   -0.013000   -0.043000
   -0.019000    0.010000   -0.015000
   -0.014000    0.086000    0.033000
    0.024000    0.149000   -0.017000
   -0.000000   -0.000000   -0.034000
   -0.024000   -0.149000   -0.017000
    0.019000   -0.010000   -0.015000
    0.014000   -0.086000    0.033000
    0.140000    0.104000   -0.067000
   -0.140000   -0.104000   -0.067000
   -0.000000    0.000000    0.438000
    0.000000    0.000000    0.257000
vibration   31
   -0.000000   -0.000000    0.050000
    0.135000    0.056000   -0.053000
    0.250000    0.065000   -0.047000
    0.071000    0.175000   -0.153000
    0.232000    0.034000   -0.034000
    0.040000   -0.046000    0.056000
    0.076000    0.001000    0.069000
    0.065000   -0.055000    0.131000
   -0.012000   -0.116000    0.054000
    0.083000   -0.076000   -0.001000
    0.001000   -0.080000    0.048000
    0.128000   -0.196000    0.025000
    0.165000   -0.030000   -0.071000
    0.029000   -0.016000   -0.006000
   -0.053000    0.026000    0.022000
   -0.061000    0.030000    0.017000
   -0.041000   -0.013000    0.005000
   -0.024000   -0.045000    0.026000
   -0.027000    0.013000   -0.051000
    0.014000    0.007000   -0.063000
   -0.051000    0.025000   -0.079000
   -0.045000    0.033000   -0.100000
   -0.083000   -0.005000   -0.060000
   -0.126000   -0.040000   -0.098000
   -0.076000    0.016000   -0.004000
    0.076000   -0.016000   -0.004000
    0.083000    0.005000   -0.060000
    0.126000    0.040000   -0.098000
    0.051000   -0.025000   -0.079000
    0.045000   -0.033000   -0.100000
    0.027000   -0.013000   -0.051000
   -0.014000   -0.007000   -0.063000
    0.041000    0.013000    0.005000
    0.024000    0.045000    0.026000
    0.061000   -0.030000    0.017000
    0.053000   -0.026000    0.022000
   -0.029000    0.016000   -0.006000
   -0.083000    0.076000   -0.001000
   -0.165000    0.030000   -0.071000
   -0.128000    0.196000    0.025000
   -0.001000    0.080000    0.048000
   -0.040000    0.046000    0.056000
    0.012000    0.116000    0.054000
   -0.065000    0.055000    0.131000
   -0.076000   -0.001000    0.069000
   -0.135000   -0.056000   -0.053000
   -0.232000   -0.034000   -0.034000
   -0.071000   -0.175000   -0.153000
   -0.250000   -0.065000   -0.047000
   -0.022000    0.019000   -0.021000
   -0.021000    0.022000   -0.019000
   -0.054000    0.058000    0.060000
    0.000000    0.000000   -0.016000
    0.054000   -0.058000    0.060000
    0.022000   -0.019000   -0.021000
    0.021000   -0.022000   -0.019000
   -0.141000   -0.003000    0.008000
    0.141000    0.003000    0.008000
   -0.000000    0.000000    0.008000
    0.000000    0.000000    0.029000
vibration   32
    0.011000   -0.024000    0.000000
    0.098000    0.068000   -0.022000
    0.173000    0.100000   -0.018000
    0.050000    0.163000   -0.095000
    0.184000    0.041000    0.016000
    0.024000   -0.049000    0.118000
    0.060000    0.022000    0.174000
    0.052000   -0.038000    0.229000
   -0.038000   -0.191000    0.115000
   -0.020000   -0.109000   -0.004000
   -0.126000   -0.138000    0.123000
   -0.009000   -0.232000   -0.091000
    0.007000   -0.106000   -0.045000
    0.020000    0.001000   -0.006000
   -0.025000    0.049000   -0.069000
   -0.008000   -0.020000   -0.038000
   -0.022000   -0.020000   -0.043000
   -0.026000   -0.043000   -0.044000
   -0.015000    0.036000   -0.048000
   -0.016000    0.078000   -0.047000
   -0.004000   -0.001000   -0.034000
   -0.010000   -0.006000   -0.017000
    0.006000   -0.032000   -0.033000
    0.004000   -0.058000   -0.030000
    0.012000    0.017000   -0.017000
    0.012000    0.017000    0.017000
    0.006000   -0.032000    0.033000
    0.004000   -0.058000    0.030000
   -0.004000   -0.001000    0.034000
   -0.010000   -0.006000    0.017000
   -0.015000    0.036000    0.048000
   -0.016000    0.078000    0.047000
   -0.022000   -0.020000    0.043000
   -0.026000   -0.043000    0.044000
   -0.008000   -0.020000    0.038000
   -0.025000    0.049000    0.069000
    0.020000    0.001000    0.006000
   -0.020000   -0.109000    0.004000
    0.007000   -0.106000    0.045000
   -0.009000   -0.232000    0.091000
   -0.126000   -0.138000   -0.123000
    0.024000   -0.049000   -0.118000
   -0.038000   -0.191000   -0.115000
    0.052000   -0.038000   -0.229000
    0.060000    0.022000   -0.174000
    0.098000    0.068000    0.022000
    0.184000    0.041000   -0.016000
    0.050000    0.163000    0.095000
    0.173000    0.100000    0.018000
   -0.018000    0.043000   -0.057000
   -0.052000    0.029000   -0.072000
    0.000000   -0.019000   -0.055000
    0.024000    0.088000   -0.000000
    0.000000   -0.019000    0.055000
   -0.018000    0.043000    0.057000
   -0.052000    0.029000    0.072000
   -0.080000    0.065000   -0.046000
   -0.080000    0.065000    0.046000
   -0.000000   -0.024000    0.000000
    0.004000   -0.026000   -0.000000
vibration   33
    0.155000    0.033000    0.000000
    0.018000    0.031000    0.036000
    0.002000    0.069000    0.035000
    0.011000    0.060000    0.042000
    0.062000    0.012000    0.071000
    0.079000   -0.006000   -0.026000
    0.119000    0.040000   -0.023000
    0.095000   -0.094000   -0.078000
    0.129000    0.036000   -0.023000
   -0.011000    0.039000    0.006000
   -0.010000    0.056000   -0.039000
   -0.019000    0.064000    0.006000
   -0.022000    0.056000    0.048000
   -0.001000   -0.006000    0.006000
   -0.026000   -0.057000   -0.005000
   -0.066000    0.033000   -0.021000
   -0.053000    0.118000   -0.041000
   -0.017000    0.210000   -0.018000
   -0.059000   -0.050000   -0.116000
   -0.018000   -0.129000   -0.131000
   -0.087000   -0.039000   -0.140000
   -0.092000   -0.098000   -0.156000
   -0.082000    0.117000   -0.118000
   -0.088000    0.212000   -0.123000
   -0.088000    0.018000   -0.029000
   -0.088000    0.018000    0.029000
   -0.082000    0.117000    0.118000
   -0.088000    0.212000    0.123000
   -0.087000   -0.039000    0.140000
   -0.092000   -0.098000    0.156000
   -0.059000   -0.050000    0.116000
   -0.018000   -0.129000    0.131000
   -0.053000    0.118000    0.041000
   -0.017000    0.210000    0.018000
   -0.066000    0.033000    0.021000
   -0.026000   -0.057000    0.005000
   -0.001000   -0.006000   -0.006000
   -0.011000    0.039000   -0.006000
   -0.022000    0.056000   -0.048000
   -0.019000    0.064000   -0.006000
   -0.010000    0.056000    0.039000
    0.079000   -0.006000    0.026000
    0.129000    0.036000    0.023000
    0.095000   -0.094000    0.078000
    0.119000    0.040000    0.023000
    0.018000    0.031000   -0.036000
    0.062000    0.012000   -0.071000
    0.011000    0.060000   -0.042000
    0.002000    0.069000   -0.035000
   -0.008000   -0.039000   -0.010000
    0.017000   -0.090000   -0.049000
   -0.048000   -0.049000   -0.027000
   -0.093000   -0.115000   -0.000000
   -0.048000   -0.049000    0.027000
   -0.008000   -0.039000    0.010000
    0.017000   -0.090000    0.049000
   -0.018000   -0.023000    0.034000
   -0.018000   -0.023000   -0.034000
    0.195000   -0.160000    0.000000
    0.079000   -0.123000   -0.000000
vibration   34
   -0.000000   -0.000000   -0.010000
    0.029000    0.059000    0.018000
    0.021000    0.115000    0.018000
    0.016000    0.100000    0.015000
    0.086000    0.034000    0.067000
    0.028000   -0.036000    0.109000
    0.061000    0.043000    0.184000
    0.053000   -0.028000    0.205000
   -0.014000   -0.191000    0.108000
   -0.056000   -0.089000   -0.025000
   -0.148000   -0.121000    0.104000
   -0.065000   -0.180000   -0.144000
   -0.064000   -0.105000   -0.038000
    0.013000    0.016000   -0.024000
   -0.019000    0.033000   -0.085000
    0.060000   -0.017000   -0.016000
    0.048000    0.065000   -0.008000
    0.032000    0.118000   -0.028000
    0.034000   -0.013000    0.036000
   -0.000000   -0.023000    0.045000
    0.052000   -0.054000    0.060000
    0.042000   -0.101000    0.079000
    0.087000    0.030000    0.043000
    0.127000    0.090000    0.075000
    0.077000    0.005000   -0.001000
   -0.077000   -0.005000   -0.001000
   -0.087000   -0.030000    0.043000
   -0.127000   -0.090000    0.075000
   -0.052000    0.054000    0.060000
   -0.042000    0.101000    0.079000
   -0.034000    0.013000    0.036000
    0.000000    0.023000    0.045000
   -0.048000   -0.065000   -0.008000
   -0.032000   -0.118000   -0.028000
   -0.060000    0.017000   -0.016000
    0.019000   -0.033000   -0.085000
   -0.013000   -0.016000   -0.024000
    0.056000    0.089000   -0.025000
    0.064000    0.105000   -0.038000
    0.065000    0.180000   -0.144000
    0.148000    0.121000    0.104000
   -0.028000    0.036000    0.109000
    0.014000    0.191000    0.108000
   -0.053000    0.028000    0.205000
   -0.061000   -0.043000    0.184000
   -0.029000   -0.059000    0.018000
   -0.086000   -0.034000    0.067000
   -0.016000   -0.100000    0.015000
   -0.021000   -0.115000    0.018000
   -0.009000    0.043000   -0.084000
   -0.030000    0.051000   -0.087000
    0.053000   -0.083000   -0.066000
    0.000000    0.000000    0.013000
   -0.053000    0.083000   -0.066000
    0.009000   -0.043000   -0.084000
    0.030000   -0.051000   -0.087000
   -0.103000    0.058000   -0.044000
    0.103000   -0.058000   -0.044000
   -0.000000    0.000000    0.135000
    0.000000    0.000000    0.084000
vibration   35
    0.021000    0.028000   -0.000000
    0.097000    0.010000   -0.051000
    0.194000    0.001000   -0.046000
    0.053000    0.077000   -0.136000
    0.140000    0.003000   -0.051000
    0.009000   -0.033000    0.020000
    0.013000   -0.034000    0.005000
    0.016000   -0.011000    0.072000
   -0.042000   -0.057000    0.017000
    0.109000   -0.048000    0.004000
    0.051000   -0.040000    0.010000
    0.157000   -0.141000    0.069000
    0.193000    0.007000   -0.060000
    0.028000   -0.020000   -0.003000
   -0.060000    0.000000    0.090000
   -0.000000    0.060000    0.130000
    0.073000    0.036000    0.137000
    0.089000    0.027000    0.160000
    0.084000   -0.024000    0.103000
    0.129000   -0.081000    0.089000
    0.019000   -0.008000    0.039000
    0.035000   -0.040000   -0.039000
   -0.056000    0.026000    0.051000
   -0.082000    0.005000    0.023000
   -0.056000    0.019000    0.051000
   -0.056000    0.019000   -0.051000
   -0.056000    0.026000   -0.051000
   -0.082000    0.005000   -0.023000
    0.019000   -0.008000   -0.039000
    0.035000   -0.040000    0.039000
    0.084000   -0.024000   -0.103000
    0.129000   -0.081000   -0.089000
    0.073000    0.036000   -0.137000
    0.089000    0.027000   -0.160000
   -0.000000    0.060000   -0.130000
   -0.060000    0.000000   -0.090000
    0.028000   -0.020000    0.003000
    0.109000   -0.048000   -0.004000
    0.193000    0.007000    0.060000
    0.157000   -0.141000   -0.069000
    0.051000   -0.040000   -0.010000
    0.009000   -0.033000   -0.020000
   -0.042000   -0.057000   -0.017000
    0.016000   -0.011000   -0.072000
    0.013000   -0.034000   -0.005000
    0.097000    0.010000    0.051000
    0.140000    0.003000    0.051000
    0.053000    0.077000    0.136000
    0.194000    0.001000    0.046000
   -0.010000    0.020000    0.007000
    0.017000    0.021000    0.010000
   -0.011000    0.060000    0.158000
   -0.054000   -0.065000    0.000000
   -0.011000    0.060000   -0.158000
   -0.010000    0.020000   -0.007000
    0.017000    0.021000   -0.010000
   -0.252000   -0.071000    0.054000
   -0.252000   -0.071000   -0.054000
    0.024000   -0.034000    0.000000
   -0.028000   -0.017000    0.000000
vibration   36
    0.000000   -0.000000   -0.006000
   -0.007000   -0.076000   -0.107000
    0.087000   -0.218000   -0.103000
   -0.008000   -0.126000   -0.164000
   -0.119000   -0.016000   -0.229000
   -0.108000    0.049000    0.010000
   -0.178000   -0.056000   -0.043000
   -0.137000    0.175000    0.061000
   -0.185000    0.056000    0.005000
    0.090000   -0.070000    0.028000
    0.105000   -0.101000    0.104000
    0.128000   -0.129000    0.091000
    0.147000   -0.091000   -0.100000
    0.011000    0.025000    0.022000
    0.003000    0.023000    0.021000
    0.016000   -0.017000   -0.011000
    0.011000    0.028000   -0.008000
    0.006000    0.064000   -0.016000
    0.003000   -0.004000    0.010000
   -0.008000    0.000000    0.013000
    0.009000   -0.022000    0.017000
    0.005000   -0.036000    0.026000
    0.026000    0.016000    0.011000
    0.044000    0.057000    0.025000
    0.022000   -0.006000   -0.007000
   -0.022000    0.006000   -0.007000
   -0.026000   -0.016000    0.011000
   -0.044000   -0.057000    0.025000
   -0.009000    0.022000    0.017000
   -0.005000    0.036000    0.026000
   -0.003000    0.004000    0.010000
    0.008000   -0.000000    0.013000
   -0.011000   -0.028000   -0.008000
   -0.006000   -0.064000   -0.016000
   -0.016000    0.017000   -0.011000
   -0.003000   -0.023000    0.021000
   -0.011000   -0.025000    0.022000
   -0.090000    0.070000    0.028000
   -0.147000    0.091000   -0.100000
   -0.128000    0.129000    0.091000
   -0.105000    0.101000    0.104000
    0.108000   -0.049000    0.010000
    0.185000   -0.056000    0.005000
    0.137000   -0.175000    0.061000
    0.178000    0.056000   -0.043000
    0.007000    0.076000   -0.107000
    0.119000    0.016000   -0.229000
    0.008000    0.126000   -0.164000
   -0.087000    0.218000   -0.103000
    0.016000    0.081000    0.069000
    0.012000    0.040000    0.036000
    0.011000   -0.040000   -0.013000
    0.000000    0.000000   -0.002000
   -0.011000    0.040000   -0.013000
   -0.016000   -0.081000    0.069000
   -0.012000   -0.040000    0.036000
   -0.026000    0.007000    0.007000
    0.026000   -0.007000    0.007000
    0.000000   -0.000000   -0.034000
    0.000000   -0.000000    0.064000
vibration   37
    0.027000   -0.003000    0.000000
   -0.005000   -0.078000   -0.114000
    0.090000   -0.226000   -0.109000
   -0.008000   -0.120000   -0.171000
   -0.111000   -0.016000   -0.243000
   -0.105000    0.050000   -0.008000
   -0.172000   -0.057000   -0.072000
   -0.134000    0.164000    0.030000
   -0.176000    0.079000   -0.013000
    0.095000   -0.053000    0.028000
    0.129000   -0.078000    0.079000
    0.134000   -0.094000    0.113000
    0.154000   -0.072000   -0.097000
    0.006000    0.020000    0.022000
    0.005000    0.022000    0.024000
   -0.016000   -0.016000   -0.019000
   -0.026000   -0.009000   -0.023000
   -0.024000   -0.012000   -0.022000
   -0.024000    0.016000   -0.034000
   -0.017000    0.038000   -0.035000
   -0.024000   -0.002000   -0.031000
   -0.026000   -0.005000   -0.024000
   -0.016000   -0.006000   -0.029000
   -0.016000   -0.008000   -0.026000
   -0.011000    0.011000   -0.012000
   -0.011000    0.011000    0.012000
   -0.016000   -0.006000    0.029000
   -0.016000   -0.008000    0.026000
   -0.024000   -0.002000    0.031000
   -0.026000   -0.005000    0.024000
   -0.024000    0.016000    0.034000
   -0.017000    0.038000    0.035000
   -0.026000   -0.009000    0.023000
   -0.024000   -0.012000    0.022000
   -0.016000   -0.016000    0.019000
    0.005000    0.022000   -0.024000
    0.006000    0.020000   -0.022000
    0.095000   -0.053000   -0.028000
    0.154000   -0.072000    0.097000
    0.134000   -0.094000   -0.113000
    0.129000   -0.078000   -0.079000
   -0.105000    0.050000    0.008000
   -0.176000    0.079000    0.013000
   -0.134000    0.164000   -0.030000
   -0.172000   -0.057000    0.072000
   -0.005000   -0.078000    0.114000
   -0.111000   -0.016000    0.243000
   -0.008000   -0.120000    0.171000
    0.090000   -0.226000    0.109000
    0.013000    0.069000    0.080000
    0.019000    0.042000    0.059000
   -0.008000   -0.024000   -0.018000
   -0.001000    0.049000    0.000000
   -0.008000   -0.024000    0.018000
    0.013000    0.069000   -0.080000
    0.019000    0.042000   -0.059000
    0.018000    0.011000    0.008000
    0.018000    0.011000   -0.008000
    0.053000   -0.021000    0.000000
    0.068000   -0.025000   -0.000000
vibration   38
   -0.049000    0.051000    0.000000
   -0.003000   -0.013000   -0.029000
    0.017000   -0.046000   -0.027000
   -0.001000   -0.032000   -0.041000
   -0.038000    0.003000   -0.059000
   -0.021000    0.015000    0.028000
   -0.037000    0.001000    0.032000
   -0.025000    0.055000    0.063000
   -0.051000   -0.020000    0.026000
    0.015000   -0.040000    0.001000
   -0.002000   -0.060000    0.062000
    0.024000   -0.081000   -0.012000
    0.029000   -0.054000   -0.043000
    0.010000    0.019000   -0.000000
   -0.007000   -0.006000   -0.023000
    0.034000   -0.022000   -0.056000
    0.027000    0.154000   -0.058000
    0.027000    0.335000   -0.077000
   -0.012000   -0.087000   -0.015000
   -0.066000   -0.163000   -0.002000
    0.040000   -0.054000    0.029000
    0.027000   -0.066000    0.077000
    0.106000    0.126000    0.018000
    0.148000    0.319000    0.035000
    0.067000   -0.082000   -0.018000
    0.067000   -0.082000    0.018000
    0.106000    0.126000   -0.018000
    0.148000    0.319000   -0.035000
    0.040000   -0.054000   -0.029000
    0.027000   -0.066000   -0.077000
   -0.012000   -0.087000    0.015000
   -0.066000   -0.163000    0.002000
    0.027000    0.154000    0.058000
    0.027000    0.335000    0.077000
    0.034000   -0.022000    0.056000
   -0.007000   -0.006000    0.023000
    0.010000    0.019000    0.000000
    0.015000   -0.040000   -0.001000
    0.029000   -0.054000    0.043000
    0.024000   -0.081000    0.012000
   -0.002000   -0.060000   -0.062000
   -0.021000    0.015000   -0.028000
   -0.051000   -0.020000   -0.026000
   -0.025000    0.055000   -0.063000
   -0.037000    0.001000   -0.032000
   -0.003000   -0.013000    0.029000
   -0.038000    0.003000    0.059000
   -0.001000   -0.032000    0.041000
    0.017000   -0.046000    0.027000
    0.008000    0.037000   -0.003000
   -0.010000    0.022000   -0.017000
    0.011000   -0.087000   -0.056000
    0.026000   -0.224000    0.000000
    0.011000   -0.087000    0.056000
    0.008000    0.037000    0.003000
   -0.010000    0.022000    0.017000
   -0.060000    0.008000    0.004000
   -0.060000    0.008000   -0.004000
   -0.134000    0.036000   -0.000000
   -0.215000    0.063000    0.000000
vibration   39
   -0.000000    0.000000   -0.250000
    0.029000   -0.009000   -0.023000
    0.085000   -0.041000   -0.020000
    0.009000    0.019000   -0.064000
    0.037000   -0.002000   -0.048000
    0.007000    0.006000   -0.025000
    0.008000   -0.011000   -0.058000
    0.005000   -0.013000   -0.055000
    0.017000    0.065000   -0.025000
    0.030000    0.006000    0.028000
    0.039000    0.014000    0.002000
    0.042000    0.007000    0.070000
    0.052000    0.022000    0.014000
   -0.001000   -0.009000    0.023000
   -0.028000   -0.013000   -0.000000
   -0.061000    0.079000    0.124000
    0.065000   -0.062000    0.129000
    0.129000   -0.230000    0.215000
    0.117000    0.015000    0.033000
    0.174000   -0.024000    0.017000
    0.072000    0.010000   -0.020000
    0.085000   -0.054000   -0.102000
   -0.062000   -0.029000    0.026000
   -0.174000   -0.211000   -0.066000
   -0.063000    0.101000    0.118000
    0.063000   -0.101000    0.118000
    0.062000    0.029000    0.026000
    0.174000    0.211000   -0.066000
   -0.072000   -0.010000   -0.020000
   -0.085000    0.054000   -0.102000
   -0.117000   -0.015000    0.033000
   -0.174000    0.024000    0.017000
   -0.065000    0.062000    0.129000
   -0.129000    0.230000    0.215000
    0.061000   -0.079000    0.124000
    0.028000    0.013000   -0.000000
    0.001000    0.009000    0.023000
   -0.030000   -0.006000    0.028000
   -0.052000   -0.022000    0.014000
   -0.042000   -0.007000    0.070000
   -0.039000   -0.014000    0.002000
   -0.007000   -0.006000   -0.025000
   -0.017000   -0.065000   -0.025000
   -0.005000    0.013000   -0.055000
   -0.008000    0.011000   -0.058000
   -0.029000    0.009000   -0.023000
   -0.037000    0.002000   -0.048000
   -0.009000   -0.019000   -0.064000
   -0.085000    0.041000   -0.020000
   -0.016000   -0.008000    0.019000
    0.004000   -0.023000   -0.000000
   -0.024000   -0.025000   -0.028000
    0.000000   -0.000000    0.092000
    0.024000    0.025000   -0.028000
    0.016000    0.008000    0.019000
   -0.004000    0.023000   -0.000000
   -0.043000   -0.004000    0.017000
    0.043000    0.004000    0.017000
   -0.000000   -0.000000    0.179000
   -0.000000    0.000000    0.304000
vibration   40
   -0.000000   -0.000000    0.008000
   -0.099000    0.071000   -0.043000
   -0.144000    0.073000   -0.046000
   -0.074000    0.023000   -0.004000
   -0.137000    0.078000   -0.045000
    0.043000    0.032000    0.078000
    0.105000    0.168000    0.203000
    0.077000   -0.027000    0.126000
    0.070000   -0.133000    0.083000
    0.032000   -0.064000   -0.061000
    0.072000   -0.128000    0.087000
    0.061000   -0.123000   -0.027000
    0.069000   -0.140000   -0.234000
   -0.048000    0.084000   -0.056000
   -0.002000   -0.026000   -0.005000
   -0.053000   -0.052000    0.053000
    0.001000    0.031000    0.051000
    0.052000    0.109000    0.092000
    0.017000   -0.008000   -0.014000
    0.067000    0.019000   -0.026000
   -0.014000   -0.025000   -0.044000
   -0.003000   -0.007000   -0.080000
   -0.061000    0.034000   -0.018000
   -0.096000    0.161000   -0.067000
   -0.068000   -0.040000    0.050000
    0.068000    0.040000    0.050000
    0.061000   -0.034000   -0.018000
    0.096000   -0.161000   -0.067000
    0.014000    0.025000   -0.044000
    0.003000    0.007000   -0.080000
   -0.017000    0.008000   -0.014000
   -0.067000   -0.019000   -0.026000
   -0.001000   -0.031000    0.051000
   -0.052000   -0.109000    0.092000
    0.053000    0.052000    0.053000
    0.002000    0.026000   -0.005000
    0.048000   -0.084000   -0.056000
   -0.032000    0.064000   -0.061000
   -0.069000    0.140000   -0.234000
   -0.061000    0.123000   -0.027000
   -0.072000    0.128000    0.087000
   -0.043000   -0.032000    0.078000
   -0.070000    0.133000    0.083000
   -0.077000    0.027000    0.126000
   -0.105000   -0.168000    0.203000
    0.099000   -0.071000   -0.043000
    0.137000   -0.078000   -0.045000
    0.074000   -0.023000   -0.004000
    0.144000   -0.073000   -0.046000
   -0.001000    0.008000   -0.005000
    0.052000   -0.003000   -0.017000
   -0.031000   -0.047000   -0.007000
    0.000000    0.000000    0.036000
    0.031000    0.047000   -0.007000
    0.001000   -0.008000   -0.005000
   -0.052000    0.003000   -0.017000
    0.140000   -0.009000   -0.011000
   -0.140000    0.009000   -0.011000
    0.000000    0.000000   -0.011000
    0.000000   -0.000000   -0.002000
vibration   41
   -0.008000   -0.008000   -0.000000
    0.114000   -0.063000    0.030000
    0.196000   -0.074000    0.034000
    0.070000    0.022000   -0.040000
    0.178000   -0.073000    0.027000
   -0.035000   -0.035000   -0.095000
   -0.083000   -0.166000   -0.234000
   -0.065000   -0.010000   -0.169000
   -0.043000    0.165000   -0.097000
   -0.023000    0.071000    0.079000
   -0.043000    0.139000   -0.093000
   -0.045000    0.142000    0.079000
   -0.049000    0.150000    0.241000
    0.031000   -0.094000    0.069000
   -0.013000    0.034000   -0.015000
    0.009000    0.020000   -0.046000
   -0.018000   -0.007000   -0.056000
   -0.031000   -0.025000   -0.067000
   -0.023000    0.003000   -0.037000
   -0.054000   -0.001000   -0.029000
    0.014000    0.011000   -0.001000
    0.005000    0.019000    0.038000
    0.044000   -0.019000   -0.009000
    0.050000   -0.043000    0.000000
    0.040000   -0.002000   -0.015000
    0.040000   -0.002000    0.015000
    0.044000   -0.019000    0.009000
    0.050000   -0.043000   -0.000000
    0.014000    0.011000    0.001000
    0.005000    0.019000   -0.038000
   -0.023000    0.003000    0.037000
   -0.054000   -0.001000    0.029000
   -0.018000   -0.007000    0.056000
   -0.031000   -0.025000    0.067000
    0.009000    0.020000    0.046000
   -0.013000    0.034000    0.015000
    0.031000   -0.094000   -0.069000
   -0.023000    0.071000   -0.079000
   -0.049000    0.150000   -0.241000
   -0.045000    0.142000   -0.079000
   -0.043000    0.139000    0.093000
   -0.035000   -0.035000    0.095000
   -0.043000    0.165000    0.097000
   -0.065000   -0.010000    0.169000
   -0.083000   -0.166000    0.234000
    0.114000   -0.063000   -0.030000
    0.178000   -0.073000   -0.027000
    0.070000    0.022000    0.040000
    0.196000   -0.074000   -0.034000
   -0.023000   -0.012000    0.013000
   -0.086000    0.002000    0.027000
   -0.002000    0.045000   -0.017000
    0.036000   -0.004000   -0.000000
   -0.002000    0.045000    0.017000
   -0.023000   -0.012000   -0.013000
   -0.086000    0.002000   -0.027000
   -0.089000    0.029000   -0.012000
   -0.089000    0.029000    0.012000
    0.004000    0.009000    0.000000
    0.037000   -0.002000   -0.000000
vibration   42
    0.000000    0.000000   -0.021000
    0.063000   -0.013000    0.005000
    0.131000   -0.019000    0.009000
    0.022000    0.068000   -0.052000
    0.128000   -0.024000    0.007000
   -0.006000   -0.029000   -0.048000
   -0.013000   -0.070000   -0.107000
   -0.014000   -0.050000   -0.101000
    0.011000    0.076000   -0.049000
   -0.004000    0.037000    0.045000
    0.007000    0.072000   -0.053000
   -0.007000    0.081000    0.080000
   -0.005000    0.075000    0.107000
   -0.006000   -0.052000    0.038000
   -0.021000    0.035000   -0.023000
   -0.031000   -0.120000    0.026000
    0.023000    0.091000    0.025000
    0.073000    0.342000    0.045000
    0.022000   -0.029000   -0.001000
    0.051000    0.056000   -0.005000
    0.007000   -0.050000   -0.013000
    0.024000    0.043000   -0.031000
   -0.011000    0.057000    0.001000
    0.008000    0.400000   -0.019000
   -0.043000   -0.154000    0.030000
    0.043000    0.154000    0.030000
    0.011000   -0.057000    0.001000
   -0.008000   -0.400000   -0.019000
   -0.007000    0.050000   -0.013000
   -0.024000   -0.043000   -0.031000
   -0.022000    0.029000   -0.001000
   -0.051000   -0.056000   -0.005000
   -0.023000   -0.091000    0.025000
   -0.073000   -0.342000    0.045000
    0.031000    0.120000    0.026000
    0.021000   -0.035000   -0.023000
    0.006000    0.052000    0.038000
    0.004000   -0.037000    0.045000
    0.005000   -0.075000    0.107000
    0.007000   -0.081000    0.080000
   -0.007000   -0.072000   -0.053000
    0.006000    0.029000   -0.048000
   -0.011000   -0.076000   -0.049000
    0.014000    0.050000   -0.101000
    0.013000    0.070000   -0.107000
   -0.063000    0.013000    0.005000
   -0.128000    0.024000    0.007000
   -0.022000   -0.068000   -0.052000
   -0.131000    0.019000    0.009000
   -0.038000   -0.006000    0.008000
   -0.074000    0.002000    0.016000
   -0.014000    0.032000   -0.002000
   -0.000000    0.000000    0.025000
    0.014000   -0.032000   -0.002000
    0.038000    0.006000    0.008000
    0.074000   -0.002000    0.016000
    0.004000    0.030000   -0.040000
   -0.004000   -0.030000   -0.040000
    0.000000   -0.000000    0.013000
   -0.000000    0.000000   -0.006000
vibration   43
   -0.000000    0.000000   -0.077000
   -0.030000    0.012000    0.053000
   -0.200000    0.146000    0.045000
    0.020000   -0.038000    0.179000
   -0.003000   -0.030000    0.160000
   -0.038000   -0.070000    0.026000
   -0.073000   -0.065000    0.101000
   -0.043000    0.052000    0.157000
   -0.122000   -0.257000    0.023000
    0.017000    0.012000   -0.135000
    0.020000    0.029000   -0.184000
    0.017000    0.029000   -0.123000
    0.015000    0.034000   -0.102000
    0.034000   -0.017000   -0.104000
    0.035000    0.010000    0.113000
    0.018000   -0.027000   -0.015000
    0.004000    0.026000   -0.007000
   -0.009000    0.142000   -0.033000
   -0.019000   -0.017000    0.019000
   -0.016000    0.020000    0.019000
   -0.022000    0.003000    0.009000
   -0.014000    0.076000    0.016000
    0.007000    0.004000   -0.000000
    0.054000    0.129000    0.033000
   -0.001000   -0.075000   -0.039000
    0.001000    0.075000   -0.039000
   -0.007000   -0.004000   -0.000000
   -0.054000   -0.129000    0.033000
    0.022000   -0.003000    0.009000
    0.014000   -0.076000    0.016000
    0.019000    0.017000    0.019000
    0.016000   -0.020000    0.019000
   -0.004000   -0.026000   -0.007000
    0.009000   -0.142000   -0.033000
   -0.018000    0.027000   -0.015000
   -0.035000   -0.010000    0.113000
   -0.034000    0.017000   -0.104000
   -0.017000   -0.012000   -0.135000
   -0.015000   -0.034000   -0.102000
   -0.017000   -0.029000   -0.123000
   -0.020000   -0.029000   -0.184000
    0.038000    0.070000    0.026000
    0.122000    0.257000    0.023000
    0.043000   -0.052000    0.157000
    0.073000    0.065000    0.101000
    0.030000   -0.012000    0.053000
    0.003000    0.030000    0.160000
   -0.020000    0.038000    0.179000
    0.200000   -0.146000    0.045000
    0.062000    0.058000    0.076000
    0.124000    0.029000    0.051000
    0.019000    0.075000    0.072000
    0.000000    0.000000   -0.032000
   -0.019000   -0.075000    0.072000
   -0.062000   -0.058000    0.076000
   -0.124000   -0.029000    0.051000
   -0.059000   -0.070000    0.049000
    0.059000    0.070000    0.049000
    0.000000   -0.000000    0.017000
    0.000000   -0.000000    0.136000
vibration   44
   -0.002000    0.005000    0.000000
    0.002000   -0.030000    0.076000
   -0.176000    0.094000    0.066000
    0.065000   -0.108000    0.212000
    0.001000   -0.064000    0.173000
   -0.060000   -0.058000    0.020000
   -0.142000   -0.125000    0.055000
   -0.087000    0.136000    0.161000
   -0.177000   -0.213000    0.014000
   -0.013000    0.018000   -0.123000
   -0.049000    0.042000   -0.170000
   -0.042000    0.045000   -0.194000
   -0.058000    0.044000   -0.013000
    0.082000   -0.025000   -0.089000
    0.049000    0.017000    0.059000
    0.026000    0.026000   -0.020000
   -0.032000   -0.003000   -0.019000
   -0.056000   -0.023000   -0.041000
   -0.043000   -0.004000   -0.021000
   -0.039000   -0.031000   -0.024000
   -0.037000    0.025000   -0.021000
   -0.042000    0.039000    0.005000
    0.005000   -0.016000   -0.032000
    0.021000   -0.051000   -0.010000
    0.013000    0.003000   -0.024000
    0.013000    0.003000    0.024000
    0.005000   -0.016000    0.032000
    0.021000   -0.051000    0.010000
   -0.037000    0.025000    0.021000
   -0.042000    0.039000   -0.005000
   -0.043000   -0.004000    0.021000
   -0.039000   -0.031000    0.024000
   -0.032000   -0.003000    0.019000
   -0.056000   -0.023000    0.041000
    0.026000    0.026000    0.020000
    0.049000    0.017000   -0.059000
    0.082000   -0.025000    0.089000
   -0.013000    0.018000    0.123000
   -0.058000    0.044000    0.013000
   -0.042000    0.045000    0.194000
   -0.049000    0.042000    0.170000
   -0.060000   -0.058000   -0.020000
   -0.177000   -0.213000   -0.014000
   -0.087000    0.136000   -0.161000
   -0.142000   -0.125000   -0.055000
    0.002000   -0.030000   -0.076000
    0.001000   -0.064000   -0.173000
    0.065000   -0.108000   -0.212000
   -0.176000    0.094000   -0.066000
    0.083000    0.081000    0.053000
    0.108000    0.052000    0.029000
    0.031000    0.005000    0.021000
   -0.013000   -0.008000    0.000000
    0.031000    0.005000   -0.021000
    0.083000    0.081000   -0.053000
    0.108000    0.052000   -0.029000
   -0.045000   -0.030000    0.028000
   -0.045000   -0.030000   -0.028000
    0.004000   -0.009000   -0.000000
   -0.005000   -0.006000   -0.000000
vibration   45
   -0.017000    0.007000    0.000000
   -0.056000    0.084000   -0.040000
   -0.034000    0.112000   -0.039000
   -0.087000    0.160000   -0.063000
    0.024000    0.061000   -0.010000
    0.037000   -0.042000    0.005000
    0.125000    0.092000    0.079000
    0.079000   -0.177000   -0.014000
    0.099000   -0.097000    0.010000
    0.064000   -0.007000   -0.027000
    0.151000   -0.010000   -0.061000
    0.126000   -0.013000    0.166000
    0.157000   -0.000000   -0.170000
   -0.102000    0.001000   -0.029000
   -0.037000   -0.028000    0.083000
    0.002000    0.086000   -0.081000
   -0.027000   -0.020000   -0.109000
   -0.045000   -0.110000   -0.118000
   -0.041000   -0.012000   -0.067000
   -0.124000   -0.074000   -0.047000
    0.047000    0.043000    0.014000
    0.030000    0.057000    0.092000
    0.084000   -0.056000    0.001000
    0.080000   -0.166000    0.008000
    0.075000    0.015000   -0.020000
    0.075000    0.015000    0.020000
    0.084000   -0.056000   -0.001000
    0.080000   -0.166000   -0.008000
    0.047000    0.043000   -0.014000
    0.030000    0.057000   -0.092000
   -0.041000   -0.012000    0.067000
   -0.124000   -0.074000    0.047000
   -0.027000   -0.020000    0.109000
   -0.045000   -0.110000    0.118000
    0.002000    0.086000    0.081000
   -0.037000   -0.028000   -0.083000
   -0.102000    0.001000    0.029000
    0.064000   -0.007000    0.027000
    0.157000   -0.000000    0.170000
    0.126000   -0.013000   -0.166000
    0.151000   -0.010000    0.061000
    0.037000   -0.042000   -0.005000
    0.099000   -0.097000   -0.010000
    0.079000   -0.177000    0.014000
    0.125000    0.092000   -0.079000
   -0.056000    0.084000    0.040000
    0.024000    0.061000    0.010000
   -0.087000    0.160000    0.063000
   -0.034000    0.112000    0.039000
   -0.046000   -0.028000    0.070000
    0.007000   -0.018000    0.087000
   -0.046000    0.066000    0.021000
    0.071000   -0.039000    0.000000
   -0.046000    0.066000   -0.021000
   -0.046000   -0.028000   -0.070000
    0.007000   -0.018000   -0.087000
   -0.021000   -0.055000    0.054000
   -0.021000   -0.055000   -0.054000
    0.052000   -0.017000   -0.000000
    0.104000   -0.033000   -0.000000
vibration   46
   -0.005000   -0.003000   -0.000000
    0.015000    0.045000    0.009000
    0.020000    0.136000    0.009000
   -0.029000    0.173000   -0.007000
    0.170000   -0.009000    0.094000
   -0.018000   -0.110000   -0.028000
    0.001000   -0.074000    0.003000
   -0.008000   -0.132000   -0.015000
   -0.016000   -0.151000   -0.027000
    0.036000    0.033000   -0.044000
    0.116000    0.077000   -0.199000
    0.069000    0.095000    0.125000
    0.091000    0.086000   -0.053000
   -0.060000   -0.071000   -0.036000
   -0.028000    0.053000    0.016000
   -0.030000   -0.138000    0.012000
    0.025000    0.024000    0.013000
    0.058000    0.200000    0.027000
    0.029000    0.023000    0.018000
    0.044000    0.162000    0.019000
    0.011000   -0.071000    0.012000
    0.018000   -0.061000   -0.009000
   -0.005000    0.063000    0.022000
    0.009000    0.268000    0.011000
   -0.022000   -0.054000    0.014000
   -0.022000   -0.054000   -0.014000
   -0.005000    0.063000   -0.022000
    0.009000    0.268000   -0.011000
    0.011000   -0.071000   -0.012000
    0.018000   -0.061000    0.009000
    0.029000    0.023000   -0.018000
    0.044000    0.162000   -0.019000
    0.025000    0.024000   -0.013000
    0.058000    0.200000   -0.027000
   -0.030000   -0.138000   -0.012000
   -0.028000    0.053000   -0.016000
   -0.060000   -0.071000    0.036000
    0.036000    0.033000    0.044000
    0.091000    0.086000    0.053000
    0.069000    0.095000   -0.125000
    0.116000    0.077000    0.199000
   -0.018000   -0.110000    0.028000
   -0.016000   -0.151000    0.027000
   -0.008000   -0.132000    0.015000
    0.001000   -0.074000   -0.003000
    0.015000    0.045000   -0.009000
    0.170000   -0.009000   -0.094000
   -0.029000    0.173000    0.007000
    0.020000    0.136000   -0.009000
   -0.049000    0.061000    0.094000
   -0.056000    0.038000    0.080000
   -0.025000   -0.006000    0.004000
    0.016000    0.094000   -0.000000
   -0.025000   -0.006000   -0.004000
   -0.049000    0.061000   -0.094000
   -0.056000    0.038000   -0.080000
    0.054000    0.022000   -0.040000
    0.054000    0.022000    0.040000
    0.031000   -0.005000    0.000000
    0.073000   -0.019000   -0.000000
vibration   47
   -0.000000   -0.000000    0.042000
    0.057000   -0.075000    0.068000
   -0.045000   -0.019000    0.063000
    0.102000   -0.144000    0.146000
    0.026000   -0.084000    0.107000
   -0.063000   -0.017000   -0.001000
   -0.175000   -0.156000   -0.036000
   -0.109000    0.190000    0.091000
   -0.175000   -0.063000   -0.008000
   -0.047000    0.021000   -0.052000
   -0.114000    0.045000   -0.082000
   -0.104000    0.055000   -0.204000
   -0.131000    0.040000    0.114000
    0.113000   -0.028000   -0.029000
    0.041000    0.035000   -0.055000
   -0.024000   -0.008000    0.061000
   -0.033000   -0.011000    0.071000
   -0.010000   -0.059000    0.099000
   -0.007000    0.023000   -0.016000
    0.068000    0.021000   -0.037000
   -0.053000   -0.013000   -0.062000
   -0.054000   -0.067000   -0.089000
   -0.069000    0.019000   -0.042000
   -0.119000   -0.017000   -0.085000
   -0.052000    0.049000    0.044000
    0.052000   -0.049000    0.044000
    0.069000   -0.019000   -0.042000
    0.119000    0.017000   -0.085000
    0.053000    0.013000   -0.062000
    0.054000    0.067000   -0.089000
    0.007000   -0.023000   -0.016000
   -0.068000   -0.021000   -0.037000
    0.033000    0.011000    0.071000
    0.010000    0.059000    0.099000
    0.024000    0.008000    0.061000
   -0.041000   -0.035000   -0.055000
   -0.113000    0.028000   -0.029000
    0.047000   -0.021000   -0.052000
    0.131000   -0.040000    0.114000
    0.104000   -0.055000   -0.204000
    0.114000   -0.045000   -0.082000
    0.063000    0.017000   -0.001000
    0.175000    0.063000   -0.008000
    0.109000   -0.190000    0.091000
    0.175000    0.156000   -0.036000
   -0.057000    0.075000    0.068000
   -0.026000    0.084000    0.107000
   -0.102000    0.144000    0.146000
    0.045000    0.019000    0.063000
    0.065000    0.088000   -0.003000
    0.029000    0.048000   -0.042000
    0.023000   -0.091000   -0.040000
    0.000000    0.000000    0.036000
   -0.023000    0.091000   -0.040000
   -0.065000   -0.088000   -0.003000
   -0.029000   -0.048000   -0.042000
    0.030000    0.049000   -0.043000
   -0.030000   -0.049000   -0.043000
    0.000000   -0.000000   -0.008000
    0.000000   -0.000000    0.025000
vibration   48
    0.000000   -0.000000    0.027000
    0.006000    0.059000   -0.004000
    0.029000    0.153000   -0.002000
   -0.052000    0.219000   -0.034000
    0.189000   -0.001000    0.085000
   -0.019000   -0.128000   -0.033000
    0.013000   -0.075000    0.006000
   -0.002000   -0.174000   -0.024000
   -0.009000   -0.173000   -0.032000
    0.048000    0.032000   -0.041000
    0.153000    0.080000   -0.219000
    0.098000    0.098000    0.185000
    0.129000    0.093000   -0.081000
   -0.089000   -0.079000   -0.036000
   -0.041000    0.038000    0.005000
   -0.012000    0.004000   -0.015000
    0.011000   -0.028000   -0.024000
    0.016000   -0.109000   -0.009000
    0.021000    0.029000   -0.007000
   -0.012000    0.031000    0.003000
    0.040000   -0.026000    0.022000
    0.027000   -0.112000    0.027000
    0.026000    0.006000    0.023000
    0.007000   -0.091000    0.013000
    0.026000    0.069000    0.014000
   -0.026000   -0.069000    0.014000
   -0.026000   -0.006000    0.023000
   -0.007000    0.091000    0.013000
   -0.040000    0.026000    0.022000
   -0.027000    0.112000    0.027000
   -0.021000   -0.029000   -0.007000
    0.012000   -0.031000    0.003000
   -0.011000    0.028000   -0.024000
   -0.016000    0.109000   -0.009000
    0.012000   -0.004000   -0.015000
    0.041000   -0.038000    0.005000
    0.089000    0.079000   -0.036000
   -0.048000   -0.032000   -0.041000
   -0.129000   -0.093000   -0.081000
   -0.098000   -0.098000    0.185000
   -0.153000   -0.080000   -0.219000
    0.019000    0.128000   -0.033000
    0.009000    0.173000   -0.032000
    0.002000    0.174000   -0.024000
   -0.013000    0.075000    0.006000
   -0.006000   -0.059000   -0.004000
   -0.189000    0.001000    0.085000
    0.052000   -0.219000   -0.034000
   -0.029000   -0.153000   -0.002000
   -0.061000    0.078000    0.125000
   -0.078000    0.036000    0.096000
   -0.030000   -0.072000   -0.051000
   -0.000000    0.000000    0.013000
    0.030000    0.072000   -0.051000
    0.061000   -0.078000    0.125000
    0.078000   -0.036000    0.096000
    0.052000    0.031000   -0.030000
   -0.052000   -0.031000   -0.030000
   -0.000000    0.000000   -0.033000
   -0.000000    0.000000   -0.037000
vibration   49
    0.065000   -0.007000   -0.000000
    0.012000    0.020000   -0.000000
    0.037000    0.064000    0.002000
   -0.024000    0.113000   -0.025000
    0.114000   -0.011000    0.041000
   -0.020000   -0.072000   -0.022000
   -0.017000   -0.066000   -0.016000
   -0.017000   -0.079000   -0.017000
   -0.024000   -0.082000   -0.022000
    0.017000    0.016000   -0.012000
    0.070000    0.045000   -0.114000
    0.039000    0.058000    0.102000
    0.055000    0.053000   -0.019000
   -0.043000   -0.048000   -0.010000
   -0.031000    0.009000   -0.043000
   -0.018000    0.137000    0.042000
    0.016000   -0.008000    0.049000
    0.020000   -0.263000    0.085000
    0.034000   -0.029000    0.017000
    0.032000   -0.231000    0.011000
    0.023000    0.058000   -0.004000
    0.023000   -0.019000   -0.045000
   -0.043000   -0.043000    0.011000
   -0.103000   -0.302000   -0.020000
   -0.018000    0.095000    0.029000
   -0.018000    0.095000   -0.029000
   -0.043000   -0.043000   -0.011000
   -0.103000   -0.302000    0.020000
    0.023000    0.058000    0.004000
    0.023000   -0.019000    0.045000
    0.034000   -0.029000   -0.017000
    0.032000   -0.231000   -0.011000
    0.016000   -0.008000   -0.049000
    0.020000   -0.263000   -0.085000
   -0.018000    0.137000   -0.042000
   -0.031000    0.009000    0.043000
   -0.043000   -0.048000    0.010000
    0.017000    0.016000    0.012000
    0.055000    0.053000    0.019000
    0.039000    0.058000   -0.102000
    0.070000    0.045000    0.114000
   -0.020000   -0.072000    0.022000
   -0.024000   -0.082000    0.022000
   -0.017000   -0.079000    0.017000
   -0.017000   -0.066000    0.016000
    0.012000    0.020000    0.000000
    0.114000   -0.011000   -0.041000
   -0.024000    0.113000    0.025000
    0.037000    0.064000   -0.002000
   -0.032000    0.072000    0.072000
   -0.054000    0.026000    0.026000
   -0.012000   -0.157000   -0.092000
   -0.009000   -0.144000    0.000000
   -0.012000   -0.157000    0.092000
   -0.032000    0.072000   -0.072000
   -0.054000    0.026000   -0.026000
    0.048000    0.042000   -0.027000
    0.048000    0.042000    0.027000
   -0.146000    0.096000   -0.000000
   -0.212000    0.116000    0.000000
vibration   50
   -0.184000    0.106000    0.000000
    0.018000   -0.012000    0.011000
    0.004000    0.004000    0.010000
    0.018000   -0.011000    0.012000
    0.023000   -0.018000    0.027000
   -0.013000   -0.011000   -0.003000
   -0.037000   -0.039000   -0.007000
   -0.023000    0.032000    0.015000
   -0.035000   -0.024000   -0.004000
   -0.005000    0.005000   -0.014000
   -0.010000    0.012000   -0.031000
   -0.014000    0.017000   -0.029000
   -0.016000    0.012000    0.014000
    0.019000   -0.011000   -0.006000
    0.011000    0.004000   -0.084000
    0.007000    0.058000   -0.003000
    0.050000   -0.045000    0.005000
    0.034000   -0.231000    0.012000
    0.062000    0.033000    0.057000
    0.014000   -0.025000    0.070000
    0.054000   -0.022000    0.058000
    0.045000   -0.184000    0.016000
   -0.006000    0.002000    0.062000
   -0.042000   -0.219000    0.045000
    0.002000    0.110000    0.001000
    0.002000    0.110000   -0.001000
   -0.006000    0.002000   -0.062000
   -0.042000   -0.219000   -0.045000
    0.054000   -0.022000   -0.058000
    0.045000   -0.184000   -0.016000
    0.062000    0.033000   -0.057000
    0.014000   -0.025000   -0.070000
    0.050000   -0.045000   -0.005000
    0.034000   -0.231000   -0.012000
    0.007000    0.058000    0.003000
    0.011000    0.004000    0.084000
    0.019000   -0.011000    0.006000
   -0.005000    0.005000    0.014000
   -0.016000    0.012000   -0.014000
   -0.014000    0.017000    0.029000
   -0.010000    0.012000    0.031000
   -0.013000   -0.011000    0.003000
   -0.035000   -0.024000    0.004000
   -0.023000    0.032000   -0.015000
   -0.037000   -0.039000    0.007000
    0.018000   -0.012000   -0.011000
    0.023000   -0.018000   -0.027000
    0.018000   -0.011000   -0.012000
    0.004000    0.004000   -0.010000
   -0.001000    0.045000    0.003000
   -0.050000   -0.032000   -0.035000
   -0.011000   -0.117000   -0.079000
   -0.082000   -0.156000    0.000000
   -0.011000   -0.117000    0.079000
   -0.001000    0.045000   -0.003000
   -0.050000   -0.032000    0.035000
    0.026000    0.057000   -0.035000
    0.026000    0.057000    0.035000
    0.398000   -0.295000    0.000000
    0.350000   -0.276000   -0.000000
vibration   51
   -0.000000    0.000000    0.013000
    0.003000    0.001000    0.002000
    0.003000    0.013000    0.002000
   -0.001000    0.017000    0.001000
    0.022000   -0.005000    0.012000
   -0.006000   -0.016000   -0.004000
   -0.010000   -0.020000   -0.002000
   -0.007000   -0.007000    0.004000
   -0.013000   -0.024000   -0.004000
    0.004000    0.003000   -0.006000
    0.012000    0.009000   -0.027000
    0.007000    0.011000    0.013000
    0.010000    0.011000   -0.004000
   -0.005000   -0.010000   -0.004000
   -0.010000   -0.007000   -0.012000
    0.005000    0.114000    0.014000
    0.011000    0.106000    0.011000
    0.019000    0.049000    0.026000
   -0.010000   -0.165000   -0.006000
   -0.040000   -0.457000   -0.008000
    0.033000    0.169000   -0.003000
    0.060000    0.381000   -0.002000
   -0.012000   -0.095000   -0.004000
   -0.033000   -0.145000   -0.019000
   -0.014000   -0.099000    0.015000
    0.014000    0.099000    0.015000
    0.012000    0.095000   -0.004000
    0.033000    0.145000   -0.019000
   -0.033000   -0.169000   -0.003000
   -0.060000   -0.381000   -0.002000
    0.010000    0.165000   -0.006000
    0.040000    0.457000   -0.008000
   -0.011000   -0.106000    0.011000
   -0.019000   -0.049000    0.026000
   -0.005000   -0.114000    0.014000
    0.010000    0.007000   -0.012000
    0.005000    0.010000   -0.004000
   -0.004000   -0.003000   -0.006000
   -0.010000   -0.011000   -0.004000
   -0.007000   -0.011000    0.013000
   -0.012000   -0.009000   -0.027000
    0.006000    0.016000   -0.004000
    0.013000    0.024000   -0.004000
    0.007000    0.007000    0.004000
    0.010000    0.020000   -0.002000
   -0.003000   -0.001000    0.002000
   -0.022000    0.005000    0.012000
    0.001000   -0.017000    0.001000
   -0.003000   -0.013000    0.002000
   -0.002000    0.021000    0.019000
   -0.007000    0.007000    0.007000
   -0.004000   -0.070000   -0.049000
   -0.000000   -0.000000    0.017000
    0.004000    0.070000   -0.049000
    0.002000   -0.021000    0.019000
    0.007000   -0.007000    0.007000
    0.002000    0.007000   -0.002000
   -0.002000   -0.007000   -0.002000
    0.000000   -0.000000   -0.010000
    0.000000   -0.000000   -0.026000
vibration   52
   -0.023000    0.004000    0.000000
    0.004000   -0.000000    0.000000
    0.011000   -0.000000    0.000000
   -0.002000    0.010000   -0.008000
    0.012000   -0.002000    0.001000
   -0.002000   -0.004000   -0.002000
   -0.002000   -0.006000   -0.005000
   -0.002000   -0.006000   -0.006000
    0.000000    0.001000   -0.002000
   -0.001000    0.001000    0.004000
    0.002000    0.003000   -0.003000
   -0.001000    0.005000    0.009000
   -0.000000    0.003000    0.006000
   -0.003000   -0.004000    0.003000
   -0.001000    0.006000   -0.015000
   -0.002000    0.047000    0.017000
    0.024000    0.115000    0.023000
    0.039000    0.181000    0.033000
   -0.004000   -0.163000    0.012000
   -0.013000   -0.350000    0.008000
    0.023000    0.149000   -0.001000
    0.066000    0.454000   -0.016000
   -0.027000   -0.097000    0.002000
   -0.016000    0.046000   -0.003000
   -0.031000   -0.138000    0.003000
   -0.031000   -0.138000   -0.003000
   -0.027000   -0.097000   -0.002000
   -0.016000    0.046000    0.003000
    0.023000    0.149000    0.001000
    0.066000    0.454000    0.016000
   -0.004000   -0.163000   -0.012000
   -0.013000   -0.350000   -0.008000
    0.024000    0.115000   -0.023000
    0.039000    0.181000   -0.033000
   -0.002000    0.047000   -0.017000
   -0.001000    0.006000    0.015000
   -0.003000   -0.004000   -0.003000
   -0.001000    0.001000   -0.004000
   -0.000000    0.003000   -0.006000
   -0.001000    0.005000   -0.009000
    0.002000    0.003000    0.003000
   -0.002000   -0.004000    0.002000
    0.000000    0.001000    0.002000
   -0.002000   -0.006000    0.006000
   -0.002000   -0.006000    0.005000
    0.004000   -0.000000   -0.000000
    0.012000   -0.002000   -0.001000
   -0.002000    0.010000    0.008000
    0.011000   -0.000000   -0.000000
   -0.006000    0.008000   -0.002000
   -0.015000   -0.005000   -0.011000
    0.001000   -0.043000   -0.021000
    0.030000    0.190000    0.000000
    0.001000   -0.043000    0.021000
   -0.006000    0.008000    0.002000
   -0.015000   -0.005000    0.011000
    0.008000    0.010000   -0.014000
    0.008000    0.010000    0.014000
    0.070000   -0.045000   -0.000000
    0.090000   -0.052000    0.000000
vibration   53
    0.000000   -0.000000    0.022000
    0.009000   -0.006000    0.003000
    0.015000   -0.006000    0.004000
    0.006000   -0.001000   -0.001000
    0.013000   -0.006000    0.002000
   -0.001000   -0.001000   -0.001000
   -0.008000   -0.010000   -0.005000
   -0.005000    0.010000   -0.000000
   -0.006000    0.003000   -0.001000
   -0.003000    0.001000    0.002000
   -0.008000    0.002000    0.002000
   -0.008000    0.003000   -0.011000
   -0.010000    0.000000    0.014000
    0.006000   -0.002000    0.002000
   -0.005000    0.011000   -0.010000
    0.036000   -0.017000   -0.066000
    0.188000   -0.006000   -0.053000
    0.094000   -0.030000   -0.137000
    0.139000   -0.028000    0.219000
    0.069000   -0.077000    0.237000
   -0.046000    0.018000    0.085000
    0.026000   -0.024000   -0.215000
   -0.256000    0.036000    0.105000
   -0.217000   -0.041000    0.160000
   -0.139000    0.032000   -0.161000
    0.139000   -0.032000   -0.161000
    0.256000   -0.036000    0.105000
    0.217000    0.041000    0.160000
    0.046000   -0.018000    0.085000
   -0.026000    0.024000   -0.215000
   -0.139000    0.028000    0.219000
   -0.069000    0.077000    0.237000
   -0.188000    0.006000   -0.053000
   -0.094000    0.030000   -0.137000
   -0.036000    0.017000   -0.066000
    0.005000   -0.011000   -0.010000
   -0.006000    0.002000    0.002000
    0.003000   -0.001000    0.002000
    0.010000   -0.000000    0.014000
    0.008000   -0.003000   -0.011000
    0.008000   -0.002000    0.002000
    0.001000    0.001000   -0.001000
    0.006000   -0.003000   -0.001000
    0.005000   -0.010000   -0.000000
    0.008000    0.010000   -0.005000
   -0.009000    0.006000    0.003000
   -0.013000    0.006000    0.002000
   -0.006000    0.001000   -0.001000
   -0.015000    0.006000    0.004000
   -0.007000    0.012000   -0.012000
   -0.017000    0.004000   -0.020000
   -0.012000   -0.027000    0.008000
    0.000000   -0.000000   -0.252000
    0.012000    0.027000    0.008000
    0.007000   -0.012000   -0.012000
    0.017000   -0.004000   -0.020000
    0.013000    0.009000   -0.017000
   -0.013000   -0.009000   -0.017000
   -0.000000    0.000000   -0.008000
   -0.000000    0.000000   -0.040000
vibration   54
   -0.000000    0.000000   -0.026000
   -0.058000    0.054000   -0.035000
    0.011000    0.046000   -0.032000
   -0.104000    0.142000   -0.095000
    0.007000    0.046000   -0.038000
   -0.008000   -0.053000   -0.020000
    0.060000    0.023000   -0.012000
    0.017000   -0.187000   -0.089000
    0.065000   -0.006000   -0.016000
   -0.003000   -0.000000    0.064000
    0.062000    0.006000    0.017000
    0.036000    0.011000    0.206000
    0.061000    0.015000   -0.014000
   -0.095000   -0.025000    0.026000
    0.062000    0.044000   -0.012000
    0.151000   -0.022000    0.083000
   -0.032000    0.008000    0.181000
   -0.122000    0.006000    0.095000
   -0.040000    0.001000    0.101000
    0.178000   -0.049000    0.038000
   -0.194000    0.032000   -0.081000
   -0.197000    0.021000   -0.077000
    0.015000   -0.002000   -0.133000
    0.126000   -0.046000   -0.013000
    0.046000    0.009000   -0.099000
   -0.046000   -0.009000   -0.099000
   -0.015000    0.002000   -0.133000
   -0.126000    0.046000   -0.013000
    0.194000   -0.032000   -0.081000
    0.197000   -0.021000   -0.077000
    0.040000   -0.001000    0.101000
   -0.178000    0.049000    0.038000
    0.032000   -0.008000    0.181000
    0.122000   -0.006000    0.095000
   -0.151000    0.022000    0.083000
   -0.062000   -0.044000   -0.012000
    0.095000    0.025000    0.026000
    0.003000    0.000000    0.064000
   -0.061000   -0.015000   -0.014000
   -0.036000   -0.011000    0.206000
   -0.062000   -0.006000    0.017000
    0.008000    0.053000   -0.020000
   -0.065000    0.006000   -0.016000
   -0.017000    0.187000   -0.089000
   -0.060000   -0.023000   -0.012000
    0.058000   -0.054000   -0.035000
   -0.007000   -0.046000   -0.038000
    0.104000   -0.142000   -0.095000
   -0.011000   -0.046000   -0.032000
   -0.008000   -0.013000    0.006000
   -0.056000    0.002000    0.025000
    0.169000   -0.056000    0.047000
   -0.000000   -0.000000   -0.058000
   -0.169000    0.056000    0.047000
    0.008000    0.013000    0.006000
    0.056000   -0.002000    0.025000
   -0.024000    0.015000   -0.025000
    0.024000   -0.015000   -0.025000
   -0.000000   -0.000000   -0.016000
    0.000000   -0.000000    0.065000
vibration   55
    0.036000   -0.016000   -0.000000
    0.061000   -0.055000    0.035000
   -0.008000   -0.046000    0.032000
    0.106000   -0.143000    0.095000
   -0.004000   -0.047000    0.039000
    0.010000    0.056000    0.021000
   -0.058000   -0.018000    0.013000
   -0.015000    0.188000    0.088000
   -0.061000    0.010000    0.017000
    0.003000    0.001000   -0.065000
   -0.060000   -0.007000   -0.017000
   -0.036000   -0.011000   -0.207000
   -0.059000   -0.015000    0.011000
    0.096000    0.025000   -0.025000
   -0.064000   -0.051000    0.001000
   -0.164000    0.019000   -0.070000
    0.063000   -0.004000   -0.154000
    0.145000   -0.003000   -0.074000
    0.067000   -0.011000   -0.045000
   -0.136000    0.025000    0.014000
    0.173000   -0.023000    0.086000
    0.195000   -0.011000    0.010000
   -0.085000    0.009000    0.152000
   -0.203000    0.047000    0.018000
   -0.089000   -0.003000    0.066000
   -0.089000   -0.003000   -0.066000
   -0.085000    0.009000   -0.152000
   -0.203000    0.047000   -0.018000
    0.173000   -0.023000   -0.086000
    0.195000   -0.011000   -0.010000
    0.067000   -0.011000    0.045000
   -0.136000    0.025000   -0.014000
    0.063000   -0.004000    0.154000
    0.145000   -0.003000    0.074000
   -0.164000    0.019000    0.070000
   -0.064000   -0.051000   -0.001000
    0.096000    0.025000    0.025000
    0.003000    0.001000    0.065000
   -0.059000   -0.015000   -0.011000
   -0.036000   -0.011000    0.207000
   -0.060000   -0.007000    0.017000
    0.010000    0.056000   -0.021000
   -0.061000    0.010000   -0.017000
   -0.015000    0.188000   -0.088000
   -0.058000   -0.018000   -0.013000
    0.061000   -0.055000   -0.035000
   -0.004000   -0.047000   -0.039000
    0.106000   -0.143000   -0.095000
   -0.008000   -0.046000   -0.032000
    0.004000    0.014000   -0.003000
    0.049000   -0.005000   -0.024000
   -0.174000    0.050000   -0.036000
    0.045000    0.016000   -0.000000
   -0.174000    0.050000    0.036000
    0.004000    0.014000    0.003000
    0.049000   -0.005000    0.024000
    0.029000   -0.014000    0.025000
    0.029000   -0.014000   -0.025000
   -0.020000    0.020000   -0.000000
    0.019000    0.008000    0.000000
vibration   56
    0.033000   -0.011000   -0.000000
   -0.043000    0.035000   -0.021000
   -0.027000    0.033000   -0.021000
   -0.056000    0.060000   -0.036000
   -0.027000    0.033000   -0.023000
   -0.010000   -0.040000   -0.014000
    0.019000   -0.009000   -0.010000
    0.001000   -0.094000   -0.039000
    0.018000   -0.026000   -0.012000
   -0.005000   -0.001000    0.042000
    0.022000    0.001000    0.025000
    0.013000    0.002000    0.105000
    0.024000    0.007000    0.009000
   -0.038000   -0.009000    0.009000
    0.062000    0.020000    0.006000
    0.111000   -0.041000   -0.152000
    0.153000    0.000000   -0.199000
   -0.009000    0.056000   -0.368000
    0.047000   -0.027000    0.148000
   -0.100000   -0.026000    0.188000
   -0.067000    0.032000    0.063000
   -0.019000    0.013000   -0.137000
   -0.153000    0.005000    0.052000
   -0.109000   -0.072000    0.105000
   -0.062000    0.044000   -0.125000
   -0.062000    0.044000    0.125000
   -0.153000    0.005000   -0.052000
   -0.109000   -0.072000   -0.105000
   -0.067000    0.032000   -0.063000
   -0.019000    0.013000    0.137000
    0.047000   -0.027000   -0.148000
   -0.100000   -0.026000   -0.188000
    0.153000    0.000000    0.199000
   -0.009000    0.056000    0.368000
    0.111000   -0.041000    0.152000
    0.062000    0.020000   -0.006000
   -0.038000   -0.009000   -0.009000
   -0.005000   -0.001000   -0.042000
    0.024000    0.007000   -0.009000
    0.013000    0.002000   -0.105000
    0.022000    0.001000   -0.025000
   -0.010000   -0.040000    0.014000
    0.018000   -0.026000    0.012000
    0.001000   -0.094000    0.039000
    0.019000   -0.009000    0.010000
   -0.043000    0.035000    0.021000
   -0.027000    0.033000    0.023000
   -0.056000    0.060000    0.036000
   -0.027000    0.033000    0.021000
    0.032000   -0.011000    0.003000
    0.014000    0.014000    0.023000
    0.083000    0.002000   -0.015000
   -0.195000    0.028000   -0.000000
    0.083000    0.002000    0.015000
    0.032000   -0.011000   -0.003000
    0.014000    0.014000   -0.023000
   -0.044000   -0.003000    0.002000
   -0.044000   -0.003000   -0.002000
   -0.019000    0.012000   -0.000000
   -0.087000    0.033000    0.000000
vibration   57
   -0.000000    0.000000    0.008000
   -0.006000    0.005000   -0.003000
   -0.008000    0.007000   -0.003000
   -0.007000    0.006000   -0.002000
   -0.006000    0.004000   -0.002000
   -0.001000   -0.005000   -0.002000
    0.001000   -0.003000   -0.000000
    0.000000   -0.010000   -0.002000
   -0.001000   -0.008000   -0.002000
   -0.000000   -0.000000    0.003000
    0.006000    0.001000   -0.002000
    0.003000    0.001000    0.017000
    0.006000    0.003000   -0.003000
   -0.004000   -0.001000    0.000000
    0.006000   -0.024000   -0.028000
    0.009000    0.093000    0.001000
    0.000000   -0.047000    0.002000
    0.016000    0.063000    0.005000
    0.006000   -0.004000    0.007000
    0.047000    0.316000    0.006000
   -0.007000   -0.057000   -0.000000
    0.052000    0.379000   -0.008000
   -0.019000   -0.078000    0.003000
    0.055000    0.468000    0.016000
   -0.003000    0.015000   -0.005000
    0.003000   -0.015000   -0.005000
    0.019000    0.078000    0.003000
   -0.055000   -0.468000    0.016000
    0.007000    0.057000   -0.000000
   -0.052000   -0.379000   -0.008000
   -0.006000    0.004000    0.007000
   -0.047000   -0.316000    0.006000
   -0.000000    0.047000    0.002000
   -0.016000   -0.063000    0.005000
   -0.009000   -0.093000    0.001000
   -0.006000    0.024000   -0.028000
    0.004000    0.001000    0.000000
    0.000000    0.000000    0.003000
   -0.006000   -0.003000   -0.003000
   -0.003000   -0.001000    0.017000
   -0.006000   -0.001000   -0.002000
    0.001000    0.005000   -0.002000
    0.001000    0.008000   -0.002000
   -0.000000    0.010000   -0.002000
   -0.001000    0.003000   -0.000000
    0.006000   -0.005000   -0.003000
    0.006000   -0.004000   -0.002000
    0.007000   -0.006000   -0.002000
    0.008000   -0.007000   -0.003000
    0.009000    0.004000    0.012000
   -0.000000    0.002000    0.012000
    0.008000   -0.009000   -0.021000
    0.000000    0.000000   -0.003000
   -0.008000    0.009000   -0.021000
   -0.009000   -0.004000    0.012000
    0.000000   -0.002000    0.012000
   -0.009000    0.007000    0.009000
    0.009000   -0.007000    0.009000
    0.000000   -0.000000   -0.001000
   -0.000000    0.000000   -0.001000
vibration   58
   -0.000000   -0.005000    0.000000
   -0.018000    0.015000   -0.010000
   -0.033000    0.024000   -0.010000
   -0.014000    0.009000    0.002000
   -0.025000    0.014000   -0.002000
   -0.003000   -0.016000   -0.005000
   -0.002000   -0.011000    0.002000
    0.001000   -0.018000    0.005000
   -0.008000   -0.031000   -0.006000
    0.000000   -0.001000    0.004000
    0.023000    0.002000   -0.016000
    0.013000    0.004000    0.050000
    0.023000    0.010000   -0.018000
   -0.008000   -0.003000   -0.002000
    0.016000   -0.122000   -0.128000
    0.017000    0.107000    0.008000
   -0.003000   -0.059000    0.015000
    0.017000    0.093000    0.017000
    0.014000   -0.000000    0.015000
    0.072000    0.344000    0.011000
   -0.011000   -0.069000   -0.002000
    0.046000    0.337000   -0.018000
   -0.014000   -0.027000   -0.000000
    0.042000    0.404000    0.008000
   -0.008000   -0.027000    0.002000
   -0.008000   -0.027000   -0.002000
   -0.014000   -0.027000    0.000000
    0.042000    0.404000   -0.008000
   -0.011000   -0.069000    0.002000
    0.046000    0.337000    0.018000
    0.014000   -0.000000   -0.015000
    0.072000    0.344000   -0.011000
   -0.003000   -0.059000   -0.015000
    0.017000    0.093000   -0.017000
    0.017000    0.107000   -0.008000
    0.016000   -0.122000    0.128000
   -0.008000   -0.003000    0.002000
    0.000000   -0.001000   -0.004000
    0.023000    0.010000    0.018000
    0.013000    0.004000   -0.050000
    0.023000    0.002000    0.016000
   -0.003000   -0.016000    0.005000
   -0.008000   -0.031000    0.006000
    0.001000   -0.018000   -0.005000
   -0.002000   -0.011000   -0.002000
   -0.018000    0.015000    0.010000
   -0.025000    0.014000    0.002000
   -0.014000    0.009000   -0.002000
   -0.033000    0.024000    0.010000
    0.033000    0.017000    0.061000
    0.003000   -0.009000    0.044000
    0.018000    0.047000   -0.058000
   -0.007000    0.000000    0.000000
    0.018000    0.047000    0.058000
    0.033000    0.017000   -0.061000
    0.003000   -0.009000   -0.044000
   -0.035000    0.030000    0.050000
   -0.035000    0.030000   -0.050000
   -0.009000    0.003000    0.000000
    0.088000   -0.027000   -0.000000
vibration   59
   -0.000000   -0.000000    0.022000
   -0.025000    0.020000   -0.014000
   -0.061000    0.038000   -0.016000
   -0.012000   -0.001000    0.014000
   -0.044000    0.018000    0.003000
   -0.001000   -0.016000   -0.006000
   -0.006000   -0.013000    0.009000
    0.004000   -0.008000    0.022000
   -0.020000   -0.052000   -0.007000
    0.001000   -0.002000   -0.008000
    0.041000    0.004000   -0.044000
    0.024000    0.007000    0.072000
    0.041000    0.018000   -0.045000
   -0.008000   -0.003000   -0.006000
    0.015000   -0.259000   -0.267000
    0.033000    0.060000    0.009000
    0.001000   -0.011000    0.018000
   -0.043000   -0.260000    0.006000
    0.029000    0.066000    0.021000
    0.026000   -0.207000    0.012000
   -0.021000   -0.015000   -0.008000
   -0.051000   -0.311000   -0.042000
   -0.010000    0.083000   -0.009000
   -0.036000   -0.072000   -0.016000
   -0.022000   -0.145000    0.014000
    0.022000    0.145000    0.014000
    0.010000   -0.083000   -0.009000
    0.036000    0.072000   -0.016000
    0.021000    0.015000   -0.008000
    0.051000    0.311000   -0.042000
   -0.029000   -0.066000    0.021000
   -0.026000    0.207000    0.012000
   -0.001000    0.011000    0.018000
    0.043000    0.260000    0.006000
   -0.033000   -0.060000    0.009000
   -0.015000    0.259000   -0.267000
    0.008000    0.003000   -0.006000
   -0.001000    0.002000   -0.008000
   -0.041000   -0.018000   -0.045000
   -0.024000   -0.007000    0.072000
   -0.041000   -0.004000   -0.044000
    0.001000    0.016000   -0.006000
    0.020000    0.052000   -0.007000
   -0.004000    0.008000    0.022000
    0.006000    0.013000    0.009000
    0.025000   -0.020000   -0.014000
    0.044000   -0.018000    0.003000
    0.012000    0.001000    0.014000
    0.061000   -0.038000   -0.016000
    0.055000    0.031000    0.128000
   -0.007000   -0.041000    0.079000
    0.022000    0.133000   -0.082000
   -0.000000    0.000000    0.003000
   -0.022000   -0.133000   -0.082000
   -0.055000   -0.031000    0.128000
    0.007000    0.041000    0.079000
   -0.060000    0.062000    0.104000
    0.060000   -0.062000    0.104000
   -0.000000    0.000000    0.008000
    0.000000   -0.000000   -0.050000
vibration   60
    0.001000    0.005000    0.000000
    0.003000   -0.002000    0.002000
    0.016000   -0.011000    0.003000
   -0.002000    0.005000   -0.009000
    0.009000   -0.001000   -0.005000
   -0.001000   -0.000000    0.000000
    0.004000    0.002000   -0.006000
   -0.002000   -0.009000   -0.014000
    0.010000    0.016000    0.001000
   -0.001000    0.001000    0.011000
   -0.018000   -0.002000    0.028000
   -0.009000   -0.004000   -0.020000
   -0.017000   -0.008000    0.025000
    0.000000    0.001000    0.003000
    0.005000    0.129000    0.136000
   -0.006000    0.077000   -0.005000
   -0.004000   -0.046000   -0.017000
    0.032000    0.140000   -0.005000
   -0.008000   -0.022000   -0.013000
    0.016000    0.357000   -0.007000
    0.004000   -0.055000    0.005000
    0.061000    0.389000    0.009000
   -0.017000   -0.049000    0.011000
    0.023000    0.346000    0.006000
   -0.000000    0.039000    0.000000
   -0.000000    0.039000   -0.000000
   -0.017000   -0.049000   -0.011000
    0.023000    0.346000   -0.006000
    0.004000   -0.055000   -0.005000
    0.061000    0.389000   -0.009000
   -0.008000   -0.022000    0.013000
    0.016000    0.357000    0.007000
   -0.004000   -0.046000    0.017000
    0.032000    0.140000    0.005000
   -0.006000    0.077000    0.005000
    0.005000    0.129000   -0.136000
    0.000000    0.001000   -0.003000
   -0.001000    0.001000   -0.011000
   -0.017000   -0.008000   -0.025000
   -0.009000   -0.004000    0.020000
   -0.018000   -0.002000   -0.028000
   -0.001000   -0.000000   -0.000000
    0.010000    0.016000   -0.001000
   -0.002000   -0.009000    0.014000
    0.004000    0.002000    0.006000
    0.003000   -0.002000   -0.002000
    0.009000   -0.001000    0.005000
   -0.002000    0.005000    0.009000
    0.016000   -0.011000   -0.003000
   -0.014000   -0.021000   -0.059000
    0.016000    0.022000   -0.027000
    0.001000   -0.080000    0.006000
    0.002000   -0.041000    0.000000
    0.001000   -0.080000   -0.006000
   -0.014000   -0.021000    0.059000
    0.016000    0.022000    0.027000
    0.016000   -0.033000   -0.047000
    0.016000   -0.033000    0.047000
    0.010000   -0.005000    0.000000
   -0.093000    0.027000   -0.000000
vibration   61
   -0.000000   -0.000000   -0.001000
    0.002000   -0.003000    0.001000
   -0.000000    0.002000    0.001000
    0.003000   -0.002000    0.004000
    0.004000   -0.004000    0.005000
    0.001000    0.003000    0.001000
   -0.004000   -0.001000    0.004000
    0.001000    0.012000    0.011000
   -0.007000   -0.006000    0.000000
    0.001000   -0.001000   -0.010000
    0.010000    0.002000   -0.021000
    0.005000    0.003000    0.006000
    0.009000    0.005000   -0.015000
    0.001000   -0.001000   -0.002000
   -0.014000   -0.088000   -0.091000
   -0.010000   -0.153000   -0.001000
    0.004000    0.022000    0.005000
    0.054000    0.506000   -0.004000
   -0.012000   -0.104000    0.005000
    0.041000    0.215000    0.002000
    0.000000    0.057000   -0.005000
    0.021000    0.216000   -0.002000
   -0.002000   -0.051000   -0.009000
   -0.023000   -0.213000   -0.011000
    0.027000    0.177000    0.007000
   -0.027000   -0.177000    0.007000
    0.002000    0.051000   -0.009000
    0.023000    0.213000   -0.011000
   -0.000000   -0.057000   -0.005000
   -0.021000   -0.216000   -0.002000
    0.012000    0.104000    0.005000
   -0.041000   -0.215000    0.002000
   -0.004000   -0.022000    0.005000
   -0.054000   -0.506000   -0.004000
    0.010000    0.153000   -0.001000
    0.014000    0.088000   -0.091000
   -0.001000    0.001000   -0.002000
   -0.001000    0.001000   -0.010000
   -0.009000   -0.005000   -0.015000
   -0.005000   -0.003000    0.006000
   -0.010000   -0.002000   -0.021000
   -0.001000   -0.003000    0.001000
    0.007000    0.006000    0.000000
   -0.001000   -0.012000    0.011000
    0.004000    0.001000    0.004000
   -0.002000    0.003000    0.001000
   -0.004000    0.004000    0.005000
   -0.003000    0.002000    0.004000
    0.000000   -0.002000    0.001000
    0.002000    0.023000    0.035000
   -0.019000   -0.036000   -0.012000
   -0.002000    0.059000    0.017000
   -0.000000   -0.000000    0.005000
    0.002000   -0.059000    0.017000
   -0.002000   -0.023000    0.035000
    0.019000    0.036000   -0.012000
   -0.003000    0.022000    0.028000
    0.003000   -0.022000    0.028000
    0.000000    0.000000    0.005000
   -0.000000    0.000000   -0.027000
vibration   62
   -0.000000    0.001000   -0.000000
   -0.012000    0.011000   -0.007000
   -0.017000    0.009000   -0.007000
   -0.011000    0.007000   -0.004000
   -0.019000    0.013000   -0.009000
   -0.003000   -0.013000   -0.005000
    0.003000   -0.007000   -0.005000
   -0.001000   -0.022000   -0.011000
    0.004000   -0.009000   -0.004000
   -0.001000    0.000000    0.016000
   -0.002000   -0.001000    0.022000
   -0.001000   -0.002000    0.016000
   -0.001000   -0.002000    0.014000
   -0.003000    0.000000    0.001000
    0.026000    0.047000    0.044000
    0.013000    0.141000   -0.005000
    0.005000   -0.022000   -0.014000
   -0.052000   -0.494000   -0.014000
    0.016000    0.106000    0.001000
   -0.042000   -0.232000    0.005000
   -0.007000   -0.054000    0.002000
   -0.029000   -0.263000   -0.021000
   -0.014000    0.079000    0.013000
   -0.013000    0.165000    0.006000
   -0.037000   -0.198000   -0.004000
   -0.037000   -0.198000    0.004000
   -0.014000    0.079000   -0.013000
   -0.013000    0.165000   -0.006000
   -0.007000   -0.054000   -0.002000
   -0.029000   -0.263000    0.021000
    0.016000    0.106000   -0.001000
   -0.042000   -0.232000   -0.005000
    0.005000   -0.022000    0.014000
   -0.052000   -0.494000    0.014000
    0.013000    0.141000    0.005000
    0.026000    0.047000   -0.044000
   -0.003000    0.000000   -0.001000
   -0.001000    0.000000   -0.016000
   -0.001000   -0.002000   -0.014000
   -0.001000   -0.002000   -0.016000
   -0.002000   -0.001000   -0.022000
   -0.003000   -0.013000    0.005000
    0.004000   -0.009000    0.004000
   -0.001000   -0.022000    0.011000
    0.003000   -0.007000    0.005000
   -0.012000    0.011000    0.007000
   -0.019000    0.013000    0.009000
   -0.011000    0.007000    0.004000
   -0.017000    0.009000    0.007000
    0.014000   -0.018000   -0.015000
    0.023000    0.031000    0.027000
    0.012000   -0.034000   -0.029000
    0.023000    0.076000    0.000000
    0.012000   -0.034000    0.029000
    0.014000   -0.018000    0.015000
    0.023000    0.031000   -0.027000
   -0.010000   -0.011000   -0.011000
   -0.010000   -0.011000    0.011000
    0.001000   -0.005000    0.000000
    0.012000   -0.008000   -0.000000
vibration   63
   -0.000000   -0.000000    0.010000
   -0.094000    0.093000   -0.058000
   -0.152000    0.101000   -0.062000
   -0.075000    0.049000   -0.024000
   -0.155000    0.107000   -0.063000
   -0.021000   -0.125000   -0.049000
   -0.018000   -0.125000   -0.047000
   -0.020000   -0.137000   -0.050000
   -0.020000   -0.147000   -0.051000
   -0.008000    0.004000    0.135000
   -0.011000   -0.005000    0.168000
   -0.006000   -0.004000    0.143000
   -0.006000   -0.001000    0.130000
    0.007000    0.008000   -0.004000
    0.141000    0.052000    0.017000
   -0.002000   -0.026000   -0.020000
   -0.007000   -0.002000   -0.078000
    0.022000    0.114000   -0.069000
   -0.018000   -0.014000   -0.076000
   -0.106000    0.059000   -0.050000
    0.045000    0.006000    0.007000
    0.050000   -0.015000   -0.030000
   -0.099000    0.023000    0.062000
   -0.226000   -0.069000   -0.051000
   -0.050000    0.019000    0.084000
    0.050000   -0.019000    0.084000
    0.099000   -0.023000    0.062000
    0.226000    0.069000   -0.051000
   -0.045000   -0.006000    0.007000
   -0.050000    0.015000   -0.030000
    0.018000    0.014000   -0.076000
    0.106000   -0.059000   -0.050000
    0.007000    0.002000   -0.078000
   -0.022000   -0.114000   -0.069000
    0.002000    0.026000   -0.020000
   -0.141000   -0.052000    0.017000
   -0.007000   -0.008000   -0.004000
    0.008000   -0.004000    0.135000
    0.006000    0.001000    0.130000
    0.006000    0.004000    0.143000
    0.011000    0.005000    0.168000
    0.021000    0.125000   -0.049000
    0.020000    0.147000   -0.051000
    0.020000    0.137000   -0.050000
    0.018000    0.125000   -0.047000
    0.094000   -0.093000   -0.058000
    0.155000   -0.107000   -0.063000
    0.075000   -0.049000   -0.024000
    0.152000   -0.101000   -0.062000
    0.124000   -0.018000   -0.028000
    0.123000    0.109000    0.082000
    0.081000    0.005000   -0.045000
    0.000000    0.000000    0.061000
   -0.081000   -0.005000   -0.045000
   -0.124000    0.018000   -0.028000
   -0.123000   -0.109000    0.082000
   -0.061000   -0.006000   -0.002000
    0.061000    0.006000   -0.002000
   -0.000000   -0.000000    0.001000
   -0.000000    0.000000    0.074000
vibration   64
    0.010000    0.003000   -0.000000
    0.077000   -0.085000    0.052000
    0.128000   -0.090000    0.056000
    0.061000   -0.042000    0.029000
    0.136000   -0.101000    0.066000
    0.016000    0.137000    0.055000
    0.048000    0.178000    0.062000
    0.029000    0.092000    0.034000
    0.051000    0.175000    0.059000
    0.001000   -0.008000   -0.146000
    0.043000    0.006000   -0.209000
    0.021000    0.005000   -0.078000
    0.038000    0.009000   -0.186000
   -0.035000   -0.019000    0.010000
   -0.071000    0.003000   -0.000000
    0.041000    0.025000   -0.022000
    0.039000   -0.006000   -0.003000
   -0.031000   -0.082000   -0.061000
    0.021000    0.009000    0.081000
    0.064000   -0.015000    0.069000
   -0.073000   -0.005000   -0.011000
   -0.057000    0.051000   -0.041000
    0.025000   -0.010000   -0.045000
    0.112000    0.085000    0.034000
    0.027000   -0.014000   -0.055000
    0.027000   -0.014000    0.055000
    0.025000   -0.010000    0.045000
    0.112000    0.085000   -0.034000
   -0.073000   -0.005000    0.011000
   -0.057000    0.051000    0.041000
    0.021000    0.009000   -0.081000
    0.064000   -0.015000   -0.069000
    0.039000   -0.006000    0.003000
   -0.031000   -0.082000    0.061000
    0.041000    0.025000    0.022000
   -0.071000    0.003000    0.000000
   -0.035000   -0.019000   -0.010000
    0.001000   -0.008000    0.146000
    0.038000    0.009000    0.186000
    0.021000    0.005000    0.078000
    0.043000    0.006000    0.209000
    0.016000    0.137000   -0.055000
    0.051000    0.175000   -0.059000
    0.029000    0.092000   -0.034000
    0.048000    0.178000   -0.062000
    0.077000   -0.085000   -0.052000
    0.136000   -0.101000   -0.066000
    0.061000   -0.042000   -0.029000
    0.128000   -0.090000   -0.056000
   -0.098000   -0.055000    0.046000
   -0.103000    0.092000    0.180000
   -0.018000   -0.014000   -0.005000
   -0.017000    0.002000   -0.000000
   -0.018000   -0.014000    0.005000
   -0.098000   -0.055000   -0.046000
   -0.103000    0.092000   -0.180000
    0.012000    0.016000   -0.010000
    0.012000    0.016000    0.010000
   -0.028000   -0.003000    0.000000
    0.310000   -0.107000   -0.000000
vibration   65
    0.003000    0.009000   -0.000000
   -0.014000    0.015000   -0.010000
   -0.050000    0.018000   -0.011000
    0.006000   -0.020000    0.026000
   -0.049000    0.019000   -0.002000
   -0.001000   -0.004000   -0.003000
    0.008000    0.011000    0.006000
    0.004000   -0.014000    0.000000
    0.010000   -0.006000   -0.001000
   -0.002000   -0.000000    0.003000
    0.014000   -0.002000    0.000000
    0.006000   -0.001000    0.029000
    0.014000    0.002000   -0.020000
    0.001000    0.001000   -0.004000
    0.047000    0.040000    0.006000
   -0.017000   -0.021000    0.009000
   -0.013000    0.002000    0.013000
    0.021000    0.067000    0.038000
    0.000000   -0.011000   -0.022000
    0.003000    0.013000   -0.021000
    0.021000    0.009000   -0.003000
    0.018000   -0.027000   -0.013000
   -0.025000    0.007000    0.017000
   -0.068000   -0.066000   -0.018000
   -0.012000    0.014000    0.024000
   -0.012000    0.014000   -0.024000
   -0.025000    0.007000   -0.017000
   -0.068000   -0.066000    0.018000
    0.021000    0.009000    0.003000
    0.018000   -0.027000    0.013000
    0.000000   -0.011000    0.022000
    0.003000    0.013000    0.021000
   -0.013000    0.002000   -0.013000
    0.021000    0.067000   -0.038000
   -0.017000   -0.021000   -0.009000
    0.047000    0.040000   -0.006000
    0.001000    0.001000    0.004000
   -0.002000   -0.000000   -0.003000
    0.014000    0.002000    0.020000
    0.006000   -0.001000   -0.029000
    0.014000   -0.002000   -0.000000
   -0.001000   -0.004000    0.003000
    0.010000   -0.006000    0.001000
    0.004000   -0.014000   -0.000000
    0.008000    0.011000   -0.006000
   -0.014000    0.015000    0.010000
   -0.049000    0.019000    0.002000
    0.006000   -0.020000   -0.026000
   -0.050000    0.018000    0.011000
    0.029000   -0.070000    0.009000
    0.047000    0.312000    0.347000
    0.018000    0.001000   -0.049000
    0.027000   -0.016000    0.000000
    0.018000    0.001000    0.049000
    0.029000   -0.070000   -0.009000
    0.047000    0.312000   -0.347000
   -0.035000    0.014000   -0.008000
   -0.035000    0.014000    0.008000
   -0.062000   -0.025000   -0.000000
    0.638000   -0.240000    0.000000
vibration   66
   -0.000000    0.000000   -0.011000
   -0.022000    0.027000   -0.016000
   -0.005000    0.027000   -0.016000
   -0.034000    0.044000   -0.041000
   -0.014000    0.034000   -0.035000
   -0.005000   -0.082000   -0.033000
   -0.051000   -0.139000   -0.046000
   -0.024000   -0.015000   -0.009000
   -0.053000   -0.111000   -0.038000
    0.005000    0.007000    0.088000
   -0.055000   -0.003000    0.146000
   -0.027000   -0.002000   -0.017000
   -0.053000   -0.013000    0.157000
    0.033000    0.018000   -0.007000
   -0.050000   -0.057000   -0.003000
   -0.012000    0.010000    0.003000
    0.002000    0.008000    0.004000
   -0.008000   -0.075000    0.005000
   -0.003000    0.010000    0.006000
   -0.008000   -0.051000    0.006000
   -0.000000   -0.003000    0.004000
   -0.005000   -0.001000    0.027000
    0.029000   -0.013000   -0.009000
    0.067000    0.048000    0.020000
    0.008000   -0.006000   -0.025000
   -0.008000    0.006000   -0.025000
   -0.029000    0.013000   -0.009000
   -0.067000   -0.048000    0.020000
    0.000000    0.003000    0.004000
    0.005000    0.001000    0.027000
    0.003000   -0.010000    0.006000
    0.008000    0.051000    0.006000
   -0.002000   -0.008000    0.004000
    0.008000    0.075000    0.005000
    0.012000   -0.010000    0.003000
    0.050000    0.057000   -0.003000
   -0.033000   -0.018000   -0.007000
   -0.005000   -0.007000    0.088000
    0.053000    0.013000    0.157000
    0.027000    0.002000   -0.017000
    0.055000    0.003000    0.146000
    0.005000    0.082000   -0.033000
    0.053000    0.111000   -0.038000
    0.024000    0.015000   -0.009000
    0.051000    0.139000   -0.046000
    0.022000   -0.027000   -0.016000
    0.014000   -0.034000   -0.035000
    0.034000   -0.044000   -0.041000
    0.005000   -0.027000   -0.016000
    0.008000    0.128000   -0.059000
    0.028000   -0.311000   -0.458000
   -0.038000   -0.001000    0.071000
    0.000000   -0.000000   -0.018000
    0.038000    0.001000    0.071000
   -0.008000   -0.128000   -0.059000
   -0.028000    0.311000   -0.458000
    0.054000   -0.028000    0.019000
   -0.054000    0.028000    0.019000
   -0.000000   -0.000000    0.026000
    0.000000   -0.000000   -0.175000
vibration   67
    0.000000   -0.000000   -0.003000
   -0.002000    0.003000   -0.002000
   -0.011000    0.004000   -0.002000
    0.003000   -0.006000    0.006000
   -0.010000    0.003000    0.001000
    0.000000    0.001000   -0.000000
    0.001000    0.003000    0.002000
    0.001000    0.001000    0.002000
    0.001000   -0.001000   -0.000000
   -0.001000   -0.000000   -0.001000
    0.004000    0.000000   -0.005000
    0.002000    0.000000    0.006000
    0.004000    0.001000   -0.007000
    0.001000   -0.000000   -0.000000
    0.009000   -0.002000   -0.013000
   -0.002000   -0.088000   -0.003000
    0.011000    0.084000   -0.012000
   -0.063000   -0.417000   -0.024000
    0.001000    0.045000   -0.008000
   -0.058000   -0.360000   -0.007000
   -0.002000    0.005000   -0.001000
   -0.002000    0.015000    0.000000
   -0.019000   -0.095000    0.002000
    0.035000    0.384000    0.003000
    0.007000    0.069000    0.012000
   -0.007000   -0.069000    0.012000
    0.019000    0.095000    0.002000
   -0.035000   -0.384000    0.003000
    0.002000   -0.005000   -0.001000
    0.002000   -0.015000    0.000000
   -0.001000   -0.045000   -0.008000
    0.058000    0.360000   -0.007000
   -0.011000   -0.084000   -0.012000
    0.063000    0.417000   -0.024000
    0.002000    0.088000   -0.003000
   -0.009000    0.002000   -0.013000
   -0.001000    0.000000   -0.000000
    0.001000    0.000000   -0.001000
   -0.004000   -0.001000   -0.007000
   -0.002000   -0.000000    0.006000
   -0.004000   -0.000000   -0.005000
   -0.000000   -0.001000   -0.000000
   -0.001000    0.001000   -0.000000
   -0.001000   -0.001000    0.002000
   -0.001000   -0.003000    0.002000
    0.002000   -0.003000   -0.002000
    0.010000   -0.003000    0.001000
   -0.003000    0.006000    0.006000
    0.011000   -0.004000   -0.002000
    0.005000   -0.012000    0.008000
    0.002000    0.045000    0.059000
    0.004000    0.021000    0.013000
   -0.000000   -0.000000    0.011000
   -0.004000   -0.021000    0.013000
   -0.005000    0.012000    0.008000
   -0.002000   -0.045000    0.059000
   -0.005000    0.008000    0.001000
    0.005000   -0.008000    0.001000
    0.000000    0.000000   -0.002000
   -0.000000    0.000000    0.021000
vibration   68
   -0.007000   -0.011000   -0.000000
    0.003000   -0.011000    0.007000
    0.004000   -0.014000    0.007000
    0.004000   -0.010000    0.012000
    0.007000   -0.014000    0.014000
   -0.003000    0.045000    0.021000
    0.039000    0.094000    0.027000
    0.014000   -0.022000   -0.008000
    0.040000    0.074000    0.024000
   -0.008000   -0.007000   -0.049000
    0.041000    0.003000   -0.101000
    0.019000    0.003000    0.043000
    0.040000    0.014000   -0.099000
   -0.030000   -0.018000    0.012000
    0.058000    0.033000   -0.001000
   -0.004000    0.004000    0.009000
   -0.021000   -0.023000    0.013000
    0.032000    0.173000    0.041000
   -0.005000   -0.016000   -0.030000
    0.000000    0.093000   -0.028000
    0.030000    0.009000    0.002000
    0.020000   -0.072000   -0.004000
   -0.023000    0.033000    0.023000
   -0.088000   -0.162000   -0.021000
   -0.016000   -0.014000    0.025000
   -0.016000   -0.014000   -0.025000
   -0.023000    0.033000   -0.023000
   -0.088000   -0.162000    0.021000
    0.030000    0.009000   -0.002000
    0.020000   -0.072000    0.004000
   -0.005000   -0.016000    0.030000
    0.000000    0.093000    0.028000
   -0.021000   -0.023000   -0.013000
    0.032000    0.173000   -0.041000
   -0.004000    0.004000   -0.009000
    0.058000    0.033000    0.001000
   -0.030000   -0.018000   -0.012000
   -0.008000   -0.007000    0.049000
    0.040000    0.014000    0.099000
    0.019000    0.003000   -0.043000
    0.041000    0.003000    0.101000
   -0.003000    0.045000   -0.021000
    0.040000    0.074000   -0.024000
    0.014000   -0.022000    0.008000
    0.039000    0.094000   -0.027000
    0.003000   -0.011000   -0.007000
    0.007000   -0.014000   -0.014000
    0.004000   -0.010000   -0.012000
    0.004000   -0.014000   -0.007000
    0.017000   -0.068000    0.050000
   -0.026000   -0.015000    0.102000
    0.039000    0.011000   -0.059000
    0.011000    0.015000   -0.000000
    0.039000    0.011000    0.059000
    0.017000   -0.068000   -0.050000
   -0.026000   -0.015000   -0.102000
   -0.044000    0.014000   -0.012000
   -0.044000    0.014000    0.012000
    0.065000    0.009000    0.000000
   -0.762000    0.265000   -0.000000
vibration   69
    0.002000   -0.004000   -0.000000
   -0.002000    0.002000   -0.002000
   -0.015000    0.003000   -0.002000
    0.005000   -0.010000    0.011000
   -0.013000    0.002000    0.003000
   -0.001000    0.008000    0.003000
    0.009000    0.021000    0.007000
    0.003000   -0.006000   -0.000000
    0.009000    0.012000    0.004000
   -0.003000   -0.002000   -0.009000
    0.013000    0.001000   -0.023000
    0.005000    0.001000    0.020000
    0.013000    0.005000   -0.026000
   -0.005000   -0.004000    0.001000
    0.025000    0.009000   -0.014000
   -0.004000   -0.065000    0.008000
   -0.007000    0.078000    0.004000
   -0.058000   -0.404000    0.011000
   -0.005000    0.040000   -0.027000
   -0.063000   -0.263000   -0.022000
    0.025000   -0.023000    0.011000
    0.038000    0.131000    0.039000
   -0.007000   -0.081000    0.011000
    0.041000    0.401000    0.003000
   -0.001000    0.059000    0.013000
   -0.001000    0.059000   -0.013000
   -0.007000   -0.081000   -0.011000
    0.041000    0.401000   -0.003000
    0.025000   -0.023000   -0.011000
    0.038000    0.131000   -0.039000
   -0.005000    0.040000    0.027000
   -0.063000   -0.263000    0.022000
   -0.007000    0.078000   -0.004000
   -0.058000   -0.404000   -0.011000
   -0.004000   -0.065000   -0.008000
    0.025000    0.009000    0.014000
   -0.005000   -0.004000   -0.001000
   -0.003000   -0.002000    0.009000
    0.013000    0.005000    0.026000
    0.005000    0.001000   -0.020000
    0.013000    0.001000    0.023000
   -0.001000    0.008000   -0.003000
    0.009000    0.012000   -0.004000
    0.003000   -0.006000    0.000000
    0.009000    0.021000   -0.007000
   -0.002000    0.002000    0.002000
   -0.013000    0.002000   -0.003000
    0.005000   -0.010000   -0.011000
   -0.015000    0.003000    0.002000
    0.011000   -0.029000    0.017000
    0.000000    0.068000    0.103000
    0.011000    0.014000    0.003000
   -0.045000   -0.020000   -0.000000
    0.011000    0.014000   -0.003000
    0.011000   -0.029000   -0.017000
    0.000000    0.068000   -0.103000
   -0.014000    0.012000   -0.004000
   -0.014000    0.012000    0.004000
    0.017000   -0.000000   -0.000000
   -0.232000    0.078000    0.000000
vibration   70
   -0.000000   -0.000000   -0.002000
    0.004000   -0.027000    0.021000
    0.088000   -0.041000    0.025000
   -0.042000    0.056000   -0.051000
    0.083000   -0.037000    0.007000
   -0.010000    0.047000    0.028000
    0.047000    0.103000    0.017000
    0.009000   -0.056000   -0.034000
    0.049000    0.107000    0.032000
   -0.010000   -0.010000   -0.052000
    0.032000    0.007000   -0.119000
    0.013000    0.008000    0.037000
    0.030000    0.016000   -0.082000
   -0.052000   -0.027000    0.024000
    0.043000    0.011000    0.007000
    0.036000   -0.002000   -0.004000
    0.003000    0.001000   -0.040000
   -0.016000   -0.007000   -0.062000
   -0.014000    0.004000   -0.034000
   -0.056000   -0.000000   -0.024000
   -0.000000   -0.001000   -0.002000
    0.003000    0.001000   -0.019000
   -0.048000    0.005000    0.023000
   -0.097000    0.021000   -0.024000
   -0.012000   -0.000000    0.038000
    0.012000    0.000000    0.038000
    0.048000   -0.005000    0.023000
    0.097000   -0.021000   -0.024000
    0.000000    0.001000   -0.002000
   -0.003000   -0.001000   -0.019000
    0.014000   -0.004000   -0.034000
    0.056000    0.000000   -0.024000
   -0.003000   -0.001000   -0.040000
    0.016000    0.007000   -0.062000
   -0.036000    0.002000   -0.004000
   -0.043000   -0.011000    0.007000
    0.052000    0.027000    0.024000
    0.010000    0.010000   -0.052000
   -0.030000   -0.016000   -0.082000
   -0.013000   -0.008000    0.037000
   -0.032000   -0.007000   -0.119000
    0.010000   -0.047000    0.028000
   -0.049000   -0.107000    0.032000
   -0.009000    0.056000   -0.034000
   -0.047000   -0.103000    0.017000
   -0.004000    0.027000    0.021000
   -0.083000    0.037000    0.007000
    0.042000   -0.056000   -0.051000
   -0.088000    0.041000    0.025000
    0.005000    0.018000    0.022000
   -0.080000   -0.450000   -0.378000
    0.064000   -0.002000    0.004000
    0.000000   -0.000000    0.039000
   -0.064000    0.002000    0.004000
   -0.005000   -0.018000    0.022000
    0.080000    0.450000   -0.378000
   -0.016000   -0.009000   -0.006000
    0.016000    0.009000   -0.006000
    0.000000    0.000000    0.020000
   -0.000000    0.000000   -0.190000
vibration   71
    0.039000   -0.004000    0.000000
    0.007000   -0.021000    0.011000
    0.052000   -0.015000    0.014000
   -0.017000    0.034000   -0.017000
    0.061000   -0.031000    0.018000
   -0.002000    0.018000    0.009000
    0.011000    0.033000    0.010000
    0.003000   -0.005000   -0.004000
    0.013000    0.034000    0.010000
   -0.007000   -0.004000   -0.014000
    0.016000    0.003000   -0.045000
    0.004000    0.006000    0.032000
    0.014000    0.008000   -0.032000
   -0.025000   -0.010000    0.004000
   -0.007000   -0.011000   -0.021000
    0.028000    0.044000    0.035000
   -0.073000   -0.017000    0.017000
   -0.017000    0.123000    0.052000
   -0.058000   -0.005000   -0.087000
   -0.189000    0.124000   -0.044000
    0.172000   -0.021000    0.095000
    0.118000   -0.054000    0.311000
    0.129000    0.015000    0.018000
    0.129000   -0.158000    0.023000
   -0.040000   -0.034000   -0.030000
   -0.040000   -0.034000    0.030000
    0.129000    0.015000   -0.018000
    0.129000   -0.158000   -0.023000
    0.172000   -0.021000   -0.095000
    0.118000   -0.054000   -0.311000
   -0.058000   -0.005000    0.087000
   -0.189000    0.124000    0.044000
   -0.073000   -0.017000   -0.017000
   -0.017000    0.123000   -0.052000
    0.028000    0.044000   -0.035000
   -0.007000   -0.011000    0.021000
   -0.025000   -0.010000   -0.004000
   -0.007000   -0.004000    0.014000
    0.014000    0.008000    0.032000
    0.004000    0.006000   -0.032000
    0.016000    0.003000    0.045000
   -0.002000    0.018000   -0.009000
    0.013000    0.034000   -0.010000
    0.003000   -0.005000    0.004000
    0.011000    0.033000   -0.010000
    0.007000   -0.021000   -0.011000
    0.061000   -0.031000   -0.018000
   -0.017000    0.034000    0.017000
    0.052000   -0.015000   -0.014000
   -0.009000    0.018000   -0.011000
   -0.001000    0.094000    0.049000
    0.042000   -0.047000    0.056000
   -0.480000    0.109000    0.000000
    0.042000   -0.047000   -0.056000
   -0.009000    0.018000    0.011000
   -0.001000    0.094000   -0.049000
    0.013000    0.010000   -0.003000
    0.013000    0.010000    0.003000
   -0.030000   -0.001000    0.000000
    0.237000   -0.085000   -0.000000
vibration   72
   -0.005000    0.006000   -0.000000
   -0.003000   -0.015000    0.013000
    0.057000   -0.026000    0.015000
   -0.039000    0.046000   -0.048000
    0.054000   -0.021000   -0.001000
   -0.010000    0.031000    0.021000
    0.037000    0.075000    0.009000
    0.005000   -0.055000   -0.034000
    0.037000    0.077000    0.023000
   -0.008000   -0.008000   -0.034000
    0.022000    0.006000   -0.088000
    0.009000    0.007000    0.033000
    0.022000    0.013000   -0.052000
   -0.039000   -0.022000    0.021000
    0.048000    0.012000    0.006000
    0.014000   -0.012000    0.008000
   -0.013000    0.009000   -0.005000
   -0.005000   -0.027000    0.005000
   -0.013000    0.005000   -0.044000
   -0.042000   -0.021000   -0.037000
    0.022000   -0.003000    0.000000
    0.024000    0.000000   -0.008000
   -0.045000   -0.000000    0.032000
   -0.089000    0.038000   -0.016000
   -0.014000    0.008000    0.022000
   -0.014000    0.008000   -0.022000
   -0.045000   -0.000000   -0.032000
   -0.089000    0.038000    0.016000
    0.022000   -0.003000   -0.000000
    0.024000    0.000000    0.008000
   -0.013000    0.005000    0.044000
   -0.042000   -0.021000    0.037000
   -0.013000    0.009000    0.005000
   -0.005000   -0.027000   -0.005000
    0.014000   -0.012000   -0.008000
    0.048000    0.012000   -0.006000
   -0.039000   -0.022000   -0.021000
   -0.008000   -0.008000    0.034000
    0.022000    0.013000    0.052000
    0.009000    0.007000   -0.033000
    0.022000    0.006000    0.088000
   -0.010000    0.031000   -0.021000
    0.037000    0.077000   -0.023000
    0.005000   -0.055000    0.034000
    0.037000    0.075000   -0.009000
   -0.003000   -0.015000   -0.013000
    0.054000   -0.021000    0.001000
   -0.039000    0.046000    0.048000
    0.057000   -0.026000   -0.015000
    0.018000    0.017000    0.017000
   -0.063000   -0.428000   -0.358000
    0.050000    0.002000    0.002000
    0.030000   -0.014000    0.000000
    0.050000    0.002000   -0.002000
    0.018000    0.017000   -0.017000
   -0.063000   -0.428000    0.358000
   -0.017000   -0.008000   -0.007000
   -0.017000   -0.008000    0.007000
   -0.033000    0.015000   -0.000000
    0.436000   -0.133000    0.000000
vibration   73
   -0.012000    0.005000   -0.000000
    0.006000   -0.050000    0.014000
    0.090000    0.017000    0.020000
   -0.053000    0.110000   -0.030000
    0.172000   -0.095000    0.071000
   -0.001000    0.034000    0.006000
    0.007000    0.062000    0.037000
    0.006000    0.027000    0.022000
    0.005000    0.012000    0.008000
   -0.029000   -0.012000    0.012000
    0.048000    0.007000   -0.074000
    0.007000    0.021000    0.161000
    0.042000    0.028000   -0.042000
   -0.049000   -0.021000   -0.015000
   -0.008000   -0.048000   -0.071000
    0.054000    0.020000    0.020000
    0.002000   -0.001000   -0.058000
   -0.025000   -0.020000   -0.091000
   -0.039000   -0.001000   -0.089000
   -0.101000    0.067000   -0.074000
   -0.002000   -0.010000   -0.004000
    0.003000    0.052000   -0.008000
   -0.082000    0.025000    0.053000
   -0.160000   -0.036000   -0.016000
   -0.010000   -0.011000    0.025000
   -0.010000   -0.011000   -0.025000
   -0.082000    0.025000   -0.053000
   -0.160000   -0.036000    0.016000
   -0.002000   -0.010000    0.004000
    0.003000    0.052000    0.008000
   -0.039000   -0.001000    0.089000
   -0.101000    0.067000    0.074000
    0.002000   -0.001000    0.058000
   -0.025000   -0.020000    0.091000
    0.054000    0.020000   -0.020000
   -0.008000   -0.048000    0.071000
   -0.049000   -0.021000    0.015000
   -0.029000   -0.012000   -0.012000
    0.042000    0.028000    0.042000
    0.007000    0.021000   -0.161000
    0.048000    0.007000    0.074000
   -0.001000    0.034000   -0.006000
    0.005000    0.012000   -0.008000
    0.006000    0.027000   -0.022000
    0.007000    0.062000   -0.037000
    0.006000   -0.050000   -0.014000
    0.172000   -0.095000   -0.071000
   -0.053000    0.110000    0.030000
    0.090000    0.017000   -0.020000
   -0.002000    0.057000   -0.056000
    0.037000    0.407000    0.233000
    0.064000   -0.052000    0.176000
    0.114000   -0.019000    0.000000
    0.064000   -0.052000   -0.176000
   -0.002000    0.057000    0.056000
    0.037000    0.407000   -0.233000
    0.033000    0.019000    0.011000
    0.033000    0.019000   -0.011000
    0.003000   -0.019000   -0.000000
   -0.137000    0.027000    0.000000
vibration   74
   -0.000000    0.000000    0.026000
   -0.008000    0.057000   -0.017000
   -0.103000   -0.020000   -0.023000
    0.060000   -0.124000    0.037000
   -0.197000    0.107000   -0.077000
   -0.003000   -0.035000   -0.003000
    0.003000   -0.050000   -0.039000
   -0.006000   -0.051000   -0.032000
    0.007000    0.005000   -0.004000
    0.028000    0.012000   -0.018000
   -0.043000   -0.008000    0.065000
   -0.005000   -0.021000   -0.159000
   -0.037000   -0.026000    0.028000
    0.051000    0.020000    0.019000
    0.032000    0.056000    0.053000
   -0.050000   -0.022000   -0.012000
   -0.010000   -0.001000    0.061000
    0.027000    0.022000    0.102000
    0.038000   -0.001000    0.064000
    0.121000   -0.043000    0.043000
   -0.009000    0.008000   -0.005000
   -0.007000   -0.030000   -0.024000
    0.040000   -0.017000   -0.036000
    0.087000    0.028000    0.002000
    0.016000    0.016000   -0.012000
   -0.016000   -0.016000   -0.012000
   -0.040000    0.017000   -0.036000
   -0.087000   -0.028000    0.002000
    0.009000   -0.008000   -0.005000
    0.007000    0.030000   -0.024000
   -0.038000    0.001000    0.064000
   -0.121000    0.043000    0.043000
    0.010000    0.001000    0.061000
   -0.027000   -0.022000    0.102000
    0.050000    0.022000   -0.012000
   -0.032000   -0.056000    0.053000
   -0.051000   -0.020000    0.019000
   -0.028000   -0.012000   -0.018000
    0.037000    0.026000    0.028000
    0.005000    0.021000   -0.159000
    0.043000    0.008000    0.065000
    0.003000    0.035000   -0.003000
   -0.007000   -0.005000   -0.004000
    0.006000    0.051000   -0.032000
   -0.003000    0.050000   -0.039000
    0.008000   -0.057000   -0.017000
    0.197000   -0.107000   -0.077000
   -0.060000    0.124000    0.037000
    0.103000    0.020000   -0.023000
    0.009000   -0.070000    0.068000
   -0.067000   -0.434000   -0.227000
   -0.063000    0.046000   -0.145000
    0.000000   -0.000000   -0.027000
    0.063000   -0.046000   -0.145000
   -0.009000    0.070000    0.068000
    0.067000    0.434000   -0.227000
   -0.040000   -0.007000   -0.020000
    0.040000    0.007000   -0.020000
    0.000000   -0.000000    0.012000
   -0.000000    0.000000   -0.158000
vibration   75
    0.000000   -0.000000   -0.007000
    0.010000    0.005000    0.011000
    0.035000   -0.048000    0.012000
    0.015000   -0.026000   -0.008000
   -0.034000    0.028000   -0.034000
   -0.004000   -0.031000   -0.006000
   -0.006000   -0.045000   -0.028000
   -0.007000   -0.036000   -0.024000
    0.001000   -0.005000   -0.007000
    0.019000    0.017000   -0.006000
   -0.040000   -0.011000    0.093000
   -0.007000   -0.023000   -0.128000
   -0.038000   -0.034000    0.009000
    0.015000    0.026000    0.005000
   -0.047000   -0.004000    0.030000
    0.046000    0.002000   -0.053000
    0.128000    0.002000   -0.168000
   -0.045000   -0.125000   -0.329000
    0.031000   -0.015000    0.120000
    0.063000    0.084000    0.110000
   -0.208000   -0.004000   -0.060000
   -0.161000    0.196000   -0.161000
    0.011000    0.026000   -0.077000
   -0.001000   -0.110000   -0.064000
    0.057000   -0.014000    0.155000
   -0.057000    0.014000    0.155000
   -0.011000   -0.026000   -0.077000
    0.001000    0.110000   -0.064000
    0.208000    0.004000   -0.060000
    0.161000   -0.196000   -0.161000
   -0.031000    0.015000    0.120000
   -0.063000   -0.084000    0.110000
   -0.128000   -0.002000   -0.168000
    0.045000    0.125000   -0.329000
   -0.046000   -0.002000   -0.053000
    0.047000    0.004000    0.030000
   -0.015000   -0.026000    0.005000
   -0.019000   -0.017000   -0.006000
    0.038000    0.034000    0.009000
    0.007000    0.023000   -0.128000
    0.040000    0.011000    0.093000
    0.004000    0.031000   -0.006000
   -0.001000    0.005000   -0.007000
    0.007000    0.036000   -0.024000
    0.006000    0.045000   -0.028000
   -0.010000   -0.005000    0.011000
    0.034000   -0.028000   -0.034000
   -0.015000    0.026000   -0.008000
   -0.035000    0.048000    0.012000
   -0.034000    0.013000   -0.016000
    0.015000    0.098000    0.051000
   -0.028000    0.012000   -0.036000
   -0.000000    0.000000    0.255000
    0.028000   -0.012000   -0.036000
    0.034000   -0.013000   -0.016000
   -0.015000   -0.098000    0.051000
    0.015000   -0.020000    0.014000
   -0.015000    0.020000    0.014000
    0.000000    0.000000    0.001000
   -0.000000    0.000000    0.028000
vibration   76
    0.000000   -0.000000    0.005000
   -0.028000   -0.020000   -0.048000
   -0.123000    0.206000   -0.052000
   -0.043000    0.107000    0.038000
    0.155000   -0.111000    0.135000
    0.056000    0.073000   -0.003000
   -0.079000   -0.029000    0.060000
    0.013000    0.325000    0.156000
   -0.103000   -0.080000   -0.009000
   -0.027000   -0.038000    0.063000
    0.049000    0.029000   -0.144000
   -0.000000    0.059000    0.245000
    0.046000    0.072000    0.115000
    0.006000   -0.054000   -0.050000
    0.003000    0.010000    0.018000
   -0.007000    0.005000   -0.009000
    0.008000   -0.028000   -0.007000
    0.023000    0.146000   -0.013000
    0.013000    0.011000    0.027000
    0.021000   -0.078000    0.022000
   -0.020000    0.030000   -0.008000
   -0.039000   -0.154000   -0.027000
    0.006000   -0.024000   -0.016000
    0.031000    0.102000   -0.004000
    0.009000    0.004000    0.015000
   -0.009000   -0.004000    0.015000
   -0.006000    0.024000   -0.016000
   -0.031000   -0.102000   -0.004000
    0.020000   -0.030000   -0.008000
    0.039000    0.154000   -0.027000
   -0.013000   -0.011000    0.027000
   -0.021000    0.078000    0.022000
   -0.008000    0.028000   -0.007000
   -0.023000   -0.146000   -0.013000
    0.007000   -0.005000   -0.009000
   -0.003000   -0.010000    0.018000
   -0.006000    0.054000   -0.050000
    0.027000    0.038000    0.063000
   -0.046000   -0.072000    0.115000
    0.000000   -0.059000    0.245000
   -0.049000   -0.029000   -0.144000
   -0.056000   -0.073000   -0.003000
    0.103000    0.080000   -0.009000
   -0.013000   -0.325000    0.156000
    0.079000    0.029000    0.060000
    0.028000    0.020000   -0.048000
   -0.155000    0.111000    0.135000
    0.043000   -0.107000    0.038000
    0.123000   -0.206000   -0.052000
    0.003000   -0.007000   -0.007000
    0.003000   -0.062000   -0.054000
   -0.015000    0.009000   -0.034000
   -0.000000    0.000000    0.023000
    0.015000   -0.009000   -0.034000
   -0.003000    0.007000   -0.007000
   -0.003000    0.062000   -0.054000
   -0.003000   -0.009000    0.001000
    0.003000    0.009000    0.001000
   -0.000000    0.000000    0.003000
    0.000000   -0.000000   -0.023000
vibration   77
    0.001000   -0.001000   -0.000000
   -0.035000   -0.022000   -0.047000
   -0.107000    0.209000   -0.049000
   -0.066000    0.138000    0.021000
    0.178000   -0.118000    0.136000
    0.061000    0.078000   -0.002000
   -0.086000   -0.034000    0.062000
    0.014000    0.351000    0.167000
   -0.111000   -0.079000   -0.008000
   -0.028000   -0.044000    0.065000
    0.050000    0.034000   -0.172000
   -0.002000    0.068000    0.258000
    0.048000    0.081000    0.133000
    0.003000   -0.061000   -0.051000
    0.003000    0.006000    0.016000
   -0.011000   -0.003000   -0.005000
   -0.001000   -0.006000    0.009000
    0.010000    0.036000    0.016000
    0.007000    0.004000    0.014000
    0.015000   -0.036000    0.012000
    0.001000    0.007000   -0.000000
   -0.004000   -0.041000   -0.004000
    0.010000   -0.010000   -0.008000
    0.025000    0.039000    0.002000
    0.001000    0.003000   -0.002000
    0.001000    0.003000    0.002000
    0.010000   -0.010000    0.008000
    0.025000    0.039000   -0.002000
    0.001000    0.007000    0.000000
   -0.004000   -0.041000    0.004000
    0.007000    0.004000   -0.014000
    0.015000   -0.036000   -0.012000
   -0.001000   -0.006000   -0.009000
    0.010000    0.036000   -0.016000
   -0.011000   -0.003000    0.005000
    0.003000    0.006000   -0.016000
    0.003000   -0.061000    0.051000
   -0.028000   -0.044000   -0.065000
    0.048000    0.081000   -0.133000
   -0.002000    0.068000   -0.258000
    0.050000    0.034000    0.172000
    0.061000    0.078000    0.002000
   -0.111000   -0.079000    0.008000
    0.014000    0.351000   -0.167000
   -0.086000   -0.034000   -0.062000
   -0.035000   -0.022000    0.047000
    0.178000   -0.118000   -0.136000
   -0.066000    0.138000   -0.021000
   -0.107000    0.209000    0.049000
    0.007000   -0.003000   -0.012000
    0.012000   -0.042000   -0.047000
   -0.010000    0.010000   -0.031000
   -0.011000    0.001000   -0.000000
   -0.010000    0.010000    0.031000
    0.007000   -0.003000    0.012000
    0.012000   -0.042000    0.047000
   -0.002000   -0.010000    0.003000
   -0.002000   -0.010000   -0.003000
    0.000000    0.001000   -0.000000
    0.018000   -0.005000    0.000000
vibration   78
    0.000000   -0.000000   -0.001000
    0.012000   -0.000000    0.020000
    0.059000   -0.075000    0.022000
    0.009000   -0.026000   -0.019000
   -0.034000    0.028000   -0.042000
   -0.021000   -0.025000    0.001000
    0.029000    0.017000   -0.018000
   -0.004000   -0.119000   -0.056000
    0.038000    0.026000    0.003000
    0.007000    0.014000   -0.020000
   -0.016000   -0.011000    0.056000
    0.001000   -0.021000   -0.077000
   -0.015000   -0.026000   -0.045000
   -0.008000    0.020000    0.015000
   -0.007000   -0.007000   -0.001000
    0.007000    0.024000   -0.003000
    0.001000   -0.070000   -0.015000
    0.052000    0.381000   -0.021000
    0.005000    0.030000    0.005000
   -0.029000   -0.186000    0.006000
   -0.003000    0.072000   -0.003000
   -0.063000   -0.412000   -0.019000
   -0.011000   -0.056000   -0.002000
    0.031000    0.264000    0.004000
    0.003000    0.005000    0.010000
   -0.003000   -0.005000    0.010000
    0.011000    0.056000   -0.002000
   -0.031000   -0.264000    0.004000
    0.003000   -0.072000   -0.003000
    0.063000    0.412000   -0.019000
   -0.005000   -0.030000    0.005000
    0.029000    0.186000    0.006000
   -0.001000    0.070000   -0.015000
   -0.052000   -0.381000   -0.021000
   -0.007000   -0.024000   -0.003000
    0.007000    0.007000   -0.001000
    0.008000   -0.020000    0.015000
   -0.007000   -0.014000   -0.020000
    0.015000    0.026000   -0.045000
   -0.001000    0.021000   -0.077000
    0.016000    0.011000    0.056000
    0.021000    0.025000    0.001000
   -0.038000   -0.026000    0.003000
    0.004000    0.119000   -0.056000
   -0.029000   -0.017000   -0.018000
   -0.012000    0.000000    0.020000
    0.034000   -0.028000   -0.042000
   -0.009000    0.026000   -0.019000
   -0.059000    0.075000    0.022000
   -0.003000    0.012000   -0.008000
    0.012000    0.058000    0.029000
    0.006000   -0.008000    0.004000
   -0.000000    0.000000    0.020000
   -0.006000    0.008000    0.004000
    0.003000   -0.012000   -0.008000
   -0.012000   -0.058000    0.029000
    0.004000   -0.002000    0.004000
   -0.004000    0.002000    0.004000
    0.000000    0.000000   -0.001000
    0.000000   -0.000000    0.021000
vibration   79
    0.001000   -0.000000   -0.000000
   -0.018000    0.013000   -0.011000
   -0.021000    0.026000   -0.011000
   -0.021000    0.024000   -0.010000
   -0.009000    0.011000   -0.006000
    0.015000    0.004000    0.006000
   -0.023000   -0.049000   -0.019000
   -0.004000    0.066000    0.015000
   -0.022000    0.022000    0.003000
    0.009000   -0.007000   -0.003000
   -0.013000    0.008000   -0.031000
   -0.007000    0.012000   -0.034000
   -0.011000    0.007000    0.050000
    0.016000   -0.011000    0.004000
    0.004000    0.005000   -0.003000
   -0.001000   -0.019000    0.000000
    0.010000    0.069000    0.001000
   -0.054000   -0.379000   -0.007000
   -0.006000   -0.044000    0.001000
    0.035000    0.257000    0.000000
   -0.010000   -0.060000   -0.001000
    0.043000    0.359000    0.007000
    0.012000    0.063000   -0.001000
   -0.038000   -0.343000   -0.005000
   -0.001000   -0.012000   -0.000000
   -0.001000   -0.012000    0.000000
    0.012000    0.063000    0.001000
   -0.038000   -0.343000    0.005000
   -0.010000   -0.060000    0.001000
    0.043000    0.359000   -0.007000
   -0.006000   -0.044000   -0.001000
    0.035000    0.257000   -0.000000
    0.010000    0.069000   -0.001000
   -0.054000   -0.379000    0.007000
   -0.001000   -0.019000   -0.000000
    0.004000    0.005000    0.003000
    0.016000   -0.011000   -0.004000
    0.009000   -0.007000    0.003000
   -0.011000    0.007000   -0.050000
   -0.007000    0.012000    0.034000
   -0.013000    0.008000    0.031000
    0.015000    0.004000   -0.006000
   -0.022000    0.022000   -0.003000
   -0.004000    0.066000   -0.015000
   -0.023000   -0.049000    0.019000
   -0.018000    0.013000    0.011000
   -0.009000    0.011000    0.006000
   -0.021000    0.024000    0.010000
   -0.021000    0.026000    0.011000
   -0.004000   -0.015000    0.013000
   -0.021000   -0.044000   -0.008000
   -0.006000    0.003000    0.004000
    0.000000    0.009000   -0.000000
   -0.006000    0.003000   -0.004000
   -0.004000   -0.015000   -0.013000
   -0.021000   -0.044000    0.008000
   -0.003000    0.005000   -0.005000
   -0.003000    0.005000    0.005000
   -0.000000    0.002000   -0.000000
    0.007000   -0.000000    0.000000
vibration   80
    0.000000   -0.000000    0.002000
    0.093000   -0.030000    0.011000
   -0.093000   -0.038000    0.003000
    0.201000   -0.246000    0.155000
   -0.078000   -0.020000    0.048000
   -0.045000    0.009000   -0.052000
    0.082000    0.263000    0.165000
    0.041000   -0.156000    0.048000
    0.049000   -0.264000   -0.042000
   -0.050000    0.014000    0.051000
    0.086000   -0.018000    0.075000
    0.032000   -0.026000    0.274000
    0.076000    0.009000   -0.153000
   -0.034000    0.041000   -0.050000
    0.001000    0.005000    0.004000
   -0.004000   -0.001000   -0.002000
    0.002000    0.002000    0.001000
    0.001000   -0.010000    0.002000
    0.003000   -0.001000    0.006000
    0.008000    0.003000    0.005000
   -0.004000   -0.001000   -0.001000
   -0.001000    0.010000   -0.003000
    0.004000    0.001000   -0.003000
    0.005000   -0.007000   -0.001000
    0.001000    0.000000    0.001000
   -0.001000   -0.000000    0.001000
   -0.004000   -0.001000   -0.003000
   -0.005000    0.007000   -0.001000
    0.004000    0.001000   -0.001000
    0.001000   -0.010000   -0.003000
   -0.003000    0.001000    0.006000
   -0.008000   -0.003000    0.005000
   -0.002000   -0.002000    0.001000
   -0.001000    0.010000    0.002000
    0.004000    0.001000   -0.002000
   -0.001000   -0.005000    0.004000
    0.034000   -0.041000   -0.050000
    0.050000   -0.014000    0.051000
   -0.076000   -0.009000   -0.153000
   -0.032000    0.026000    0.274000
   -0.086000    0.018000    0.075000
    0.045000   -0.009000   -0.052000
   -0.049000    0.264000   -0.042000
   -0.041000    0.156000    0.048000
   -0.082000   -0.263000    0.165000
   -0.093000    0.030000    0.011000
    0.078000    0.020000    0.048000
   -0.201000    0.246000    0.155000
    0.093000    0.038000    0.003000
    0.006000    0.004000   -0.003000
    0.018000   -0.051000   -0.052000
   -0.005000    0.003000   -0.008000
   -0.000000    0.000000    0.002000
    0.005000   -0.003000   -0.008000
   -0.006000   -0.004000   -0.003000
   -0.018000    0.051000   -0.052000
   -0.003000   -0.001000   -0.002000
    0.003000    0.001000   -0.002000
    0.000000    0.000000    0.002000
   -0.000000    0.000000   -0.019000
vibration   81
    0.000000   -0.000000    0.000000
    0.091000   -0.032000    0.005000
   -0.110000   -0.013000   -0.003000
    0.198000   -0.235000    0.164000
   -0.062000   -0.032000    0.065000
   -0.040000    0.012000   -0.049000
    0.074000    0.246000    0.157000
    0.039000   -0.132000    0.050000
    0.041000   -0.250000   -0.040000
   -0.052000    0.013000    0.055000
    0.091000   -0.019000    0.079000
    0.034000   -0.027000    0.289000
    0.079000    0.010000   -0.156000
   -0.033000    0.038000   -0.053000
    0.001000    0.005000    0.005000
   -0.005000   -0.005000   -0.002000
    0.002000    0.013000    0.003000
   -0.008000   -0.071000    0.004000
    0.001000   -0.008000    0.006000
    0.013000    0.044000    0.005000
   -0.002000   -0.011000   -0.000000
    0.008000    0.066000    0.000000
    0.007000    0.011000   -0.004000
    0.002000   -0.063000   -0.000000
    0.000000   -0.002000   -0.001000
    0.000000   -0.002000    0.001000
    0.007000    0.011000    0.004000
    0.002000   -0.063000    0.000000
   -0.002000   -0.011000    0.000000
    0.008000    0.066000   -0.000000
    0.001000   -0.008000   -0.006000
    0.013000    0.044000   -0.005000
    0.002000    0.013000   -0.003000
   -0.008000   -0.071000   -0.004000
   -0.005000   -0.005000    0.002000
    0.001000    0.005000   -0.005000
   -0.033000    0.038000    0.053000
   -0.052000    0.013000   -0.055000
    0.079000    0.010000    0.156000
    0.034000   -0.027000   -0.289000
    0.091000   -0.019000   -0.079000
   -0.040000    0.012000    0.049000
    0.041000   -0.250000    0.040000
    0.039000   -0.132000   -0.050000
    0.074000    0.246000   -0.157000
    0.091000   -0.032000   -0.005000
   -0.062000   -0.032000   -0.065000
    0.198000   -0.235000   -0.164000
   -0.110000   -0.013000    0.003000
    0.006000    0.004000   -0.003000
    0.017000   -0.057000   -0.057000
   -0.006000    0.004000   -0.009000
   -0.004000    0.002000   -0.000000
   -0.006000    0.004000    0.009000
    0.006000    0.004000    0.003000
    0.017000   -0.057000    0.057000
   -0.003000   -0.001000   -0.002000
   -0.003000   -0.001000    0.002000
   -0.002000    0.002000    0.000000
    0.023000   -0.006000   -0.000000
vibration   82
    0.000000    0.000000   -0.001000
   -0.014000    0.036000    0.040000
    0.154000   -0.208000    0.044000
   -0.041000   -0.022000   -0.121000
   -0.138000    0.131000   -0.179000
   -0.010000    0.025000   -0.040000
    0.027000    0.173000    0.155000
    0.040000    0.002000    0.108000
    0.002000   -0.245000   -0.034000
    0.024000   -0.057000    0.001000
   -0.052000    0.067000   -0.285000
   -0.044000    0.121000   -0.041000
   -0.028000    0.093000    0.302000
    0.008000   -0.011000    0.003000
   -0.001000   -0.001000   -0.001000
    0.001000    0.001000    0.000000
    0.001000   -0.001000   -0.002000
   -0.000000    0.003000   -0.003000
   -0.000000    0.000000   -0.000000
   -0.002000    0.000000   -0.000000
   -0.001000    0.001000   -0.000000
   -0.001000   -0.002000    0.000000
   -0.000000   -0.000000    0.000000
    0.000000    0.001000    0.000000
    0.000000   -0.000000    0.001000
   -0.000000    0.000000    0.001000
    0.000000    0.000000    0.000000
   -0.000000   -0.001000    0.000000
    0.001000   -0.001000   -0.000000
    0.001000    0.002000    0.000000
    0.000000   -0.000000   -0.000000
    0.002000   -0.000000   -0.000000
   -0.001000    0.001000   -0.002000
    0.000000   -0.003000   -0.003000
   -0.001000   -0.001000    0.000000
    0.001000    0.001000   -0.001000
   -0.008000    0.011000    0.003000
   -0.024000    0.057000    0.001000
    0.028000   -0.093000    0.302000
    0.044000   -0.121000   -0.041000
    0.052000   -0.067000   -0.285000
    0.010000   -0.025000   -0.040000
   -0.002000    0.245000   -0.034000
   -0.040000   -0.002000    0.108000
   -0.027000   -0.173000    0.155000
    0.014000   -0.036000    0.040000
    0.138000   -0.131000   -0.179000
    0.041000    0.022000   -0.121000
   -0.154000    0.208000    0.044000
   -0.002000   -0.002000    0.000000
   -0.004000    0.017000    0.017000
    0.000000   -0.002000    0.004000
    0.000000    0.000000    0.001000
   -0.000000    0.002000    0.004000
    0.002000    0.002000    0.000000
    0.004000   -0.017000    0.017000
    0.001000    0.001000   -0.001000
   -0.001000   -0.001000   -0.001000
    0.000000    0.000000   -0.001000
    0.000000    0.000000    0.007000
vibration   83
    0.000000    0.000000   -0.000000
   -0.007000    0.039000    0.037000
    0.131000   -0.204000    0.040000
   -0.020000   -0.050000   -0.103000
   -0.158000    0.136000   -0.178000
   -0.013000    0.024000   -0.042000
    0.032000    0.183000    0.158000
    0.041000   -0.011000    0.105000
    0.007000   -0.250000   -0.034000
    0.024000   -0.057000    0.002000
   -0.051000    0.067000   -0.283000
   -0.043000    0.120000   -0.037000
   -0.026000    0.093000    0.301000
    0.010000   -0.009000    0.002000
   -0.002000    0.000000   -0.004000
    0.002000    0.002000    0.001000
    0.001000   -0.003000   -0.003000
    0.001000    0.014000   -0.005000
   -0.001000    0.001000   -0.002000
   -0.005000   -0.004000   -0.002000
   -0.001000    0.002000    0.000000
   -0.003000   -0.011000    0.002000
   -0.001000   -0.001000    0.001000
    0.000000    0.009000    0.001000
    0.000000   -0.000000   -0.000000
    0.000000   -0.000000    0.000000
   -0.001000   -0.001000   -0.001000
    0.000000    0.009000   -0.001000
   -0.001000    0.002000   -0.000000
   -0.003000   -0.011000   -0.002000
   -0.001000    0.001000    0.002000
   -0.005000   -0.004000    0.002000
    0.001000   -0.003000    0.003000
    0.001000    0.014000    0.005000
    0.002000    0.002000   -0.001000
   -0.002000    0.000000    0.004000
    0.010000   -0.009000   -0.002000
    0.024000   -0.057000   -0.002000
   -0.026000    0.093000   -0.301000
   -0.043000    0.120000    0.037000
   -0.051000    0.067000    0.283000
   -0.013000    0.024000    0.042000
    0.007000   -0.250000    0.034000
    0.041000   -0.011000   -0.105000
    0.032000    0.183000   -0.158000
   -0.007000    0.039000   -0.037000
   -0.158000    0.136000    0.178000
   -0.020000   -0.050000    0.103000
    0.131000   -0.204000   -0.040000
   -0.005000   -0.006000    0.005000
   -0.013000    0.004000    0.015000
   -0.000000   -0.005000    0.010000
    0.002000   -0.000000    0.000000
   -0.000000   -0.005000   -0.010000
   -0.005000   -0.006000   -0.005000
   -0.013000    0.004000   -0.015000
    0.001000    0.004000   -0.004000
    0.001000    0.004000    0.004000
   -0.000000    0.000000    0.000000
   -0.004000    0.001000   -0.000000
vibration   84
   -0.001000   -0.001000   -0.000000
   -0.019000   -0.062000    0.062000
    0.293000   -0.122000    0.077000
   -0.164000    0.211000   -0.169000
    0.212000   -0.069000   -0.023000
   -0.037000    0.003000    0.004000
    0.054000    0.112000    0.030000
    0.001000   -0.158000   -0.055000
    0.059000    0.021000    0.011000
   -0.010000   -0.005000   -0.011000
   -0.002000    0.005000   -0.041000
   -0.005000    0.013000    0.029000
    0.003000    0.006000   -0.019000
   -0.075000    0.001000    0.011000
    0.010000   -0.018000    0.047000
   -0.028000   -0.023000   -0.016000
   -0.009000    0.021000    0.030000
   -0.005000   -0.094000    0.051000
    0.017000   -0.006000    0.031000
    0.059000    0.008000    0.022000
    0.005000   -0.013000   -0.004000
    0.024000    0.074000   -0.028000
    0.013000    0.007000   -0.012000
    0.009000   -0.059000   -0.009000
    0.000000    0.004000    0.003000
    0.000000    0.004000   -0.003000
    0.013000    0.007000    0.012000
    0.009000   -0.059000    0.009000
    0.005000   -0.013000    0.004000
    0.024000    0.074000    0.028000
    0.017000   -0.006000   -0.031000
    0.059000    0.008000   -0.022000
   -0.009000    0.021000   -0.030000
   -0.005000   -0.094000   -0.051000
   -0.028000   -0.023000    0.016000
    0.010000   -0.018000   -0.047000
   -0.075000    0.001000   -0.011000
   -0.010000   -0.005000    0.011000
    0.003000    0.006000    0.019000
   -0.005000    0.013000   -0.029000
   -0.002000    0.005000    0.041000
   -0.037000    0.003000   -0.004000
    0.059000    0.021000   -0.011000
    0.001000   -0.158000    0.055000
    0.054000    0.112000   -0.030000
   -0.019000   -0.062000   -0.062000
    0.212000   -0.069000    0.023000
   -0.164000    0.211000    0.169000
    0.293000   -0.122000   -0.077000
    0.061000    0.090000   -0.098000
    0.181000    0.253000    0.017000
   -0.004000    0.055000   -0.113000
   -0.015000    0.003000    0.000000
   -0.004000    0.055000    0.113000
    0.061000    0.090000    0.098000
    0.181000    0.253000   -0.017000
    0.011000   -0.063000    0.053000
    0.011000   -0.063000   -0.053000
    0.006000   -0.014000   -0.000000
   -0.050000    0.005000   -0.000000
vibration   85
   -0.000000   -0.000000    0.020000
   -0.024000   -0.066000    0.055000
    0.270000   -0.085000    0.070000
   -0.171000    0.226000   -0.158000
    0.235000   -0.087000   -0.001000
   -0.035000    0.005000    0.010000
    0.051000    0.096000    0.013000
   -0.003000   -0.150000   -0.065000
    0.058000    0.048000    0.016000
   -0.018000   -0.001000   -0.008000
    0.015000   -0.002000   -0.021000
    0.002000    0.003000    0.065000
    0.015000    0.002000   -0.058000
   -0.074000   -0.002000    0.008000
    0.028000   -0.007000    0.050000
   -0.037000   -0.024000   -0.018000
   -0.022000    0.008000    0.048000
    0.003000   -0.021000    0.082000
    0.027000    0.006000    0.039000
    0.085000   -0.065000    0.023000
    0.007000   -0.016000   -0.002000
    0.029000    0.087000   -0.026000
    0.015000    0.002000   -0.019000
    0.015000   -0.029000   -0.019000
    0.006000    0.011000    0.001000
   -0.006000   -0.011000    0.001000
   -0.015000   -0.002000   -0.019000
   -0.015000    0.029000   -0.019000
   -0.007000    0.016000   -0.002000
   -0.029000   -0.087000   -0.026000
   -0.027000   -0.006000    0.039000
   -0.085000    0.065000    0.023000
    0.022000   -0.008000    0.048000
   -0.003000    0.021000    0.082000
    0.037000    0.024000   -0.018000
   -0.028000    0.007000    0.050000
    0.074000    0.002000    0.008000
    0.018000    0.001000   -0.008000
   -0.015000   -0.002000   -0.058000
   -0.002000   -0.003000    0.065000
   -0.015000    0.002000   -0.021000
    0.035000   -0.005000    0.010000
   -0.058000   -0.048000    0.016000
    0.003000    0.150000   -0.065000
   -0.051000   -0.096000    0.013000
    0.024000    0.066000    0.055000
   -0.235000    0.087000   -0.001000
    0.171000   -0.226000   -0.158000
   -0.270000    0.085000    0.070000
    0.075000    0.082000   -0.095000
    0.194000    0.220000   -0.003000
   -0.025000    0.061000   -0.128000
    0.000000   -0.000000   -0.026000
    0.025000   -0.061000   -0.128000
   -0.075000   -0.082000   -0.095000
   -0.194000   -0.220000   -0.003000
    0.004000   -0.064000    0.051000
   -0.004000    0.064000    0.051000
    0.000000   -0.000000    0.002000
   -0.000000    0.000000    0.055000
vibration   86
   -0.000000   -0.000000   -0.001000
    0.002000    0.004000   -0.003000
   -0.016000    0.004000   -0.004000
    0.011000   -0.015000    0.010000
   -0.014000    0.005000   -0.000000
    0.003000   -0.001000   -0.001000
   -0.004000   -0.007000   -0.001000
    0.000000    0.011000    0.005000
   -0.005000   -0.005000   -0.001000
    0.002000    0.000000    0.001000
   -0.002000    0.000000    0.003000
   -0.000000   -0.000000   -0.007000
   -0.002000   -0.001000    0.005000
    0.005000    0.001000   -0.001000
   -0.005000   -0.001000   -0.001000
    0.004000   -0.003000    0.001000
   -0.007000   -0.046000   -0.002000
    0.038000    0.281000    0.002000
    0.010000    0.085000   -0.004000
   -0.063000   -0.482000   -0.004000
   -0.008000   -0.067000    0.001000
    0.049000    0.385000    0.009000
   -0.001000    0.021000    0.002000
   -0.024000   -0.121000   -0.005000
    0.002000    0.010000    0.001000
   -0.002000   -0.010000    0.001000
    0.001000   -0.021000    0.002000
    0.024000    0.121000   -0.005000
    0.008000    0.067000    0.001000
   -0.049000   -0.385000    0.009000
   -0.010000   -0.085000   -0.004000
    0.063000    0.482000   -0.004000
    0.007000    0.046000   -0.002000
   -0.038000   -0.281000    0.002000
   -0.004000    0.003000    0.001000
    0.005000    0.001000   -0.001000
   -0.005000   -0.001000   -0.001000
   -0.002000   -0.000000    0.001000
    0.002000    0.001000    0.005000
    0.000000    0.000000   -0.007000
    0.002000   -0.000000    0.003000
   -0.003000    0.001000   -0.001000
    0.005000    0.005000   -0.001000
   -0.000000   -0.011000    0.005000
    0.004000    0.007000   -0.001000
   -0.002000   -0.004000   -0.003000
    0.014000   -0.005000   -0.000000
   -0.011000    0.015000    0.010000
    0.016000   -0.004000   -0.004000
   -0.007000   -0.004000    0.005000
   -0.012000   -0.009000    0.002000
    0.005000   -0.003000    0.005000
    0.000000    0.000000   -0.001000
   -0.005000    0.003000    0.005000
    0.007000    0.004000    0.005000
    0.012000    0.009000    0.002000
    0.000000    0.003000   -0.002000
   -0.000000   -0.003000   -0.002000
   -0.000000   -0.000000   -0.001000
   -0.000000    0.000000   -0.003000
vibration   87
    0.000000    0.000000   -0.000000
   -0.000000   -0.001000    0.001000
    0.004000   -0.001000    0.001000
   -0.003000    0.003000   -0.002000
    0.004000   -0.002000    0.000000
   -0.001000    0.000000    0.000000
    0.001000    0.002000    0.001000
   -0.000000   -0.002000   -0.001000
    0.001000    0.000000    0.000000
   -0.000000    0.000000   -0.000000
    0.000000   -0.000000   -0.000000
    0.000000   -0.000000    0.001000
    0.000000   -0.000000   -0.001000
   -0.001000    0.000000    0.000000
    0.001000    0.000000   -0.000000
    0.002000    0.006000    0.001000
    0.005000    0.040000    0.000000
   -0.036000   -0.251000   -0.005000
   -0.011000   -0.080000   -0.000000
    0.055000    0.457000    0.000000
    0.009000    0.072000    0.000000
   -0.053000   -0.414000   -0.006000
   -0.004000   -0.029000   -0.001000
    0.025000    0.184000    0.004000
   -0.001000   -0.008000    0.001000
   -0.001000   -0.008000   -0.001000
   -0.004000   -0.029000    0.001000
    0.025000    0.184000   -0.004000
    0.009000    0.072000   -0.000000
   -0.053000   -0.414000    0.006000
   -0.011000   -0.080000    0.000000
    0.055000    0.457000   -0.000000
    0.005000    0.040000   -0.000000
   -0.036000   -0.251000    0.005000
    0.002000    0.006000   -0.001000
    0.001000    0.000000    0.000000
   -0.001000    0.000000   -0.000000
   -0.000000    0.000000    0.000000
    0.000000   -0.000000    0.001000
    0.000000   -0.000000   -0.001000
    0.000000   -0.000000    0.000000
   -0.001000    0.000000   -0.000000
    0.001000    0.000000   -0.000000
   -0.000000   -0.002000    0.001000
    0.001000    0.002000   -0.001000
   -0.000000   -0.001000   -0.001000
    0.004000   -0.002000   -0.000000
   -0.003000    0.003000    0.002000
    0.004000   -0.001000   -0.001000
    0.001000    0.001000   -0.001000
    0.003000    0.003000   -0.000000
   -0.001000    0.000000   -0.000000
    0.000000   -0.000000   -0.000000
   -0.001000    0.000000    0.000000
    0.001000    0.001000    0.001000
    0.003000    0.003000    0.000000
    0.000000   -0.001000    0.001000
    0.000000   -0.001000   -0.001000
   -0.000000    0.000000   -0.000000
   -0.002000    0.001000   -0.000000
vibration   88
    0.000000   -0.000000   -0.005000
   -0.012000    0.024000   -0.014000
   -0.065000    0.017000   -0.017000
    0.006000   -0.021000    0.011000
   -0.073000    0.034000   -0.013000
   -0.041000    0.003000    0.060000
    0.077000    0.045000   -0.082000
   -0.023000   -0.211000   -0.147000
    0.110000    0.261000    0.065000
   -0.045000   -0.051000   -0.021000
    0.086000    0.023000   -0.274000
    0.003000    0.061000    0.235000
    0.085000    0.087000   -0.025000
   -0.009000   -0.039000    0.028000
    0.100000    0.018000   -0.060000
   -0.121000    0.020000    0.001000
    0.045000   -0.005000   -0.043000
    0.088000    0.009000   -0.002000
    0.004000    0.002000    0.059000
   -0.073000   -0.026000    0.080000
   -0.024000    0.000000   -0.006000
   -0.027000    0.023000    0.029000
    0.082000   -0.007000   -0.042000
    0.164000   -0.045000    0.039000
   -0.027000   -0.003000   -0.022000
    0.027000    0.003000   -0.022000
   -0.082000    0.007000   -0.042000
   -0.164000    0.045000    0.039000
    0.024000   -0.000000   -0.006000
    0.027000   -0.023000    0.029000
   -0.004000   -0.002000    0.059000
    0.073000    0.026000    0.080000
   -0.045000    0.005000   -0.043000
   -0.088000   -0.009000   -0.002000
    0.121000   -0.020000    0.001000
   -0.100000   -0.018000   -0.060000
    0.009000    0.039000    0.028000
    0.045000    0.051000   -0.021000
   -0.085000   -0.087000   -0.025000
   -0.003000   -0.061000    0.235000
   -0.086000   -0.023000   -0.274000
    0.041000   -0.003000    0.060000
   -0.110000   -0.261000    0.065000
    0.023000    0.211000   -0.147000
   -0.077000   -0.045000   -0.082000
    0.012000   -0.024000   -0.014000
    0.073000   -0.034000   -0.013000
   -0.006000    0.021000    0.011000
    0.065000   -0.017000   -0.017000
    0.125000    0.001000   -0.010000
    0.074000   -0.008000   -0.017000
   -0.109000   -0.045000    0.107000
   -0.000000    0.000000    0.026000
    0.109000    0.045000    0.107000
   -0.125000   -0.001000   -0.010000
   -0.074000    0.008000   -0.017000
   -0.021000    0.050000   -0.039000
    0.021000   -0.050000   -0.039000
   -0.000000   -0.000000    0.007000
   -0.000000    0.000000    0.018000
vibration   89
    0.008000   -0.001000   -0.000000
   -0.013000    0.020000   -0.016000
   -0.066000    0.029000   -0.019000
    0.000000   -0.010000    0.012000
   -0.057000    0.024000   -0.004000
   -0.045000    0.004000    0.064000
    0.085000    0.055000   -0.085000
   -0.024000   -0.231000   -0.158000
    0.120000    0.276000    0.068000
   -0.043000   -0.052000   -0.018000
    0.081000    0.023000   -0.270000
    0.000000    0.062000    0.228000
    0.081000    0.087000   -0.011000
   -0.007000   -0.039000    0.025000
    0.102000    0.026000   -0.049000
   -0.104000    0.020000    0.003000
    0.037000   -0.010000   -0.040000
    0.074000    0.016000   -0.005000
    0.014000   -0.002000    0.056000
   -0.014000    0.004000    0.065000
   -0.039000    0.005000    0.000000
   -0.052000    0.001000    0.059000
    0.081000   -0.010000   -0.054000
    0.148000   -0.018000    0.012000
   -0.010000    0.000000    0.010000
   -0.010000    0.000000   -0.010000
    0.081000   -0.010000    0.054000
    0.148000   -0.018000   -0.012000
   -0.039000    0.005000   -0.000000
   -0.052000    0.001000   -0.059000
    0.014000   -0.002000   -0.056000
   -0.014000    0.004000   -0.065000
    0.037000   -0.010000    0.040000
    0.074000    0.016000    0.005000
   -0.104000    0.020000   -0.003000
    0.102000    0.026000    0.049000
   -0.007000   -0.039000   -0.025000
   -0.043000   -0.052000    0.018000
    0.081000    0.087000    0.011000
    0.000000    0.062000   -0.228000
    0.081000    0.023000    0.270000
   -0.045000    0.004000   -0.064000
    0.120000    0.276000   -0.068000
   -0.024000   -0.231000    0.158000
    0.085000    0.055000    0.085000
   -0.013000    0.020000    0.016000
   -0.057000    0.024000    0.004000
    0.000000   -0.010000   -0.012000
   -0.066000    0.029000    0.019000
    0.127000    0.007000   -0.019000
    0.080000   -0.001000   -0.025000
   -0.129000   -0.040000    0.097000
    0.004000    0.001000    0.000000
   -0.129000   -0.040000   -0.097000
    0.127000    0.007000    0.019000
    0.080000   -0.001000    0.025000
   -0.020000    0.038000   -0.032000
   -0.020000    0.038000    0.032000
   -0.007000   -0.001000   -0.000000
    0.008000   -0.004000   -0.000000
vibration   90
   -0.000000    0.000000   -0.000000
   -0.002000   -0.028000   -0.054000
   -0.150000    0.191000   -0.058000
    0.019000    0.031000    0.084000
    0.113000   -0.112000    0.140000
   -0.067000    0.036000    0.018000
    0.125000    0.253000    0.049000
    0.012000   -0.257000   -0.080000
    0.138000    0.067000    0.030000
    0.071000   -0.009000    0.032000
   -0.131000    0.022000    0.046000
   -0.036000    0.030000   -0.258000
   -0.107000   -0.024000    0.293000
    0.003000   -0.028000   -0.033000
   -0.005000   -0.003000   -0.000000
    0.002000   -0.000000   -0.000000
   -0.000000    0.000000    0.000000
   -0.001000   -0.001000   -0.000000
   -0.000000    0.000000   -0.001000
   -0.001000    0.000000   -0.001000
    0.001000   -0.000000   -0.000000
    0.001000    0.000000   -0.001000
   -0.002000    0.000000    0.001000
   -0.003000    0.000000   -0.000000
    0.000000    0.000000   -0.000000
   -0.000000   -0.000000   -0.000000
    0.002000   -0.000000    0.001000
    0.003000   -0.000000   -0.000000
   -0.001000    0.000000   -0.000000
   -0.001000   -0.000000   -0.001000
    0.000000   -0.000000   -0.001000
    0.001000   -0.000000   -0.001000
    0.000000   -0.000000    0.000000
    0.001000    0.001000   -0.000000
   -0.002000    0.000000   -0.000000
    0.005000    0.003000   -0.000000
   -0.003000    0.028000   -0.033000
   -0.071000    0.009000    0.032000
    0.107000    0.024000    0.293000
    0.036000   -0.030000   -0.258000
    0.131000   -0.022000    0.046000
    0.067000   -0.036000    0.018000
   -0.138000   -0.067000    0.030000
   -0.012000    0.257000   -0.080000
   -0.125000   -0.253000    0.049000
    0.002000    0.028000   -0.054000
   -0.113000    0.112000    0.140000
   -0.019000   -0.031000    0.084000
    0.150000   -0.191000   -0.058000
   -0.003000    0.010000    0.016000
    0.009000    0.014000    0.021000
    0.003000    0.000000   -0.002000
    0.000000    0.000000    0.001000
   -0.003000   -0.000000   -0.002000
    0.003000   -0.010000    0.016000
   -0.009000   -0.014000    0.021000
    0.001000    0.002000    0.000000
   -0.001000   -0.002000    0.000000
   -0.000000    0.000000   -0.001000
   -0.000000    0.000000    0.004000
vibration   91
    0.000000   -0.000000   -0.000000
    0.005000    0.032000    0.053000
    0.141000   -0.195000    0.056000
   -0.008000   -0.045000   -0.078000
   -0.130000    0.120000   -0.144000
    0.065000   -0.037000   -0.013000
   -0.121000   -0.255000   -0.058000
   -0.014000    0.244000    0.069000
   -0.131000   -0.047000   -0.025000
   -0.072000    0.003000   -0.034000
    0.135000   -0.017000   -0.077000
    0.035000   -0.021000    0.270000
    0.112000    0.033000   -0.282000
   -0.003000    0.027000    0.036000
    0.003000    0.002000    0.002000
   -0.003000    0.000000   -0.000000
    0.001000   -0.000000   -0.001000
    0.002000    0.000000    0.001000
    0.000000   -0.000000    0.001000
    0.000000   -0.000000    0.002000
   -0.001000    0.000000   -0.000000
   -0.001000    0.000000    0.001000
    0.002000   -0.000000   -0.001000
    0.003000   -0.000000    0.000000
   -0.000000   -0.000000    0.000000
   -0.000000   -0.000000   -0.000000
    0.002000   -0.000000    0.001000
    0.003000   -0.000000   -0.000000
   -0.001000    0.000000    0.000000
   -0.001000    0.000000   -0.001000
    0.000000   -0.000000   -0.001000
    0.000000   -0.000000   -0.002000
    0.001000   -0.000000    0.001000
    0.002000    0.000000   -0.001000
   -0.003000    0.000000    0.000000
    0.003000    0.002000   -0.002000
   -0.003000    0.027000   -0.036000
   -0.072000    0.003000    0.034000
    0.112000    0.033000    0.282000
    0.035000   -0.021000   -0.270000
    0.135000   -0.017000    0.077000
    0.065000   -0.037000    0.013000
   -0.131000   -0.047000    0.025000
   -0.014000    0.244000   -0.069000
   -0.121000   -0.255000    0.058000
    0.005000    0.032000   -0.053000
   -0.130000    0.120000    0.144000
   -0.008000   -0.045000    0.078000
    0.141000   -0.195000   -0.056000
    0.004000   -0.006000   -0.020000
   -0.007000   -0.005000   -0.022000
   -0.002000    0.001000    0.001000
    0.000000   -0.000000    0.000000
   -0.002000    0.001000   -0.001000
    0.004000   -0.006000    0.020000
   -0.007000   -0.005000    0.022000
    0.000000   -0.003000    0.001000
    0.000000   -0.003000   -0.001000
   -0.000000   -0.000000   -0.000000
    0.004000   -0.002000    0.000000
vibration   92
   -0.000000   -0.000000   -0.001000
    0.012000    0.013000   -0.008000
   -0.048000    0.003000   -0.011000
    0.043000   -0.054000    0.032000
   -0.053000    0.021000   -0.002000
    0.000000   -0.003000    0.014000
    0.002000   -0.025000   -0.029000
   -0.007000   -0.012000   -0.025000
    0.009000    0.060000    0.013000
   -0.004000   -0.014000   -0.002000
    0.009000    0.008000   -0.065000
   -0.003000    0.018000    0.032000
    0.010000    0.020000    0.024000
    0.003000   -0.004000    0.003000
   -0.012000   -0.002000    0.003000
    0.021000    0.001000   -0.017000
   -0.069000    0.007000    0.002000
   -0.298000    0.033000   -0.218000
   -0.016000    0.002000    0.117000
   -0.161000    0.021000    0.169000
    0.112000   -0.016000   -0.006000
    0.150000   -0.020000   -0.113000
    0.005000   -0.001000   -0.078000
   -0.264000    0.049000   -0.367000
   -0.012000    0.001000    0.013000
    0.012000   -0.001000    0.013000
   -0.005000    0.001000   -0.078000
    0.264000   -0.049000   -0.367000
   -0.112000    0.016000   -0.006000
   -0.150000    0.020000   -0.113000
    0.016000   -0.002000    0.117000
    0.161000   -0.021000    0.169000
    0.069000   -0.007000    0.002000
    0.298000   -0.033000   -0.218000
   -0.021000   -0.001000   -0.017000
    0.012000    0.002000    0.003000
   -0.003000    0.004000    0.003000
    0.004000    0.014000   -0.002000
   -0.010000   -0.020000    0.024000
    0.003000   -0.018000    0.032000
   -0.009000   -0.008000   -0.065000
   -0.000000    0.003000    0.014000
   -0.009000   -0.060000    0.013000
    0.007000    0.012000   -0.025000
   -0.002000    0.025000   -0.029000
   -0.012000   -0.013000   -0.008000
    0.053000   -0.021000   -0.002000
   -0.043000    0.054000    0.032000
    0.048000   -0.003000   -0.011000
   -0.012000    0.010000   -0.007000
   -0.012000    0.022000    0.001000
    0.013000   -0.001000    0.009000
   -0.000000    0.000000    0.005000
   -0.013000    0.001000    0.009000
    0.012000   -0.010000   -0.007000
    0.012000   -0.022000    0.001000
    0.007000   -0.005000    0.005000
   -0.007000    0.005000    0.005000
   -0.000000    0.000000   -0.001000
    0.000000   -0.000000    0.003000
vibration   93
   -0.000000   -0.000000    0.002000
    0.046000    0.051000   -0.031000
   -0.181000    0.011000   -0.042000
    0.162000   -0.203000    0.119000
   -0.204000    0.081000   -0.010000
   -0.006000   -0.014000    0.063000
    0.017000   -0.099000   -0.130000
   -0.034000   -0.079000   -0.122000
    0.049000    0.271000    0.060000
   -0.023000   -0.064000   -0.009000
    0.047000    0.035000   -0.294000
   -0.013000    0.085000    0.164000
    0.053000    0.093000    0.098000
    0.009000   -0.016000    0.011000
   -0.047000   -0.012000    0.029000
    0.033000   -0.007000   -0.002000
   -0.002000    0.001000    0.016000
    0.028000   -0.011000    0.045000
    0.007000   -0.001000   -0.040000
    0.084000    0.000000   -0.063000
   -0.019000    0.003000    0.002000
   -0.024000   -0.001000    0.007000
   -0.027000    0.002000    0.029000
    0.003000    0.003000    0.065000
    0.017000    0.000000    0.007000
   -0.017000   -0.000000    0.007000
    0.027000   -0.002000    0.029000
   -0.003000   -0.003000    0.065000
    0.019000   -0.003000    0.002000
    0.024000    0.001000    0.007000
   -0.007000    0.001000   -0.040000
   -0.084000   -0.000000   -0.063000
    0.002000   -0.001000    0.016000
   -0.028000    0.011000    0.045000
   -0.033000    0.007000   -0.002000
    0.047000    0.012000    0.029000
   -0.009000    0.016000    0.011000
    0.023000    0.064000   -0.009000
   -0.053000   -0.093000    0.098000
    0.013000   -0.085000    0.164000
   -0.047000   -0.035000   -0.294000
    0.006000    0.014000    0.063000
   -0.049000   -0.271000    0.060000
    0.034000    0.079000   -0.122000
   -0.017000    0.099000   -0.130000
   -0.046000   -0.051000   -0.031000
    0.204000   -0.081000   -0.010000
   -0.162000    0.203000    0.119000
    0.181000   -0.011000   -0.042000
   -0.026000    0.045000   -0.041000
   -0.001000    0.098000   -0.009000
    0.026000    0.022000   -0.045000
   -0.000000    0.000000   -0.008000
   -0.026000   -0.022000   -0.045000
    0.026000   -0.045000   -0.041000
    0.001000   -0.098000   -0.009000
    0.017000   -0.032000    0.026000
   -0.017000    0.032000    0.026000
    0.000000   -0.000000   -0.002000
   -0.000000    0.000000    0.011000
vibration   94
    0.003000   -0.001000   -0.000000
   -0.047000   -0.050000    0.038000
    0.203000   -0.032000    0.049000
   -0.170000    0.207000   -0.134000
    0.199000   -0.072000   -0.005000
    0.009000    0.011000   -0.065000
   -0.023000    0.086000    0.129000
    0.033000    0.092000    0.128000
   -0.057000   -0.281000   -0.062000
    0.016000    0.063000    0.007000
   -0.035000   -0.035000    0.283000
    0.015000   -0.084000   -0.137000
   -0.043000   -0.087000   -0.118000
   -0.009000    0.019000   -0.009000
    0.052000    0.016000   -0.026000
   -0.032000    0.007000    0.008000
    0.022000   -0.005000   -0.019000
    0.051000    0.007000    0.007000
    0.002000   -0.000000    0.007000
   -0.014000    0.002000    0.010000
   -0.022000    0.003000    0.003000
   -0.034000    0.003000    0.048000
    0.026000   -0.003000   -0.013000
    0.054000   -0.007000    0.014000
   -0.005000    0.000000    0.009000
   -0.005000    0.000000   -0.009000
    0.026000   -0.003000    0.013000
    0.054000   -0.007000   -0.014000
   -0.022000    0.003000   -0.003000
   -0.034000    0.003000   -0.048000
    0.002000   -0.000000   -0.007000
   -0.014000    0.002000   -0.010000
    0.022000   -0.005000    0.019000
    0.051000    0.007000   -0.007000
   -0.032000    0.007000   -0.008000
    0.052000    0.016000    0.026000
   -0.009000    0.019000    0.009000
    0.016000    0.063000   -0.007000
   -0.043000   -0.087000    0.118000
    0.015000   -0.084000    0.137000
   -0.035000   -0.035000   -0.283000
    0.009000    0.011000    0.065000
   -0.057000   -0.281000    0.062000
    0.033000    0.092000   -0.128000
   -0.023000    0.086000   -0.129000
   -0.047000   -0.050000   -0.038000
    0.199000   -0.072000    0.005000
   -0.170000    0.207000    0.134000
    0.203000   -0.032000   -0.049000
    0.031000   -0.046000    0.037000
    0.009000   -0.098000    0.005000
   -0.038000   -0.020000    0.039000
   -0.000000    0.001000   -0.000000
   -0.038000   -0.020000   -0.039000
    0.031000   -0.046000   -0.037000
    0.009000   -0.098000   -0.005000
   -0.018000    0.029000   -0.025000
   -0.018000    0.029000    0.025000
   -0.003000    0.003000    0.000000
    0.008000   -0.000000    0.000000
vibration   95
    0.000000   -0.000000    0.000000
    0.005000    0.003000   -0.003000
   -0.016000    0.002000   -0.004000
    0.016000   -0.019000    0.012000
   -0.015000    0.005000    0.002000
    0.000000   -0.002000    0.005000
    0.000000   -0.011000   -0.012000
   -0.003000   -0.005000   -0.010000
    0.003000    0.022000    0.005000
   -0.000000   -0.006000    0.000000
    0.000000    0.003000   -0.023000
   -0.002000    0.008000    0.008000
    0.002000    0.007000    0.015000
   -0.000000    0.000000   -0.000000
   -0.011000   -0.004000    0.010000
   -0.005000   -0.004000    0.024000
    0.102000   -0.010000   -0.020000
    0.371000   -0.046000    0.238000
    0.008000   -0.001000   -0.119000
    0.132000   -0.014000   -0.168000
   -0.133000    0.018000    0.034000
   -0.215000    0.023000    0.305000
    0.008000   -0.002000    0.066000
    0.141000   -0.025000    0.203000
    0.011000   -0.002000    0.020000
    0.011000   -0.002000   -0.020000
    0.008000   -0.002000   -0.066000
    0.141000   -0.025000   -0.203000
   -0.133000    0.018000   -0.034000
   -0.215000    0.023000   -0.305000
    0.008000   -0.001000    0.119000
    0.132000   -0.014000    0.168000
    0.102000   -0.010000    0.020000
    0.371000   -0.046000   -0.238000
   -0.005000   -0.004000   -0.024000
   -0.011000   -0.004000   -0.010000
   -0.000000    0.000000    0.000000
   -0.000000   -0.006000   -0.000000
    0.002000    0.007000   -0.015000
   -0.002000    0.008000   -0.008000
    0.000000    0.003000    0.023000
    0.000000   -0.002000   -0.005000
    0.003000    0.022000   -0.005000
   -0.003000   -0.005000    0.010000
    0.000000   -0.011000    0.012000
    0.005000    0.003000    0.003000
   -0.015000    0.005000   -0.002000
    0.016000   -0.019000   -0.012000
   -0.016000    0.002000    0.004000
   -0.006000    0.006000   -0.005000
    0.004000    0.009000   -0.005000
    0.010000    0.010000   -0.035000
   -0.041000    0.007000   -0.000000
    0.010000    0.010000    0.035000
   -0.006000    0.006000    0.005000
    0.004000    0.009000    0.005000
   -0.001000   -0.009000    0.006000
   -0.001000   -0.009000   -0.006000
    0.000000   -0.001000   -0.000000
    0.005000   -0.002000    0.000000
vibration   96
    0.000000   -0.000000    0.002000
    0.003000    0.001000   -0.001000
   -0.005000   -0.001000   -0.001000
    0.007000   -0.008000    0.005000
   -0.004000    0.001000    0.002000
    0.002000   -0.001000    0.000000
   -0.003000   -0.006000   -0.002000
   -0.001000    0.006000    0.000000
   -0.003000    0.002000   -0.000000
    0.002000   -0.001000    0.000000
   -0.004000    0.001000   -0.001000
   -0.001000    0.002000   -0.005000
   -0.002000   -0.000000    0.007000
   -0.002000    0.001000   -0.001000
   -0.003000   -0.002000    0.004000
    0.001000   -0.002000    0.024000
    0.063000   -0.007000   -0.012000
    0.217000   -0.027000    0.134000
   -0.018000    0.002000   -0.006000
   -0.165000    0.026000    0.033000
   -0.021000    0.002000    0.051000
   -0.132000    0.008000    0.493000
    0.017000   -0.002000   -0.062000
   -0.199000    0.038000   -0.296000
   -0.025000    0.004000    0.014000
    0.025000   -0.004000    0.014000
   -0.017000    0.002000   -0.062000
    0.199000   -0.038000   -0.296000
    0.021000   -0.002000    0.051000
    0.132000   -0.008000    0.493000
    0.018000   -0.002000   -0.006000
    0.165000   -0.026000    0.033000
   -0.063000    0.007000   -0.012000
   -0.217000    0.027000    0.134000
   -0.001000    0.002000    0.024000
    0.003000    0.002000    0.004000
    0.002000   -0.001000   -0.001000
   -0.002000    0.001000    0.000000
    0.002000    0.000000    0.007000
    0.001000   -0.002000   -0.005000
    0.004000   -0.001000   -0.001000
   -0.002000    0.001000    0.000000
    0.003000   -0.002000   -0.000000
    0.001000   -0.006000    0.000000
    0.003000    0.006000   -0.002000
   -0.003000   -0.001000   -0.001000
    0.004000   -0.001000    0.002000
   -0.007000    0.008000    0.005000
    0.005000    0.001000   -0.001000
   -0.008000    0.003000   -0.002000
   -0.008000    0.006000   -0.000000
    0.015000    0.005000   -0.018000
    0.000000   -0.000000   -0.052000
   -0.015000   -0.005000   -0.018000
    0.008000   -0.003000   -0.002000
    0.008000   -0.006000   -0.000000
   -0.000000   -0.007000    0.005000
    0.000000    0.007000    0.005000
    0.000000   -0.000000   -0.001000
   -0.000000    0.000000   -0.001000
vibration   97
   -0.005000    0.001000    0.000000
    0.011000    0.004000   -0.003000
   -0.020000   -0.005000   -0.004000
    0.026000   -0.029000    0.018000
   -0.019000    0.004000    0.008000
    0.008000   -0.000000   -0.001000
   -0.012000   -0.019000    0.001000
   -0.000000    0.027000    0.007000
   -0.015000   -0.001000   -0.002000
    0.008000    0.000000    0.000000
   -0.016000    0.003000    0.004000
   -0.002000    0.003000   -0.029000
   -0.012000   -0.008000    0.019000
   -0.013000   -0.001000    0.001000
   -0.010000   -0.006000    0.007000
   -0.024000   -0.002000    0.060000
    0.072000   -0.006000   -0.055000
    0.189000   -0.027000    0.053000
   -0.043000    0.006000    0.041000
   -0.574000    0.068000    0.190000
   -0.008000    0.000000   -0.008000
   -0.020000    0.003000    0.056000
    0.035000   -0.004000   -0.088000
   -0.063000    0.010000   -0.186000
   -0.030000    0.003000    0.101000
   -0.030000    0.003000   -0.101000
    0.035000   -0.004000    0.088000
   -0.063000    0.010000    0.186000
   -0.008000    0.000000    0.008000
   -0.020000    0.003000   -0.056000
   -0.043000    0.006000   -0.041000
   -0.574000    0.068000   -0.190000
    0.072000   -0.006000    0.055000
    0.189000   -0.027000   -0.053000
   -0.024000   -0.002000   -0.060000
   -0.010000   -0.006000   -0.007000
   -0.013000   -0.001000   -0.001000
    0.008000    0.000000   -0.000000
   -0.012000   -0.008000   -0.019000
   -0.002000    0.003000    0.029000
   -0.016000    0.003000   -0.004000
    0.008000   -0.000000    0.001000
   -0.015000   -0.001000    0.002000
   -0.000000    0.027000   -0.007000
   -0.012000   -0.019000   -0.001000
    0.011000    0.004000    0.003000
   -0.019000    0.004000   -0.008000
    0.026000   -0.029000   -0.018000
   -0.020000   -0.005000    0.004000
   -0.021000    0.007000   -0.003000
   -0.023000    0.014000    0.001000
    0.060000    0.007000   -0.026000
    0.008000   -0.002000   -0.000000
    0.060000    0.007000    0.026000
   -0.021000    0.007000    0.003000
   -0.023000    0.014000   -0.001000
    0.002000   -0.012000    0.011000
    0.002000   -0.012000   -0.011000
    0.002000   -0.002000   -0.000000
    0.006000   -0.004000    0.000000
vibration   98
   -0.000000    0.000000    0.004000
    0.007000    0.003000   -0.001000
   -0.012000   -0.006000   -0.002000
    0.017000   -0.021000    0.010000
   -0.015000    0.005000    0.002000
    0.006000    0.000000   -0.000000
   -0.008000   -0.014000   -0.000000
   -0.000000    0.020000    0.005000
   -0.011000    0.000000   -0.001000
    0.005000    0.001000    0.001000
   -0.010000    0.001000    0.006000
   -0.001000    0.001000   -0.018000
   -0.008000   -0.005000    0.011000
   -0.007000   -0.002000   -0.001000
   -0.004000   -0.005000    0.004000
   -0.028000   -0.002000    0.014000
    0.029000    0.000000   -0.001000
    0.239000   -0.038000    0.204000
   -0.039000    0.005000    0.017000
   -0.495000    0.056000    0.147000
    0.010000   -0.002000   -0.024000
    0.079000   -0.004000   -0.287000
    0.009000   -0.000000   -0.014000
    0.129000   -0.024000    0.110000
   -0.013000    0.002000   -0.017000
    0.013000   -0.002000   -0.017000
   -0.009000    0.000000   -0.014000
   -0.129000    0.024000    0.110000
   -0.010000    0.002000   -0.024000
   -0.079000    0.004000   -0.287000
    0.039000   -0.005000    0.017000
    0.495000   -0.056000    0.147000
   -0.029000   -0.000000   -0.001000
   -0.239000    0.038000    0.204000
    0.028000    0.002000    0.014000
    0.004000    0.005000    0.004000
    0.007000    0.002000   -0.001000
   -0.005000   -0.001000    0.001000
    0.008000    0.005000    0.011000
    0.001000   -0.001000   -0.018000
    0.010000   -0.001000    0.006000
   -0.006000   -0.000000   -0.000000
    0.011000   -0.000000   -0.001000
    0.000000   -0.020000    0.005000
    0.008000    0.014000   -0.000000
   -0.007000   -0.003000   -0.001000
    0.015000   -0.005000    0.002000
   -0.017000    0.021000    0.010000
    0.012000    0.006000   -0.002000
   -0.019000    0.007000   -0.004000
   -0.028000    0.011000   -0.001000
    0.043000    0.008000   -0.020000
    0.000000   -0.000000    0.022000
   -0.043000   -0.008000   -0.020000
    0.019000   -0.007000   -0.004000
    0.028000   -0.011000   -0.001000
    0.002000   -0.012000    0.010000
   -0.002000    0.012000    0.010000
   -0.000000   -0.000000   -0.002000
   -0.000000   -0.000000    0.007000
vibration   99
   -0.001000    0.001000    0.000000
    0.005000    0.002000   -0.001000
   -0.009000   -0.003000   -0.002000
    0.011000   -0.012000    0.007000
   -0.008000    0.001000    0.004000
    0.003000    0.000000   -0.001000
   -0.005000   -0.006000    0.002000
    0.000000    0.013000    0.004000
   -0.007000   -0.001000   -0.001000
    0.004000    0.001000   -0.000000
   -0.008000    0.001000    0.002000
   -0.001000    0.001000   -0.014000
   -0.005000   -0.004000    0.006000
   -0.007000   -0.002000    0.001000
    0.004000    0.004000    0.001000
    0.005000    0.001000    0.021000
    0.006000   -0.003000   -0.041000
   -0.282000    0.042000   -0.330000
    0.024000   -0.003000    0.012000
    0.341000   -0.043000   -0.078000
   -0.014000    0.002000    0.003000
   -0.100000    0.008000    0.340000
    0.021000   -0.003000   -0.023000
   -0.122000    0.017000   -0.167000
   -0.024000    0.001000    0.102000
   -0.024000    0.001000   -0.102000
    0.021000   -0.003000    0.023000
   -0.122000    0.017000    0.167000
   -0.014000    0.002000   -0.003000
   -0.100000    0.008000   -0.340000
    0.024000   -0.003000   -0.012000
    0.341000   -0.043000    0.078000
    0.006000   -0.003000    0.041000
   -0.282000    0.042000    0.330000
    0.005000    0.001000   -0.021000
    0.004000    0.004000   -0.001000
   -0.007000   -0.002000   -0.001000
    0.004000    0.001000    0.000000
   -0.005000   -0.004000   -0.006000
   -0.001000    0.001000    0.014000
   -0.008000    0.001000   -0.002000
    0.003000    0.000000    0.001000
   -0.007000   -0.001000    0.001000
    0.000000    0.013000   -0.004000
   -0.005000   -0.006000   -0.002000
    0.005000    0.002000    0.001000
   -0.008000    0.001000   -0.004000
    0.011000   -0.012000   -0.007000
   -0.009000   -0.003000    0.002000
   -0.008000    0.004000   -0.002000
   -0.016000    0.005000   -0.003000
    0.010000   -0.001000   -0.010000
   -0.017000    0.004000   -0.000000
    0.010000   -0.001000    0.010000
   -0.008000    0.004000    0.002000
   -0.016000    0.005000    0.003000
    0.002000   -0.007000    0.006000
    0.002000   -0.007000   -0.006000
    0.000000   -0.001000   -0.000000
    0.006000   -0.003000   -0.000000
vibration  100
   -0.000000   -0.000000    0.000000
   -0.012000   -0.008000    0.001000
    0.026000    0.024000    0.003000
   -0.027000    0.036000   -0.009000
    0.034000   -0.011000   -0.006000
   -0.011000   -0.004000    0.001000
    0.013000    0.010000   -0.013000
   -0.001000   -0.041000   -0.013000
    0.024000   -0.004000    0.002000
   -0.011000   -0.007000   -0.001000
    0.027000   -0.003000   -0.025000
   -0.001000    0.008000    0.041000
    0.023000    0.024000   -0.007000
    0.031000    0.020000   -0.001000
   -0.014000   -0.005000    0.003000
    0.013000   -0.002000   -0.030000
    0.008000   -0.000000    0.037000
    0.118000   -0.020000    0.150000
   -0.005000    0.001000    0.009000
   -0.021000    0.005000    0.016000
    0.040000   -0.006000    0.040000
   -0.083000    0.003000    0.544000
   -0.040000    0.006000   -0.063000
   -0.228000    0.037000   -0.256000
   -0.022000    0.004000   -0.111000
   -0.022000    0.004000    0.111000
   -0.040000    0.006000    0.063000
   -0.228000    0.037000    0.256000
    0.040000   -0.006000   -0.040000
   -0.083000    0.003000   -0.544000
   -0.005000    0.001000   -0.009000
   -0.021000    0.005000   -0.016000
    0.008000   -0.000000   -0.037000
    0.118000   -0.020000   -0.150000
    0.013000   -0.002000    0.030000
   -0.014000   -0.005000   -0.003000
    0.031000    0.020000    0.001000
   -0.011000   -0.007000    0.001000
    0.023000    0.024000    0.007000
   -0.001000    0.008000   -0.041000
    0.027000   -0.003000    0.025000
   -0.011000   -0.004000   -0.001000
    0.024000   -0.004000   -0.002000
   -0.001000   -0.041000    0.013000
    0.013000    0.010000    0.013000
   -0.012000   -0.008000   -0.001000
    0.034000   -0.011000    0.006000
   -0.027000    0.036000    0.009000
    0.026000    0.024000   -0.003000
    0.003000   -0.008000    0.005000
    0.020000   -0.013000    0.001000
   -0.006000    0.003000    0.002000
    0.059000   -0.010000   -0.000000
   -0.006000    0.003000   -0.002000
    0.003000   -0.008000   -0.005000
    0.020000   -0.013000   -0.001000
   -0.001000    0.008000   -0.007000
   -0.001000    0.008000    0.007000
    0.000000    0.001000    0.000000
   -0.005000    0.003000    0.000000
vibration  101
   -0.000000    0.000000    0.002000
    0.061000    0.052000    0.011000
   -0.111000   -0.183000    0.002000
    0.131000   -0.209000    0.001000
   -0.189000    0.085000   -0.006000
    0.057000    0.028000    0.008000
   -0.056000   -0.050000    0.054000
   -0.006000    0.225000    0.040000
   -0.124000    0.082000    0.002000
    0.057000    0.046000    0.014000
   -0.144000    0.009000    0.184000
    0.015000   -0.060000   -0.189000
   -0.135000   -0.140000    0.043000
   -0.169000   -0.134000   -0.035000
    0.040000    0.008000   -0.015000
   -0.052000    0.003000    0.003000
    0.002000    0.001000   -0.013000
   -0.081000    0.008000   -0.094000
    0.010000   -0.001000    0.012000
    0.117000   -0.019000   -0.018000
    0.007000   -0.001000   -0.004000
   -0.018000    0.001000    0.098000
    0.022000   -0.002000   -0.008000
    0.103000   -0.018000    0.072000
   -0.046000    0.006000   -0.001000
    0.046000   -0.006000   -0.001000
   -0.022000    0.002000   -0.008000
   -0.103000    0.018000    0.072000
   -0.007000    0.001000   -0.004000
    0.018000   -0.001000    0.098000
   -0.010000    0.001000    0.012000
   -0.117000    0.019000   -0.018000
   -0.002000   -0.001000   -0.013000
    0.081000   -0.008000   -0.094000
    0.052000   -0.003000    0.003000
   -0.040000   -0.008000   -0.015000
    0.169000    0.134000   -0.035000
   -0.057000   -0.046000    0.014000
    0.135000    0.140000    0.043000
   -0.015000    0.060000   -0.189000
    0.144000   -0.009000    0.184000
   -0.057000   -0.028000    0.008000
    0.124000   -0.082000    0.002000
    0.006000   -0.225000    0.040000
    0.056000    0.050000    0.054000
   -0.061000   -0.052000    0.011000
    0.189000   -0.085000   -0.006000
   -0.131000    0.209000    0.001000
    0.111000    0.183000    0.002000
    0.018000    0.035000   -0.019000
   -0.003000    0.047000   -0.008000
    0.024000   -0.001000    0.002000
   -0.000000    0.000000    0.001000
   -0.024000    0.001000    0.002000
   -0.018000   -0.035000   -0.019000
    0.003000   -0.047000   -0.008000
    0.000000   -0.017000    0.018000
   -0.000000    0.017000    0.018000
   -0.000000   -0.000000    0.003000
    0.000000   -0.000000    0.019000
vibration  102
   -0.000000    0.000000   -0.000000
   -0.051000   -0.060000   -0.034000
    0.063000    0.229000   -0.023000
   -0.103000    0.216000    0.058000
    0.188000   -0.118000    0.070000
   -0.050000   -0.034000   -0.027000
    0.025000    0.033000   -0.020000
    0.018000   -0.213000   -0.007000
    0.095000   -0.141000   -0.020000
   -0.048000   -0.055000   -0.028000
    0.126000    0.002000   -0.237000
   -0.027000    0.085000    0.138000
    0.141000    0.143000   -0.039000
    0.151000    0.160000    0.090000
   -0.020000   -0.004000    0.011000
    0.025000   -0.001000    0.019000
    0.006000   -0.001000   -0.010000
   -0.045000    0.009000   -0.063000
   -0.004000    0.001000   -0.007000
   -0.043000    0.005000    0.003000
   -0.011000    0.002000   -0.012000
    0.014000    0.000000   -0.116000
    0.006000   -0.001000    0.014000
    0.018000   -0.004000    0.028000
    0.009000   -0.002000    0.042000
    0.009000   -0.002000   -0.042000
    0.006000   -0.001000   -0.014000
    0.018000   -0.004000   -0.028000
   -0.011000    0.002000    0.012000
    0.014000    0.000000    0.116000
   -0.004000    0.001000    0.007000
   -0.043000    0.005000   -0.003000
    0.006000   -0.001000    0.010000
   -0.045000    0.009000    0.063000
    0.025000   -0.001000   -0.019000
   -0.020000   -0.004000   -0.011000
    0.151000    0.160000   -0.090000
   -0.048000   -0.055000    0.028000
    0.141000    0.143000    0.039000
   -0.027000    0.085000   -0.138000
    0.126000    0.002000    0.237000
   -0.050000   -0.034000    0.027000
    0.095000   -0.141000    0.020000
    0.018000   -0.213000    0.007000
    0.025000    0.033000    0.020000
   -0.051000   -0.060000    0.034000
    0.188000   -0.118000   -0.070000
   -0.103000    0.216000   -0.058000
    0.063000    0.229000    0.023000
   -0.036000   -0.025000    0.006000
   -0.075000   -0.027000    0.005000
    0.004000    0.003000   -0.012000
   -0.020000    0.004000   -0.000000
    0.004000    0.003000    0.012000
   -0.036000   -0.025000   -0.006000
   -0.075000   -0.027000   -0.005000
    0.002000   -0.000000   -0.003000
    0.002000   -0.000000    0.003000
    0.002000    0.002000   -0.000000
    0.004000    0.001000   -0.000000
vibration  103
    0.000000   -0.000000   -0.002000
   -0.026000    0.034000    0.074000
    0.136000   -0.175000    0.067000
   -0.078000   -0.050000   -0.212000
   -0.016000    0.125000   -0.213000
   -0.019000    0.025000    0.065000
    0.104000    0.065000   -0.102000
   -0.040000   -0.017000   -0.101000
    0.095000    0.221000    0.064000
   -0.027000    0.036000    0.049000
    0.059000   -0.040000    0.212000
    0.044000   -0.100000    0.157000
   -0.029000   -0.019000   -0.005000
    0.065000   -0.101000   -0.200000
   -0.053000   -0.010000    0.016000
    0.033000   -0.002000   -0.011000
   -0.003000    0.000000    0.011000
    0.072000   -0.010000    0.085000
   -0.007000    0.001000   -0.007000
   -0.058000    0.011000    0.007000
   -0.007000    0.001000    0.004000
    0.012000   -0.001000   -0.075000
   -0.018000    0.002000    0.009000
   -0.103000    0.017000   -0.076000
    0.043000   -0.005000   -0.001000
   -0.043000    0.005000   -0.001000
    0.018000   -0.002000    0.009000
    0.103000   -0.017000   -0.076000
    0.007000   -0.001000    0.004000
   -0.012000    0.001000   -0.075000
    0.007000   -0.001000   -0.007000
    0.058000   -0.011000    0.007000
    0.003000   -0.000000    0.011000
   -0.072000    0.010000    0.085000
   -0.033000    0.002000   -0.011000
    0.053000    0.010000    0.016000
   -0.065000    0.101000   -0.200000
    0.027000   -0.036000    0.049000
    0.029000    0.019000   -0.005000
   -0.044000    0.100000    0.157000
   -0.059000    0.040000    0.212000
    0.019000   -0.025000    0.065000
   -0.095000   -0.221000    0.064000
    0.040000    0.017000   -0.101000
   -0.104000   -0.065000   -0.102000
    0.026000   -0.034000    0.074000
    0.016000   -0.125000   -0.213000
    0.078000    0.050000   -0.212000
   -0.136000    0.175000    0.067000
    0.015000   -0.017000    0.034000
    0.148000   -0.047000    0.006000
   -0.015000   -0.001000    0.001000
    0.000000   -0.000000    0.002000
    0.015000    0.001000    0.001000
   -0.015000    0.017000    0.034000
   -0.148000    0.047000    0.006000
   -0.002000    0.028000   -0.023000
    0.002000   -0.028000   -0.023000
   -0.000000   -0.000000   -0.003000
    0.000000   -0.000000   -0.010000
vibration  104
   -0.001000    0.001000    0.000000
   -0.048000    0.019000    0.070000
    0.169000   -0.109000    0.064000
   -0.126000    0.025000   -0.221000
    0.042000    0.104000   -0.219000
   -0.042000    0.018000    0.060000
    0.128000    0.095000   -0.117000
   -0.036000   -0.100000   -0.109000
    0.148000    0.185000    0.062000
   -0.050000    0.024000    0.042000
    0.123000   -0.047000    0.158000
    0.043000   -0.093000    0.226000
    0.020000    0.031000   -0.033000
    0.140000   -0.061000   -0.185000
   -0.053000   -0.011000    0.020000
    0.027000   -0.002000    0.016000
    0.007000   -0.001000   -0.006000
   -0.038000    0.005000   -0.054000
   -0.005000    0.001000   -0.007000
   -0.044000    0.005000    0.003000
   -0.007000    0.001000   -0.007000
    0.004000    0.000000   -0.055000
   -0.000000   -0.000000    0.007000
   -0.013000    0.001000   -0.004000
    0.009000   -0.002000    0.032000
    0.009000   -0.002000   -0.032000
   -0.000000   -0.000000   -0.007000
   -0.013000    0.001000    0.004000
   -0.007000    0.001000    0.007000
    0.004000    0.000000    0.055000
   -0.005000    0.001000    0.007000
   -0.044000    0.005000   -0.003000
    0.007000   -0.001000    0.006000
   -0.038000    0.005000    0.054000
    0.027000   -0.002000   -0.016000
   -0.053000   -0.011000   -0.020000
    0.140000   -0.061000    0.185000
   -0.050000    0.024000   -0.042000
    0.020000    0.031000    0.033000
    0.043000   -0.093000   -0.226000
    0.123000   -0.047000   -0.158000
   -0.042000    0.018000   -0.060000
    0.148000    0.185000   -0.062000
   -0.036000   -0.100000    0.109000
    0.128000    0.095000    0.117000
   -0.048000    0.019000   -0.070000
    0.042000    0.104000    0.219000
   -0.126000    0.025000    0.221000
    0.169000   -0.109000   -0.064000
   -0.017000   -0.019000    0.035000
    0.066000   -0.048000    0.010000
    0.009000    0.002000   -0.015000
   -0.015000    0.003000   -0.000000
    0.009000    0.002000    0.015000
   -0.017000   -0.019000   -0.035000
    0.066000   -0.048000   -0.010000
    0.001000    0.018000   -0.015000
    0.001000    0.018000    0.015000
    0.002000    0.002000   -0.000000
    0.005000    0.001000   -0.000000
vibration  105
    0.003000   -0.001000   -0.000000
   -0.017000    0.041000   -0.026000
   -0.137000    0.063000   -0.038000
   -0.036000    0.057000   -0.045000
   -0.135000    0.069000   -0.037000
   -0.033000    0.045000   -0.037000
    0.022000    0.184000    0.122000
    0.059000   -0.057000    0.144000
    0.109000   -0.101000   -0.017000
   -0.031000    0.055000   -0.026000
    0.121000   -0.030000    0.102000
    0.050000   -0.168000   -0.000000
   -0.002000   -0.052000   -0.219000
    0.108000   -0.152000    0.093000
    0.073000    0.016000   -0.022000
    0.001000    0.000000   -0.006000
   -0.002000   -0.001000    0.005000
    0.029000   -0.002000    0.037000
    0.000000   -0.000000    0.003000
   -0.001000    0.001000    0.003000
    0.002000   -0.000000    0.001000
   -0.003000   -0.000000    0.025000
    0.001000   -0.000000   -0.003000
   -0.002000    0.001000   -0.006000
   -0.006000    0.001000   -0.008000
   -0.006000    0.001000    0.008000
    0.001000   -0.000000    0.003000
   -0.002000    0.001000    0.006000
    0.002000   -0.000000   -0.001000
   -0.003000   -0.000000   -0.025000
    0.000000   -0.000000   -0.003000
   -0.001000    0.001000   -0.003000
   -0.002000   -0.001000   -0.005000
    0.029000   -0.002000   -0.037000
    0.001000    0.000000    0.006000
    0.073000    0.016000    0.022000
    0.108000   -0.152000   -0.093000
   -0.031000    0.055000    0.026000
   -0.002000   -0.052000    0.219000
    0.050000   -0.168000    0.000000
    0.121000   -0.030000   -0.102000
   -0.033000    0.045000    0.037000
    0.109000   -0.101000    0.017000
    0.059000   -0.057000   -0.144000
    0.022000    0.184000   -0.122000
   -0.017000    0.041000    0.026000
   -0.135000    0.069000    0.037000
   -0.036000    0.057000    0.045000
   -0.137000    0.063000    0.038000
   -0.061000    0.055000   -0.040000
   -0.378000    0.126000    0.015000
   -0.019000    0.002000   -0.005000
    0.004000   -0.000000   -0.000000
   -0.019000    0.002000    0.005000
   -0.061000    0.055000    0.040000
   -0.378000    0.126000   -0.015000
    0.009000   -0.057000    0.048000
    0.009000   -0.057000   -0.048000
   -0.000000   -0.002000   -0.000000
   -0.007000    0.000000   -0.000000
vibration  106
    0.000000   -0.000000    0.001000
   -0.029000    0.037000   -0.015000
   -0.096000    0.062000   -0.026000
   -0.065000    0.075000   -0.078000
   -0.103000    0.074000   -0.072000
   -0.043000    0.043000   -0.025000
    0.046000    0.189000    0.086000
    0.051000   -0.091000    0.115000
    0.141000   -0.073000   -0.006000
   -0.043000    0.051000   -0.020000
    0.148000   -0.037000    0.104000
    0.053000   -0.168000    0.053000
    0.013000   -0.030000   -0.213000
    0.141000   -0.140000    0.061000
    0.046000    0.009000   -0.013000
   -0.017000    0.000000    0.017000
    0.006000   -0.000000   -0.009000
   -0.077000    0.009000   -0.090000
    0.004000   -0.000000    0.003000
    0.027000   -0.008000   -0.004000
    0.010000   -0.001000   -0.006000
   -0.012000    0.001000    0.084000
    0.014000   -0.001000   -0.008000
    0.100000   -0.018000    0.078000
   -0.045000    0.006000   -0.003000
    0.045000   -0.006000   -0.003000
   -0.014000    0.001000   -0.008000
   -0.100000    0.018000    0.078000
   -0.010000    0.001000   -0.006000
    0.012000   -0.001000    0.084000
   -0.004000    0.000000    0.003000
   -0.027000    0.008000   -0.004000
   -0.006000    0.000000   -0.009000
    0.077000   -0.009000   -0.090000
    0.017000   -0.000000    0.017000
   -0.046000   -0.009000   -0.013000
   -0.141000    0.140000    0.061000
    0.043000   -0.051000   -0.020000
   -0.013000    0.030000   -0.213000
   -0.053000    0.168000    0.053000
   -0.148000    0.037000    0.104000
    0.043000   -0.043000   -0.025000
   -0.141000    0.073000   -0.006000
   -0.051000    0.091000    0.115000
   -0.046000   -0.189000    0.086000
    0.029000   -0.037000   -0.015000
    0.103000   -0.074000   -0.072000
    0.065000   -0.075000   -0.078000
    0.096000   -0.062000   -0.026000
   -0.064000    0.046000   -0.030000
   -0.343000    0.106000    0.018000
    0.013000    0.004000   -0.013000
    0.000000   -0.000000    0.004000
   -0.013000   -0.004000   -0.013000
    0.064000   -0.046000   -0.030000
    0.343000   -0.106000    0.018000
    0.010000   -0.048000    0.042000
   -0.010000    0.048000    0.042000
   -0.000000   -0.000000    0.002000
   -0.000000    0.000000    0.012000
vibration  107
   -0.000000    0.000000    0.004000
   -0.008000   -0.019000    0.024000
    0.108000   -0.020000    0.028000
   -0.022000    0.000000   -0.028000
    0.093000   -0.014000   -0.037000
   -0.003000   -0.020000    0.028000
    0.032000   -0.048000   -0.091000
   -0.035000   -0.017000   -0.088000
    0.009000    0.068000    0.021000
   -0.005000   -0.024000    0.020000
   -0.000000   -0.001000   -0.024000
   -0.015000    0.060000    0.070000
    0.026000    0.053000    0.085000
    0.024000    0.076000   -0.085000
    0.003000   -0.000000    0.005000
   -0.036000   -0.001000    0.070000
    0.021000   -0.002000   -0.026000
   -0.255000    0.034000   -0.303000
    0.013000   -0.001000    0.000000
   -0.027000   -0.002000    0.012000
    0.026000   -0.003000   -0.013000
   -0.029000    0.002000    0.216000
    0.028000   -0.003000   -0.038000
    0.322000   -0.051000    0.258000
   -0.119000    0.017000    0.009000
    0.119000   -0.017000    0.009000
   -0.028000    0.003000   -0.038000
   -0.322000    0.051000    0.258000
   -0.026000    0.003000   -0.013000
    0.029000   -0.002000    0.216000
   -0.013000    0.001000    0.000000
    0.027000    0.002000    0.012000
   -0.021000    0.002000   -0.026000
    0.255000   -0.034000   -0.303000
    0.036000    0.001000    0.070000
   -0.003000    0.000000    0.005000
   -0.024000   -0.076000   -0.085000
    0.005000    0.024000    0.020000
   -0.026000   -0.053000    0.085000
    0.015000   -0.060000    0.070000
    0.000000    0.001000   -0.024000
    0.003000    0.020000    0.028000
   -0.009000   -0.068000    0.021000
    0.035000    0.017000   -0.088000
   -0.032000    0.048000   -0.091000
    0.008000    0.019000    0.024000
   -0.093000    0.014000   -0.037000
    0.022000   -0.000000   -0.028000
   -0.108000    0.020000    0.028000
   -0.041000   -0.014000    0.020000
   -0.008000   -0.035000    0.005000
    0.062000    0.005000   -0.028000
   -0.000000    0.000000   -0.015000
   -0.062000   -0.005000   -0.028000
    0.041000    0.014000    0.020000
    0.008000    0.035000    0.005000
   -0.000000   -0.007000    0.006000
    0.000000    0.007000    0.006000
    0.000000    0.000000   -0.003000
    0.000000    0.000000   -0.006000
vibration  108
    0.006000   -0.003000    0.000000
    0.019000   -0.022000    0.031000
    0.109000   -0.068000    0.033000
    0.024000   -0.062000   -0.022000
    0.107000   -0.023000   -0.017000
    0.018000   -0.034000    0.037000
    0.035000   -0.091000   -0.112000
   -0.068000    0.081000   -0.124000
   -0.051000    0.112000    0.021000
    0.020000   -0.033000    0.031000
   -0.075000    0.009000   -0.008000
   -0.039000    0.123000    0.010000
    0.012000    0.049000    0.159000
   -0.025000    0.117000   -0.132000
    0.226000    0.038000   -0.059000
    0.018000   -0.000000   -0.002000
   -0.004000   -0.002000    0.009000
    0.034000    0.005000    0.046000
    0.000000   -0.000000    0.002000
   -0.017000    0.004000    0.006000
    0.004000   -0.000000   -0.001000
   -0.002000    0.001000    0.026000
    0.006000   -0.001000   -0.001000
    0.019000   -0.002000    0.012000
   -0.018000    0.003000   -0.013000
   -0.018000    0.003000    0.013000
    0.006000   -0.001000    0.001000
    0.019000   -0.002000   -0.012000
    0.004000   -0.000000    0.001000
   -0.002000    0.001000   -0.026000
    0.000000   -0.000000   -0.002000
   -0.017000    0.004000   -0.006000
   -0.004000   -0.002000   -0.009000
    0.034000    0.005000   -0.046000
    0.018000   -0.000000    0.002000
    0.226000    0.038000    0.059000
   -0.025000    0.117000    0.132000
    0.020000   -0.033000   -0.031000
    0.012000    0.049000   -0.159000
   -0.039000    0.123000   -0.010000
   -0.075000    0.009000    0.008000
    0.018000   -0.034000   -0.037000
   -0.051000    0.112000   -0.021000
   -0.068000    0.081000    0.124000
    0.035000   -0.091000    0.112000
    0.019000   -0.022000   -0.031000
    0.107000   -0.023000    0.017000
    0.024000   -0.062000    0.022000
    0.109000   -0.068000   -0.033000
   -0.147000    0.025000   -0.000000
   -0.461000    0.044000    0.035000
   -0.061000   -0.006000    0.001000
    0.009000   -0.001000   -0.000000
   -0.061000   -0.006000   -0.001000
   -0.147000    0.025000    0.000000
   -0.461000    0.044000   -0.035000
   -0.006000   -0.070000    0.060000
   -0.006000   -0.070000   -0.060000
   -0.004000   -0.001000   -0.000000
   -0.010000    0.001000   -0.000000
vibration  109
   -0.000000    0.000000    0.000000
   -0.011000    0.014000   -0.022000
   -0.076000    0.045000   -0.023000
   -0.013000    0.041000    0.023000
   -0.077000    0.013000    0.018000
   -0.010000    0.023000   -0.026000
   -0.034000    0.051000    0.080000
    0.049000   -0.054000    0.087000
    0.027000   -0.073000   -0.016000
   -0.012000    0.021000   -0.021000
    0.044000   -0.002000   -0.005000
    0.024000   -0.080000   -0.015000
   -0.010000   -0.037000   -0.106000
    0.005000   -0.080000    0.097000
   -0.187000   -0.020000    0.051000
    0.025000   -0.005000    0.062000
    0.013000   -0.004000   -0.005000
   -0.157000    0.023000   -0.179000
    0.016000   -0.002000   -0.020000
   -0.183000    0.031000    0.036000
    0.004000   -0.001000    0.005000
   -0.009000   -0.001000    0.054000
   -0.013000    0.001000   -0.036000
    0.165000   -0.019000    0.146000
   -0.021000    0.005000    0.036000
    0.021000   -0.005000    0.036000
    0.013000   -0.001000   -0.036000
   -0.165000    0.019000    0.146000
   -0.004000    0.001000    0.005000
    0.009000    0.001000    0.054000
   -0.016000    0.002000   -0.020000
    0.183000   -0.031000    0.036000
   -0.013000    0.004000   -0.005000
    0.157000   -0.023000   -0.179000
   -0.025000    0.005000    0.062000
    0.187000    0.020000    0.051000
   -0.005000    0.080000    0.097000
    0.012000   -0.021000   -0.021000
    0.010000    0.037000   -0.106000
   -0.024000    0.080000   -0.015000
   -0.044000    0.002000   -0.005000
    0.010000   -0.023000   -0.026000
   -0.027000    0.073000   -0.016000
   -0.049000    0.054000    0.087000
    0.034000   -0.051000    0.080000
    0.011000   -0.014000   -0.022000
    0.077000   -0.013000    0.018000
    0.013000   -0.041000    0.023000
    0.076000   -0.045000   -0.023000
    0.123000   -0.026000    0.002000
    0.440000   -0.050000   -0.038000
    0.029000    0.011000   -0.023000
   -0.000000    0.000000   -0.057000
   -0.029000   -0.011000   -0.023000
   -0.123000    0.026000    0.002000
   -0.440000    0.050000   -0.038000
    0.004000    0.051000   -0.046000
   -0.004000   -0.051000   -0.046000
    0.000000    0.000000   -0.010000
    0.000000    0.000000   -0.018000
vibration  110
   -0.000000    0.000000    0.006000
   -0.013000   -0.002000   -0.003000
    0.018000    0.029000   -0.001000
   -0.016000    0.021000    0.006000
    0.014000   -0.001000   -0.011000
   -0.008000    0.005000   -0.003000
   -0.007000   -0.002000   -0.010000
    0.016000   -0.051000    0.009000
    0.028000   -0.034000   -0.000000
   -0.011000   -0.001000   -0.005000
    0.038000   -0.007000   -0.010000
    0.007000   -0.017000    0.031000
    0.013000    0.017000   -0.016000
    0.034000    0.003000    0.013000
   -0.098000   -0.034000    0.029000
   -0.185000    0.016000   -0.129000
   -0.011000    0.009000   -0.018000
    0.200000   -0.055000    0.203000
   -0.032000    0.005000    0.073000
    0.476000   -0.070000   -0.064000
    0.014000   -0.001000   -0.022000
   -0.007000   -0.004000    0.073000
    0.038000   -0.004000    0.032000
   -0.102000    0.007000   -0.117000
   -0.038000    0.004000   -0.058000
    0.038000   -0.004000   -0.058000
   -0.038000    0.004000    0.032000
    0.102000   -0.007000   -0.117000
   -0.014000    0.001000   -0.022000
    0.007000    0.004000    0.073000
    0.032000   -0.005000    0.073000
   -0.476000    0.070000   -0.064000
    0.011000   -0.009000   -0.018000
   -0.200000    0.055000    0.203000
    0.185000   -0.016000   -0.129000
    0.098000    0.034000    0.029000
   -0.034000   -0.003000    0.013000
    0.011000    0.001000   -0.005000
   -0.013000   -0.017000   -0.016000
   -0.007000    0.017000    0.031000
   -0.038000    0.007000   -0.010000
    0.008000   -0.005000   -0.003000
   -0.028000    0.034000   -0.000000
   -0.016000    0.051000    0.009000
    0.007000    0.002000   -0.010000
    0.013000    0.002000   -0.003000
   -0.014000    0.001000   -0.011000
    0.016000   -0.021000    0.006000
   -0.018000   -0.029000   -0.001000
    0.004000   -0.014000    0.013000
    0.116000   -0.030000   -0.007000
    0.197000   -0.000000    0.020000
   -0.000000    0.000000    0.106000
   -0.197000    0.000000    0.020000
   -0.004000    0.014000    0.013000
   -0.116000    0.030000   -0.007000
    0.005000    0.023000   -0.017000
   -0.005000   -0.023000   -0.017000
    0.000000    0.000000   -0.012000
    0.000000   -0.000000    0.010000
vibration  111
    0.002000    0.000000   -0.000000
    0.001000    0.000000   -0.001000
   -0.002000   -0.003000   -0.000000
    0.003000   -0.002000    0.002000
   -0.002000   -0.001000    0.004000
    0.001000   -0.000000   -0.001000
   -0.003000   -0.002000    0.004000
    0.000000    0.004000    0.001000
   -0.005000    0.001000   -0.001000
    0.002000    0.000000   -0.000000
   -0.005000    0.001000    0.000000
   -0.000000    0.001000   -0.005000
   -0.002000   -0.003000    0.000000
   -0.005000   -0.001000    0.001000
    0.007000   -0.003000   -0.001000
    0.036000    0.002000   -0.082000
   -0.017000    0.002000   -0.005000
    0.246000   -0.033000    0.257000
   -0.034000    0.004000    0.029000
    0.163000   -0.018000   -0.026000
   -0.024000    0.003000   -0.001000
    0.017000   -0.000000   -0.168000
    0.013000   -0.002000    0.026000
   -0.382000    0.058000   -0.370000
    0.087000   -0.014000    0.077000
    0.087000   -0.014000   -0.077000
    0.013000   -0.002000   -0.026000
   -0.382000    0.058000    0.370000
   -0.024000    0.003000    0.001000
    0.017000   -0.000000    0.168000
   -0.034000    0.004000   -0.029000
    0.163000   -0.018000    0.026000
   -0.017000    0.002000    0.005000
    0.246000   -0.033000   -0.257000
    0.036000    0.002000    0.082000
    0.007000   -0.003000    0.001000
   -0.005000   -0.001000   -0.001000
    0.002000    0.000000    0.000000
   -0.002000   -0.003000   -0.000000
   -0.000000    0.001000    0.005000
   -0.005000    0.001000   -0.000000
    0.001000   -0.000000    0.001000
   -0.005000    0.001000    0.001000
    0.000000    0.004000   -0.001000
   -0.003000   -0.002000   -0.004000
    0.001000    0.000000    0.001000
   -0.002000   -0.001000   -0.004000
    0.003000   -0.002000   -0.002000
   -0.002000   -0.003000    0.000000
    0.002000   -0.000000   -0.001000
    0.001000    0.002000    0.002000
   -0.029000   -0.006000    0.018000
   -0.069000    0.012000   -0.000000
   -0.029000   -0.006000   -0.018000
    0.002000   -0.000000    0.001000
    0.001000    0.002000   -0.002000
   -0.002000    0.006000   -0.006000
   -0.002000    0.006000    0.006000
   -0.001000   -0.000000    0.000000
    0.004000   -0.002000    0.000000
vibration  112
   -0.004000    0.001000   -0.000000
   -0.007000   -0.002000    0.003000
    0.035000    0.005000    0.004000
   -0.004000   -0.008000   -0.002000
    0.039000   -0.003000   -0.013000
   -0.005000   -0.000000    0.005000
    0.008000   -0.009000   -0.031000
   -0.001000   -0.021000   -0.013000
    0.021000   -0.008000    0.005000
   -0.005000   -0.003000   -0.003000
    0.020000   -0.014000    0.018000
    0.008000    0.001000    0.042000
    0.002000    0.026000    0.032000
    0.028000    0.020000   -0.019000
   -0.005000   -0.025000    0.004000
   -0.218000    0.019000   -0.073000
   -0.066000    0.015000   -0.074000
    0.237000   -0.060000    0.238000
    0.009000   -0.001000    0.070000
    0.450000   -0.057000   -0.046000
    0.014000   -0.003000    0.031000
    0.049000   -0.009000   -0.076000
    0.035000   -0.003000   -0.035000
    0.134000   -0.016000    0.058000
   -0.044000    0.006000   -0.013000
   -0.044000    0.006000    0.013000
    0.035000   -0.003000    0.035000
    0.134000   -0.016000   -0.058000
    0.014000   -0.003000   -0.031000
    0.049000   -0.009000    0.076000
    0.009000   -0.001000   -0.070000
    0.450000   -0.057000    0.046000
   -0.066000    0.015000    0.074000
    0.237000   -0.060000   -0.238000
   -0.218000    0.019000    0.073000
   -0.005000   -0.025000   -0.004000
    0.028000    0.020000    0.019000
   -0.005000   -0.003000    0.003000
    0.002000    0.026000   -0.032000
    0.008000    0.001000   -0.042000
    0.020000   -0.014000   -0.018000
   -0.005000   -0.000000   -0.005000
    0.021000   -0.008000   -0.005000
   -0.001000   -0.021000    0.013000
    0.008000   -0.009000    0.031000
   -0.007000   -0.002000   -0.003000
    0.039000   -0.003000    0.013000
   -0.004000   -0.008000    0.002000
    0.035000    0.005000   -0.004000
   -0.046000    0.002000    0.009000
   -0.115000    0.010000    0.016000
    0.203000   -0.009000    0.048000
    0.022000   -0.006000   -0.000000
    0.203000   -0.009000   -0.048000
   -0.046000    0.002000   -0.009000
   -0.115000    0.010000   -0.016000
    0.003000    0.001000    0.004000
    0.003000    0.001000   -0.004000
   -0.000000    0.000000   -0.000000
    0.005000   -0.002000   -0.000000
vibration  113
   -0.000000    0.000000    0.000000
    0.011000   -0.016000    0.002000
   -0.035000    0.062000   -0.001000
   -0.022000    0.079000   -0.006000
   -0.070000    0.012000   -0.030000
   -0.014000   -0.080000   -0.032000
    0.163000    0.241000    0.183000
   -0.077000    0.295000    0.168000
    0.067000    0.325000   -0.022000
    0.004000   -0.005000   -0.052000
   -0.042000   -0.076000    0.175000
    0.057000    0.051000    0.196000
   -0.064000    0.065000    0.172000
   -0.000000    0.013000    0.013000
   -0.004000   -0.000000    0.000000
   -0.003000    0.000000    0.000000
   -0.001000    0.000000   -0.002000
    0.004000   -0.001000    0.003000
    0.001000   -0.000000    0.001000
    0.006000   -0.000000   -0.001000
   -0.001000    0.000000    0.002000
    0.002000   -0.000000   -0.008000
    0.001000   -0.000000   -0.001000
    0.002000    0.000000   -0.001000
    0.001000   -0.000000    0.003000
   -0.001000    0.000000    0.003000
   -0.001000    0.000000   -0.001000
   -0.002000   -0.000000   -0.001000
    0.001000   -0.000000    0.002000
   -0.002000    0.000000   -0.008000
   -0.001000    0.000000    0.001000
   -0.006000    0.000000   -0.001000
    0.001000   -0.000000   -0.002000
   -0.004000    0.001000    0.003000
    0.003000   -0.000000    0.000000
    0.004000    0.000000    0.000000
    0.000000   -0.013000    0.013000
   -0.004000    0.005000   -0.052000
    0.064000   -0.065000    0.172000
   -0.057000   -0.051000    0.196000
    0.042000    0.076000    0.175000
    0.014000    0.080000   -0.032000
   -0.067000   -0.325000   -0.022000
    0.077000   -0.295000    0.168000
   -0.163000   -0.241000    0.183000
   -0.011000    0.016000    0.002000
    0.070000   -0.012000   -0.030000
    0.022000   -0.079000   -0.006000
    0.035000   -0.062000   -0.001000
    0.002000   -0.001000    0.000000
    0.008000   -0.004000   -0.003000
    0.004000   -0.000000    0.000000
    0.000000   -0.000000   -0.005000
   -0.004000    0.000000    0.000000
   -0.002000    0.001000    0.000000
   -0.008000    0.004000   -0.003000
    0.000000    0.001000   -0.001000
   -0.000000   -0.001000   -0.001000
   -0.000000    0.000000   -0.000000
    0.000000   -0.000000   -0.001000
vibration  114
    0.000000   -0.000000    0.000000
   -0.012000    0.016000   -0.002000
    0.039000   -0.064000    0.001000
    0.022000   -0.082000    0.007000
    0.074000   -0.013000    0.032000
    0.013000    0.078000    0.031000
   -0.164000   -0.237000   -0.171000
    0.078000   -0.293000   -0.157000
   -0.064000   -0.309000    0.020000
   -0.004000    0.005000    0.057000
    0.046000    0.082000   -0.190000
   -0.063000   -0.052000   -0.211000
    0.072000   -0.067000   -0.185000
    0.001000   -0.012000   -0.014000
    0.004000    0.001000   -0.000000
    0.000000   -0.000000   -0.000000
   -0.000000    0.000000   -0.000000
    0.001000   -0.000000    0.001000
    0.000000   -0.000000    0.000000
    0.000000    0.000000    0.000000
    0.000000    0.000000    0.000000
    0.000000   -0.000000   -0.000000
    0.000000    0.000000   -0.000000
    0.000000    0.000000    0.000000
   -0.000000    0.000000   -0.000000
   -0.000000    0.000000    0.000000
    0.000000    0.000000    0.000000
    0.000000    0.000000   -0.000000
    0.000000    0.000000   -0.000000
    0.000000   -0.000000    0.000000
    0.000000   -0.000000   -0.000000
    0.000000    0.000000   -0.000000
   -0.000000    0.000000    0.000000
    0.001000   -0.000000   -0.001000
    0.000000   -0.000000    0.000000
    0.004000    0.001000    0.000000
    0.001000   -0.012000    0.014000
   -0.004000    0.005000   -0.057000
    0.072000   -0.067000    0.185000
   -0.063000   -0.052000    0.211000
    0.046000    0.082000    0.190000
    0.013000    0.078000   -0.031000
   -0.064000   -0.309000   -0.020000
    0.078000   -0.293000    0.157000
   -0.164000   -0.237000    0.171000
   -0.012000    0.016000    0.002000
    0.074000   -0.013000   -0.032000
    0.022000   -0.082000   -0.007000
    0.039000   -0.064000   -0.001000
   -0.003000    0.001000    0.000000
   -0.007000    0.005000    0.004000
   -0.001000   -0.000000    0.000000
    0.000000    0.000000   -0.000000
   -0.001000   -0.000000   -0.000000
   -0.003000    0.001000   -0.000000
   -0.007000    0.005000   -0.004000
   -0.000000   -0.001000    0.001000
   -0.000000   -0.001000   -0.001000
   -0.000000   -0.000000   -0.000000
   -0.001000    0.000000   -0.000000
vibration  115
   -0.000000    0.000000    0.000000
    0.045000   -0.043000    0.030000
   -0.188000    0.174000    0.011000
   -0.088000    0.205000   -0.146000
   -0.197000    0.068000   -0.157000
   -0.003000   -0.029000   -0.004000
    0.074000    0.086000    0.046000
   -0.041000    0.113000    0.019000
    0.003000    0.109000   -0.004000
   -0.004000   -0.002000    0.073000
    0.033000    0.105000   -0.249000
   -0.099000   -0.016000   -0.275000
    0.120000   -0.072000   -0.246000
   -0.006000    0.010000   -0.016000
   -0.003000    0.003000   -0.002000
    0.005000   -0.000000   -0.005000
    0.004000   -0.000000    0.006000
   -0.004000    0.001000   -0.002000
   -0.004000    0.001000    0.001000
   -0.006000    0.000000    0.002000
    0.004000   -0.000000   -0.006000
   -0.005000    0.000000    0.029000
   -0.002000    0.000000    0.003000
   -0.001000   -0.000000    0.005000
   -0.005000    0.001000   -0.011000
    0.005000   -0.001000   -0.011000
    0.002000   -0.000000    0.003000
    0.001000    0.000000    0.005000
   -0.004000    0.000000   -0.006000
    0.005000   -0.000000    0.029000
    0.004000   -0.001000    0.001000
    0.006000   -0.000000    0.002000
   -0.004000    0.000000    0.006000
    0.004000   -0.001000   -0.002000
   -0.005000    0.000000   -0.005000
    0.003000   -0.003000   -0.002000
    0.006000   -0.010000   -0.016000
    0.004000    0.002000    0.073000
   -0.120000    0.072000   -0.246000
    0.099000    0.016000   -0.275000
   -0.033000   -0.105000   -0.249000
    0.003000    0.029000   -0.004000
   -0.003000   -0.109000   -0.004000
    0.041000   -0.113000    0.019000
   -0.074000   -0.086000    0.046000
   -0.045000    0.043000    0.030000
    0.197000   -0.068000   -0.157000
    0.088000   -0.205000   -0.146000
    0.188000   -0.174000    0.011000
    0.001000   -0.003000    0.003000
    0.025000   -0.009000   -0.002000
   -0.002000    0.001000   -0.002000
    0.000000   -0.000000    0.019000
    0.002000   -0.001000   -0.002000
   -0.001000    0.003000    0.003000
   -0.025000    0.009000   -0.002000
   -0.000000   -0.000000    0.000000
    0.000000    0.000000    0.000000
    0.000000   -0.000000   -0.000000
   -0.000000   -0.000000   -0.000000
vibration  116
    0.000000   -0.000000   -0.000000
   -0.042000    0.042000   -0.028000
    0.174000   -0.164000   -0.010000
    0.085000   -0.203000    0.133000
    0.195000   -0.065000    0.147000
    0.004000    0.033000    0.005000
   -0.085000   -0.100000   -0.053000
    0.046000   -0.128000   -0.026000
   -0.008000   -0.125000    0.004000
    0.004000    0.002000   -0.074000
   -0.037000   -0.106000    0.252000
    0.100000    0.018000    0.279000
   -0.122000    0.071000    0.250000
    0.005000   -0.010000    0.017000
    0.003000   -0.002000    0.002000
    0.005000   -0.000000    0.000000
    0.002000   -0.000000    0.003000
   -0.007000    0.001000   -0.006000
   -0.000000    0.000000   -0.002000
   -0.012000    0.001000    0.001000
   -0.000000    0.000000   -0.002000
   -0.002000    0.000000    0.003000
   -0.001000    0.000000    0.001000
   -0.002000    0.000000   -0.000000
    0.001000   -0.000000    0.000000
    0.001000   -0.000000   -0.000000
   -0.001000    0.000000   -0.001000
   -0.002000    0.000000    0.000000
   -0.000000    0.000000    0.002000
   -0.002000    0.000000   -0.003000
   -0.000000    0.000000    0.002000
   -0.012000    0.001000   -0.001000
    0.002000   -0.000000   -0.003000
   -0.007000    0.001000    0.006000
    0.005000   -0.000000   -0.000000
    0.003000   -0.002000   -0.002000
    0.005000   -0.010000   -0.017000
    0.004000    0.002000    0.074000
   -0.122000    0.071000   -0.250000
    0.100000    0.018000   -0.279000
   -0.037000   -0.106000   -0.252000
    0.004000    0.033000   -0.005000
   -0.008000   -0.125000   -0.004000
    0.046000   -0.128000    0.026000
   -0.085000   -0.100000    0.053000
   -0.042000    0.042000    0.028000
    0.195000   -0.065000   -0.147000
    0.085000   -0.203000   -0.133000
    0.174000   -0.164000    0.010000
    0.001000    0.003000   -0.004000
   -0.017000    0.007000    0.001000
   -0.006000    0.000000   -0.001000
   -0.000000    0.000000   -0.000000
   -0.006000    0.000000    0.001000
    0.001000    0.003000    0.004000
   -0.017000    0.007000   -0.001000
   -0.000000    0.000000   -0.001000
   -0.000000    0.000000    0.001000
    0.000000   -0.000000   -0.000000
    0.001000   -0.000000   -0.000000
vibration  117
   -0.000000    0.000000    0.002000
   -0.008000    0.010000   -0.009000
    0.032000   -0.037000   -0.005000
    0.020000   -0.037000    0.039000
    0.026000   -0.015000    0.041000
    0.002000    0.001000   -0.004000
   -0.014000   -0.002000    0.018000
    0.008000   -0.003000    0.014000
   -0.006000    0.000000   -0.003000
    0.002000    0.001000   -0.019000
   -0.017000   -0.024000    0.058000
    0.022000    0.008000    0.060000
   -0.029000    0.012000    0.051000
   -0.007000   -0.009000    0.015000
   -0.014000    0.004000    0.001000
    0.108000   -0.011000   -0.098000
    0.070000   -0.010000    0.117000
   -0.100000    0.016000   -0.046000
   -0.056000    0.008000    0.005000
   -0.196000    0.017000    0.046000
    0.065000   -0.007000   -0.116000
   -0.090000    0.006000    0.502000
   -0.045000    0.006000    0.050000
    0.007000   -0.010000    0.114000
   -0.077000    0.012000   -0.153000
    0.077000   -0.012000   -0.153000
    0.045000   -0.006000    0.050000
   -0.007000    0.010000    0.114000
   -0.065000    0.007000   -0.116000
    0.090000   -0.006000    0.502000
    0.056000   -0.008000    0.005000
    0.196000   -0.017000    0.046000
   -0.070000    0.010000    0.117000
    0.100000   -0.016000   -0.046000
   -0.108000    0.011000   -0.098000
    0.014000   -0.004000    0.001000
    0.007000    0.009000    0.015000
   -0.002000   -0.001000   -0.019000
    0.029000   -0.012000    0.051000
   -0.022000   -0.008000    0.060000
    0.017000    0.024000    0.058000
   -0.002000   -0.001000   -0.004000
    0.006000   -0.000000   -0.003000
   -0.008000    0.003000    0.014000
    0.014000    0.002000    0.018000
    0.008000   -0.010000   -0.009000
   -0.026000    0.015000    0.041000
   -0.020000    0.037000    0.039000
   -0.032000    0.037000   -0.005000
    0.020000   -0.003000   -0.003000
    0.087000   -0.009000   -0.010000
   -0.077000    0.009000   -0.022000
   -0.000000   -0.000000    0.288000
    0.077000   -0.009000   -0.022000
   -0.020000    0.003000   -0.003000
   -0.087000    0.009000   -0.010000
   -0.001000    0.003000   -0.005000
    0.001000   -0.003000   -0.005000
   -0.000000   -0.000000    0.000000
    0.000000   -0.000000    0.010000
vibration  118
    0.000000   -0.000000   -0.003000
    0.007000   -0.005000    0.003000
   -0.028000    0.017000    0.001000
   -0.010000    0.028000   -0.019000
   -0.028000    0.006000   -0.013000
    0.003000    0.004000    0.002000
   -0.012000   -0.017000   -0.009000
    0.003000   -0.016000   -0.019000
   -0.016000   -0.023000    0.000000
    0.003000   -0.002000   -0.009000
   -0.020000   -0.013000    0.036000
    0.007000    0.022000    0.034000
   -0.010000    0.011000    0.029000
   -0.002000    0.003000   -0.000000
    0.006000    0.004000   -0.001000
   -0.122000    0.000000    0.191000
   -0.146000    0.020000   -0.115000
   -0.024000   -0.008000    0.013000
    0.203000   -0.026000   -0.027000
   -0.151000    0.025000    0.081000
    0.006000   -0.003000    0.159000
   -0.016000   -0.007000    0.263000
   -0.211000    0.032000   -0.151000
    0.037000   -0.009000    0.117000
    0.210000   -0.022000   -0.251000
   -0.210000    0.022000   -0.251000
    0.211000   -0.032000   -0.151000
   -0.037000    0.009000    0.117000
   -0.006000    0.003000    0.159000
    0.016000    0.007000    0.263000
   -0.203000    0.026000   -0.027000
    0.151000   -0.025000    0.081000
    0.146000   -0.020000   -0.115000
    0.024000    0.008000    0.013000
    0.122000   -0.000000    0.191000
   -0.006000   -0.004000   -0.001000
    0.002000   -0.003000   -0.000000
   -0.003000    0.002000   -0.009000
    0.010000   -0.011000    0.029000
   -0.007000   -0.022000    0.034000
    0.020000    0.013000    0.036000
   -0.003000   -0.004000    0.002000
    0.016000    0.023000    0.000000
   -0.003000    0.016000   -0.019000
    0.012000    0.017000   -0.009000
   -0.007000    0.005000    0.003000
    0.028000   -0.006000   -0.013000
    0.010000   -0.028000   -0.019000
    0.028000   -0.017000    0.001000
   -0.002000    0.002000   -0.002000
   -0.035000    0.001000    0.001000
    0.030000    0.008000   -0.013000
   -0.000000    0.000000    0.290000
   -0.030000   -0.008000   -0.013000
    0.002000   -0.002000   -0.002000
    0.035000   -0.001000    0.001000
    0.004000   -0.008000    0.007000
   -0.004000    0.008000    0.007000
   -0.000000    0.000000    0.002000
    0.000000    0.000000    0.012000
vibration  119
   -0.000000    0.000000   -0.000000
    0.054000   -0.047000    0.028000
   -0.220000    0.174000    0.009000
   -0.095000    0.248000   -0.153000
   -0.244000    0.066000   -0.142000
    0.012000    0.040000    0.016000
   -0.095000   -0.130000   -0.079000
    0.040000   -0.157000   -0.107000
   -0.070000   -0.168000    0.010000
    0.009000   -0.003000   -0.050000
   -0.073000   -0.070000    0.178000
    0.063000    0.056000    0.203000
   -0.083000    0.042000    0.171000
   -0.011000    0.007000   -0.003000
    0.001000   -0.003000    0.004000
    0.003000   -0.000000   -0.004000
    0.003000   -0.000000    0.003000
   -0.002000    0.000000   -0.003000
   -0.004000    0.000000    0.000000
   -0.001000   -0.000000   -0.001000
    0.000000    0.000000   -0.004000
   -0.000000    0.000000   -0.002000
    0.003000   -0.000000    0.003000
   -0.000000    0.000000   -0.001000
   -0.004000    0.000000    0.004000
    0.004000   -0.000000    0.004000
   -0.003000    0.000000    0.003000
    0.000000   -0.000000   -0.001000
   -0.000000   -0.000000   -0.004000
    0.000000   -0.000000   -0.002000
    0.004000   -0.000000    0.000000
    0.001000    0.000000   -0.001000
   -0.003000    0.000000    0.003000
    0.002000   -0.000000   -0.003000
   -0.003000    0.000000   -0.004000
   -0.001000    0.003000    0.004000
    0.011000   -0.007000   -0.003000
   -0.009000    0.003000   -0.050000
    0.083000   -0.042000    0.171000
   -0.063000   -0.056000    0.203000
    0.073000    0.070000    0.178000
   -0.012000   -0.040000    0.016000
    0.070000    0.168000    0.010000
   -0.040000    0.157000   -0.107000
    0.095000    0.130000   -0.079000
   -0.054000    0.047000    0.028000
    0.244000   -0.066000   -0.142000
    0.095000   -0.248000   -0.153000
    0.220000   -0.174000    0.009000
    0.003000   -0.002000    0.000000
   -0.037000    0.004000    0.008000
   -0.001000   -0.000000    0.000000
    0.000000   -0.000000   -0.005000
    0.001000    0.000000    0.000000
   -0.003000    0.002000    0.000000
    0.037000   -0.004000    0.008000
   -0.000000    0.003000   -0.003000
    0.000000   -0.003000   -0.003000
    0.000000   -0.000000    0.000000
    0.000000   -0.000000    0.001000
vibration  120
   -0.000000    0.000000    0.000000
   -0.055000    0.049000   -0.028000
    0.217000   -0.174000   -0.009000
    0.098000   -0.268000    0.146000
    0.264000   -0.068000    0.138000
   -0.013000   -0.042000   -0.017000
    0.105000    0.138000    0.076000
   -0.045000    0.169000    0.106000
    0.072000    0.169000   -0.010000
   -0.009000    0.003000    0.044000
    0.070000    0.062000   -0.160000
   -0.055000   -0.054000   -0.181000
    0.073000   -0.036000   -0.151000
    0.010000   -0.007000    0.006000
   -0.001000    0.003000   -0.003000
   -0.000000    0.000000   -0.001000
    0.000000   -0.000000    0.000000
    0.003000   -0.000000    0.002000
   -0.001000    0.000000    0.001000
    0.003000   -0.000000   -0.000000
    0.000000   -0.000000   -0.001000
    0.000000   -0.000000    0.001000
    0.001000   -0.000000    0.000000
    0.002000   -0.000000    0.001000
   -0.002000    0.000000    0.000000
   -0.002000    0.000000   -0.000000
    0.001000   -0.000000   -0.000000
    0.002000   -0.000000   -0.001000
    0.000000   -0.000000    0.001000
    0.000000   -0.000000   -0.001000
   -0.001000    0.000000   -0.001000
    0.003000   -0.000000    0.000000
    0.000000   -0.000000   -0.000000
    0.003000   -0.000000   -0.002000
   -0.000000    0.000000    0.001000
   -0.001000    0.003000    0.003000
    0.010000   -0.007000   -0.006000
   -0.009000    0.003000   -0.044000
    0.073000   -0.036000    0.151000
   -0.055000   -0.054000    0.181000
    0.070000    0.062000    0.160000
   -0.013000   -0.042000    0.017000
    0.072000    0.169000    0.010000
   -0.045000    0.169000   -0.106000
    0.105000    0.138000   -0.076000
   -0.055000    0.049000    0.028000
    0.264000   -0.068000   -0.138000
    0.098000   -0.268000   -0.146000
    0.217000   -0.174000    0.009000
   -0.003000    0.002000   -0.000000
    0.040000   -0.007000   -0.010000
    0.001000    0.000000    0.000000
    0.001000   -0.000000   -0.000000
    0.001000    0.000000   -0.000000
   -0.003000    0.002000    0.000000
    0.040000   -0.007000    0.010000
    0.000000   -0.002000    0.002000
    0.000000   -0.002000   -0.002000
    0.000000    0.000000   -0.000000
    0.003000   -0.001000    0.000000
vibration  121
    0.002000   -0.001000    0.000000
    0.002000   -0.003000    0.001000
   -0.001000    0.017000    0.001000
   -0.004000    0.017000    0.005000
   -0.020000    0.006000   -0.013000
   -0.000000    0.002000   -0.000000
   -0.007000   -0.005000    0.000000
    0.006000   -0.009000    0.007000
    0.005000   -0.001000    0.000000
   -0.001000    0.002000   -0.000000
    0.014000    0.002000   -0.009000
    0.007000   -0.021000    0.001000
   -0.009000   -0.005000    0.005000
    0.001000   -0.001000    0.001000
   -0.017000   -0.011000    0.005000
    0.089000    0.002000   -0.260000
    0.128000   -0.019000    0.148000
    0.046000   -0.003000    0.070000
   -0.194000    0.025000    0.062000
    0.092000   -0.014000   -0.017000
    0.069000   -0.007000   -0.225000
   -0.040000    0.006000    0.220000
    0.129000   -0.020000    0.126000
    0.220000   -0.025000    0.203000
   -0.284000    0.037000    0.090000
   -0.284000    0.037000   -0.090000
    0.129000   -0.020000   -0.126000
    0.220000   -0.025000   -0.203000
    0.069000   -0.007000    0.225000
   -0.040000    0.006000   -0.220000
   -0.194000    0.025000   -0.062000
    0.092000   -0.014000    0.017000
    0.128000   -0.019000   -0.148000
    0.046000   -0.003000   -0.070000
    0.089000    0.002000    0.260000
   -0.017000   -0.011000   -0.005000
    0.001000   -0.001000   -0.001000
   -0.001000    0.002000    0.000000
   -0.009000   -0.005000   -0.005000
    0.007000   -0.021000   -0.001000
    0.014000    0.002000    0.009000
   -0.000000    0.002000    0.000000
    0.005000   -0.001000   -0.000000
    0.006000   -0.009000   -0.007000
   -0.007000   -0.005000   -0.000000
    0.002000   -0.003000   -0.001000
   -0.020000    0.006000    0.013000
   -0.004000    0.017000   -0.005000
   -0.001000    0.017000   -0.001000
   -0.001000   -0.003000    0.002000
    0.053000    0.004000    0.006000
    0.007000   -0.005000    0.023000
    0.065000   -0.014000    0.000000
    0.007000   -0.005000   -0.023000
   -0.001000   -0.003000   -0.002000
    0.053000    0.004000   -0.006000
   -0.002000    0.012000   -0.009000
   -0.002000    0.012000    0.009000
    0.001000   -0.001000   -0.000000
   -0.001000   -0.000000   -0.000000
vibration  122
    0.000000   -0.000000    0.004000
   -0.001000    0.001000    0.000000
   -0.005000   -0.001000   -0.000000
   -0.000000   -0.008000   -0.007000
    0.010000   -0.001000   -0.001000
   -0.000000   -0.000000   -0.001000
   -0.001000   -0.001000   -0.000000
    0.001000    0.000000    0.004000
    0.003000    0.000000   -0.000000
    0.001000   -0.003000   -0.001000
   -0.026000   -0.004000    0.017000
   -0.011000    0.039000    0.004000
    0.018000    0.008000   -0.014000
    0.001000   -0.000000    0.001000
   -0.007000    0.010000   -0.005000
   -0.089000    0.003000    0.089000
    0.101000   -0.012000    0.041000
   -0.284000    0.039000   -0.345000
   -0.014000    0.003000   -0.051000
   -0.145000    0.010000   -0.027000
   -0.057000    0.008000   -0.016000
   -0.029000    0.005000   -0.178000
    0.070000   -0.010000    0.109000
   -0.311000    0.042000   -0.284000
    0.047000   -0.005000   -0.086000
   -0.047000    0.005000   -0.086000
   -0.070000    0.010000    0.109000
    0.311000   -0.042000   -0.284000
    0.057000   -0.008000   -0.016000
    0.029000   -0.005000   -0.178000
    0.014000   -0.003000   -0.051000
    0.145000   -0.010000   -0.027000
   -0.101000    0.012000    0.041000
    0.284000   -0.039000   -0.345000
    0.089000   -0.003000    0.089000
    0.007000   -0.010000   -0.005000
   -0.001000    0.000000    0.001000
   -0.001000    0.003000   -0.001000
   -0.018000   -0.008000   -0.014000
    0.011000   -0.039000    0.004000
    0.026000    0.004000    0.017000
    0.000000    0.000000   -0.001000
   -0.003000   -0.000000   -0.000000
   -0.001000   -0.000000    0.004000
    0.001000    0.001000   -0.000000
    0.001000   -0.001000    0.000000
   -0.010000    0.001000   -0.001000
    0.000000    0.008000   -0.007000
    0.005000    0.001000   -0.000000
    0.004000   -0.001000    0.000000
    0.003000   -0.006000   -0.005000
    0.017000    0.009000   -0.029000
   -0.000000    0.000000    0.005000
   -0.017000   -0.009000   -0.029000
   -0.004000    0.001000    0.000000
   -0.003000    0.006000   -0.005000
    0.002000   -0.011000    0.009000
   -0.002000    0.011000    0.009000
    0.000000   -0.000000   -0.002000
    0.000000   -0.000000    0.005000
vibration  123
   -0.000000   -0.000000   -0.000000
    0.002000    0.010000    0.014000
   -0.144000   -0.025000    0.001000
   -0.015000   -0.110000   -0.173000
    0.131000   -0.004000   -0.018000
   -0.018000    0.009000   -0.016000
   -0.107000   -0.124000   -0.061000
    0.095000   -0.055000    0.289000
    0.275000    0.056000    0.007000
    0.015000   -0.021000    0.002000
   -0.259000    0.004000    0.083000
   -0.077000    0.307000    0.040000
    0.112000   -0.007000   -0.154000
   -0.000000   -0.002000   -0.002000
   -0.001000    0.000000    0.000000
    0.003000   -0.000000   -0.003000
   -0.003000    0.000000   -0.001000
    0.008000   -0.001000    0.009000
    0.000000   -0.000000    0.001000
    0.005000   -0.000000    0.001000
    0.002000   -0.000000    0.000000
    0.001000   -0.000000    0.005000
   -0.002000    0.000000   -0.003000
    0.009000   -0.001000    0.008000
   -0.001000    0.000000    0.003000
    0.001000   -0.000000    0.003000
    0.002000   -0.000000   -0.003000
   -0.009000    0.001000    0.008000
   -0.002000    0.000000    0.000000
   -0.001000    0.000000    0.005000
   -0.000000    0.000000    0.001000
   -0.005000    0.000000    0.001000
    0.003000   -0.000000   -0.001000
   -0.008000    0.001000    0.009000
   -0.003000    0.000000   -0.003000
    0.001000   -0.000000    0.000000
    0.000000    0.002000   -0.002000
   -0.015000    0.021000    0.002000
   -0.112000    0.007000   -0.154000
    0.077000   -0.307000    0.040000
    0.259000   -0.004000    0.083000
    0.018000   -0.009000   -0.016000
   -0.275000   -0.056000    0.007000
   -0.095000    0.055000    0.289000
    0.107000    0.124000   -0.061000
   -0.002000   -0.010000    0.014000
   -0.131000    0.004000   -0.018000
    0.015000    0.110000   -0.173000
    0.144000    0.025000    0.001000
    0.001000   -0.000000    0.000000
   -0.002000   -0.001000   -0.001000
   -0.000000   -0.000000    0.001000
   -0.000000    0.000000   -0.001000
    0.000000    0.000000    0.001000
   -0.001000    0.000000    0.000000
    0.002000    0.001000   -0.001000
   -0.000000    0.000000   -0.000000
    0.000000   -0.000000   -0.000000
   -0.000000   -0.000000    0.000000
    0.000000   -0.000000   -0.000000
vibration  124
   -0.000000   -0.000000    0.000000
    0.001000    0.009000    0.014000
   -0.133000   -0.007000    0.002000
   -0.012000   -0.112000   -0.162000
    0.128000    0.002000   -0.035000
   -0.017000    0.008000   -0.016000
   -0.107000   -0.115000   -0.044000
    0.093000   -0.060000    0.274000
    0.254000    0.063000    0.006000
    0.016000   -0.022000    0.002000
   -0.277000    0.005000    0.089000
   -0.082000    0.326000    0.044000
    0.119000   -0.010000   -0.167000
    0.002000   -0.004000   -0.001000
   -0.002000    0.000000    0.000000
   -0.000000    0.000000   -0.001000
    0.001000   -0.000000    0.000000
   -0.000000   -0.000000   -0.000000
   -0.001000    0.000000    0.000000
    0.001000   -0.000000   -0.000000
    0.000000   -0.000000   -0.001000
   -0.000000   -0.000000    0.000000
    0.000000   -0.000000    0.001000
    0.000000    0.000000    0.000000
   -0.001000    0.000000    0.000000
   -0.001000    0.000000   -0.000000
    0.000000   -0.000000   -0.001000
    0.000000    0.000000   -0.000000
    0.000000   -0.000000    0.001000
   -0.000000   -0.000000   -0.000000
   -0.001000    0.000000   -0.000000
    0.001000   -0.000000    0.000000
    0.001000   -0.000000   -0.000000
   -0.000000   -0.000000    0.000000
   -0.000000    0.000000    0.001000
   -0.002000    0.000000   -0.000000
    0.002000   -0.004000    0.001000
    0.016000   -0.022000   -0.002000
    0.119000   -0.010000    0.167000
   -0.082000    0.326000   -0.044000
   -0.277000    0.005000   -0.089000
   -0.017000    0.008000    0.016000
    0.254000    0.063000   -0.006000
    0.093000   -0.060000   -0.274000
   -0.107000   -0.115000    0.044000
    0.001000    0.009000   -0.014000
    0.128000    0.002000    0.035000
   -0.012000   -0.112000    0.162000
   -0.133000   -0.007000   -0.002000
    0.002000   -0.000000    0.000000
   -0.005000   -0.001000   -0.001000
    0.001000    0.000000    0.000000
    0.000000   -0.000000   -0.000000
    0.001000    0.000000   -0.000000
    0.002000   -0.000000   -0.000000
   -0.005000   -0.001000    0.001000
    0.000000   -0.000000   -0.000000
    0.000000   -0.000000    0.000000
   -0.000000    0.000000    0.000000
   -0.000000    0.000000    0.000000
vibration  125
    0.000000   -0.000000    0.000000
    0.014000    0.004000   -0.022000
    0.042000   -0.241000   -0.012000
   -0.038000    0.244000    0.084000
   -0.227000   -0.061000    0.273000
   -0.021000    0.000000    0.018000
    0.171000    0.020000   -0.293000
   -0.070000    0.175000    0.020000
    0.219000   -0.178000    0.027000
    0.004000   -0.001000    0.003000
   -0.060000    0.010000    0.006000
   -0.009000    0.048000    0.016000
    0.005000   -0.024000   -0.039000
    0.001000   -0.002000   -0.006000
   -0.002000    0.000000    0.000000
   -0.000000    0.000000   -0.000000
    0.000000   -0.000000    0.000000
   -0.000000    0.000000   -0.000000
   -0.000000    0.000000    0.000000
   -0.000000    0.000000    0.000000
    0.000000    0.000000   -0.000000
   -0.000000    0.000000    0.001000
   -0.000000    0.000000    0.000000
    0.000000    0.000000    0.000000
    0.000000    0.000000    0.000000
   -0.000000   -0.000000    0.000000
    0.000000   -0.000000    0.000000
   -0.000000   -0.000000    0.000000
   -0.000000   -0.000000   -0.000000
    0.000000   -0.000000    0.001000
    0.000000   -0.000000    0.000000
    0.000000   -0.000000    0.000000
   -0.000000    0.000000    0.000000
    0.000000   -0.000000   -0.000000
    0.000000   -0.000000   -0.000000
    0.002000   -0.000000    0.000000
   -0.001000    0.002000   -0.006000
   -0.004000    0.001000    0.003000
   -0.005000    0.024000   -0.039000
    0.009000   -0.048000    0.016000
    0.060000   -0.010000    0.006000
    0.021000   -0.000000    0.018000
   -0.219000    0.178000    0.027000
    0.070000   -0.175000    0.020000
   -0.171000   -0.020000   -0.293000
   -0.014000   -0.004000   -0.022000
    0.227000    0.061000    0.273000
    0.038000   -0.244000    0.084000
   -0.042000    0.241000   -0.012000
    0.002000   -0.001000    0.001000
   -0.003000   -0.007000   -0.003000
    0.001000   -0.000000   -0.000000
   -0.000000    0.000000    0.000000
   -0.001000    0.000000   -0.000000
   -0.002000    0.001000    0.001000
    0.003000    0.007000   -0.003000
   -0.000000    0.000000   -0.000000
    0.000000   -0.000000   -0.000000
   -0.000000   -0.000000    0.000000
   -0.000000   -0.000000   -0.001000
vibration  126
   -0.000000    0.000000   -0.000000
    0.015000    0.021000    0.004000
   -0.274000   -0.244000   -0.014000
   -0.063000   -0.015000   -0.285000
    0.090000   -0.075000    0.210000
    0.007000   -0.005000    0.001000
    0.019000    0.050000    0.065000
   -0.025000   -0.002000   -0.100000
   -0.122000    0.002000   -0.009000
   -0.021000   -0.013000   -0.005000
    0.211000   -0.094000    0.121000
   -0.068000    0.030000   -0.146000
    0.171000    0.241000    0.071000
    0.004000    0.007000    0.007000
   -0.006000    0.000000    0.001000
    0.000000    0.000000   -0.001000
   -0.000000    0.000000    0.000000
    0.000000   -0.000000    0.001000
   -0.000000   -0.000000    0.000000
   -0.000000    0.000000    0.001000
    0.000000   -0.000000   -0.001000
   -0.000000   -0.000000    0.003000
   -0.001000    0.000000   -0.000000
    0.002000   -0.000000    0.003000
    0.000000   -0.000000    0.001000
   -0.000000    0.000000    0.001000
    0.001000   -0.000000   -0.000000
   -0.002000    0.000000    0.003000
   -0.000000    0.000000   -0.001000
    0.000000    0.000000    0.003000
    0.000000    0.000000    0.000000
    0.000000   -0.000000    0.001000
    0.000000   -0.000000    0.000000
   -0.000000    0.000000    0.001000
   -0.000000   -0.000000   -0.001000
    0.006000   -0.000000    0.001000
   -0.004000   -0.007000    0.007000
    0.021000    0.013000   -0.005000
   -0.171000   -0.241000    0.071000
    0.068000   -0.030000   -0.146000
   -0.211000    0.094000    0.121000
   -0.007000    0.005000    0.001000
    0.122000   -0.002000   -0.009000
    0.025000    0.002000   -0.100000
   -0.019000   -0.050000    0.065000
   -0.015000   -0.021000    0.004000
   -0.090000    0.075000    0.210000
    0.063000    0.015000   -0.285000
    0.274000    0.244000   -0.014000
    0.005000   -0.002000    0.001000
   -0.017000    0.002000    0.005000
    0.001000    0.000000    0.000000
    0.000000   -0.000000   -0.001000
   -0.001000   -0.000000    0.000000
   -0.005000    0.002000    0.001000
    0.017000   -0.002000    0.005000
    0.000000    0.000000   -0.001000
   -0.000000   -0.000000   -0.001000
   -0.000000   -0.000000   -0.000000
    0.000000   -0.000000    0.000000
vibration  127
    0.000000   -0.000000    0.000000
   -0.010000   -0.004000    0.023000
   -0.080000    0.213000    0.010000
    0.027000   -0.232000   -0.119000
    0.224000    0.052000   -0.245000
    0.021000   -0.001000   -0.019000
   -0.175000   -0.023000    0.296000
    0.072000   -0.174000   -0.013000
   -0.217000    0.185000   -0.027000
   -0.007000    0.001000   -0.003000
    0.113000   -0.022000   -0.001000
    0.009000   -0.077000   -0.039000
    0.002000    0.054000    0.067000
   -0.003000    0.005000    0.006000
    0.002000   -0.001000    0.000000
    0.000000   -0.000000    0.000000
   -0.000000    0.000000    0.000000
   -0.000000    0.000000    0.000000
    0.001000   -0.000000   -0.000000
   -0.001000    0.000000    0.000000
   -0.000000    0.000000    0.000000
   -0.000000    0.000000    0.001000
   -0.000000    0.000000   -0.000000
    0.000000   -0.000000    0.001000
    0.000000   -0.000000    0.000000
    0.000000   -0.000000   -0.000000
   -0.000000    0.000000    0.000000
    0.000000   -0.000000   -0.001000
   -0.000000    0.000000   -0.000000
   -0.000000    0.000000   -0.001000
    0.001000   -0.000000    0.000000
   -0.001000    0.000000   -0.000000
   -0.000000    0.000000   -0.000000
   -0.000000    0.000000   -0.000000
    0.000000   -0.000000   -0.000000
    0.002000   -0.001000   -0.000000
   -0.003000    0.005000   -0.006000
   -0.007000    0.001000    0.003000
    0.002000    0.054000   -0.067000
    0.009000   -0.077000    0.039000
    0.113000   -0.022000    0.001000
    0.021000   -0.001000    0.019000
   -0.217000    0.185000    0.027000
    0.072000   -0.174000    0.013000
   -0.175000   -0.023000   -0.296000
   -0.010000   -0.004000   -0.023000
    0.224000    0.052000    0.245000
    0.027000   -0.232000    0.119000
   -0.080000    0.213000   -0.010000
   -0.001000    0.001000   -0.001000
    0.003000    0.007000    0.004000
   -0.001000   -0.000000    0.000000
   -0.000000    0.000000   -0.000000
   -0.001000   -0.000000   -0.000000
   -0.001000    0.001000    0.001000
    0.003000    0.007000   -0.004000
   -0.000000    0.000000   -0.000000
   -0.000000    0.000000    0.000000
    0.000000   -0.000000    0.000000
   -0.001000    0.000000    0.000000
vibration  128
   -0.000000    0.000000    0.000000
   -0.016000   -0.020000   -0.001000
    0.247000    0.251000    0.015000
    0.061000   -0.014000    0.247000
   -0.051000    0.074000   -0.223000
   -0.005000    0.004000   -0.003000
   -0.038000   -0.051000   -0.029000
    0.032000   -0.019000    0.097000
    0.097000    0.022000    0.005000
    0.021000    0.016000    0.005000
   -0.198000    0.104000   -0.150000
    0.085000   -0.074000    0.159000
   -0.204000   -0.265000   -0.056000
   -0.002000   -0.002000   -0.006000
    0.006000   -0.001000    0.000000
    0.001000   -0.000000    0.001000
   -0.001000    0.000000   -0.001000
    0.001000   -0.000000    0.002000
    0.001000   -0.000000   -0.000000
   -0.000000    0.000000    0.000000
   -0.000000    0.000000    0.001000
    0.000000   -0.000000    0.000000
   -0.001000    0.000000   -0.001000
    0.001000   -0.000000    0.001000
    0.000000   -0.000000    0.000000
    0.000000   -0.000000   -0.000000
   -0.001000    0.000000    0.001000
    0.001000   -0.000000   -0.001000
   -0.000000    0.000000   -0.001000
    0.000000   -0.000000   -0.000000
    0.001000   -0.000000    0.000000
   -0.000000    0.000000   -0.000000
   -0.001000    0.000000    0.001000
    0.001000   -0.000000   -0.002000
    0.001000   -0.000000   -0.001000
    0.006000   -0.001000   -0.000000
   -0.002000   -0.002000    0.006000
    0.021000    0.016000   -0.005000
   -0.204000   -0.265000    0.056000
    0.085000   -0.074000   -0.159000
   -0.198000    0.104000    0.150000
   -0.005000    0.004000    0.003000
    0.097000    0.022000   -0.005000
    0.032000   -0.019000   -0.097000
   -0.038000   -0.051000    0.029000
   -0.016000   -0.020000    0.001000
   -0.051000    0.074000    0.223000
    0.061000   -0.014000   -0.247000
    0.247000    0.251000   -0.015000
   -0.006000    0.002000   -0.001000
    0.018000   -0.004000   -0.005000
   -0.002000   -0.000000   -0.000000
    0.000000   -0.000000    0.000000
   -0.002000   -0.000000    0.000000
   -0.006000    0.002000    0.001000
    0.018000   -0.004000    0.005000
   -0.000000    0.000000   -0.000000
   -0.000000    0.000000    0.000000
    0.000000   -0.000000    0.000000
    0.001000   -0.000000    0.000000
vibration  129
    0.000000   -0.000000   -0.000000
   -0.015000    0.005000   -0.004000
    0.054000    0.057000   -0.001000
    0.017000   -0.047000    0.047000
    0.032000    0.018000   -0.057000
    0.011000   -0.004000    0.017000
    0.156000    0.164000    0.024000
   -0.111000    0.082000   -0.306000
   -0.254000   -0.109000   -0.005000
    0.011000   -0.017000   -0.002000
   -0.261000   -0.004000    0.109000
   -0.078000    0.315000    0.047000
    0.128000   -0.001000   -0.186000
    0.022000   -0.028000    0.017000
   -0.015000    0.005000   -0.002000
    0.003000   -0.000000   -0.002000
   -0.002000    0.000000   -0.001000
    0.009000   -0.001000    0.009000
   -0.002000    0.000000    0.002000
    0.008000   -0.001000   -0.001000
    0.002000   -0.000000    0.000000
    0.002000   -0.000000    0.002000
   -0.001000    0.000000   -0.003000
    0.007000   -0.001000    0.006000
   -0.002000    0.000000    0.003000
    0.002000   -0.000000    0.003000
    0.001000   -0.000000   -0.003000
   -0.007000    0.001000    0.006000
   -0.002000    0.000000    0.000000
   -0.002000    0.000000    0.002000
    0.002000   -0.000000    0.002000
   -0.008000    0.001000   -0.001000
    0.002000   -0.000000   -0.001000
   -0.009000    0.001000    0.009000
   -0.003000    0.000000   -0.002000
    0.015000   -0.005000   -0.002000
   -0.022000    0.028000    0.017000
   -0.011000    0.017000   -0.002000
   -0.128000    0.001000   -0.186000
    0.078000   -0.315000    0.047000
    0.261000    0.004000    0.109000
   -0.011000    0.004000    0.017000
    0.254000    0.109000   -0.005000
    0.111000   -0.082000   -0.306000
   -0.156000   -0.164000    0.024000
    0.015000   -0.005000   -0.004000
   -0.032000   -0.018000   -0.057000
   -0.017000    0.047000    0.047000
   -0.054000   -0.057000   -0.001000
    0.008000    0.001000   -0.002000
   -0.043000    0.009000    0.003000
    0.001000    0.000000    0.000000
   -0.000000   -0.000000   -0.001000
   -0.001000   -0.000000    0.000000
   -0.008000   -0.001000   -0.002000
    0.043000   -0.009000    0.003000
    0.002000   -0.004000    0.003000
   -0.002000    0.004000    0.003000
    0.000000   -0.000000   -0.000000
    0.000000    0.000000   -0.001000
vibration  130
   -0.000000   -0.000000   -0.000000
    0.017000   -0.003000    0.002000
   -0.071000   -0.090000   -0.001000
   -0.023000    0.056000   -0.062000
   -0.036000   -0.027000    0.087000
   -0.014000    0.003000   -0.017000
   -0.141000   -0.162000   -0.052000
    0.107000   -0.063000    0.320000
    0.288000    0.098000    0.008000
   -0.011000    0.014000    0.002000
    0.250000   -0.000000   -0.096000
    0.068000   -0.289000   -0.051000
   -0.110000    0.012000    0.175000
   -0.022000    0.027000   -0.016000
    0.014000   -0.005000    0.003000
    0.001000   -0.000000    0.001000
   -0.002000    0.000000   -0.001000
    0.002000   -0.000000    0.003000
    0.002000   -0.000000   -0.000000
   -0.002000    0.000000    0.001000
   -0.000000    0.000000    0.001000
   -0.000000    0.000000    0.002000
   -0.002000    0.000000   -0.002000
    0.004000   -0.001000    0.004000
    0.001000   -0.000000    0.001000
    0.001000   -0.000000   -0.001000
   -0.002000    0.000000    0.002000
    0.004000   -0.001000   -0.004000
   -0.000000    0.000000   -0.001000
   -0.000000    0.000000   -0.002000
    0.002000   -0.000000    0.000000
   -0.002000    0.000000   -0.001000
   -0.002000    0.000000    0.001000
    0.002000   -0.000000   -0.003000
    0.001000   -0.000000   -0.001000
    0.014000   -0.005000   -0.003000
   -0.022000    0.027000    0.016000
   -0.011000    0.014000   -0.002000
   -0.110000    0.012000   -0.175000
    0.068000   -0.289000    0.051000
    0.250000   -0.000000    0.096000
   -0.014000    0.003000    0.017000
    0.288000    0.098000   -0.008000
    0.107000   -0.063000   -0.320000
   -0.141000   -0.162000    0.052000
    0.017000   -0.003000   -0.002000
   -0.036000   -0.027000   -0.087000
   -0.023000    0.056000    0.062000
   -0.071000   -0.090000    0.001000
   -0.008000   -0.001000    0.002000
    0.044000   -0.010000   -0.003000
   -0.003000   -0.001000    0.000000
    0.000000    0.000000    0.000000
   -0.003000   -0.001000   -0.000000
   -0.008000   -0.001000   -0.002000
    0.044000   -0.010000    0.003000
   -0.002000    0.004000   -0.004000
   -0.002000    0.004000    0.004000
   -0.001000   -0.000000   -0.000000
   -0.000000   -0.000000    0.000000
vibration  131
    0.000000   -0.000000    0.000000
    0.000000   -0.007000   -0.016000
    0.202000   -0.028000    0.001000
    0.011000    0.177000    0.228000
   -0.222000    0.008000    0.058000
    0.009000    0.010000   -0.012000
   -0.160000   -0.067000    0.166000
    0.085000   -0.149000    0.079000
   -0.048000    0.145000   -0.010000
   -0.010000   -0.014000    0.006000
    0.052000   -0.067000    0.137000
   -0.089000    0.145000   -0.107000
    0.181000    0.173000   -0.026000
    0.001000   -0.020000   -0.023000
   -0.002000    0.006000   -0.002000
    0.039000   -0.006000    0.047000
    0.001000   -0.001000   -0.035000
    0.080000   -0.008000    0.034000
   -0.041000    0.005000    0.002000
    0.151000   -0.019000   -0.055000
    0.005000   -0.001000    0.039000
    0.052000   -0.005000   -0.131000
    0.025000   -0.003000   -0.008000
   -0.010000    0.002000   -0.053000
   -0.048000    0.008000   -0.034000
    0.048000   -0.008000   -0.034000
   -0.025000    0.003000   -0.008000
    0.010000   -0.002000   -0.053000
   -0.005000    0.001000    0.039000
   -0.052000    0.005000   -0.131000
    0.041000   -0.005000    0.002000
   -0.151000    0.019000   -0.055000
   -0.001000    0.001000   -0.035000
   -0.080000    0.008000    0.034000
   -0.039000    0.006000    0.047000
    0.002000   -0.006000   -0.002000
   -0.001000    0.020000   -0.023000
    0.010000    0.014000    0.006000
   -0.181000   -0.173000   -0.026000
    0.089000   -0.145000   -0.107000
   -0.052000    0.067000    0.137000
   -0.009000   -0.010000   -0.012000
    0.048000   -0.145000   -0.010000
   -0.085000    0.149000    0.079000
    0.160000    0.067000    0.166000
   -0.000000    0.007000   -0.016000
    0.222000   -0.008000    0.058000
   -0.011000   -0.177000    0.228000
   -0.202000    0.028000    0.001000
   -0.003000    0.000000    0.003000
    0.066000   -0.011000   -0.009000
   -0.015000    0.003000   -0.013000
   -0.000000    0.000000    0.035000
    0.015000   -0.003000   -0.013000
    0.003000   -0.000000    0.003000
   -0.066000    0.011000   -0.009000
   -0.000000   -0.003000    0.002000
    0.000000    0.003000    0.002000
    0.000000   -0.000000    0.000000
   -0.000000   -0.000000   -0.002000
vibration  132
   -0.000000    0.000000   -0.000000
   -0.001000   -0.007000   -0.012000
    0.183000   -0.014000    0.002000
    0.011000    0.145000    0.196000
   -0.180000    0.009000    0.037000
    0.007000    0.007000   -0.009000
   -0.127000   -0.053000    0.133000
    0.067000   -0.119000    0.063000
   -0.037000    0.123000   -0.008000
   -0.008000   -0.012000    0.007000
    0.043000   -0.054000    0.112000
   -0.079000    0.126000   -0.096000
    0.159000    0.146000   -0.027000
    0.002000   -0.012000   -0.026000
    0.013000   -0.006000    0.000000
   -0.065000    0.010000   -0.079000
   -0.004000    0.001000    0.058000
   -0.130000    0.013000   -0.052000
    0.070000   -0.009000   -0.002000
   -0.251000    0.031000    0.094000
   -0.009000    0.002000   -0.066000
   -0.088000    0.009000    0.220000
   -0.042000    0.005000    0.013000
    0.019000   -0.003000    0.091000
    0.081000   -0.013000    0.061000
   -0.081000    0.013000    0.061000
    0.042000   -0.005000    0.013000
   -0.019000    0.003000    0.091000
    0.009000   -0.002000   -0.066000
    0.088000   -0.009000    0.220000
   -0.070000    0.009000   -0.002000
    0.251000   -0.031000    0.094000
    0.004000   -0.001000    0.058000
    0.130000   -0.013000   -0.052000
    0.065000   -0.010000   -0.079000
   -0.013000    0.006000    0.000000
   -0.002000    0.012000   -0.026000
    0.008000    0.012000    0.007000
   -0.159000   -0.146000   -0.027000
    0.079000   -0.126000   -0.096000
   -0.043000    0.054000    0.112000
   -0.007000   -0.007000   -0.009000
    0.037000   -0.123000   -0.008000
   -0.067000    0.119000    0.063000
    0.127000    0.053000    0.133000
    0.001000    0.007000   -0.012000
    0.180000   -0.009000    0.037000
   -0.011000   -0.145000    0.196000
   -0.183000    0.014000    0.002000
   -0.009000    0.003000    0.002000
   -0.057000    0.002000    0.002000
    0.024000   -0.006000    0.023000
    0.000000   -0.000000   -0.062000
   -0.024000    0.006000    0.023000
    0.009000   -0.003000    0.002000
    0.057000   -0.002000    0.002000
   -0.000000    0.003000   -0.001000
    0.000000   -0.003000   -0.001000
   -0.000000    0.000000   -0.000000
    0.000000   -0.000000    0.000000
vibration  133
   -0.000000    0.000000    0.000000
   -0.004000   -0.009000   -0.018000
    0.261000    0.003000    0.004000
    0.025000    0.174000    0.283000
   -0.232000    0.017000    0.030000
    0.008000    0.009000   -0.012000
   -0.160000   -0.067000    0.164000
    0.087000   -0.142000    0.093000
   -0.035000    0.156000   -0.010000
   -0.011000   -0.014000    0.007000
    0.061000   -0.070000    0.141000
   -0.093000    0.145000   -0.118000
    0.189000    0.182000   -0.025000
   -0.001000   -0.021000   -0.027000
    0.005000    0.002000   -0.001000
    0.006000   -0.001000    0.005000
   -0.002000    0.000000   -0.006000
    0.014000   -0.002000    0.010000
   -0.004000    0.000000    0.001000
    0.019000   -0.002000   -0.005000
    0.002000   -0.000000    0.005000
    0.006000   -0.001000   -0.010000
    0.001000   -0.000000   -0.004000
    0.007000   -0.001000    0.002000
   -0.006000    0.001000   -0.000000
   -0.006000    0.001000    0.000000
    0.001000   -0.000000    0.004000
    0.007000   -0.001000   -0.002000
    0.002000   -0.000000   -0.005000
    0.006000   -0.001000    0.010000
   -0.004000    0.000000   -0.001000
    0.019000   -0.002000    0.005000
   -0.002000    0.000000    0.006000
    0.014000   -0.002000   -0.010000
    0.006000   -0.001000   -0.005000
    0.005000    0.002000    0.001000
   -0.001000   -0.021000    0.027000
   -0.011000   -0.014000   -0.007000
    0.189000    0.182000    0.025000
   -0.093000    0.145000    0.118000
    0.061000   -0.070000   -0.141000
    0.008000    0.009000    0.012000
   -0.035000    0.156000    0.010000
    0.087000   -0.142000   -0.093000
   -0.160000   -0.067000   -0.164000
   -0.004000   -0.009000    0.018000
   -0.232000    0.017000   -0.030000
    0.025000    0.174000   -0.283000
    0.261000    0.003000   -0.004000
   -0.007000    0.002000    0.002000
    0.041000   -0.011000   -0.009000
   -0.002000   -0.000000   -0.001000
    0.003000   -0.000000    0.000000
   -0.002000   -0.000000    0.001000
   -0.007000    0.002000   -0.002000
    0.041000   -0.011000    0.009000
   -0.000000   -0.001000    0.000000
   -0.000000   -0.001000   -0.000000
    0.000000    0.000000   -0.000000
    0.002000   -0.000000   -0.000000
vibration  134
   -0.001000    0.000000    0.000000
    0.001000    0.002000    0.001000
   -0.042000   -0.010000   -0.002000
   -0.005000   -0.017000   -0.040000
    0.023000   -0.004000    0.007000
   -0.000000   -0.000000    0.001000
    0.011000    0.007000   -0.008000
   -0.007000    0.008000   -0.013000
   -0.006000   -0.016000    0.000000
    0.002000    0.002000   -0.002000
   -0.015000    0.010000   -0.018000
    0.015000   -0.019000    0.024000
   -0.031000   -0.030000    0.002000
    0.001000   -0.001000    0.008000
   -0.010000    0.010000   -0.002000
    0.105000   -0.014000    0.122000
    0.010000   -0.002000   -0.091000
    0.214000   -0.020000    0.084000
   -0.124000    0.016000    0.009000
    0.415000   -0.053000   -0.151000
    0.025000   -0.004000    0.109000
    0.148000   -0.015000   -0.329000
    0.054000   -0.007000   -0.050000
    0.019000   -0.004000   -0.104000
   -0.128000    0.019000   -0.046000
   -0.128000    0.019000    0.046000
    0.054000   -0.007000    0.050000
    0.019000   -0.004000    0.104000
    0.025000   -0.004000   -0.109000
    0.148000   -0.015000    0.329000
   -0.124000    0.016000   -0.009000
    0.415000   -0.053000    0.151000
    0.010000   -0.002000    0.091000
    0.214000   -0.020000   -0.084000
    0.105000   -0.014000   -0.122000
   -0.010000    0.010000    0.002000
    0.001000   -0.001000   -0.008000
    0.002000    0.002000    0.002000
   -0.031000   -0.030000   -0.002000
    0.015000   -0.019000   -0.024000
   -0.015000    0.010000    0.018000
   -0.000000   -0.000000   -0.001000
   -0.006000   -0.016000   -0.000000
   -0.007000    0.008000    0.013000
    0.011000    0.007000    0.008000
    0.001000    0.002000   -0.001000
    0.023000   -0.004000   -0.007000
   -0.005000   -0.017000    0.040000
   -0.042000   -0.010000    0.002000
    0.006000   -0.002000   -0.001000
    0.077000   -0.006000   -0.005000
   -0.041000    0.006000   -0.030000
    0.065000   -0.009000   -0.000000
   -0.041000    0.006000    0.030000
    0.006000   -0.002000    0.001000
    0.077000   -0.006000    0.005000
   -0.000000   -0.004000    0.002000
   -0.000000   -0.004000   -0.002000
    0.001000   -0.000000   -0.000000
   -0.004000    0.002000    0.000000
vibration  135
   -0.000000   -0.000000    0.000000
   -0.006000   -0.011000    0.009000
    0.070000    0.236000    0.011000
    0.056000   -0.129000    0.080000
    0.060000    0.067000   -0.234000
   -0.011000    0.005000    0.011000
    0.114000   -0.007000   -0.236000
   -0.046000    0.148000    0.039000
    0.175000   -0.161000    0.020000
   -0.015000   -0.008000   -0.009000
    0.207000   -0.100000    0.143000
   -0.064000    0.019000   -0.167000
    0.155000    0.238000    0.091000
   -0.035000   -0.016000    0.015000
    0.002000    0.005000   -0.005000
    0.001000   -0.000000   -0.000000
   -0.000000   -0.000000   -0.000000
    0.002000    0.000000    0.002000
   -0.000000   -0.000000    0.000000
    0.001000   -0.000000   -0.000000
    0.000000   -0.000000    0.000000
    0.000000   -0.000000   -0.000000
   -0.000000    0.000000   -0.000000
    0.000000   -0.000000    0.000000
   -0.000000    0.000000   -0.000000
    0.000000   -0.000000   -0.000000
    0.000000   -0.000000   -0.000000
   -0.000000    0.000000    0.000000
   -0.000000    0.000000    0.000000
   -0.000000    0.000000   -0.000000
    0.000000    0.000000    0.000000
   -0.001000    0.000000   -0.000000
    0.000000    0.000000   -0.000000
   -0.002000   -0.000000    0.002000
   -0.001000    0.000000   -0.000000
   -0.002000   -0.005000   -0.005000
    0.035000    0.016000    0.015000
    0.015000    0.008000   -0.009000
   -0.155000   -0.238000    0.091000
    0.064000   -0.019000   -0.167000
   -0.207000    0.100000    0.143000
    0.011000   -0.005000    0.011000
   -0.175000    0.161000    0.020000
    0.046000   -0.148000    0.039000
   -0.114000    0.007000   -0.236000
    0.006000    0.011000    0.009000
   -0.060000   -0.067000   -0.234000
   -0.056000    0.129000    0.080000
   -0.070000   -0.236000    0.011000
    0.003000    0.003000   -0.002000
    0.033000    0.003000   -0.003000
   -0.002000   -0.000000    0.001000
   -0.000000   -0.000000    0.001000
    0.002000    0.000000    0.001000
   -0.003000   -0.003000   -0.002000
   -0.033000   -0.003000   -0.003000
    0.000000   -0.003000    0.003000
   -0.000000    0.003000    0.003000
   -0.000000    0.000000    0.000000
    0.000000   -0.000000    0.001000
vibration  136
    0.000000    0.000000   -0.000000
    0.006000    0.013000   -0.010000
   -0.070000   -0.257000   -0.012000
   -0.057000    0.135000   -0.079000
   -0.066000   -0.072000    0.252000
    0.012000   -0.006000   -0.012000
   -0.120000    0.009000    0.251000
    0.048000   -0.150000   -0.037000
   -0.185000    0.175000   -0.022000
    0.013000    0.007000    0.009000
   -0.186000    0.089000   -0.126000
    0.054000   -0.011000    0.148000
   -0.132000   -0.209000   -0.086000
    0.035000    0.015000   -0.015000
   -0.001000   -0.005000    0.006000
    0.009000   -0.000000   -0.004000
   -0.011000    0.001000   -0.005000
    0.018000   -0.003000    0.024000
    0.006000   -0.001000    0.004000
    0.001000    0.000000    0.007000
    0.004000   -0.001000   -0.003000
   -0.002000    0.000000    0.026000
   -0.010000    0.001000   -0.008000
    0.032000   -0.005000    0.037000
    0.001000   -0.000000    0.011000
    0.001000   -0.000000   -0.011000
   -0.010000    0.001000    0.008000
    0.032000   -0.005000   -0.037000
    0.004000   -0.001000    0.003000
   -0.002000    0.000000   -0.026000
    0.006000   -0.001000   -0.004000
    0.001000    0.000000   -0.007000
   -0.011000    0.001000    0.005000
    0.018000   -0.003000   -0.024000
    0.009000   -0.000000    0.004000
   -0.001000   -0.005000   -0.006000
    0.035000    0.015000    0.015000
    0.013000    0.007000   -0.009000
   -0.132000   -0.209000    0.086000
    0.054000   -0.011000   -0.148000
   -0.186000    0.089000    0.126000
    0.012000   -0.006000    0.012000
   -0.185000    0.175000    0.022000
    0.048000   -0.150000    0.037000
   -0.120000    0.009000   -0.251000
    0.006000    0.013000    0.010000
   -0.066000   -0.072000   -0.252000
   -0.057000    0.135000    0.079000
   -0.070000   -0.257000    0.012000
   -0.004000   -0.002000    0.003000
   -0.021000   -0.004000    0.001000
   -0.001000   -0.000000    0.000000
   -0.000000    0.000000    0.000000
   -0.001000   -0.000000   -0.000000
   -0.004000   -0.002000   -0.003000
   -0.021000   -0.004000   -0.001000
   -0.000000    0.004000   -0.003000
   -0.000000    0.004000    0.003000
   -0.000000    0.000000   -0.000000
    0.001000    0.000000    0.000000
vibration  137
    0.000000   -0.001000   -0.000000
    0.001000    0.001000   -0.002000
    0.004000   -0.056000   -0.002000
   -0.012000    0.039000   -0.002000
   -0.023000   -0.016000    0.056000
    0.002000   -0.002000   -0.003000
   -0.039000   -0.009000    0.060000
    0.019000   -0.044000    0.008000
   -0.031000    0.054000   -0.005000
    0.002000    0.001000    0.004000
   -0.029000    0.019000   -0.029000
    0.011000   -0.009000    0.026000
   -0.027000   -0.040000   -0.012000
    0.007000    0.007000   -0.010000
    0.002000    0.003000   -0.005000
   -0.108000    0.007000    0.032000
    0.113000   -0.014000    0.064000
   -0.219000    0.027000   -0.267000
   -0.049000    0.007000   -0.045000
   -0.048000    0.002000   -0.059000
   -0.044000    0.005000    0.013000
    0.008000   -0.001000   -0.227000
    0.094000   -0.013000    0.083000
   -0.319000    0.050000   -0.349000
    0.002000    0.002000   -0.111000
    0.002000    0.002000    0.111000
    0.094000   -0.013000   -0.083000
   -0.319000    0.050000    0.349000
   -0.044000    0.005000   -0.013000
    0.008000   -0.001000    0.227000
   -0.049000    0.007000    0.045000
   -0.048000    0.002000    0.059000
    0.113000   -0.014000   -0.064000
   -0.219000    0.027000    0.267000
   -0.108000    0.007000   -0.032000
    0.002000    0.003000    0.005000
    0.007000    0.007000    0.010000
    0.002000    0.001000   -0.004000
   -0.027000   -0.040000    0.012000
    0.011000   -0.009000   -0.026000
   -0.029000    0.019000    0.029000
    0.002000   -0.002000    0.003000
   -0.031000    0.054000    0.005000
    0.019000   -0.044000   -0.008000
   -0.039000   -0.009000   -0.060000
    0.001000    0.001000    0.002000
   -0.023000   -0.016000   -0.056000
   -0.012000    0.039000    0.002000
    0.004000   -0.056000    0.002000
    0.000000   -0.000000    0.002000
   -0.067000    0.001000    0.003000
    0.035000    0.004000   -0.007000
   -0.003000   -0.001000    0.000000
    0.035000    0.004000    0.007000
    0.000000   -0.000000   -0.002000
   -0.067000    0.001000   -0.003000
    0.001000   -0.007000    0.007000
    0.001000   -0.007000   -0.007000
    0.000000    0.001000    0.000000
   -0.002000    0.001000   -0.000000
vibration  138
   -0.000000    0.000000   -0.000000
    0.002000    0.002000   -0.001000
   -0.022000   -0.001000   -0.002000
   -0.001000   -0.001000   -0.011000
   -0.004000    0.001000    0.003000
    0.000000    0.002000   -0.000000
    0.008000    0.012000    0.003000
   -0.004000    0.002000   -0.016000
   -0.013000   -0.015000   -0.000000
   -0.001000    0.000000   -0.003000
   -0.012000   -0.002000    0.007000
   -0.000000    0.013000    0.010000
    0.003000   -0.002000   -0.013000
    0.010000   -0.008000    0.011000
    0.025000   -0.012000    0.002000
    0.037000    0.001000   -0.143000
   -0.085000    0.010000    0.076000
   -0.139000    0.016000    0.047000
    0.220000   -0.028000   -0.106000
   -0.332000    0.047000    0.046000
   -0.119000    0.014000    0.155000
   -0.030000    0.007000   -0.243000
    0.116000   -0.015000   -0.011000
   -0.044000    0.010000   -0.199000
   -0.172000    0.023000   -0.015000
    0.172000   -0.023000   -0.015000
   -0.116000    0.015000   -0.011000
    0.044000   -0.010000   -0.199000
    0.119000   -0.014000    0.155000
    0.030000   -0.007000   -0.243000
   -0.220000    0.028000   -0.106000
    0.332000   -0.047000    0.046000
    0.085000   -0.010000    0.076000
    0.139000   -0.016000    0.047000
   -0.037000   -0.001000   -0.143000
   -0.025000    0.012000    0.002000
   -0.010000    0.008000    0.011000
    0.001000   -0.000000   -0.003000
   -0.003000    0.002000   -0.013000
    0.000000   -0.013000    0.010000
    0.012000    0.002000    0.007000
   -0.000000   -0.002000   -0.000000
    0.013000    0.015000   -0.000000
    0.004000   -0.002000   -0.016000
   -0.008000   -0.012000    0.003000
   -0.002000   -0.002000   -0.001000
    0.004000   -0.001000    0.003000
    0.001000    0.001000   -0.011000
    0.022000    0.001000   -0.002000
   -0.046000    0.005000    0.001000
    0.270000   -0.006000   -0.016000
    0.019000   -0.007000    0.022000
    0.000000   -0.000000    0.088000
   -0.019000    0.007000    0.022000
    0.046000   -0.005000    0.001000
   -0.270000    0.006000   -0.016000
   -0.003000    0.009000   -0.007000
    0.003000   -0.009000   -0.007000
   -0.000000    0.000000   -0.001000
    0.000000   -0.000000   -0.002000
vibration  139
   -0.000000    0.000000    0.001000
    0.005000    0.005000   -0.003000
   -0.050000   -0.002000   -0.003000
   -0.002000   -0.002000   -0.025000
   -0.010000    0.002000    0.009000
    0.001000    0.005000   -0.001000
    0.011000    0.018000    0.005000
   -0.006000    0.000000   -0.028000
   -0.024000   -0.032000   -0.001000
   -0.001000    0.001000   -0.008000
   -0.022000   -0.004000    0.012000
    0.005000    0.017000    0.027000
   -0.004000   -0.008000   -0.019000
    0.021000   -0.017000    0.025000
    0.062000    0.006000   -0.022000
    0.004000   -0.002000    0.045000
   -0.042000    0.005000   -0.049000
    0.067000   -0.009000    0.058000
    0.019000   -0.003000    0.035000
   -0.010000    0.001000    0.048000
    0.003000    0.001000   -0.078000
   -0.047000    0.006000    0.109000
    0.013000   -0.003000    0.052000
   -0.046000    0.005000   -0.001000
    0.012000   -0.001000   -0.004000
   -0.012000    0.001000   -0.004000
   -0.013000    0.003000    0.052000
    0.046000   -0.005000   -0.001000
   -0.003000   -0.001000   -0.078000
    0.047000   -0.006000    0.109000
   -0.019000    0.003000    0.035000
    0.010000   -0.001000    0.048000
    0.042000   -0.005000   -0.049000
   -0.067000    0.009000    0.058000
   -0.004000    0.002000    0.045000
   -0.062000   -0.006000   -0.022000
   -0.021000    0.017000    0.025000
    0.001000   -0.001000   -0.008000
    0.004000    0.008000   -0.019000
   -0.005000   -0.017000    0.027000
    0.022000    0.004000    0.012000
   -0.001000   -0.005000   -0.001000
    0.024000    0.032000   -0.001000
    0.006000   -0.000000   -0.028000
   -0.011000   -0.018000    0.005000
   -0.005000   -0.005000   -0.003000
    0.010000   -0.002000    0.009000
    0.002000    0.002000   -0.025000
    0.050000    0.002000   -0.003000
   -0.098000    0.008000    0.005000
    0.655000   -0.027000   -0.046000
   -0.005000   -0.002000   -0.001000
    0.000000   -0.000000   -0.027000
    0.005000    0.002000   -0.001000
    0.098000   -0.008000    0.005000
   -0.655000    0.027000   -0.046000
   -0.006000   -0.003000    0.005000
    0.006000    0.003000    0.005000
    0.000000   -0.000000   -0.003000
   -0.000000   -0.000000   -0.006000
vibration  140
   -0.000000    0.000000   -0.000000
    0.003000    0.002000   -0.001000
   -0.030000    0.001000   -0.002000
   -0.002000   -0.003000   -0.016000
   -0.003000    0.002000    0.002000
    0.000000    0.002000   -0.000000
    0.010000    0.013000    0.001000
   -0.005000    0.004000   -0.019000
   -0.014000   -0.020000   -0.000000
   -0.001000    0.000000   -0.004000
   -0.012000   -0.002000    0.007000
    0.000000    0.013000    0.012000
    0.003000   -0.002000   -0.015000
    0.011000   -0.009000    0.014000
    0.026000   -0.011000    0.002000
    0.056000   -0.000000   -0.141000
   -0.074000    0.008000    0.074000
   -0.120000    0.016000    0.047000
    0.196000   -0.025000   -0.105000
   -0.279000    0.040000    0.023000
   -0.111000    0.012000    0.183000
   -0.005000    0.005000   -0.273000
    0.099000   -0.013000   -0.052000
   -0.033000    0.007000   -0.202000
   -0.167000    0.021000    0.047000
   -0.167000    0.021000   -0.047000
    0.099000   -0.013000    0.052000
   -0.033000    0.007000    0.202000
   -0.111000    0.012000   -0.183000
   -0.005000    0.005000    0.273000
    0.196000   -0.025000    0.105000
   -0.279000    0.040000   -0.023000
   -0.074000    0.008000   -0.074000
   -0.120000    0.016000   -0.047000
    0.056000   -0.000000    0.141000
    0.026000   -0.011000   -0.002000
    0.011000   -0.009000   -0.014000
   -0.001000    0.000000    0.004000
    0.003000   -0.002000    0.015000
    0.000000    0.013000   -0.012000
   -0.012000   -0.002000   -0.007000
    0.000000    0.002000    0.000000
   -0.014000   -0.020000    0.000000
   -0.005000    0.004000    0.019000
    0.010000    0.013000   -0.001000
    0.003000    0.002000    0.001000
   -0.003000    0.002000   -0.002000
   -0.002000   -0.003000    0.016000
   -0.030000    0.001000    0.002000
   -0.051000    0.005000    0.001000
    0.322000   -0.011000   -0.018000
    0.010000   -0.007000    0.019000
    0.051000   -0.007000    0.000000
    0.010000   -0.007000   -0.019000
   -0.051000    0.005000   -0.001000
    0.322000   -0.011000    0.018000
   -0.004000    0.009000   -0.007000
   -0.004000    0.009000    0.007000
   -0.002000   -0.000000    0.000000
    0.002000   -0.001000    0.000000
vibration  141
   -0.001000    0.000000   -0.000000
    0.005000    0.004000   -0.002000
   -0.056000    0.001000   -0.003000
   -0.004000   -0.003000   -0.031000
   -0.008000    0.003000    0.004000
    0.000000    0.005000   -0.000000
    0.012000    0.019000    0.002000
   -0.006000    0.001000   -0.030000
   -0.023000   -0.035000   -0.000000
   -0.002000    0.001000   -0.008000
   -0.020000   -0.004000    0.010000
    0.005000    0.016000    0.027000
   -0.003000   -0.007000   -0.019000
    0.021000   -0.017000    0.025000
    0.061000    0.006000   -0.022000
   -0.012000   -0.001000    0.040000
   -0.018000    0.002000   -0.032000
    0.036000   -0.005000    0.021000
    0.002000   -0.000000    0.025000
    0.003000   -0.000000    0.028000
    0.004000    0.000000   -0.060000
   -0.032000    0.003000    0.073000
    0.013000   -0.002000    0.046000
   -0.050000    0.007000   -0.017000
    0.011000   -0.000000   -0.029000
    0.011000   -0.000000    0.029000
    0.013000   -0.002000   -0.046000
   -0.050000    0.007000    0.017000
    0.004000    0.000000    0.060000
   -0.032000    0.003000   -0.073000
    0.002000   -0.000000   -0.025000
    0.003000   -0.000000   -0.028000
   -0.018000    0.002000    0.032000
    0.036000   -0.005000   -0.021000
   -0.012000   -0.001000   -0.040000
    0.061000    0.006000    0.022000
    0.021000   -0.017000   -0.025000
   -0.002000    0.001000    0.008000
   -0.003000   -0.007000    0.019000
    0.005000    0.016000   -0.027000
   -0.020000   -0.004000   -0.010000
    0.000000    0.005000    0.000000
   -0.023000   -0.035000    0.000000
   -0.006000    0.001000    0.030000
    0.012000    0.019000   -0.002000
    0.005000    0.004000    0.002000
   -0.008000    0.003000   -0.004000
   -0.004000   -0.003000    0.031000
   -0.056000    0.001000    0.003000
   -0.098000    0.008000    0.004000
    0.671000   -0.031000   -0.041000
    0.001000   -0.001000   -0.001000
   -0.006000    0.001000    0.000000
    0.001000   -0.001000    0.001000
   -0.098000    0.008000   -0.004000
    0.671000   -0.031000    0.041000
   -0.006000   -0.004000    0.005000
   -0.006000   -0.004000   -0.005000
   -0.003000    0.001000    0.000000
   -0.004000    0.003000    0.000000
vibration  142
   -0.000000    0.000000    0.002000
    0.004000    0.003000   -0.002000
   -0.035000   -0.001000   -0.002000
   -0.001000   -0.001000   -0.017000
   -0.008000    0.001000    0.005000
    0.000000    0.004000   -0.000000
    0.010000    0.016000    0.004000
   -0.005000    0.001000   -0.022000
   -0.018000   -0.023000   -0.000000
   -0.001000    0.001000   -0.005000
   -0.016000   -0.003000    0.009000
    0.002000    0.015000    0.017000
    0.001000   -0.004000   -0.017000
    0.016000   -0.012000    0.017000
    0.065000   -0.006000   -0.014000
   -0.059000    0.009000   -0.077000
    0.139000   -0.017000    0.107000
   -0.140000    0.021000   -0.174000
   -0.115000    0.015000   -0.050000
    0.116000   -0.020000   -0.130000
    0.034000   -0.006000    0.139000
    0.122000   -0.015000   -0.166000
   -0.085000    0.013000   -0.131000
    0.132000   -0.018000    0.088000
    0.059000   -0.010000    0.030000
   -0.059000    0.010000    0.030000
    0.085000   -0.013000   -0.131000
   -0.132000    0.018000    0.088000
   -0.034000    0.006000    0.139000
   -0.122000    0.015000   -0.166000
    0.115000   -0.015000   -0.050000
   -0.116000    0.020000   -0.130000
   -0.139000    0.017000    0.107000
    0.140000   -0.021000   -0.174000
    0.059000   -0.009000   -0.077000
   -0.065000    0.006000   -0.014000
   -0.016000    0.012000    0.017000
    0.001000   -0.001000   -0.005000
   -0.001000    0.004000   -0.017000
   -0.002000   -0.015000    0.017000
    0.016000    0.003000    0.009000
   -0.000000   -0.004000   -0.000000
    0.018000    0.023000   -0.000000
    0.005000   -0.001000   -0.022000
   -0.010000   -0.016000    0.004000
   -0.004000   -0.003000   -0.002000
    0.008000   -0.001000    0.005000
    0.001000    0.001000   -0.017000
    0.035000    0.001000   -0.002000
   -0.084000    0.009000    0.003000
    0.476000   -0.015000   -0.034000
   -0.001000   -0.003000    0.007000
   -0.000000   -0.000000    0.017000
    0.001000    0.003000    0.007000
    0.084000   -0.009000    0.003000
   -0.476000    0.015000   -0.034000
   -0.007000    0.003000   -0.000000
    0.007000   -0.003000   -0.000000
    0.000000   -0.000000   -0.003000
    0.000000    0.000000    0.000000
vibration  143
    0.001000   -0.001000   -0.000000
   -0.003000   -0.002000    0.001000
    0.029000   -0.001000    0.002000
    0.001000    0.002000    0.015000
    0.005000   -0.002000   -0.001000
   -0.000000   -0.003000    0.000000
   -0.009000   -0.013000   -0.001000
    0.005000   -0.003000    0.018000
    0.014000    0.020000    0.000000
    0.001000   -0.000000    0.004000
    0.011000    0.003000   -0.007000
   -0.001000   -0.012000   -0.012000
   -0.003000    0.002000    0.014000
   -0.012000    0.009000   -0.014000
   -0.053000    0.010000    0.007000
    0.058000   -0.009000    0.096000
   -0.155000    0.019000   -0.116000
    0.139000   -0.021000    0.180000
    0.138000   -0.018000    0.047000
   -0.142000    0.022000    0.140000
   -0.050000    0.008000   -0.140000
   -0.135000    0.017000    0.141000
    0.123000   -0.019000    0.159000
   -0.201000    0.026000   -0.180000
   -0.096000    0.016000   -0.076000
   -0.096000    0.016000    0.076000
    0.123000   -0.019000   -0.159000
   -0.201000    0.026000    0.180000
   -0.050000    0.008000    0.140000
   -0.135000    0.017000   -0.141000
    0.138000   -0.018000   -0.047000
   -0.142000    0.022000   -0.140000
   -0.155000    0.019000    0.116000
    0.139000   -0.021000   -0.180000
    0.058000   -0.009000   -0.096000
   -0.053000    0.010000   -0.007000
   -0.012000    0.009000    0.014000
    0.001000   -0.000000   -0.004000
   -0.003000    0.002000   -0.014000
   -0.001000   -0.012000    0.012000
    0.011000    0.003000    0.007000
   -0.000000   -0.003000   -0.000000
    0.014000    0.020000   -0.000000
    0.005000   -0.003000   -0.018000
   -0.009000   -0.013000    0.001000
   -0.003000   -0.002000   -0.001000
    0.005000   -0.002000    0.001000
    0.001000    0.002000   -0.015000
    0.029000   -0.001000   -0.002000
    0.065000   -0.008000   -0.001000
   -0.366000    0.012000    0.023000
    0.004000    0.002000   -0.008000
    0.017000   -0.001000   -0.000000
    0.004000    0.002000    0.008000
    0.065000   -0.008000    0.001000
   -0.366000    0.012000   -0.023000
    0.006000   -0.005000    0.003000
    0.006000   -0.005000   -0.003000
    0.002000    0.000000   -0.000000
   -0.003000    0.001000   -0.000000
vibration  144
   -0.003000   -0.000000    0.000000
   -0.007000   -0.006000    0.005000
    0.004000   -0.021000    0.006000
   -0.024000    0.039000   -0.023000
    0.001000   -0.013000    0.017000
   -0.005000    0.001000    0.002000
   -0.051000   -0.047000   -0.002000
    0.027000   -0.068000    0.019000
    0.022000    0.024000    0.002000
   -0.003000   -0.001000   -0.003000
    0.013000    0.003000   -0.019000
    0.032000   -0.045000    0.061000
   -0.058000   -0.016000    0.060000
    0.009000    0.021000   -0.017000
   -0.189000    0.370000   -0.323000
   -0.006000    0.007000   -0.048000
   -0.003000   -0.002000    0.013000
    0.032000    0.010000    0.045000
    0.008000   -0.001000   -0.004000
   -0.006000    0.001000    0.001000
   -0.002000    0.000000    0.016000
    0.003000   -0.001000   -0.002000
   -0.009000    0.002000   -0.017000
    0.022000   -0.002000    0.017000
    0.006000   -0.002000    0.019000
    0.006000   -0.002000   -0.019000
   -0.009000    0.002000    0.017000
    0.022000   -0.002000   -0.017000
   -0.002000    0.000000   -0.016000
    0.003000   -0.001000    0.002000
    0.008000   -0.001000    0.004000
   -0.006000    0.001000   -0.001000
   -0.003000   -0.002000   -0.013000
    0.032000    0.010000   -0.045000
   -0.006000    0.007000    0.048000
   -0.189000    0.370000    0.323000
    0.009000    0.021000    0.017000
   -0.003000   -0.001000    0.003000
   -0.058000   -0.016000   -0.060000
    0.032000   -0.045000   -0.061000
    0.013000    0.003000    0.019000
   -0.005000    0.001000   -0.002000
    0.022000    0.024000   -0.002000
    0.027000   -0.068000   -0.019000
   -0.051000   -0.047000    0.002000
   -0.007000   -0.006000   -0.005000
    0.001000   -0.013000   -0.017000
   -0.024000    0.039000    0.023000
    0.004000   -0.021000   -0.006000
    0.081000   -0.066000    0.056000
    0.263000   -0.137000   -0.035000
    0.027000   -0.013000    0.030000
   -0.003000    0.000000    0.000000
    0.027000   -0.013000   -0.030000
    0.081000   -0.066000   -0.056000
    0.263000   -0.137000    0.035000
    0.042000   -0.208000    0.186000
    0.042000   -0.208000   -0.186000
    0.002000    0.005000    0.000000
    0.013000    0.001000    0.000000
vibration  145
    0.000000    0.000000    0.000000
    0.006000    0.006000   -0.005000
    0.001000    0.018000   -0.006000
    0.025000   -0.039000    0.028000
   -0.002000    0.012000   -0.014000
    0.005000   -0.002000   -0.003000
    0.049000    0.047000    0.006000
   -0.026000    0.071000   -0.012000
   -0.018000   -0.018000   -0.003000
    0.003000    0.000000    0.003000
   -0.013000   -0.003000    0.018000
   -0.033000    0.045000   -0.062000
    0.058000    0.016000   -0.060000
   -0.010000   -0.021000    0.019000
    0.178000   -0.376000    0.332000
    0.005000   -0.007000    0.050000
    0.006000    0.001000   -0.012000
   -0.033000   -0.010000   -0.048000
   -0.012000    0.002000    0.004000
    0.009000    0.002000   -0.002000
    0.002000   -0.001000   -0.015000
   -0.003000    0.000000    0.001000
    0.008000   -0.002000    0.016000
   -0.022000    0.004000   -0.017000
   -0.007000    0.003000   -0.020000
    0.007000   -0.003000   -0.020000
   -0.008000    0.002000    0.016000
    0.022000   -0.004000   -0.017000
   -0.002000    0.001000   -0.015000
    0.003000   -0.000000    0.001000
    0.012000   -0.002000    0.004000
   -0.009000   -0.002000   -0.002000
   -0.006000   -0.001000   -0.012000
    0.033000    0.010000   -0.048000
   -0.005000    0.007000    0.050000
   -0.178000    0.376000    0.332000
    0.010000    0.021000    0.019000
   -0.003000   -0.000000    0.003000
   -0.058000   -0.016000   -0.060000
    0.033000   -0.045000   -0.062000
    0.013000    0.003000    0.018000
   -0.005000    0.002000   -0.003000
    0.018000    0.018000   -0.003000
    0.026000   -0.071000   -0.012000
   -0.049000   -0.047000    0.006000
   -0.006000   -0.006000   -0.005000
    0.002000   -0.012000   -0.014000
   -0.025000    0.039000    0.028000
   -0.001000   -0.018000   -0.006000
   -0.076000    0.067000   -0.058000
   -0.252000    0.121000    0.035000
   -0.018000    0.017000   -0.038000
    0.000000   -0.000000    0.004000
    0.018000   -0.017000   -0.038000
    0.076000   -0.067000   -0.058000
    0.252000   -0.121000    0.035000
   -0.042000    0.211000   -0.189000
    0.042000   -0.211000   -0.189000
   -0.000000   -0.000000    0.006000
   -0.000000   -0.000000    0.037000
vibration  146
   -0.000000    0.000000   -0.000000
   -0.018000    0.021000   -0.011000
   -0.023000    0.005000    0.336000
    0.281000    0.093000   -0.084000
   -0.060000   -0.335000   -0.124000
    0.006000    0.016000    0.009000
    0.130000   -0.117000    0.073000
   -0.220000   -0.072000    0.066000
    0.017000    0.002000   -0.244000
    0.001000   -0.001000   -0.004000
    0.009000    0.046000    0.017000
   -0.041000   -0.013000    0.012000
    0.022000   -0.020000    0.011000
    0.001000   -0.001000    0.000000
   -0.000000   -0.000000    0.000000
   -0.000000    0.000000    0.000000
   -0.000000    0.000000   -0.000000
    0.000000    0.000000   -0.000000
   -0.000000    0.000000    0.000000
   -0.000000    0.000000   -0.000000
   -0.000000    0.000000    0.000000
    0.000000    0.000000    0.000000
   -0.000000    0.000000    0.000000
   -0.000000    0.000000    0.000000
   -0.000000    0.000000    0.000000
    0.000000   -0.000000    0.000000
    0.000000   -0.000000    0.000000
    0.000000   -0.000000    0.000000
    0.000000   -0.000000    0.000000
   -0.000000   -0.000000    0.000000
    0.000000   -0.000000    0.000000
    0.000000   -0.000000   -0.000000
    0.000000   -0.000000   -0.000000
   -0.000000   -0.000000   -0.000000
    0.000000   -0.000000    0.000000
    0.000000    0.000000    0.000000
   -0.001000    0.001000    0.000000
   -0.001000    0.001000   -0.004000
   -0.022000    0.020000    0.011000
    0.041000    0.013000    0.012000
   -0.009000   -0.046000    0.017000
   -0.006000   -0.016000    0.009000
   -0.017000   -0.002000   -0.244000
    0.220000    0.072000    0.066000
   -0.130000    0.117000    0.073000
    0.018000   -0.021000   -0.011000
    0.060000    0.335000   -0.124000
   -0.281000   -0.093000   -0.084000
    0.023000   -0.005000    0.336000
    0.000000   -0.000000   -0.000000
   -0.001000    0.001000   -0.000000
   -0.000000    0.000000   -0.000000
    0.000000   -0.000000   -0.000000
    0.000000   -0.000000   -0.000000
   -0.000000    0.000000   -0.000000
    0.001000   -0.001000   -0.000000
   -0.000000   -0.000000   -0.000000
    0.000000    0.000000   -0.000000
    0.000000   -0.000000   -0.000000
   -0.000000   -0.000000    0.000000
vibration  147
    0.000000   -0.000000   -0.000000
   -0.008000    0.010000   -0.005000
   -0.010000    0.002000    0.149000
    0.127000    0.042000   -0.037000
   -0.027000   -0.156000   -0.057000
   -0.007000   -0.020000   -0.011000
   -0.161000    0.146000   -0.090000
    0.267000    0.087000   -0.079000
   -0.021000   -0.003000    0.295000
    0.006000   -0.005000   -0.021000
    0.049000    0.263000    0.092000
   -0.258000   -0.082000    0.074000
    0.139000   -0.129000    0.079000
    0.000000    0.000000    0.001000
    0.000000   -0.000000    0.000000
   -0.000000    0.000000    0.000000
    0.000000   -0.000000   -0.000000
   -0.000000    0.000000    0.000000
   -0.000000   -0.000000    0.000000
    0.000000    0.000000    0.000000
   -0.000000   -0.000000   -0.000000
   -0.000000    0.000000    0.000000
   -0.000000   -0.000000    0.000000
    0.000000    0.000000   -0.000000
   -0.000000    0.000000   -0.000000
    0.000000   -0.000000   -0.000000
    0.000000    0.000000    0.000000
   -0.000000   -0.000000   -0.000000
    0.000000    0.000000   -0.000000
    0.000000   -0.000000    0.000000
    0.000000    0.000000    0.000000
   -0.000000   -0.000000    0.000000
   -0.000000    0.000000   -0.000000
    0.000000   -0.000000    0.000000
    0.000000   -0.000000    0.000000
   -0.000000    0.000000    0.000000
   -0.000000   -0.000000    0.001000
   -0.006000    0.005000   -0.021000
   -0.139000    0.129000    0.079000
    0.258000    0.082000    0.074000
   -0.049000   -0.263000    0.092000
    0.007000    0.020000   -0.011000
    0.021000    0.003000    0.295000
   -0.267000   -0.087000   -0.079000
    0.161000   -0.146000   -0.090000
    0.008000   -0.010000   -0.005000
    0.027000    0.156000   -0.057000
   -0.127000   -0.042000   -0.037000
    0.010000   -0.002000    0.149000
    0.000000    0.000000   -0.000000
   -0.001000   -0.001000    0.000000
   -0.000000   -0.000000   -0.000000
   -0.000000    0.000000    0.000000
    0.000000    0.000000   -0.000000
   -0.000000   -0.000000   -0.000000
    0.001000    0.001000    0.000000
   -0.000000    0.000000    0.000000
    0.000000   -0.000000    0.000000
   -0.000000   -0.000000   -0.000000
    0.000000    0.000000   -0.000000
vibration  148
   -0.000000    0.000000   -0.000000
   -0.019000    0.022000   -0.010000
   -0.023000    0.005000    0.339000
    0.297000    0.099000   -0.089000
   -0.063000   -0.358000   -0.133000
    0.003000    0.006000    0.003000
    0.048000   -0.042000    0.027000
   -0.084000   -0.027000    0.025000
    0.006000    0.001000   -0.087000
    0.004000   -0.004000   -0.016000
    0.036000    0.195000    0.069000
   -0.187000   -0.059000    0.054000
    0.100000   -0.093000    0.056000
    0.001000   -0.001000    0.001000
   -0.000000   -0.000000    0.000000
   -0.000000    0.000000    0.000000
    0.000000   -0.000000   -0.000000
   -0.000000    0.000000    0.000000
    0.000000   -0.000000    0.000000
   -0.000000    0.000000   -0.000000
    0.000000   -0.000000    0.000000
   -0.000000    0.000000   -0.000000
   -0.000000   -0.000000   -0.000000
   -0.000000    0.000000    0.000000
    0.000000   -0.000000   -0.000000
    0.000000   -0.000000    0.000000
   -0.000000   -0.000000    0.000000
   -0.000000    0.000000   -0.000000
    0.000000   -0.000000   -0.000000
   -0.000000    0.000000    0.000000
    0.000000   -0.000000   -0.000000
   -0.000000    0.000000    0.000000
    0.000000   -0.000000    0.000000
   -0.000000    0.000000   -0.000000
   -0.000000    0.000000   -0.000000
   -0.000000   -0.000000   -0.000000
    0.001000   -0.001000   -0.001000
    0.004000   -0.004000    0.016000
    0.100000   -0.093000   -0.056000
   -0.187000   -0.059000   -0.054000
    0.036000    0.195000   -0.069000
    0.003000    0.006000   -0.003000
    0.006000    0.001000    0.087000
   -0.084000   -0.027000   -0.025000
    0.048000   -0.042000   -0.027000
   -0.019000    0.022000    0.010000
   -0.063000   -0.358000    0.133000
    0.297000    0.099000    0.089000
   -0.023000    0.005000   -0.339000
    0.000000    0.000000   -0.000000
   -0.001000   -0.001000    0.001000
   -0.000000    0.000000   -0.000000
    0.000000   -0.000000    0.000000
   -0.000000    0.000000    0.000000
    0.000000    0.000000    0.000000
   -0.001000   -0.001000   -0.001000
   -0.000000   -0.000000    0.000000
   -0.000000   -0.000000   -0.000000
    0.000000   -0.000000   -0.000000
   -0.000000   -0.000000   -0.000000
vibration  149
   -0.000000   -0.000000    0.000000
    0.005000   -0.006000    0.003000
    0.006000   -0.001000   -0.098000
   -0.081000   -0.027000    0.024000
    0.017000    0.095000    0.036000
   -0.008000   -0.020000   -0.008000
   -0.157000    0.142000   -0.088000
    0.267000    0.087000   -0.079000
   -0.019000   -0.004000    0.264000
    0.007000   -0.005000   -0.025000
    0.056000    0.300000    0.105000
   -0.294000   -0.093000    0.084000
    0.160000   -0.148000    0.092000
   -0.000000    0.001000    0.001000
   -0.000000    0.000000   -0.000000
   -0.000000    0.000000   -0.000000
    0.000000   -0.000000   -0.000000
   -0.000000    0.000000    0.000000
    0.000000    0.000000    0.000000
    0.000000    0.000000   -0.000000
   -0.000000    0.000000    0.000000
    0.000000    0.000000    0.000000
   -0.000000    0.000000   -0.000000
    0.000000    0.000000    0.000000
    0.000000    0.000000    0.000000
    0.000000    0.000000   -0.000000
   -0.000000    0.000000    0.000000
    0.000000    0.000000   -0.000000
   -0.000000    0.000000   -0.000000
    0.000000    0.000000   -0.000000
    0.000000    0.000000   -0.000000
    0.000000    0.000000    0.000000
    0.000000   -0.000000    0.000000
   -0.000000    0.000000   -0.000000
   -0.000000    0.000000    0.000000
   -0.000000    0.000000    0.000000
   -0.000000    0.001000   -0.001000
    0.007000   -0.005000    0.025000
    0.160000   -0.148000   -0.092000
   -0.294000   -0.093000   -0.084000
    0.056000    0.300000   -0.105000
   -0.008000   -0.020000    0.008000
   -0.019000   -0.004000   -0.264000
    0.267000    0.087000    0.079000
   -0.157000    0.142000    0.088000
    0.005000   -0.006000   -0.003000
    0.017000    0.095000   -0.036000
   -0.081000   -0.027000   -0.024000
    0.006000   -0.001000    0.098000
   -0.000000   -0.000000    0.000000
    0.000000    0.000000   -0.001000
    0.000000   -0.000000   -0.000000
   -0.000000    0.000000    0.000000
    0.000000   -0.000000    0.000000
   -0.000000   -0.000000   -0.000000
    0.000000    0.000000    0.001000
   -0.000000    0.000000    0.000000
   -0.000000    0.000000   -0.000000
   -0.000000    0.000000    0.000000
    0.000000    0.000000   -0.000000
vibration  150
    0.000000   -0.000000    0.000000
    0.009000   -0.011000    0.006000
    0.010000   -0.001000   -0.173000
   -0.141000   -0.047000    0.042000
    0.030000    0.175000    0.064000
    0.005000    0.015000    0.008000
    0.116000   -0.106000    0.065000
   -0.189000   -0.061000    0.056000
    0.015000    0.001000   -0.213000
    0.007000   -0.006000   -0.026000
    0.059000    0.320000    0.114000
   -0.306000   -0.097000    0.088000
    0.169000   -0.156000    0.097000
   -0.001000   -0.000000    0.001000
   -0.000000    0.000000   -0.000000
   -0.000000    0.000000   -0.000000
   -0.000000    0.000000    0.000000
    0.000000   -0.000000   -0.000000
    0.000000   -0.000000    0.000000
   -0.000000    0.000000   -0.000000
   -0.000000   -0.000000    0.000000
    0.000000   -0.000000    0.000000
   -0.000000    0.000000   -0.000000
   -0.000000    0.000000    0.000000
    0.000000   -0.000000    0.000000
   -0.000000    0.000000    0.000000
    0.000000   -0.000000   -0.000000
    0.000000   -0.000000    0.000000
    0.000000    0.000000    0.000000
   -0.000000    0.000000    0.000000
   -0.000000    0.000000    0.000000
    0.000000   -0.000000   -0.000000
    0.000000   -0.000000    0.000000
   -0.000000    0.000000   -0.000000
    0.000000   -0.000000   -0.000000
    0.000000   -0.000000   -0.000000
    0.001000    0.000000    0.001000
   -0.007000    0.006000   -0.026000
   -0.169000    0.156000    0.097000
    0.306000    0.097000    0.088000
   -0.059000   -0.320000    0.114000
   -0.005000   -0.015000    0.008000
   -0.015000   -0.001000   -0.213000
    0.189000    0.061000    0.056000
   -0.116000    0.106000    0.065000
   -0.009000    0.011000    0.006000
   -0.030000   -0.175000    0.064000
    0.141000    0.047000    0.042000
   -0.010000    0.001000   -0.173000
   -0.000000   -0.000000    0.000000
    0.002000    0.003000   -0.004000
    0.000000   -0.000000    0.000000
    0.000000    0.000000   -0.000000
   -0.000000    0.000000    0.000000
    0.000000    0.000000    0.000000
   -0.002000   -0.003000   -0.004000
   -0.000000   -0.000000    0.000000
    0.000000    0.000000    0.000000
   -0.000000   -0.000000   -0.000000
   -0.000000   -0.000000   -0.000000
vibration  151
    0.000000   -0.000000    0.000000
   -0.010000    0.012000   -0.005000
   -0.011000    0.002000    0.175000
    0.151000    0.050000   -0.045000
   -0.032000   -0.190000   -0.069000
   -0.009000   -0.023000   -0.009000
   -0.182000    0.166000   -0.101000
    0.301000    0.098000   -0.089000
   -0.021000   -0.002000    0.302000
   -0.004000    0.004000    0.018000
   -0.039000   -0.214000   -0.077000
    0.201000    0.063000   -0.058000
   -0.112000    0.104000   -0.065000
    0.001000    0.001000   -0.000000
    0.000000   -0.000000    0.000000
    0.000000   -0.000000    0.000000
   -0.000000    0.000000   -0.000000
   -0.000000    0.000000   -0.000000
    0.000000    0.000000    0.000000
   -0.000000    0.000000   -0.000000
    0.000000    0.000000   -0.000000
   -0.000000    0.000000   -0.000000
    0.000000    0.000000    0.000000
   -0.000000    0.000000   -0.000000
   -0.000000    0.000000   -0.000000
   -0.000000    0.000000    0.000000
    0.000000    0.000000   -0.000000
   -0.000000    0.000000    0.000000
    0.000000    0.000000    0.000000
   -0.000000    0.000000    0.000000
    0.000000    0.000000   -0.000000
   -0.000000    0.000000    0.000000
   -0.000000    0.000000    0.000000
   -0.000000    0.000000    0.000000
    0.000000   -0.000000   -0.000000
    0.000000   -0.000000   -0.000000
    0.001000    0.001000    0.000000
   -0.004000    0.004000   -0.018000
   -0.112000    0.104000    0.065000
    0.201000    0.063000    0.058000
   -0.039000   -0.214000    0.077000
   -0.009000   -0.023000    0.009000
   -0.021000   -0.002000   -0.302000
    0.301000    0.098000    0.089000
   -0.182000    0.166000    0.101000
   -0.010000    0.012000    0.005000
   -0.032000   -0.190000    0.069000
    0.151000    0.050000    0.045000
   -0.011000    0.002000   -0.175000
    0.000000    0.000000   -0.000000
   -0.002000   -0.003000    0.004000
   -0.000000    0.000000   -0.000000
    0.000000   -0.000000   -0.000000
   -0.000000    0.000000    0.000000
    0.000000    0.000000    0.000000
   -0.002000   -0.003000   -0.004000
    0.000000    0.000000   -0.000000
    0.000000    0.000000    0.000000
    0.000000   -0.000000    0.000000
   -0.000000   -0.000000   -0.000000
vibration  152
    0.000000   -0.000000   -0.000000
   -0.004000   -0.024000   -0.034000
   -0.021000   -0.004000    0.322000
    0.022000    0.002000   -0.014000
    0.050000    0.294000    0.100000
   -0.023000   -0.008000    0.030000
   -0.008000    0.001000    0.005000
    0.267000    0.089000   -0.073000
    0.014000   -0.001000   -0.287000
    0.022000    0.024000    0.001000
   -0.037000   -0.229000   -0.084000
   -0.233000   -0.069000    0.070000
    0.005000    0.005000   -0.000000
   -0.000000   -0.000000    0.000000
    0.000000    0.000000    0.000000
    0.000000    0.000000    0.000000
   -0.000000   -0.000000    0.000000
    0.000000   -0.000000   -0.000000
    0.000000   -0.000000    0.000000
   -0.000000   -0.000000   -0.000000
   -0.000000   -0.000000    0.000000
    0.000000   -0.000000    0.000000
   -0.000000   -0.000000   -0.000000
   -0.000000   -0.000000    0.000000
    0.000000   -0.000000    0.000000
   -0.000000    0.000000    0.000000
    0.000000    0.000000   -0.000000
    0.000000    0.000000    0.000000
    0.000000    0.000000    0.000000
   -0.000000    0.000000    0.000000
   -0.000000    0.000000    0.000000
    0.000000    0.000000   -0.000000
    0.000000    0.000000    0.000000
   -0.000000    0.000000   -0.000000
   -0.000000   -0.000000    0.000000
   -0.000000   -0.000000    0.000000
    0.000000    0.000000    0.000000
   -0.022000   -0.024000    0.001000
   -0.005000   -0.005000   -0.000000
    0.233000    0.069000    0.070000
    0.037000    0.229000   -0.084000
    0.023000    0.008000    0.030000
   -0.014000    0.001000   -0.287000
   -0.267000   -0.089000   -0.073000
    0.008000   -0.001000    0.005000
    0.004000    0.024000   -0.034000
   -0.050000   -0.294000    0.100000
   -0.022000   -0.002000   -0.014000
    0.021000    0.004000    0.322000
    0.000000    0.000000   -0.000000
   -0.001000   -0.002000    0.001000
   -0.000000   -0.000000   -0.000000
   -0.000000    0.000000   -0.000000
    0.000000    0.000000   -0.000000
   -0.000000   -0.000000   -0.000000
    0.001000    0.002000    0.001000
    0.000000    0.000000   -0.000000
   -0.000000   -0.000000   -0.000000
   -0.000000   -0.000000    0.000000
   -0.000000    0.000000   -0.000000
vibration  153
    0.000000   -0.000000   -0.000000
    0.011000    0.023000    0.021000
    0.015000    0.005000   -0.198000
   -0.100000   -0.028000    0.035000
   -0.041000   -0.246000   -0.086000
    0.010000    0.001000   -0.009000
   -0.017000    0.018000   -0.012000
   -0.099000   -0.033000    0.028000
   -0.004000   -0.000000    0.098000
   -0.037000   -0.041000   -0.002000
    0.063000    0.386000    0.142000
    0.390000    0.115000   -0.117000
   -0.013000   -0.005000   -0.003000
   -0.000000   -0.000000    0.000000
    0.000000   -0.000000   -0.000000
    0.000000   -0.000000    0.000000
    0.000000    0.000000   -0.000000
   -0.000000    0.000000    0.000000
   -0.000000    0.000000   -0.000000
    0.000000   -0.000000    0.000000
   -0.000000    0.000000   -0.000000
    0.000000   -0.000000    0.000000
   -0.000000   -0.000000    0.000000
    0.000000   -0.000000   -0.000000
   -0.000000   -0.000000   -0.000000
   -0.000000   -0.000000    0.000000
   -0.000000   -0.000000   -0.000000
    0.000000   -0.000000    0.000000
   -0.000000    0.000000    0.000000
    0.000000   -0.000000   -0.000000
   -0.000000    0.000000    0.000000
    0.000000   -0.000000   -0.000000
    0.000000    0.000000    0.000000
   -0.000000    0.000000   -0.000000
    0.000000   -0.000000   -0.000000
    0.000000   -0.000000    0.000000
   -0.000000   -0.000000   -0.000000
   -0.037000   -0.041000    0.002000
   -0.013000   -0.005000    0.003000
    0.390000    0.115000    0.117000
    0.063000    0.386000   -0.142000
    0.010000    0.001000    0.009000
   -0.004000   -0.000000   -0.098000
   -0.099000   -0.033000   -0.028000
   -0.017000    0.018000    0.012000
    0.011000    0.023000   -0.021000
   -0.041000   -0.246000    0.086000
   -0.100000   -0.028000   -0.035000
    0.015000    0.005000    0.198000
    0.000000    0.000000   -0.000000
    0.000000    0.000000    0.001000
   -0.000000   -0.000000    0.000000
    0.000000    0.000000    0.000000
   -0.000000   -0.000000   -0.000000
    0.000000    0.000000    0.000000
    0.000000    0.000000   -0.001000
    0.000000    0.000000   -0.000000
    0.000000    0.000000    0.000000
   -0.000000   -0.000000   -0.000000
   -0.000000    0.000000   -0.000000
vibration  154
    0.000000   -0.000000   -0.000000
    0.012000    0.030000    0.029000
    0.019000    0.006000   -0.274000
   -0.112000   -0.031000    0.040000
   -0.054000   -0.330000   -0.115000
   -0.029000   -0.010000    0.039000
   -0.015000    0.006000    0.004000
    0.340000    0.113000   -0.092000
    0.019000   -0.003000   -0.377000
   -0.002000   -0.003000   -0.000000
    0.004000    0.025000    0.008000
    0.024000    0.007000   -0.008000
   -0.007000    0.005000   -0.004000
   -0.000000    0.000000    0.002000
    0.000000   -0.000000    0.000000
    0.000000   -0.000000    0.000000
   -0.000000   -0.000000   -0.000000
    0.000000    0.000000   -0.000000
   -0.000000   -0.000000   -0.000000
    0.000000   -0.000000    0.000000
    0.000000   -0.000000   -0.000000
   -0.000000    0.000000   -0.000000
   -0.000000   -0.000000    0.000000
    0.000000   -0.000000   -0.000000
   -0.000000   -0.000000   -0.000000
    0.000000    0.000000   -0.000000
    0.000000    0.000000    0.000000
   -0.000000    0.000000   -0.000000
   -0.000000    0.000000   -0.000000
    0.000000   -0.000000   -0.000000
    0.000000    0.000000   -0.000000
   -0.000000    0.000000    0.000000
    0.000000    0.000000   -0.000000
   -0.000000   -0.000000   -0.000000
   -0.000000    0.000000    0.000000
   -0.000000    0.000000    0.000000
    0.000000   -0.000000    0.002000
    0.002000    0.003000   -0.000000
    0.007000   -0.005000   -0.004000
   -0.024000   -0.007000   -0.008000
   -0.004000   -0.025000    0.008000
    0.029000    0.010000    0.039000
   -0.019000    0.003000   -0.377000
   -0.340000   -0.113000   -0.092000
    0.015000   -0.006000    0.004000
   -0.012000   -0.030000    0.029000
    0.054000    0.330000   -0.115000
    0.112000    0.031000    0.040000
   -0.019000   -0.006000   -0.274000
   -0.000000    0.000000   -0.001000
    0.001000   -0.003000    0.005000
   -0.000000    0.000000    0.000000
    0.000000   -0.000000    0.000000
    0.000000   -0.000000    0.000000
    0.000000   -0.000000   -0.001000
   -0.001000    0.003000    0.005000
    0.000000    0.000000   -0.000000
   -0.000000   -0.000000   -0.000000
   -0.000000    0.000000    0.000000
   -0.000000   -0.000000    0.000000
vibration  155
    0.000000   -0.000000    0.000000
   -0.006000    0.010000    0.028000
    0.014000    0.001000   -0.263000
    0.082000    0.029000   -0.019000
   -0.028000   -0.157000   -0.051000
    0.009000    0.004000   -0.014000
    0.018000   -0.014000    0.005000
   -0.117000   -0.039000    0.031000
   -0.007000    0.000000    0.133000
    0.036000    0.042000    0.002000
   -0.064000   -0.391000   -0.145000
   -0.388000   -0.114000    0.117000
    0.019000   -0.001000    0.007000
    0.001000    0.001000    0.000000
   -0.000000    0.000000   -0.000000
   -0.000000    0.000000   -0.000000
   -0.000000    0.000000    0.000000
    0.000000    0.000000   -0.000000
    0.000000   -0.000000    0.000000
   -0.000000    0.000000   -0.000000
    0.000000   -0.000000    0.000000
   -0.000000    0.000000   -0.000000
    0.000000   -0.000000   -0.000000
   -0.000000    0.000000    0.000000
    0.000000   -0.000000    0.000000
   -0.000000    0.000000    0.000000
   -0.000000    0.000000   -0.000000
    0.000000   -0.000000    0.000000
   -0.000000    0.000000    0.000000
    0.000000   -0.000000   -0.000000
   -0.000000    0.000000    0.000000
    0.000000   -0.000000   -0.000000
    0.000000   -0.000000    0.000000
   -0.000000   -0.000000   -0.000000
    0.000000   -0.000000   -0.000000
    0.000000   -0.000000   -0.000000
   -0.001000   -0.001000    0.000000
   -0.036000   -0.042000    0.002000
   -0.019000    0.001000    0.007000
    0.388000    0.114000    0.117000
    0.064000    0.391000   -0.145000
   -0.009000   -0.004000   -0.014000
    0.007000   -0.000000    0.133000
    0.117000    0.039000    0.031000
   -0.018000    0.014000    0.005000
    0.006000   -0.010000    0.028000
    0.028000    0.157000   -0.051000
   -0.082000   -0.029000   -0.019000
   -0.014000   -0.001000   -0.263000
   -0.000000   -0.001000    0.001000
    0.000000    0.007000   -0.008000
    0.000000    0.000000   -0.000000
    0.000000   -0.000000   -0.000000
   -0.000000   -0.000000   -0.000000
    0.000000    0.001000    0.001000
   -0.000000   -0.007000   -0.008000
   -0.000000   -0.000000    0.000000
    0.000000    0.000000    0.000000
   -0.000000    0.000000   -0.000000
    0.000000    0.000000   -0.000000
vibration  156
    0.000000    0.000000    0.000000
   -0.007000   -0.032000   -0.044000
   -0.027000   -0.006000    0.422000
    0.047000    0.008000   -0.023000
    0.064000    0.384000    0.130000
   -0.006000   -0.002000    0.009000
   -0.007000    0.004000   -0.001000
    0.077000    0.026000   -0.020000
    0.004000    0.001000   -0.083000
   -0.022000   -0.026000   -0.001000
    0.040000    0.240000    0.090000
    0.233000    0.068000   -0.070000
   -0.015000    0.004000   -0.007000
   -0.001000   -0.001000   -0.001000
    0.000000   -0.000000    0.000000
    0.000000   -0.000000    0.000000
    0.000000    0.000000   -0.000000
   -0.000000   -0.000000    0.000000
   -0.000000    0.000000   -0.000000
    0.000000   -0.000000    0.000000
   -0.000000    0.000000   -0.000000
    0.000000   -0.000000    0.000000
    0.000000    0.000000    0.000000
    0.000000    0.000000   -0.000000
   -0.000000    0.000000   -0.000000
   -0.000000    0.000000    0.000000
    0.000000    0.000000   -0.000000
    0.000000    0.000000    0.000000
   -0.000000    0.000000    0.000000
    0.000000   -0.000000   -0.000000
   -0.000000    0.000000    0.000000
    0.000000   -0.000000   -0.000000
    0.000000    0.000000    0.000000
   -0.000000   -0.000000   -0.000000
    0.000000   -0.000000   -0.000000
    0.000000   -0.000000   -0.000000
   -0.001000   -0.001000    0.001000
   -0.022000   -0.026000    0.001000
   -0.015000    0.004000    0.007000
    0.233000    0.068000    0.070000
    0.040000    0.240000   -0.090000
   -0.006000   -0.002000   -0.009000
    0.004000    0.001000    0.083000
    0.077000    0.026000    0.020000
   -0.007000    0.004000    0.001000
   -0.007000   -0.032000    0.044000
    0.064000    0.384000   -0.130000
    0.047000    0.008000    0.023000
   -0.027000   -0.006000   -0.422000
    0.000000    0.001000   -0.000000
   -0.001000   -0.005000    0.004000
   -0.000000   -0.000000   -0.000000
    0.000000    0.000000    0.000000
   -0.000000   -0.000000    0.000000
    0.000000    0.001000    0.000000
   -0.001000   -0.005000   -0.004000
    0.000000    0.000000   -0.000000
    0.000000    0.000000    0.000000
    0.000000    0.000000    0.000000
    0.000000   -0.000000    0.000000
vibration  157
   -0.000000    0.000000   -0.000000
   -0.018000   -0.018000   -0.001000
   -0.004000   -0.005000    0.012000
    0.188000    0.058000   -0.056000
    0.025000    0.166000    0.062000
    0.043000    0.007000   -0.042000
   -0.059000    0.066000   -0.047000
   -0.431000   -0.145000    0.118000
   -0.020000    0.002000    0.434000
    0.001000    0.004000   -0.000000
   -0.006000   -0.031000   -0.011000
   -0.022000   -0.006000    0.007000
    0.014000   -0.011000    0.008000
    0.001000   -0.000000   -0.001000
   -0.000000    0.000000   -0.000000
   -0.000000    0.000000   -0.000000
    0.000000   -0.000000    0.000000
   -0.000000   -0.000000   -0.000000
    0.000000   -0.000000    0.000000
   -0.000000    0.000000   -0.000000
    0.000000   -0.000000    0.000000
   -0.000000    0.000000   -0.000000
    0.000000   -0.000000   -0.000000
   -0.000000    0.000000    0.000000
    0.000000    0.000000    0.000000
    0.000000    0.000000   -0.000000
    0.000000   -0.000000    0.000000
   -0.000000    0.000000   -0.000000
    0.000000   -0.000000   -0.000000
   -0.000000    0.000000    0.000000
    0.000000   -0.000000   -0.000000
   -0.000000    0.000000    0.000000
    0.000000   -0.000000   -0.000000
   -0.000000   -0.000000    0.000000
   -0.000000    0.000000    0.000000
   -0.000000    0.000000    0.000000
    0.001000   -0.000000    0.001000
    0.001000    0.004000    0.000000
    0.014000   -0.011000   -0.008000
   -0.022000   -0.006000   -0.007000
   -0.006000   -0.031000    0.011000
    0.043000    0.007000    0.042000
   -0.020000    0.002000   -0.434000
   -0.431000   -0.145000   -0.118000
   -0.059000    0.066000    0.047000
   -0.018000   -0.018000    0.001000
    0.025000    0.166000   -0.062000
    0.188000    0.058000    0.056000
   -0.004000   -0.005000   -0.012000
    0.000000   -0.000000    0.000000
    0.000000    0.001000   -0.003000
    0.000000   -0.000000   -0.000000
   -0.000000   -0.000000    0.000000
    0.000000   -0.000000    0.000000
    0.000000   -0.000000   -0.000000
    0.000000    0.001000    0.003000
    0.000000    0.000000    0.000000
    0.000000    0.000000   -0.000000
    0.000000    0.000000    0.000000
    0.000000    0.000000   -0.000000
vibration  158
    0.000000   -0.000000    0.000000
   -0.048000   -0.030000    0.030000
    0.008000   -0.007000   -0.288000
    0.534000    0.167000   -0.151000
    0.025000    0.201000    0.080000
   -0.004000   -0.003000    0.010000
   -0.022000    0.019000   -0.010000
    0.071000    0.024000   -0.019000
    0.005000   -0.001000   -0.094000
   -0.006000   -0.009000   -0.000000
    0.012000    0.075000    0.028000
    0.072000    0.021000   -0.023000
   -0.011000    0.008000   -0.006000
   -0.001000   -0.001000    0.001000
    0.000000   -0.000000    0.000000
    0.000000   -0.000000    0.000000
    0.000000    0.000000   -0.000000
   -0.000000    0.000000    0.000000
   -0.000000    0.000000   -0.000000
    0.000000   -0.000000    0.000000
   -0.000000    0.000000   -0.000000
    0.000000   -0.000000    0.000000
   -0.000000    0.000000    0.000000
    0.000000   -0.000000   -0.000000
   -0.000000    0.000000   -0.000000
    0.000000   -0.000000   -0.000000
    0.000000   -0.000000    0.000000
   -0.000000    0.000000   -0.000000
    0.000000   -0.000000   -0.000000
   -0.000000    0.000000    0.000000
    0.000000   -0.000000   -0.000000
   -0.000000    0.000000    0.000000
   -0.000000   -0.000000   -0.000000
    0.000000   -0.000000    0.000000
   -0.000000    0.000000    0.000000
   -0.000000    0.000000    0.000000
    0.001000    0.001000    0.001000
    0.006000    0.009000   -0.000000
    0.011000   -0.008000   -0.006000
   -0.072000   -0.021000   -0.023000
   -0.012000   -0.075000    0.028000
    0.004000    0.003000    0.010000
   -0.005000    0.001000   -0.094000
   -0.071000   -0.024000   -0.019000
    0.022000   -0.019000   -0.010000
    0.048000    0.030000    0.030000
   -0.025000   -0.201000    0.080000
   -0.534000   -0.167000   -0.151000
   -0.008000    0.007000   -0.288000
    0.000000    0.002000   -0.002000
    0.004000   -0.017000    0.019000
   -0.000000    0.000000   -0.000000
   -0.000000    0.000000    0.000000
    0.000000   -0.000000   -0.000000
   -0.000000   -0.002000   -0.002000
   -0.004000    0.017000    0.019000
    0.000000    0.000000   -0.000000
   -0.000000   -0.000000   -0.000000
   -0.000000   -0.000000    0.000000
    0.000000    0.000000    0.000000
vibration  159
    0.000000   -0.000000   -0.000000
   -0.045000   -0.024000    0.036000
    0.013000   -0.005000   -0.350000
    0.505000    0.158000   -0.141000
    0.015000    0.136000    0.058000
   -0.015000   -0.001000    0.011000
    0.033000   -0.033000    0.021000
    0.140000    0.048000   -0.039000
    0.005000   -0.001000   -0.121000
   -0.005000   -0.008000    0.000000
    0.012000    0.068000    0.026000
    0.062000    0.018000   -0.020000
   -0.016000    0.012000   -0.009000
   -0.001000   -0.001000    0.001000
    0.000000   -0.000000    0.000000
    0.000000   -0.000000    0.000000
   -0.000000    0.000000   -0.000000
   -0.000000    0.000000    0.000000
   -0.000000   -0.000000   -0.000000
    0.000000   -0.000000    0.001000
   -0.000000   -0.000000   -0.000000
    0.000000   -0.000000    0.000000
   -0.000000   -0.000000    0.000000
    0.000000   -0.000000   -0.000000
   -0.000000   -0.000000   -0.000000
   -0.000000   -0.000000    0.000000
   -0.000000   -0.000000   -0.000000
    0.000000   -0.000000    0.000000
   -0.000000   -0.000000    0.000000
    0.000000   -0.000000   -0.000000
   -0.000000   -0.000000    0.000000
    0.000000   -0.000000   -0.001000
   -0.000000    0.000000    0.000000
   -0.000000    0.000000   -0.000000
    0.000000   -0.000000   -0.000000
    0.000000   -0.000000   -0.000000
   -0.001000   -0.001000   -0.001000
   -0.005000   -0.008000   -0.000000
   -0.016000    0.012000    0.009000
    0.062000    0.018000    0.020000
    0.012000    0.068000   -0.026000
   -0.015000   -0.001000   -0.011000
    0.005000   -0.001000    0.121000
    0.140000    0.048000    0.039000
    0.033000   -0.033000   -0.021000
   -0.045000   -0.024000   -0.036000
    0.015000    0.136000   -0.058000
    0.505000    0.158000    0.141000
    0.013000   -0.005000    0.350000
    0.000000    0.001000   -0.001000
    0.003000   -0.006000    0.007000
   -0.000000    0.000000    0.000000
   -0.000000    0.000000    0.000000
   -0.000000    0.000000   -0.000000
    0.000000    0.001000    0.001000
    0.003000   -0.006000   -0.007000
   -0.000000    0.000000   -0.000000
   -0.000000    0.000000    0.000000
   -0.000000   -0.000000   -0.000000
   -0.000000   -0.000000   -0.000000
vibration  160
   -0.000000   -0.000000   -0.000000
   -0.002000   -0.001000    0.001000
    0.000000   -0.001000   -0.006000
    0.021000    0.006000   -0.006000
    0.001000    0.006000    0.002000
   -0.051000    0.025000   -0.031000
    0.411000   -0.389000    0.225000
    0.227000    0.084000   -0.075000
   -0.025000    0.004000    0.223000
    0.005000   -0.008000    0.002000
    0.009000    0.042000    0.016000
   -0.014000   -0.006000    0.005000
   -0.061000    0.056000   -0.036000
   -0.001000    0.000000   -0.001000
    0.000000    0.000000   -0.000000
    0.000000   -0.000000    0.000000
   -0.000000    0.000000    0.000000
    0.000000   -0.000000   -0.000000
   -0.000000   -0.000000   -0.000000
    0.000000   -0.000000    0.000000
   -0.000000   -0.000000    0.000000
    0.000000   -0.000000    0.000000
   -0.000000   -0.000000    0.000000
    0.000000   -0.000000   -0.000000
   -0.000000   -0.000000   -0.000000
    0.000000    0.000000   -0.000000
    0.000000    0.000000    0.000000
   -0.000000    0.000000   -0.000000
    0.000000    0.000000    0.000000
   -0.000000    0.000000    0.000000
    0.000000    0.000000   -0.000000
   -0.000000    0.000000    0.000000
    0.000000   -0.000000    0.000000
   -0.000000    0.000000   -0.000000
   -0.000000    0.000000    0.000000
   -0.000000   -0.000000   -0.000000
    0.001000   -0.000000   -0.001000
   -0.005000    0.008000    0.002000
    0.061000   -0.056000   -0.036000
    0.014000    0.006000    0.005000
   -0.009000   -0.042000    0.016000
    0.051000   -0.025000   -0.031000
    0.025000   -0.004000    0.223000
   -0.227000   -0.084000   -0.075000
   -0.411000    0.389000    0.225000
    0.002000    0.001000    0.001000
   -0.001000   -0.006000    0.002000
   -0.021000   -0.006000   -0.006000
   -0.000000    0.001000   -0.006000
    0.000000    0.001000   -0.001000
    0.000000   -0.007000    0.007000
   -0.000000    0.000000    0.000000
    0.000000    0.000000   -0.000000
    0.000000   -0.000000    0.000000
   -0.000000   -0.001000   -0.001000
   -0.000000    0.007000    0.007000
   -0.000000   -0.000000   -0.000000
    0.000000    0.000000   -0.000000
   -0.000000    0.000000    0.000000
   -0.000000   -0.000000    0.000000
vibration  161
   -0.000000   -0.000000    0.000000
    0.002000    0.000000   -0.003000
   -0.001000   -0.001000    0.030000
   -0.016000   -0.006000    0.004000
    0.001000    0.003000    0.000000
   -0.043000    0.026000   -0.040000
    0.400000   -0.377000    0.216000
    0.147000    0.057000   -0.053000
   -0.030000    0.005000    0.325000
    0.007000   -0.008000    0.002000
    0.009000    0.039000    0.015000
   -0.025000   -0.009000    0.008000
   -0.067000    0.062000   -0.040000
   -0.001000    0.000000   -0.001000
   -0.000000    0.000000   -0.000000
    0.000000    0.000000   -0.000000
   -0.000000    0.000000    0.000000
    0.000000   -0.000000   -0.000000
   -0.000000   -0.000000   -0.000000
    0.000000   -0.000000    0.000000
   -0.000000   -0.000000   -0.000000
    0.000000   -0.000000    0.000000
    0.000000   -0.000000    0.000000
    0.000000   -0.000000   -0.000000
   -0.000000   -0.000000   -0.000000
   -0.000000   -0.000000    0.000000
    0.000000   -0.000000   -0.000000
    0.000000   -0.000000    0.000000
   -0.000000   -0.000000    0.000000
    0.000000   -0.000000   -0.000000
   -0.000000   -0.000000    0.000000
    0.000000   -0.000000   -0.000000
   -0.000000    0.000000   -0.000000
    0.000000   -0.000000    0.000000
    0.000000    0.000000    0.000000
   -0.000000    0.000000    0.000000
   -0.001000    0.000000    0.001000
    0.007000   -0.008000   -0.002000
   -0.067000    0.062000    0.040000
   -0.025000   -0.009000   -0.008000
    0.009000    0.039000   -0.015000
   -0.043000    0.026000    0.040000
   -0.030000    0.005000   -0.325000
    0.147000    0.057000    0.053000
    0.400000   -0.377000   -0.216000
    0.002000    0.000000    0.003000
    0.001000    0.003000   -0.000000
   -0.016000   -0.006000   -0.004000
   -0.001000   -0.001000   -0.030000
    0.000000    0.000000   -0.000000
   -0.001000   -0.002000    0.001000
   -0.000000    0.000000    0.000000
    0.000000    0.000000   -0.000000
   -0.000000    0.000000   -0.000000
    0.000000    0.000000    0.000000
   -0.001000   -0.002000   -0.001000
   -0.000000   -0.000000   -0.000000
   -0.000000   -0.000000    0.000000
    0.000000    0.000000   -0.000000
    0.000000   -0.000000   -0.000000
vibration  162
    0.000000   -0.000000    0.000000
    0.001000    0.001000   -0.000000
    0.000000    0.000000    0.001000
   -0.012000   -0.003000    0.003000
   -0.001000   -0.002000   -0.002000
    0.008000   -0.003000    0.003000
   -0.058000    0.056000   -0.031000
   -0.041000   -0.015000    0.013000
    0.002000   -0.000000   -0.022000
    0.048000   -0.042000    0.010000
    0.045000    0.192000    0.074000
   -0.212000   -0.075000    0.066000
   -0.416000    0.385000   -0.255000
    0.001000   -0.001000    0.000000
   -0.000000   -0.000000    0.000000
    0.000000    0.000000   -0.000000
    0.000000   -0.000000   -0.000000
   -0.001000    0.000000    0.001000
    0.000000   -0.000000    0.000000
   -0.000000    0.000000   -0.001000
    0.000000   -0.000000    0.000000
   -0.000000    0.000000   -0.000000
    0.000000   -0.000000   -0.000000
   -0.000000    0.000000    0.000000
   -0.000000   -0.000000    0.000000
    0.000000    0.000000    0.000000
   -0.000000    0.000000   -0.000000
    0.000000   -0.000000    0.000000
   -0.000000    0.000000    0.000000
    0.000000   -0.000000   -0.000000
   -0.000000    0.000000    0.000000
    0.000000   -0.000000   -0.001000
   -0.000000    0.000000   -0.000000
    0.001000   -0.000000    0.001000
   -0.000000   -0.000000   -0.000000
    0.000000    0.000000    0.000000
   -0.001000    0.001000    0.000000
   -0.048000    0.042000    0.010000
    0.416000   -0.385000   -0.255000
    0.212000    0.075000    0.066000
   -0.045000   -0.192000    0.074000
   -0.008000    0.003000    0.003000
   -0.002000    0.000000   -0.022000
    0.041000    0.015000    0.013000
    0.058000   -0.056000   -0.031000
   -0.001000   -0.001000   -0.000000
    0.001000    0.002000   -0.002000
    0.012000    0.003000    0.003000
   -0.000000   -0.000000    0.001000
   -0.000000   -0.001000    0.001000
   -0.000000    0.014000   -0.016000
    0.000000    0.000000   -0.000000
    0.000000    0.000000   -0.000000
   -0.000000   -0.000000   -0.000000
    0.000000    0.001000    0.001000
    0.000000   -0.014000   -0.016000
    0.000000    0.000000   -0.000000
   -0.000000   -0.000000   -0.000000
   -0.000000    0.000000   -0.000000
   -0.000000   -0.000000   -0.000000
vibration  163
   -0.000000    0.000000    0.000000
    0.001000    0.001000    0.000000
    0.000000    0.000000   -0.004000
   -0.010000   -0.003000    0.002000
   -0.001000   -0.004000   -0.002000
    0.009000   -0.004000    0.005000
   -0.066000    0.064000   -0.036000
   -0.041000   -0.015000    0.013000
    0.003000   -0.001000   -0.035000
    0.048000   -0.041000    0.010000
    0.045000    0.191000    0.074000
   -0.212000   -0.075000    0.066000
   -0.415000    0.384000   -0.254000
    0.001000   -0.001000    0.000000
   -0.000000   -0.000000    0.000000
    0.000000    0.000000   -0.000000
    0.000000   -0.000000   -0.000000
   -0.001000    0.000000    0.001000
    0.000000    0.000000    0.000000
   -0.000000    0.000000   -0.001000
    0.000000   -0.000000    0.000000
   -0.001000    0.000000   -0.000000
    0.000000    0.000000   -0.000000
   -0.000000    0.000000    0.000000
   -0.000000   -0.000000    0.000000
   -0.000000   -0.000000   -0.000000
    0.000000    0.000000    0.000000
   -0.000000    0.000000   -0.000000
    0.000000   -0.000000   -0.000000
   -0.001000    0.000000    0.000000
    0.000000    0.000000   -0.000000
   -0.000000    0.000000    0.001000
    0.000000   -0.000000    0.000000
   -0.001000    0.000000   -0.001000
    0.000000    0.000000    0.000000
   -0.000000   -0.000000   -0.000000
    0.001000   -0.001000   -0.000000
    0.048000   -0.041000   -0.010000
   -0.415000    0.384000    0.254000
   -0.212000   -0.075000   -0.066000
    0.045000    0.191000   -0.074000
    0.009000   -0.004000   -0.005000
    0.003000   -0.001000    0.035000
   -0.041000   -0.015000   -0.013000
   -0.066000    0.064000    0.036000
    0.001000    0.001000   -0.000000
   -0.001000   -0.004000    0.002000
   -0.010000   -0.003000   -0.002000
    0.000000    0.000000    0.004000
   -0.000000   -0.000000    0.001000
    0.000000    0.005000   -0.006000
    0.000000    0.000000    0.000000
   -0.000000   -0.000000   -0.000000
    0.000000    0.000000   -0.000000
   -0.000000   -0.000000   -0.001000
    0.000000    0.005000    0.006000
    0.000000   -0.000000   -0.000000
    0.000000   -0.000000    0.000000
    0.000000   -0.000000   -0.000000
    0.000000    0.000000   -0.000000
vibration  164
   -0.000000   -0.000000    0.000000
    0.000000    0.000000   -0.000000
    0.000000   -0.000000    0.000000
   -0.001000   -0.000000    0.000000
   -0.000000   -0.000000   -0.000000
    0.000000   -0.000000   -0.000000
   -0.000000    0.000000   -0.000000
   -0.000000   -0.000000    0.000000
    0.000000    0.000000    0.000000
    0.000000   -0.000000    0.000000
   -0.000000   -0.000000   -0.000000
   -0.000000   -0.000000    0.000000
   -0.000000    0.000000   -0.000000
    0.000000   -0.000000    0.000000
   -0.000000    0.000000    0.000000
   -0.000000    0.000000   -0.000000
    0.003000   -0.000000   -0.005000
   -0.049000    0.006000    0.051000
    0.012000   -0.002000    0.039000
   -0.130000    0.016000   -0.457000
   -0.042000    0.005000   -0.012000
    0.491000   -0.064000    0.127000
    0.004000   -0.000000   -0.002000
   -0.039000    0.004000    0.037000
    0.000000   -0.000000    0.000000
   -0.000000    0.000000    0.000000
   -0.004000    0.000000   -0.002000
    0.039000   -0.004000    0.037000
    0.042000   -0.005000   -0.012000
   -0.491000    0.064000    0.127000
   -0.012000    0.002000    0.039000
    0.130000   -0.016000   -0.457000
   -0.003000    0.000000   -0.005000
    0.049000   -0.006000    0.051000
    0.000000   -0.000000   -0.000000
    0.000000   -0.000000    0.000000
   -0.000000    0.000000    0.000000
   -0.000000    0.000000    0.000000
    0.000000   -0.000000   -0.000000
    0.000000    0.000000    0.000000
    0.000000    0.000000   -0.000000
   -0.000000    0.000000   -0.000000
   -0.000000   -0.000000    0.000000
    0.000000    0.000000    0.000000
    0.000000   -0.000000   -0.000000
   -0.000000   -0.000000   -0.000000
    0.000000    0.000000   -0.000000
    0.001000    0.000000    0.000000
   -0.000000    0.000000    0.000000
    0.000000    0.002000   -0.002000
    0.001000   -0.021000    0.024000
    0.000000    0.000000   -0.000000
    0.000000   -0.000000   -0.000000
   -0.000000   -0.000000   -0.000000
   -0.000000   -0.002000   -0.002000
   -0.001000    0.021000    0.024000
    0.000000   -0.000000    0.000000
   -0.000000    0.000000    0.000000
   -0.000000   -0.000000    0.000000
    0.000000    0.000000    0.000000
vibration  165
   -0.000000   -0.000000   -0.000000
    0.000000    0.000000   -0.000000
    0.000000    0.000000    0.000000
   -0.000000   -0.000000    0.000000
    0.000000    0.000000    0.000000
    0.000000   -0.000000    0.000000
   -0.000000    0.000000   -0.000000
   -0.000000   -0.000000    0.000000
    0.000000    0.000000   -0.000000
    0.000000   -0.000000   -0.000000
    0.000000    0.000000    0.000000
   -0.000000   -0.000000    0.000000
   -0.000000    0.000000   -0.000000
    0.000000    0.000000   -0.000000
    0.000000   -0.000000   -0.000000
    0.000000   -0.000000    0.000000
   -0.003000    0.000000    0.005000
    0.050000   -0.006000   -0.052000
   -0.013000    0.002000   -0.040000
    0.133000   -0.017000    0.468000
    0.041000   -0.005000    0.012000
   -0.484000    0.063000   -0.125000
   -0.002000    0.000000    0.000000
    0.023000   -0.003000   -0.022000
   -0.000000    0.000000   -0.000000
   -0.000000    0.000000    0.000000
   -0.002000    0.000000   -0.000000
    0.023000   -0.003000    0.022000
    0.041000   -0.005000   -0.012000
   -0.484000    0.063000    0.125000
   -0.013000    0.002000    0.040000
    0.133000   -0.017000   -0.468000
   -0.003000    0.000000   -0.005000
    0.050000   -0.006000    0.052000
    0.000000   -0.000000   -0.000000
    0.000000   -0.000000    0.000000
    0.000000    0.000000    0.000000
    0.000000   -0.000000    0.000000
   -0.000000    0.000000    0.000000
   -0.000000   -0.000000   -0.000000
    0.000000    0.000000   -0.000000
    0.000000   -0.000000   -0.000000
    0.000000    0.000000    0.000000
   -0.000000   -0.000000   -0.000000
   -0.000000    0.000000    0.000000
    0.000000    0.000000    0.000000
    0.000000    0.000000   -0.000000
   -0.000000   -0.000000   -0.000000
    0.000000    0.000000   -0.000000
   -0.000000    0.000000   -0.000000
    0.000000   -0.000000    0.000000
   -0.000000    0.000000   -0.000000
    0.000000   -0.000000    0.000000
   -0.000000    0.000000    0.000000
   -0.000000    0.000000    0.000000
    0.000000   -0.000000   -0.000000
   -0.000000   -0.000000   -0.000000
   -0.000000   -0.000000    0.000000
   -0.000000    0.000000   -0.000000
   -0.000000    0.000000   -0.000000
vibration  166
   -0.000000    0.000000   -0.000000
   -0.002000   -0.001000    0.001000
   -0.000000    0.000000   -0.007000
    0.020000    0.005000   -0.005000
    0.000000    0.007000    0.002000
   -0.001000    0.000000    0.000000
    0.004000   -0.006000    0.003000
    0.015000    0.006000   -0.003000
   -0.000000   -0.001000   -0.004000
   -0.001000    0.000000   -0.000000
   -0.000000    0.001000    0.001000
    0.016000    0.005000   -0.007000
    0.009000   -0.010000    0.007000
   -0.001000    0.001000   -0.001000
    0.002000   -0.001000    0.001000
    0.000000   -0.000000    0.000000
   -0.001000   -0.000000    0.000000
    0.006000   -0.001000   -0.005000
    0.001000   -0.000000    0.003000
   -0.008000    0.001000   -0.030000
   -0.001000    0.000000   -0.001000
    0.015000   -0.002000    0.004000
    0.000000   -0.000000    0.000000
   -0.001000    0.000000    0.000000
   -0.000000    0.000000   -0.000000
    0.000000   -0.000000   -0.000000
   -0.000000    0.000000    0.000000
    0.001000   -0.000000    0.000000
    0.001000   -0.000000   -0.001000
   -0.015000    0.002000    0.004000
   -0.001000    0.000000    0.003000
    0.008000   -0.001000   -0.030000
    0.001000    0.000000    0.000000
   -0.006000    0.001000   -0.005000
   -0.000000    0.000000    0.000000
   -0.002000    0.001000    0.001000
    0.001000   -0.001000   -0.001000
    0.001000   -0.000000   -0.000000
   -0.009000    0.010000    0.007000
   -0.016000   -0.005000   -0.007000
    0.000000   -0.001000    0.001000
    0.001000   -0.000000    0.000000
    0.000000    0.001000   -0.004000
   -0.015000   -0.006000   -0.003000
   -0.004000    0.006000    0.003000
    0.002000    0.001000    0.001000
   -0.000000   -0.007000    0.002000
   -0.020000   -0.005000   -0.005000
    0.000000   -0.000000   -0.007000
    0.000000   -0.036000    0.042000
   -0.019000    0.459000   -0.532000
   -0.000000   -0.000000   -0.000000
    0.000000   -0.000000    0.000000
    0.000000    0.000000   -0.000000
   -0.000000    0.036000    0.042000
    0.019000   -0.459000   -0.532000
   -0.001000    0.002000   -0.001000
    0.001000   -0.002000   -0.001000
    0.000000    0.000000   -0.002000
    0.000000    0.000000   -0.006000
vibration  167
   -0.000000    0.000000   -0.000000
    0.000000    0.000000   -0.000000
    0.000000   -0.000000    0.000000
   -0.000000   -0.000000    0.000000
   -0.000000   -0.000000   -0.000000
   -0.000000    0.000000   -0.000000
    0.000000   -0.000000    0.000000
    0.000000    0.000000   -0.000000
   -0.000000    0.000000    0.000000
   -0.000000    0.000000   -0.000000
   -0.000000   -0.000000   -0.000000
    0.000000    0.000000   -0.000000
    0.000000   -0.000000    0.000000
   -0.000000   -0.000000    0.000000
   -0.000000    0.000000   -0.000000
    0.000000    0.000000   -0.000000
    0.004000   -0.001000   -0.007000
   -0.069000    0.008000    0.073000
    0.011000   -0.001000    0.044000
   -0.135000    0.017000   -0.486000
    0.042000   -0.005000    0.009000
   -0.459000    0.060000   -0.116000
   -0.004000    0.001000    0.002000
    0.045000   -0.005000   -0.042000
   -0.000000    0.000000   -0.000000
    0.000000   -0.000000   -0.000000
    0.004000   -0.001000    0.002000
   -0.045000    0.005000   -0.042000
   -0.042000    0.005000    0.009000
    0.459000   -0.060000   -0.116000
   -0.011000    0.001000    0.044000
    0.135000   -0.017000   -0.486000
   -0.004000    0.001000   -0.007000
    0.069000   -0.008000    0.073000
   -0.000000   -0.000000   -0.000000
    0.000000   -0.000000   -0.000000
    0.000000    0.000000    0.000000
    0.000000   -0.000000   -0.000000
   -0.000000    0.000000    0.000000
   -0.000000   -0.000000   -0.000000
    0.000000    0.000000   -0.000000
    0.000000   -0.000000   -0.000000
    0.000000   -0.000000    0.000000
   -0.000000   -0.000000   -0.000000
   -0.000000    0.000000    0.000000
   -0.000000   -0.000000   -0.000000
    0.000000    0.000000   -0.000000
    0.000000    0.000000    0.000000
   -0.000000    0.000000    0.000000
    0.000000    0.001000   -0.001000
    0.000000   -0.007000    0.008000
    0.000000   -0.000000    0.000000
    0.000000    0.000000    0.000000
   -0.000000    0.000000    0.000000
   -0.000000   -0.001000   -0.001000
   -0.000000    0.007000    0.008000
    0.000000   -0.000000    0.000000
   -0.000000    0.000000    0.000000
   -0.000000   -0.000000    0.000000
    0.000000    0.000000    0.000000
vibration  168
    0.000000   -0.000000   -0.000000
    0.000000    0.000000   -0.000000
   -0.000000    0.000000    0.000000
   -0.000000   -0.000000    0.000000
   -0.000000   -0.000000   -0.000000
    0.000000   -0.000000   -0.000000
   -0.000000    0.000000   -0.000000
   -0.000000   -0.000000    0.000000
   -0.000000    0.000000    0.000000
    0.000000   -0.000000    0.000000
    0.000000    0.000000    0.000000
   -0.000000   -0.000000    0.000000
   -0.001000    0.001000   -0.000000
    0.000000    0.000000   -0.000000
    0.000000   -0.000000   -0.000000
   -0.000000    0.000000    0.000000
   -0.004000    0.001000    0.007000
    0.067000   -0.008000   -0.072000
   -0.011000    0.001000   -0.043000
    0.132000   -0.016000    0.477000
   -0.043000    0.006000   -0.010000
    0.471000   -0.061000    0.120000
    0.003000   -0.000000    0.000000
   -0.025000    0.003000    0.023000
    0.000000   -0.000000    0.000000
    0.000000   -0.000000   -0.000000
    0.003000   -0.000000   -0.000000
   -0.025000    0.003000   -0.023000
   -0.043000    0.006000    0.010000
    0.471000   -0.061000   -0.120000
   -0.011000    0.001000    0.043000
    0.132000   -0.016000   -0.477000
   -0.004000    0.001000   -0.007000
    0.067000   -0.008000    0.072000
   -0.000000    0.000000   -0.000000
    0.000000   -0.000000    0.000000
    0.000000    0.000000    0.000000
    0.000000   -0.000000   -0.000000
   -0.001000    0.001000    0.000000
   -0.000000   -0.000000   -0.000000
    0.000000    0.000000   -0.000000
    0.000000   -0.000000    0.000000
   -0.000000    0.000000   -0.000000
   -0.000000   -0.000000   -0.000000
   -0.000000    0.000000    0.000000
    0.000000    0.000000    0.000000
   -0.000000   -0.000000    0.000000
   -0.000000   -0.000000   -0.000000
   -0.000000    0.000000   -0.000000
    0.000000   -0.000000    0.000000
   -0.000000    0.002000   -0.002000
   -0.000000    0.000000   -0.000000
   -0.000000    0.000000    0.000000
   -0.000000    0.000000    0.000000
    0.000000   -0.000000   -0.000000
   -0.000000    0.002000    0.002000
   -0.000000   -0.000000   -0.000000
   -0.000000   -0.000000    0.000000
    0.000000   -0.000000   -0.000000
   -0.000000    0.000000   -0.000000
vibration  169
    0.001000   -0.001000   -0.000000
    0.001000    0.000000    0.000000
   -0.000000   -0.001000   -0.001000
   -0.009000   -0.002000    0.002000
    0.000000   -0.002000   -0.000000
    0.000000   -0.000000   -0.000000
   -0.001000    0.002000   -0.001000
   -0.007000   -0.003000    0.001000
    0.000000    0.000000    0.001000
    0.000000   -0.000000    0.000000
    0.000000   -0.000000   -0.000000
   -0.008000   -0.002000    0.004000
   -0.002000    0.003000   -0.002000
    0.000000   -0.001000    0.001000
   -0.002000    0.001000   -0.000000
   -0.000000    0.000000   -0.000000
    0.002000   -0.000000   -0.002000
   -0.023000    0.003000    0.024000
   -0.000000    0.000000   -0.001000
    0.002000   -0.000000    0.007000
   -0.000000    0.000000   -0.000000
    0.003000   -0.000000    0.001000
    0.000000   -0.000000   -0.000000
    0.001000   -0.000000   -0.000000
   -0.000000   -0.000000    0.000000
   -0.000000   -0.000000   -0.000000
    0.000000   -0.000000    0.000000
    0.001000   -0.000000    0.000000
   -0.000000    0.000000    0.000000
    0.003000   -0.000000   -0.001000
   -0.000000    0.000000    0.001000
    0.002000   -0.000000   -0.007000
    0.002000   -0.000000    0.002000
   -0.023000    0.003000   -0.024000
   -0.000000    0.000000    0.000000
   -0.002000    0.001000    0.000000
    0.000000   -0.001000   -0.001000
    0.000000   -0.000000   -0.000000
   -0.002000    0.003000    0.002000
   -0.008000   -0.002000   -0.004000
    0.000000   -0.000000    0.000000
    0.000000   -0.000000    0.000000
    0.000000    0.000000   -0.001000
   -0.007000   -0.003000   -0.001000
   -0.001000    0.002000    0.001000
    0.001000    0.000000   -0.000000
    0.000000   -0.002000    0.000000
   -0.009000   -0.002000   -0.002000
   -0.000000   -0.001000    0.001000
    0.000000    0.035000   -0.041000
    0.011000   -0.457000    0.535000
    0.001000    0.000000   -0.000000
   -0.000000    0.000000    0.000000
    0.001000    0.000000    0.000000
    0.000000    0.035000    0.041000
    0.011000   -0.457000   -0.535000
    0.001000   -0.002000    0.001000
    0.001000   -0.002000   -0.001000
   -0.002000    0.001000   -0.000000
   -0.012000   -0.010000   -0.000000
vibration  170
    0.000000   -0.000000   -0.000000
   -0.000000   -0.000000    0.000000
    0.000000    0.000000   -0.000000
    0.000000    0.000000   -0.000000
    0.000000    0.000000    0.000000
   -0.000000    0.000000   -0.000000
    0.000000   -0.000000    0.000000
    0.000000    0.000000   -0.000000
   -0.000000   -0.000000   -0.000000
   -0.000000    0.000000   -0.000000
   -0.000000   -0.000000   -0.000000
    0.000000    0.000000   -0.000000
    0.001000   -0.001000    0.000000
   -0.000000    0.000000   -0.000000
   -0.000000    0.000000   -0.000000
    0.001000   -0.000000    0.002000
    0.043000   -0.006000   -0.044000
   -0.482000    0.059000    0.496000
   -0.005000    0.001000   -0.011000
    0.033000   -0.004000    0.114000
   -0.002000    0.000000    0.000000
    0.015000   -0.002000    0.003000
    0.001000   -0.000000   -0.001000
   -0.009000    0.001000    0.008000
   -0.000000    0.000000    0.000000
    0.000000   -0.000000    0.000000
   -0.001000    0.000000   -0.001000
    0.009000   -0.001000    0.008000
    0.002000   -0.000000    0.000000
   -0.015000    0.002000    0.003000
    0.005000   -0.001000   -0.011000
   -0.033000    0.004000    0.114000
   -0.043000    0.006000   -0.044000
    0.482000   -0.059000    0.496000
   -0.001000    0.000000    0.002000
    0.000000   -0.000000   -0.000000
    0.000000   -0.000000   -0.000000
    0.000000   -0.000000   -0.000000
   -0.001000    0.001000    0.000000
   -0.000000   -0.000000   -0.000000
    0.000000    0.000000   -0.000000
    0.000000   -0.000000   -0.000000
    0.000000    0.000000   -0.000000
   -0.000000   -0.000000   -0.000000
   -0.000000    0.000000    0.000000
    0.000000    0.000000    0.000000
   -0.000000   -0.000000    0.000000
   -0.000000   -0.000000   -0.000000
   -0.000000   -0.000000   -0.000000
    0.000000   -0.001000    0.001000
   -0.000000    0.008000   -0.010000
    0.000000    0.000000   -0.000000
   -0.000000    0.000000   -0.000000
   -0.000000   -0.000000   -0.000000
   -0.000000    0.001000    0.001000
    0.000000   -0.008000   -0.010000
    0.000000    0.000000    0.000000
   -0.000000   -0.000000    0.000000
   -0.000000    0.000000   -0.000000
   -0.000000   -0.000000   -0.000000
vibration  171
    0.000000   -0.000000    0.000000
    0.000000    0.000000    0.000000
   -0.000000   -0.000000   -0.000000
   -0.000000   -0.000000    0.000000
    0.000000   -0.000000   -0.000000
    0.000000   -0.000000    0.000000
   -0.000000    0.000000   -0.000000
   -0.000000   -0.000000    0.000000
    0.000000    0.000000   -0.000000
    0.000000   -0.000000    0.000000
    0.000000    0.000000    0.000000
   -0.000000   -0.000000    0.000000
   -0.000000    0.000000   -0.000000
    0.000000   -0.000000    0.000000
   -0.000000   -0.000000    0.000000
   -0.001000    0.000000   -0.002000
   -0.042000    0.006000    0.044000
    0.481000   -0.059000   -0.495000
    0.005000   -0.001000    0.011000
   -0.033000    0.004000   -0.113000
    0.002000   -0.000000   -0.000000
   -0.016000    0.002000   -0.003000
   -0.000000    0.000000    0.000000
    0.004000   -0.000000   -0.003000
    0.000000   -0.000000   -0.000000
    0.000000   -0.000000    0.000000
   -0.000000    0.000000   -0.000000
    0.004000   -0.000000    0.003000
    0.002000   -0.000000    0.000000
   -0.016000    0.002000    0.003000
    0.005000   -0.001000   -0.011000
   -0.033000    0.004000    0.113000
   -0.042000    0.006000   -0.044000
    0.481000   -0.059000    0.495000
   -0.001000    0.000000    0.002000
   -0.000000   -0.000000   -0.000000
    0.000000   -0.000000   -0.000000
    0.000000   -0.000000   -0.000000
   -0.000000    0.000000    0.000000
   -0.000000   -0.000000   -0.000000
    0.000000    0.000000   -0.000000
    0.000000   -0.000000   -0.000000
    0.000000    0.000000    0.000000
   -0.000000   -0.000000   -0.000000
   -0.000000    0.000000    0.000000
    0.000000    0.000000   -0.000000
    0.000000   -0.000000    0.000000
   -0.000000   -0.000000   -0.000000
   -0.000000   -0.000000    0.000000
   -0.000000    0.002000   -0.002000
    0.000000   -0.022000    0.026000
   -0.000000    0.000000    0.000000
   -0.000000    0.000000    0.000000
   -0.000000    0.000000   -0.000000
   -0.000000    0.002000    0.002000
    0.000000   -0.022000   -0.026000
   -0.000000   -0.000000   -0.000000
   -0.000000   -0.000000    0.000000
   -0.000000    0.000000    0.000000
   -0.001000   -0.000000    0.000000
vibration  172
    0.000000   -0.000000    0.000000
   -0.000000    0.000000   -0.000000
   -0.000000    0.000000   -0.000000
    0.000000    0.000000   -0.000000
   -0.000000    0.000000   -0.000000
   -0.000000   -0.000000   -0.000000
    0.000000   -0.000000    0.000000
    0.000000    0.000000   -0.000000
   -0.000000   -0.000000   -0.000000
   -0.000000    0.000000   -0.000000
   -0.000000    0.000000    0.000000
    0.000000    0.000000   -0.000000
    0.000000   -0.000000    0.000000
   -0.000000    0.000000    0.000000
   -0.000000   -0.000000    0.000000
   -0.000000    0.000000    0.000000
   -0.001000    0.000000    0.001000
    0.006000   -0.001000   -0.006000
   -0.000000    0.000000    0.001000
   -0.002000    0.000000   -0.009000
    0.008000   -0.001000    0.004000
   -0.075000    0.010000   -0.021000
    0.045000   -0.005000   -0.043000
   -0.499000    0.056000    0.487000
   -0.003000    0.000000   -0.001000
    0.003000   -0.000000   -0.001000
   -0.045000    0.005000   -0.043000
    0.499000   -0.056000    0.487000
   -0.008000    0.001000    0.004000
    0.075000   -0.010000   -0.021000
    0.000000   -0.000000    0.001000
    0.002000   -0.000000   -0.009000
    0.001000   -0.000000    0.001000
   -0.006000    0.001000   -0.006000
    0.000000   -0.000000    0.000000
    0.000000    0.000000    0.000000
    0.000000   -0.000000    0.000000
    0.000000   -0.000000   -0.000000
   -0.000000    0.000000    0.000000
   -0.000000   -0.000000   -0.000000
    0.000000   -0.000000    0.000000
    0.000000    0.000000   -0.000000
    0.000000    0.000000   -0.000000
   -0.000000   -0.000000   -0.000000
   -0.000000    0.000000    0.000000
    0.000000   -0.000000   -0.000000
    0.000000   -0.000000   -0.000000
   -0.000000   -0.000000   -0.000000
    0.000000   -0.000000   -0.000000
    0.000000   -0.000000    0.000000
   -0.000000    0.000000   -0.000000
    0.000000    0.000000   -0.000000
   -0.000000   -0.000000   -0.000000
   -0.000000   -0.000000   -0.000000
   -0.000000    0.000000    0.000000
    0.000000   -0.000000   -0.000000
   -0.000000    0.000000   -0.000000
    0.000000   -0.000000   -0.000000
   -0.000000    0.000000   -0.000000
    0.000000    0.000000    0.000000
vibration  173
    0.000000   -0.000000    0.000000
    0.000000   -0.000000   -0.000000
    0.000000    0.000000    0.000000
   -0.000000   -0.000000    0.000000
   -0.000000   -0.000000   -0.000000
    0.000000   -0.000000   -0.000000
   -0.000000    0.000000   -0.000000
   -0.000000   -0.000000    0.000000
    0.000000    0.000000    0.000000
    0.000000   -0.000000    0.000000
   -0.000000   -0.000000   -0.000000
   -0.000000   -0.000000    0.000000
   -0.000000    0.000000   -0.000000
    0.000000    0.000000   -0.000000
    0.000000    0.000000   -0.000000
    0.000000   -0.000000   -0.000000
    0.000000   -0.000000   -0.000000
   -0.002000    0.000000    0.002000
    0.000000   -0.000000   -0.001000
   -0.000000    0.000000    0.002000
   -0.004000    0.001000   -0.003000
    0.042000   -0.006000    0.012000
   -0.044000    0.005000    0.040000
    0.496000   -0.056000   -0.495000
    0.002000   -0.000000    0.001000
    0.002000   -0.000000   -0.001000
   -0.044000    0.005000   -0.040000
    0.496000   -0.056000    0.495000
   -0.004000    0.001000    0.003000
    0.042000   -0.006000   -0.012000
    0.000000   -0.000000    0.001000
   -0.000000    0.000000   -0.002000
    0.000000   -0.000000    0.000000
   -0.002000    0.000000   -0.002000
    0.000000   -0.000000    0.000000
    0.000000    0.000000    0.000000
    0.000000    0.000000    0.000000
    0.000000   -0.000000   -0.000000
   -0.000000    0.000000    0.000000
   -0.000000   -0.000000   -0.000000
   -0.000000   -0.000000    0.000000
    0.000000   -0.000000    0.000000
    0.000000    0.000000   -0.000000
   -0.000000   -0.000000   -0.000000
   -0.000000    0.000000    0.000000
    0.000000   -0.000000    0.000000
   -0.000000   -0.000000    0.000000
   -0.000000   -0.000000   -0.000000
    0.000000    0.000000   -0.000000
    0.000000   -0.000000    0.000000
   -0.000000    0.001000   -0.001000
   -0.000000   -0.000000    0.000000
   -0.000000    0.000000   -0.000000
   -0.000000   -0.000000   -0.000000
    0.000000   -0.000000   -0.000000
   -0.000000    0.001000    0.001000
    0.000000   -0.000000    0.000000
    0.000000   -0.000000   -0.000000
   -0.000000    0.000000    0.000000
   -0.000000    0.000000    0.000000
vibration  174
   -0.000000    0.000000    0.000000
   -0.000000    0.000000    0.000000
   -0.000000    0.000000   -0.000000
   -0.000000   -0.000000   -0.000000
   -0.000000   -0.000000   -0.000000
   -0.000000    0.000000    0.000000
   -0.000000    0.000000   -0.000000
   -0.000000   -0.000000   -0.000000
   -0.000000   -0.000000   -0.000000
    0.000000    0.000000   -0.000000
    0.000000    0.000000    0.000000
   -0.000000    0.000000    0.000000
    0.000000    0.000000   -0.000000
    0.000000   -0.000000   -0.000000
    0.000000   -0.000000   -0.000000
   -0.000000   -0.000000    0.000000
    0.000000    0.000000   -0.000000
    0.000000   -0.000000   -0.000000
    0.000000    0.000000   -0.000000
    0.000000    0.000000   -0.000000
    0.000000   -0.000000    0.000000
   -0.000000   -0.000000    0.000000
   -0.000000    0.000000    0.000000
   -0.000000    0.000000    0.000000
    0.000000    0.000000   -0.000000
    0.000000    0.000000    0.000000
   -0.000000    0.000000   -0.000000
   -0.000000    0.000000   -0.000000
    0.000000   -0.000000   -0.000000
   -0.000000   -0.000000   -0.000000
    0.000000    0.000000    0.000000
    0.000000    0.000000    0.000000
    0.000000    0.000000    0.000000
    0.000000   -0.000000    0.000000
   -0.000000   -0.000000   -0.000000
    0.000000   -0.000000    0.000000
    0.000000   -0.000000    0.000000
    0.000000    0.000000    0.000000
    0.000000    0.000000    0.000000
   -0.000000    0.000000   -0.000000
    0.000000    0.000000   -0.000000
   -0.000000    0.000000   -0.000000
   -0.000000   -0.000000    0.000000
   -0.000000   -0.000000    0.000000
   -0.000000    0.000000    0.000000
   -0.000000    0.000000   -0.000000
   -0.000000   -0.000000    0.000000
   -0.000000   -0.000000    0.000000
   -0.000000    0.000000    0.000000
   -0.000000   -0.000000    0.001000
    0.001000    0.007000   -0.006000
   -0.000000   -0.000000    0.000000
    0.000000   -0.000000    0.000000
   -0.000000   -0.000000   -0.000000
   -0.000000   -0.000000   -0.001000
    0.001000    0.007000    0.006000
   -0.000000   -0.000000    0.000000
   -0.000000   -0.000000   -0.000000
    0.019000    0.059000   -0.000000
   -0.296000   -0.953000   -0.000000
[INT]
    -0.349
    -0.015
     0.000
     0.875
     3.558
     1.173
     8.581
     0.627
     4.409
     1.570
     0.458
     3.698
     0.511
     1.519
     4.726
     1.273
     0.064
     1.438
     6.653
     4.552
     0.760
     3.128
     5.741
     0.013
     1.225
     0.167
    15.842
     2.700
     3.764
     1.630
     1.735
    14.575
    15.809
     0.071
    19.763
     0.063
     1.264
    15.954
     3.727
     0.546
     3.876
     3.930
    10.185
    21.345
    16.017
     1.003
     3.769
    10.183
    35.170
    54.743
    10.409
     3.875
    17.921
     0.274
     0.236
     0.558
     3.967
    57.487
    11.360
   230.640
     4.226
    20.018
    10.758
     0.442
    46.504
    45.320
     0.247
    45.143
     4.060
   124.289
     1.438
   247.665
    27.249
    34.845
     0.653
     3.029
     1.628
     0.016
     3.680
     0.484
    25.344
     0.761
     1.379
    19.880
    18.729
     3.034
     0.116
     0.031
   177.744
     0.043
     4.579
     2.584
     0.003
    44.569
     0.449
     0.082
    34.820
     0.117
     0.374
     9.470
     8.294
   114.282
     7.051
   106.288
   234.696
     0.184
    30.909
   795.885
     9.295
     4.325
     8.290
    70.447
    17.301
    28.889
    41.878
    24.567
     4.720
    29.414
     5.102
    32.303
     3.127
   107.471
     0.007
     0.927
     0.256
     1.070
     2.385
     8.824
    11.264
    40.488
    15.395
    97.850
    35.948
    78.529
     8.213
    15.135
   119.682
    65.876
    32.691
     4.684
   723.685
     3.401
    49.565
   607.184
   148.797
     0.352
    55.536
    13.306
    31.380
     0.317
    13.723
     0.007
    14.563
    78.186
     2.278
    81.867
    17.359
    33.499
    77.365
     3.201
    13.525
     0.013
    45.985
     2.360
     1.237
  1265.133
     4.833
     3.800
   404.462
     0.634
     2.348
     2.513
     0.546
   136.600
