# Supplementary material for: Enhanced Proton-Coupled Electron-Transfer Reactivity by a Mononuclear Nickel(II) Hydroxide Radical Complex
Source: Inorg Chem. 2024 Dec 16;63(52):24453–65. doi: 10.1021/acs.inorgchem.4c03370 (PMC11688665; doi:10.1021/acs.inorgchem.4c03370)
Supplement: Supplementary file 2 — ic4c03370_si_002.zip [file ic4c03370_si_002.zip › CompData/frq_nioh-Cs_0_1.1320484.out.molf]

[Molden Format]
[Atoms] AU
 Ni     1    28   -0.574477   -0.993240    0.000000
 C      2     6    7.970108   -1.602110   -4.029841
 H      3     1    7.829135   -1.550142   -1.966449
 H      4     1    9.893094   -1.054089   -4.553484
 H      5     1    7.653579   -3.550795   -4.653072
 C      6     6    6.546578    2.897328   -4.313300
 H      7     1    5.177282    4.213711   -5.126638
 H      8     1    8.446886    3.512812   -4.854517
 H      9     1    6.398801    2.988413   -2.250097
 C     10     6    6.312819    0.049700   -8.121664
 H     11     1    5.949046   -1.878577   -8.780612
 H     12     1    8.232969    0.578823   -8.684236
 H     13     1    4.976782    1.323375   -9.044040
 C     14     6    6.066776    0.195398   -5.243990
 C     15     6    1.354178    0.454101   -5.036498
 C     16     6   -3.110300   -0.082959   -4.335031
 C     17     6   -3.904741    0.096187   -6.886539
 H     18     1   -2.504832    0.030614   -8.378478
 C     19     6   -6.429415    0.290262   -7.443064
 H     20     1   -7.028458    0.385315   -9.408001
 C     21     6   -8.267173    0.330324   -5.508551
 H     22     1  -10.258189    0.477156   -5.993266
 C     23     6   -7.570242    0.161005   -3.014869
 H     24     1   -9.043662    0.172343   -1.608346
 C     25     6   -4.983207   -0.010205   -2.349118
 C     26     6   -4.983207   -0.010205    2.349118
 C     27     6   -7.570242    0.161005    3.014869
 H     28     1   -9.043662    0.172343    1.608346
 C     29     6   -8.267173    0.330324    5.508551
 H     30     1  -10.258189    0.477156    5.993266
 C     31     6   -6.429415    0.290262    7.443064
 H     32     1   -7.028458    0.385315    9.408001
 C     33     6   -3.904741    0.096187    6.886539
 H     34     1   -2.504832    0.030614    8.378478
 C     35     6   -3.110300   -0.082959    4.335031
 C     36     6    1.354178    0.454101    5.036498
 C     37     6    6.066776    0.195398    5.243990
 C     38     6    6.312819    0.049700    8.121664
 H     39     1    4.976782    1.323375    9.044040
 H     40     1    8.232969    0.578823    8.684236
 H     41     1    5.949046   -1.878577    8.780612
 C     42     6    6.546578    2.897328    4.313300
 H     43     1    6.398801    2.988413    2.250097
 H     44     1    8.446886    3.512812    4.854517
 H     45     1    5.177282    4.213711    5.126638
 C     46     6    7.970108   -1.602110    4.029841
 H     47     1    7.653579   -3.550795    4.653072
 H     48     1    9.893094   -1.054089    4.553484
 H     49     1    7.829135   -1.550142    1.966449
 N     50     7    3.556653   -0.663483   -4.419313
 H     51     1    3.463112   -1.875364   -2.900540
 N     52     7   -0.707324   -0.400433   -3.548527
 N     53     7   -3.913623   -0.052534    0.000000
 N     54     7   -0.707324   -0.400433    3.548527
 N     55     7    3.556653   -0.663483    4.419313
 H     56     1    3.463112   -1.875364    2.900540
 O     57     8    1.095852    2.108367   -6.664686
 O     58     8    1.095852    2.108367    6.664686
 O     59     8    2.305466   -3.054553    0.000000
 H     60     1    1.689226   -4.778739    0.000000
[FREQ]
  -239.235
  -104.286
   -52.078
   -28.315
    12.996
    38.428
    47.959
    51.136
    73.518
    90.793
   104.128
   108.858
   112.158
   128.766
   148.147
   181.047
   186.885
   194.905
   197.304
   200.859
   202.036
   211.032
   223.138
   233.138
   237.311
   255.383
   261.153
   268.293
   275.316
   283.845
   327.243
   327.829
   336.121
   337.412
   341.834
   354.325
   357.732
   367.656
   379.849
   406.779
   414.825
   417.969
   441.307
   459.312
   462.044
   466.523
   472.766
   473.292
   494.530
   499.947
   525.186
   556.188
   578.645
   581.275
   601.871
   668.106
   687.099
   710.712
   714.999
   731.036
   733.599
   745.036
   749.184
   758.469
   770.119
   779.731
   795.217
   810.893
   824.328
   828.418
   846.265
   850.604
   867.199
   882.149
   899.972
   905.999
   907.901
   914.193
   916.806
   917.450
   925.907
   928.259
   929.639
   931.520
   940.711
   966.086
   967.444
   999.188
  1013.419
  1015.116
  1015.549
  1021.092
  1030.769
  1037.535
  1048.844
  1131.827
  1134.907
  1141.233
  1157.034
  1198.788
  1205.191
  1207.077
  1210.072
  1210.818
  1216.808
  1222.702
  1224.411
  1232.871
  1258.221
  1299.747
  1315.431
  1331.696
  1333.277
  1337.666
  1338.704
  1352.514
  1362.024
  1363.383
  1366.097
  1376.087
  1396.380
  1409.465
  1410.852
  1421.254
  1421.966
  1423.419
  1423.962
  1426.608
  1431.071
  1432.436
  1438.667
  1441.706
  1456.597
  1459.956
  1463.191
  1468.105
  1477.995
  1539.785
  1548.930
  1554.793
  1567.093
  1592.071
  1604.097
  1655.382
  1661.336
  2991.456
  2992.985
  2993.821
  2995.616
  2999.423
  3001.163
  3089.350
  3090.590
  3091.890
  3092.666
  3094.397
  3097.729
  3105.171
  3108.803
  3109.732
  3110.197
  3122.702
  3122.734
  3141.176
  3141.282
  3156.539
  3156.925
  3175.866
  3202.802
  3202.816
  3212.046
  3228.647
  3273.061
  3745.315
[FR-COORD]
 Ni   -0.574477   -0.993240    0.000000
 C     7.970108   -1.602110   -4.029841
 H     7.829135   -1.550142   -1.966449
 H     9.893094   -1.054089   -4.553484
 H     7.653579   -3.550795   -4.653072
 C     6.546578    2.897328   -4.313300
 H     5.177282    4.213711   -5.126638
 H     8.446886    3.512812   -4.854517
 H     6.398801    2.988413   -2.250097
 C     6.312819    0.049700   -8.121664
 H     5.949046   -1.878577   -8.780612
 H     8.232969    0.578823   -8.684236
 H     4.976782    1.323375   -9.044040
 C     6.066776    0.195398   -5.243990
 C     1.354178    0.454101   -5.036498
 C    -3.110300   -0.082959   -4.335031
 C    -3.904741    0.096187   -6.886539
 H    -2.504832    0.030614   -8.378478
 C    -6.429415    0.290262   -7.443064
 H    -7.028458    0.385315   -9.408001
 C    -8.267173    0.330324   -5.508551
 H   -10.258189    0.477156   -5.993266
 C    -7.570242    0.161005   -3.014869
 H    -9.043662    0.172343   -1.608346
 C    -4.983207   -0.010205   -2.349118
 C    -4.983207   -0.010205    2.349118
 C    -7.570242    0.161005    3.014869
 H    -9.043662    0.172343    1.608346
 C    -8.267173    0.330324    5.508551
 H   -10.258189    0.477156    5.993266
 C    -6.429415    0.290262    7.443064
 H    -7.028458    0.385315    9.408001
 C    -3.904741    0.096187    6.886539
 H    -2.504832    0.030614    8.378478
 C    -3.110300   -0.082959    4.335031
 C     1.354178    0.454101    5.036498
 C     6.066776    0.195398    5.243990
 C     6.312819    0.049700    8.121664
 H     4.976782    1.323375    9.044040
 H     8.232969    0.578823    8.684236
 H     5.949046   -1.878577    8.780612
 C     6.546578    2.897328    4.313300
 H     6.398801    2.988413    2.250097
 H     8.446886    3.512812    4.854517
 H     5.177282    4.213711    5.126638
 C     7.970108   -1.602110    4.029841
 H     7.653579   -3.550795    4.653072
 H     9.893094   -1.054089    4.553484
 H     7.829135   -1.550142    1.966449
 N     3.556653   -0.663483   -4.419313
 H     3.463112   -1.875364   -2.900540
 N    -0.707324   -0.400433   -3.548527
 N    -3.913623   -0.052534    0.000000
 N    -0.707324   -0.400433    3.548527
 N     3.556653   -0.663483    4.419313
 H     3.463112   -1.875364    2.900540
 O     1.095852    2.108367   -6.664686
 O     1.095852    2.108367    6.664686
 O     2.305466   -3.054553    0.000000
 H     1.689226   -4.778739    0.000000
[FR-NORM-COORD]
vibration    1
   -0.000000   -0.000000   -0.016000
    0.001000    0.004000   -0.001000
    0.007000    0.005000   -0.000000
    0.001000   -0.000000   -0.006000
   -0.005000    0.004000    0.002000
    0.006000    0.007000   -0.002000
    0.003000    0.006000    0.001000
    0.005000    0.007000   -0.008000
    0.012000    0.009000   -0.002000
   -0.006000    0.001000    0.002000
   -0.013000    0.001000    0.006000
   -0.005000   -0.007000   -0.001000
   -0.003000    0.003000    0.001000
    0.001000    0.006000    0.002000
    0.001000   -0.000000    0.004000
   -0.004000   -0.006000   -0.000000
   -0.001000    0.005000    0.000000
   -0.001000    0.005000    0.000000
   -0.002000    0.003000    0.000000
   -0.002000    0.002000    0.000000
   -0.001000   -0.001000    0.000000
   -0.002000   -0.001000    0.000000
   -0.003000   -0.008000    0.000000
   -0.003000   -0.016000   -0.000000
   -0.003000   -0.009000    0.000000
    0.003000    0.009000    0.000000
    0.003000    0.008000    0.000000
    0.003000    0.016000   -0.000000
    0.001000    0.001000    0.000000
    0.002000    0.001000    0.000000
    0.002000   -0.003000    0.000000
    0.002000   -0.002000    0.000000
    0.001000   -0.005000    0.000000
    0.001000   -0.005000    0.000000
    0.004000    0.006000   -0.000000
   -0.001000    0.000000    0.004000
   -0.001000   -0.006000    0.002000
    0.006000   -0.001000    0.002000
    0.003000   -0.003000    0.001000
    0.005000    0.007000   -0.001000
    0.013000   -0.001000    0.006000
   -0.006000   -0.007000   -0.002000
   -0.012000   -0.009000   -0.002000
   -0.005000   -0.007000   -0.008000
   -0.003000   -0.006000    0.001000
   -0.001000   -0.004000   -0.001000
    0.005000   -0.004000    0.002000
   -0.001000    0.000000   -0.006000
   -0.007000   -0.005000   -0.000000
    0.004000    0.013000    0.016000
    0.019000    0.124000    0.112000
   -0.004000   -0.018000    0.001000
    0.000000    0.000000   -0.000000
    0.004000    0.018000    0.001000
   -0.004000   -0.013000    0.016000
   -0.019000   -0.124000    0.112000
   -0.008000   -0.013000   -0.006000
    0.008000    0.013000   -0.006000
   -0.000000   -0.000000    0.078000
   -0.000000   -0.000000   -0.965000
vibration    2
    0.000000    0.000000    0.003000
    0.006000    0.005000   -0.001000
    0.006000    0.003000   -0.001000
    0.004000    0.015000    0.001000
    0.016000    0.004000   -0.003000
   -0.015000   -0.001000    0.002000
   -0.024000   -0.008000    0.005000
   -0.020000    0.010000    0.001000
   -0.014000   -0.003000    0.003000
    0.000000    0.001000    0.001000
    0.008000   -0.000000   -0.001000
   -0.002000    0.009000    0.002000
   -0.005000   -0.004000    0.001000
   -0.003000   -0.003000    0.000000
   -0.006000   -0.034000   -0.002000
   -0.004000   -0.028000    0.004000
   -0.001000   -0.095000   -0.001000
   -0.003000   -0.188000    0.001000
    0.005000   -0.028000   -0.008000
    0.006000   -0.081000   -0.011000
    0.015000    0.167000   -0.005000
    0.024000    0.307000   -0.001000
    0.013000    0.233000    0.001000
    0.024000    0.507000    0.009000
    0.001000    0.058000    0.000000
   -0.001000   -0.058000    0.000000
   -0.013000   -0.233000    0.001000
   -0.024000   -0.507000    0.009000
   -0.015000   -0.167000   -0.005000
   -0.024000   -0.307000   -0.001000
   -0.005000    0.028000   -0.008000
   -0.006000    0.081000   -0.011000
    0.001000    0.095000   -0.001000
    0.003000    0.188000    0.001000
    0.004000    0.028000    0.004000
    0.006000    0.034000   -0.002000
    0.003000    0.003000    0.000000
   -0.000000   -0.001000    0.001000
    0.005000    0.004000    0.001000
    0.002000   -0.009000    0.002000
   -0.008000    0.000000   -0.001000
    0.015000    0.001000    0.002000
    0.014000    0.003000    0.003000
    0.020000   -0.010000    0.001000
    0.024000    0.008000    0.005000
   -0.006000   -0.005000   -0.001000
   -0.016000   -0.004000   -0.003000
   -0.004000   -0.015000    0.001000
   -0.006000   -0.003000   -0.001000
    0.002000   -0.018000   -0.001000
    0.011000   -0.003000    0.012000
   -0.000000   -0.028000    0.005000
    0.000000    0.000000    0.004000
    0.000000    0.028000    0.005000
   -0.002000    0.018000   -0.001000
   -0.011000    0.003000    0.012000
   -0.016000   -0.043000   -0.011000
    0.016000    0.043000   -0.011000
    0.000000    0.000000    0.014000
    0.000000    0.000000   -0.049000
vibration    3
    0.000000    0.000000    0.004000
    0.016000    0.105000    0.091000
    0.054000    0.257000    0.090000
    0.010000    0.055000    0.017000
   -0.007000    0.061000    0.240000
   -0.013000    0.077000   -0.144000
    0.023000    0.040000   -0.264000
    0.009000    0.032000   -0.116000
   -0.082000    0.195000   -0.154000
    0.005000   -0.122000    0.002000
    0.106000   -0.179000    0.113000
   -0.025000   -0.052000   -0.037000
   -0.067000   -0.245000   -0.063000
    0.004000    0.026000   -0.005000
    0.005000    0.023000    0.006000
    0.005000    0.022000    0.005000
    0.004000    0.027000    0.005000
    0.004000    0.033000    0.005000
    0.004000    0.026000    0.005000
    0.005000    0.031000    0.005000
    0.003000    0.019000    0.004000
    0.003000    0.019000    0.004000
    0.003000    0.011000    0.004000
    0.003000    0.004000    0.004000
    0.003000    0.011000    0.004000
   -0.003000   -0.011000    0.004000
   -0.003000   -0.011000    0.004000
   -0.003000   -0.004000    0.004000
   -0.003000   -0.019000    0.004000
   -0.003000   -0.019000    0.004000
   -0.004000   -0.026000    0.005000
   -0.005000   -0.031000    0.005000
   -0.004000   -0.027000    0.005000
   -0.004000   -0.033000    0.005000
   -0.005000   -0.022000    0.005000
   -0.005000   -0.023000    0.006000
   -0.004000   -0.026000   -0.005000
   -0.005000    0.122000    0.002000
    0.067000    0.245000   -0.063000
    0.025000    0.052000   -0.037000
   -0.106000    0.179000    0.113000
    0.013000   -0.077000   -0.144000
    0.082000   -0.195000   -0.154000
   -0.009000   -0.032000   -0.116000
   -0.023000   -0.040000   -0.264000
   -0.016000   -0.105000    0.091000
    0.007000   -0.061000    0.240000
   -0.010000   -0.055000    0.017000
   -0.054000   -0.257000    0.090000
    0.010000    0.046000    0.029000
    0.011000    0.029000    0.015000
    0.005000    0.026000    0.006000
    0.000000    0.000000    0.005000
   -0.005000   -0.026000    0.006000
   -0.010000   -0.046000    0.029000
   -0.011000   -0.029000    0.015000
    0.004000    0.004000   -0.013000
   -0.004000   -0.004000   -0.013000
    0.000000    0.000000   -0.008000
   -0.000000    0.000000    0.046000
vibration    4
   -0.004000   -0.021000   -0.000000
   -0.014000   -0.071000   -0.052000
   -0.056000   -0.216000   -0.051000
   -0.006000   -0.025000    0.025000
    0.010000   -0.030000   -0.195000
    0.013000   -0.046000    0.171000
   -0.018000   -0.009000    0.280000
   -0.006000   -0.003000    0.154000
    0.070000   -0.159000    0.179000
    0.011000    0.154000    0.027000
   -0.086000    0.212000   -0.087000
    0.043000    0.087000    0.072000
    0.085000    0.277000    0.090000
    0.001000    0.004000    0.034000
   -0.000000    0.004000    0.014000
   -0.001000   -0.004000    0.002000
    0.003000    0.016000    0.002000
    0.005000    0.029000    0.003000
    0.004000    0.020000    0.001000
    0.006000    0.036000    0.001000
    0.001000    0.002000   -0.001000
    0.001000    0.002000   -0.003000
   -0.002000   -0.014000   -0.001000
   -0.004000   -0.026000   -0.003000
   -0.003000   -0.014000    0.000000
   -0.003000   -0.014000   -0.000000
   -0.002000   -0.014000    0.001000
   -0.004000   -0.026000    0.003000
    0.001000    0.002000    0.001000
    0.001000    0.002000    0.003000
    0.004000    0.020000   -0.001000
    0.006000    0.036000   -0.001000
    0.003000    0.016000   -0.002000
    0.005000    0.029000   -0.003000
   -0.001000   -0.004000   -0.002000
   -0.000000    0.004000   -0.014000
    0.001000    0.004000   -0.034000
    0.011000    0.154000   -0.027000
    0.085000    0.277000   -0.090000
    0.043000    0.087000   -0.072000
   -0.086000    0.212000    0.087000
    0.013000   -0.046000   -0.171000
    0.070000   -0.159000   -0.179000
   -0.006000   -0.003000   -0.154000
   -0.018000   -0.009000   -0.280000
   -0.014000   -0.071000    0.052000
    0.010000   -0.030000    0.195000
   -0.006000   -0.025000   -0.025000
   -0.056000   -0.216000    0.051000
   -0.006000   -0.021000   -0.012000
   -0.010000   -0.026000   -0.016000
   -0.003000   -0.013000    0.001000
   -0.004000   -0.019000    0.000000
   -0.003000   -0.013000   -0.001000
   -0.006000   -0.021000    0.012000
   -0.010000   -0.026000    0.016000
    0.004000    0.037000    0.047000
    0.004000    0.037000   -0.047000
   -0.001000   -0.016000   -0.000000
    0.001000   -0.017000   -0.000000
vibration    5
   -0.000000   -0.000000   -0.015000
    0.012000    0.153000    0.058000
   -0.020000    0.143000    0.056000
    0.005000    0.204000    0.088000
    0.069000    0.147000    0.048000
   -0.113000    0.114000    0.058000
   -0.138000    0.078000    0.043000
   -0.123000    0.174000    0.091000
   -0.148000    0.100000    0.056000
    0.035000    0.129000    0.039000
    0.088000    0.125000    0.020000
    0.033000    0.176000    0.077000
    0.022000    0.105000    0.024000
   -0.019000    0.105000    0.036000
   -0.029000   -0.019000   -0.026000
   -0.021000   -0.064000   -0.016000
   -0.031000   -0.113000   -0.016000
   -0.036000   -0.141000   -0.020000
   -0.033000   -0.124000   -0.010000
   -0.042000   -0.162000   -0.009000
   -0.024000   -0.084000   -0.003000
   -0.026000   -0.089000    0.004000
   -0.013000   -0.039000   -0.002000
   -0.008000   -0.007000    0.004000
   -0.011000   -0.033000   -0.010000
    0.011000    0.033000   -0.010000
    0.013000    0.039000   -0.002000
    0.008000    0.007000    0.004000
    0.024000    0.084000   -0.003000
    0.026000    0.089000    0.004000
    0.033000    0.124000   -0.010000
    0.042000    0.162000   -0.009000
    0.031000    0.113000   -0.016000
    0.036000    0.141000   -0.020000
    0.021000    0.064000   -0.016000
    0.029000    0.019000   -0.026000
    0.019000   -0.105000    0.036000
   -0.035000   -0.129000    0.039000
   -0.022000   -0.105000    0.024000
   -0.033000   -0.176000    0.077000
   -0.088000   -0.125000    0.020000
    0.113000   -0.114000    0.058000
    0.148000   -0.100000    0.056000
    0.123000   -0.174000    0.091000
    0.138000   -0.078000    0.043000
   -0.012000   -0.153000    0.058000
   -0.069000   -0.147000    0.048000
   -0.005000   -0.204000    0.088000
    0.020000   -0.143000    0.056000
   -0.008000    0.030000   -0.008000
    0.004000    0.018000   -0.018000
   -0.014000   -0.039000   -0.022000
    0.000000    0.000000   -0.013000
    0.014000    0.039000   -0.022000
    0.008000   -0.030000   -0.008000
   -0.004000   -0.018000   -0.018000
   -0.054000   -0.039000   -0.043000
    0.054000    0.039000   -0.043000
   -0.000000   -0.000000   -0.022000
   -0.000000   -0.000000    0.084000
vibration    6
   -0.001000   -0.046000    0.000000
    0.038000    0.093000    0.044000
    0.007000    0.069000    0.042000
    0.028000    0.161000    0.078000
    0.109000    0.088000    0.022000
   -0.102000    0.051000    0.054000
   -0.141000    0.009000    0.051000
   -0.120000    0.122000    0.074000
   -0.122000    0.033000    0.053000
    0.045000    0.066000    0.035000
    0.103000    0.062000    0.016000
    0.042000    0.117000    0.071000
    0.030000    0.040000    0.021000
   -0.003000    0.041000    0.032000
   -0.008000   -0.089000   -0.025000
    0.001000   -0.051000   -0.003000
   -0.004000   -0.105000   -0.006000
   -0.013000   -0.215000   -0.010000
    0.003000   -0.012000   -0.002000
   -0.001000   -0.050000   -0.003000
    0.015000    0.141000    0.005000
    0.021000    0.233000    0.012000
    0.018000    0.166000    0.006000
    0.023000    0.278000    0.009000
    0.012000    0.052000    0.002000
    0.012000    0.052000   -0.002000
    0.018000    0.166000   -0.006000
    0.023000    0.278000   -0.009000
    0.015000    0.141000   -0.005000
    0.021000    0.233000   -0.012000
    0.003000   -0.012000    0.002000
   -0.001000   -0.050000    0.003000
   -0.004000   -0.105000    0.006000
   -0.013000   -0.215000    0.010000
    0.001000   -0.051000    0.003000
   -0.008000   -0.089000    0.025000
   -0.003000    0.041000   -0.032000
    0.045000    0.066000   -0.035000
    0.030000    0.040000   -0.021000
    0.042000    0.117000   -0.071000
    0.103000    0.062000   -0.016000
   -0.102000    0.051000   -0.054000
   -0.122000    0.033000   -0.053000
   -0.120000    0.122000   -0.074000
   -0.141000    0.009000   -0.051000
    0.038000    0.093000   -0.044000
    0.109000    0.088000   -0.022000
    0.028000    0.161000   -0.078000
    0.007000    0.069000   -0.042000
    0.012000   -0.039000   -0.002000
    0.027000   -0.021000    0.013000
    0.000000   -0.081000   -0.009000
    0.016000    0.024000    0.000000
    0.000000   -0.081000    0.009000
    0.012000   -0.039000    0.002000
    0.027000   -0.021000   -0.013000
   -0.029000   -0.126000   -0.059000
   -0.029000   -0.126000    0.059000
    0.003000   -0.038000    0.000000
    0.016000   -0.042000   -0.000000
vibration    7
    0.000000    0.000000    0.044000
    0.043000    0.024000   -0.122000
    0.126000    0.037000   -0.116000
    0.030000   -0.007000   -0.202000
   -0.011000    0.027000   -0.101000
    0.091000    0.043000   -0.077000
    0.072000    0.057000   -0.022000
    0.076000    0.019000   -0.158000
    0.178000    0.048000   -0.071000
   -0.088000    0.039000   -0.063000
   -0.160000    0.048000   -0.049000
   -0.095000   -0.010000   -0.134000
   -0.088000    0.072000   -0.017000
    0.021000    0.047000   -0.053000
    0.026000    0.067000    0.064000
    0.040000   -0.030000    0.030000
    0.068000   -0.116000    0.016000
    0.086000   -0.155000    0.035000
    0.074000   -0.146000   -0.017000
    0.091000   -0.216000   -0.026000
    0.057000   -0.069000   -0.034000
    0.063000   -0.066000   -0.057000
    0.031000    0.005000   -0.022000
    0.017000    0.079000   -0.037000
    0.021000   -0.007000    0.010000
   -0.021000    0.007000    0.010000
   -0.031000   -0.005000   -0.022000
   -0.017000   -0.079000   -0.037000
   -0.057000    0.069000   -0.034000
   -0.063000    0.066000   -0.057000
   -0.074000    0.146000   -0.017000
   -0.091000    0.216000   -0.026000
   -0.068000    0.116000    0.016000
   -0.086000    0.155000    0.035000
   -0.040000    0.030000    0.030000
   -0.026000   -0.067000    0.064000
   -0.021000   -0.047000   -0.053000
    0.088000   -0.039000   -0.063000
    0.088000   -0.072000   -0.017000
    0.095000    0.010000   -0.134000
    0.160000   -0.048000   -0.049000
   -0.091000   -0.043000   -0.077000
   -0.178000   -0.048000   -0.071000
   -0.076000   -0.019000   -0.158000
   -0.072000   -0.057000   -0.022000
   -0.043000   -0.024000   -0.122000
    0.011000   -0.027000   -0.101000
   -0.030000    0.007000   -0.202000
   -0.126000   -0.037000   -0.116000
    0.039000    0.078000    0.035000
    0.059000    0.049000    0.011000
    0.038000    0.032000    0.056000
    0.000000    0.000000    0.021000
   -0.038000   -0.032000    0.056000
   -0.039000   -0.078000    0.035000
   -0.059000   -0.049000    0.011000
   -0.001000    0.089000    0.090000
    0.001000   -0.089000    0.090000
    0.000000    0.000000    0.006000
   -0.000000    0.000000   -0.002000
vibration    8
    0.021000    0.140000   -0.000000
   -0.029000   -0.083000   -0.083000
   -0.068000   -0.155000   -0.083000
   -0.018000   -0.068000   -0.027000
   -0.020000   -0.060000   -0.159000
    0.014000   -0.060000    0.010000
    0.005000   -0.038000    0.058000
    0.008000   -0.046000    0.006000
    0.035000   -0.113000    0.014000
    0.014000    0.032000   -0.056000
   -0.061000    0.066000   -0.113000
    0.042000   -0.033000   -0.023000
    0.076000    0.113000   -0.034000
   -0.003000   -0.035000   -0.055000
   -0.006000   -0.008000   -0.075000
   -0.000000    0.016000   -0.006000
   -0.014000   -0.133000   -0.013000
   -0.019000   -0.205000   -0.016000
   -0.018000   -0.198000   -0.013000
   -0.030000   -0.327000   -0.016000
   -0.007000   -0.088000   -0.005000
   -0.010000   -0.118000   -0.001000
    0.006000    0.055000    0.001000
    0.013000    0.144000    0.006000
    0.009000    0.084000    0.000000
    0.009000    0.084000   -0.000000
    0.006000    0.055000   -0.001000
    0.013000    0.144000   -0.006000
   -0.007000   -0.088000    0.005000
   -0.010000   -0.118000    0.001000
   -0.018000   -0.198000    0.013000
   -0.030000   -0.327000    0.016000
   -0.014000   -0.133000    0.013000
   -0.019000   -0.205000    0.016000
   -0.000000    0.016000    0.006000
   -0.006000   -0.008000    0.075000
   -0.003000   -0.035000    0.055000
    0.014000    0.032000    0.056000
    0.076000    0.113000    0.034000
    0.042000   -0.033000    0.023000
   -0.061000    0.066000    0.113000
    0.014000   -0.060000   -0.010000
    0.035000   -0.113000   -0.014000
    0.008000   -0.046000   -0.006000
    0.005000   -0.038000   -0.058000
   -0.029000   -0.083000    0.083000
   -0.020000   -0.060000    0.159000
   -0.018000   -0.068000    0.027000
   -0.068000   -0.155000    0.083000
   -0.014000   -0.024000   -0.076000
   -0.020000    0.037000   -0.027000
    0.007000    0.073000   -0.009000
    0.015000    0.131000   -0.000000
    0.007000    0.073000    0.009000
   -0.014000   -0.024000    0.076000
   -0.020000    0.037000    0.027000
   -0.015000   -0.059000   -0.126000
   -0.015000   -0.059000    0.126000
    0.013000    0.128000   -0.000000
   -0.002000    0.132000    0.000000
vibration    9
    0.022000   -0.053000    0.000000
    0.014000    0.001000   -0.198000
    0.052000   -0.027000   -0.191000
    0.000000    0.020000   -0.229000
    0.015000    0.007000   -0.219000
   -0.012000   -0.005000   -0.109000
   -0.041000    0.000000   -0.051000
   -0.030000    0.013000   -0.154000
    0.046000   -0.036000   -0.103000
   -0.099000    0.046000   -0.142000
   -0.125000    0.058000   -0.162000
   -0.112000    0.046000   -0.186000
   -0.117000    0.065000   -0.089000
   -0.024000    0.006000   -0.133000
   -0.013000   -0.011000   -0.017000
    0.008000   -0.039000    0.002000
    0.007000   -0.010000    0.004000
    0.002000   -0.031000    0.000000
    0.012000    0.058000    0.007000
    0.012000    0.092000    0.009000
    0.015000    0.085000    0.010000
    0.018000    0.141000    0.014000
    0.013000    0.032000    0.006000
    0.014000    0.043000    0.006000
    0.011000   -0.031000    0.003000
    0.011000   -0.031000   -0.003000
    0.013000    0.032000   -0.006000
    0.014000    0.043000   -0.006000
    0.015000    0.085000   -0.010000
    0.018000    0.141000   -0.014000
    0.012000    0.058000   -0.007000
    0.012000    0.092000   -0.009000
    0.007000   -0.010000   -0.004000
    0.002000   -0.031000   -0.000000
    0.008000   -0.039000   -0.002000
   -0.013000   -0.011000    0.017000
   -0.024000    0.006000    0.133000
   -0.099000    0.046000    0.142000
   -0.117000    0.065000    0.089000
   -0.112000    0.046000    0.186000
   -0.125000    0.058000    0.162000
   -0.012000   -0.005000    0.109000
    0.046000   -0.036000    0.103000
   -0.030000    0.013000    0.154000
   -0.041000    0.000000    0.051000
    0.014000    0.001000    0.198000
    0.015000    0.007000    0.219000
    0.000000    0.020000    0.229000
    0.052000   -0.027000    0.191000
    0.000000   -0.020000   -0.085000
    0.040000    0.003000   -0.063000
    0.009000   -0.051000   -0.007000
    0.013000   -0.064000   -0.000000
    0.009000   -0.051000    0.007000
    0.000000   -0.020000    0.085000
    0.040000    0.003000    0.063000
   -0.046000    0.027000    0.026000
   -0.046000    0.027000   -0.026000
    0.103000    0.066000    0.000000
    0.170000    0.042000    0.000000
vibration   10
    0.025000    0.031000    0.000000
    0.001000    0.012000    0.023000
   -0.077000   -0.021000    0.018000
    0.005000    0.074000    0.102000
    0.078000    0.012000   -0.016000
   -0.103000   -0.021000    0.020000
   -0.096000   -0.043000   -0.028000
   -0.093000    0.028000    0.112000
   -0.198000   -0.043000    0.014000
    0.099000    0.010000   -0.015000
    0.192000    0.003000   -0.046000
    0.100000    0.084000    0.058000
    0.085000   -0.028000   -0.049000
   -0.004000   -0.024000   -0.023000
   -0.001000   -0.054000   -0.081000
   -0.004000    0.034000   -0.006000
   -0.026000    0.140000    0.004000
   -0.037000    0.235000   -0.009000
   -0.030000    0.136000    0.024000
   -0.035000    0.234000    0.030000
   -0.027000   -0.013000    0.029000
   -0.033000   -0.048000    0.044000
   -0.010000   -0.110000    0.016000
   -0.006000   -0.225000    0.019000
   -0.001000   -0.053000    0.003000
   -0.001000   -0.053000   -0.003000
   -0.010000   -0.110000   -0.016000
   -0.006000   -0.225000   -0.019000
   -0.027000   -0.013000   -0.029000
   -0.033000   -0.048000   -0.044000
   -0.030000    0.136000   -0.024000
   -0.035000    0.234000   -0.030000
   -0.026000    0.140000   -0.004000
   -0.037000    0.235000    0.009000
   -0.004000    0.034000    0.006000
   -0.001000   -0.054000    0.081000
   -0.004000   -0.024000    0.023000
    0.099000    0.010000    0.015000
    0.085000   -0.028000    0.049000
    0.100000    0.084000   -0.058000
    0.192000    0.003000    0.046000
   -0.103000   -0.021000   -0.020000
   -0.198000   -0.043000   -0.014000
   -0.093000    0.028000   -0.112000
   -0.096000   -0.043000    0.028000
    0.001000    0.012000   -0.023000
    0.078000    0.012000    0.016000
    0.005000    0.074000   -0.102000
   -0.077000   -0.021000   -0.018000
   -0.011000   -0.086000   -0.100000
   -0.009000   -0.010000   -0.037000
    0.002000    0.022000   -0.024000
    0.001000   -0.056000    0.000000
    0.002000    0.022000    0.024000
   -0.011000   -0.086000    0.100000
   -0.009000   -0.010000    0.037000
    0.009000   -0.092000   -0.121000
    0.009000   -0.092000    0.121000
    0.076000    0.106000    0.000000
    0.111000    0.093000    0.000000
vibration   11
   -0.000000    0.000000    0.032000
    0.086000    0.078000   -0.080000
    0.134000    0.073000   -0.076000
    0.050000    0.161000   -0.126000
    0.155000    0.065000   -0.074000
   -0.114000    0.014000   -0.025000
   -0.174000   -0.034000    0.002000
   -0.144000    0.092000   -0.042000
   -0.092000   -0.008000   -0.023000
   -0.056000    0.021000   -0.041000
    0.062000   -0.002000   -0.038000
   -0.101000    0.150000   -0.073000
   -0.154000   -0.065000   -0.017000
   -0.015000   -0.001000   -0.035000
    0.009000   -0.095000    0.046000
    0.018000   -0.060000    0.001000
    0.047000    0.041000   -0.000000
    0.056000    0.059000    0.008000
    0.057000    0.124000   -0.016000
    0.078000    0.223000   -0.017000
    0.038000    0.052000   -0.033000
    0.043000    0.071000   -0.047000
    0.012000   -0.049000   -0.032000
   -0.004000   -0.129000   -0.047000
    0.008000   -0.046000   -0.013000
   -0.008000    0.046000   -0.013000
   -0.012000    0.049000   -0.032000
    0.004000    0.129000   -0.047000
   -0.038000   -0.052000   -0.033000
   -0.043000   -0.071000   -0.047000
   -0.057000   -0.124000   -0.016000
   -0.078000   -0.223000   -0.017000
   -0.047000   -0.041000   -0.000000
   -0.056000   -0.059000    0.008000
   -0.018000    0.060000    0.001000
   -0.009000    0.095000    0.046000
    0.015000    0.001000   -0.035000
    0.056000   -0.021000   -0.041000
    0.154000    0.065000   -0.017000
    0.101000   -0.150000   -0.073000
   -0.062000    0.002000   -0.038000
    0.114000   -0.014000   -0.025000
    0.092000    0.008000   -0.023000
    0.144000   -0.092000   -0.042000
    0.174000    0.034000    0.002000
   -0.086000   -0.078000   -0.080000
   -0.155000   -0.065000   -0.074000
   -0.050000   -0.161000   -0.126000
   -0.134000   -0.073000   -0.076000
    0.023000   -0.104000   -0.010000
    0.063000   -0.092000   -0.000000
    0.005000   -0.142000    0.014000
   -0.000000    0.000000   -0.008000
   -0.005000    0.142000    0.014000
   -0.023000    0.104000   -0.010000
   -0.063000    0.092000   -0.000000
    0.003000   -0.044000    0.101000
   -0.003000    0.044000    0.101000
   -0.000000   -0.000000    0.085000
   -0.000000    0.000000    0.129000
vibration   12
    0.000000    0.000000   -0.035000
   -0.087000   -0.035000    0.076000
   -0.111000    0.021000    0.073000
   -0.073000   -0.075000    0.083000
   -0.107000   -0.047000    0.124000
   -0.072000   -0.039000    0.016000
    0.027000   -0.015000   -0.109000
   -0.012000   -0.093000    0.168000
   -0.240000   -0.014000    0.002000
    0.003000   -0.057000    0.019000
    0.192000   -0.101000    0.041000
   -0.044000    0.121000    0.025000
   -0.113000   -0.193000   -0.006000
   -0.050000   -0.040000    0.011000
   -0.042000    0.052000    0.035000
   -0.034000   -0.042000   -0.025000
   -0.013000   -0.049000   -0.030000
   -0.001000   -0.064000   -0.021000
   -0.010000   -0.046000   -0.040000
   -0.009000   -0.061000   -0.042000
   -0.011000   -0.010000   -0.040000
   -0.009000    0.012000   -0.045000
   -0.023000    0.013000   -0.033000
   -0.032000    0.067000   -0.042000
   -0.026000   -0.017000   -0.025000
    0.026000    0.017000   -0.025000
    0.023000   -0.013000   -0.033000
    0.032000   -0.067000   -0.042000
    0.011000    0.010000   -0.040000
    0.009000   -0.012000   -0.045000
    0.010000    0.046000   -0.040000
    0.009000    0.061000   -0.042000
    0.013000    0.049000   -0.030000
    0.001000    0.064000   -0.021000
    0.034000    0.042000   -0.025000
    0.042000   -0.052000    0.035000
    0.050000    0.040000    0.011000
   -0.003000    0.057000    0.019000
    0.113000    0.193000   -0.006000
    0.044000   -0.121000    0.025000
   -0.192000    0.101000    0.041000
    0.072000    0.039000    0.016000
    0.240000    0.014000    0.002000
    0.012000    0.093000    0.168000
   -0.027000    0.015000   -0.109000
    0.087000    0.035000    0.076000
    0.107000    0.047000    0.124000
    0.073000    0.075000    0.083000
    0.111000   -0.021000    0.073000
   -0.068000   -0.051000   -0.066000
   -0.085000   -0.075000   -0.084000
   -0.040000   -0.053000   -0.023000
    0.000000    0.000000   -0.032000
    0.040000    0.053000   -0.023000
    0.068000    0.051000   -0.066000
    0.085000    0.075000   -0.084000
   -0.034000    0.204000    0.189000
    0.034000   -0.204000    0.189000
    0.000000    0.000000   -0.019000
   -0.000000    0.000000   -0.219000
vibration   13
   -0.006000   -0.007000   -0.000000
    0.015000   -0.012000   -0.042000
    0.053000   -0.042000   -0.037000
    0.013000   -0.032000   -0.067000
   -0.026000    0.003000   -0.066000
    0.113000    0.028000   -0.008000
    0.036000    0.031000    0.121000
    0.062000    0.032000   -0.184000
    0.303000    0.021000    0.006000
   -0.066000    0.025000    0.010000
   -0.321000    0.075000    0.007000
   -0.010000   -0.214000   -0.023000
    0.076000    0.194000    0.042000
    0.019000    0.035000    0.018000
    0.003000   -0.020000   -0.015000
   -0.006000    0.001000   -0.005000
   -0.021000    0.033000    0.000000
   -0.031000    0.053000   -0.008000
   -0.024000    0.050000    0.012000
   -0.027000    0.086000    0.015000
   -0.018000    0.013000    0.015000
   -0.021000    0.016000    0.025000
   -0.008000   -0.031000    0.009000
   -0.004000   -0.066000    0.012000
   -0.005000   -0.025000   -0.001000
   -0.005000   -0.025000    0.001000
   -0.008000   -0.031000   -0.009000
   -0.004000   -0.066000   -0.012000
   -0.018000    0.013000   -0.015000
   -0.021000    0.016000   -0.025000
   -0.024000    0.050000   -0.012000
   -0.027000    0.086000   -0.015000
   -0.021000    0.033000   -0.000000
   -0.031000    0.053000    0.008000
   -0.006000    0.001000    0.005000
    0.003000   -0.020000    0.015000
    0.019000    0.035000   -0.018000
   -0.066000    0.025000   -0.010000
    0.076000    0.194000   -0.042000
   -0.010000   -0.214000    0.023000
   -0.321000    0.075000   -0.007000
    0.113000    0.028000    0.008000
    0.303000    0.021000   -0.006000
    0.062000    0.032000    0.184000
    0.036000    0.031000   -0.121000
    0.015000   -0.012000    0.042000
   -0.026000    0.003000    0.066000
    0.013000   -0.032000    0.067000
    0.053000   -0.042000    0.037000
    0.029000    0.103000    0.111000
    0.034000    0.099000    0.108000
   -0.002000    0.004000   -0.005000
   -0.005000   -0.029000   -0.000000
   -0.002000    0.004000    0.005000
    0.029000    0.103000   -0.111000
    0.034000    0.099000   -0.108000
   -0.011000   -0.141000   -0.135000
   -0.011000   -0.141000    0.135000
   -0.018000   -0.030000   -0.000000
   -0.019000   -0.029000   -0.000000
vibration   14
   -0.000000   -0.000000   -0.031000
   -0.044000   -0.018000    0.023000
    0.010000    0.001000    0.026000
   -0.042000   -0.076000   -0.030000
   -0.115000   -0.013000    0.045000
    0.080000    0.024000    0.010000
    0.035000    0.035000    0.100000
    0.048000   -0.005000   -0.139000
    0.236000    0.041000    0.020000
   -0.123000   -0.017000    0.052000
   -0.321000    0.010000    0.081000
   -0.092000   -0.199000   -0.011000
   -0.035000    0.094000    0.079000
   -0.025000    0.026000    0.058000
   -0.036000   -0.003000    0.029000
   -0.038000   -0.064000   -0.049000
   -0.037000   -0.010000   -0.047000
   -0.041000   -0.013000   -0.050000
   -0.036000    0.055000   -0.037000
   -0.040000    0.111000   -0.033000
   -0.031000    0.041000   -0.031000
   -0.030000    0.077000   -0.024000
   -0.030000   -0.018000   -0.034000
   -0.030000   -0.032000   -0.033000
   -0.027000   -0.042000   -0.043000
    0.027000    0.042000   -0.043000
    0.030000    0.018000   -0.034000
    0.030000    0.032000   -0.033000
    0.031000   -0.041000   -0.031000
    0.030000   -0.077000   -0.024000
    0.036000   -0.055000   -0.037000
    0.040000   -0.111000   -0.033000
    0.037000    0.010000   -0.047000
    0.041000    0.013000   -0.050000
    0.038000    0.064000   -0.049000
    0.036000    0.003000    0.029000
    0.025000   -0.026000    0.058000
    0.123000    0.017000    0.052000
    0.035000   -0.094000    0.079000
    0.092000    0.199000   -0.011000
    0.321000   -0.010000    0.081000
   -0.080000   -0.024000    0.010000
   -0.236000   -0.041000    0.020000
   -0.048000    0.005000   -0.139000
   -0.035000   -0.035000    0.100000
    0.044000    0.018000    0.023000
    0.115000    0.013000    0.045000
    0.042000    0.076000   -0.030000
   -0.010000   -0.001000    0.026000
   -0.017000    0.100000    0.132000
   -0.022000    0.018000    0.064000
   -0.045000   -0.102000   -0.043000
   -0.000000   -0.000000   -0.052000
    0.045000    0.102000   -0.043000
    0.017000   -0.100000    0.132000
    0.022000   -0.018000    0.064000
   -0.046000   -0.016000    0.019000
    0.046000    0.016000    0.019000
    0.000000    0.000000    0.030000
    0.000000    0.000000    0.361000
vibration   15
    0.017000   -0.008000    0.000000
   -0.087000   -0.062000    0.092000
   -0.114000   -0.014000    0.087000
   -0.053000   -0.169000    0.106000
   -0.178000   -0.058000    0.129000
    0.090000   -0.006000    0.017000
    0.195000    0.047000   -0.077000
    0.149000   -0.108000    0.108000
   -0.016000    0.036000    0.007000
    0.057000   -0.025000    0.041000
    0.028000   -0.023000    0.049000
    0.076000   -0.066000    0.067000
    0.094000   -0.004000    0.012000
    0.009000    0.004000    0.033000
   -0.026000    0.045000   -0.021000
   -0.017000   -0.079000   -0.003000
   -0.025000   -0.090000   -0.003000
   -0.031000   -0.139000   -0.007000
   -0.018000    0.012000    0.005000
   -0.022000    0.037000    0.007000
   -0.010000    0.093000    0.012000
   -0.004000    0.196000    0.021000
   -0.011000    0.018000    0.007000
   -0.009000    0.050000    0.008000
   -0.015000   -0.082000    0.002000
   -0.015000   -0.082000   -0.002000
   -0.011000    0.018000   -0.007000
   -0.009000    0.050000   -0.008000
   -0.010000    0.093000   -0.012000
   -0.004000    0.196000   -0.021000
   -0.018000    0.012000   -0.005000
   -0.022000    0.037000   -0.007000
   -0.025000   -0.090000    0.003000
   -0.031000   -0.139000    0.007000
   -0.017000   -0.079000    0.003000
   -0.026000    0.045000    0.021000
    0.009000    0.004000   -0.033000
    0.057000   -0.025000   -0.041000
    0.094000   -0.004000   -0.012000
    0.076000   -0.066000   -0.067000
    0.028000   -0.023000   -0.049000
    0.090000   -0.006000   -0.017000
   -0.016000    0.036000   -0.007000
    0.149000   -0.108000   -0.108000
    0.195000    0.047000    0.077000
   -0.087000   -0.062000   -0.092000
   -0.178000   -0.058000   -0.129000
   -0.053000   -0.169000   -0.106000
   -0.114000   -0.014000   -0.087000
   -0.021000    0.074000   -0.005000
   -0.032000    0.104000    0.023000
   -0.008000   -0.020000   -0.014000
   -0.016000   -0.117000    0.000000
   -0.008000   -0.020000    0.014000
   -0.021000    0.074000    0.005000
   -0.032000    0.104000   -0.023000
   -0.062000    0.046000   -0.015000
   -0.062000    0.046000    0.015000
    0.177000    0.207000   -0.000000
    0.309000    0.159000   -0.000000
vibration   16
   -0.000000   -0.000000   -0.021000
    0.061000   -0.011000   -0.023000
    0.165000    0.079000   -0.018000
    0.057000   -0.106000   -0.140000
   -0.041000   -0.024000    0.071000
    0.123000    0.002000   -0.007000
    0.255000    0.062000   -0.136000
    0.199000   -0.104000    0.140000
   -0.041000    0.038000   -0.021000
    0.092000    0.032000   -0.012000
    0.278000   -0.001000   -0.019000
    0.044000    0.216000   -0.003000
   -0.024000   -0.088000   -0.012000
    0.072000    0.012000   -0.012000
    0.028000   -0.013000   -0.009000
   -0.001000   -0.074000   -0.011000
   -0.047000   -0.047000    0.006000
   -0.073000   -0.053000   -0.020000
   -0.055000    0.026000    0.047000
   -0.075000    0.077000    0.055000
   -0.034000    0.030000    0.065000
   -0.037000    0.073000    0.092000
    0.002000   -0.024000    0.049000
    0.032000   -0.030000    0.079000
    0.009000   -0.048000    0.005000
   -0.009000    0.048000    0.005000
   -0.002000    0.024000    0.049000
   -0.032000    0.030000    0.079000
    0.034000   -0.030000    0.065000
    0.037000   -0.073000    0.092000
    0.055000   -0.026000    0.047000
    0.075000   -0.077000    0.055000
    0.047000    0.047000    0.006000
    0.073000    0.053000   -0.020000
    0.001000    0.074000   -0.011000
   -0.028000    0.013000   -0.009000
   -0.072000   -0.012000   -0.012000
   -0.092000   -0.032000   -0.012000
    0.024000    0.088000   -0.012000
   -0.044000   -0.216000   -0.003000
   -0.278000    0.001000   -0.019000
   -0.123000   -0.002000   -0.007000
    0.041000   -0.038000   -0.021000
   -0.199000    0.104000    0.140000
   -0.255000   -0.062000   -0.136000
   -0.061000    0.011000   -0.023000
    0.041000    0.024000    0.071000
   -0.057000    0.106000   -0.140000
   -0.165000   -0.079000   -0.018000
    0.055000    0.020000   -0.017000
    0.058000   -0.010000   -0.043000
    0.015000   -0.083000   -0.039000
   -0.000000    0.000000    0.005000
   -0.015000    0.083000   -0.039000
   -0.055000   -0.020000   -0.017000
   -0.058000    0.010000   -0.043000
    0.007000    0.015000    0.025000
   -0.007000   -0.015000    0.025000
    0.000000    0.000000   -0.030000
    0.000000   -0.000000    0.039000
vibration   17
   -0.043000   -0.146000    0.000000
   -0.028000   -0.020000   -0.013000
   -0.010000    0.034000   -0.012000
   -0.009000   -0.116000   -0.042000
   -0.117000   -0.021000    0.037000
    0.072000    0.015000   -0.032000
    0.253000    0.083000   -0.229000
    0.178000   -0.114000    0.191000
   -0.179000    0.069000   -0.052000
    0.100000    0.056000   -0.035000
    0.183000    0.054000   -0.073000
    0.098000    0.129000    0.023000
    0.083000    0.028000   -0.052000
    0.030000    0.025000   -0.039000
   -0.001000    0.037000   -0.050000
   -0.001000    0.073000   -0.006000
   -0.031000    0.052000   -0.001000
   -0.043000    0.062000   -0.013000
   -0.043000   -0.051000    0.013000
   -0.058000   -0.128000    0.013000
   -0.030000   -0.052000    0.024000
   -0.039000   -0.124000    0.037000
   -0.000000    0.046000    0.020000
    0.010000    0.057000    0.028000
    0.007000    0.073000    0.004000
    0.007000    0.073000   -0.004000
   -0.000000    0.046000   -0.020000
    0.010000    0.057000   -0.028000
   -0.030000   -0.052000   -0.024000
   -0.039000   -0.124000   -0.037000
   -0.043000   -0.051000   -0.013000
   -0.058000   -0.128000   -0.013000
   -0.031000    0.052000    0.001000
   -0.043000    0.062000    0.013000
   -0.001000    0.073000    0.006000
   -0.001000    0.037000    0.050000
    0.030000    0.025000    0.039000
    0.100000    0.056000    0.035000
    0.083000    0.028000    0.052000
    0.098000    0.129000   -0.023000
    0.183000    0.054000    0.073000
    0.072000    0.015000    0.032000
   -0.179000    0.069000    0.052000
    0.178000   -0.114000   -0.191000
    0.253000    0.083000    0.229000
   -0.028000   -0.020000    0.013000
   -0.117000   -0.021000   -0.037000
   -0.009000   -0.116000    0.042000
   -0.010000    0.034000    0.012000
    0.007000    0.043000   -0.062000
    0.008000    0.044000   -0.065000
    0.006000    0.049000   -0.019000
    0.008000    0.037000    0.000000
    0.006000    0.049000    0.019000
    0.007000    0.043000    0.062000
    0.008000    0.044000    0.065000
   -0.013000    0.016000   -0.072000
   -0.013000    0.016000    0.072000
   -0.012000   -0.078000    0.000000
    0.042000   -0.098000   -0.000000
vibration   18
    0.021000    0.043000   -0.000000
    0.012000   -0.015000   -0.035000
    0.183000    0.114000   -0.026000
   -0.003000   -0.144000   -0.226000
   -0.136000   -0.035000    0.104000
    0.027000   -0.007000    0.030000
    0.149000    0.045000   -0.094000
    0.100000   -0.086000    0.196000
   -0.152000    0.008000    0.016000
   -0.022000    0.031000    0.002000
    0.229000   -0.019000    0.009000
   -0.102000    0.289000   -0.027000
   -0.205000   -0.148000    0.023000
    0.005000    0.005000    0.006000
   -0.002000   -0.011000    0.004000
   -0.004000   -0.023000   -0.001000
   -0.016000   -0.015000    0.004000
   -0.025000   -0.017000   -0.004000
   -0.018000    0.019000    0.017000
   -0.023000    0.046000    0.020000
   -0.010000    0.015000    0.023000
   -0.011000    0.035000    0.033000
    0.001000   -0.017000    0.017000
    0.005000   -0.023000    0.020000
    0.004000   -0.019000    0.003000
    0.004000   -0.019000   -0.003000
    0.001000   -0.017000   -0.017000
    0.005000   -0.023000   -0.020000
   -0.010000    0.015000   -0.023000
   -0.011000    0.035000   -0.033000
   -0.018000    0.019000   -0.017000
   -0.023000    0.046000   -0.020000
   -0.016000   -0.015000   -0.004000
   -0.025000   -0.017000    0.004000
   -0.004000   -0.023000    0.001000
   -0.002000   -0.011000   -0.004000
    0.005000    0.005000   -0.006000
   -0.022000    0.031000   -0.002000
   -0.205000   -0.148000   -0.023000
   -0.102000    0.289000    0.027000
    0.229000   -0.019000   -0.009000
    0.027000   -0.007000   -0.030000
   -0.152000    0.008000   -0.016000
    0.100000   -0.086000   -0.196000
    0.149000    0.045000    0.094000
    0.012000   -0.015000    0.035000
   -0.136000   -0.035000   -0.104000
   -0.003000   -0.144000    0.226000
    0.183000    0.114000    0.026000
    0.007000    0.010000    0.020000
    0.008000   -0.008000    0.004000
   -0.001000   -0.021000   -0.003000
    0.012000   -0.000000   -0.000000
   -0.001000   -0.021000    0.003000
    0.007000    0.010000   -0.020000
    0.008000   -0.008000   -0.004000
   -0.011000   -0.021000   -0.004000
   -0.011000   -0.021000    0.004000
   -0.038000   -0.043000   -0.000000
   -0.097000   -0.021000    0.000000
vibration   19
   -0.000000   -0.000000   -0.015000
    0.031000    0.024000    0.023000
   -0.141000   -0.119000    0.015000
    0.041000    0.177000    0.218000
    0.202000    0.044000   -0.129000
    0.008000    0.008000   -0.036000
   -0.129000   -0.045000    0.112000
   -0.074000    0.090000   -0.231000
    0.220000   -0.010000   -0.019000
    0.048000   -0.026000   -0.007000
   -0.159000    0.016000   -0.013000
    0.114000   -0.240000    0.018000
    0.200000    0.123000   -0.025000
    0.024000   -0.004000   -0.009000
    0.016000   -0.000000    0.002000
   -0.000000   -0.018000   -0.005000
   -0.019000   -0.011000    0.003000
   -0.029000   -0.008000   -0.008000
   -0.024000   -0.001000    0.019000
   -0.034000    0.007000    0.022000
   -0.016000    0.004000    0.027000
   -0.017000    0.015000    0.038000
    0.001000    0.001000    0.021000
    0.015000    0.012000    0.035000
    0.004000   -0.009000    0.002000
   -0.004000    0.009000    0.002000
   -0.001000   -0.001000    0.021000
   -0.015000   -0.012000    0.035000
    0.016000   -0.004000    0.027000
    0.017000   -0.015000    0.038000
    0.024000    0.001000    0.019000
    0.034000   -0.007000    0.022000
    0.019000    0.011000    0.003000
    0.029000    0.008000   -0.008000
    0.000000    0.018000   -0.005000
   -0.016000    0.000000    0.002000
   -0.024000    0.004000   -0.009000
   -0.048000    0.026000   -0.007000
   -0.200000   -0.123000   -0.025000
   -0.114000    0.240000    0.018000
    0.159000   -0.016000   -0.013000
   -0.008000   -0.008000   -0.036000
   -0.220000    0.010000   -0.019000
    0.074000   -0.090000   -0.231000
    0.129000    0.045000    0.112000
   -0.031000   -0.024000    0.023000
   -0.202000   -0.044000   -0.129000
   -0.041000   -0.177000    0.218000
    0.141000    0.119000    0.015000
    0.018000   -0.016000   -0.022000
    0.017000   -0.025000   -0.030000
    0.006000   -0.027000   -0.017000
   -0.000000   -0.000000    0.002000
   -0.006000    0.027000   -0.017000
   -0.018000    0.016000   -0.022000
   -0.017000    0.025000   -0.030000
    0.025000    0.039000    0.042000
   -0.025000   -0.039000    0.042000
    0.000000    0.000000   -0.020000
    0.000000    0.000000   -0.046000
vibration   20
   -0.111000   -0.034000    0.000000
    0.071000    0.006000   -0.040000
    0.223000    0.091000   -0.030000
    0.042000   -0.044000   -0.202000
   -0.002000   -0.013000    0.059000
    0.019000   -0.015000    0.037000
    0.029000   -0.003000    0.039000
    0.026000   -0.015000    0.062000
    0.000000   -0.035000    0.037000
   -0.016000    0.003000    0.012000
    0.185000   -0.042000    0.030000
   -0.083000    0.208000   -0.024000
   -0.169000   -0.149000    0.027000
    0.019000   -0.008000    0.015000
    0.025000   -0.029000    0.029000
   -0.002000    0.031000   -0.000000
    0.054000    0.030000   -0.020000
    0.091000    0.039000    0.016000
    0.067000   -0.015000   -0.079000
    0.108000   -0.042000   -0.093000
    0.021000   -0.024000   -0.117000
    0.032000   -0.057000   -0.170000
   -0.039000    0.013000   -0.093000
   -0.059000    0.013000   -0.105000
   -0.052000    0.021000   -0.026000
   -0.052000    0.021000    0.026000
   -0.039000    0.013000    0.093000
   -0.059000    0.013000    0.105000
    0.021000   -0.024000    0.117000
    0.032000   -0.057000    0.170000
    0.067000   -0.015000    0.079000
    0.108000   -0.042000    0.093000
    0.054000    0.030000    0.020000
    0.091000    0.039000   -0.016000
   -0.002000    0.031000    0.000000
    0.025000   -0.029000   -0.029000
    0.019000   -0.008000   -0.015000
   -0.016000    0.003000   -0.012000
   -0.169000   -0.149000   -0.027000
   -0.083000    0.208000    0.024000
    0.185000   -0.042000   -0.030000
    0.019000   -0.015000   -0.037000
    0.000000   -0.035000   -0.037000
    0.026000   -0.015000   -0.062000
    0.029000   -0.003000   -0.039000
    0.071000    0.006000    0.040000
   -0.002000   -0.013000   -0.059000
    0.042000   -0.044000    0.202000
    0.223000    0.091000    0.030000
    0.027000   -0.023000    0.041000
    0.039000    0.063000    0.118000
   -0.014000    0.022000    0.024000
   -0.100000   -0.011000   -0.000000
   -0.014000    0.022000   -0.024000
    0.027000   -0.023000   -0.041000
    0.039000    0.063000   -0.118000
    0.040000   -0.059000   -0.004000
    0.040000   -0.059000    0.004000
    0.061000    0.223000    0.000000
    0.235000    0.160000    0.000000
vibration   21
   -0.000000   -0.000000   -0.046000
    0.092000    0.027000   -0.035000
    0.222000    0.073000   -0.028000
    0.054000    0.041000   -0.167000
    0.083000    0.009000    0.025000
   -0.007000   -0.015000    0.042000
   -0.108000   -0.042000    0.170000
   -0.066000    0.060000   -0.082000
    0.141000   -0.066000    0.055000
   -0.052000   -0.026000    0.022000
    0.122000   -0.074000    0.066000
   -0.121000    0.155000   -0.042000
   -0.203000   -0.175000    0.039000
    0.013000   -0.014000    0.027000
    0.029000   -0.018000    0.026000
   -0.018000    0.076000   -0.029000
   -0.053000    0.070000   -0.020000
   -0.065000    0.114000   -0.036000
   -0.074000   -0.075000   -0.000000
   -0.094000   -0.157000    0.001000
   -0.059000   -0.073000    0.012000
   -0.069000   -0.137000    0.030000
   -0.018000    0.062000    0.010000
    0.008000    0.140000    0.036000
   -0.009000    0.074000   -0.022000
    0.009000   -0.074000   -0.022000
    0.018000   -0.062000    0.010000
   -0.008000   -0.140000    0.036000
    0.059000    0.073000    0.012000
    0.069000    0.137000    0.030000
    0.074000    0.075000   -0.000000
    0.094000    0.157000    0.001000
    0.053000   -0.070000   -0.020000
    0.065000   -0.114000   -0.036000
    0.018000   -0.076000   -0.029000
   -0.029000    0.018000    0.026000
   -0.013000    0.014000    0.027000
    0.052000    0.026000    0.022000
    0.203000    0.175000    0.039000
    0.121000   -0.155000   -0.042000
   -0.122000    0.074000    0.066000
    0.007000    0.015000    0.042000
   -0.141000    0.066000    0.055000
    0.066000   -0.060000   -0.082000
    0.108000    0.042000    0.170000
   -0.092000   -0.027000   -0.035000
   -0.083000   -0.009000    0.025000
   -0.054000   -0.041000   -0.167000
   -0.222000   -0.073000   -0.028000
    0.023000   -0.033000    0.053000
    0.022000   -0.037000    0.052000
   -0.016000    0.004000   -0.032000
   -0.000000   -0.000000   -0.025000
    0.016000   -0.004000   -0.032000
   -0.023000    0.033000    0.053000
   -0.022000    0.037000    0.052000
    0.079000    0.002000    0.038000
   -0.079000   -0.002000    0.038000
   -0.000000   -0.000000    0.012000
   -0.000000    0.000000    0.033000
vibration   22
    0.020000   -0.027000   -0.000000
    0.062000    0.013000   -0.002000
    0.114000    0.021000    0.001000
    0.041000    0.041000   -0.053000
    0.079000    0.005000    0.014000
    0.015000   -0.015000    0.035000
   -0.112000   -0.045000    0.200000
   -0.060000    0.064000   -0.141000
    0.219000   -0.066000    0.052000
   -0.033000   -0.036000    0.027000
    0.073000   -0.071000    0.070000
   -0.080000    0.075000   -0.027000
   -0.135000   -0.137000    0.036000
    0.015000   -0.013000    0.029000
    0.015000   -0.023000    0.029000
   -0.014000    0.035000    0.004000
   -0.085000    0.048000    0.025000
   -0.123000    0.077000   -0.014000
   -0.110000   -0.040000    0.081000
   -0.150000   -0.087000    0.091000
   -0.076000   -0.054000    0.112000
   -0.092000   -0.122000    0.156000
   -0.003000    0.049000    0.091000
    0.024000    0.072000    0.109000
    0.016000    0.071000    0.024000
    0.016000    0.071000   -0.024000
   -0.003000    0.049000   -0.091000
    0.024000    0.072000   -0.109000
   -0.076000   -0.054000   -0.112000
   -0.092000   -0.122000   -0.156000
   -0.110000   -0.040000   -0.081000
   -0.150000   -0.087000   -0.091000
   -0.085000    0.048000   -0.025000
   -0.123000    0.077000    0.014000
   -0.014000    0.035000   -0.004000
    0.015000   -0.023000   -0.029000
    0.015000   -0.013000   -0.029000
   -0.033000   -0.036000   -0.027000
   -0.135000   -0.137000   -0.036000
   -0.080000    0.075000    0.027000
    0.073000   -0.071000   -0.070000
    0.015000   -0.015000   -0.035000
    0.219000   -0.066000   -0.052000
   -0.060000    0.064000    0.141000
   -0.112000   -0.045000   -0.200000
    0.062000    0.013000    0.002000
    0.079000    0.005000   -0.014000
    0.041000    0.041000    0.053000
    0.114000    0.021000   -0.001000
    0.019000   -0.019000    0.040000
    0.027000    0.007000    0.066000
   -0.010000   -0.042000   -0.015000
    0.045000    0.051000    0.000000
   -0.010000   -0.042000    0.015000
    0.019000   -0.019000   -0.040000
    0.027000    0.007000   -0.066000
    0.023000    0.005000    0.057000
    0.023000    0.005000   -0.057000
    0.129000    0.115000   -0.000000
    0.248000    0.073000    0.000000
vibration   23
   -0.066000    0.044000    0.000000
    0.104000    0.022000   -0.026000
   -0.009000   -0.103000   -0.030000
    0.101000    0.166000    0.113000
    0.254000    0.040000   -0.158000
    0.101000    0.003000   -0.050000
    0.043000   -0.007000    0.031000
    0.064000    0.017000   -0.168000
    0.228000    0.003000   -0.040000
    0.139000    0.008000   -0.029000
    0.215000    0.000000   -0.049000
    0.138000    0.068000    0.021000
    0.127000   -0.023000   -0.058000
    0.079000   -0.000000   -0.031000
    0.025000   -0.010000    0.001000
   -0.032000   -0.055000   -0.014000
   -0.066000   -0.058000   -0.006000
   -0.078000   -0.070000   -0.020000
   -0.068000    0.017000    0.006000
   -0.068000    0.058000    0.008000
   -0.065000    0.045000    0.007000
   -0.063000    0.108000    0.018000
   -0.050000   -0.019000   -0.002000
   -0.039000   -0.012000    0.009000
   -0.047000   -0.050000   -0.011000
   -0.047000   -0.050000    0.011000
   -0.050000   -0.019000    0.002000
   -0.039000   -0.012000   -0.009000
   -0.065000    0.045000   -0.007000
   -0.063000    0.108000   -0.018000
   -0.068000    0.017000   -0.006000
   -0.068000    0.058000   -0.008000
   -0.066000   -0.058000    0.006000
   -0.078000   -0.070000    0.020000
   -0.032000   -0.055000    0.014000
    0.025000   -0.010000   -0.001000
    0.079000   -0.000000    0.031000
    0.139000    0.008000    0.029000
    0.127000   -0.023000    0.058000
    0.138000    0.068000   -0.021000
    0.215000    0.000000    0.049000
    0.101000    0.003000    0.050000
    0.228000    0.003000    0.040000
    0.064000    0.017000    0.168000
    0.043000   -0.007000   -0.031000
    0.104000    0.022000    0.026000
    0.254000    0.040000    0.158000
    0.101000    0.166000   -0.113000
   -0.009000   -0.103000    0.030000
    0.051000   -0.013000   -0.037000
    0.052000   -0.026000   -0.050000
   -0.015000   -0.030000   -0.021000
   -0.063000   -0.028000    0.000000
   -0.015000   -0.030000    0.021000
    0.051000   -0.013000    0.037000
    0.052000   -0.026000    0.050000
    0.031000    0.027000    0.040000
    0.031000    0.027000   -0.040000
   -0.122000    0.002000   -0.000000
   -0.175000    0.020000    0.000000
vibration   24
    0.000000   -0.000000   -0.002000
    0.009000    0.012000   -0.005000
    0.045000    0.050000   -0.004000
    0.003000   -0.013000   -0.049000
   -0.017000    0.002000    0.037000
   -0.009000    0.008000   -0.018000
    0.160000    0.046000   -0.242000
    0.093000   -0.099000    0.219000
   -0.282000    0.078000   -0.041000
   -0.004000    0.019000   -0.005000
   -0.271000    0.085000   -0.047000
    0.074000   -0.239000    0.019000
    0.180000    0.224000    0.009000
   -0.002000    0.001000   -0.004000
    0.007000   -0.019000    0.011000
   -0.003000    0.021000   -0.006000
   -0.009000    0.034000   -0.004000
   -0.010000    0.056000   -0.006000
   -0.015000   -0.020000   -0.001000
   -0.018000   -0.043000   -0.002000
   -0.013000   -0.027000   -0.000000
   -0.016000   -0.051000    0.003000
   -0.003000    0.023000    0.000000
    0.003000    0.055000    0.007000
   -0.001000    0.025000   -0.006000
    0.001000   -0.025000   -0.006000
    0.003000   -0.023000    0.000000
   -0.003000   -0.055000    0.007000
    0.013000    0.027000   -0.000000
    0.016000    0.051000    0.003000
    0.015000    0.020000   -0.001000
    0.018000    0.043000   -0.002000
    0.009000   -0.034000   -0.004000
    0.010000   -0.056000   -0.006000
    0.003000   -0.021000   -0.006000
   -0.007000    0.019000    0.011000
    0.002000   -0.001000   -0.004000
    0.004000   -0.019000   -0.005000
   -0.180000   -0.224000    0.009000
   -0.074000    0.239000    0.019000
    0.271000   -0.085000   -0.047000
    0.009000   -0.008000   -0.018000
    0.282000   -0.078000   -0.041000
   -0.093000    0.099000    0.219000
   -0.160000   -0.046000   -0.242000
   -0.009000   -0.012000   -0.005000
    0.017000   -0.002000    0.037000
   -0.003000    0.013000   -0.049000
   -0.045000   -0.050000   -0.004000
    0.007000   -0.023000    0.003000
    0.020000   -0.018000    0.007000
   -0.004000   -0.025000   -0.008000
   -0.000000   -0.000000   -0.006000
    0.004000    0.025000   -0.008000
   -0.007000    0.023000    0.003000
   -0.020000    0.018000    0.007000
    0.027000   -0.005000    0.024000
   -0.027000    0.005000    0.024000
   -0.000000   -0.000000    0.040000
   -0.000000   -0.000000    0.046000
vibration   25
   -0.009000    0.017000    0.000000
    0.028000    0.018000   -0.005000
    0.086000    0.072000   -0.002000
    0.016000   -0.006000   -0.072000
    0.001000    0.003000    0.055000
   -0.005000    0.005000   -0.012000
    0.159000    0.042000   -0.228000
    0.094000   -0.097000    0.218000
   -0.268000    0.071000   -0.034000
   -0.007000    0.012000   -0.000000
   -0.285000    0.078000   -0.037000
    0.072000   -0.256000    0.015000
    0.179000    0.221000    0.017000
    0.004000   -0.002000    0.002000
    0.012000   -0.030000    0.020000
   -0.005000   -0.007000   -0.000000
   -0.012000    0.008000    0.003000
   -0.016000    0.019000   -0.001000
   -0.016000    0.001000    0.008000
   -0.018000    0.006000    0.009000
   -0.015000   -0.013000    0.009000
   -0.017000   -0.026000    0.012000
   -0.007000    0.004000    0.007000
   -0.004000    0.008000    0.010000
   -0.005000    0.012000    0.001000
   -0.005000    0.012000   -0.001000
   -0.007000    0.004000   -0.007000
   -0.004000    0.008000   -0.010000
   -0.015000   -0.013000   -0.009000
   -0.017000   -0.026000   -0.012000
   -0.016000    0.001000   -0.008000
   -0.018000    0.006000   -0.009000
   -0.012000    0.008000   -0.003000
   -0.016000    0.019000    0.001000
   -0.005000   -0.007000    0.000000
    0.012000   -0.030000   -0.020000
    0.004000   -0.002000   -0.002000
   -0.007000    0.012000    0.000000
    0.179000    0.221000   -0.017000
    0.072000   -0.256000   -0.015000
   -0.285000    0.078000    0.037000
   -0.005000    0.005000    0.012000
   -0.268000    0.071000    0.034000
    0.094000   -0.097000   -0.218000
    0.159000    0.042000    0.228000
    0.028000    0.018000    0.005000
    0.001000    0.003000   -0.055000
    0.016000   -0.006000    0.072000
    0.086000    0.072000    0.002000
    0.014000   -0.031000    0.010000
    0.026000   -0.020000    0.022000
   -0.006000   -0.039000   -0.003000
   -0.004000    0.017000   -0.000000
   -0.006000   -0.039000    0.003000
    0.014000   -0.031000   -0.010000
    0.026000   -0.020000   -0.022000
    0.027000   -0.011000    0.039000
    0.027000   -0.011000   -0.039000
    0.004000    0.039000    0.000000
    0.022000    0.033000    0.000000
vibration   26
   -0.000000    0.000000   -0.012000
    0.009000    0.008000    0.010000
    0.240000    0.262000    0.019000
   -0.012000   -0.184000   -0.269000
   -0.189000   -0.044000    0.274000
   -0.035000   -0.011000    0.023000
   -0.125000   -0.042000    0.125000
   -0.087000    0.065000   -0.072000
    0.079000   -0.057000    0.033000
    0.003000   -0.005000    0.003000
   -0.149000    0.028000   -0.010000
    0.047000   -0.154000    0.014000
    0.106000    0.104000    0.004000
   -0.002000   -0.008000    0.003000
    0.010000    0.002000   -0.006000
    0.005000   -0.016000    0.004000
    0.005000   -0.029000    0.005000
    0.004000   -0.044000    0.004000
    0.008000    0.012000    0.010000
    0.005000    0.029000    0.011000
    0.009000    0.020000    0.012000
    0.011000    0.040000    0.012000
    0.006000   -0.017000    0.009000
    0.006000   -0.037000    0.009000
    0.005000   -0.019000    0.007000
   -0.005000    0.019000    0.007000
   -0.006000    0.017000    0.009000
   -0.006000    0.037000    0.009000
   -0.009000   -0.020000    0.012000
   -0.011000   -0.040000    0.012000
   -0.008000   -0.012000    0.010000
   -0.005000   -0.029000    0.011000
   -0.005000    0.029000    0.005000
   -0.004000    0.044000    0.004000
   -0.005000    0.016000    0.004000
   -0.010000   -0.002000   -0.006000
    0.002000    0.008000    0.003000
   -0.003000    0.005000    0.003000
   -0.106000   -0.104000    0.004000
   -0.047000    0.154000    0.014000
    0.149000   -0.028000   -0.010000
    0.035000    0.011000    0.023000
   -0.079000    0.057000    0.033000
    0.087000   -0.065000   -0.072000
    0.125000    0.042000    0.125000
   -0.009000   -0.008000    0.010000
    0.189000    0.044000    0.274000
    0.012000    0.184000   -0.269000
   -0.240000   -0.262000    0.019000
   -0.001000   -0.022000   -0.016000
   -0.011000   -0.018000   -0.009000
    0.007000    0.019000    0.001000
   -0.000000    0.000000    0.007000
   -0.007000   -0.019000    0.001000
    0.001000    0.022000   -0.016000
    0.011000    0.018000   -0.009000
    0.021000    0.012000    0.001000
   -0.021000   -0.012000    0.001000
    0.000000    0.000000   -0.071000
    0.000000    0.000000   -0.109000
vibration   27
    0.004000    0.002000   -0.000000
    0.002000   -0.004000   -0.010000
   -0.216000   -0.260000   -0.018000
    0.016000    0.205000    0.259000
    0.213000    0.046000   -0.274000
    0.020000    0.003000   -0.004000
    0.138000    0.042000   -0.141000
    0.090000   -0.083000    0.147000
   -0.152000    0.047000   -0.018000
   -0.039000   -0.011000    0.006000
    0.057000   -0.038000    0.033000
   -0.076000    0.088000   -0.031000
   -0.122000   -0.092000    0.016000
   -0.004000    0.002000    0.007000
   -0.003000   -0.005000    0.011000
    0.001000    0.003000    0.003000
    0.005000    0.010000    0.002000
    0.006000    0.014000    0.004000
    0.006000    0.001000    0.001000
    0.007000    0.001000    0.001000
    0.004000   -0.008000   -0.001000
    0.004000   -0.020000   -0.003000
    0.002000    0.003000    0.001000
    0.001000    0.002000   -0.001000
    0.002000    0.009000    0.001000
    0.002000    0.009000   -0.001000
    0.002000    0.003000   -0.001000
    0.001000    0.002000    0.001000
    0.004000   -0.008000    0.001000
    0.004000   -0.020000    0.003000
    0.006000    0.001000   -0.001000
    0.007000    0.001000   -0.001000
    0.005000    0.010000   -0.002000
    0.006000    0.014000   -0.004000
    0.001000    0.003000   -0.003000
   -0.003000   -0.005000   -0.011000
   -0.004000    0.002000   -0.007000
   -0.039000   -0.011000   -0.006000
   -0.122000   -0.092000   -0.016000
   -0.076000    0.088000    0.031000
    0.057000   -0.038000   -0.033000
    0.020000    0.003000    0.004000
   -0.152000    0.047000    0.018000
    0.090000   -0.083000   -0.147000
    0.138000    0.042000    0.141000
    0.002000   -0.004000    0.010000
    0.213000    0.046000    0.274000
    0.016000    0.205000   -0.259000
   -0.216000   -0.260000    0.018000
    0.001000    0.016000    0.029000
    0.003000    0.013000    0.026000
   -0.002000   -0.012000    0.004000
    0.004000    0.009000    0.000000
   -0.002000   -0.012000   -0.004000
    0.001000    0.016000   -0.029000
    0.003000    0.013000   -0.026000
   -0.011000   -0.016000    0.001000
   -0.011000   -0.016000   -0.001000
    0.013000    0.009000   -0.000000
    0.025000    0.005000   -0.000000
vibration   28
    0.000000    0.000000    0.037000
   -0.056000   -0.021000    0.024000
    0.022000    0.139000    0.025000
   -0.036000   -0.199000   -0.088000
   -0.221000   -0.043000    0.178000
    0.034000    0.016000   -0.048000
   -0.092000   -0.019000    0.106000
   -0.045000    0.071000   -0.266000
    0.267000    0.008000   -0.031000
    0.093000    0.050000   -0.022000
    0.133000    0.062000   -0.080000
    0.107000    0.082000    0.058000
    0.115000    0.063000   -0.041000
    0.009000    0.013000   -0.025000
   -0.029000   -0.019000   -0.004000
   -0.004000    0.032000    0.003000
    0.003000    0.078000    0.002000
    0.008000    0.117000    0.006000
   -0.001000   -0.022000   -0.015000
    0.008000   -0.058000   -0.019000
   -0.007000   -0.051000   -0.023000
   -0.010000   -0.102000   -0.027000
   -0.004000    0.041000   -0.015000
   -0.006000    0.094000   -0.018000
   -0.004000    0.045000   -0.006000
    0.004000   -0.045000   -0.006000
    0.004000   -0.041000   -0.015000
    0.006000   -0.094000   -0.018000
    0.007000    0.051000   -0.023000
    0.010000    0.102000   -0.027000
    0.001000    0.022000   -0.015000
   -0.008000    0.058000   -0.019000
   -0.003000   -0.078000    0.002000
   -0.008000   -0.117000    0.006000
    0.004000   -0.032000    0.003000
    0.029000    0.019000   -0.004000
   -0.009000   -0.013000   -0.025000
   -0.093000   -0.050000   -0.022000
   -0.115000   -0.063000   -0.041000
   -0.107000   -0.082000    0.058000
   -0.133000   -0.062000   -0.080000
   -0.034000   -0.016000   -0.048000
   -0.267000   -0.008000   -0.031000
    0.045000   -0.071000   -0.266000
    0.092000    0.019000    0.106000
    0.056000    0.021000    0.024000
    0.221000    0.043000    0.178000
    0.036000    0.199000   -0.088000
   -0.022000   -0.139000    0.025000
   -0.003000    0.002000   -0.044000
    0.022000    0.006000   -0.047000
   -0.008000   -0.071000   -0.003000
    0.000000    0.000000   -0.003000
    0.008000    0.071000   -0.003000
    0.003000   -0.002000   -0.044000
   -0.022000   -0.006000   -0.047000
   -0.062000   -0.005000    0.016000
    0.062000    0.005000    0.016000
   -0.000000   -0.000000    0.136000
   -0.000000   -0.000000    0.150000
vibration   29
   -0.009000   -0.034000    0.000000
    0.078000    0.027000   -0.049000
    0.128000   -0.019000   -0.044000
    0.040000    0.128000   -0.086000
    0.158000    0.024000   -0.082000
   -0.075000   -0.028000    0.060000
   -0.015000   -0.020000   -0.024000
   -0.033000   -0.011000    0.228000
   -0.243000   -0.065000    0.049000
   -0.058000   -0.053000    0.008000
   -0.122000   -0.056000    0.054000
   -0.053000   -0.120000   -0.038000
   -0.040000   -0.039000    0.007000
   -0.007000   -0.022000    0.011000
    0.046000    0.082000   -0.003000
    0.000000    0.025000    0.010000
   -0.035000   -0.087000    0.015000
   -0.049000   -0.136000    0.000000
   -0.042000   -0.045000    0.039000
   -0.058000   -0.095000    0.041000
   -0.026000    0.099000    0.051000
   -0.021000    0.226000    0.068000
   -0.012000   -0.007000    0.036000
   -0.002000    0.008000    0.043000
   -0.013000   -0.097000    0.008000
   -0.013000   -0.097000   -0.008000
   -0.012000   -0.007000   -0.036000
   -0.002000    0.008000   -0.043000
   -0.026000    0.099000   -0.051000
   -0.021000    0.226000   -0.068000
   -0.042000   -0.045000   -0.039000
   -0.058000   -0.095000   -0.041000
   -0.035000   -0.087000   -0.015000
   -0.049000   -0.136000   -0.000000
    0.000000    0.025000   -0.010000
    0.046000    0.082000    0.003000
   -0.007000   -0.022000   -0.011000
   -0.058000   -0.053000   -0.008000
   -0.040000   -0.039000   -0.007000
   -0.053000   -0.120000    0.038000
   -0.122000   -0.056000   -0.054000
   -0.075000   -0.028000   -0.060000
   -0.243000   -0.065000   -0.049000
   -0.033000   -0.011000   -0.228000
   -0.015000   -0.020000    0.024000
    0.078000    0.027000    0.049000
    0.158000    0.024000    0.082000
    0.040000    0.128000    0.086000
    0.128000   -0.019000    0.044000
   -0.004000   -0.010000    0.024000
   -0.029000    0.015000    0.046000
    0.018000    0.227000    0.036000
   -0.022000   -0.138000   -0.000000
    0.018000    0.227000   -0.036000
   -0.004000   -0.010000   -0.024000
   -0.029000    0.015000   -0.046000
    0.138000    0.040000   -0.065000
    0.138000    0.040000    0.065000
    0.012000   -0.035000    0.000000
    0.003000   -0.032000    0.000000
vibration   30
   -0.000000    0.000000    0.034000
    0.002000    0.004000   -0.035000
    0.063000    0.034000   -0.032000
   -0.008000   -0.018000   -0.098000
   -0.029000   -0.002000   -0.001000
   -0.061000   -0.002000    0.004000
   -0.100000   -0.029000    0.029000
   -0.081000    0.056000    0.000000
   -0.052000   -0.031000    0.006000
    0.011000   -0.006000   -0.017000
    0.022000   -0.009000   -0.015000
    0.020000   -0.011000    0.010000
    0.028000   -0.009000   -0.041000
   -0.010000   -0.003000   -0.016000
    0.018000    0.087000   -0.045000
    0.001000   -0.032000   -0.059000
   -0.064000   -0.112000   -0.051000
   -0.096000   -0.163000   -0.084000
   -0.074000    0.019000   -0.004000
   -0.104000    0.055000    0.007000
   -0.046000    0.087000    0.024000
   -0.048000    0.178000    0.060000
   -0.004000   -0.051000    0.001000
    0.027000   -0.110000    0.033000
    0.005000   -0.071000   -0.044000
   -0.005000    0.071000   -0.044000
    0.004000    0.051000    0.001000
   -0.027000    0.110000    0.033000
    0.046000   -0.087000    0.024000
    0.048000   -0.178000    0.060000
    0.074000   -0.019000   -0.004000
    0.104000   -0.055000    0.007000
    0.064000    0.112000   -0.051000
    0.096000    0.163000   -0.084000
   -0.001000    0.032000   -0.059000
   -0.018000   -0.087000   -0.045000
    0.010000    0.003000   -0.016000
   -0.011000    0.006000   -0.017000
   -0.028000    0.009000   -0.041000
   -0.020000    0.011000    0.010000
   -0.022000    0.009000   -0.015000
    0.061000    0.002000    0.004000
    0.052000    0.031000    0.006000
    0.081000   -0.056000    0.000000
    0.100000    0.029000    0.029000
   -0.002000   -0.004000   -0.035000
    0.029000    0.002000   -0.001000
    0.008000    0.018000   -0.098000
   -0.063000   -0.034000   -0.032000
   -0.018000    0.002000   -0.018000
   -0.010000    0.072000    0.022000
    0.020000    0.145000   -0.035000
    0.000000    0.000000   -0.046000
   -0.020000   -0.145000   -0.035000
    0.018000   -0.002000   -0.018000
    0.010000   -0.072000    0.022000
    0.130000    0.094000   -0.061000
   -0.130000   -0.094000   -0.061000
    0.000000    0.000000    0.479000
    0.000000    0.000000    0.460000
vibration   31
    0.077000   -0.002000    0.000000
    0.078000    0.068000   -0.006000
    0.127000    0.100000   -0.004000
    0.040000    0.152000   -0.059000
    0.159000    0.043000    0.032000
    0.040000   -0.032000    0.095000
    0.087000    0.046000    0.142000
    0.069000   -0.053000    0.173000
    0.004000   -0.139000    0.097000
   -0.048000   -0.079000    0.001000
   -0.134000   -0.098000    0.106000
   -0.049000   -0.170000   -0.087000
   -0.041000   -0.084000   -0.015000
    0.011000    0.005000    0.000000
   -0.015000    0.022000   -0.098000
   -0.039000   -0.009000   -0.082000
   -0.060000    0.046000   -0.097000
   -0.046000    0.088000   -0.088000
   -0.060000   -0.007000   -0.130000
   -0.057000   -0.013000   -0.132000
   -0.043000   -0.021000   -0.111000
   -0.051000   -0.037000   -0.086000
   -0.018000    0.042000   -0.100000
   -0.016000    0.094000   -0.089000
   -0.018000    0.006000   -0.042000
   -0.018000    0.006000    0.042000
   -0.018000    0.042000    0.100000
   -0.016000    0.094000    0.089000
   -0.043000   -0.021000    0.111000
   -0.051000   -0.037000    0.086000
   -0.060000   -0.007000    0.130000
   -0.057000   -0.013000    0.132000
   -0.060000    0.046000    0.097000
   -0.046000    0.088000    0.088000
   -0.039000   -0.009000    0.082000
   -0.015000    0.022000    0.098000
    0.011000    0.005000   -0.000000
   -0.048000   -0.079000   -0.001000
   -0.041000   -0.084000    0.015000
   -0.049000   -0.170000    0.087000
   -0.134000   -0.098000   -0.106000
    0.040000   -0.032000   -0.095000
    0.004000   -0.139000   -0.097000
    0.069000   -0.053000   -0.173000
    0.087000    0.046000   -0.142000
    0.078000    0.068000    0.006000
    0.159000    0.043000   -0.032000
    0.040000    0.152000    0.059000
    0.127000    0.100000    0.004000
   -0.016000    0.025000   -0.051000
   -0.049000   -0.020000   -0.091000
   -0.021000   -0.069000   -0.122000
   -0.018000   -0.025000    0.000000
   -0.021000   -0.069000    0.122000
   -0.016000    0.025000    0.051000
   -0.049000   -0.020000    0.091000
   -0.001000    0.073000   -0.051000
   -0.001000    0.073000    0.051000
    0.057000   -0.089000    0.000000
   -0.008000   -0.066000    0.000000
vibration   32
   -0.000000   -0.000000    0.058000
    0.134000    0.051000   -0.045000
    0.242000    0.063000   -0.038000
    0.076000    0.164000   -0.145000
    0.229000    0.027000   -0.019000
    0.046000   -0.043000    0.041000
    0.081000    0.001000    0.050000
    0.068000   -0.061000    0.094000
    0.012000   -0.091000    0.041000
    0.088000   -0.059000    0.004000
    0.009000   -0.052000    0.026000
    0.131000   -0.169000    0.047000
    0.174000   -0.007000   -0.056000
    0.027000   -0.020000   -0.004000
   -0.054000    0.019000    0.039000
   -0.070000    0.028000    0.016000
   -0.053000   -0.026000   -0.001000
   -0.034000   -0.064000    0.018000
   -0.040000    0.023000   -0.061000
    0.005000    0.026000   -0.075000
   -0.069000    0.029000   -0.090000
   -0.065000    0.024000   -0.112000
   -0.099000   -0.017000   -0.072000
   -0.146000   -0.087000   -0.116000
   -0.088000    0.012000   -0.009000
    0.088000   -0.012000   -0.009000
    0.099000    0.017000   -0.072000
    0.146000    0.087000   -0.116000
    0.069000   -0.029000   -0.090000
    0.065000   -0.024000   -0.112000
    0.040000   -0.023000   -0.061000
   -0.005000   -0.026000   -0.075000
    0.053000    0.026000   -0.001000
    0.034000    0.064000    0.018000
    0.070000   -0.028000    0.016000
    0.054000   -0.019000    0.039000
   -0.027000    0.020000   -0.004000
   -0.088000    0.059000    0.004000
   -0.174000    0.007000   -0.056000
   -0.131000    0.169000    0.047000
   -0.009000    0.052000    0.026000
   -0.046000    0.043000    0.041000
   -0.012000    0.091000    0.041000
   -0.068000    0.061000    0.094000
   -0.081000   -0.001000    0.050000
   -0.134000   -0.051000   -0.045000
   -0.229000   -0.027000   -0.019000
   -0.076000   -0.164000   -0.145000
   -0.242000   -0.063000   -0.038000
   -0.020000    0.001000   -0.018000
   -0.011000    0.018000   -0.003000
   -0.062000    0.081000    0.072000
    0.000000    0.000000   -0.023000
    0.062000   -0.081000    0.072000
    0.020000   -0.001000   -0.018000
    0.011000   -0.018000   -0.003000
   -0.132000   -0.013000    0.018000
    0.132000    0.013000    0.018000
   -0.000000    0.000000   -0.011000
   -0.000000    0.000000   -0.052000
vibration   33
   -0.064000   -0.016000   -0.000000
    0.090000    0.059000   -0.009000
    0.147000    0.102000   -0.006000
    0.052000    0.138000   -0.071000
    0.168000    0.031000    0.039000
    0.026000   -0.047000    0.105000
    0.057000    0.019000    0.155000
    0.050000   -0.030000    0.206000
   -0.031000   -0.177000    0.106000
   -0.004000   -0.097000   -0.006000
   -0.125000   -0.110000    0.098000
    0.013000   -0.231000   -0.075000
    0.037000   -0.076000   -0.040000
    0.024000   -0.003000   -0.012000
   -0.033000    0.034000   -0.024000
    0.031000   -0.011000    0.022000
    0.042000   -0.046000    0.028000
    0.027000   -0.101000    0.018000
    0.049000    0.051000    0.054000
    0.037000    0.105000    0.061000
    0.052000   -0.003000    0.056000
    0.051000   -0.033000    0.053000
    0.043000   -0.061000    0.048000
    0.040000   -0.151000    0.040000
    0.043000    0.035000    0.017000
    0.043000    0.035000   -0.017000
    0.043000   -0.061000   -0.048000
    0.040000   -0.151000   -0.040000
    0.052000   -0.003000   -0.056000
    0.051000   -0.033000   -0.053000
    0.049000    0.051000   -0.054000
    0.037000    0.105000   -0.061000
    0.042000   -0.046000   -0.028000
    0.027000   -0.101000   -0.018000
    0.031000   -0.011000   -0.022000
   -0.033000    0.034000    0.024000
    0.024000   -0.003000    0.012000
   -0.004000   -0.097000    0.006000
    0.037000   -0.076000    0.040000
    0.013000   -0.231000    0.075000
   -0.125000   -0.110000   -0.098000
    0.026000   -0.047000   -0.105000
   -0.031000   -0.177000   -0.106000
    0.050000   -0.030000   -0.206000
    0.057000    0.019000   -0.155000
    0.090000    0.059000    0.009000
    0.168000    0.031000   -0.039000
    0.052000    0.138000    0.071000
    0.147000    0.102000    0.006000
   -0.012000    0.031000   -0.064000
   -0.034000    0.060000   -0.044000
    0.021000    0.005000    0.027000
    0.044000    0.101000   -0.000000
    0.021000    0.005000   -0.027000
   -0.012000    0.031000    0.064000
   -0.034000    0.060000    0.044000
   -0.173000    0.020000   -0.019000
   -0.173000    0.020000    0.019000
   -0.082000    0.057000   -0.000000
   -0.030000    0.039000   -0.000000
vibration   34
    0.000000    0.000000   -0.004000
   -0.054000   -0.068000   -0.012000
   -0.065000   -0.120000   -0.011000
   -0.030000   -0.133000    0.009000
   -0.129000   -0.040000   -0.062000
   -0.031000    0.039000   -0.117000
   -0.071000   -0.047000   -0.187000
   -0.059000    0.034000   -0.220000
    0.018000    0.193000   -0.121000
    0.055000    0.097000    0.016000
    0.167000    0.121000   -0.116000
    0.058000    0.212000    0.131000
    0.051000    0.103000    0.032000
   -0.016000   -0.011000    0.018000
    0.020000   -0.032000    0.085000
   -0.044000    0.007000    0.009000
   -0.037000   -0.051000    0.001000
   -0.024000   -0.082000    0.012000
   -0.033000    0.014000   -0.024000
   -0.010000    0.028000   -0.031000
   -0.049000    0.034000   -0.040000
   -0.046000    0.049000   -0.053000
   -0.066000   -0.024000   -0.032000
   -0.091000   -0.082000   -0.054000
   -0.057000   -0.006000   -0.004000
    0.057000    0.006000   -0.004000
    0.066000    0.024000   -0.032000
    0.091000    0.082000   -0.054000
    0.049000   -0.034000   -0.040000
    0.046000   -0.049000   -0.053000
    0.033000   -0.014000   -0.024000
    0.010000   -0.028000   -0.031000
    0.037000    0.051000    0.001000
    0.024000    0.082000    0.012000
    0.044000   -0.007000    0.009000
   -0.020000    0.032000    0.085000
    0.016000    0.011000    0.018000
   -0.055000   -0.097000    0.016000
   -0.051000   -0.103000    0.032000
   -0.058000   -0.212000    0.131000
   -0.167000   -0.121000   -0.116000
    0.031000   -0.039000   -0.117000
   -0.018000   -0.193000   -0.121000
    0.059000   -0.034000   -0.220000
    0.071000    0.047000   -0.187000
    0.054000    0.068000   -0.012000
    0.129000    0.040000   -0.062000
    0.030000    0.133000    0.009000
    0.065000    0.120000   -0.011000
    0.011000   -0.039000    0.083000
    0.039000   -0.042000    0.089000
   -0.039000    0.072000    0.054000
   -0.000000   -0.000000   -0.016000
    0.039000   -0.072000    0.054000
   -0.011000    0.039000    0.083000
   -0.039000    0.042000    0.089000
    0.108000   -0.055000    0.051000
   -0.108000    0.055000    0.051000
    0.000000   -0.000000   -0.082000
    0.000000   -0.000000   -0.097000
vibration   35
   -0.107000   -0.023000    0.000000
   -0.093000   -0.014000    0.039000
   -0.182000   -0.015000    0.033000
   -0.052000   -0.081000    0.123000
   -0.143000   -0.001000    0.027000
   -0.027000    0.029000    0.005000
   -0.039000    0.024000    0.021000
   -0.034000    0.040000   -0.008000
   -0.010000    0.022000    0.007000
   -0.107000    0.018000   -0.007000
   -0.074000    0.000000    0.027000
   -0.149000    0.077000   -0.094000
   -0.187000   -0.037000    0.041000
   -0.020000    0.025000    0.000000
    0.060000    0.003000   -0.087000
    0.042000   -0.071000   -0.106000
   -0.021000   -0.073000   -0.100000
   -0.052000   -0.096000   -0.133000
   -0.032000    0.057000   -0.020000
   -0.104000    0.161000    0.006000
    0.042000   -0.006000    0.050000
    0.023000   -0.014000    0.126000
    0.113000   -0.061000    0.023000
    0.140000   -0.118000    0.047000
    0.110000    0.014000   -0.028000
    0.110000    0.014000    0.028000
    0.113000   -0.061000   -0.023000
    0.140000   -0.118000   -0.047000
    0.042000   -0.006000   -0.050000
    0.023000   -0.014000   -0.126000
   -0.032000    0.057000    0.020000
   -0.104000    0.161000   -0.006000
   -0.021000   -0.073000    0.100000
   -0.052000   -0.096000    0.133000
    0.042000   -0.071000    0.106000
    0.060000    0.003000    0.087000
   -0.020000    0.025000   -0.000000
   -0.107000    0.018000    0.007000
   -0.187000   -0.037000   -0.041000
   -0.149000    0.077000    0.094000
   -0.074000    0.000000   -0.027000
   -0.027000    0.029000   -0.005000
   -0.010000    0.022000   -0.007000
   -0.034000    0.040000    0.008000
   -0.039000    0.024000   -0.021000
   -0.093000   -0.014000   -0.039000
   -0.143000   -0.001000   -0.027000
   -0.052000   -0.081000   -0.123000
   -0.182000   -0.015000   -0.033000
    0.015000    0.002000   -0.015000
   -0.022000    0.031000    0.004000
    0.039000   -0.081000   -0.140000
    0.090000    0.101000   -0.000000
    0.039000   -0.081000    0.140000
    0.015000    0.002000    0.015000
   -0.022000    0.031000   -0.004000
    0.181000    0.061000   -0.051000
    0.181000    0.061000    0.051000
   -0.134000    0.129000   -0.000000
   -0.023000    0.089000   -0.000000
vibration   36
   -0.000000   -0.000000   -0.016000
    0.003000   -0.073000   -0.108000
    0.104000   -0.210000   -0.098000
   -0.003000   -0.115000   -0.174000
   -0.097000   -0.019000   -0.228000
   -0.105000    0.045000    0.012000
   -0.171000   -0.054000   -0.037000
   -0.130000    0.171000    0.070000
   -0.191000    0.043000    0.006000
    0.096000   -0.075000    0.029000
    0.104000   -0.104000    0.107000
    0.136000   -0.142000    0.102000
    0.165000   -0.098000   -0.107000
    0.012000    0.024000    0.018000
   -0.000000    0.030000    0.015000
    0.009000   -0.013000   -0.001000
    0.012000    0.023000    0.001000
    0.012000    0.048000    0.001000
    0.010000   -0.008000    0.009000
    0.004000   -0.008000    0.011000
    0.013000   -0.014000    0.012000
    0.013000   -0.012000    0.013000
    0.015000    0.013000    0.011000
    0.022000    0.056000    0.017000
    0.011000   -0.009000    0.002000
   -0.011000    0.009000    0.002000
   -0.015000   -0.013000    0.011000
   -0.022000   -0.056000    0.017000
   -0.013000    0.014000    0.012000
   -0.013000    0.012000    0.013000
   -0.010000    0.008000    0.009000
   -0.004000    0.008000    0.011000
   -0.012000   -0.023000    0.001000
   -0.012000   -0.048000    0.001000
   -0.009000    0.013000   -0.001000
    0.000000   -0.030000    0.015000
   -0.012000   -0.024000    0.018000
   -0.096000    0.075000    0.029000
   -0.165000    0.098000   -0.107000
   -0.136000    0.142000    0.102000
   -0.104000    0.104000    0.107000
    0.105000   -0.045000    0.012000
    0.191000   -0.043000    0.006000
    0.130000   -0.171000    0.070000
    0.171000    0.054000   -0.037000
   -0.003000    0.073000   -0.108000
    0.097000    0.019000   -0.228000
    0.003000    0.115000   -0.174000
   -0.104000    0.210000   -0.098000
    0.012000    0.087000    0.064000
    0.007000    0.044000    0.029000
    0.005000   -0.035000   -0.009000
    0.000000    0.000000    0.003000
   -0.005000    0.035000   -0.009000
   -0.012000   -0.087000    0.064000
   -0.007000   -0.044000    0.029000
   -0.028000    0.011000    0.000000
    0.028000   -0.011000    0.000000
    0.000000    0.000000   -0.009000
    0.000000    0.000000    0.076000
vibration   37
   -0.002000    0.000000    0.000000
    0.003000   -0.075000   -0.114000
    0.102000   -0.219000   -0.102000
   -0.002000   -0.116000   -0.178000
   -0.097000   -0.018000   -0.242000
   -0.104000    0.047000    0.008000
   -0.169000   -0.053000   -0.043000
   -0.129000    0.171000    0.066000
   -0.190000    0.048000    0.002000
    0.093000   -0.071000    0.027000
    0.106000   -0.100000    0.103000
    0.132000   -0.133000    0.100000
    0.159000   -0.095000   -0.106000
    0.011000    0.025000    0.017000
    0.001000    0.027000    0.013000
   -0.000000   -0.018000   -0.019000
   -0.008000    0.001000   -0.020000
   -0.010000    0.010000   -0.022000
   -0.010000    0.011000   -0.015000
   -0.016000    0.031000   -0.012000
   -0.001000   -0.012000   -0.006000
   -0.004000   -0.027000    0.005000
    0.011000    0.002000   -0.007000
    0.014000    0.005000   -0.003000
    0.011000    0.010000   -0.007000
    0.011000    0.010000    0.007000
    0.011000    0.002000    0.007000
    0.014000    0.005000    0.003000
   -0.001000   -0.012000    0.006000
   -0.004000   -0.027000   -0.005000
   -0.010000    0.011000    0.015000
   -0.016000    0.031000    0.012000
   -0.008000    0.001000    0.020000
   -0.010000    0.010000    0.022000
   -0.000000   -0.018000    0.019000
    0.001000    0.027000   -0.013000
    0.011000    0.025000   -0.017000
    0.093000   -0.071000   -0.027000
    0.159000   -0.095000    0.106000
    0.132000   -0.133000   -0.100000
    0.106000   -0.100000   -0.103000
   -0.104000    0.047000   -0.008000
   -0.190000    0.048000   -0.002000
   -0.129000    0.171000   -0.066000
   -0.169000   -0.053000    0.043000
    0.003000   -0.075000    0.114000
   -0.097000   -0.018000    0.242000
   -0.002000   -0.116000    0.178000
    0.102000   -0.219000    0.102000
    0.013000    0.084000    0.066000
    0.010000    0.057000    0.044000
   -0.001000   -0.039000   -0.023000
    0.012000    0.021000   -0.000000
   -0.001000   -0.039000    0.023000
    0.013000    0.084000   -0.066000
    0.010000    0.057000   -0.044000
   -0.011000    0.016000    0.002000
   -0.011000    0.016000   -0.002000
   -0.000000    0.007000   -0.000000
    0.019000    0.001000   -0.000000
vibration   38
   -0.000000   -0.000000   -0.277000
    0.037000    0.014000    0.001000
    0.065000    0.030000    0.003000
    0.017000    0.057000   -0.027000
    0.080000    0.001000    0.019000
    0.027000   -0.018000   -0.021000
    0.043000   -0.006000   -0.030000
    0.032000   -0.056000   -0.047000
    0.049000    0.014000   -0.021000
    0.029000    0.020000    0.005000
    0.036000    0.036000   -0.046000
    0.038000    0.030000    0.047000
    0.048000    0.047000    0.012000
    0.001000   -0.019000    0.004000
   -0.029000   -0.003000    0.019000
   -0.050000    0.049000    0.118000
    0.077000   -0.045000    0.114000
    0.137000   -0.171000    0.181000
    0.115000    0.006000    0.039000
    0.163000   -0.045000    0.024000
    0.070000    0.020000   -0.007000
    0.087000   -0.028000   -0.090000
   -0.055000   -0.024000    0.030000
   -0.141000   -0.165000   -0.054000
   -0.065000    0.046000    0.110000
    0.065000   -0.046000    0.110000
    0.055000    0.024000    0.030000
    0.141000    0.165000   -0.054000
   -0.070000   -0.020000   -0.007000
   -0.087000    0.028000   -0.090000
   -0.115000   -0.006000    0.039000
   -0.163000    0.045000    0.024000
   -0.077000    0.045000    0.114000
   -0.137000    0.171000    0.181000
    0.050000   -0.049000    0.118000
    0.029000    0.003000    0.019000
   -0.001000    0.019000    0.004000
   -0.029000   -0.020000    0.005000
   -0.048000   -0.047000    0.012000
   -0.038000   -0.030000    0.047000
   -0.036000   -0.036000   -0.046000
   -0.027000    0.018000   -0.021000
   -0.049000   -0.014000   -0.021000
   -0.032000    0.056000   -0.047000
   -0.043000    0.006000   -0.030000
   -0.037000   -0.014000    0.001000
   -0.080000   -0.001000    0.019000
   -0.017000   -0.057000   -0.027000
   -0.065000   -0.030000    0.003000
   -0.019000   -0.016000    0.007000
    0.009000   -0.046000   -0.024000
   -0.028000    0.032000    0.029000
    0.000000    0.000000    0.073000
    0.028000   -0.032000    0.029000
    0.019000    0.016000    0.007000
   -0.009000    0.046000   -0.024000
   -0.064000   -0.019000    0.016000
    0.064000    0.019000    0.016000
    0.000000    0.000000    0.200000
    0.000000    0.000000    0.492000
vibration   39
   -0.047000    0.039000   -0.000000
   -0.013000    0.006000    0.001000
   -0.030000    0.014000   -0.000000
   -0.004000   -0.011000    0.015000
   -0.024000    0.006000    0.006000
   -0.004000    0.002000    0.028000
   -0.006000    0.015000    0.051000
   -0.002000    0.022000    0.057000
   -0.019000   -0.046000    0.029000
   -0.008000   -0.023000   -0.014000
   -0.025000   -0.034000    0.028000
   -0.009000   -0.046000   -0.041000
   -0.011000   -0.035000   -0.028000
    0.005000    0.013000   -0.013000
    0.002000    0.000000   -0.015000
    0.034000   -0.003000   -0.003000
    0.039000    0.160000    0.010000
    0.037000    0.332000    0.004000
    0.018000   -0.119000    0.031000
   -0.007000   -0.229000    0.033000
    0.038000   -0.023000    0.044000
    0.040000    0.047000    0.062000
    0.060000    0.129000    0.041000
    0.081000    0.367000    0.055000
    0.037000   -0.122000   -0.001000
    0.037000   -0.122000    0.001000
    0.060000    0.129000   -0.041000
    0.081000    0.367000   -0.055000
    0.038000   -0.023000   -0.044000
    0.040000    0.047000   -0.062000
    0.018000   -0.119000   -0.031000
   -0.007000   -0.229000   -0.033000
    0.039000    0.160000   -0.010000
    0.037000    0.332000   -0.004000
    0.034000   -0.003000    0.003000
    0.002000    0.000000    0.015000
    0.005000    0.013000    0.013000
   -0.008000   -0.023000    0.014000
   -0.011000   -0.035000    0.028000
   -0.009000   -0.046000    0.041000
   -0.025000   -0.034000   -0.028000
   -0.004000    0.002000   -0.028000
   -0.019000   -0.046000   -0.029000
   -0.002000    0.022000   -0.057000
   -0.006000    0.015000   -0.051000
   -0.013000    0.006000   -0.001000
   -0.024000    0.006000   -0.006000
   -0.004000   -0.011000   -0.015000
   -0.030000    0.014000    0.000000
    0.008000    0.017000   -0.019000
   -0.003000    0.012000   -0.027000
    0.022000   -0.054000   -0.020000
    0.005000   -0.249000    0.000000
    0.022000   -0.054000    0.020000
    0.008000    0.017000    0.019000
   -0.003000    0.012000    0.027000
   -0.029000    0.001000   -0.009000
   -0.029000    0.001000    0.009000
   -0.132000    0.051000    0.000000
   -0.206000    0.078000    0.000000
vibration   40
   -0.000000    0.000000   -0.006000
    0.077000   -0.068000    0.038000
    0.113000   -0.081000    0.041000
    0.063000   -0.042000    0.007000
    0.092000   -0.068000    0.029000
   -0.038000   -0.019000   -0.067000
   -0.094000   -0.144000   -0.175000
   -0.067000    0.035000   -0.108000
   -0.063000    0.126000   -0.076000
   -0.025000    0.053000    0.053000
   -0.062000    0.101000   -0.065000
   -0.048000    0.096000    0.015000
   -0.058000    0.121000    0.194000
    0.044000   -0.064000    0.053000
    0.003000    0.010000    0.014000
    0.058000    0.079000   -0.064000
   -0.002000   -0.041000   -0.066000
   -0.065000   -0.184000   -0.120000
   -0.024000    0.011000    0.014000
   -0.084000   -0.064000    0.028000
    0.016000    0.035000    0.053000
    0.001000   -0.036000    0.095000
    0.078000   -0.032000    0.019000
    0.131000   -0.251000    0.072000
    0.080000    0.087000   -0.060000
   -0.080000   -0.087000   -0.060000
   -0.078000    0.032000    0.019000
   -0.131000    0.251000    0.072000
   -0.016000   -0.035000    0.053000
   -0.001000    0.036000    0.095000
    0.024000   -0.011000    0.014000
    0.084000    0.064000    0.028000
    0.002000    0.041000   -0.066000
    0.065000    0.184000   -0.120000
   -0.058000   -0.079000   -0.064000
   -0.003000   -0.010000    0.014000
   -0.044000    0.064000    0.053000
    0.025000   -0.053000    0.053000
    0.058000   -0.121000    0.194000
    0.048000   -0.096000    0.015000
    0.062000   -0.101000   -0.065000
    0.038000    0.019000   -0.067000
    0.063000   -0.126000   -0.076000
    0.067000   -0.035000   -0.108000
    0.094000    0.144000   -0.175000
   -0.077000    0.068000    0.038000
   -0.092000    0.068000    0.029000
   -0.063000    0.042000    0.007000
   -0.113000    0.081000    0.041000
    0.009000   -0.010000    0.007000
   -0.031000    0.001000    0.016000
    0.029000    0.030000    0.005000
   -0.000000   -0.000000   -0.041000
   -0.029000   -0.030000    0.005000
   -0.009000    0.010000    0.007000
    0.031000   -0.001000    0.016000
   -0.147000    0.001000    0.027000
    0.147000   -0.001000    0.027000
    0.000000   -0.000000    0.010000
    0.000000   -0.000000   -0.010000
vibration   41
    0.010000    0.002000    0.000000
   -0.111000    0.067000   -0.033000
   -0.192000    0.085000   -0.039000
   -0.072000   -0.010000    0.038000
   -0.166000    0.074000   -0.025000
    0.033000    0.033000    0.092000
    0.084000    0.170000    0.228000
    0.063000    0.007000    0.168000
    0.040000   -0.169000    0.101000
    0.023000   -0.071000   -0.079000
    0.041000   -0.132000    0.087000
    0.045000   -0.140000   -0.070000
    0.053000   -0.153000   -0.237000
   -0.032000    0.088000   -0.075000
    0.012000   -0.028000    0.015000
   -0.011000   -0.021000    0.055000
    0.018000   -0.011000    0.066000
    0.033000   -0.008000    0.080000
    0.028000    0.008000    0.042000
    0.066000    0.028000    0.032000
   -0.019000   -0.011000   -0.001000
   -0.009000   -0.026000   -0.050000
   -0.057000    0.008000    0.009000
   -0.069000    0.011000   -0.003000
   -0.048000    0.015000    0.019000
   -0.048000    0.015000   -0.019000
   -0.057000    0.008000   -0.009000
   -0.069000    0.011000    0.003000
   -0.019000   -0.011000    0.001000
   -0.009000   -0.026000    0.050000
    0.028000    0.008000   -0.042000
    0.066000    0.028000   -0.032000
    0.018000   -0.011000   -0.066000
    0.033000   -0.008000   -0.080000
   -0.011000   -0.021000   -0.055000
    0.012000   -0.028000   -0.015000
   -0.032000    0.088000    0.075000
    0.023000   -0.071000    0.079000
    0.053000   -0.153000    0.237000
    0.045000   -0.140000    0.070000
    0.041000   -0.132000   -0.087000
    0.033000    0.033000   -0.092000
    0.040000   -0.169000   -0.101000
    0.063000    0.007000   -0.168000
    0.084000    0.170000   -0.228000
   -0.111000    0.067000    0.033000
   -0.166000    0.074000    0.025000
   -0.072000   -0.010000   -0.038000
   -0.192000    0.085000    0.039000
    0.020000    0.012000   -0.012000
    0.082000    0.000000   -0.022000
    0.001000   -0.037000    0.022000
   -0.038000    0.025000   -0.000000
    0.001000   -0.037000   -0.022000
    0.020000    0.012000    0.012000
    0.082000    0.000000    0.022000
    0.101000   -0.026000    0.008000
    0.101000   -0.026000   -0.008000
    0.008000   -0.013000    0.000000
   -0.012000   -0.006000    0.000000
vibration   42
    0.000000    0.000000   -0.010000
    0.071000   -0.025000    0.024000
    0.118000   -0.015000    0.027000
    0.039000    0.046000   -0.021000
    0.135000   -0.040000    0.039000
   -0.016000   -0.038000   -0.053000
   -0.038000   -0.102000   -0.119000
   -0.031000   -0.034000   -0.097000
   -0.013000    0.066000   -0.058000
   -0.010000    0.048000    0.035000
   -0.006000    0.089000   -0.084000
   -0.022000    0.104000    0.050000
   -0.025000    0.101000    0.130000
    0.010000   -0.062000    0.035000
   -0.009000    0.035000   -0.014000
   -0.006000   -0.098000   -0.001000
    0.015000    0.088000    0.002000
    0.034000    0.332000    0.012000
    0.012000   -0.034000    0.001000
    0.018000    0.057000    0.004000
    0.008000   -0.039000    0.001000
    0.019000    0.107000   -0.000000
   -0.003000    0.038000    0.007000
    0.009000    0.386000    0.015000
   -0.015000   -0.166000    0.006000
    0.015000    0.166000    0.006000
    0.003000   -0.038000    0.007000
   -0.009000   -0.386000    0.015000
   -0.008000    0.039000    0.001000
   -0.019000   -0.107000   -0.000000
   -0.012000    0.034000    0.001000
   -0.018000   -0.057000    0.004000
   -0.015000   -0.088000    0.002000
   -0.034000   -0.332000    0.012000
    0.006000    0.098000   -0.001000
    0.009000   -0.035000   -0.014000
   -0.010000    0.062000    0.035000
    0.010000   -0.048000    0.035000
    0.025000   -0.101000    0.130000
    0.022000   -0.104000    0.050000
    0.006000   -0.089000   -0.084000
    0.016000    0.038000   -0.053000
    0.013000   -0.066000   -0.058000
    0.031000    0.034000   -0.097000
    0.038000    0.102000   -0.119000
   -0.071000    0.025000    0.024000
   -0.135000    0.040000    0.039000
   -0.039000   -0.046000   -0.021000
   -0.118000    0.015000    0.027000
   -0.025000   -0.001000    0.010000
   -0.067000    0.001000    0.013000
   -0.004000    0.051000    0.013000
   -0.000000   -0.000000   -0.004000
    0.004000   -0.051000    0.013000
    0.025000    0.001000    0.010000
    0.067000   -0.001000    0.013000
   -0.034000    0.019000   -0.029000
    0.034000   -0.019000   -0.029000
   -0.000000   -0.000000    0.003000
   -0.000000   -0.000000    0.032000
vibration   43
    0.000000   -0.000000   -0.055000
   -0.067000    0.031000    0.030000
   -0.226000    0.138000    0.016000
   -0.013000   -0.043000    0.156000
   -0.081000    0.007000    0.112000
   -0.014000   -0.033000    0.051000
   -0.019000    0.022000    0.146000
   -0.007000    0.045000    0.165000
   -0.071000   -0.229000    0.055000
    0.022000   -0.017000   -0.123000
    0.022000   -0.026000   -0.098000
    0.030000   -0.035000   -0.119000
    0.030000   -0.025000   -0.151000
    0.018000    0.018000   -0.100000
    0.034000   -0.008000    0.122000
    0.044000   -0.017000   -0.051000
   -0.002000    0.031000   -0.044000
   -0.048000    0.141000   -0.093000
   -0.035000   -0.020000    0.022000
   -0.061000    0.009000    0.031000
   -0.025000    0.004000    0.031000
   -0.027000    0.078000    0.059000
    0.033000    0.002000    0.006000
    0.100000    0.113000    0.071000
    0.031000   -0.075000   -0.074000
   -0.031000    0.075000   -0.074000
   -0.033000   -0.002000    0.006000
   -0.100000   -0.113000    0.071000
    0.025000   -0.004000    0.031000
    0.027000   -0.078000    0.059000
    0.035000    0.020000    0.022000
    0.061000   -0.009000    0.031000
    0.002000   -0.031000   -0.044000
    0.048000   -0.141000   -0.093000
   -0.044000    0.017000   -0.051000
   -0.034000    0.008000    0.122000
   -0.018000   -0.018000   -0.100000
   -0.022000    0.017000   -0.123000
   -0.030000    0.025000   -0.151000
   -0.030000    0.035000   -0.119000
   -0.022000    0.026000   -0.098000
    0.014000    0.033000    0.051000
    0.071000    0.229000    0.055000
    0.007000   -0.045000    0.165000
    0.019000   -0.022000    0.146000
    0.067000   -0.031000    0.030000
    0.081000   -0.007000    0.112000
    0.013000    0.043000    0.156000
    0.226000   -0.138000    0.016000
    0.060000    0.024000    0.043000
    0.137000    0.009000    0.032000
    0.021000    0.091000    0.096000
    0.000000   -0.000000   -0.067000
   -0.021000   -0.091000    0.096000
   -0.060000   -0.024000    0.043000
   -0.137000   -0.009000    0.032000
   -0.066000   -0.084000    0.072000
    0.066000    0.084000    0.072000
    0.000000   -0.000000    0.013000
   -0.000000    0.000000    0.102000
vibration   44
   -0.010000    0.007000    0.000000
   -0.044000    0.038000    0.031000
   -0.182000    0.162000    0.018000
   -0.011000    0.020000    0.137000
    0.001000   -0.003000    0.135000
   -0.021000   -0.071000    0.028000
   -0.027000   -0.023000    0.115000
   -0.014000   -0.001000    0.135000
   -0.078000   -0.249000    0.031000
    0.039000    0.002000   -0.126000
    0.070000    0.013000   -0.176000
    0.057000    0.016000   -0.055000
    0.067000    0.022000   -0.145000
   -0.000000   -0.016000   -0.098000
    0.014000   -0.008000    0.114000
    0.018000    0.054000   -0.084000
   -0.050000    0.006000   -0.109000
   -0.080000   -0.025000   -0.139000
   -0.074000   -0.015000   -0.075000
   -0.132000   -0.068000   -0.061000
    0.000000    0.038000   -0.007000
   -0.019000    0.068000    0.082000
    0.077000   -0.033000   -0.029000
    0.103000   -0.077000   -0.002000
    0.066000   -0.010000   -0.038000
    0.066000   -0.010000    0.038000
    0.077000   -0.033000    0.029000
    0.103000   -0.077000    0.002000
    0.000000    0.038000    0.007000
   -0.019000    0.068000   -0.082000
   -0.074000   -0.015000    0.075000
   -0.132000   -0.068000    0.061000
   -0.050000    0.006000    0.109000
   -0.080000   -0.025000    0.139000
    0.018000    0.054000    0.084000
    0.014000   -0.008000   -0.114000
   -0.000000   -0.016000    0.098000
    0.039000    0.002000    0.126000
    0.067000    0.022000    0.145000
    0.057000    0.016000    0.055000
    0.070000    0.013000    0.176000
   -0.021000   -0.071000   -0.028000
   -0.078000   -0.249000   -0.031000
   -0.014000   -0.001000   -0.135000
   -0.027000   -0.023000   -0.115000
   -0.044000    0.038000   -0.031000
    0.001000   -0.003000   -0.135000
   -0.011000    0.020000   -0.137000
   -0.182000    0.162000   -0.018000
    0.040000    0.047000    0.091000
    0.103000    0.020000    0.075000
   -0.011000    0.053000    0.036000
    0.047000   -0.017000    0.000000
   -0.011000    0.053000   -0.036000
    0.040000    0.047000   -0.091000
    0.103000    0.020000   -0.075000
   -0.054000   -0.068000    0.073000
   -0.054000   -0.068000   -0.073000
    0.025000   -0.009000   -0.000000
    0.064000   -0.021000   -0.000000
vibration   45
    0.003000   -0.001000   -0.000000
    0.040000   -0.064000    0.083000
   -0.094000    0.021000    0.070000
    0.090000   -0.137000    0.190000
    0.017000   -0.081000    0.146000
   -0.068000   -0.032000    0.005000
   -0.179000   -0.161000   -0.014000
   -0.110000    0.186000    0.108000
   -0.190000   -0.106000   -0.002000
   -0.042000    0.022000   -0.074000
   -0.106000    0.049000   -0.117000
   -0.093000    0.053000   -0.218000
   -0.126000    0.052000    0.091000
    0.111000   -0.036000   -0.044000
    0.052000    0.038000   -0.013000
    0.018000   -0.043000    0.040000
   -0.002000   -0.005000    0.061000
   -0.007000    0.035000    0.056000
    0.003000    0.017000    0.033000
    0.060000    0.069000    0.018000
   -0.054000   -0.025000   -0.022000
   -0.047000   -0.045000   -0.060000
   -0.055000    0.026000   -0.018000
   -0.049000    0.057000   -0.009000
   -0.040000    0.010000   -0.000000
   -0.040000    0.010000    0.000000
   -0.055000    0.026000    0.018000
   -0.049000    0.057000    0.009000
   -0.054000   -0.025000    0.022000
   -0.047000   -0.045000    0.060000
    0.003000    0.017000   -0.033000
    0.060000    0.069000   -0.018000
   -0.002000   -0.005000   -0.061000
   -0.007000    0.035000   -0.056000
    0.018000   -0.043000   -0.040000
    0.052000    0.038000    0.013000
    0.111000   -0.036000    0.044000
   -0.042000    0.022000    0.074000
   -0.126000    0.052000   -0.091000
   -0.093000    0.053000    0.218000
   -0.106000    0.049000    0.117000
   -0.068000   -0.032000   -0.005000
   -0.190000   -0.106000    0.002000
   -0.110000    0.186000   -0.108000
   -0.179000   -0.161000    0.014000
    0.040000   -0.064000   -0.083000
    0.017000   -0.081000   -0.146000
    0.090000   -0.137000   -0.190000
   -0.094000    0.021000   -0.070000
    0.077000    0.085000    0.008000
    0.057000    0.054000   -0.021000
    0.046000   -0.035000    0.000000
   -0.052000    0.023000   -0.000000
    0.046000   -0.035000   -0.000000
    0.077000    0.085000   -0.008000
    0.057000    0.054000    0.021000
   -0.010000    0.019000   -0.025000
   -0.010000    0.019000    0.025000
   -0.004000   -0.009000    0.000000
   -0.030000    0.000000    0.000000
vibration   46
   -0.000000    0.000000    0.013000
    0.046000   -0.056000    0.078000
   -0.080000    0.042000    0.066000
    0.086000   -0.102000    0.175000
    0.053000   -0.081000    0.153000
   -0.070000   -0.052000   -0.000000
   -0.177000   -0.173000   -0.013000
   -0.110000    0.163000    0.108000
   -0.194000   -0.137000   -0.007000
   -0.031000    0.026000   -0.084000
   -0.076000    0.059000   -0.155000
   -0.074000    0.070000   -0.191000
   -0.101000    0.065000    0.073000
    0.098000   -0.048000   -0.051000
    0.039000    0.042000   -0.014000
   -0.012000   -0.010000    0.050000
   -0.025000   -0.022000    0.063000
   -0.009000   -0.051000    0.080000
   -0.009000    0.026000   -0.004000
    0.057000    0.048000   -0.023000
   -0.050000   -0.016000   -0.050000
   -0.049000   -0.071000   -0.075000
   -0.058000    0.015000   -0.035000
   -0.090000   -0.026000   -0.064000
   -0.042000    0.045000    0.027000
    0.042000   -0.045000    0.027000
    0.058000   -0.015000   -0.035000
    0.090000    0.026000   -0.064000
    0.050000    0.016000   -0.050000
    0.049000    0.071000   -0.075000
    0.009000   -0.026000   -0.004000
   -0.057000   -0.048000   -0.023000
    0.025000    0.022000    0.063000
    0.009000    0.051000    0.080000
    0.012000    0.010000    0.050000
   -0.039000   -0.042000   -0.014000
   -0.098000    0.048000   -0.051000
    0.031000   -0.026000   -0.084000
    0.101000   -0.065000    0.073000
    0.074000   -0.070000   -0.191000
    0.076000   -0.059000   -0.155000
    0.070000    0.052000   -0.000000
    0.194000    0.137000   -0.007000
    0.110000   -0.163000    0.108000
    0.177000    0.173000   -0.013000
   -0.046000    0.056000    0.078000
   -0.053000    0.081000    0.153000
   -0.086000    0.102000    0.175000
    0.080000   -0.042000    0.066000
    0.065000    0.102000    0.030000
    0.047000    0.056000   -0.013000
    0.026000   -0.058000   -0.022000
    0.000000    0.000000    0.025000
   -0.026000    0.058000   -0.022000
   -0.065000   -0.102000    0.030000
   -0.047000   -0.056000   -0.013000
    0.012000    0.027000   -0.032000
   -0.012000   -0.027000   -0.032000
    0.000000   -0.000000   -0.003000
    0.000000   -0.000000    0.034000
vibration   47
    0.009000   -0.002000   -0.000000
   -0.016000   -0.055000    0.005000
   -0.053000   -0.137000    0.005000
    0.041000   -0.212000    0.052000
   -0.190000    0.001000   -0.080000
    0.014000    0.119000    0.029000
   -0.019000    0.067000    0.001000
   -0.001000    0.172000    0.034000
   -0.005000    0.143000    0.027000
   -0.043000   -0.031000    0.029000
   -0.145000   -0.068000    0.197000
   -0.083000   -0.104000   -0.173000
   -0.115000   -0.084000    0.060000
    0.083000    0.076000    0.025000
    0.039000   -0.049000    0.003000
    0.032000    0.098000   -0.009000
   -0.028000    0.006000   -0.012000
   -0.058000   -0.113000   -0.037000
   -0.038000   -0.031000   -0.019000
   -0.036000   -0.171000   -0.027000
   -0.035000    0.068000   -0.018000
   -0.039000    0.083000    0.004000
    0.001000   -0.051000   -0.034000
    0.015000   -0.169000   -0.016000
    0.010000    0.014000   -0.020000
    0.010000    0.014000    0.020000
    0.001000   -0.051000    0.034000
    0.015000   -0.169000    0.016000
   -0.035000    0.068000    0.018000
   -0.039000    0.083000   -0.004000
   -0.038000   -0.031000    0.019000
   -0.036000   -0.171000    0.027000
   -0.028000    0.006000    0.012000
   -0.058000   -0.113000    0.037000
    0.032000    0.098000    0.009000
    0.039000   -0.049000   -0.003000
    0.083000    0.076000   -0.025000
   -0.043000   -0.031000   -0.029000
   -0.115000   -0.084000   -0.060000
   -0.083000   -0.104000    0.173000
   -0.145000   -0.068000   -0.197000
    0.014000    0.119000   -0.029000
   -0.005000    0.143000   -0.027000
   -0.001000    0.172000   -0.034000
   -0.019000    0.067000   -0.001000
   -0.016000   -0.055000   -0.005000
   -0.190000    0.001000    0.080000
    0.041000   -0.212000   -0.052000
   -0.053000   -0.137000   -0.005000
    0.069000   -0.068000   -0.098000
    0.087000   -0.028000   -0.070000
    0.030000    0.024000    0.017000
   -0.017000   -0.037000   -0.000000
    0.030000    0.024000   -0.017000
    0.069000   -0.068000    0.098000
    0.087000   -0.028000    0.070000
   -0.057000   -0.029000    0.045000
   -0.057000   -0.029000   -0.045000
   -0.026000    0.008000    0.000000
   -0.052000    0.017000    0.000000
vibration   48
    0.000000    0.000000    0.016000
    0.001000    0.066000   -0.007000
    0.016000    0.164000   -0.009000
   -0.051000    0.220000   -0.037000
    0.179000    0.006000    0.090000
   -0.014000   -0.126000   -0.023000
    0.027000   -0.056000    0.025000
    0.006000   -0.181000   -0.011000
    0.001000   -0.185000   -0.020000
    0.056000    0.028000   -0.050000
    0.169000    0.064000   -0.221000
    0.105000    0.099000    0.180000
    0.142000    0.082000   -0.102000
   -0.090000   -0.073000   -0.042000
   -0.039000    0.027000    0.012000
   -0.014000    0.027000   -0.024000
    0.020000    0.003000   -0.041000
    0.027000   -0.079000   -0.031000
    0.021000   -0.018000   -0.009000
   -0.034000   -0.096000    0.004000
    0.058000    0.023000    0.034000
    0.055000    0.009000    0.041000
    0.032000   -0.014000    0.032000
    0.022000   -0.092000    0.022000
    0.022000    0.022000    0.014000
   -0.022000   -0.022000    0.014000
   -0.032000    0.014000    0.032000
   -0.022000    0.092000    0.022000
   -0.058000   -0.023000    0.034000
   -0.055000   -0.009000    0.041000
   -0.021000    0.018000   -0.009000
    0.034000    0.096000    0.004000
   -0.020000   -0.003000   -0.041000
   -0.027000    0.079000   -0.031000
    0.014000   -0.027000   -0.024000
    0.039000   -0.027000    0.012000
    0.090000    0.073000   -0.042000
   -0.056000   -0.028000   -0.050000
   -0.142000   -0.082000   -0.102000
   -0.105000   -0.099000    0.180000
   -0.169000   -0.064000   -0.221000
    0.014000    0.126000   -0.023000
   -0.001000    0.185000   -0.020000
   -0.006000    0.181000   -0.011000
   -0.027000    0.056000    0.025000
   -0.001000   -0.066000   -0.007000
   -0.179000   -0.006000    0.090000
    0.051000   -0.220000   -0.037000
   -0.016000   -0.164000   -0.009000
   -0.062000    0.074000    0.124000
   -0.072000    0.015000    0.082000
   -0.042000   -0.051000   -0.039000
   -0.000000   -0.000000    0.009000
    0.042000    0.051000   -0.039000
    0.062000   -0.074000    0.124000
    0.072000   -0.015000    0.082000
    0.040000    0.013000   -0.016000
   -0.040000   -0.013000   -0.016000
   -0.000000   -0.000000   -0.027000
   -0.000000    0.000000   -0.003000
vibration   49
    0.000000   -0.000000    0.010000
    0.006000   -0.017000    0.010000
   -0.014000   -0.020000    0.009000
    0.021000   -0.051000    0.029000
   -0.024000   -0.010000    0.003000
   -0.003000    0.018000    0.006000
   -0.021000   -0.005000   -0.000000
   -0.010000    0.052000    0.019000
   -0.020000    0.011000    0.005000
   -0.010000   -0.002000   -0.007000
   -0.032000   -0.006000    0.017000
   -0.023000   -0.010000   -0.057000
   -0.032000   -0.009000    0.017000
    0.030000    0.009000   -0.002000
    0.009000   -0.011000   -0.012000
    0.001000    0.109000    0.017000
    0.006000    0.099000    0.014000
    0.006000   -0.024000    0.019000
   -0.003000   -0.147000   -0.007000
   -0.013000   -0.483000   -0.020000
    0.005000    0.165000   -0.002000
    0.020000    0.351000   -0.008000
   -0.030000   -0.089000   -0.008000
   -0.051000   -0.154000   -0.027000
   -0.024000   -0.102000    0.013000
    0.024000    0.102000    0.013000
    0.030000    0.089000   -0.008000
    0.051000    0.154000   -0.027000
   -0.005000   -0.165000   -0.002000
   -0.020000   -0.351000   -0.008000
    0.003000    0.147000   -0.007000
    0.013000    0.483000   -0.020000
   -0.006000   -0.099000    0.014000
   -0.006000    0.024000    0.019000
   -0.001000   -0.109000    0.017000
   -0.009000    0.011000   -0.012000
   -0.030000   -0.009000   -0.002000
    0.010000    0.002000   -0.007000
    0.032000    0.009000    0.017000
    0.023000    0.010000   -0.057000
    0.032000    0.006000    0.017000
    0.003000   -0.018000    0.006000
    0.020000   -0.011000    0.005000
    0.010000   -0.052000    0.019000
    0.021000    0.005000   -0.000000
   -0.006000    0.017000    0.010000
    0.024000    0.010000    0.003000
   -0.021000    0.051000    0.029000
    0.014000    0.020000    0.009000
    0.018000    0.002000   -0.014000
    0.016000   -0.010000   -0.024000
   -0.007000   -0.047000   -0.023000
   -0.000000   -0.000000    0.001000
    0.007000    0.047000   -0.023000
   -0.018000   -0.002000   -0.014000
   -0.016000    0.010000   -0.024000
   -0.000000   -0.001000    0.002000
    0.000000    0.001000    0.002000
   -0.000000    0.000000   -0.010000
   -0.000000    0.000000    0.021000
vibration   50
    0.025000   -0.006000   -0.000000
    0.010000    0.009000    0.004000
    0.017000    0.044000    0.004000
   -0.007000    0.063000   -0.006000
    0.073000   -0.011000    0.037000
   -0.015000   -0.047000   -0.011000
   -0.020000   -0.050000   -0.006000
   -0.016000   -0.037000    0.001000
   -0.027000   -0.063000   -0.012000
    0.011000    0.011000   -0.015000
    0.044000    0.027000   -0.082000
    0.021000    0.042000    0.049000
    0.031000    0.035000   -0.012000
   -0.020000   -0.032000   -0.010000
   -0.017000    0.001000   -0.030000
   -0.009000    0.159000    0.034000
    0.022000    0.014000    0.035000
    0.022000   -0.293000    0.048000
    0.029000   -0.058000    0.019000
    0.021000   -0.362000    0.007000
    0.021000    0.107000    0.010000
    0.027000    0.066000   -0.027000
   -0.032000   -0.085000    0.011000
   -0.062000   -0.357000   -0.017000
   -0.019000    0.064000    0.019000
   -0.019000    0.064000   -0.019000
   -0.032000   -0.085000   -0.011000
   -0.062000   -0.357000    0.017000
    0.021000    0.107000   -0.010000
    0.027000    0.066000    0.027000
    0.029000   -0.058000   -0.019000
    0.021000   -0.362000   -0.007000
    0.022000    0.014000   -0.035000
    0.022000   -0.293000   -0.048000
   -0.009000    0.159000   -0.034000
   -0.017000    0.001000    0.030000
   -0.020000   -0.032000    0.010000
    0.011000    0.011000    0.015000
    0.031000    0.035000    0.012000
    0.021000    0.042000   -0.049000
    0.044000    0.027000    0.082000
   -0.015000   -0.047000    0.011000
   -0.027000   -0.063000    0.012000
   -0.016000   -0.037000   -0.001000
   -0.020000   -0.050000    0.006000
    0.010000    0.009000   -0.004000
    0.073000   -0.011000   -0.037000
   -0.007000    0.063000    0.006000
    0.017000    0.044000   -0.004000
   -0.016000    0.053000    0.047000
   -0.031000    0.015000    0.013000
   -0.013000   -0.117000   -0.069000
   -0.012000   -0.087000   -0.000000
   -0.013000   -0.117000    0.069000
   -0.016000    0.053000   -0.047000
   -0.031000    0.015000   -0.013000
    0.028000    0.025000   -0.017000
    0.028000    0.025000    0.017000
   -0.066000    0.052000    0.000000
   -0.079000    0.056000   -0.000000
vibration   51
    0.205000   -0.125000   -0.000000
   -0.008000    0.012000   -0.008000
    0.010000    0.014000   -0.005000
   -0.018000    0.041000   -0.014000
    0.021000    0.006000   -0.007000
    0.000000   -0.016000   -0.005000
    0.015000    0.001000   -0.002000
    0.006000   -0.043000   -0.014000
    0.013000   -0.009000   -0.004000
    0.006000    0.002000    0.008000
    0.025000    0.005000   -0.013000
    0.017000    0.008000    0.051000
    0.024000    0.007000   -0.010000
   -0.025000   -0.008000    0.002000
   -0.016000    0.010000    0.053000
   -0.017000   -0.054000    0.027000
   -0.054000   -0.009000    0.030000
   -0.031000    0.121000    0.046000
   -0.046000    0.020000   -0.051000
    0.023000    0.137000   -0.067000
   -0.058000   -0.027000   -0.068000
   -0.062000    0.027000   -0.037000
   -0.008000    0.023000   -0.059000
   -0.004000    0.155000   -0.050000
   -0.001000   -0.032000    0.013000
   -0.001000   -0.032000   -0.013000
   -0.008000    0.023000    0.059000
   -0.004000    0.155000    0.050000
   -0.058000   -0.027000    0.068000
   -0.062000    0.027000    0.037000
   -0.046000    0.020000    0.051000
    0.023000    0.137000    0.067000
   -0.054000   -0.009000   -0.030000
   -0.031000    0.121000   -0.046000
   -0.017000   -0.054000   -0.027000
   -0.016000    0.010000   -0.053000
   -0.025000   -0.008000   -0.002000
    0.006000    0.002000   -0.008000
    0.024000    0.007000    0.010000
    0.017000    0.008000   -0.051000
    0.025000    0.005000    0.013000
    0.000000   -0.016000    0.005000
    0.013000   -0.009000    0.004000
    0.006000   -0.043000    0.014000
    0.015000    0.001000    0.002000
   -0.008000    0.012000    0.008000
    0.021000    0.006000    0.007000
   -0.018000    0.041000    0.014000
    0.010000    0.014000    0.005000
   -0.008000   -0.007000    0.019000
    0.020000    0.063000    0.052000
    0.011000    0.069000    0.057000
    0.081000    0.075000   -0.000000
    0.011000    0.069000   -0.057000
   -0.008000   -0.007000   -0.019000
    0.020000    0.063000   -0.052000
    0.001000   -0.028000    0.015000
    0.001000   -0.028000   -0.015000
   -0.463000    0.365000   -0.000000
   -0.439000    0.354000    0.000000
vibration   52
   -0.005000   -0.013000   -0.000000
    0.005000   -0.003000    0.002000
    0.005000   -0.002000    0.002000
    0.004000   -0.001000    0.002000
    0.007000   -0.004000    0.004000
   -0.001000   -0.002000   -0.001000
   -0.007000   -0.008000   -0.003000
   -0.004000    0.007000    0.001000
   -0.005000   -0.001000   -0.001000
   -0.001000    0.001000   -0.000000
   -0.002000    0.002000   -0.003000
   -0.003000    0.003000   -0.004000
   -0.003000    0.002000    0.005000
    0.004000   -0.002000   -0.000000
   -0.002000   -0.001000   -0.010000
   -0.011000   -0.040000    0.006000
    0.011000    0.103000    0.011000
    0.031000    0.278000    0.025000
    0.001000   -0.128000   -0.003000
    0.005000   -0.182000   -0.007000
    0.009000    0.106000   -0.000000
    0.035000    0.471000    0.003000
   -0.023000   -0.104000   -0.003000
   -0.020000    0.172000   -0.002000
   -0.020000   -0.127000    0.006000
   -0.020000   -0.127000   -0.006000
   -0.023000   -0.104000    0.003000
   -0.020000    0.172000    0.002000
    0.009000    0.106000    0.000000
    0.035000    0.471000   -0.003000
    0.001000   -0.128000    0.003000
    0.005000   -0.182000    0.007000
    0.011000    0.103000   -0.011000
    0.031000    0.278000   -0.025000
   -0.011000   -0.040000   -0.006000
   -0.002000   -0.001000    0.010000
    0.004000   -0.002000    0.000000
   -0.001000    0.001000    0.000000
   -0.003000    0.002000   -0.005000
   -0.003000    0.003000    0.004000
   -0.002000    0.002000    0.003000
   -0.001000   -0.002000    0.001000
   -0.005000   -0.001000    0.001000
   -0.004000    0.007000   -0.001000
   -0.007000   -0.008000    0.003000
    0.005000   -0.003000   -0.002000
    0.007000   -0.004000   -0.004000
    0.004000   -0.001000   -0.002000
    0.005000   -0.002000   -0.002000
   -0.002000    0.007000   -0.001000
   -0.001000    0.024000    0.013000
   -0.006000   -0.018000   -0.006000
    0.027000    0.306000    0.000000
   -0.006000   -0.018000    0.006000
   -0.002000    0.007000    0.001000
   -0.001000    0.024000   -0.013000
    0.005000    0.004000   -0.007000
    0.005000    0.004000    0.007000
    0.028000   -0.007000    0.000000
    0.176000   -0.059000   -0.000000
vibration   53
   -0.000000    0.000000    0.028000
    0.009000   -0.005000    0.003000
    0.016000   -0.008000    0.004000
    0.006000   -0.001000   -0.004000
    0.011000   -0.005000    0.000000
   -0.000000    0.003000    0.000000
   -0.003000   -0.003000   -0.005000
   -0.003000    0.006000   -0.004000
    0.001000    0.010000   -0.000000
   -0.004000    0.001000    0.004000
   -0.007000    0.001000    0.006000
   -0.008000    0.003000   -0.009000
   -0.010000   -0.000000    0.012000
    0.007000   -0.000000    0.003000
    0.002000    0.010000   -0.022000
    0.033000   -0.017000   -0.076000
    0.186000   -0.004000   -0.064000
    0.085000   -0.056000   -0.155000
    0.140000   -0.010000    0.211000
    0.067000   -0.056000    0.232000
   -0.044000   -0.001000    0.085000
    0.023000   -0.069000   -0.213000
   -0.251000    0.029000    0.115000
   -0.213000   -0.062000    0.162000
   -0.139000    0.044000   -0.152000
    0.139000   -0.044000   -0.152000
    0.251000   -0.029000    0.115000
    0.213000    0.062000    0.162000
    0.044000    0.001000    0.085000
   -0.023000    0.069000   -0.213000
   -0.140000    0.010000    0.211000
   -0.067000    0.056000    0.232000
   -0.186000    0.004000   -0.064000
   -0.085000    0.056000   -0.155000
   -0.033000    0.017000   -0.076000
   -0.002000   -0.010000   -0.022000
   -0.007000    0.000000    0.003000
    0.004000   -0.001000    0.004000
    0.010000    0.000000    0.012000
    0.008000   -0.003000   -0.009000
    0.007000   -0.001000    0.006000
    0.000000   -0.003000    0.000000
   -0.001000   -0.010000   -0.000000
    0.003000   -0.006000   -0.004000
    0.003000    0.003000   -0.005000
   -0.009000    0.005000    0.003000
   -0.011000    0.005000    0.000000
   -0.006000    0.001000   -0.004000
   -0.016000    0.008000    0.004000
   -0.009000    0.009000   -0.015000
   -0.026000    0.007000   -0.016000
   -0.016000   -0.020000    0.021000
   -0.000000    0.000000   -0.249000
    0.016000    0.020000    0.021000
    0.009000   -0.009000   -0.015000
    0.026000   -0.007000   -0.016000
    0.016000    0.011000   -0.020000
   -0.016000   -0.011000   -0.020000
    0.000000   -0.000000   -0.008000
    0.000000   -0.000000   -0.032000
vibration   54
   -0.000000    0.000000    0.023000
    0.052000   -0.055000    0.038000
   -0.029000   -0.046000    0.032000
    0.103000   -0.160000    0.111000
   -0.031000   -0.041000    0.036000
    0.009000    0.063000    0.022000
   -0.057000   -0.009000    0.016000
   -0.015000    0.196000    0.085000
   -0.062000    0.016000    0.019000
    0.000000   -0.003000   -0.065000
   -0.067000   -0.011000   -0.005000
   -0.038000   -0.023000   -0.217000
   -0.066000   -0.019000    0.008000
    0.108000    0.029000   -0.028000
   -0.035000   -0.062000   -0.018000
   -0.139000    0.007000   -0.072000
    0.021000   -0.008000   -0.181000
    0.103000   -0.010000   -0.105000
    0.035000    0.017000   -0.106000
   -0.168000    0.068000   -0.042000
    0.180000   -0.034000    0.071000
    0.181000   -0.030000    0.068000
   -0.018000    0.005000    0.124000
   -0.137000    0.051000    0.004000
   -0.045000   -0.003000    0.115000
    0.045000    0.003000    0.115000
    0.018000   -0.005000    0.124000
    0.137000   -0.051000    0.004000
   -0.180000    0.034000    0.071000
   -0.181000    0.030000    0.068000
   -0.035000   -0.017000   -0.106000
    0.168000   -0.068000   -0.042000
   -0.021000    0.008000   -0.181000
   -0.103000    0.010000   -0.105000
    0.139000   -0.007000   -0.072000
    0.035000    0.062000   -0.018000
   -0.108000   -0.029000   -0.028000
   -0.000000    0.003000   -0.065000
    0.066000    0.019000    0.008000
    0.038000    0.023000   -0.217000
    0.067000    0.011000   -0.005000
   -0.009000   -0.063000    0.022000
    0.062000   -0.016000    0.019000
    0.015000   -0.196000    0.085000
    0.057000    0.009000    0.016000
   -0.052000    0.055000    0.038000
    0.031000    0.041000    0.036000
   -0.103000    0.160000    0.111000
    0.029000    0.046000    0.032000
    0.021000    0.007000   -0.007000
    0.055000   -0.012000   -0.022000
   -0.163000    0.062000   -0.033000
   -0.000000    0.000000    0.062000
    0.163000   -0.062000   -0.033000
   -0.021000   -0.007000   -0.007000
   -0.055000    0.012000   -0.022000
    0.015000   -0.012000    0.036000
   -0.015000    0.012000    0.036000
   -0.000000   -0.000000    0.014000
    0.000000   -0.000000   -0.009000
vibration   55
    0.036000   -0.014000    0.000000
    0.060000   -0.056000    0.038000
   -0.008000   -0.047000    0.034000
    0.104000   -0.143000    0.102000
   -0.006000   -0.046000    0.040000
    0.011000    0.059000    0.020000
   -0.057000   -0.015000    0.011000
   -0.014000    0.191000    0.080000
   -0.059000    0.018000    0.016000
    0.003000   -0.002000   -0.064000
   -0.063000   -0.007000   -0.012000
   -0.034000   -0.019000   -0.211000
   -0.064000   -0.015000    0.014000
    0.098000    0.024000   -0.023000
   -0.063000   -0.043000    0.005000
   -0.164000    0.014000   -0.062000
    0.062000   -0.008000   -0.149000
    0.142000   -0.008000   -0.073000
    0.066000    0.008000   -0.040000
   -0.132000    0.053000    0.024000
    0.173000   -0.031000    0.085000
    0.193000   -0.021000    0.009000
   -0.081000    0.011000    0.155000
   -0.205000    0.055000    0.021000
   -0.090000   -0.007000    0.066000
   -0.090000   -0.007000   -0.066000
   -0.081000    0.011000   -0.155000
   -0.205000    0.055000   -0.021000
    0.173000   -0.031000   -0.085000
    0.193000   -0.021000   -0.009000
    0.066000    0.008000    0.040000
   -0.132000    0.053000   -0.024000
    0.062000   -0.008000    0.149000
    0.142000   -0.008000    0.073000
   -0.164000    0.014000    0.062000
   -0.063000   -0.043000   -0.005000
    0.098000    0.024000    0.023000
    0.003000   -0.002000    0.064000
   -0.064000   -0.015000   -0.014000
   -0.034000   -0.019000    0.211000
   -0.063000   -0.007000    0.012000
    0.011000    0.059000   -0.020000
   -0.059000    0.018000   -0.016000
   -0.014000    0.191000   -0.080000
   -0.057000   -0.015000   -0.011000
    0.060000   -0.056000   -0.038000
   -0.006000   -0.046000   -0.040000
    0.104000   -0.143000   -0.102000
   -0.008000   -0.047000   -0.034000
    0.003000    0.011000   -0.011000
    0.046000   -0.011000   -0.032000
   -0.166000    0.049000   -0.030000
    0.034000   -0.005000   -0.000000
   -0.166000    0.049000    0.030000
    0.003000    0.011000    0.011000
    0.046000   -0.011000    0.032000
    0.031000   -0.014000    0.021000
    0.031000   -0.014000   -0.021000
   -0.027000    0.024000    0.000000
   -0.040000    0.029000   -0.000000
vibration   56
   -0.038000    0.015000   -0.000000
    0.042000   -0.035000    0.023000
    0.027000   -0.033000    0.022000
    0.055000   -0.059000    0.039000
    0.027000   -0.033000    0.025000
    0.010000    0.040000    0.012000
   -0.019000    0.007000    0.008000
   -0.001000    0.095000    0.035000
   -0.018000    0.028000    0.011000
    0.005000   -0.000000   -0.041000
   -0.023000   -0.002000   -0.023000
   -0.012000   -0.006000   -0.106000
   -0.026000   -0.007000   -0.007000
    0.038000    0.008000   -0.008000
   -0.065000   -0.018000   -0.004000
   -0.113000    0.036000    0.151000
   -0.145000   -0.012000    0.197000
    0.029000   -0.046000    0.367000
   -0.049000    0.020000   -0.145000
    0.089000    0.033000   -0.184000
    0.074000   -0.019000   -0.058000
    0.028000    0.014000    0.142000
    0.152000   -0.007000   -0.053000
    0.112000    0.065000   -0.093000
    0.066000   -0.030000    0.112000
    0.066000   -0.030000   -0.112000
    0.152000   -0.007000    0.053000
    0.112000    0.065000    0.093000
    0.074000   -0.019000    0.058000
    0.028000    0.014000   -0.142000
   -0.049000    0.020000    0.145000
    0.089000    0.033000    0.184000
   -0.145000   -0.012000   -0.197000
    0.029000   -0.046000   -0.367000
   -0.113000    0.036000   -0.151000
   -0.065000   -0.018000    0.004000
    0.038000    0.008000    0.008000
    0.005000   -0.000000    0.041000
   -0.026000   -0.007000    0.007000
   -0.012000   -0.006000    0.106000
   -0.023000   -0.002000    0.023000
    0.010000    0.040000   -0.012000
   -0.018000    0.028000   -0.011000
   -0.001000    0.095000   -0.035000
   -0.019000    0.007000   -0.008000
    0.042000   -0.035000   -0.023000
    0.027000   -0.033000   -0.025000
    0.055000   -0.059000   -0.039000
    0.027000   -0.033000   -0.022000
   -0.031000    0.011000   -0.008000
   -0.010000   -0.011000   -0.026000
   -0.078000   -0.008000    0.008000
    0.174000   -0.027000    0.000000
   -0.078000   -0.008000   -0.008000
   -0.031000    0.011000    0.008000
   -0.010000   -0.011000    0.026000
    0.044000    0.002000   -0.003000
    0.044000    0.002000    0.003000
    0.018000   -0.016000    0.000000
    0.190000   -0.075000    0.000000
vibration   57
    0.000000   -0.000000    0.004000
   -0.006000    0.005000   -0.003000
   -0.011000    0.008000   -0.004000
   -0.005000    0.004000    0.000000
   -0.007000    0.004000   -0.001000
   -0.001000   -0.006000   -0.002000
   -0.001000   -0.004000    0.001000
    0.000000   -0.006000    0.002000
   -0.003000   -0.011000   -0.002000
    0.001000   -0.000000    0.001000
    0.007000    0.001000   -0.005000
    0.005000    0.001000    0.017000
    0.008000    0.003000   -0.006000
   -0.004000   -0.001000   -0.001000
    0.004000   -0.032000   -0.026000
    0.009000    0.099000    0.005000
    0.003000   -0.051000    0.004000
    0.012000    0.035000    0.009000
    0.009000    0.003000    0.011000
    0.030000    0.272000    0.018000
   -0.006000   -0.051000   -0.001000
    0.028000    0.411000    0.003000
   -0.019000   -0.100000   -0.002000
    0.015000    0.471000    0.028000
   -0.004000    0.022000   -0.005000
    0.004000   -0.022000   -0.005000
    0.019000    0.100000   -0.002000
   -0.015000   -0.471000    0.028000
    0.006000    0.051000   -0.001000
   -0.028000   -0.411000    0.003000
   -0.009000   -0.003000    0.011000
   -0.030000   -0.272000    0.018000
   -0.003000    0.051000    0.004000
   -0.012000   -0.035000    0.009000
   -0.009000   -0.099000    0.005000
   -0.004000    0.032000   -0.026000
    0.004000    0.001000   -0.001000
   -0.001000    0.000000    0.001000
   -0.008000   -0.003000   -0.006000
   -0.005000   -0.001000    0.017000
   -0.007000   -0.001000   -0.005000
    0.001000    0.006000   -0.002000
    0.003000    0.011000   -0.002000
   -0.000000    0.006000    0.002000
    0.001000    0.004000    0.001000
    0.006000   -0.005000   -0.003000
    0.007000   -0.004000   -0.001000
    0.005000   -0.004000    0.000000
    0.011000   -0.008000   -0.004000
    0.010000    0.004000    0.018000
    0.006000    0.001000    0.017000
    0.009000   -0.002000   -0.031000
   -0.000000   -0.000000   -0.005000
   -0.009000    0.002000   -0.031000
   -0.010000   -0.004000    0.018000
   -0.006000   -0.001000    0.017000
   -0.014000    0.007000    0.014000
    0.014000   -0.007000    0.014000
   -0.000000    0.000000    0.001000
    0.000000   -0.000000   -0.014000
vibration   58
   -0.000000   -0.000000   -0.015000
    0.037000   -0.031000    0.023000
    0.079000   -0.053000    0.026000
    0.024000   -0.006000   -0.010000
    0.063000   -0.030000    0.005000
    0.004000    0.020000    0.007000
   -0.005000    0.002000   -0.011000
   -0.006000    0.035000   -0.015000
    0.012000    0.057000    0.006000
   -0.000000    0.002000    0.002000
   -0.056000   -0.001000    0.043000
   -0.028000   -0.011000   -0.106000
   -0.058000   -0.019000    0.060000
    0.013000    0.003000    0.007000
   -0.050000    0.310000    0.307000
   -0.053000    0.025000   -0.011000
    0.004000   -0.015000   -0.026000
    0.037000    0.036000    0.003000
   -0.020000   -0.012000   -0.020000
   -0.065000    0.131000    0.000000
    0.042000   -0.018000    0.017000
    0.050000    0.245000    0.065000
    0.031000   -0.069000    0.021000
    0.059000    0.212000    0.044000
    0.002000    0.056000   -0.038000
   -0.002000   -0.056000   -0.038000
   -0.031000    0.069000    0.021000
   -0.059000   -0.212000    0.044000
   -0.042000    0.018000    0.017000
   -0.050000   -0.245000    0.065000
    0.020000    0.012000   -0.020000
    0.065000   -0.131000    0.000000
   -0.004000    0.015000   -0.026000
   -0.037000   -0.036000    0.003000
    0.053000   -0.025000   -0.011000
    0.050000   -0.310000    0.307000
   -0.013000   -0.003000    0.007000
    0.000000   -0.002000    0.002000
    0.058000    0.019000    0.060000
    0.028000    0.011000   -0.106000
    0.056000    0.001000    0.043000
   -0.004000   -0.020000    0.007000
   -0.012000   -0.057000    0.006000
    0.006000   -0.035000   -0.015000
    0.005000   -0.002000   -0.011000
   -0.037000    0.031000    0.023000
   -0.063000    0.030000    0.005000
   -0.024000    0.006000   -0.010000
   -0.079000    0.053000    0.026000
   -0.066000   -0.033000   -0.152000
    0.014000    0.067000   -0.086000
   -0.039000   -0.152000    0.075000
   -0.000000   -0.000000   -0.008000
    0.039000    0.152000    0.075000
    0.066000    0.033000   -0.152000
   -0.014000   -0.067000   -0.086000
    0.082000   -0.080000   -0.116000
   -0.082000    0.080000   -0.116000
    0.000000   -0.000000   -0.011000
   -0.000000    0.000000    0.052000
vibration   59
    0.000000    0.003000   -0.000000
    0.016000   -0.013000    0.010000
    0.031000   -0.021000    0.011000
    0.012000   -0.007000   -0.001000
    0.024000   -0.013000    0.004000
    0.002000    0.013000    0.004000
    0.001000    0.008000   -0.002000
   -0.001000    0.016000   -0.005000
    0.008000    0.028000    0.004000
   -0.000000    0.001000   -0.003000
   -0.020000   -0.001000    0.014000
   -0.011000   -0.004000   -0.045000
   -0.021000   -0.008000    0.017000
    0.007000    0.002000    0.002000
   -0.016000    0.121000    0.113000
   -0.016000   -0.127000   -0.011000
    0.001000    0.065000   -0.012000
   -0.008000   -0.032000   -0.017000
   -0.014000   -0.014000   -0.016000
   -0.044000   -0.302000   -0.021000
    0.006000    0.075000    0.002000
   -0.026000   -0.364000   -0.002000
    0.011000    0.039000    0.001000
   -0.015000   -0.437000   -0.021000
    0.005000    0.020000   -0.001000
    0.005000    0.020000    0.001000
    0.011000    0.039000   -0.001000
   -0.015000   -0.437000    0.021000
    0.006000    0.075000   -0.002000
   -0.026000   -0.364000    0.002000
   -0.014000   -0.014000    0.016000
   -0.044000   -0.302000    0.021000
    0.001000    0.065000    0.012000
   -0.008000   -0.032000    0.017000
   -0.016000   -0.127000    0.011000
   -0.016000    0.121000   -0.113000
    0.007000    0.002000   -0.002000
   -0.000000    0.001000    0.003000
   -0.021000   -0.008000   -0.017000
   -0.011000   -0.004000    0.045000
   -0.020000   -0.001000   -0.014000
    0.002000    0.013000   -0.004000
    0.008000    0.028000   -0.004000
   -0.001000    0.016000    0.005000
    0.001000    0.008000    0.002000
    0.016000   -0.013000   -0.010000
    0.024000   -0.013000   -0.004000
    0.012000   -0.007000    0.001000
    0.031000   -0.021000   -0.011000
   -0.030000   -0.017000   -0.058000
   -0.003000    0.040000   -0.015000
   -0.016000   -0.036000    0.056000
    0.019000    0.011000   -0.000000
   -0.016000   -0.036000   -0.056000
   -0.030000   -0.017000    0.058000
   -0.003000    0.040000    0.015000
    0.034000   -0.029000   -0.045000
    0.034000   -0.029000    0.045000
    0.002000   -0.003000   -0.000000
   -0.013000    0.002000    0.000000
vibration   60
    0.002000    0.004000   -0.000000
    0.001000   -0.001000    0.001000
    0.013000   -0.009000    0.002000
   -0.003000    0.006000   -0.007000
    0.006000    0.001000   -0.006000
   -0.002000   -0.004000   -0.001000
    0.003000   -0.002000   -0.007000
   -0.003000   -0.013000   -0.016000
    0.011000    0.013000   -0.001000
   -0.002000    0.002000    0.014000
   -0.019000   -0.001000    0.033000
   -0.009000   -0.005000   -0.017000
   -0.018000   -0.008000    0.028000
   -0.000000    0.001000    0.003000
    0.009000    0.166000    0.155000
   -0.002000    0.096000   -0.004000
   -0.000000   -0.048000   -0.021000
    0.017000    0.052000   -0.010000
   -0.007000   -0.003000   -0.010000
   -0.016000    0.276000    0.006000
    0.005000   -0.059000    0.003000
    0.033000    0.387000    0.020000
   -0.018000   -0.055000    0.011000
   -0.006000    0.369000    0.019000
   -0.007000    0.032000   -0.003000
   -0.007000    0.032000    0.003000
   -0.018000   -0.055000   -0.011000
   -0.006000    0.369000   -0.019000
    0.005000   -0.059000   -0.003000
    0.033000    0.387000   -0.020000
   -0.007000   -0.003000    0.010000
   -0.016000    0.276000   -0.006000
   -0.000000   -0.048000    0.021000
    0.017000    0.052000    0.010000
   -0.002000    0.096000    0.004000
    0.009000    0.166000   -0.155000
   -0.000000    0.001000   -0.003000
   -0.002000    0.002000   -0.014000
   -0.018000   -0.008000   -0.028000
   -0.009000   -0.005000    0.017000
   -0.019000   -0.001000   -0.033000
   -0.002000   -0.004000    0.001000
    0.011000    0.013000    0.001000
   -0.003000   -0.013000    0.016000
    0.003000   -0.002000    0.007000
    0.001000   -0.001000   -0.001000
    0.006000    0.001000    0.006000
   -0.003000    0.006000    0.007000
    0.013000   -0.009000   -0.002000
   -0.012000   -0.034000   -0.070000
    0.027000    0.113000    0.049000
    0.004000   -0.095000    0.004000
    0.003000   -0.040000   -0.000000
    0.004000   -0.095000   -0.004000
   -0.012000   -0.034000    0.070000
    0.027000    0.113000   -0.049000
    0.017000   -0.040000   -0.054000
    0.017000   -0.040000    0.054000
   -0.013000   -0.010000   -0.000000
    0.181000   -0.076000    0.000000
vibration   61
    0.000000   -0.000000    0.005000
   -0.008000    0.007000   -0.005000
   -0.014000    0.007000   -0.005000
   -0.005000    0.001000    0.000000
   -0.015000    0.009000   -0.005000
   -0.001000   -0.006000   -0.002000
    0.002000   -0.002000   -0.001000
   -0.000000   -0.013000   -0.005000
    0.003000   -0.005000   -0.002000
   -0.001000    0.000000    0.008000
   -0.000000   -0.001000    0.011000
    0.000000   -0.001000    0.010000
    0.000000   -0.001000    0.005000
   -0.002000    0.000000    0.000000
    0.017000    0.029000    0.028000
    0.008000    0.151000    0.005000
   -0.002000   -0.023000   -0.003000
   -0.040000   -0.528000   -0.019000
    0.007000    0.112000    0.002000
   -0.018000   -0.194000   -0.005000
   -0.001000   -0.067000   -0.001000
   -0.011000   -0.262000   -0.016000
   -0.004000    0.072000    0.010000
   -0.006000    0.158000    0.007000
   -0.016000   -0.183000   -0.002000
    0.016000    0.183000   -0.002000
    0.004000   -0.072000    0.010000
    0.006000   -0.158000    0.007000
    0.001000    0.067000   -0.001000
    0.011000    0.262000   -0.016000
   -0.007000   -0.112000    0.002000
    0.018000    0.194000   -0.005000
    0.002000    0.023000   -0.003000
    0.040000    0.528000   -0.019000
   -0.008000   -0.151000    0.005000
   -0.017000   -0.029000    0.028000
    0.002000   -0.000000    0.000000
    0.001000   -0.000000    0.008000
   -0.000000    0.001000    0.005000
   -0.000000    0.001000    0.010000
    0.000000    0.001000    0.011000
    0.001000    0.006000   -0.002000
   -0.003000    0.005000   -0.002000
    0.000000    0.013000   -0.005000
   -0.002000    0.002000   -0.001000
    0.008000   -0.007000   -0.005000
    0.015000   -0.009000   -0.005000
    0.005000   -0.001000    0.000000
    0.014000   -0.007000   -0.005000
    0.011000   -0.017000   -0.005000
    0.016000    0.025000    0.031000
    0.007000   -0.026000   -0.032000
   -0.000000    0.000000   -0.002000
   -0.007000    0.026000   -0.032000
   -0.011000    0.017000   -0.005000
   -0.016000   -0.025000    0.031000
   -0.009000   -0.008000   -0.004000
    0.009000    0.008000   -0.004000
   -0.000000   -0.000000   -0.005000
    0.000000   -0.000000    0.019000
vibration   62
    0.004000    0.007000   -0.000000
   -0.009000    0.009000   -0.006000
   -0.024000    0.010000   -0.007000
   -0.002000   -0.005000    0.009000
   -0.023000    0.010000   -0.003000
   -0.001000   -0.005000   -0.002000
    0.003000    0.002000    0.002000
    0.001000   -0.010000   -0.001000
    0.004000   -0.007000   -0.002000
   -0.001000    0.000000    0.004000
    0.006000   -0.001000    0.003000
    0.003000    0.000000    0.018000
    0.007000    0.001000   -0.007000
   -0.001000    0.000000   -0.002000
    0.024000    0.018000    0.005000
    0.001000    0.060000   -0.000000
    0.004000   -0.000000   -0.001000
   -0.021000   -0.300000   -0.012000
    0.009000    0.061000    0.004000
   -0.006000   -0.176000   -0.003000
   -0.005000   -0.024000   -0.005000
   -0.013000   -0.225000   -0.036000
   -0.020000    0.060000    0.010000
   -0.035000    0.014000   -0.005000
   -0.015000   -0.126000    0.001000
   -0.015000   -0.126000   -0.001000
   -0.020000    0.060000   -0.010000
   -0.035000    0.014000    0.005000
   -0.005000   -0.024000    0.005000
   -0.013000   -0.225000    0.036000
    0.009000    0.061000   -0.004000
   -0.006000   -0.176000    0.003000
    0.004000   -0.000000    0.001000
   -0.021000   -0.300000    0.012000
    0.001000    0.060000    0.000000
    0.024000    0.018000   -0.005000
   -0.001000    0.000000    0.002000
   -0.001000    0.000000   -0.004000
    0.007000    0.001000    0.007000
    0.003000    0.000000   -0.018000
    0.006000   -0.001000   -0.003000
   -0.001000   -0.005000    0.002000
    0.004000   -0.007000    0.002000
    0.001000   -0.010000    0.001000
    0.003000    0.002000   -0.002000
   -0.009000    0.009000    0.006000
   -0.023000    0.010000    0.003000
   -0.002000   -0.005000   -0.009000
   -0.024000    0.010000    0.007000
    0.015000   -0.031000    0.004000
    0.027000    0.152000    0.161000
    0.010000   -0.008000   -0.033000
    0.027000    0.060000    0.000000
    0.010000   -0.008000    0.033000
    0.015000   -0.031000   -0.004000
    0.027000    0.152000   -0.161000
   -0.017000    0.003000   -0.001000
   -0.017000    0.003000    0.001000
   -0.056000   -0.014000   -0.000000
    0.641000   -0.252000    0.000000
vibration   63
   -0.000000    0.000000    0.005000
   -0.088000    0.088000   -0.060000
   -0.145000    0.097000   -0.066000
   -0.071000    0.046000   -0.024000
   -0.146000    0.102000   -0.065000
   -0.021000   -0.120000   -0.043000
   -0.016000   -0.116000   -0.039000
   -0.020000   -0.134000   -0.046000
   -0.016000   -0.138000   -0.043000
   -0.010000    0.008000    0.128000
   -0.012000    0.000000    0.159000
   -0.007000    0.000000    0.139000
   -0.005000    0.003000    0.119000
    0.006000    0.007000   -0.004000
    0.143000    0.074000    0.038000
    0.012000   -0.025000   -0.018000
   -0.007000    0.003000   -0.080000
    0.009000    0.128000   -0.075000
   -0.020000   -0.018000   -0.071000
   -0.107000    0.060000   -0.043000
    0.038000    0.011000    0.005000
    0.045000    0.014000   -0.034000
   -0.100000    0.006000    0.059000
   -0.221000   -0.063000   -0.055000
   -0.047000    0.026000    0.087000
    0.047000   -0.026000    0.087000
    0.100000   -0.006000    0.059000
    0.221000    0.063000   -0.055000
   -0.038000   -0.011000    0.005000
   -0.045000   -0.014000   -0.034000
    0.020000    0.018000   -0.071000
    0.107000   -0.060000   -0.043000
    0.007000   -0.003000   -0.080000
   -0.009000   -0.128000   -0.075000
   -0.012000    0.025000   -0.018000
   -0.143000   -0.074000    0.038000
   -0.006000   -0.007000   -0.004000
    0.010000   -0.008000    0.128000
    0.005000   -0.003000    0.119000
    0.007000   -0.000000    0.139000
    0.012000   -0.000000    0.159000
    0.021000    0.120000   -0.043000
    0.016000    0.138000   -0.043000
    0.020000    0.134000   -0.046000
    0.016000    0.116000   -0.039000
    0.088000   -0.088000   -0.060000
    0.146000   -0.102000   -0.065000
    0.071000   -0.046000   -0.024000
    0.145000   -0.097000   -0.066000
    0.118000   -0.030000   -0.029000
    0.123000    0.156000    0.127000
    0.077000   -0.006000   -0.048000
    0.000000   -0.000000    0.070000
   -0.077000    0.006000   -0.048000
   -0.118000    0.030000   -0.029000
   -0.123000   -0.156000    0.127000
   -0.060000   -0.011000   -0.008000
    0.060000    0.011000   -0.008000
    0.000000    0.000000    0.000000
   -0.000000    0.000000    0.077000
vibration   64
   -0.009000   -0.009000    0.000000
   -0.014000    0.015000   -0.010000
   -0.012000    0.013000   -0.010000
   -0.018000    0.018000   -0.018000
   -0.016000    0.018000   -0.017000
   -0.004000   -0.030000   -0.010000
   -0.011000   -0.040000   -0.015000
   -0.008000   -0.023000   -0.012000
   -0.011000   -0.033000   -0.011000
   -0.001000    0.003000    0.033000
   -0.016000    0.001000    0.050000
   -0.007000   -0.002000    0.010000
   -0.015000   -0.002000    0.049000
    0.005000    0.003000    0.000000
    0.010000    0.017000    0.027000
    0.001000    0.054000    0.007000
   -0.009000    0.002000   -0.004000
   -0.019000   -0.229000   -0.005000
   -0.004000    0.045000   -0.017000
   -0.027000   -0.108000   -0.018000
    0.012000   -0.024000    0.003000
    0.005000   -0.083000    0.014000
    0.002000    0.023000    0.009000
   -0.007000    0.089000   -0.001000
   -0.009000   -0.087000    0.010000
   -0.009000   -0.087000   -0.010000
    0.002000    0.023000   -0.009000
   -0.007000    0.089000    0.001000
    0.012000   -0.024000   -0.003000
    0.005000   -0.083000   -0.014000
   -0.004000    0.045000    0.017000
   -0.027000   -0.108000    0.018000
   -0.009000    0.002000    0.004000
   -0.019000   -0.229000    0.005000
    0.001000    0.054000   -0.007000
    0.010000    0.017000   -0.027000
    0.005000    0.003000   -0.000000
   -0.001000    0.003000   -0.033000
   -0.015000   -0.002000   -0.049000
   -0.007000   -0.002000   -0.010000
   -0.016000    0.001000   -0.050000
   -0.004000   -0.030000    0.010000
   -0.011000   -0.033000    0.011000
   -0.008000   -0.023000    0.012000
   -0.011000   -0.040000    0.015000
   -0.014000    0.015000    0.010000
   -0.016000    0.018000    0.017000
   -0.018000    0.018000    0.018000
   -0.012000    0.013000    0.010000
    0.016000    0.026000   -0.020000
    0.010000   -0.140000   -0.165000
    0.002000   -0.019000    0.004000
   -0.001000    0.067000    0.000000
    0.002000   -0.019000   -0.004000
    0.016000    0.026000    0.020000
    0.010000   -0.140000    0.165000
    0.007000   -0.016000   -0.003000
    0.007000   -0.016000    0.003000
    0.073000    0.013000    0.000000
   -0.763000    0.298000   -0.000000
vibration   65
   -0.005000    0.005000   -0.000000
   -0.077000    0.087000   -0.059000
   -0.146000    0.095000   -0.065000
   -0.051000    0.026000   -0.013000
   -0.154000    0.106000   -0.070000
   -0.015000   -0.134000   -0.050000
   -0.047000   -0.170000   -0.049000
   -0.026000   -0.088000   -0.025000
   -0.049000   -0.177000   -0.053000
   -0.003000    0.012000    0.139000
   -0.039000    0.000000    0.201000
   -0.018000   -0.003000    0.085000
   -0.033000   -0.002000    0.168000
    0.039000    0.019000   -0.014000
    0.084000    0.001000   -0.007000
   -0.043000   -0.044000    0.027000
   -0.042000    0.001000    0.011000
    0.046000    0.196000    0.086000
   -0.019000   -0.030000   -0.084000
   -0.052000    0.069000   -0.069000
    0.076000    0.023000    0.008000
    0.068000   -0.027000    0.025000
   -0.039000   -0.001000    0.051000
   -0.132000   -0.142000   -0.041000
   -0.031000    0.049000    0.060000
   -0.031000    0.049000   -0.060000
   -0.039000   -0.001000   -0.051000
   -0.132000   -0.142000    0.041000
    0.076000    0.023000   -0.008000
    0.068000   -0.027000   -0.025000
   -0.019000   -0.030000    0.084000
   -0.052000    0.069000    0.069000
   -0.042000    0.001000   -0.011000
    0.046000    0.196000   -0.086000
   -0.043000   -0.044000   -0.027000
    0.084000    0.001000    0.007000
    0.039000    0.019000    0.014000
   -0.003000    0.012000   -0.139000
   -0.033000   -0.002000   -0.168000
   -0.018000   -0.003000   -0.085000
   -0.039000    0.000000   -0.201000
   -0.015000   -0.134000    0.050000
   -0.049000   -0.177000    0.053000
   -0.026000   -0.088000    0.025000
   -0.047000   -0.170000    0.049000
   -0.077000    0.087000    0.059000
   -0.154000    0.106000    0.070000
   -0.051000    0.026000    0.013000
   -0.146000    0.095000    0.065000
    0.107000    0.017000   -0.034000
    0.126000    0.092000    0.027000
    0.021000    0.021000   -0.022000
    0.031000   -0.037000   -0.000000
    0.021000    0.021000    0.022000
    0.107000    0.017000    0.034000
    0.126000    0.092000   -0.027000
   -0.028000   -0.004000    0.011000
   -0.028000   -0.004000   -0.011000
   -0.019000   -0.013000    0.000000
    0.174000   -0.078000   -0.000000
vibration   66
    0.000000    0.000000   -0.007000
   -0.024000    0.030000   -0.019000
   -0.011000    0.030000   -0.020000
   -0.035000    0.043000   -0.043000
   -0.020000    0.036000   -0.039000
   -0.006000   -0.082000   -0.030000
   -0.048000   -0.135000   -0.042000
   -0.023000   -0.024000   -0.013000
   -0.049000   -0.108000   -0.034000
    0.003000    0.010000    0.090000
   -0.056000    0.003000    0.147000
   -0.026000   -0.003000   -0.012000
   -0.055000   -0.007000    0.156000
    0.032000    0.016000   -0.007000
   -0.038000   -0.057000   -0.016000
   -0.008000    0.007000    0.004000
   -0.000000    0.009000   -0.007000
   -0.012000   -0.092000   -0.014000
   -0.007000    0.013000   -0.005000
   -0.019000   -0.049000   -0.004000
    0.001000   -0.007000    0.005000
   -0.003000    0.004000    0.029000
    0.021000   -0.011000   -0.004000
    0.044000    0.060000    0.017000
    0.004000   -0.005000   -0.017000
   -0.004000    0.005000   -0.017000
   -0.021000    0.011000   -0.004000
   -0.044000   -0.060000    0.017000
   -0.001000    0.007000    0.005000
    0.003000   -0.004000    0.029000
    0.007000   -0.013000   -0.005000
    0.019000    0.049000   -0.004000
    0.000000   -0.009000   -0.007000
    0.012000    0.092000   -0.014000
    0.008000   -0.007000    0.004000
    0.038000    0.057000   -0.016000
   -0.032000   -0.016000   -0.007000
   -0.003000   -0.010000    0.090000
    0.055000    0.007000    0.156000
    0.026000    0.003000   -0.012000
    0.056000   -0.003000    0.147000
    0.006000    0.082000   -0.030000
    0.049000    0.108000   -0.034000
    0.023000    0.024000   -0.013000
    0.048000    0.135000   -0.042000
    0.024000   -0.030000   -0.019000
    0.020000   -0.036000   -0.039000
    0.035000   -0.043000   -0.043000
    0.011000   -0.030000   -0.020000
    0.015000    0.119000   -0.060000
    0.021000   -0.333000   -0.453000
   -0.028000   -0.002000    0.082000
    0.000000   -0.000000   -0.016000
    0.028000    0.002000    0.082000
   -0.015000   -0.119000   -0.060000
   -0.021000    0.333000   -0.453000
    0.050000   -0.020000    0.018000
   -0.050000    0.020000    0.018000
   -0.000000   -0.000000    0.023000
    0.000000   -0.000000   -0.141000
vibration   67
    0.004000    0.005000   -0.000000
   -0.002000    0.007000   -0.004000
    0.022000    0.007000   -0.004000
   -0.018000    0.031000   -0.039000
    0.016000    0.009000   -0.019000
   -0.000000   -0.049000   -0.019000
   -0.041000   -0.099000   -0.030000
   -0.016000    0.010000   -0.003000
   -0.041000   -0.070000   -0.022000
    0.006000    0.008000    0.055000
   -0.050000    0.002000    0.105000
   -0.022000   -0.004000   -0.045000
   -0.051000   -0.009000    0.118000
    0.026000    0.014000   -0.007000
   -0.068000   -0.051000   -0.004000
    0.010000    0.011000   -0.013000
    0.021000    0.009000   -0.025000
   -0.026000   -0.111000   -0.065000
   -0.001000    0.014000    0.028000
   -0.008000   -0.048000    0.027000
   -0.030000   -0.012000   -0.000000
   -0.029000    0.037000    0.010000
    0.026000   -0.010000   -0.021000
    0.074000    0.087000    0.024000
    0.013000   -0.002000   -0.031000
    0.013000   -0.002000    0.031000
    0.026000   -0.010000    0.021000
    0.074000    0.087000   -0.024000
   -0.030000   -0.012000    0.000000
   -0.029000    0.037000   -0.010000
   -0.001000    0.014000   -0.028000
   -0.008000   -0.048000   -0.027000
    0.021000    0.009000    0.025000
   -0.026000   -0.111000    0.065000
    0.010000    0.011000    0.013000
   -0.068000   -0.051000    0.004000
    0.026000    0.014000    0.007000
    0.006000    0.008000   -0.055000
   -0.051000   -0.009000   -0.118000
   -0.022000   -0.004000    0.045000
   -0.050000    0.002000   -0.105000
   -0.000000   -0.049000    0.019000
   -0.041000   -0.070000    0.022000
   -0.016000    0.010000    0.003000
   -0.041000   -0.099000    0.030000
   -0.002000    0.007000    0.004000
    0.016000    0.009000    0.019000
   -0.018000    0.031000    0.039000
    0.022000    0.007000    0.004000
   -0.018000    0.109000   -0.060000
   -0.002000   -0.259000   -0.376000
   -0.033000   -0.011000    0.089000
   -0.015000   -0.006000   -0.000000
   -0.033000   -0.011000   -0.089000
   -0.018000    0.109000    0.060000
   -0.002000   -0.259000    0.376000
    0.058000   -0.021000    0.016000
    0.058000   -0.021000   -0.016000
   -0.038000    0.010000   -0.000000
    0.514000   -0.181000    0.000000
vibration   68
   -0.000000    0.000000    0.005000
   -0.001000    0.002000   -0.001000
    0.001000    0.000000   -0.001000
   -0.002000    0.002000   -0.004000
   -0.000000    0.002000   -0.004000
    0.001000   -0.008000   -0.003000
   -0.009000   -0.020000   -0.005000
   -0.002000    0.007000    0.002000
   -0.009000   -0.013000   -0.004000
    0.003000    0.001000    0.007000
   -0.011000    0.000000    0.017000
   -0.003000   -0.002000   -0.014000
   -0.010000   -0.002000    0.022000
    0.004000    0.003000   -0.001000
   -0.019000   -0.005000    0.017000
   -0.009000    0.098000    0.004000
   -0.004000   -0.092000    0.014000
    0.065000    0.469000    0.058000
    0.006000   -0.049000    0.013000
    0.039000    0.335000    0.023000
    0.007000    0.008000    0.000000
    0.007000   -0.033000   -0.010000
    0.013000    0.081000    0.002000
    0.002000   -0.332000   -0.006000
   -0.004000   -0.066000   -0.018000
    0.004000    0.066000   -0.018000
   -0.013000   -0.081000    0.002000
   -0.002000    0.332000   -0.006000
   -0.007000   -0.008000    0.000000
   -0.007000    0.033000   -0.010000
   -0.006000    0.049000    0.013000
   -0.039000   -0.335000    0.023000
    0.004000    0.092000    0.014000
   -0.065000   -0.469000    0.058000
    0.009000   -0.098000    0.004000
    0.019000    0.005000    0.017000
   -0.004000   -0.003000   -0.001000
   -0.003000   -0.001000    0.007000
    0.010000    0.002000    0.022000
    0.003000    0.002000   -0.014000
    0.011000   -0.000000    0.017000
   -0.001000    0.008000   -0.003000
    0.009000    0.013000   -0.004000
    0.002000   -0.007000    0.002000
    0.009000    0.020000   -0.005000
    0.001000   -0.002000   -0.001000
    0.000000   -0.002000   -0.004000
    0.002000   -0.002000   -0.004000
   -0.001000   -0.000000   -0.001000
   -0.000000    0.013000   -0.006000
    0.012000   -0.060000   -0.071000
   -0.006000   -0.013000   -0.035000
    0.000000   -0.000000   -0.011000
    0.006000    0.013000   -0.035000
    0.000000   -0.013000   -0.006000
   -0.012000    0.060000   -0.071000
    0.002000   -0.010000    0.005000
   -0.002000    0.010000    0.005000
   -0.000000    0.000000    0.002000
    0.000000   -0.000000   -0.032000
vibration   69
   -0.005000   -0.000000   -0.000000
    0.002000   -0.005000    0.004000
    0.019000   -0.009000    0.005000
   -0.007000    0.010000   -0.014000
    0.017000   -0.006000   -0.001000
   -0.001000    0.004000    0.003000
    0.003000    0.005000   -0.001000
   -0.000000   -0.004000   -0.005000
    0.002000    0.011000    0.002000
    0.001000   -0.000000   -0.004000
   -0.005000    0.000000   -0.004000
   -0.001000   -0.001000   -0.012000
   -0.005000   -0.001000    0.004000
   -0.005000   -0.001000    0.003000
   -0.008000    0.003000    0.020000
    0.004000    0.082000   -0.003000
    0.006000   -0.085000   -0.004000
    0.053000    0.451000    0.020000
    0.008000   -0.045000    0.016000
    0.043000    0.265000    0.021000
   -0.019000    0.030000   -0.009000
   -0.023000   -0.143000   -0.049000
   -0.011000    0.069000   -0.002000
   -0.028000   -0.345000   -0.014000
    0.002000   -0.064000   -0.004000
    0.002000   -0.064000    0.004000
   -0.011000    0.069000    0.002000
   -0.028000   -0.345000    0.014000
   -0.019000    0.030000    0.009000
   -0.023000   -0.143000    0.049000
    0.008000   -0.045000   -0.016000
    0.043000    0.265000   -0.021000
    0.006000   -0.085000    0.004000
    0.053000    0.451000   -0.020000
    0.004000    0.082000    0.003000
   -0.008000    0.003000   -0.020000
   -0.005000   -0.001000   -0.003000
    0.001000   -0.000000    0.004000
   -0.005000   -0.001000   -0.004000
   -0.001000   -0.001000    0.012000
   -0.005000    0.000000    0.004000
   -0.001000    0.004000   -0.003000
    0.002000    0.011000   -0.002000
   -0.000000   -0.004000    0.005000
    0.003000    0.005000    0.001000
    0.002000   -0.005000   -0.004000
    0.017000   -0.006000    0.001000
   -0.007000    0.010000    0.014000
    0.019000   -0.009000   -0.005000
   -0.005000    0.016000   -0.005000
   -0.014000   -0.153000   -0.147000
    0.000000   -0.015000   -0.023000
    0.048000    0.030000    0.000000
    0.000000   -0.015000    0.023000
   -0.005000    0.016000    0.005000
   -0.014000   -0.153000    0.147000
    0.002000   -0.012000    0.001000
    0.002000   -0.012000   -0.001000
    0.003000    0.007000    0.000000
    0.039000   -0.006000   -0.000000
vibration   70
   -0.000000   -0.000000    0.002000
   -0.005000    0.024000   -0.021000
   -0.077000    0.042000   -0.026000
    0.031000   -0.040000    0.045000
   -0.069000    0.032000   -0.007000
    0.010000   -0.051000   -0.027000
   -0.053000   -0.112000   -0.017000
   -0.010000    0.059000    0.032000
   -0.053000   -0.108000   -0.029000
    0.008000    0.010000    0.054000
   -0.033000   -0.002000    0.114000
   -0.012000   -0.008000   -0.027000
   -0.031000   -0.011000    0.084000
    0.048000    0.024000   -0.023000
   -0.049000   -0.023000   -0.007000
   -0.044000   -0.005000    0.004000
   -0.003000    0.003000    0.046000
    0.023000   -0.021000    0.075000
    0.015000   -0.001000    0.030000
    0.052000   -0.025000    0.019000
    0.007000    0.002000    0.003000
    0.004000   -0.010000    0.020000
    0.047000   -0.006000   -0.019000
    0.099000    0.007000    0.028000
    0.009000    0.002000   -0.042000
   -0.009000   -0.002000   -0.042000
   -0.047000    0.006000   -0.019000
   -0.099000   -0.007000    0.028000
   -0.007000   -0.002000    0.003000
   -0.004000    0.010000    0.020000
   -0.015000    0.001000    0.030000
   -0.052000    0.025000    0.019000
    0.003000   -0.003000    0.046000
   -0.023000    0.021000    0.075000
    0.044000    0.005000    0.004000
    0.049000    0.023000   -0.007000
   -0.048000   -0.024000   -0.023000
   -0.008000   -0.010000    0.054000
    0.031000    0.011000    0.084000
    0.012000    0.008000   -0.027000
    0.033000    0.002000    0.114000
   -0.010000    0.051000   -0.027000
    0.053000    0.108000   -0.029000
    0.010000   -0.059000    0.032000
    0.053000    0.112000   -0.017000
    0.005000   -0.024000   -0.021000
    0.069000   -0.032000   -0.007000
   -0.031000    0.040000    0.045000
    0.077000   -0.042000   -0.026000
   -0.001000   -0.006000   -0.027000
    0.095000    0.466000    0.363000
   -0.059000    0.010000   -0.010000
    0.000000    0.000000   -0.045000
    0.059000   -0.010000   -0.010000
    0.001000    0.006000   -0.027000
   -0.095000   -0.466000    0.363000
    0.018000    0.006000    0.012000
   -0.018000   -0.006000    0.012000
    0.000000    0.000000   -0.019000
   -0.000000    0.000000    0.160000
vibration   71
    0.016000   -0.003000    0.000000
    0.005000    0.003000   -0.006000
   -0.020000    0.019000   -0.007000
    0.020000   -0.013000    0.031000
   -0.010000    0.002000    0.010000
    0.008000   -0.027000   -0.016000
   -0.036000   -0.067000   -0.006000
   -0.005000    0.053000    0.029000
   -0.035000   -0.065000   -0.017000
    0.003000    0.007000    0.032000
   -0.017000   -0.001000    0.068000
   -0.008000   -0.003000   -0.011000
   -0.017000   -0.007000    0.044000
    0.026000    0.015000   -0.020000
   -0.055000   -0.028000   -0.019000
    0.001000    0.034000    0.002000
   -0.002000   -0.026000   -0.001000
    0.000000    0.114000   -0.004000
   -0.005000   -0.009000    0.017000
   -0.016000    0.070000    0.026000
    0.016000    0.003000    0.021000
    0.000000   -0.046000    0.080000
    0.072000    0.018000   -0.024000
    0.121000   -0.092000    0.021000
    0.002000   -0.024000   -0.030000
    0.002000   -0.024000    0.030000
    0.072000    0.018000    0.024000
    0.121000   -0.092000   -0.021000
    0.016000    0.003000   -0.021000
    0.000000   -0.046000   -0.080000
   -0.005000   -0.009000   -0.017000
   -0.016000    0.070000   -0.026000
   -0.002000   -0.026000    0.001000
    0.000000    0.114000    0.004000
    0.001000    0.034000   -0.002000
   -0.055000   -0.028000    0.019000
    0.026000    0.015000    0.020000
    0.003000    0.007000   -0.032000
   -0.017000   -0.007000   -0.044000
   -0.008000   -0.003000    0.011000
   -0.017000   -0.001000   -0.068000
    0.008000   -0.027000    0.016000
   -0.035000   -0.065000    0.017000
   -0.005000    0.053000   -0.029000
   -0.036000   -0.067000    0.006000
    0.005000    0.003000    0.006000
   -0.010000    0.002000   -0.010000
    0.020000   -0.013000   -0.031000
   -0.020000    0.019000    0.007000
   -0.021000    0.008000   -0.034000
    0.067000    0.488000    0.359000
   -0.033000   -0.021000    0.037000
   -0.144000    0.032000   -0.000000
   -0.033000   -0.021000   -0.037000
   -0.021000    0.008000    0.034000
    0.067000    0.488000   -0.359000
    0.029000    0.009000    0.011000
    0.029000    0.009000   -0.011000
    0.008000   -0.020000   -0.000000
   -0.182000    0.047000    0.000000
vibration   72
    0.022000   -0.003000    0.000000
    0.001000   -0.025000    0.018000
    0.074000   -0.030000    0.023000
   -0.040000    0.055000   -0.049000
    0.078000   -0.038000    0.015000
   -0.012000    0.045000    0.024000
    0.048000    0.103000    0.016000
    0.008000   -0.061000   -0.032000
    0.049000    0.097000    0.026000
   -0.014000   -0.012000   -0.041000
    0.040000    0.003000   -0.116000
    0.011000    0.013000    0.063000
    0.037000    0.016000   -0.079000
   -0.052000   -0.026000    0.022000
    0.053000    0.010000   -0.018000
    0.041000    0.017000    0.040000
   -0.064000   -0.009000    0.002000
   -0.023000    0.070000    0.033000
   -0.057000    0.005000   -0.106000
   -0.184000    0.036000   -0.067000
    0.142000   -0.007000    0.061000
    0.107000   -0.067000    0.199000
    0.040000    0.013000    0.049000
    0.000000   -0.056000    0.001000
   -0.052000   -0.012000   -0.000000
   -0.052000   -0.012000    0.000000
    0.040000    0.013000   -0.049000
    0.000000   -0.056000   -0.001000
    0.142000   -0.007000   -0.061000
    0.107000   -0.067000   -0.199000
   -0.057000    0.005000    0.106000
   -0.184000    0.036000    0.067000
   -0.064000   -0.009000   -0.002000
   -0.023000    0.070000   -0.033000
    0.041000    0.017000   -0.040000
    0.053000    0.010000    0.018000
   -0.052000   -0.026000   -0.022000
   -0.014000   -0.012000    0.041000
    0.037000    0.016000    0.079000
    0.011000    0.013000   -0.063000
    0.040000    0.003000    0.116000
   -0.012000    0.045000   -0.024000
    0.049000    0.097000   -0.026000
    0.008000   -0.061000    0.032000
    0.048000    0.103000   -0.016000
    0.001000   -0.025000   -0.018000
    0.078000   -0.038000   -0.015000
   -0.040000    0.055000    0.049000
    0.074000   -0.030000   -0.023000
    0.015000    0.012000    0.015000
   -0.061000   -0.291000   -0.235000
    0.078000   -0.033000    0.054000
   -0.303000    0.047000   -0.000000
    0.078000   -0.033000   -0.054000
    0.015000    0.012000   -0.015000
   -0.061000   -0.291000    0.235000
   -0.012000    0.009000   -0.015000
   -0.012000    0.009000    0.015000
   -0.030000    0.015000    0.000000
    0.290000   -0.097000   -0.000000
vibration   73
   -0.000000   -0.000000    0.025000
   -0.013000    0.042000   -0.019000
   -0.091000    0.008000   -0.025000
    0.033000   -0.078000    0.031000
   -0.130000    0.070000   -0.051000
    0.004000   -0.023000   -0.005000
   -0.011000   -0.050000   -0.022000
   -0.003000   -0.002000   -0.005000
   -0.012000   -0.017000   -0.007000
    0.021000    0.006000   -0.003000
   -0.035000   -0.002000    0.048000
   -0.002000   -0.018000   -0.103000
   -0.031000   -0.014000    0.043000
    0.036000    0.011000    0.009000
    0.014000    0.049000    0.074000
   -0.074000   -0.048000   -0.019000
   -0.008000    0.018000    0.087000
    0.047000   -0.061000    0.152000
    0.037000    0.003000    0.059000
    0.107000   -0.103000    0.037000
    0.019000    0.013000   -0.005000
    0.023000   -0.065000   -0.035000
    0.035000   -0.024000   -0.020000
    0.076000    0.077000    0.015000
    0.004000    0.024000   -0.036000
   -0.004000   -0.024000   -0.036000
   -0.035000    0.024000   -0.020000
   -0.076000   -0.077000    0.015000
   -0.019000   -0.013000   -0.005000
   -0.023000    0.065000   -0.035000
   -0.037000   -0.003000    0.059000
   -0.107000    0.103000    0.037000
    0.008000   -0.018000    0.087000
   -0.047000    0.061000    0.152000
    0.074000    0.048000   -0.019000
   -0.014000   -0.049000    0.074000
   -0.036000   -0.011000    0.009000
   -0.021000   -0.006000   -0.003000
    0.031000    0.014000    0.043000
    0.002000    0.018000   -0.103000
    0.035000    0.002000    0.048000
   -0.004000    0.023000   -0.005000
    0.012000    0.017000   -0.007000
    0.003000    0.002000   -0.005000
    0.011000    0.050000   -0.022000
    0.013000   -0.042000   -0.019000
    0.130000   -0.070000   -0.051000
   -0.033000    0.078000    0.031000
    0.091000   -0.008000   -0.025000
    0.021000   -0.052000    0.054000
   -0.023000   -0.444000   -0.264000
   -0.041000    0.067000   -0.178000
    0.000000   -0.000000   -0.031000
    0.041000   -0.067000   -0.178000
   -0.021000    0.052000    0.054000
    0.023000    0.444000   -0.264000
   -0.041000   -0.024000   -0.005000
    0.041000    0.024000   -0.005000
    0.000000    0.000000    0.015000
   -0.000000    0.000000   -0.170000
vibration   74
   -0.021000    0.008000   -0.000000
    0.005000   -0.054000    0.021000
    0.110000    0.006000    0.027000
   -0.062000    0.123000   -0.047000
    0.184000   -0.100000    0.076000
   -0.003000    0.039000    0.009000
    0.013000    0.073000    0.034000
    0.006000    0.016000    0.014000
    0.012000    0.029000    0.012000
   -0.030000   -0.013000    0.004000
    0.054000    0.004000   -0.094000
    0.005000    0.029000    0.165000
    0.048000    0.028000   -0.052000
   -0.058000   -0.025000   -0.009000
   -0.003000   -0.055000   -0.068000
    0.067000    0.026000    0.030000
   -0.000000   -0.002000   -0.067000
   -0.025000    0.011000   -0.101000
   -0.037000    0.002000   -0.098000
   -0.095000    0.046000   -0.084000
   -0.015000   -0.003000   -0.010000
   -0.012000    0.034000   -0.034000
   -0.109000    0.011000    0.061000
   -0.203000   -0.024000   -0.025000
   -0.003000   -0.009000    0.044000
   -0.003000   -0.009000   -0.044000
   -0.109000    0.011000   -0.061000
   -0.203000   -0.024000    0.025000
   -0.015000   -0.003000    0.010000
   -0.012000    0.034000    0.034000
   -0.037000    0.002000    0.098000
   -0.095000    0.046000    0.084000
   -0.000000   -0.002000    0.067000
   -0.025000    0.011000    0.101000
    0.067000    0.026000   -0.030000
   -0.003000   -0.055000    0.068000
   -0.058000   -0.025000    0.009000
   -0.030000   -0.013000   -0.004000
    0.048000    0.028000    0.052000
    0.005000    0.029000   -0.165000
    0.054000    0.004000    0.094000
   -0.003000    0.039000   -0.009000
    0.012000    0.029000   -0.012000
    0.006000    0.016000   -0.014000
    0.013000    0.073000   -0.034000
    0.005000   -0.054000   -0.021000
    0.184000   -0.100000   -0.076000
   -0.062000    0.123000    0.047000
    0.110000    0.006000   -0.027000
    0.002000    0.061000   -0.057000
    0.036000    0.363000    0.182000
    0.072000   -0.051000    0.163000
    0.175000   -0.024000    0.000000
    0.072000   -0.051000   -0.163000
    0.002000    0.061000    0.057000
    0.036000    0.363000   -0.182000
    0.032000    0.018000    0.012000
    0.032000    0.018000   -0.012000
    0.007000   -0.018000   -0.000000
   -0.115000    0.026000    0.000000
vibration   75
    0.000000   -0.000000   -0.005000
    0.007000    0.009000    0.007000
    0.021000   -0.037000    0.009000
    0.016000   -0.028000   -0.003000
   -0.039000    0.031000   -0.036000
    0.001000   -0.033000   -0.007000
   -0.018000   -0.069000   -0.031000
   -0.009000   -0.008000   -0.014000
   -0.012000   -0.013000   -0.010000
    0.024000    0.016000   -0.002000
   -0.052000   -0.006000    0.102000
   -0.008000   -0.027000   -0.147000
   -0.048000   -0.034000    0.033000
    0.025000    0.026000    0.002000
   -0.058000    0.004000    0.047000
    0.029000   -0.002000   -0.069000
    0.133000   -0.002000   -0.162000
   -0.034000   -0.014000   -0.324000
    0.048000   -0.011000    0.155000
    0.090000    0.017000    0.140000
   -0.223000    0.008000   -0.065000
   -0.195000    0.066000   -0.178000
    0.025000    0.008000   -0.098000
    0.050000   -0.020000   -0.064000
    0.069000   -0.012000    0.156000
   -0.069000    0.012000    0.156000
   -0.025000   -0.008000   -0.098000
   -0.050000    0.020000   -0.064000
    0.223000   -0.008000   -0.065000
    0.195000   -0.066000   -0.178000
   -0.048000    0.011000    0.155000
   -0.090000   -0.017000    0.140000
   -0.133000    0.002000   -0.162000
    0.034000    0.014000   -0.324000
   -0.029000    0.002000   -0.069000
    0.058000   -0.004000    0.047000
   -0.025000   -0.026000    0.002000
   -0.024000   -0.016000   -0.002000
    0.048000    0.034000    0.033000
    0.008000    0.027000   -0.147000
    0.052000    0.006000    0.102000
   -0.001000    0.033000   -0.007000
    0.012000    0.013000   -0.010000
    0.009000    0.008000   -0.014000
    0.018000    0.069000   -0.031000
   -0.007000   -0.009000    0.007000
    0.039000   -0.031000   -0.036000
   -0.016000    0.028000   -0.003000
   -0.021000    0.037000    0.009000
   -0.040000    0.011000   -0.017000
    0.014000    0.065000    0.024000
   -0.042000    0.018000   -0.066000
   -0.000000    0.000000    0.273000
    0.042000   -0.018000   -0.066000
    0.040000   -0.011000   -0.017000
   -0.014000   -0.065000    0.024000
    0.014000   -0.029000    0.019000
   -0.014000    0.029000    0.019000
   -0.000000    0.000000    0.002000
    0.000000   -0.000000    0.015000
vibration   76
   -0.000000    0.000000    0.002000
   -0.026000   -0.033000   -0.045000
   -0.099000    0.212000   -0.056000
   -0.055000    0.136000    0.025000
    0.194000   -0.133000    0.160000
    0.058000    0.079000   -0.005000
   -0.080000   -0.016000    0.067000
    0.017000    0.340000    0.152000
   -0.106000   -0.079000   -0.007000
   -0.035000   -0.038000    0.068000
    0.062000    0.023000   -0.156000
   -0.002000    0.071000    0.278000
    0.054000    0.080000    0.105000
   -0.006000   -0.060000   -0.052000
   -0.003000    0.001000    0.016000
   -0.007000   -0.004000   -0.008000
    0.006000   -0.003000   -0.002000
    0.007000    0.023000   -0.003000
    0.006000    0.002000    0.015000
    0.010000   -0.027000    0.012000
   -0.008000    0.011000   -0.004000
   -0.010000   -0.059000   -0.021000
    0.002000   -0.009000   -0.006000
    0.005000    0.042000   -0.003000
    0.003000    0.001000    0.007000
   -0.003000   -0.001000    0.007000
   -0.002000    0.009000   -0.006000
   -0.005000   -0.042000   -0.003000
    0.008000   -0.011000   -0.004000
    0.010000    0.059000   -0.021000
   -0.006000   -0.002000    0.015000
   -0.010000    0.027000    0.012000
   -0.006000    0.003000   -0.002000
   -0.007000   -0.023000   -0.003000
    0.007000    0.004000   -0.008000
    0.003000   -0.001000    0.016000
    0.006000    0.060000   -0.052000
    0.035000    0.038000    0.068000
   -0.054000   -0.080000    0.105000
    0.002000   -0.071000    0.278000
   -0.062000   -0.023000   -0.156000
   -0.058000   -0.079000   -0.005000
    0.106000    0.079000   -0.007000
   -0.017000   -0.340000    0.152000
    0.080000    0.016000    0.067000
    0.026000    0.033000   -0.045000
   -0.194000    0.133000    0.160000
    0.055000   -0.136000    0.025000
    0.099000   -0.212000   -0.056000
    0.007000    0.006000   -0.019000
    0.022000   -0.020000   -0.044000
   -0.002000    0.010000   -0.027000
    0.000000   -0.000000    0.017000
    0.002000   -0.010000   -0.027000
   -0.007000   -0.006000   -0.019000
   -0.022000    0.020000   -0.044000
    0.001000   -0.013000    0.008000
   -0.001000    0.013000    0.008000
    0.000000    0.000000    0.002000
   -0.000000    0.000000   -0.013000
vibration   77
    0.002000   -0.001000    0.000000
   -0.033000   -0.024000   -0.047000
   -0.103000    0.205000   -0.057000
   -0.060000    0.133000    0.017000
    0.172000   -0.116000    0.142000
    0.061000    0.079000   -0.006000
   -0.084000   -0.021000    0.069000
    0.018000    0.354000    0.160000
   -0.111000   -0.089000   -0.008000
   -0.031000   -0.042000    0.068000
    0.057000    0.027000   -0.175000
   -0.006000    0.079000    0.266000
    0.050000    0.087000    0.132000
    0.002000   -0.062000   -0.051000
    0.004000    0.007000    0.015000
   -0.012000   -0.005000   -0.006000
   -0.000000    0.000000    0.010000
    0.006000    0.000000    0.017000
    0.006000    0.001000    0.014000
    0.015000   -0.012000    0.011000
    0.002000    0.002000   -0.000000
    0.002000   -0.011000   -0.003000
    0.011000   -0.003000   -0.008000
    0.021000    0.012000    0.002000
    0.000000    0.002000   -0.004000
    0.000000    0.002000    0.004000
    0.011000   -0.003000    0.008000
    0.021000    0.012000   -0.002000
    0.002000    0.002000    0.000000
    0.002000   -0.011000    0.003000
    0.006000    0.001000   -0.014000
    0.015000   -0.012000   -0.011000
   -0.000000    0.000000   -0.010000
    0.006000    0.000000   -0.017000
   -0.012000   -0.005000    0.006000
    0.004000    0.007000   -0.015000
    0.002000   -0.062000    0.051000
   -0.031000   -0.042000   -0.068000
    0.050000    0.087000   -0.132000
   -0.006000    0.079000   -0.266000
    0.057000    0.027000    0.175000
    0.061000    0.079000    0.006000
   -0.111000   -0.089000    0.008000
    0.018000    0.354000   -0.160000
   -0.084000   -0.021000   -0.069000
   -0.033000   -0.024000    0.047000
    0.172000   -0.116000   -0.142000
   -0.060000    0.133000   -0.017000
   -0.103000    0.205000    0.057000
    0.008000   -0.003000   -0.011000
    0.012000   -0.047000   -0.049000
   -0.009000    0.010000   -0.027000
   -0.014000    0.001000   -0.000000
   -0.009000    0.010000    0.027000
    0.008000   -0.003000    0.011000
    0.012000   -0.047000    0.049000
   -0.002000   -0.010000    0.004000
   -0.002000   -0.010000   -0.004000
   -0.000000    0.001000    0.000000
    0.017000   -0.005000   -0.000000
vibration   78
    0.000000   -0.000000    0.000000
    0.001000    0.007000   -0.015000
   -0.061000    0.040000   -0.020000
    0.023000   -0.027000    0.034000
   -0.022000    0.001000    0.016000
    0.009000    0.008000   -0.003000
   -0.011000   -0.005000    0.010000
    0.003000    0.048000    0.024000
   -0.016000   -0.023000   -0.004000
   -0.003000   -0.003000    0.011000
    0.008000    0.002000   -0.009000
    0.000000    0.006000    0.030000
    0.007000    0.009000    0.015000
    0.013000   -0.005000   -0.009000
    0.007000    0.009000   -0.005000
   -0.003000   -0.016000    0.001000
    0.002000    0.050000    0.006000
   -0.030000   -0.284000   -0.010000
   -0.001000   -0.021000   -0.001000
    0.018000    0.149000    0.002000
   -0.007000   -0.085000   -0.003000
    0.028000    0.501000    0.033000
    0.009000    0.067000    0.000000
   -0.005000   -0.327000   -0.012000
    0.001000   -0.003000   -0.002000
   -0.001000    0.003000   -0.002000
   -0.009000   -0.067000    0.000000
    0.005000    0.327000   -0.012000
    0.007000    0.085000   -0.003000
   -0.028000   -0.501000    0.033000
    0.001000    0.021000   -0.001000
   -0.018000   -0.149000    0.002000
   -0.002000   -0.050000    0.006000
    0.030000    0.284000   -0.010000
    0.003000    0.016000    0.001000
   -0.007000   -0.009000   -0.005000
   -0.013000    0.005000   -0.009000
    0.003000    0.003000    0.011000
   -0.007000   -0.009000    0.015000
   -0.000000   -0.006000    0.030000
   -0.008000   -0.002000   -0.009000
   -0.009000   -0.008000   -0.003000
    0.016000    0.023000   -0.004000
   -0.003000   -0.048000    0.024000
    0.011000    0.005000    0.010000
   -0.001000   -0.007000   -0.015000
    0.022000   -0.001000    0.016000
   -0.023000    0.027000    0.034000
    0.061000   -0.040000   -0.020000
   -0.004000   -0.018000    0.016000
   -0.026000   -0.057000   -0.013000
   -0.011000    0.000000    0.008000
   -0.000000    0.000000   -0.008000
    0.011000   -0.000000    0.008000
    0.004000    0.018000    0.016000
    0.026000    0.057000   -0.013000
   -0.004000    0.007000   -0.009000
    0.004000   -0.007000   -0.009000
   -0.000000    0.000000    0.000000
    0.000000   -0.000000   -0.010000
vibration   79
    0.000000   -0.000000   -0.001000
   -0.095000    0.033000   -0.012000
    0.102000    0.028000   -0.001000
   -0.199000    0.246000   -0.174000
    0.076000    0.022000   -0.055000
    0.044000   -0.004000    0.051000
   -0.082000   -0.255000   -0.148000
   -0.036000    0.159000   -0.043000
   -0.048000    0.251000    0.032000
    0.051000   -0.021000   -0.049000
   -0.085000    0.021000   -0.101000
   -0.028000    0.026000   -0.271000
   -0.080000    0.006000    0.172000
    0.032000   -0.042000    0.051000
    0.000000   -0.005000   -0.003000
    0.003000   -0.001000    0.002000
   -0.002000    0.003000    0.001000
   -0.003000   -0.015000    0.001000
   -0.003000   -0.001000   -0.006000
   -0.006000    0.007000   -0.005000
    0.005000   -0.004000    0.001000
    0.006000    0.022000    0.004000
   -0.003000    0.003000    0.004000
   -0.008000   -0.015000   -0.000000
   -0.002000   -0.000000   -0.002000
    0.002000    0.000000   -0.002000
    0.003000   -0.003000    0.004000
    0.008000    0.015000   -0.000000
   -0.005000    0.004000    0.001000
   -0.006000   -0.022000    0.004000
    0.003000    0.001000   -0.006000
    0.006000   -0.007000   -0.005000
    0.002000   -0.003000    0.001000
    0.003000    0.015000    0.001000
   -0.003000    0.001000    0.002000
   -0.000000    0.005000   -0.003000
   -0.032000    0.042000    0.051000
   -0.051000    0.021000   -0.049000
    0.080000   -0.006000    0.172000
    0.028000   -0.026000   -0.271000
    0.085000   -0.021000   -0.101000
   -0.044000    0.004000    0.051000
    0.048000   -0.251000    0.032000
    0.036000   -0.159000   -0.043000
    0.082000    0.255000   -0.148000
    0.095000   -0.033000   -0.012000
   -0.076000   -0.022000   -0.055000
    0.199000   -0.246000   -0.174000
   -0.102000   -0.028000   -0.001000
   -0.005000   -0.004000    0.003000
   -0.017000    0.045000    0.045000
    0.006000   -0.001000    0.004000
   -0.000000    0.000000   -0.004000
   -0.006000    0.001000    0.004000
    0.005000    0.004000    0.003000
    0.017000   -0.045000    0.045000
    0.002000    0.000000    0.003000
   -0.002000   -0.000000    0.003000
   -0.000000    0.000000   -0.002000
    0.000000   -0.000000    0.014000
vibration   80
   -0.000000    0.000000   -0.000000
   -0.094000    0.035000   -0.010000
    0.105000    0.016000    0.002000
   -0.196000    0.238000   -0.177000
    0.062000    0.031000   -0.066000
    0.042000   -0.007000    0.050000
   -0.078000   -0.252000   -0.148000
   -0.036000    0.147000   -0.047000
   -0.044000    0.249000    0.031000
    0.054000   -0.020000   -0.052000
   -0.090000    0.022000   -0.099000
   -0.029000    0.025000   -0.288000
   -0.084000    0.004000    0.175000
    0.034000   -0.040000    0.054000
   -0.000000   -0.004000   -0.004000
    0.004000    0.001000    0.002000
   -0.000000    0.001000   -0.002000
   -0.003000   -0.002000   -0.004000
   -0.002000   -0.000000   -0.005000
   -0.004000    0.004000   -0.004000
    0.000000   -0.001000    0.000000
    0.000000    0.005000    0.001000
   -0.004000    0.001000    0.003000
   -0.008000   -0.005000   -0.001000
   -0.000000   -0.000000    0.002000
   -0.000000   -0.000000   -0.002000
   -0.004000    0.001000   -0.003000
   -0.008000   -0.005000    0.001000
    0.000000   -0.001000   -0.000000
    0.000000    0.005000   -0.001000
   -0.002000   -0.000000    0.005000
   -0.004000    0.004000    0.004000
   -0.000000    0.001000    0.002000
   -0.003000   -0.002000    0.004000
    0.004000    0.001000   -0.002000
   -0.000000   -0.004000    0.004000
    0.034000   -0.040000   -0.054000
    0.054000   -0.020000    0.052000
   -0.084000    0.004000   -0.175000
   -0.029000    0.025000    0.288000
   -0.090000    0.022000    0.099000
    0.042000   -0.007000   -0.050000
   -0.044000    0.249000   -0.031000
   -0.036000    0.147000    0.047000
   -0.078000   -0.252000    0.148000
   -0.094000    0.035000    0.010000
    0.062000    0.031000    0.066000
   -0.196000    0.238000    0.177000
    0.105000    0.016000   -0.002000
   -0.007000   -0.006000    0.005000
   -0.021000    0.044000    0.048000
    0.005000   -0.002000    0.006000
    0.003000   -0.001000   -0.000000
    0.005000   -0.002000   -0.006000
   -0.007000   -0.006000   -0.005000
   -0.021000    0.044000   -0.048000
    0.002000    0.001000    0.001000
    0.002000    0.001000   -0.001000
    0.001000   -0.002000   -0.000000
   -0.011000    0.003000    0.000000
vibration   81
    0.000000   -0.000000    0.000000
   -0.010000    0.033000    0.041000
    0.153000   -0.210000    0.056000
   -0.035000   -0.029000   -0.117000
   -0.126000    0.121000   -0.180000
   -0.012000    0.025000   -0.043000
    0.032000    0.192000    0.158000
    0.040000   -0.005000    0.108000
    0.003000   -0.256000   -0.027000
    0.020000   -0.057000    0.005000
   -0.040000    0.057000   -0.285000
   -0.039000    0.119000   -0.028000
   -0.027000    0.103000    0.290000
    0.003000   -0.010000    0.001000
   -0.001000   -0.002000    0.001000
   -0.001000   -0.001000   -0.001000
    0.001000    0.001000    0.000000
   -0.000000   -0.005000   -0.000000
    0.000000   -0.000000    0.001000
    0.001000    0.001000    0.001000
   -0.000000   -0.001000   -0.000000
    0.001000    0.007000   -0.001000
    0.000000    0.001000   -0.000000
    0.000000   -0.004000   -0.001000
    0.000000    0.000000    0.000000
   -0.000000   -0.000000    0.000000
   -0.000000   -0.001000   -0.000000
   -0.000000    0.004000   -0.001000
    0.000000    0.001000   -0.000000
   -0.001000   -0.007000   -0.001000
   -0.000000    0.000000    0.001000
   -0.001000   -0.001000    0.001000
   -0.001000   -0.001000    0.000000
    0.000000    0.005000   -0.000000
    0.001000    0.001000   -0.001000
    0.001000    0.002000    0.001000
   -0.003000    0.010000    0.001000
   -0.020000    0.057000    0.005000
    0.027000   -0.103000    0.290000
    0.039000   -0.119000   -0.028000
    0.040000   -0.057000   -0.285000
    0.012000   -0.025000   -0.043000
   -0.003000    0.256000   -0.027000
   -0.040000    0.005000    0.108000
   -0.032000   -0.192000    0.158000
    0.010000   -0.033000    0.041000
    0.126000   -0.121000   -0.180000
    0.035000    0.029000   -0.117000
   -0.153000    0.210000    0.056000
    0.001000    0.002000   -0.004000
    0.005000    0.023000    0.013000
   -0.000000    0.001000   -0.002000
   -0.000000   -0.000000    0.001000
    0.000000   -0.001000   -0.002000
   -0.001000   -0.002000   -0.004000
   -0.005000   -0.023000    0.013000
    0.001000   -0.002000    0.002000
   -0.001000    0.002000    0.002000
   -0.000000   -0.000000   -0.000000
   -0.000000    0.000000    0.006000
vibration   82
    0.000000   -0.000000   -0.000000
    0.005000   -0.039000   -0.035000
   -0.122000    0.202000   -0.047000
    0.012000    0.060000    0.094000
    0.155000   -0.132000    0.182000
    0.013000   -0.022000    0.043000
   -0.034000   -0.191000   -0.154000
   -0.040000    0.013000   -0.104000
   -0.007000    0.253000    0.027000
   -0.023000    0.056000   -0.005000
    0.043000   -0.056000    0.279000
    0.039000   -0.117000    0.041000
    0.030000   -0.102000   -0.294000
   -0.010000    0.008000   -0.001000
    0.002000   -0.000000    0.004000
   -0.002000    0.000000   -0.001000
   -0.001000   -0.006000    0.002000
    0.005000    0.034000    0.007000
    0.001000    0.005000    0.002000
    0.001000   -0.029000    0.001000
    0.002000    0.009000    0.000000
   -0.002000   -0.057000   -0.005000
   -0.000000   -0.010000   -0.001000
    0.003000    0.055000    0.001000
   -0.000000    0.002000   -0.000000
   -0.000000    0.002000    0.000000
   -0.000000   -0.010000    0.001000
    0.003000    0.055000   -0.001000
    0.002000    0.009000   -0.000000
   -0.002000   -0.057000    0.005000
    0.001000    0.005000   -0.002000
    0.001000   -0.029000   -0.001000
   -0.001000   -0.006000   -0.002000
    0.005000    0.034000   -0.007000
   -0.002000    0.000000    0.001000
    0.002000   -0.000000   -0.004000
   -0.010000    0.008000    0.001000
   -0.023000    0.056000    0.005000
    0.030000   -0.102000    0.294000
    0.039000   -0.117000   -0.041000
    0.043000   -0.056000   -0.279000
    0.013000   -0.022000   -0.043000
   -0.007000    0.253000   -0.027000
   -0.040000    0.013000    0.104000
   -0.034000   -0.191000    0.154000
    0.005000   -0.039000    0.035000
    0.155000   -0.132000   -0.182000
    0.012000    0.060000   -0.094000
   -0.122000    0.202000    0.047000
    0.005000    0.006000   -0.006000
    0.012000   -0.004000   -0.015000
    0.001000    0.004000   -0.009000
   -0.002000   -0.002000   -0.000000
    0.001000    0.004000    0.009000
    0.005000    0.006000    0.006000
    0.012000   -0.004000    0.015000
   -0.001000   -0.004000    0.004000
   -0.001000   -0.004000   -0.004000
   -0.000000   -0.000000    0.000000
    0.005000   -0.002000   -0.000000
vibration   83
    0.000000   -0.000000    0.000000
    0.003000    0.002000   -0.014000
   -0.058000    0.048000   -0.019000
    0.022000   -0.018000    0.038000
   -0.004000   -0.011000    0.030000
    0.007000   -0.002000    0.005000
   -0.012000   -0.040000   -0.023000
   -0.005000    0.027000   -0.005000
   -0.010000    0.029000    0.002000
   -0.003000    0.008000    0.003000
    0.007000   -0.008000    0.044000
    0.006000   -0.018000    0.008000
    0.005000   -0.014000   -0.038000
    0.009000    0.000000   -0.003000
    0.001000    0.004000   -0.005000
    0.000000   -0.012000    0.001000
    0.005000    0.050000    0.001000
   -0.029000   -0.269000   -0.017000
   -0.004000   -0.033000   -0.005000
    0.012000    0.200000    0.002000
   -0.006000   -0.070000   -0.003000
    0.024000    0.430000    0.026000
    0.006000    0.072000    0.004000
   -0.014000   -0.407000   -0.012000
   -0.001000   -0.011000   -0.000000
   -0.001000   -0.011000    0.000000
    0.006000    0.072000   -0.004000
   -0.014000   -0.407000    0.012000
   -0.006000   -0.070000    0.003000
    0.024000    0.430000   -0.026000
   -0.004000   -0.033000    0.005000
    0.012000    0.200000   -0.002000
    0.005000    0.050000   -0.001000
   -0.029000   -0.269000    0.017000
    0.000000   -0.012000   -0.001000
    0.001000    0.004000    0.005000
    0.009000    0.000000    0.003000
   -0.003000    0.008000   -0.003000
    0.005000   -0.014000    0.038000
    0.006000   -0.018000   -0.008000
    0.007000   -0.008000   -0.044000
    0.007000   -0.002000   -0.005000
   -0.010000    0.029000   -0.002000
   -0.005000    0.027000    0.005000
   -0.012000   -0.040000    0.023000
    0.003000    0.002000    0.014000
   -0.004000   -0.011000   -0.030000
    0.022000   -0.018000   -0.038000
   -0.058000    0.048000    0.019000
   -0.005000   -0.012000    0.013000
   -0.019000   -0.038000   -0.006000
   -0.003000   -0.001000    0.010000
   -0.002000    0.012000    0.000000
   -0.003000   -0.001000   -0.010000
   -0.005000   -0.012000   -0.013000
   -0.019000   -0.038000    0.006000
   -0.002000    0.007000   -0.007000
   -0.002000    0.007000    0.007000
   -0.000000    0.002000    0.000000
    0.003000    0.001000    0.000000
vibration   84
    0.000000   -0.000000   -0.009000
    0.009000    0.070000   -0.061000
   -0.268000    0.098000   -0.081000
    0.136000   -0.195000    0.147000
   -0.232000    0.096000   -0.017000
    0.036000    0.004000   -0.010000
   -0.049000   -0.076000    0.002000
    0.007000    0.165000    0.072000
   -0.057000   -0.062000   -0.014000
    0.018000   -0.010000    0.016000
   -0.015000    0.011000   -0.024000
   -0.007000    0.016000   -0.049000
   -0.015000    0.020000    0.107000
    0.084000   -0.008000   -0.011000
    0.004000    0.028000   -0.046000
    0.019000    0.026000    0.018000
    0.011000   -0.028000   -0.036000
   -0.001000    0.128000   -0.056000
   -0.007000    0.005000   -0.012000
   -0.026000   -0.005000   -0.008000
   -0.022000    0.024000    0.005000
   -0.041000   -0.141000    0.029000
    0.008000   -0.015000   -0.007000
    0.032000    0.083000    0.016000
    0.005000   -0.005000    0.007000
   -0.005000    0.005000    0.007000
   -0.008000    0.015000   -0.007000
   -0.032000   -0.083000    0.016000
    0.022000   -0.024000    0.005000
    0.041000    0.141000    0.029000
    0.007000   -0.005000   -0.012000
    0.026000    0.005000   -0.008000
   -0.011000    0.028000   -0.036000
    0.001000   -0.128000   -0.056000
   -0.019000   -0.026000    0.018000
   -0.004000   -0.028000   -0.046000
   -0.084000    0.008000   -0.011000
   -0.018000    0.010000    0.016000
    0.015000   -0.020000    0.107000
    0.007000   -0.016000   -0.049000
    0.015000   -0.011000   -0.024000
   -0.036000   -0.004000   -0.010000
    0.057000    0.062000   -0.014000
   -0.007000   -0.165000    0.072000
    0.049000    0.076000    0.002000
   -0.009000   -0.070000   -0.061000
    0.232000   -0.096000   -0.017000
   -0.136000    0.195000    0.147000
    0.268000   -0.098000   -0.081000
   -0.057000   -0.094000    0.098000
   -0.186000   -0.228000    0.013000
   -0.021000   -0.053000    0.101000
   -0.000000    0.000000    0.001000
    0.021000    0.053000    0.101000
    0.057000    0.094000    0.098000
    0.186000    0.228000    0.013000
   -0.012000    0.061000   -0.062000
    0.012000   -0.061000   -0.062000
   -0.000000   -0.000000   -0.002000
    0.000000   -0.000000   -0.031000
vibration   85
   -0.002000    0.001000   -0.000000
    0.021000    0.062000   -0.063000
   -0.287000    0.118000   -0.085000
    0.159000   -0.210000    0.177000
   -0.218000    0.077000    0.010000
    0.040000   -0.003000   -0.006000
   -0.059000   -0.114000   -0.022000
    0.002000    0.173000    0.060000
   -0.065000   -0.033000   -0.013000
    0.013000    0.004000    0.013000
   -0.004000   -0.001000    0.035000
    0.003000   -0.010000   -0.037000
   -0.008000   -0.003000    0.037000
    0.077000   -0.002000   -0.011000
   -0.019000    0.018000   -0.043000
    0.033000    0.023000    0.022000
    0.009000   -0.018000   -0.036000
   -0.004000    0.092000   -0.057000
   -0.015000    0.006000   -0.032000
   -0.050000   -0.013000   -0.025000
   -0.012000    0.019000    0.005000
   -0.028000   -0.111000    0.023000
   -0.015000   -0.014000    0.011000
   -0.016000    0.091000    0.010000
    0.003000   -0.005000    0.004000
    0.003000   -0.005000   -0.004000
   -0.015000   -0.014000   -0.011000
   -0.016000    0.091000   -0.010000
   -0.012000    0.019000   -0.005000
   -0.028000   -0.111000   -0.023000
   -0.015000    0.006000    0.032000
   -0.050000   -0.013000    0.025000
    0.009000   -0.018000    0.036000
   -0.004000    0.092000    0.057000
    0.033000    0.023000   -0.022000
   -0.019000    0.018000    0.043000
    0.077000   -0.002000    0.011000
    0.013000    0.004000   -0.013000
   -0.008000   -0.003000   -0.037000
    0.003000   -0.010000    0.037000
   -0.004000   -0.001000   -0.035000
    0.040000   -0.003000    0.006000
   -0.065000   -0.033000    0.013000
    0.002000    0.173000   -0.060000
   -0.059000   -0.114000    0.022000
    0.021000    0.062000    0.063000
   -0.218000    0.077000   -0.010000
    0.159000   -0.210000   -0.177000
   -0.287000    0.118000    0.085000
   -0.067000   -0.089000    0.099000
   -0.174000   -0.212000    0.016000
    0.007000   -0.054000    0.107000
    0.024000   -0.001000    0.000000
    0.007000   -0.054000   -0.107000
   -0.067000   -0.089000   -0.099000
   -0.174000   -0.212000   -0.016000
   -0.007000    0.061000   -0.059000
   -0.007000    0.061000    0.059000
    0.000000    0.012000    0.000000
    0.009000    0.008000   -0.000000
vibration   86
    0.000000   -0.000000    0.000000
   -0.000000   -0.000000   -0.000000
    0.000000    0.000000   -0.000000
   -0.001000    0.001000   -0.000000
    0.001000   -0.000000    0.000000
   -0.000000    0.000000    0.000000
    0.000000    0.000000   -0.000000
   -0.000000   -0.000000   -0.000000
    0.000000    0.000000    0.000000
    0.000000   -0.000000    0.000000
   -0.000000    0.000000    0.000000
   -0.000000    0.000000   -0.001000
   -0.000000    0.000000    0.001000
    0.000000    0.000000   -0.000000
   -0.000000   -0.000000    0.001000
    0.000000   -0.005000   -0.000000
   -0.004000   -0.056000   -0.003000
    0.041000    0.334000    0.023000
    0.008000    0.092000    0.002000
   -0.028000   -0.531000   -0.018000
   -0.006000   -0.052000   -0.002000
    0.014000    0.286000    0.017000
   -0.000000    0.013000    0.002000
   -0.003000   -0.080000   -0.000000
    0.002000    0.010000    0.001000
   -0.002000   -0.010000    0.001000
    0.000000   -0.013000    0.002000
    0.003000    0.080000   -0.000000
    0.006000    0.052000   -0.002000
   -0.014000   -0.286000    0.017000
   -0.008000   -0.092000    0.002000
    0.028000    0.531000   -0.018000
    0.004000    0.056000   -0.003000
   -0.041000   -0.334000    0.023000
   -0.000000    0.005000   -0.000000
    0.000000    0.000000    0.001000
   -0.000000   -0.000000   -0.000000
   -0.000000    0.000000    0.000000
    0.000000   -0.000000    0.001000
    0.000000   -0.000000   -0.001000
    0.000000   -0.000000    0.000000
    0.000000   -0.000000    0.000000
   -0.000000   -0.000000    0.000000
    0.000000    0.000000   -0.000000
   -0.000000   -0.000000   -0.000000
    0.000000    0.000000   -0.000000
   -0.001000    0.000000    0.000000
    0.001000   -0.001000   -0.000000
   -0.000000   -0.000000   -0.000000
   -0.000000    0.000000   -0.000000
   -0.000000    0.001000    0.001000
   -0.000000    0.000000   -0.002000
    0.000000   -0.000000   -0.000000
    0.000000   -0.000000   -0.002000
    0.000000   -0.000000   -0.000000
    0.000000   -0.001000    0.001000
   -0.001000   -0.000000    0.000000
    0.001000    0.000000    0.000000
   -0.000000    0.000000   -0.000000
   -0.000000    0.000000    0.001000
vibration   87
   -0.000000    0.000000   -0.000000
    0.000000    0.001000   -0.001000
   -0.002000    0.001000   -0.001000
    0.002000   -0.002000    0.002000
   -0.002000    0.001000   -0.000000
    0.001000   -0.000000   -0.000000
   -0.001000   -0.002000   -0.000000
    0.000000    0.002000    0.001000
   -0.001000   -0.001000   -0.000000
    0.000000    0.000000    0.000000
   -0.000000    0.000000    0.000000
   -0.000000   -0.000000   -0.001000
   -0.000000   -0.000000    0.001000
    0.001000    0.000000   -0.000000
   -0.001000   -0.001000    0.000000
    0.000000   -0.005000   -0.000000
   -0.003000   -0.052000   -0.003000
    0.039000    0.316000    0.022000
    0.007000    0.089000    0.001000
   -0.029000   -0.514000   -0.018000
   -0.005000   -0.057000   -0.002000
    0.017000    0.315000    0.017000
   -0.000000    0.019000    0.003000
   -0.007000   -0.134000   -0.003000
    0.001000    0.009000   -0.000000
    0.001000    0.009000    0.000000
   -0.000000    0.019000   -0.003000
   -0.007000   -0.134000    0.003000
   -0.005000   -0.057000    0.002000
    0.017000    0.315000   -0.017000
    0.007000    0.089000   -0.001000
   -0.029000   -0.514000    0.018000
   -0.003000   -0.052000    0.003000
    0.039000    0.316000   -0.022000
    0.000000   -0.005000    0.000000
   -0.001000   -0.001000   -0.000000
    0.001000    0.000000    0.000000
    0.000000    0.000000   -0.000000
   -0.000000   -0.000000   -0.001000
   -0.000000   -0.000000    0.001000
   -0.000000    0.000000   -0.000000
    0.001000   -0.000000    0.000000
   -0.001000   -0.001000    0.000000
    0.000000    0.002000   -0.001000
   -0.001000   -0.002000    0.000000
    0.000000    0.001000    0.001000
   -0.002000    0.001000    0.000000
    0.002000   -0.002000   -0.002000
   -0.002000    0.001000    0.001000
   -0.001000   -0.001000    0.001000
   -0.002000   -0.000000    0.001000
    0.001000   -0.001000   -0.001000
    0.001000   -0.001000   -0.000000
    0.001000   -0.001000    0.001000
   -0.001000   -0.001000   -0.001000
   -0.002000   -0.000000   -0.001000
   -0.000000    0.001000   -0.001000
   -0.000000    0.001000    0.001000
    0.000000   -0.000000   -0.000000
   -0.002000    0.001000   -0.000000
vibration   88
    0.000000   -0.000000   -0.003000
    0.026000   -0.005000    0.012000
    0.026000   -0.043000    0.014000
    0.045000   -0.053000    0.023000
   -0.009000    0.005000   -0.006000
    0.057000   -0.014000   -0.057000
   -0.107000   -0.108000    0.065000
    0.020000    0.271000    0.150000
   -0.139000   -0.250000   -0.059000
    0.037000    0.046000    0.011000
   -0.072000   -0.012000    0.232000
    0.006000   -0.065000   -0.194000
   -0.069000   -0.076000   -0.003000
    0.008000    0.039000   -0.019000
   -0.130000   -0.030000    0.049000
    0.108000   -0.016000   -0.004000
   -0.024000    0.013000    0.024000
   -0.064000   -0.035000   -0.016000
   -0.027000    0.005000   -0.058000
   -0.046000   -0.013000   -0.055000
    0.040000   -0.005000   -0.005000
    0.055000    0.018000   -0.065000
   -0.084000    0.004000    0.058000
   -0.180000   -0.001000   -0.028000
    0.012000    0.002000   -0.005000
   -0.012000   -0.002000   -0.005000
    0.084000   -0.004000    0.058000
    0.180000    0.001000   -0.028000
   -0.040000    0.005000   -0.005000
   -0.055000   -0.018000   -0.065000
    0.027000   -0.005000   -0.058000
    0.046000    0.013000   -0.055000
    0.024000   -0.013000    0.024000
    0.064000    0.035000   -0.016000
   -0.108000    0.016000   -0.004000
    0.130000    0.030000    0.049000
   -0.008000   -0.039000   -0.019000
   -0.037000   -0.046000    0.011000
    0.069000    0.076000   -0.003000
   -0.006000    0.065000   -0.194000
    0.072000    0.012000    0.232000
   -0.057000    0.014000   -0.057000
    0.139000    0.250000   -0.059000
   -0.020000   -0.271000    0.150000
    0.107000    0.108000    0.065000
   -0.026000    0.005000    0.012000
    0.009000   -0.005000   -0.006000
   -0.045000    0.053000    0.023000
   -0.026000    0.043000    0.014000
   -0.135000   -0.007000    0.021000
   -0.088000   -0.005000    0.021000
    0.144000    0.030000   -0.071000
    0.000000    0.000000    0.023000
   -0.144000   -0.030000   -0.071000
    0.135000    0.007000    0.021000
    0.088000    0.005000    0.021000
    0.022000   -0.032000    0.033000
   -0.022000    0.032000    0.033000
   -0.000000    0.000000   -0.006000
   -0.000000    0.000000   -0.039000
vibration   89
   -0.000000    0.000000   -0.000000
   -0.001000   -0.033000   -0.052000
   -0.137000    0.190000   -0.064000
    0.013000    0.040000    0.078000
    0.120000   -0.114000    0.147000
   -0.064000    0.037000    0.010000
    0.122000    0.253000    0.052000
    0.012000   -0.242000   -0.059000
    0.130000    0.042000    0.024000
    0.073000   -0.004000    0.035000
   -0.138000    0.024000    0.071000
   -0.029000    0.013000   -0.278000
   -0.120000   -0.021000    0.289000
    0.003000   -0.026000   -0.034000
   -0.009000   -0.003000    0.003000
    0.010000   -0.001000   -0.000000
   -0.003000    0.000000    0.003000
   -0.007000   -0.002000   -0.001000
   -0.001000    0.000000   -0.004000
    0.002000    0.001000   -0.005000
    0.003000   -0.000000    0.000000
    0.003000   -0.001000   -0.004000
   -0.006000    0.000000    0.004000
   -0.014000    0.002000   -0.003000
    0.002000    0.001000    0.000000
   -0.002000   -0.001000    0.000000
    0.006000   -0.000000    0.004000
    0.014000   -0.002000   -0.003000
   -0.003000    0.000000    0.000000
   -0.003000    0.001000   -0.004000
    0.001000   -0.000000   -0.004000
   -0.002000   -0.001000   -0.005000
    0.003000   -0.000000    0.003000
    0.007000    0.002000   -0.001000
   -0.010000    0.001000   -0.000000
    0.009000    0.003000    0.003000
   -0.003000    0.026000   -0.034000
   -0.073000    0.004000    0.035000
    0.120000    0.021000    0.289000
    0.029000   -0.013000   -0.278000
    0.138000   -0.024000    0.071000
    0.064000   -0.037000    0.010000
   -0.130000   -0.042000    0.024000
   -0.012000    0.242000   -0.059000
   -0.122000   -0.253000    0.052000
    0.001000    0.033000   -0.052000
   -0.120000    0.114000    0.147000
   -0.013000   -0.040000    0.078000
    0.137000   -0.190000   -0.064000
   -0.011000    0.010000    0.016000
    0.003000    0.018000    0.026000
    0.009000    0.002000   -0.007000
   -0.000000   -0.000000   -0.000000
   -0.009000   -0.002000   -0.007000
    0.011000   -0.010000    0.016000
   -0.003000   -0.018000    0.026000
    0.002000   -0.001000    0.003000
   -0.002000    0.001000    0.003000
    0.000000   -0.000000   -0.001000
   -0.000000   -0.000000    0.006000
vibration   90
   -0.002000    0.000000   -0.000000
    0.003000    0.013000    0.058000
    0.175000   -0.185000    0.072000
   -0.029000   -0.008000   -0.091000
   -0.056000    0.079000   -0.125000
    0.076000   -0.033000   -0.044000
   -0.145000   -0.227000    0.011000
    0.005000    0.321000    0.132000
   -0.172000   -0.194000   -0.054000
   -0.039000    0.033000   -0.022000
    0.070000   -0.027000    0.086000
    0.027000   -0.050000    0.112000
    0.058000   -0.030000   -0.247000
   -0.003000    0.042000    0.018000
   -0.032000   -0.006000    0.017000
    0.038000   -0.006000   -0.005000
   -0.017000    0.003000    0.018000
   -0.037000   -0.008000    0.000000
   -0.007000    0.001000   -0.016000
   -0.002000    0.000000   -0.017000
    0.022000   -0.002000   -0.001000
    0.029000    0.001000   -0.031000
   -0.029000    0.001000    0.017000
   -0.059000    0.003000   -0.011000
    0.004000    0.001000   -0.008000
    0.004000    0.001000    0.008000
   -0.029000    0.001000   -0.017000
   -0.059000    0.003000    0.011000
    0.022000   -0.002000    0.001000
    0.029000    0.001000    0.031000
   -0.007000    0.001000    0.016000
   -0.002000    0.000000    0.017000
   -0.017000    0.003000   -0.018000
   -0.037000   -0.008000   -0.000000
    0.038000   -0.006000    0.005000
   -0.032000   -0.006000   -0.017000
   -0.003000    0.042000   -0.018000
   -0.039000    0.033000    0.022000
    0.058000   -0.030000    0.247000
    0.027000   -0.050000   -0.112000
    0.070000   -0.027000   -0.086000
    0.076000   -0.033000    0.044000
   -0.172000   -0.194000    0.054000
    0.005000    0.321000   -0.132000
   -0.145000   -0.227000   -0.011000
    0.003000    0.013000   -0.058000
   -0.056000    0.079000    0.125000
   -0.029000   -0.008000    0.091000
    0.175000   -0.185000   -0.072000
   -0.048000   -0.012000   -0.005000
   -0.042000   -0.018000   -0.011000
    0.045000    0.015000   -0.035000
   -0.005000    0.000000    0.000000
    0.045000    0.015000    0.035000
   -0.048000   -0.012000    0.005000
   -0.042000   -0.018000    0.011000
    0.006000   -0.017000    0.015000
    0.006000   -0.017000   -0.015000
    0.001000    0.001000    0.000000
    0.007000   -0.002000   -0.000000
vibration   91
    0.002000   -0.000000   -0.000000
    0.006000    0.047000    0.021000
    0.021000   -0.118000    0.024000
    0.029000   -0.084000   -0.019000
   -0.168000    0.117000   -0.116000
    0.019000   -0.026000    0.040000
   -0.037000   -0.177000   -0.112000
   -0.029000    0.027000   -0.064000
   -0.015000    0.176000    0.026000
   -0.081000   -0.040000   -0.036000
    0.157000   -0.004000   -0.264000
    0.015000    0.050000    0.353000
    0.142000    0.083000   -0.187000
   -0.001000   -0.005000    0.042000
    0.044000    0.010000   -0.019000
   -0.054000    0.008000    0.005000
    0.023000   -0.004000   -0.024000
    0.050000    0.010000    0.001000
    0.010000   -0.001000    0.023000
    0.002000    0.000000    0.025000
   -0.028000    0.002000    0.001000
   -0.038000   -0.002000    0.040000
    0.040000   -0.001000   -0.024000
    0.080000   -0.006000    0.014000
   -0.006000   -0.002000    0.011000
   -0.006000   -0.002000   -0.011000
    0.040000   -0.001000    0.024000
    0.080000   -0.006000   -0.014000
   -0.028000    0.002000   -0.001000
   -0.038000   -0.002000   -0.040000
    0.010000   -0.001000   -0.023000
    0.002000    0.000000   -0.025000
    0.023000   -0.004000    0.024000
    0.050000    0.010000   -0.001000
   -0.054000    0.008000   -0.005000
    0.044000    0.010000    0.019000
   -0.001000   -0.005000   -0.042000
   -0.081000   -0.040000    0.036000
    0.142000    0.083000    0.187000
    0.015000    0.050000   -0.353000
    0.157000   -0.004000    0.264000
    0.019000   -0.026000   -0.040000
   -0.015000    0.176000   -0.026000
   -0.029000    0.027000    0.064000
   -0.037000   -0.177000    0.112000
    0.006000    0.047000   -0.021000
   -0.168000    0.117000    0.116000
    0.029000   -0.084000    0.019000
    0.021000   -0.118000   -0.024000
    0.069000    0.006000   -0.030000
    0.042000    0.004000   -0.035000
   -0.061000   -0.017000    0.046000
    0.006000   -0.000000    0.000000
   -0.061000   -0.017000   -0.046000
    0.069000    0.006000    0.030000
    0.042000    0.004000    0.035000
   -0.007000    0.015000   -0.016000
   -0.007000    0.015000    0.016000
   -0.001000   -0.001000    0.000000
   -0.003000    0.000000   -0.000000
vibration   92
   -0.000000    0.000000    0.001000
   -0.006000   -0.007000    0.005000
    0.027000   -0.004000    0.007000
   -0.021000    0.027000   -0.018000
    0.028000   -0.011000    0.001000
    0.001000    0.001000   -0.007000
   -0.003000    0.010000    0.013000
    0.003000    0.009000    0.013000
   -0.006000   -0.031000   -0.006000
    0.002000    0.007000    0.002000
   -0.006000   -0.003000    0.033000
    0.001000   -0.009000   -0.015000
   -0.005000   -0.010000   -0.010000
   -0.001000    0.003000   -0.002000
    0.003000    0.000000    0.003000
   -0.012000   -0.004000    0.022000
    0.068000   -0.000000   -0.006000
    0.300000   -0.040000    0.209000
    0.025000    0.002000   -0.131000
    0.181000    0.010000   -0.189000
   -0.122000    0.010000    0.020000
   -0.164000   -0.007000    0.138000
   -0.013000   -0.003000    0.077000
    0.260000   -0.029000    0.361000
    0.015000   -0.001000   -0.009000
   -0.015000    0.001000   -0.009000
    0.013000    0.003000    0.077000
   -0.260000    0.029000    0.361000
    0.122000   -0.010000    0.020000
    0.164000    0.007000    0.138000
   -0.025000   -0.002000   -0.131000
   -0.181000   -0.010000   -0.189000
   -0.068000    0.000000   -0.006000
   -0.300000    0.040000    0.209000
    0.012000    0.004000    0.022000
   -0.003000   -0.000000    0.003000
    0.001000   -0.003000   -0.002000
   -0.002000   -0.007000    0.002000
    0.005000    0.010000   -0.010000
   -0.001000    0.009000   -0.015000
    0.006000    0.003000    0.033000
   -0.001000   -0.001000   -0.007000
    0.006000    0.031000   -0.006000
   -0.003000   -0.009000    0.013000
    0.003000   -0.010000    0.013000
    0.006000    0.007000    0.005000
   -0.028000    0.011000    0.001000
    0.021000   -0.027000   -0.018000
   -0.027000    0.004000    0.007000
    0.003000   -0.003000    0.002000
    0.007000   -0.008000   -0.002000
   -0.003000    0.005000   -0.018000
    0.000000   -0.000000   -0.006000
    0.003000   -0.005000   -0.018000
   -0.003000    0.003000    0.002000
   -0.007000    0.008000   -0.002000
   -0.004000   -0.002000    0.000000
    0.004000    0.002000    0.000000
    0.000000    0.000000    0.001000
   -0.000000    0.000000   -0.002000
vibration   93
    0.000000    0.000000    0.000000
   -0.048000   -0.050000    0.036000
    0.197000   -0.022000    0.051000
   -0.164000    0.208000   -0.139000
    0.207000   -0.081000    0.008000
    0.010000    0.011000   -0.065000
   -0.023000    0.091000    0.126000
    0.033000    0.098000    0.123000
   -0.059000   -0.280000   -0.054000
    0.022000    0.065000    0.008000
   -0.049000   -0.025000    0.298000
    0.015000   -0.092000   -0.152000
   -0.050000   -0.095000   -0.105000
   -0.006000    0.018000   -0.014000
    0.050000    0.015000   -0.021000
   -0.020000    0.005000    0.004000
   -0.001000   -0.004000   -0.007000
   -0.015000    0.015000   -0.020000
    0.003000   -0.001000    0.021000
   -0.011000    0.004000    0.026000
    0.002000    0.000000    0.002000
   -0.000000   -0.005000    0.019000
    0.020000   -0.001000   -0.021000
    0.016000    0.004000   -0.029000
   -0.007000    0.000000    0.003000
    0.007000   -0.000000    0.003000
   -0.020000    0.001000   -0.021000
   -0.016000   -0.004000   -0.029000
   -0.002000   -0.000000    0.002000
    0.000000    0.005000    0.019000
   -0.003000    0.001000    0.021000
    0.011000   -0.004000    0.026000
    0.001000    0.004000   -0.007000
    0.015000   -0.015000   -0.020000
    0.020000   -0.005000    0.004000
   -0.050000   -0.015000   -0.021000
    0.006000   -0.018000   -0.014000
   -0.022000   -0.065000    0.008000
    0.050000    0.095000   -0.105000
   -0.015000    0.092000   -0.152000
    0.049000    0.025000    0.298000
   -0.010000   -0.011000   -0.065000
    0.059000    0.280000   -0.054000
   -0.033000   -0.098000    0.123000
    0.023000   -0.091000    0.126000
    0.048000    0.050000    0.036000
   -0.207000    0.081000    0.008000
    0.164000   -0.208000   -0.139000
   -0.197000    0.022000    0.051000
    0.020000   -0.042000    0.036000
   -0.001000   -0.081000    0.016000
   -0.033000   -0.014000    0.027000
   -0.000000   -0.000000   -0.012000
    0.033000    0.014000    0.027000
   -0.020000    0.042000    0.036000
    0.001000    0.081000    0.016000
   -0.015000    0.023000   -0.022000
    0.015000   -0.023000   -0.022000
   -0.000000   -0.000000    0.002000
    0.000000   -0.000000   -0.001000
vibration   94
    0.002000   -0.001000    0.000000
   -0.051000   -0.044000    0.038000
    0.196000   -0.034000    0.052000
   -0.166000    0.202000   -0.144000
    0.185000   -0.066000   -0.006000
    0.005000    0.009000   -0.056000
   -0.014000    0.090000    0.111000
    0.029000    0.066000    0.103000
   -0.044000   -0.241000   -0.045000
    0.009000    0.054000    0.002000
   -0.024000   -0.023000    0.239000
    0.016000   -0.078000   -0.093000
   -0.027000   -0.076000   -0.122000
   -0.008000    0.014000   -0.005000
    0.061000    0.017000   -0.028000
   -0.049000    0.007000    0.022000
    0.053000   -0.004000   -0.038000
    0.156000   -0.001000    0.055000
    0.012000   -0.000000   -0.020000
    0.030000    0.004000   -0.030000
   -0.070000    0.005000    0.016000
   -0.107000   -0.005000    0.149000
    0.041000   -0.002000   -0.005000
    0.116000   -0.007000    0.068000
   -0.006000   -0.002000    0.022000
   -0.006000   -0.002000   -0.022000
    0.041000   -0.002000    0.005000
    0.116000   -0.007000   -0.068000
   -0.070000    0.005000   -0.016000
   -0.107000   -0.005000   -0.149000
    0.012000   -0.000000    0.020000
    0.030000    0.004000    0.030000
    0.053000   -0.004000    0.038000
    0.156000   -0.001000   -0.055000
   -0.049000    0.007000   -0.022000
    0.061000    0.017000    0.028000
   -0.008000    0.014000    0.005000
    0.009000    0.054000   -0.002000
   -0.027000   -0.076000    0.122000
    0.016000   -0.078000    0.093000
   -0.024000   -0.023000   -0.239000
    0.005000    0.009000    0.056000
   -0.044000   -0.241000    0.045000
    0.029000    0.066000   -0.103000
   -0.014000    0.090000   -0.111000
   -0.051000   -0.044000   -0.038000
    0.185000   -0.066000    0.006000
   -0.166000    0.202000    0.144000
    0.196000   -0.034000   -0.052000
    0.051000   -0.045000    0.037000
    0.032000   -0.094000    0.007000
   -0.052000   -0.022000    0.046000
   -0.007000    0.001000   -0.000000
   -0.052000   -0.022000   -0.046000
    0.051000   -0.045000   -0.037000
    0.032000   -0.094000   -0.007000
   -0.021000    0.035000   -0.035000
   -0.021000    0.035000    0.035000
   -0.003000    0.003000    0.000000
    0.003000    0.001000    0.000000
vibration   95
    0.001000   -0.000000   -0.000000
    0.022000    0.014000   -0.012000
   -0.068000    0.009000   -0.017000
    0.064000   -0.076000    0.053000
   -0.064000    0.022000    0.004000
    0.002000   -0.005000    0.018000
   -0.001000   -0.041000   -0.039000
   -0.010000   -0.009000   -0.032000
    0.008000    0.077000    0.014000
   -0.000000   -0.018000    0.001000
    0.002000    0.009000   -0.076000
   -0.006000    0.028000    0.021000
    0.004000    0.024000    0.052000
    0.001000   -0.001000   -0.001000
   -0.032000   -0.009000    0.023000
    0.016000   -0.009000    0.017000
    0.080000    0.000000   -0.007000
    0.333000   -0.050000    0.224000
    0.016000    0.003000   -0.128000
    0.165000    0.007000   -0.186000
   -0.121000    0.008000    0.047000
   -0.195000   -0.011000    0.294000
   -0.010000   -0.003000    0.074000
    0.105000   -0.006000    0.187000
    0.016000    0.000000    0.003000
    0.016000    0.000000   -0.003000
   -0.010000   -0.003000   -0.074000
    0.105000   -0.006000   -0.187000
   -0.121000    0.008000   -0.047000
   -0.195000   -0.011000   -0.294000
    0.016000    0.003000    0.128000
    0.165000    0.007000    0.186000
    0.080000    0.000000    0.007000
    0.333000   -0.050000   -0.224000
    0.016000   -0.009000   -0.017000
   -0.032000   -0.009000   -0.023000
    0.001000   -0.001000    0.001000
   -0.000000   -0.018000   -0.001000
    0.004000    0.024000   -0.052000
   -0.006000    0.028000   -0.021000
    0.002000    0.009000    0.076000
    0.002000   -0.005000   -0.018000
    0.008000    0.077000   -0.014000
   -0.010000   -0.009000    0.032000
   -0.001000   -0.041000    0.039000
    0.022000    0.014000    0.012000
   -0.064000    0.022000   -0.004000
    0.064000   -0.076000   -0.053000
   -0.068000    0.009000    0.017000
   -0.031000    0.022000   -0.017000
   -0.016000    0.035000   -0.010000
    0.033000    0.022000   -0.059000
   -0.046000    0.005000    0.000000
    0.033000    0.022000    0.059000
   -0.031000    0.022000    0.017000
   -0.016000    0.035000    0.010000
    0.006000   -0.025000    0.022000
    0.006000   -0.025000   -0.022000
   -0.001000   -0.002000   -0.000000
    0.014000   -0.007000    0.000000
vibration   96
    0.000000   -0.000000   -0.000000
   -0.005000    0.000000    0.002000
    0.011000    0.003000    0.002000
   -0.013000    0.014000   -0.015000
    0.007000    0.004000   -0.012000
   -0.004000    0.000000    0.001000
    0.008000    0.008000   -0.006000
   -0.002000   -0.011000   -0.005000
    0.011000    0.002000    0.002000
   -0.006000   -0.000000    0.002000
    0.014000   -0.003000    0.001000
   -0.001000    0.000000    0.020000
    0.011000    0.007000   -0.012000
    0.021000    0.002000   -0.006000
    0.034000    0.016000   -0.005000
    0.044000    0.003000   -0.034000
   -0.057000   -0.005000    0.027000
   -0.307000    0.046000   -0.205000
    0.044000   -0.003000   -0.017000
    0.542000   -0.017000   -0.165000
   -0.003000    0.001000    0.008000
   -0.025000   -0.011000    0.085000
   -0.018000   -0.000000    0.032000
   -0.078000    0.013000   -0.024000
    0.032000    0.000000    0.026000
   -0.032000   -0.000000    0.026000
    0.018000    0.000000    0.032000
    0.078000   -0.013000   -0.024000
    0.003000   -0.001000    0.008000
    0.025000    0.011000    0.085000
   -0.044000    0.003000   -0.017000
   -0.542000    0.017000   -0.165000
    0.057000    0.005000    0.027000
    0.307000   -0.046000   -0.205000
   -0.044000   -0.003000   -0.034000
   -0.034000   -0.016000   -0.005000
   -0.021000   -0.002000   -0.006000
    0.006000    0.000000    0.002000
   -0.011000   -0.007000   -0.012000
    0.001000   -0.000000    0.020000
   -0.014000    0.003000    0.001000
    0.004000   -0.000000    0.001000
   -0.011000   -0.002000    0.002000
    0.002000    0.011000   -0.005000
   -0.008000   -0.008000   -0.006000
    0.005000   -0.000000    0.002000
   -0.007000   -0.004000   -0.012000
    0.013000   -0.014000   -0.015000
   -0.011000   -0.003000    0.002000
   -0.021000    0.007000   -0.009000
   -0.066000    0.014000   -0.000000
   -0.052000   -0.003000    0.001000
   -0.000000    0.000000   -0.026000
    0.052000    0.003000    0.001000
    0.021000   -0.007000   -0.009000
    0.066000   -0.014000   -0.000000
    0.003000   -0.016000    0.012000
   -0.003000    0.016000    0.012000
   -0.000000   -0.000000    0.002000
   -0.000000   -0.000000    0.006000
vibration   97
    0.000000   -0.000000    0.001000
    0.003000    0.001000   -0.001000
   -0.004000   -0.001000   -0.001000
    0.006000   -0.007000    0.003000
   -0.005000    0.002000   -0.000000
    0.002000   -0.000000    0.000000
   -0.002000   -0.006000   -0.002000
   -0.001000    0.007000   -0.000000
   -0.003000    0.002000   -0.000000
    0.001000   -0.001000    0.001000
   -0.002000    0.001000   -0.000000
   -0.001000    0.002000   -0.004000
   -0.001000    0.001000    0.005000
    0.001000    0.001000   -0.002000
    0.007000    0.002000    0.003000
    0.011000   -0.002000    0.012000
    0.044000   -0.003000   -0.008000
    0.115000   -0.011000    0.056000
   -0.004000    0.000000   -0.004000
    0.005000    0.007000   -0.009000
   -0.019000   -0.001000    0.048000
   -0.137000   -0.019000    0.535000
    0.017000    0.002000   -0.046000
   -0.249000    0.031000   -0.321000
   -0.022000    0.003000    0.014000
    0.022000   -0.003000    0.014000
   -0.017000   -0.002000   -0.046000
    0.249000   -0.031000   -0.321000
    0.019000    0.001000    0.048000
    0.137000    0.019000    0.535000
    0.004000   -0.000000   -0.004000
   -0.005000   -0.007000   -0.009000
   -0.044000    0.003000   -0.008000
   -0.115000    0.011000    0.056000
   -0.011000    0.002000    0.012000
   -0.007000   -0.002000    0.003000
   -0.001000   -0.001000   -0.002000
   -0.001000    0.001000    0.001000
    0.001000   -0.001000    0.005000
    0.001000   -0.002000   -0.004000
    0.002000   -0.001000   -0.000000
   -0.002000    0.000000    0.000000
    0.003000   -0.002000   -0.000000
    0.001000   -0.007000   -0.000000
    0.002000    0.006000   -0.002000
   -0.003000   -0.001000   -0.001000
    0.005000   -0.002000   -0.000000
   -0.006000    0.007000    0.003000
    0.004000    0.001000   -0.001000
   -0.015000    0.006000   -0.005000
   -0.030000    0.009000   -0.002000
    0.005000    0.004000   -0.017000
   -0.000000    0.000000   -0.049000
   -0.005000   -0.004000   -0.017000
    0.015000   -0.006000   -0.005000
    0.030000   -0.009000   -0.002000
    0.000000   -0.011000    0.009000
   -0.000000    0.011000    0.009000
   -0.000000    0.000000    0.000000
   -0.000000    0.000000   -0.002000
vibration   98
    0.004000   -0.001000   -0.000000
   -0.014000   -0.004000    0.004000
    0.025000    0.007000    0.005000
   -0.032000    0.036000   -0.024000
    0.023000   -0.005000   -0.010000
   -0.009000    0.001000    0.001000
    0.014000    0.023000   -0.001000
    0.001000   -0.035000   -0.007000
    0.019000   -0.001000    0.002000
   -0.010000   -0.000000   -0.000000
    0.021000   -0.004000   -0.004000
    0.002000   -0.003000    0.035000
    0.015000    0.008000   -0.023000
    0.017000    0.001000   -0.001000
    0.003000    0.003000   -0.007000
    0.013000    0.008000   -0.081000
   -0.069000   -0.001000    0.068000
   -0.186000    0.020000   -0.032000
    0.037000   -0.001000   -0.037000
    0.574000   -0.028000   -0.198000
    0.016000   -0.000000    0.010000
    0.031000   -0.004000   -0.065000
   -0.037000   -0.001000    0.085000
    0.044000   -0.003000    0.162000
    0.031000   -0.002000   -0.116000
    0.031000   -0.002000    0.116000
   -0.037000   -0.001000   -0.085000
    0.044000   -0.003000   -0.162000
    0.016000   -0.000000   -0.010000
    0.031000   -0.004000    0.065000
    0.037000   -0.001000    0.037000
    0.574000   -0.028000    0.198000
   -0.069000   -0.001000   -0.068000
   -0.186000    0.020000    0.032000
    0.013000    0.008000    0.081000
    0.003000    0.003000    0.007000
    0.017000    0.001000    0.001000
   -0.010000   -0.000000    0.000000
    0.015000    0.008000    0.023000
    0.002000   -0.003000   -0.035000
    0.021000   -0.004000    0.004000
   -0.009000    0.001000   -0.001000
    0.019000   -0.001000   -0.002000
    0.001000   -0.035000    0.007000
    0.014000    0.023000    0.001000
   -0.014000   -0.004000   -0.004000
    0.023000   -0.005000    0.010000
   -0.032000    0.036000    0.024000
    0.025000    0.007000   -0.005000
    0.029000   -0.012000    0.007000
    0.041000   -0.018000    0.003000
   -0.057000   -0.011000    0.038000
    0.000000    0.001000    0.000000
   -0.057000   -0.011000   -0.038000
    0.029000   -0.012000   -0.007000
    0.041000   -0.018000   -0.003000
   -0.002000    0.019000   -0.018000
   -0.002000    0.019000    0.018000
   -0.000000    0.002000   -0.000000
   -0.013000    0.007000    0.000000
vibration   99
   -0.000000    0.000000   -0.000000
    0.005000    0.002000   -0.002000
   -0.011000   -0.002000   -0.002000
    0.011000   -0.012000    0.008000
   -0.009000    0.002000    0.004000
    0.003000   -0.000000   -0.001000
   -0.004000   -0.006000    0.002000
   -0.000000    0.013000    0.003000
   -0.007000   -0.001000   -0.001000
    0.003000    0.000000    0.000000
   -0.007000    0.002000    0.002000
   -0.001000    0.001000   -0.013000
   -0.005000   -0.003000    0.006000
   -0.006000   -0.001000    0.001000
    0.012000    0.007000    0.000000
    0.009000   -0.002000    0.023000
   -0.001000   -0.002000   -0.034000
   -0.315000    0.046000   -0.334000
    0.027000   -0.002000    0.010000
    0.360000   -0.020000   -0.091000
   -0.010000    0.001000    0.001000
   -0.085000   -0.007000    0.307000
    0.022000   -0.000000   -0.018000
   -0.102000    0.007000   -0.138000
   -0.025000    0.001000    0.097000
   -0.025000    0.001000   -0.097000
    0.022000   -0.000000    0.018000
   -0.102000    0.007000    0.138000
   -0.010000    0.001000   -0.001000
   -0.085000   -0.007000   -0.307000
    0.027000   -0.002000   -0.010000
    0.360000   -0.020000    0.091000
   -0.001000   -0.002000    0.034000
   -0.315000    0.046000    0.334000
    0.009000   -0.002000   -0.023000
    0.012000    0.007000   -0.000000
   -0.006000   -0.001000   -0.001000
    0.003000    0.000000   -0.000000
   -0.005000   -0.003000   -0.006000
   -0.001000    0.001000    0.013000
   -0.007000    0.002000   -0.002000
    0.003000   -0.000000    0.001000
   -0.007000   -0.001000    0.001000
   -0.000000    0.013000   -0.003000
   -0.004000   -0.006000   -0.002000
    0.005000    0.002000    0.002000
   -0.009000    0.002000   -0.004000
    0.011000   -0.012000   -0.008000
   -0.011000   -0.002000    0.002000
   -0.014000    0.007000   -0.005000
   -0.033000    0.007000   -0.005000
    0.003000    0.003000   -0.016000
   -0.018000    0.000000    0.000000
    0.003000    0.003000    0.016000
   -0.014000    0.007000    0.005000
   -0.033000    0.007000    0.005000
    0.002000   -0.013000    0.011000
    0.002000   -0.013000   -0.011000
   -0.002000   -0.001000    0.000000
    0.015000   -0.007000   -0.000000
vibration  100
    0.000000    0.000000   -0.001000
    0.025000    0.003000    0.008000
   -0.005000   -0.081000    0.013000
    0.059000   -0.090000    0.039000
   -0.028000   -0.003000    0.031000
    0.031000   -0.005000    0.012000
   -0.041000   -0.080000   -0.003000
   -0.012000    0.087000   -0.023000
   -0.086000    0.056000    0.001000
    0.033000   -0.002000    0.007000
   -0.098000    0.019000    0.012000
   -0.004000    0.024000   -0.074000
   -0.060000   -0.038000    0.087000
   -0.125000   -0.006000   -0.019000
   -0.111000   -0.023000    0.022000
   -0.048000    0.002000   -0.012000
    0.011000    0.004000   -0.012000
   -0.178000    0.015000   -0.190000
    0.005000   -0.000000    0.005000
    0.288000   -0.030000   -0.081000
    0.010000    0.000000   -0.007000
   -0.042000   -0.000000    0.210000
    0.011000   -0.002000    0.016000
   -0.002000   -0.009000    0.002000
   -0.042000   -0.000000   -0.027000
    0.042000    0.000000   -0.027000
   -0.011000    0.002000    0.016000
    0.002000    0.009000    0.002000
   -0.010000   -0.000000   -0.007000
    0.042000    0.000000    0.210000
   -0.005000    0.000000    0.005000
   -0.288000    0.030000   -0.081000
   -0.011000   -0.004000   -0.012000
    0.178000   -0.015000   -0.190000
    0.048000   -0.002000   -0.012000
    0.111000    0.023000    0.022000
    0.125000    0.006000   -0.019000
   -0.033000    0.002000    0.007000
    0.060000    0.038000    0.087000
    0.004000   -0.024000   -0.074000
    0.098000   -0.019000    0.012000
   -0.031000    0.005000    0.012000
    0.086000   -0.056000    0.001000
    0.012000   -0.087000   -0.023000
    0.041000    0.080000   -0.003000
   -0.025000   -0.003000    0.008000
    0.028000    0.003000    0.031000
   -0.059000    0.090000    0.039000
    0.005000    0.081000    0.013000
    0.110000   -0.032000    0.027000
    0.388000   -0.076000   -0.012000
    0.048000   -0.003000    0.020000
    0.000000    0.000000    0.048000
   -0.048000    0.003000    0.020000
   -0.110000    0.032000    0.027000
   -0.388000    0.076000   -0.012000
   -0.004000    0.061000   -0.053000
    0.004000   -0.061000   -0.053000
    0.000000   -0.000000   -0.005000
    0.000000   -0.000000   -0.017000
vibration  101
    0.000000   -0.000000    0.002000
    0.051000    0.061000    0.015000
   -0.111000   -0.177000    0.007000
    0.099000   -0.189000   -0.035000
   -0.197000    0.111000   -0.053000
    0.043000    0.037000    0.010000
   -0.026000    0.004000    0.053000
   -0.002000    0.197000    0.039000
   -0.074000    0.091000    0.005000
    0.042000    0.057000    0.015000
   -0.101000    0.005000    0.218000
    0.028000   -0.104000   -0.144000
   -0.126000   -0.135000   -0.004000
   -0.115000   -0.161000   -0.046000
    0.095000    0.018000   -0.027000
   -0.017000   -0.001000    0.031000
   -0.002000   -0.001000   -0.012000
   -0.064000    0.014000   -0.072000
    0.010000   -0.001000    0.005000
   -0.040000    0.003000    0.021000
    0.006000   -0.000000   -0.003000
    0.005000   -0.002000    0.007000
    0.021000   -0.000000   -0.023000
    0.169000   -0.014000    0.122000
   -0.048000    0.004000    0.021000
    0.048000   -0.004000    0.021000
   -0.021000    0.000000   -0.023000
   -0.169000    0.014000    0.122000
   -0.006000    0.000000   -0.003000
   -0.005000    0.002000    0.007000
   -0.010000    0.001000    0.005000
    0.040000   -0.003000    0.021000
    0.002000    0.001000   -0.012000
    0.064000   -0.014000   -0.072000
    0.017000    0.001000    0.031000
   -0.095000   -0.018000   -0.027000
    0.115000    0.161000   -0.046000
   -0.042000   -0.057000    0.015000
    0.126000    0.135000   -0.004000
   -0.028000    0.104000   -0.144000
    0.101000   -0.005000    0.218000
   -0.043000   -0.037000    0.010000
    0.074000   -0.091000    0.005000
    0.002000   -0.197000    0.039000
    0.026000   -0.004000    0.053000
   -0.051000   -0.061000    0.015000
    0.197000   -0.111000   -0.053000
   -0.099000    0.189000   -0.035000
    0.111000    0.177000    0.007000
   -0.026000    0.051000   -0.030000
   -0.175000    0.086000   -0.003000
   -0.008000    0.001000   -0.010000
    0.000000    0.000000   -0.034000
    0.008000   -0.001000   -0.010000
    0.026000   -0.051000   -0.030000
    0.175000   -0.086000   -0.003000
    0.001000   -0.043000    0.042000
   -0.001000    0.043000    0.042000
    0.000000    0.000000    0.006000
   -0.000000    0.000000    0.024000
vibration  102
   -0.000000   -0.000000   -0.000000
   -0.047000   -0.061000   -0.038000
    0.052000    0.234000   -0.034000
   -0.091000    0.216000    0.065000
    0.179000   -0.125000    0.093000
   -0.046000   -0.035000   -0.032000
    0.013000    0.023000   -0.011000
    0.019000   -0.204000    0.009000
    0.080000   -0.160000   -0.020000
   -0.044000   -0.056000   -0.030000
    0.121000   -0.006000   -0.243000
   -0.031000    0.097000    0.113000
    0.142000    0.136000   -0.039000
    0.141000    0.164000    0.102000
   -0.020000   -0.004000    0.009000
    0.022000   -0.001000    0.003000
    0.008000   -0.001000    0.005000
    0.013000   -0.002000    0.009000
   -0.005000    0.000000    0.000000
   -0.048000    0.004000    0.013000
    0.007000   -0.001000    0.004000
   -0.021000   -0.004000    0.122000
   -0.010000    0.001000   -0.014000
   -0.075000    0.006000   -0.077000
   -0.001000    0.000000   -0.006000
   -0.001000    0.000000    0.006000
   -0.010000    0.001000    0.014000
   -0.075000    0.006000    0.077000
    0.007000   -0.001000   -0.004000
   -0.021000   -0.004000   -0.122000
   -0.005000    0.000000   -0.000000
   -0.048000    0.004000   -0.013000
    0.008000   -0.001000   -0.005000
    0.013000   -0.002000   -0.009000
    0.022000   -0.001000   -0.003000
   -0.020000   -0.004000   -0.009000
    0.141000    0.164000   -0.102000
   -0.044000   -0.056000    0.030000
    0.142000    0.136000    0.039000
   -0.031000    0.097000   -0.113000
    0.121000   -0.006000    0.243000
   -0.046000   -0.035000    0.032000
    0.080000   -0.160000    0.020000
    0.019000   -0.204000   -0.009000
    0.013000    0.023000    0.011000
   -0.047000   -0.061000    0.038000
    0.179000   -0.125000   -0.093000
   -0.091000    0.216000   -0.065000
    0.052000    0.234000    0.034000
   -0.034000   -0.023000    0.004000
   -0.073000   -0.026000    0.002000
    0.005000    0.004000   -0.010000
    0.006000   -0.000000    0.000000
    0.005000    0.004000    0.010000
   -0.034000   -0.023000   -0.004000
   -0.073000   -0.026000   -0.002000
    0.002000   -0.000000   -0.003000
    0.002000   -0.000000    0.003000
    0.002000    0.002000   -0.000000
    0.003000    0.001000   -0.000000
vibration  103
    0.000000    0.000000   -0.001000
   -0.027000    0.033000    0.067000
    0.127000   -0.156000    0.070000
   -0.072000   -0.046000   -0.195000
   -0.003000    0.106000   -0.199000
   -0.021000    0.024000    0.059000
    0.101000    0.058000   -0.100000
   -0.037000   -0.025000   -0.094000
    0.096000    0.205000    0.054000
   -0.026000    0.033000    0.044000
    0.053000   -0.032000    0.192000
    0.035000   -0.084000    0.155000
   -0.022000   -0.012000   -0.004000
    0.068000   -0.095000   -0.181000
   -0.050000   -0.009000    0.016000
    0.025000    0.001000   -0.036000
   -0.005000    0.000000    0.017000
    0.135000   -0.022000    0.152000
   -0.010000    0.001000   -0.004000
   -0.022000    0.005000   -0.001000
   -0.011000    0.000000    0.006000
    0.010000    0.002000   -0.087000
   -0.023000    0.000000    0.019000
   -0.182000    0.020000   -0.135000
    0.068000   -0.004000   -0.011000
   -0.068000    0.004000   -0.011000
    0.023000   -0.000000    0.019000
    0.182000   -0.020000   -0.135000
    0.011000   -0.000000    0.006000
   -0.010000   -0.002000   -0.087000
    0.010000   -0.001000   -0.004000
    0.022000   -0.005000   -0.001000
    0.005000   -0.000000    0.017000
   -0.135000    0.022000    0.152000
   -0.025000   -0.001000   -0.036000
    0.050000    0.009000    0.016000
   -0.068000    0.095000   -0.181000
    0.026000   -0.033000    0.044000
    0.022000    0.012000   -0.004000
   -0.035000    0.084000    0.155000
   -0.053000    0.032000    0.192000
    0.021000   -0.024000    0.059000
   -0.096000   -0.205000    0.054000
    0.037000    0.025000   -0.094000
   -0.101000   -0.058000   -0.100000
    0.027000   -0.033000    0.067000
    0.003000   -0.106000   -0.199000
    0.072000    0.046000   -0.195000
   -0.127000    0.156000    0.070000
    0.011000   -0.015000    0.033000
    0.131000   -0.042000    0.014000
   -0.014000   -0.002000    0.008000
   -0.000000    0.000000    0.017000
    0.014000    0.002000    0.008000
   -0.011000    0.015000    0.033000
   -0.131000    0.042000    0.014000
   -0.001000    0.026000   -0.024000
    0.001000   -0.026000   -0.024000
   -0.000000   -0.000000   -0.003000
    0.000000   -0.000000   -0.003000
vibration  104
    0.001000    0.000000    0.000000
    0.002000   -0.004000   -0.015000
   -0.032000    0.041000   -0.017000
    0.007000    0.019000    0.031000
   -0.004000   -0.016000    0.033000
   -0.001000   -0.002000   -0.014000
   -0.013000    0.008000    0.025000
    0.011000   -0.006000    0.029000
   -0.003000   -0.049000   -0.011000
    0.000000   -0.003000   -0.010000
    0.006000    0.002000   -0.031000
   -0.004000    0.005000   -0.022000
    0.010000    0.003000   -0.019000
    0.006000    0.010000    0.041000
    0.029000    0.008000   -0.006000
   -0.007000   -0.002000    0.039000
   -0.015000    0.001000   -0.032000
   -0.107000    0.018000   -0.123000
    0.010000    0.000000   -0.017000
    0.034000   -0.003000   -0.027000
   -0.038000    0.004000   -0.022000
    0.084000    0.019000   -0.543000
    0.031000   -0.005000    0.058000
    0.237000   -0.021000    0.260000
    0.025000   -0.002000    0.085000
    0.025000   -0.002000   -0.085000
    0.031000   -0.005000   -0.058000
    0.237000   -0.021000   -0.260000
   -0.038000    0.004000    0.022000
    0.084000    0.019000    0.543000
    0.010000    0.000000    0.017000
    0.034000   -0.003000    0.027000
   -0.015000    0.001000    0.032000
   -0.107000    0.018000    0.123000
   -0.007000   -0.002000   -0.039000
    0.029000    0.008000    0.006000
    0.006000    0.010000   -0.041000
    0.000000   -0.003000    0.010000
    0.010000    0.003000    0.019000
   -0.004000    0.005000    0.022000
    0.006000    0.002000    0.031000
   -0.001000   -0.002000    0.014000
   -0.003000   -0.049000    0.011000
    0.011000   -0.006000   -0.029000
   -0.013000    0.008000   -0.025000
    0.002000   -0.004000    0.015000
   -0.004000   -0.016000   -0.033000
    0.007000    0.019000   -0.031000
   -0.032000    0.041000    0.017000
   -0.019000    0.010000   -0.011000
   -0.093000    0.021000   -0.004000
   -0.003000    0.000000   -0.007000
   -0.052000    0.004000   -0.000000
   -0.003000    0.000000    0.007000
   -0.019000    0.010000    0.011000
   -0.093000    0.021000    0.004000
    0.001000   -0.017000    0.015000
    0.001000   -0.017000   -0.015000
   -0.001000   -0.001000    0.000000
    0.010000   -0.006000   -0.000000
vibration  105
    0.000000    0.000000    0.000000
    0.055000   -0.022000   -0.058000
   -0.143000    0.068000   -0.057000
    0.133000   -0.051000    0.220000
   -0.042000   -0.094000    0.215000
    0.052000   -0.023000   -0.047000
   -0.136000   -0.126000    0.098000
    0.024000    0.127000    0.074000
   -0.178000   -0.144000   -0.052000
    0.059000   -0.029000   -0.031000
   -0.150000    0.049000   -0.151000
   -0.039000    0.100000   -0.234000
   -0.039000   -0.035000    0.074000
   -0.178000    0.073000    0.150000
    0.023000    0.003000   -0.013000
   -0.025000    0.003000   -0.021000
   -0.003000    0.000000    0.009000
    0.034000   -0.004000    0.046000
    0.001000   -0.000000    0.007000
    0.042000   -0.003000   -0.004000
    0.009000   -0.001000    0.005000
   -0.010000   -0.004000    0.089000
   -0.001000    0.001000   -0.009000
   -0.008000    0.001000   -0.017000
   -0.012000    0.001000   -0.033000
   -0.012000    0.001000    0.033000
   -0.001000    0.001000    0.009000
   -0.008000    0.001000    0.017000
    0.009000   -0.001000   -0.005000
   -0.010000   -0.004000   -0.089000
    0.001000   -0.000000   -0.007000
    0.042000   -0.003000    0.004000
   -0.003000    0.000000   -0.009000
    0.034000   -0.004000   -0.046000
   -0.025000    0.003000    0.021000
    0.023000    0.003000    0.013000
   -0.178000    0.073000   -0.150000
    0.059000   -0.029000    0.031000
   -0.039000   -0.035000   -0.074000
   -0.039000    0.100000    0.234000
   -0.150000    0.049000    0.151000
    0.052000   -0.023000    0.047000
   -0.178000   -0.144000    0.052000
    0.024000    0.127000   -0.074000
   -0.136000   -0.126000   -0.098000
    0.055000   -0.022000    0.058000
   -0.042000   -0.094000   -0.215000
    0.133000   -0.051000   -0.220000
   -0.143000    0.068000    0.057000
    0.049000    0.005000   -0.024000
    0.069000    0.013000   -0.018000
   -0.006000   -0.004000    0.020000
    0.018000   -0.002000   -0.000000
   -0.006000   -0.004000   -0.020000
    0.049000    0.005000    0.024000
    0.069000    0.013000    0.018000
   -0.003000    0.003000   -0.002000
   -0.003000    0.003000    0.002000
   -0.000000   -0.001000    0.000000
   -0.008000    0.001000   -0.000000
vibration  106
   -0.002000    0.001000    0.000000
    0.006000   -0.038000    0.039000
    0.167000   -0.072000    0.053000
    0.009000   -0.045000    0.007000
    0.149000   -0.056000    0.003000
    0.021000   -0.042000    0.049000
    0.005000   -0.166000   -0.141000
   -0.063000    0.024000   -0.165000
   -0.072000    0.131000    0.023000
    0.018000   -0.052000    0.035000
   -0.088000    0.019000   -0.083000
   -0.040000    0.154000    0.041000
    0.008000    0.072000    0.211000
   -0.067000    0.144000   -0.131000
   -0.072000   -0.012000    0.024000
    0.005000   -0.003000    0.021000
    0.003000    0.001000   -0.015000
   -0.072000    0.008000   -0.087000
    0.000000    0.000000   -0.008000
    0.003000   -0.001000   -0.010000
   -0.012000    0.001000   -0.007000
    0.017000    0.006000   -0.133000
    0.007000   -0.001000    0.015000
    0.048000   -0.005000    0.056000
    0.011000   -0.001000    0.037000
    0.011000   -0.001000   -0.037000
    0.007000   -0.001000   -0.015000
    0.048000   -0.005000   -0.056000
   -0.012000    0.001000    0.007000
    0.017000    0.006000    0.133000
    0.000000    0.000000    0.008000
    0.003000   -0.001000    0.010000
    0.003000    0.001000    0.015000
   -0.072000    0.008000    0.087000
    0.005000   -0.003000   -0.021000
   -0.072000   -0.012000   -0.024000
   -0.067000    0.144000    0.131000
    0.018000   -0.052000   -0.035000
    0.008000    0.072000   -0.211000
   -0.040000    0.154000   -0.041000
   -0.088000    0.019000    0.083000
    0.021000   -0.042000   -0.049000
   -0.072000    0.131000   -0.023000
   -0.063000    0.024000    0.165000
    0.005000   -0.166000    0.141000
    0.006000   -0.038000   -0.039000
    0.149000   -0.056000   -0.003000
    0.009000   -0.045000   -0.007000
    0.167000   -0.072000   -0.053000
    0.039000   -0.052000    0.046000
    0.343000   -0.123000    0.003000
    0.023000    0.001000   -0.006000
   -0.021000    0.002000    0.000000
    0.023000    0.001000    0.006000
    0.039000   -0.052000   -0.046000
    0.343000   -0.123000   -0.003000
   -0.006000    0.046000   -0.044000
   -0.006000    0.046000    0.044000
   -0.000000    0.002000    0.000000
    0.008000   -0.001000    0.000000
vibration  107
   -0.000000    0.000000    0.002000
   -0.026000   -0.007000    0.023000
    0.091000   -0.000000    0.026000
   -0.058000    0.037000   -0.070000
    0.069000    0.010000   -0.073000
   -0.024000   -0.004000    0.023000
    0.058000    0.022000   -0.070000
   -0.018000   -0.071000   -0.054000
    0.074000    0.055000    0.022000
   -0.026000   -0.006000    0.015000
    0.063000   -0.018000    0.012000
    0.004000    0.001000    0.113000
    0.037000    0.048000    0.007000
    0.083000    0.022000   -0.071000
   -0.021000   -0.001000    0.010000
   -0.007000   -0.006000    0.086000
    0.021000   -0.001000   -0.028000
   -0.275000    0.038000   -0.313000
    0.012000   -0.000000   -0.005000
   -0.057000   -0.004000    0.015000
    0.025000   -0.001000   -0.012000
   -0.024000   -0.006000    0.198000
    0.025000    0.000000   -0.037000
    0.312000   -0.034000    0.242000
   -0.120000    0.008000    0.014000
    0.120000   -0.008000    0.014000
   -0.025000   -0.000000   -0.037000
   -0.312000    0.034000    0.242000
   -0.025000    0.001000   -0.012000
    0.024000    0.006000    0.198000
   -0.012000    0.000000   -0.005000
    0.057000    0.004000    0.015000
   -0.021000    0.001000   -0.028000
    0.275000   -0.038000   -0.313000
    0.007000    0.006000    0.086000
    0.021000    0.001000    0.010000
   -0.083000   -0.022000   -0.071000
    0.026000    0.006000    0.015000
   -0.037000   -0.048000    0.007000
   -0.004000   -0.001000    0.113000
   -0.063000    0.018000    0.012000
    0.024000    0.004000    0.023000
   -0.074000   -0.055000    0.022000
    0.018000    0.071000   -0.054000
   -0.058000   -0.022000   -0.070000
    0.026000    0.007000    0.023000
   -0.069000   -0.010000   -0.073000
    0.058000   -0.037000   -0.070000
   -0.091000    0.000000    0.026000
   -0.035000   -0.010000    0.017000
   -0.017000   -0.021000    0.008000
    0.049000    0.007000   -0.033000
   -0.000000   -0.000000   -0.025000
   -0.049000   -0.007000   -0.033000
    0.035000    0.010000    0.017000
    0.017000    0.021000    0.008000
    0.002000   -0.006000    0.006000
   -0.002000    0.006000    0.006000
    0.000000    0.000000   -0.003000
   -0.000000    0.000000   -0.012000
vibration  108
   -0.000000   -0.000000   -0.001000
   -0.031000    0.040000   -0.035000
   -0.149000    0.097000   -0.049000
   -0.059000    0.095000   -0.044000
   -0.142000    0.066000   -0.039000
   -0.043000    0.051000   -0.048000
    0.015000    0.212000    0.140000
    0.078000   -0.107000    0.178000
    0.136000   -0.129000   -0.015000
   -0.042000    0.058000   -0.040000
    0.153000   -0.033000    0.081000
    0.058000   -0.200000    0.034000
    0.007000   -0.063000   -0.260000
    0.110000   -0.175000    0.145000
   -0.096000   -0.016000    0.019000
   -0.026000    0.001000   -0.011000
    0.011000    0.002000   -0.003000
   -0.050000    0.000000   -0.060000
   -0.005000    0.000000    0.004000
    0.103000   -0.014000   -0.029000
    0.007000    0.000000   -0.007000
   -0.017000    0.000000    0.097000
    0.002000   -0.001000    0.011000
   -0.013000   -0.004000   -0.004000
   -0.019000   -0.000000   -0.024000
    0.019000    0.000000   -0.024000
   -0.002000    0.001000    0.011000
    0.013000    0.004000   -0.004000
   -0.007000   -0.000000   -0.007000
    0.017000   -0.000000    0.097000
    0.005000   -0.000000    0.004000
   -0.103000    0.014000   -0.029000
   -0.011000   -0.002000   -0.003000
    0.050000   -0.000000   -0.060000
    0.026000   -0.001000   -0.011000
    0.096000    0.016000    0.019000
   -0.110000    0.175000    0.145000
    0.042000   -0.058000   -0.040000
   -0.007000    0.063000   -0.260000
   -0.058000    0.200000    0.034000
   -0.153000    0.033000    0.081000
    0.043000   -0.051000   -0.048000
   -0.136000    0.129000   -0.015000
   -0.078000    0.107000    0.178000
   -0.015000   -0.212000    0.140000
    0.031000   -0.040000   -0.035000
    0.142000   -0.066000   -0.039000
    0.059000   -0.095000   -0.044000
    0.149000   -0.097000   -0.049000
    0.048000    0.018000   -0.021000
    0.001000    0.055000   -0.011000
    0.039000    0.004000    0.001000
   -0.000000    0.000000    0.041000
   -0.039000   -0.004000    0.001000
   -0.048000   -0.018000   -0.021000
   -0.001000   -0.055000   -0.011000
    0.010000    0.009000   -0.006000
   -0.010000   -0.009000   -0.006000
    0.000000   -0.000000   -0.004000
   -0.000000    0.000000   -0.004000
vibration  109
   -0.005000    0.002000   -0.000000
   -0.019000    0.020000   -0.025000
   -0.090000    0.060000   -0.030000
   -0.029000    0.060000    0.005000
   -0.096000    0.028000   -0.002000
   -0.020000    0.031000   -0.031000
   -0.023000    0.094000    0.091000
    0.058000   -0.080000    0.113000
    0.062000   -0.086000   -0.011000
   -0.022000    0.030000   -0.026000
    0.081000   -0.011000    0.011000
    0.036000   -0.122000    0.011000
   -0.008000   -0.047000   -0.144000
    0.028000   -0.109000    0.114000
   -0.237000   -0.029000    0.060000
   -0.002000   -0.004000    0.015000
    0.016000    0.002000   -0.011000
   -0.086000    0.004000   -0.110000
   -0.006000    0.001000   -0.008000
   -0.001000   -0.003000   -0.011000
   -0.010000    0.001000   -0.007000
   -0.000000    0.004000   -0.054000
   -0.000000   -0.001000    0.009000
   -0.006000   -0.002000    0.005000
    0.017000   -0.001000    0.040000
    0.017000   -0.001000   -0.040000
   -0.000000   -0.001000   -0.009000
   -0.006000   -0.002000   -0.005000
   -0.010000    0.001000    0.007000
   -0.000000    0.004000    0.054000
   -0.006000    0.001000    0.008000
   -0.001000   -0.003000    0.011000
    0.016000    0.002000    0.011000
   -0.086000    0.004000    0.110000
   -0.002000   -0.004000   -0.015000
   -0.237000   -0.029000   -0.060000
    0.028000   -0.109000   -0.114000
   -0.022000    0.030000    0.026000
   -0.008000   -0.047000    0.144000
    0.036000   -0.122000   -0.011000
    0.081000   -0.011000   -0.011000
   -0.020000    0.031000    0.031000
    0.062000   -0.086000    0.011000
    0.058000   -0.080000   -0.113000
   -0.023000    0.094000   -0.091000
   -0.019000    0.020000    0.025000
   -0.096000    0.028000    0.002000
   -0.029000    0.060000   -0.005000
   -0.090000    0.060000    0.030000
    0.136000   -0.025000    0.006000
    0.473000   -0.051000   -0.023000
    0.064000    0.011000   -0.021000
   -0.025000    0.003000   -0.000000
    0.064000    0.011000    0.021000
    0.136000   -0.025000   -0.006000
    0.473000   -0.051000    0.023000
    0.010000    0.059000   -0.057000
    0.010000    0.059000    0.057000
    0.004000    0.001000   -0.000000
    0.012000   -0.001000    0.000000
vibration  110
   -0.002000   -0.000000    0.000000
   -0.001000   -0.000000    0.000000
    0.001000    0.003000    0.000000
   -0.002000    0.002000   -0.002000
    0.001000    0.001000   -0.003000
   -0.001000   -0.000000    0.000000
    0.003000    0.003000   -0.002000
   -0.001000   -0.002000   -0.000000
    0.004000    0.001000    0.001000
   -0.001000   -0.000000    0.000000
    0.004000   -0.001000   -0.000000
   -0.000000   -0.001000    0.002000
    0.002000    0.002000   -0.002000
    0.004000   -0.000000   -0.001000
   -0.005000    0.004000   -0.002000
   -0.022000   -0.004000    0.083000
    0.023000   -0.003000    0.014000
   -0.258000    0.036000   -0.253000
    0.030000   -0.000000   -0.032000
   -0.187000    0.005000    0.033000
    0.026000   -0.001000   -0.002000
   -0.016000   -0.008000    0.175000
   -0.017000    0.002000   -0.020000
    0.374000   -0.035000    0.356000
   -0.092000    0.007000   -0.093000
   -0.092000    0.007000    0.093000
   -0.017000    0.002000    0.020000
    0.374000   -0.035000   -0.356000
    0.026000   -0.001000    0.002000
   -0.016000   -0.008000   -0.175000
    0.030000   -0.000000    0.032000
   -0.187000    0.005000   -0.033000
    0.023000   -0.003000   -0.014000
   -0.258000    0.036000    0.253000
   -0.022000   -0.004000   -0.083000
   -0.005000    0.004000    0.002000
    0.004000   -0.000000    0.001000
   -0.001000   -0.000000   -0.000000
    0.002000    0.002000    0.002000
   -0.000000   -0.001000   -0.002000
    0.004000   -0.001000    0.000000
   -0.001000   -0.000000   -0.000000
    0.004000    0.001000   -0.001000
   -0.001000   -0.002000    0.000000
    0.003000    0.003000    0.002000
   -0.001000   -0.000000   -0.000000
    0.001000    0.001000    0.003000
   -0.002000    0.002000    0.002000
    0.001000    0.003000   -0.000000
   -0.001000    0.000000    0.000000
    0.002000    0.001000   -0.001000
    0.017000    0.006000   -0.021000
    0.078000   -0.006000    0.000000
    0.017000    0.006000    0.021000
   -0.001000    0.000000   -0.000000
    0.002000    0.001000    0.001000
    0.001000   -0.007000    0.007000
    0.001000   -0.007000   -0.007000
    0.002000    0.001000   -0.000000
   -0.011000    0.005000    0.000000
vibration  111
    0.000000   -0.000000    0.001000
   -0.005000   -0.002000    0.005000
    0.041000   -0.008000    0.007000
   -0.000000   -0.016000   -0.004000
    0.048000   -0.007000   -0.007000
   -0.006000   -0.009000    0.006000
    0.031000    0.011000   -0.026000
   -0.015000    0.015000   -0.009000
    0.027000    0.026000    0.005000
   -0.002000   -0.005000   -0.009000
    0.006000   -0.023000    0.051000
    0.015000    0.015000    0.071000
   -0.012000    0.037000    0.067000
    0.025000    0.025000   -0.031000
    0.064000   -0.021000   -0.014000
   -0.111000    0.014000   -0.121000
   -0.019000    0.007000   -0.025000
    0.248000   -0.043000    0.232000
   -0.051000    0.001000    0.068000
    0.434000   -0.035000   -0.073000
    0.032000    0.000000   -0.030000
    0.016000    0.002000    0.060000
    0.043000   -0.005000    0.025000
    0.017000   -0.006000   -0.009000
   -0.094000    0.002000   -0.057000
    0.094000   -0.002000   -0.057000
   -0.043000    0.005000    0.025000
   -0.017000    0.006000   -0.009000
   -0.032000   -0.000000   -0.030000
   -0.016000   -0.002000    0.060000
    0.051000   -0.001000    0.068000
   -0.434000    0.035000   -0.073000
    0.019000   -0.007000   -0.025000
   -0.248000    0.043000    0.232000
    0.111000   -0.014000   -0.121000
   -0.064000    0.021000   -0.014000
   -0.025000   -0.025000   -0.031000
    0.002000    0.005000   -0.009000
    0.012000   -0.037000    0.067000
   -0.015000   -0.015000    0.071000
   -0.006000    0.023000    0.051000
    0.006000    0.009000    0.006000
   -0.027000   -0.026000    0.005000
    0.015000   -0.015000   -0.009000
   -0.031000   -0.011000   -0.026000
    0.005000    0.002000    0.005000
   -0.048000    0.007000   -0.007000
    0.000000    0.016000   -0.004000
   -0.041000    0.008000    0.007000
   -0.064000    0.012000    0.003000
   -0.271000    0.040000    0.021000
    0.106000   -0.011000    0.042000
   -0.000000    0.000000    0.134000
   -0.106000    0.011000    0.042000
    0.064000   -0.012000    0.003000
    0.271000   -0.040000    0.021000
   -0.002000   -0.007000    0.014000
    0.002000    0.007000    0.014000
    0.000000   -0.000000    0.000000
   -0.000000    0.000000    0.015000
vibration  112
    0.000000   -0.000000    0.000000
   -0.010000    0.014000   -0.002000
    0.028000   -0.056000    0.004000
    0.017000   -0.072000    0.003000
    0.063000   -0.010000    0.026000
    0.014000    0.079000    0.030000
   -0.158000   -0.239000   -0.175000
    0.073000   -0.296000   -0.156000
   -0.067000   -0.317000    0.031000
   -0.005000    0.007000    0.056000
    0.049000    0.074000   -0.189000
   -0.059000   -0.056000   -0.209000
    0.072000   -0.076000   -0.180000
    0.001000   -0.012000   -0.014000
    0.003000   -0.001000    0.000000
   -0.004000    0.001000   -0.006000
   -0.002000    0.000000   -0.002000
    0.014000   -0.002000    0.013000
   -0.003000    0.000000    0.004000
    0.021000   -0.001000   -0.003000
    0.002000   -0.000000   -0.001000
    0.001000   -0.000000    0.001000
    0.002000   -0.000000    0.000000
    0.004000   -0.000000    0.002000
   -0.006000    0.000000   -0.001000
    0.006000   -0.000000   -0.001000
   -0.002000    0.000000    0.000000
   -0.004000    0.000000    0.002000
   -0.002000    0.000000   -0.001000
   -0.001000    0.000000    0.001000
    0.003000   -0.000000    0.004000
   -0.021000    0.001000   -0.003000
    0.002000   -0.000000   -0.002000
   -0.014000    0.002000    0.013000
    0.004000   -0.001000   -0.006000
   -0.003000    0.001000    0.000000
   -0.001000    0.012000   -0.014000
    0.005000   -0.007000    0.056000
   -0.072000    0.076000   -0.180000
    0.059000    0.056000   -0.209000
   -0.049000   -0.074000   -0.189000
   -0.014000   -0.079000    0.030000
    0.067000    0.317000    0.031000
   -0.073000    0.296000   -0.156000
    0.158000    0.239000   -0.175000
    0.010000   -0.014000   -0.002000
   -0.063000    0.010000    0.026000
   -0.017000    0.072000    0.003000
   -0.028000    0.056000    0.004000
   -0.004000    0.001000    0.000000
   -0.010000    0.004000    0.004000
    0.005000   -0.000000    0.002000
   -0.000000    0.000000    0.004000
   -0.005000    0.000000    0.002000
    0.004000   -0.001000    0.000000
    0.010000   -0.004000    0.004000
   -0.000000   -0.000000    0.000000
    0.000000    0.000000    0.000000
   -0.000000   -0.000000   -0.000000
   -0.000000    0.000000    0.002000
vibration  113
   -0.000000    0.000000   -0.000000
    0.009000   -0.013000    0.001000
   -0.025000    0.053000   -0.004000
   -0.015000    0.067000   -0.000000
   -0.058000    0.008000   -0.023000
   -0.013000   -0.076000   -0.028000
    0.156000    0.230000    0.161000
   -0.073000    0.287000    0.145000
    0.065000    0.297000   -0.029000
    0.006000   -0.007000   -0.062000
   -0.053000   -0.082000    0.212000
    0.068000    0.058000    0.234000
   -0.084000    0.083000    0.201000
   -0.001000    0.012000    0.015000
   -0.003000   -0.001000    0.000000
   -0.001000    0.000000   -0.001000
    0.000000    0.000000   -0.000000
    0.001000   -0.000000    0.001000
   -0.000000    0.000000    0.000000
    0.003000   -0.000000   -0.001000
    0.000000   -0.000000   -0.000000
    0.000000    0.000000   -0.001000
    0.000000   -0.000000    0.000000
    0.001000   -0.000000    0.001000
   -0.001000    0.000000    0.001000
   -0.001000    0.000000   -0.001000
    0.000000   -0.000000   -0.000000
    0.001000   -0.000000   -0.001000
    0.000000   -0.000000    0.000000
    0.000000    0.000000    0.001000
   -0.000000    0.000000   -0.000000
    0.003000   -0.000000    0.001000
    0.000000    0.000000    0.000000
    0.001000   -0.000000   -0.001000
   -0.001000    0.000000    0.001000
   -0.003000   -0.001000   -0.000000
   -0.001000    0.012000   -0.015000
    0.006000   -0.007000    0.062000
   -0.084000    0.083000   -0.201000
    0.068000    0.058000   -0.234000
   -0.053000   -0.082000   -0.212000
   -0.013000   -0.076000    0.028000
    0.065000    0.297000    0.029000
   -0.073000    0.287000   -0.145000
    0.156000    0.230000   -0.161000
    0.009000   -0.013000   -0.001000
   -0.058000    0.008000    0.023000
   -0.015000    0.067000    0.000000
   -0.025000    0.053000    0.004000
    0.002000   -0.000000   -0.000000
    0.004000   -0.004000   -0.004000
    0.002000   -0.000000    0.000000
   -0.000000    0.000000   -0.000000
    0.002000   -0.000000   -0.000000
    0.002000   -0.000000    0.000000
    0.004000   -0.004000    0.004000
    0.000000    0.001000   -0.001000
    0.000000    0.001000    0.001000
    0.000000    0.000000    0.000000
    0.000000    0.000000    0.000000
vibration  114
    0.000000   -0.000000    0.000000
    0.043000   -0.044000    0.032000
   -0.184000    0.178000    0.003000
   -0.083000    0.200000   -0.155000
   -0.191000    0.066000   -0.166000
   -0.004000   -0.033000   -0.004000
    0.084000    0.098000    0.051000
   -0.045000    0.129000    0.023000
    0.009000    0.126000   -0.008000
   -0.005000   -0.000000    0.072000
    0.035000    0.094000   -0.245000
   -0.093000   -0.017000   -0.270000
    0.121000   -0.079000   -0.235000
   -0.005000    0.012000   -0.018000
    0.000000    0.002000   -0.003000
   -0.003000    0.001000   -0.006000
   -0.001000    0.000000   -0.001000
    0.013000   -0.002000    0.012000
   -0.003000    0.000000    0.003000
    0.019000   -0.002000   -0.003000
    0.002000   -0.000000   -0.002000
    0.001000   -0.000000    0.006000
    0.002000   -0.000000    0.001000
    0.003000   -0.000000    0.002000
   -0.006000    0.000000   -0.004000
    0.006000   -0.000000   -0.004000
   -0.002000    0.000000    0.001000
   -0.003000    0.000000    0.002000
   -0.002000    0.000000   -0.002000
   -0.001000    0.000000    0.006000
    0.003000   -0.000000    0.003000
   -0.019000    0.002000   -0.003000
    0.001000   -0.000000   -0.001000
   -0.013000    0.002000    0.012000
    0.003000   -0.001000   -0.006000
   -0.000000   -0.002000   -0.003000
    0.005000   -0.012000   -0.018000
    0.005000    0.000000    0.072000
   -0.121000    0.079000   -0.235000
    0.093000    0.017000   -0.270000
   -0.035000   -0.094000   -0.245000
    0.004000    0.033000   -0.004000
   -0.009000   -0.126000   -0.008000
    0.045000   -0.129000    0.023000
   -0.084000   -0.098000    0.051000
   -0.043000    0.044000    0.032000
    0.191000   -0.066000   -0.166000
    0.083000   -0.200000   -0.155000
    0.184000   -0.178000    0.003000
   -0.003000   -0.002000    0.004000
    0.010000   -0.007000    0.000000
    0.005000   -0.000000    0.002000
    0.000000   -0.000000    0.009000
   -0.005000    0.000000    0.002000
    0.003000    0.002000    0.004000
   -0.010000    0.007000    0.000000
   -0.000000   -0.001000    0.001000
    0.000000    0.001000    0.001000
    0.000000    0.000000   -0.000000
   -0.000000    0.000000   -0.000000
vibration  115
   -0.000000    0.000000    0.000000
   -0.041000    0.042000   -0.030000
    0.171000   -0.168000   -0.001000
    0.079000   -0.200000    0.138000
    0.192000   -0.062000    0.151000
    0.005000    0.039000    0.007000
   -0.098000   -0.120000   -0.066000
    0.052000   -0.155000   -0.035000
   -0.013000   -0.152000    0.011000
    0.005000    0.000000   -0.070000
   -0.034000   -0.092000    0.240000
    0.091000    0.016000    0.265000
   -0.120000    0.078000    0.232000
    0.006000   -0.010000    0.015000
    0.002000   -0.005000    0.003000
   -0.009000    0.001000   -0.006000
   -0.002000    0.001000   -0.003000
    0.015000   -0.003000    0.013000
   -0.003000    0.000000    0.005000
    0.028000   -0.002000   -0.004000
    0.002000   -0.000000   -0.002000
    0.002000   -0.000000   -0.001000
    0.004000   -0.000000   -0.000000
    0.016000   -0.001000    0.011000
   -0.010000    0.001000    0.001000
   -0.010000    0.001000   -0.001000
    0.004000   -0.000000    0.000000
    0.016000   -0.001000   -0.011000
    0.002000   -0.000000    0.002000
    0.002000   -0.000000    0.001000
   -0.003000    0.000000   -0.005000
    0.028000   -0.002000    0.004000
   -0.002000    0.001000    0.003000
    0.015000   -0.003000   -0.013000
   -0.009000    0.001000    0.006000
    0.002000   -0.005000   -0.003000
    0.006000   -0.010000   -0.015000
    0.005000    0.000000    0.070000
   -0.120000    0.078000   -0.232000
    0.091000    0.016000   -0.265000
   -0.034000   -0.092000   -0.240000
    0.005000    0.039000   -0.007000
   -0.013000   -0.152000   -0.011000
    0.052000   -0.155000    0.035000
   -0.098000   -0.120000    0.066000
   -0.041000    0.042000    0.030000
    0.192000   -0.062000   -0.151000
    0.079000   -0.200000   -0.138000
    0.171000   -0.168000    0.001000
   -0.002000    0.003000   -0.003000
   -0.024000    0.008000    0.001000
    0.011000   -0.001000    0.003000
    0.004000   -0.000000   -0.000000
    0.011000   -0.001000   -0.003000
   -0.002000    0.003000    0.003000
   -0.024000    0.008000   -0.001000
    0.000000    0.001000   -0.001000
    0.000000    0.001000    0.001000
    0.001000   -0.000000    0.000000
   -0.000000   -0.000000    0.000000
vibration  116
   -0.004000    0.001000    0.000000
    0.006000   -0.011000    0.008000
   -0.022000    0.052000    0.002000
   -0.020000    0.043000   -0.030000
   -0.028000    0.015000   -0.050000
   -0.004000   -0.005000    0.001000
    0.019000    0.011000   -0.011000
   -0.006000    0.011000    0.005000
    0.022000    0.014000    0.002000
   -0.005000   -0.000000    0.013000
    0.029000    0.012000   -0.044000
   -0.012000   -0.017000   -0.035000
    0.022000   -0.003000   -0.030000
    0.016000    0.011000   -0.013000
   -0.016000   -0.023000    0.008000
   -0.111000    0.014000   -0.090000
   -0.031000    0.008000   -0.052000
    0.257000   -0.044000    0.222000
   -0.058000    0.001000    0.074000
    0.431000   -0.028000   -0.067000
    0.033000   -0.001000   -0.023000
    0.045000   -0.001000   -0.036000
    0.068000   -0.004000   -0.007000
    0.227000   -0.020000    0.137000
   -0.157000    0.009000    0.023000
   -0.157000    0.009000   -0.023000
    0.068000   -0.004000    0.007000
    0.227000   -0.020000   -0.137000
    0.033000   -0.001000    0.023000
    0.045000   -0.001000    0.036000
   -0.058000    0.001000   -0.074000
    0.431000   -0.028000    0.067000
   -0.031000    0.008000    0.052000
    0.257000   -0.044000   -0.222000
   -0.111000    0.014000    0.090000
   -0.016000   -0.023000   -0.008000
    0.016000    0.011000    0.013000
   -0.005000   -0.000000   -0.013000
    0.022000   -0.003000    0.030000
   -0.012000   -0.017000    0.035000
    0.029000    0.012000    0.044000
   -0.004000   -0.005000   -0.001000
    0.022000    0.014000   -0.002000
   -0.006000    0.011000   -0.005000
    0.019000    0.011000    0.011000
    0.006000   -0.011000   -0.008000
   -0.028000    0.015000    0.050000
   -0.020000    0.043000    0.030000
   -0.022000    0.052000   -0.002000
   -0.030000    0.000000    0.007000
   -0.055000    0.012000    0.011000
    0.162000   -0.010000    0.035000
    0.059000   -0.005000   -0.000000
    0.162000   -0.010000   -0.035000
   -0.030000    0.000000   -0.007000
   -0.055000    0.012000   -0.011000
    0.001000    0.006000   -0.001000
    0.001000    0.006000    0.001000
    0.004000    0.001000   -0.000000
   -0.011000    0.005000    0.000000
vibration  117
    0.000000   -0.000000    0.002000
    0.001000   -0.003000    0.002000
   -0.006000    0.019000    0.000000
   -0.006000    0.013000   -0.006000
   -0.010000    0.006000   -0.017000
   -0.002000    0.001000    0.000000
    0.000000   -0.002000   -0.005000
    0.002000   -0.006000    0.004000
    0.010000   -0.003000    0.001000
   -0.002000    0.000000   -0.001000
    0.010000   -0.003000    0.002000
    0.003000   -0.006000    0.006000
    0.000000    0.005000    0.004000
    0.007000    0.001000   -0.000000
   -0.024000   -0.003000    0.008000
   -0.088000   -0.000000    0.107000
   -0.024000    0.008000   -0.101000
    0.082000   -0.013000   -0.010000
   -0.009000    0.001000    0.005000
    0.294000   -0.015000   -0.091000
   -0.054000   -0.000000    0.082000
    0.083000    0.017000   -0.484000
    0.088000   -0.005000    0.010000
   -0.146000    0.017000   -0.236000
    0.017000    0.001000    0.066000
   -0.017000   -0.001000    0.066000
   -0.088000    0.005000    0.010000
    0.146000   -0.017000   -0.236000
    0.054000    0.000000    0.082000
   -0.083000   -0.017000   -0.484000
    0.009000   -0.001000    0.005000
   -0.294000    0.015000   -0.091000
    0.024000   -0.008000   -0.101000
   -0.082000    0.013000   -0.010000
    0.088000    0.000000    0.107000
    0.024000    0.003000    0.008000
   -0.007000   -0.001000   -0.000000
    0.002000   -0.000000   -0.001000
   -0.000000   -0.005000    0.004000
   -0.003000    0.006000    0.006000
   -0.010000    0.003000    0.002000
    0.002000   -0.001000    0.000000
   -0.010000    0.003000    0.001000
   -0.002000    0.006000    0.004000
   -0.000000    0.002000   -0.005000
   -0.001000    0.003000    0.002000
    0.010000   -0.006000   -0.017000
    0.006000   -0.013000   -0.006000
    0.006000   -0.019000    0.000000
   -0.005000   -0.001000    0.003000
    0.025000   -0.006000   -0.002000
    0.085000    0.001000   -0.007000
   -0.000000    0.000000   -0.184000
   -0.085000   -0.001000   -0.007000
    0.005000    0.001000    0.003000
   -0.025000    0.006000   -0.002000
    0.002000   -0.002000    0.003000
   -0.002000    0.002000    0.003000
    0.000000   -0.000000   -0.003000
   -0.000000    0.000000   -0.010000
vibration  118
   -0.000000    0.000000   -0.000000
    0.053000   -0.047000    0.031000
   -0.219000    0.181000   -0.000000
   -0.089000    0.244000   -0.165000
   -0.240000    0.066000   -0.153000
    0.013000    0.041000    0.015000
   -0.096000   -0.132000   -0.076000
    0.040000   -0.162000   -0.104000
   -0.073000   -0.169000    0.014000
    0.010000   -0.005000   -0.048000
   -0.074000   -0.061000    0.175000
    0.060000    0.057000    0.197000
   -0.083000    0.048000    0.164000
   -0.011000    0.007000   -0.004000
    0.001000   -0.003000    0.004000
    0.000000   -0.000000    0.001000
    0.001000   -0.000000    0.001000
   -0.007000    0.001000   -0.006000
    0.001000   -0.000000   -0.001000
   -0.009000    0.000000    0.002000
    0.000000    0.000000   -0.001000
   -0.002000   -0.000000    0.007000
   -0.002000    0.000000   -0.000000
   -0.001000   -0.000000    0.002000
    0.002000   -0.000000   -0.002000
   -0.002000    0.000000   -0.002000
    0.002000   -0.000000   -0.000000
    0.001000    0.000000    0.002000
   -0.000000   -0.000000   -0.001000
    0.002000    0.000000    0.007000
   -0.001000    0.000000   -0.001000
    0.009000   -0.000000    0.002000
   -0.001000    0.000000    0.001000
    0.007000   -0.001000   -0.006000
   -0.000000    0.000000    0.001000
   -0.001000    0.003000    0.004000
    0.011000   -0.007000   -0.004000
   -0.010000    0.005000   -0.048000
    0.083000   -0.048000    0.164000
   -0.060000   -0.057000    0.197000
    0.074000    0.061000    0.175000
   -0.013000   -0.041000    0.015000
    0.073000    0.169000    0.014000
   -0.040000    0.162000   -0.104000
    0.096000    0.132000   -0.076000
   -0.053000    0.047000    0.031000
    0.240000   -0.066000   -0.153000
    0.089000   -0.244000   -0.165000
    0.219000   -0.181000   -0.000000
    0.003000   -0.002000    0.000000
   -0.038000    0.005000    0.007000
   -0.002000    0.000000   -0.000000
    0.000000   -0.000000    0.003000
    0.002000   -0.000000   -0.000000
   -0.003000    0.002000    0.000000
    0.038000   -0.005000    0.007000
   -0.000000    0.002000   -0.003000
    0.000000   -0.002000   -0.003000
    0.000000   -0.000000    0.000000
   -0.000000    0.000000    0.001000
vibration  119
   -0.000000    0.000000    0.000000
   -0.055000    0.049000   -0.031000
    0.216000   -0.181000    0.001000
    0.093000   -0.265000    0.158000
    0.262000   -0.068000    0.149000
   -0.013000   -0.042000   -0.016000
    0.104000    0.138000    0.073000
   -0.044000    0.173000    0.102000
    0.074000    0.168000   -0.014000
   -0.009000    0.004000    0.042000
    0.070000    0.053000   -0.156000
   -0.052000   -0.055000   -0.176000
    0.074000   -0.042000   -0.145000
    0.010000   -0.006000    0.006000
   -0.001000    0.003000   -0.004000
   -0.000000    0.000000   -0.002000
   -0.000000    0.000000   -0.000000
    0.005000   -0.000000    0.005000
   -0.001000    0.000000    0.001000
    0.005000   -0.000000   -0.001000
    0.000000    0.000000   -0.001000
    0.001000   -0.000000   -0.001000
    0.001000   -0.000000    0.000000
    0.003000   -0.000000    0.002000
   -0.003000    0.000000    0.001000
   -0.003000    0.000000   -0.001000
    0.001000   -0.000000   -0.000000
    0.003000   -0.000000   -0.002000
    0.000000    0.000000    0.001000
    0.001000   -0.000000    0.001000
   -0.001000    0.000000   -0.001000
    0.005000   -0.000000    0.001000
   -0.000000    0.000000    0.000000
    0.005000   -0.000000   -0.005000
   -0.000000    0.000000    0.002000
   -0.001000    0.003000    0.004000
    0.010000   -0.006000   -0.006000
   -0.009000    0.004000   -0.042000
    0.074000   -0.042000    0.145000
   -0.052000   -0.055000    0.176000
    0.070000    0.053000    0.156000
   -0.013000   -0.042000    0.016000
    0.074000    0.168000    0.014000
   -0.044000    0.173000   -0.102000
    0.104000    0.138000   -0.073000
   -0.055000    0.049000    0.031000
    0.262000   -0.068000   -0.149000
    0.093000   -0.265000   -0.158000
    0.216000   -0.181000   -0.001000
   -0.003000    0.002000   -0.001000
    0.039000   -0.007000   -0.009000
    0.001000   -0.000000    0.000000
    0.001000   -0.000000   -0.000000
    0.001000   -0.000000   -0.000000
   -0.003000    0.002000    0.001000
    0.039000   -0.007000    0.009000
    0.000000   -0.002000    0.002000
    0.000000   -0.002000   -0.002000
    0.000000    0.000000   -0.000000
    0.002000   -0.000000   -0.000000
vibration  120
    0.000000   -0.000000    0.002000
    0.002000   -0.002000   -0.002000
   -0.005000    0.021000   -0.002000
   -0.002000    0.024000    0.016000
   -0.036000    0.007000   -0.009000
    0.002000    0.003000   -0.005000
   -0.024000   -0.007000    0.025000
    0.014000   -0.014000    0.023000
   -0.002000    0.007000   -0.003000
   -0.000000    0.002000   -0.007000
    0.005000   -0.005000    0.008000
    0.012000   -0.016000    0.017000
   -0.018000   -0.003000    0.012000
   -0.004000   -0.010000    0.016000
   -0.057000   -0.004000    0.021000
    0.169000    0.005000   -0.201000
    0.008000   -0.007000    0.061000
    0.239000   -0.027000    0.280000
   -0.087000    0.004000    0.028000
    0.074000    0.010000   -0.019000
    0.013000    0.001000   -0.064000
    0.022000   -0.001000   -0.090000
    0.091000   -0.005000    0.002000
    0.232000   -0.010000    0.135000
   -0.177000    0.011000    0.257000
    0.177000   -0.011000    0.257000
   -0.091000    0.005000    0.002000
   -0.232000    0.010000    0.135000
   -0.013000   -0.001000   -0.064000
   -0.022000    0.001000   -0.090000
    0.087000   -0.004000    0.028000
   -0.074000   -0.010000   -0.019000
   -0.008000    0.007000    0.061000
   -0.239000    0.027000    0.280000
   -0.169000   -0.005000   -0.201000
    0.057000    0.004000    0.021000
    0.004000    0.010000    0.016000
    0.000000   -0.002000   -0.007000
    0.018000    0.003000    0.012000
   -0.012000    0.016000    0.017000
   -0.005000    0.005000    0.008000
   -0.002000   -0.003000   -0.005000
    0.002000   -0.007000   -0.003000
   -0.014000    0.014000    0.023000
    0.024000    0.007000    0.025000
   -0.002000    0.002000   -0.002000
    0.036000   -0.007000   -0.009000
    0.002000   -0.024000    0.016000
    0.005000   -0.021000   -0.002000
    0.018000   -0.009000    0.002000
    0.216000   -0.027000   -0.008000
   -0.022000   -0.006000    0.015000
   -0.000000    0.000000   -0.226000
    0.022000    0.006000    0.015000
   -0.018000    0.009000    0.002000
   -0.216000    0.027000   -0.008000
    0.001000    0.018000   -0.021000
   -0.001000   -0.018000   -0.021000
   -0.000000   -0.000000   -0.004000
    0.000000   -0.000000   -0.016000
vibration  121
    0.003000   -0.000000   -0.000000
    0.001000   -0.001000   -0.001000
    0.002000    0.002000   -0.000000
    0.000000    0.010000    0.008000
   -0.015000    0.002000    0.000000
    0.002000    0.001000   -0.001000
   -0.010000   -0.004000    0.009000
    0.004000   -0.007000    0.001000
   -0.008000    0.002000   -0.001000
    0.001000    0.001000   -0.001000
   -0.005000    0.002000   -0.002000
    0.004000   -0.004000    0.004000
   -0.009000   -0.008000    0.001000
   -0.004000   -0.003000    0.003000
    0.003000   -0.000000   -0.002000
    0.148000    0.007000   -0.235000
    0.131000   -0.021000    0.192000
   -0.151000    0.031000   -0.070000
   -0.082000    0.006000   -0.022000
   -0.355000    0.021000    0.055000
   -0.001000    0.009000   -0.189000
   -0.105000   -0.002000    0.190000
    0.076000   -0.011000    0.123000
    0.125000   -0.006000    0.172000
   -0.155000    0.006000    0.141000
   -0.155000    0.006000   -0.141000
    0.076000   -0.011000   -0.123000
    0.125000   -0.006000   -0.172000
   -0.001000    0.009000    0.189000
   -0.105000   -0.002000   -0.190000
   -0.082000    0.006000    0.022000
   -0.355000    0.021000   -0.055000
    0.131000   -0.021000   -0.192000
   -0.151000    0.031000    0.070000
    0.148000    0.007000    0.235000
    0.003000   -0.000000    0.002000
   -0.004000   -0.003000   -0.003000
    0.001000    0.001000    0.001000
   -0.009000   -0.008000   -0.001000
    0.004000   -0.004000   -0.004000
   -0.005000    0.002000    0.002000
    0.002000    0.001000    0.001000
   -0.008000    0.002000    0.001000
    0.004000   -0.007000   -0.001000
   -0.010000   -0.004000   -0.009000
    0.001000   -0.001000    0.001000
   -0.015000    0.002000   -0.000000
    0.000000    0.010000   -0.008000
    0.002000    0.002000    0.000000
    0.006000   -0.002000   -0.001000
    0.041000    0.002000    0.002000
   -0.085000   -0.003000    0.010000
    0.015000   -0.002000   -0.000000
   -0.085000   -0.003000   -0.010000
    0.006000   -0.002000    0.001000
    0.041000    0.002000   -0.002000
   -0.002000    0.008000   -0.009000
   -0.002000    0.008000    0.009000
    0.001000   -0.001000   -0.000000
    0.002000   -0.002000   -0.000000
vibration  122
   -0.000000    0.000000   -0.000000
    0.002000    0.011000    0.013000
   -0.142000   -0.025000   -0.000000
   -0.013000   -0.113000   -0.167000
    0.128000   -0.007000   -0.014000
   -0.018000    0.009000   -0.017000
   -0.107000   -0.125000   -0.060000
    0.092000   -0.047000    0.291000
    0.276000    0.051000    0.009000
    0.015000   -0.021000    0.003000
   -0.263000    0.011000    0.082000
   -0.072000    0.313000    0.029000
    0.115000   -0.013000   -0.149000
   -0.000000   -0.002000   -0.001000
   -0.001000    0.001000    0.000000
    0.001000    0.000000   -0.001000
    0.001000   -0.000000    0.001000
   -0.001000    0.000000   -0.001000
   -0.001000    0.000000   -0.000000
    0.000000   -0.000000   -0.001000
   -0.000000    0.000000   -0.001000
    0.000000    0.000000   -0.002000
    0.001000   -0.000000    0.001000
   -0.001000    0.000000   -0.002000
   -0.001000    0.000000    0.000000
    0.001000   -0.000000    0.000000
   -0.001000    0.000000    0.001000
    0.001000   -0.000000   -0.002000
    0.000000   -0.000000   -0.001000
   -0.000000   -0.000000   -0.002000
    0.001000   -0.000000   -0.000000
   -0.000000    0.000000   -0.001000
   -0.001000    0.000000    0.001000
    0.001000   -0.000000   -0.001000
   -0.001000   -0.000000   -0.001000
    0.001000   -0.001000    0.000000
    0.000000    0.002000   -0.001000
   -0.015000    0.021000    0.003000
   -0.115000    0.013000   -0.149000
    0.072000   -0.313000    0.029000
    0.263000   -0.011000    0.082000
    0.018000   -0.009000   -0.017000
   -0.276000   -0.051000    0.009000
   -0.092000    0.047000    0.291000
    0.107000    0.125000   -0.060000
   -0.002000   -0.011000    0.013000
   -0.128000    0.007000   -0.014000
    0.013000    0.113000   -0.167000
    0.142000    0.025000   -0.000000
    0.001000   -0.000000    0.000000
   -0.003000   -0.001000   -0.001000
    0.000000    0.000000    0.000000
   -0.000000    0.000000   -0.000000
   -0.000000   -0.000000    0.000000
   -0.001000    0.000000    0.000000
    0.003000    0.001000   -0.001000
    0.000000   -0.000000   -0.000000
   -0.000000    0.000000   -0.000000
   -0.000000   -0.000000   -0.000000
    0.000000   -0.000000   -0.000000
vibration  123
   -0.000000   -0.000000    0.000000
    0.001000    0.009000    0.014000
   -0.126000   -0.006000   -0.000000
   -0.010000   -0.110000   -0.150000
    0.120000   -0.001000   -0.031000
   -0.017000    0.008000   -0.017000
   -0.106000   -0.118000   -0.050000
    0.090000   -0.049000    0.282000
    0.263000    0.055000    0.008000
    0.016000   -0.022000    0.003000
   -0.282000    0.013000    0.085000
   -0.075000    0.329000    0.034000
    0.119000   -0.019000   -0.161000
    0.001000   -0.004000   -0.002000
   -0.002000    0.001000   -0.000000
   -0.000000    0.000000   -0.001000
    0.000000   -0.000000    0.000000
    0.000000   -0.000000    0.000000
   -0.001000    0.000000    0.000000
    0.001000   -0.000000   -0.000000
    0.000000    0.000000   -0.001000
    0.000000   -0.000000   -0.000000
    0.000000   -0.000000    0.000000
    0.000000   -0.000000    0.000000
   -0.001000    0.000000    0.000000
   -0.001000    0.000000   -0.000000
    0.000000   -0.000000   -0.000000
    0.000000   -0.000000   -0.000000
    0.000000    0.000000    0.001000
    0.000000   -0.000000    0.000000
   -0.001000    0.000000   -0.000000
    0.001000   -0.000000    0.000000
    0.000000   -0.000000   -0.000000
    0.000000   -0.000000   -0.000000
   -0.000000    0.000000    0.001000
   -0.002000    0.001000    0.000000
    0.001000   -0.004000    0.002000
    0.016000   -0.022000   -0.003000
    0.119000   -0.019000    0.161000
   -0.075000    0.329000   -0.034000
   -0.282000    0.013000   -0.085000
   -0.017000    0.008000    0.017000
    0.263000    0.055000   -0.008000
    0.090000   -0.049000   -0.282000
   -0.106000   -0.118000    0.050000
    0.001000    0.009000   -0.014000
    0.120000   -0.001000    0.031000
   -0.010000   -0.110000    0.150000
   -0.126000   -0.006000    0.000000
    0.002000   -0.000000    0.001000
   -0.004000   -0.001000   -0.001000
    0.001000    0.000000    0.000000
    0.000000   -0.000000   -0.000000
    0.001000    0.000000   -0.000000
    0.002000   -0.000000   -0.001000
   -0.004000   -0.001000    0.001000
    0.000000   -0.000000    0.000000
    0.000000   -0.000000   -0.000000
   -0.000000    0.000000   -0.000000
   -0.000000    0.000000   -0.000000
vibration  124
   -0.000000   -0.000000    0.001000
    0.011000    0.007000   -0.010000
   -0.049000   -0.198000   -0.004000
   -0.036000    0.128000   -0.037000
   -0.099000   -0.047000    0.205000
   -0.012000   -0.002000    0.015000
    0.139000    0.035000   -0.181000
   -0.065000    0.124000   -0.051000
    0.089000   -0.129000    0.021000
   -0.002000   -0.004000    0.002000
    0.003000   -0.012000    0.029000
   -0.020000    0.040000   -0.023000
    0.043000    0.035000   -0.013000
    0.002000    0.003000   -0.005000
    0.015000    0.001000   -0.008000
   -0.014000    0.002000   -0.017000
    0.106000   -0.011000    0.077000
   -0.200000    0.034000   -0.217000
   -0.044000    0.005000   -0.042000
   -0.140000    0.004000   -0.025000
   -0.045000    0.005000   -0.045000
   -0.029000    0.012000   -0.157000
    0.099000   -0.011000    0.111000
   -0.208000    0.020000   -0.197000
   -0.045000    0.002000   -0.031000
    0.045000   -0.002000   -0.031000
   -0.099000    0.011000    0.111000
    0.208000   -0.020000   -0.197000
    0.045000   -0.005000   -0.045000
    0.029000   -0.012000   -0.157000
    0.044000   -0.005000   -0.042000
    0.140000   -0.004000   -0.025000
   -0.106000    0.011000    0.077000
    0.200000   -0.034000   -0.217000
    0.014000   -0.002000   -0.017000
   -0.015000   -0.001000   -0.008000
   -0.002000   -0.003000   -0.005000
    0.002000    0.004000    0.002000
   -0.043000   -0.035000   -0.013000
    0.020000   -0.040000   -0.023000
   -0.003000    0.012000    0.029000
    0.012000    0.002000    0.015000
   -0.089000    0.129000    0.021000
    0.065000   -0.124000   -0.051000
   -0.139000   -0.035000   -0.181000
   -0.011000   -0.007000   -0.010000
    0.099000    0.047000    0.205000
    0.036000   -0.128000   -0.037000
    0.049000    0.198000   -0.004000
    0.002000    0.001000    0.001000
   -0.099000    0.009000    0.003000
   -0.015000    0.002000   -0.006000
   -0.000000   -0.000000    0.010000
    0.015000   -0.002000   -0.006000
   -0.002000   -0.001000    0.001000
    0.099000   -0.009000    0.003000
   -0.001000   -0.004000    0.005000
    0.001000    0.004000    0.005000
    0.000000    0.000000    0.001000
   -0.000000    0.000000    0.003000
vibration  125
    0.000000    0.000000   -0.000000
    0.011000   -0.002000   -0.022000
    0.098000   -0.173000   -0.001000
   -0.021000    0.244000    0.138000
   -0.246000   -0.030000    0.209000
   -0.022000    0.002000    0.015000
    0.155000   -0.006000   -0.286000
   -0.056000    0.165000    0.043000
    0.235000   -0.168000    0.034000
    0.008000    0.002000    0.003000
   -0.098000    0.031000   -0.024000
    0.009000    0.034000    0.047000
   -0.037000   -0.076000   -0.047000
   -0.001000   -0.004000   -0.006000
   -0.006000    0.000000    0.003000
    0.005000   -0.001000    0.005000
   -0.034000    0.004000   -0.024000
    0.065000   -0.011000    0.070000
    0.014000   -0.001000    0.013000
    0.045000   -0.001000    0.008000
    0.014000   -0.002000    0.014000
    0.009000   -0.004000    0.049000
   -0.031000    0.004000   -0.036000
    0.067000   -0.006000    0.063000
    0.014000   -0.001000    0.011000
   -0.014000    0.001000    0.011000
    0.031000   -0.004000   -0.036000
   -0.067000    0.006000    0.063000
   -0.014000    0.002000    0.014000
   -0.009000    0.004000    0.049000
   -0.014000    0.001000    0.013000
   -0.045000    0.001000    0.008000
    0.034000   -0.004000   -0.024000
   -0.065000    0.011000    0.070000
   -0.005000    0.001000    0.005000
    0.006000   -0.000000    0.003000
    0.001000    0.004000   -0.006000
   -0.008000   -0.002000    0.003000
    0.037000    0.076000   -0.047000
   -0.009000   -0.034000    0.047000
    0.098000   -0.031000   -0.024000
    0.022000   -0.002000    0.015000
   -0.235000    0.168000    0.034000
    0.056000   -0.165000    0.043000
   -0.155000    0.006000   -0.286000
   -0.011000    0.002000   -0.022000
    0.246000    0.030000    0.209000
    0.021000   -0.244000    0.138000
   -0.098000    0.173000   -0.001000
    0.001000   -0.002000    0.001000
    0.028000   -0.010000   -0.005000
    0.005000   -0.001000    0.002000
   -0.000000   -0.000000   -0.004000
   -0.005000    0.001000    0.002000
   -0.001000    0.002000    0.001000
   -0.028000    0.010000   -0.005000
    0.000000    0.002000   -0.002000
   -0.000000   -0.002000   -0.002000
   -0.000000   -0.000000   -0.000000
    0.000000   -0.000000   -0.002000
vibration  126
   -0.000000    0.000000    0.000000
   -0.017000   -0.020000   -0.000000
    0.254000    0.262000    0.011000
    0.060000   -0.016000    0.255000
   -0.042000    0.071000   -0.241000
   -0.005000    0.004000   -0.003000
   -0.037000   -0.052000   -0.031000
    0.031000   -0.015000    0.097000
    0.097000    0.017000    0.006000
    0.021000    0.014000    0.005000
   -0.194000    0.096000   -0.140000
    0.072000   -0.050000    0.152000
   -0.188000   -0.245000   -0.055000
   -0.003000   -0.004000   -0.006000
    0.010000   -0.001000   -0.002000
   -0.005000    0.000000   -0.003000
    0.021000   -0.002000    0.015000
   -0.042000    0.007000   -0.044000
   -0.007000    0.001000   -0.009000
   -0.030000    0.001000   -0.004000
   -0.009000    0.001000   -0.008000
   -0.006000    0.002000   -0.029000
    0.019000   -0.002000    0.022000
   -0.042000    0.004000   -0.039000
   -0.008000    0.000000   -0.008000
    0.008000   -0.000000   -0.008000
   -0.019000    0.002000    0.022000
    0.042000   -0.004000   -0.039000
    0.009000   -0.001000   -0.008000
    0.006000   -0.002000   -0.029000
    0.007000   -0.001000   -0.009000
    0.030000   -0.001000   -0.004000
   -0.021000    0.002000    0.015000
    0.042000   -0.007000   -0.044000
    0.005000   -0.000000   -0.003000
   -0.010000    0.001000   -0.002000
    0.003000    0.004000   -0.006000
   -0.021000   -0.014000    0.005000
    0.188000    0.245000   -0.055000
   -0.072000    0.050000    0.152000
    0.194000   -0.096000   -0.140000
    0.005000   -0.004000   -0.003000
   -0.097000   -0.017000    0.006000
   -0.031000    0.015000    0.097000
    0.037000    0.052000   -0.031000
    0.017000    0.020000   -0.000000
    0.042000   -0.071000   -0.241000
   -0.060000    0.016000    0.255000
   -0.254000   -0.262000    0.011000
   -0.005000    0.002000   -0.001000
   -0.001000    0.000000   -0.003000
   -0.004000    0.000000   -0.001000
    0.000000    0.000000    0.004000
    0.004000   -0.000000   -0.001000
    0.005000   -0.002000   -0.001000
    0.001000   -0.000000   -0.003000
   -0.001000   -0.001000    0.001000
    0.001000    0.001000    0.001000
    0.000000    0.000000    0.000000
    0.000000   -0.000000    0.001000
vibration  127
   -0.000000    0.000000   -0.000000
    0.009000   -0.000000   -0.023000
    0.104000   -0.178000   -0.000000
   -0.019000    0.233000    0.139000
   -0.233000   -0.032000    0.210000
   -0.022000    0.002000    0.018000
    0.175000    0.005000   -0.302000
   -0.068000    0.178000    0.020000
    0.229000   -0.187000    0.036000
    0.009000    0.002000    0.004000
   -0.122000    0.037000   -0.028000
    0.008000    0.049000    0.057000
   -0.038000   -0.089000   -0.060000
    0.001000   -0.004000   -0.006000
   -0.001000    0.000000   -0.000000
    0.000000   -0.000000    0.000000
    0.000000    0.000000   -0.000000
    0.000000   -0.000000    0.000000
   -0.000000    0.000000    0.000000
    0.001000   -0.000000   -0.000000
   -0.000000   -0.000000    0.000000
    0.000000   -0.000000   -0.001000
    0.000000   -0.000000    0.000000
   -0.000000    0.000000   -0.001000
   -0.000000    0.000000   -0.000000
   -0.000000    0.000000    0.000000
    0.000000   -0.000000   -0.000000
   -0.000000    0.000000    0.001000
   -0.000000   -0.000000   -0.000000
    0.000000   -0.000000    0.001000
   -0.000000    0.000000   -0.000000
    0.001000   -0.000000    0.000000
    0.000000    0.000000    0.000000
    0.000000   -0.000000   -0.000000
    0.000000   -0.000000   -0.000000
   -0.001000    0.000000    0.000000
    0.001000   -0.004000    0.006000
    0.009000    0.002000   -0.004000
   -0.038000   -0.089000    0.060000
    0.008000    0.049000   -0.057000
   -0.122000    0.037000    0.028000
   -0.022000    0.002000   -0.018000
    0.229000   -0.187000   -0.036000
   -0.068000    0.178000   -0.020000
    0.175000    0.005000    0.302000
    0.009000   -0.000000    0.023000
   -0.233000   -0.032000   -0.210000
   -0.019000    0.233000   -0.139000
    0.104000   -0.178000    0.000000
    0.000000   -0.001000    0.001000
   -0.001000   -0.007000   -0.005000
    0.000000   -0.000000   -0.000000
   -0.000000    0.000000   -0.000000
    0.000000   -0.000000    0.000000
    0.000000   -0.001000   -0.001000
   -0.001000   -0.007000    0.005000
   -0.000000    0.000000    0.000000
   -0.000000    0.000000   -0.000000
   -0.000000    0.000000    0.000000
    0.001000   -0.000000   -0.000000
vibration  128
   -0.000000    0.000000    0.000000
   -0.016000   -0.020000    0.003000
    0.217000    0.259000    0.011000
    0.055000   -0.040000    0.210000
   -0.008000    0.067000   -0.241000
   -0.003000    0.003000   -0.007000
   -0.066000   -0.060000    0.006000
    0.045000   -0.039000    0.114000
    0.085000    0.049000    0.002000
    0.020000    0.018000    0.004000
   -0.160000    0.103000   -0.175000
    0.093000   -0.115000    0.164000
   -0.229000   -0.264000   -0.027000
   -0.003000    0.002000   -0.005000
    0.008000   -0.002000    0.001000
    0.000000   -0.000000    0.001000
   -0.001000    0.000000   -0.000000
   -0.001000   -0.000000   -0.000000
    0.002000   -0.000000   -0.000000
   -0.002000    0.000000    0.001000
   -0.000000   -0.000000    0.001000
   -0.000000   -0.000000    0.000000
   -0.001000    0.000000   -0.001000
   -0.000000    0.000000   -0.000000
    0.001000   -0.000000   -0.000000
    0.001000   -0.000000    0.000000
   -0.001000    0.000000    0.001000
   -0.000000    0.000000    0.000000
   -0.000000   -0.000000   -0.001000
   -0.000000   -0.000000   -0.000000
    0.002000   -0.000000    0.000000
   -0.002000    0.000000   -0.001000
   -0.001000    0.000000    0.000000
   -0.001000   -0.000000    0.000000
    0.000000   -0.000000   -0.001000
    0.008000   -0.002000   -0.001000
   -0.003000    0.002000    0.005000
    0.020000    0.018000   -0.004000
   -0.229000   -0.264000    0.027000
    0.093000   -0.115000   -0.164000
   -0.160000    0.103000    0.175000
   -0.003000    0.003000    0.007000
    0.085000    0.049000   -0.002000
    0.045000   -0.039000   -0.114000
   -0.066000   -0.060000   -0.006000
   -0.016000   -0.020000   -0.003000
   -0.008000    0.067000    0.241000
    0.055000   -0.040000   -0.210000
    0.217000    0.259000   -0.011000
   -0.006000    0.002000   -0.001000
    0.020000   -0.004000   -0.004000
   -0.002000   -0.000000   -0.000000
   -0.000000   -0.000000    0.000000
   -0.002000   -0.000000    0.000000
   -0.006000    0.002000    0.001000
    0.020000   -0.004000    0.004000
   -0.001000    0.001000   -0.001000
   -0.001000    0.001000    0.001000
    0.000000   -0.000000    0.000000
    0.001000   -0.000000   -0.000000
vibration  129
    0.000000    0.000000   -0.000000
   -0.016000    0.004000   -0.004000
    0.070000    0.066000   -0.001000
    0.018000   -0.040000    0.065000
    0.025000    0.019000   -0.064000
    0.011000   -0.003000    0.017000
    0.151000    0.159000    0.024000
   -0.104000    0.068000   -0.304000
   -0.254000   -0.102000   -0.004000
    0.011000   -0.017000   -0.002000
   -0.270000    0.006000    0.104000
   -0.072000    0.321000    0.039000
    0.127000   -0.015000   -0.183000
    0.021000   -0.028000    0.017000
   -0.016000    0.006000   -0.003000
    0.003000   -0.000000    0.000000
   -0.003000    0.000000   -0.003000
    0.012000   -0.002000    0.011000
   -0.002000    0.000000    0.002000
    0.012000   -0.000000   -0.002000
    0.002000   -0.000000    0.001000
    0.003000   -0.000000    0.002000
   -0.002000    0.000000   -0.003000
    0.008000   -0.001000    0.006000
   -0.001000    0.000000    0.002000
    0.001000   -0.000000    0.002000
    0.002000   -0.000000   -0.003000
   -0.008000    0.001000    0.006000
   -0.002000    0.000000    0.001000
   -0.003000    0.000000    0.002000
    0.002000   -0.000000    0.002000
   -0.012000    0.000000   -0.002000
    0.003000   -0.000000   -0.003000
   -0.012000    0.002000    0.011000
   -0.003000    0.000000    0.000000
    0.016000   -0.006000   -0.003000
   -0.021000    0.028000    0.017000
   -0.011000    0.017000   -0.002000
   -0.127000    0.015000   -0.183000
    0.072000   -0.321000    0.039000
    0.270000   -0.006000    0.104000
   -0.011000    0.003000    0.017000
    0.254000    0.102000   -0.004000
    0.104000   -0.068000   -0.304000
   -0.151000   -0.159000    0.024000
    0.016000   -0.004000   -0.004000
   -0.025000   -0.019000   -0.064000
   -0.018000    0.040000    0.065000
   -0.070000   -0.066000   -0.001000
    0.009000    0.001000   -0.002000
   -0.038000    0.009000    0.001000
    0.002000    0.001000   -0.001000
    0.000000    0.000000   -0.000000
   -0.002000   -0.001000   -0.001000
   -0.009000   -0.001000   -0.002000
    0.038000   -0.009000    0.001000
    0.002000   -0.004000    0.004000
   -0.002000    0.004000    0.004000
   -0.000000   -0.000000   -0.000000
    0.000000   -0.000000   -0.001000
vibration  130
    0.000000    0.000000    0.000000
    0.018000   -0.002000    0.003000
   -0.093000   -0.102000   -0.000000
   -0.024000    0.050000   -0.085000
   -0.031000   -0.027000    0.098000
   -0.013000    0.002000   -0.017000
   -0.139000   -0.157000   -0.044000
    0.101000   -0.053000    0.313000
    0.276000    0.093000    0.007000
   -0.013000    0.013000    0.001000
    0.275000   -0.019000   -0.076000
    0.055000   -0.288000   -0.060000
   -0.091000    0.048000    0.177000
   -0.022000    0.027000   -0.017000
    0.014000   -0.005000    0.004000
    0.000000   -0.000000    0.000000
   -0.002000    0.000000    0.000000
   -0.002000    0.000000    0.000000
    0.003000   -0.000000   -0.001000
   -0.005000    0.000000    0.002000
   -0.000000   -0.000000    0.001000
   -0.001000   -0.000000    0.003000
   -0.002000    0.000000   -0.001000
    0.003000   -0.000000    0.003000
    0.002000   -0.000000    0.001000
    0.002000   -0.000000   -0.001000
   -0.002000    0.000000    0.001000
    0.003000   -0.000000   -0.003000
   -0.000000   -0.000000   -0.001000
   -0.001000   -0.000000   -0.003000
    0.003000   -0.000000    0.001000
   -0.005000    0.000000   -0.002000
   -0.002000    0.000000   -0.000000
   -0.002000    0.000000   -0.000000
    0.000000   -0.000000   -0.000000
    0.014000   -0.005000   -0.004000
   -0.022000    0.027000    0.017000
   -0.013000    0.013000   -0.001000
   -0.091000    0.048000   -0.177000
    0.055000   -0.288000    0.060000
    0.275000   -0.019000    0.076000
   -0.013000    0.002000    0.017000
    0.276000    0.093000   -0.007000
    0.101000   -0.053000   -0.313000
   -0.139000   -0.157000    0.044000
    0.018000   -0.002000   -0.003000
   -0.031000   -0.027000   -0.098000
   -0.024000    0.050000    0.085000
   -0.093000   -0.102000    0.000000
   -0.008000   -0.001000    0.002000
    0.042000   -0.009000   -0.002000
   -0.003000   -0.000000    0.001000
   -0.000000   -0.000000    0.000000
   -0.003000   -0.000000   -0.001000
   -0.008000   -0.001000   -0.002000
    0.042000   -0.009000    0.002000
   -0.002000    0.004000   -0.004000
   -0.002000    0.004000    0.004000
   -0.001000   -0.000000    0.000000
   -0.001000   -0.000000    0.000000
vibration  131
   -0.000000    0.000000   -0.000000
    0.000000    0.010000    0.017000
   -0.235000    0.020000   -0.007000
   -0.013000   -0.201000   -0.255000
    0.244000   -0.017000   -0.045000
   -0.009000   -0.010000    0.012000
    0.173000    0.068000   -0.170000
   -0.090000    0.155000   -0.099000
    0.036000   -0.156000    0.015000
    0.011000    0.014000   -0.008000
   -0.052000    0.066000   -0.145000
    0.088000   -0.147000    0.123000
   -0.193000   -0.176000    0.028000
   -0.000000    0.021000    0.028000
   -0.005000   -0.002000    0.002000
   -0.000000    0.000000   -0.002000
   -0.005000    0.000000   -0.002000
    0.005000   -0.001000    0.008000
    0.004000   -0.000000    0.002000
   -0.001000    0.000000    0.004000
    0.002000   -0.000000    0.001000
   -0.001000   -0.001000    0.011000
   -0.006000    0.001000   -0.006000
    0.012000   -0.001000    0.013000
    0.005000   -0.000000    0.007000
   -0.005000    0.000000    0.007000
    0.006000   -0.001000   -0.006000
   -0.012000    0.001000    0.013000
   -0.002000    0.000000    0.001000
    0.001000    0.001000    0.011000
   -0.004000    0.000000    0.002000
    0.001000   -0.000000    0.004000
    0.005000   -0.000000   -0.002000
   -0.005000    0.001000    0.008000
    0.000000   -0.000000   -0.002000
    0.005000    0.002000    0.002000
    0.000000   -0.021000    0.028000
   -0.011000   -0.014000   -0.008000
    0.193000    0.176000    0.028000
   -0.088000    0.147000    0.123000
    0.052000   -0.066000   -0.145000
    0.009000    0.010000    0.012000
   -0.036000    0.156000    0.015000
    0.090000   -0.155000   -0.099000
   -0.173000   -0.068000   -0.170000
   -0.000000   -0.010000    0.017000
   -0.244000    0.017000   -0.045000
    0.013000    0.201000   -0.255000
    0.235000   -0.020000   -0.007000
    0.006000   -0.002000   -0.003000
   -0.025000    0.008000    0.005000
    0.001000   -0.000000    0.001000
    0.000000   -0.000000   -0.007000
   -0.001000    0.000000    0.001000
   -0.006000    0.002000   -0.003000
    0.025000   -0.008000    0.005000
    0.000000    0.001000   -0.001000
   -0.000000   -0.001000   -0.001000
   -0.000000   -0.000000    0.000000
    0.000000   -0.000000   -0.000000
vibration  132
   -0.000000    0.000000    0.000000
   -0.004000   -0.011000   -0.018000
    0.277000    0.009000    0.009000
    0.025000    0.188000    0.294000
   -0.240000    0.024000    0.018000
    0.008000    0.009000   -0.012000
   -0.162000   -0.063000    0.160000
    0.085000   -0.140000    0.103000
   -0.027000    0.154000   -0.014000
   -0.010000   -0.012000    0.007000
    0.045000   -0.060000    0.134000
   -0.082000    0.137000   -0.114000
    0.178000    0.159000   -0.029000
   -0.001000   -0.022000   -0.027000
    0.005000    0.002000   -0.001000
    0.004000   -0.000000    0.003000
   -0.001000    0.000000   -0.003000
    0.008000   -0.001000    0.006000
   -0.002000    0.000000    0.001000
    0.009000   -0.000000   -0.002000
    0.001000   -0.000000    0.002000
    0.002000   -0.000000   -0.004000
    0.001000    0.000000   -0.001000
    0.002000   -0.000000   -0.000000
   -0.003000    0.000000   -0.001000
   -0.003000    0.000000    0.001000
    0.001000    0.000000    0.001000
    0.002000   -0.000000    0.000000
    0.001000   -0.000000   -0.002000
    0.002000   -0.000000    0.004000
   -0.002000    0.000000   -0.001000
    0.009000   -0.000000    0.002000
   -0.001000    0.000000    0.003000
    0.008000   -0.001000   -0.006000
    0.004000   -0.000000   -0.003000
    0.005000    0.002000    0.001000
   -0.001000   -0.022000    0.027000
   -0.010000   -0.012000   -0.007000
    0.178000    0.159000    0.029000
   -0.082000    0.137000    0.114000
    0.045000   -0.060000   -0.134000
    0.008000    0.009000    0.012000
   -0.027000    0.154000    0.014000
    0.085000   -0.140000   -0.103000
   -0.162000   -0.063000   -0.160000
   -0.004000   -0.011000    0.018000
   -0.240000    0.024000   -0.018000
    0.025000    0.188000   -0.294000
    0.277000    0.009000   -0.009000
   -0.007000    0.002000    0.002000
    0.041000   -0.012000   -0.008000
   -0.002000    0.000000   -0.001000
    0.002000   -0.000000    0.000000
   -0.002000    0.000000    0.001000
   -0.007000    0.002000   -0.002000
    0.041000   -0.012000    0.008000
   -0.001000   -0.001000    0.000000
   -0.001000   -0.001000   -0.000000
   -0.000000    0.000000    0.000000
    0.002000   -0.000000    0.000000
vibration  133
   -0.000000    0.000000   -0.000000
    0.007000    0.011000   -0.009000
   -0.079000   -0.241000   -0.005000
   -0.055000    0.131000   -0.090000
   -0.068000   -0.060000    0.240000
    0.011000   -0.006000   -0.010000
   -0.116000    0.015000    0.234000
    0.045000   -0.150000   -0.034000
   -0.174000    0.162000   -0.027000
    0.014000    0.008000    0.009000
   -0.198000    0.097000   -0.146000
    0.059000   -0.013000    0.166000
   -0.153000   -0.231000   -0.083000
    0.036000    0.015000   -0.015000
   -0.003000   -0.003000    0.005000
    0.011000   -0.001000    0.008000
    0.001000    0.000000   -0.005000
    0.012000   -0.002000    0.005000
   -0.007000    0.000000    0.000000
    0.022000   -0.001000   -0.009000
    0.001000   -0.000000    0.005000
    0.008000    0.000000   -0.017000
    0.004000   -0.000000   -0.001000
   -0.002000    0.000000   -0.008000
   -0.009000    0.001000   -0.008000
    0.009000   -0.001000   -0.008000
   -0.004000    0.000000   -0.001000
    0.002000   -0.000000   -0.008000
   -0.001000    0.000000    0.005000
   -0.008000   -0.000000   -0.017000
    0.007000   -0.000000    0.000000
   -0.022000    0.001000   -0.009000
   -0.001000   -0.000000   -0.005000
   -0.012000    0.002000    0.005000
   -0.011000    0.001000    0.008000
    0.003000    0.003000    0.005000
   -0.036000   -0.015000   -0.015000
   -0.014000   -0.008000    0.009000
    0.153000    0.231000   -0.083000
   -0.059000    0.013000    0.166000
    0.198000   -0.097000   -0.146000
   -0.011000    0.006000   -0.010000
    0.174000   -0.162000   -0.027000
   -0.045000    0.150000   -0.034000
    0.116000   -0.015000    0.234000
   -0.007000   -0.011000   -0.009000
    0.068000    0.060000    0.240000
    0.055000   -0.131000   -0.090000
    0.079000    0.241000   -0.005000
   -0.002000   -0.003000    0.002000
   -0.026000   -0.003000    0.002000
   -0.005000    0.001000   -0.003000
   -0.000000    0.000000    0.009000
    0.005000   -0.001000   -0.003000
    0.002000    0.003000    0.002000
    0.026000    0.003000    0.002000
   -0.000000    0.002000   -0.002000
    0.000000   -0.002000   -0.002000
    0.000000   -0.000000    0.000000
   -0.000000   -0.000000   -0.001000
vibration  134
   -0.000000    0.000000   -0.000000
   -0.008000   -0.013000    0.010000
    0.083000    0.268000    0.005000
    0.056000   -0.138000    0.093000
    0.074000    0.065000   -0.263000
   -0.012000    0.006000    0.011000
    0.121000   -0.016000   -0.244000
   -0.048000    0.151000    0.027000
    0.175000   -0.174000    0.028000
   -0.012000   -0.007000   -0.009000
    0.177000   -0.086000    0.130000
   -0.051000    0.008000   -0.148000
    0.132000    0.205000    0.078000
   -0.035000   -0.014000    0.015000
    0.002000    0.004000   -0.005000
   -0.007000    0.001000   -0.003000
    0.002000   -0.000000    0.004000
   -0.011000    0.002000   -0.008000
    0.003000   -0.000000   -0.002000
   -0.013000    0.000000    0.003000
   -0.002000    0.000000   -0.001000
   -0.003000    0.000000    0.000000
    0.001000   -0.000000    0.003000
   -0.010000    0.001000   -0.008000
    0.004000   -0.000000   -0.001000
    0.004000   -0.000000    0.001000
    0.001000   -0.000000   -0.003000
   -0.010000    0.001000    0.008000
   -0.002000    0.000000    0.001000
   -0.003000    0.000000   -0.000000
    0.003000   -0.000000    0.002000
   -0.013000    0.000000   -0.003000
    0.002000   -0.000000   -0.004000
   -0.011000    0.002000    0.008000
   -0.007000    0.001000    0.003000
    0.002000    0.004000    0.005000
   -0.035000   -0.014000   -0.015000
   -0.012000   -0.007000    0.009000
    0.132000    0.205000   -0.078000
   -0.051000    0.008000    0.148000
    0.177000   -0.086000   -0.130000
   -0.012000    0.006000   -0.011000
    0.175000   -0.174000   -0.028000
   -0.048000    0.151000   -0.027000
    0.121000   -0.016000    0.244000
   -0.008000   -0.013000   -0.010000
    0.074000    0.065000    0.263000
    0.056000   -0.138000   -0.093000
    0.083000    0.268000   -0.005000
    0.003000    0.003000   -0.003000
    0.021000    0.004000   -0.001000
    0.001000   -0.001000    0.002000
   -0.002000    0.000000   -0.000000
    0.001000   -0.001000   -0.002000
    0.003000    0.003000    0.003000
    0.021000    0.004000    0.001000
    0.000000   -0.003000    0.003000
    0.000000   -0.003000   -0.003000
    0.000000   -0.000000   -0.000000
   -0.001000   -0.000000    0.000000
vibration  135
    0.000000    0.000000   -0.002000
   -0.000000   -0.000000    0.002000
   -0.011000    0.055000   -0.001000
    0.013000   -0.046000    0.001000
    0.027000    0.013000   -0.054000
   -0.003000    0.003000    0.002000
    0.030000   -0.006000   -0.066000
   -0.012000    0.043000    0.010000
    0.046000   -0.055000    0.007000
   -0.002000    0.001000   -0.006000
    0.045000   -0.019000    0.025000
    0.000000   -0.022000   -0.021000
    0.005000    0.036000    0.034000
   -0.014000   -0.008000    0.015000
   -0.001000    0.021000   -0.011000
    0.199000   -0.022000    0.123000
    0.001000    0.002000   -0.074000
    0.223000   -0.022000    0.114000
   -0.111000    0.007000    0.004000
    0.332000   -0.013000   -0.138000
    0.026000   -0.006000    0.093000
    0.125000    0.005000   -0.267000
    0.049000   -0.001000   -0.023000
   -0.019000    0.005000   -0.113000
   -0.145000    0.011000   -0.127000
    0.145000   -0.011000   -0.127000
   -0.049000    0.001000   -0.023000
    0.019000   -0.005000   -0.113000
   -0.026000    0.006000    0.093000
   -0.125000   -0.005000   -0.267000
    0.111000   -0.007000    0.004000
   -0.332000    0.013000   -0.138000
   -0.001000   -0.002000   -0.074000
   -0.223000    0.022000    0.114000
   -0.199000    0.022000    0.123000
    0.001000   -0.021000   -0.011000
    0.014000    0.008000    0.015000
    0.002000   -0.001000   -0.006000
   -0.005000   -0.036000    0.034000
   -0.000000    0.022000   -0.021000
   -0.045000    0.019000    0.025000
    0.003000   -0.003000    0.002000
   -0.046000    0.055000    0.007000
    0.012000   -0.043000    0.010000
   -0.030000    0.006000   -0.066000
    0.000000    0.000000    0.002000
   -0.027000   -0.013000   -0.054000
   -0.013000    0.046000    0.001000
    0.011000   -0.055000   -0.001000
    0.012000   -0.003000   -0.002000
    0.159000   -0.017000   -0.009000
   -0.121000    0.011000   -0.042000
   -0.000000    0.000000    0.159000
    0.121000   -0.011000   -0.042000
   -0.012000    0.003000   -0.002000
   -0.159000    0.017000   -0.009000
   -0.001000   -0.007000    0.004000
    0.001000    0.007000    0.004000
   -0.000000   -0.000000    0.002000
    0.000000   -0.000000   -0.002000
vibration  136
    0.000000   -0.001000    0.000000
    0.001000    0.000000    0.001000
   -0.012000    0.000000   -0.000000
   -0.001000   -0.005000   -0.010000
    0.005000   -0.000000   -0.001000
   -0.000000    0.001000   -0.000000
   -0.002000   -0.005000   -0.006000
    0.001000   -0.000000    0.005000
    0.007000   -0.005000    0.001000
    0.000000    0.001000   -0.001000
    0.006000    0.000000   -0.004000
    0.006000   -0.015000    0.006000
   -0.012000   -0.004000    0.010000
   -0.002000   -0.000000    0.002000
   -0.004000    0.013000   -0.010000
    0.042000   -0.007000    0.080000
    0.091000   -0.007000    0.007000
   -0.023000    0.013000   -0.119000
   -0.108000    0.008000   -0.032000
    0.153000   -0.006000   -0.127000
   -0.029000   -0.001000    0.070000
    0.080000    0.014000   -0.377000
    0.126000   -0.009000    0.042000
   -0.273000    0.028000   -0.371000
   -0.118000    0.009000   -0.103000
   -0.118000    0.009000    0.103000
    0.126000   -0.009000   -0.042000
   -0.273000    0.028000    0.371000
   -0.029000   -0.001000   -0.070000
    0.080000    0.014000    0.377000
   -0.108000    0.008000    0.032000
    0.153000   -0.006000    0.127000
    0.091000   -0.007000   -0.007000
   -0.023000    0.013000    0.119000
    0.042000   -0.007000   -0.080000
   -0.004000    0.013000    0.010000
   -0.002000   -0.000000   -0.002000
    0.000000    0.001000    0.001000
   -0.012000   -0.004000   -0.010000
    0.006000   -0.015000   -0.006000
    0.006000    0.000000    0.004000
   -0.000000    0.001000    0.000000
    0.007000   -0.005000   -0.001000
    0.001000   -0.000000   -0.005000
   -0.002000   -0.005000    0.006000
    0.001000    0.000000   -0.001000
    0.005000   -0.000000    0.001000
   -0.001000   -0.005000    0.010000
   -0.012000    0.000000    0.000000
    0.006000   -0.002000    0.001000
    0.043000   -0.004000   -0.002000
   -0.031000    0.007000   -0.028000
    0.053000   -0.003000    0.000000
   -0.031000    0.007000    0.028000
    0.006000   -0.002000   -0.001000
    0.043000   -0.004000    0.002000
   -0.000000   -0.008000    0.007000
   -0.000000   -0.008000   -0.007000
    0.002000    0.000000    0.000000
   -0.008000    0.003000   -0.000000
vibration  137
    0.001000    0.000000    0.000000
    0.001000    0.002000    0.000000
   -0.026000    0.025000   -0.002000
    0.004000   -0.027000   -0.013000
    0.015000    0.006000   -0.023000
   -0.001000    0.003000    0.001000
    0.020000    0.005000   -0.031000
   -0.010000    0.022000   -0.010000
    0.009000   -0.040000    0.003000
   -0.000000    0.001000   -0.005000
    0.006000   -0.007000    0.013000
    0.003000   -0.003000    0.001000
   -0.003000    0.008000    0.008000
   -0.006000   -0.010000    0.016000
   -0.006000    0.011000   -0.001000
    0.213000   -0.019000    0.061000
   -0.065000    0.007000   -0.088000
    0.296000   -0.036000    0.240000
   -0.063000    0.002000    0.043000
    0.265000   -0.008000   -0.051000
    0.063000   -0.005000    0.025000
    0.076000   -0.006000    0.033000
   -0.054000    0.006000   -0.078000
    0.261000   -0.023000    0.231000
   -0.070000    0.004000    0.053000
   -0.070000    0.004000   -0.053000
   -0.054000    0.006000    0.078000
    0.261000   -0.023000   -0.231000
    0.063000   -0.005000   -0.025000
    0.076000   -0.006000   -0.033000
   -0.063000    0.002000   -0.043000
    0.265000   -0.008000    0.051000
   -0.065000    0.007000    0.088000
    0.296000   -0.036000   -0.240000
    0.213000   -0.019000   -0.061000
   -0.006000    0.011000    0.001000
   -0.006000   -0.010000   -0.016000
   -0.000000    0.001000    0.005000
   -0.003000    0.008000   -0.008000
    0.003000   -0.003000   -0.001000
    0.006000   -0.007000   -0.013000
   -0.001000    0.003000   -0.001000
    0.009000   -0.040000   -0.003000
   -0.010000    0.022000    0.010000
    0.020000    0.005000    0.031000
    0.001000    0.002000   -0.000000
    0.015000    0.006000    0.023000
    0.004000   -0.027000    0.013000
   -0.026000    0.025000    0.002000
    0.005000   -0.002000   -0.003000
    0.198000   -0.019000   -0.008000
   -0.115000    0.008000   -0.029000
    0.041000   -0.003000    0.000000
   -0.115000    0.008000    0.029000
    0.005000   -0.002000    0.003000
    0.198000   -0.019000    0.008000
   -0.001000    0.001000   -0.004000
   -0.001000    0.001000    0.004000
   -0.003000   -0.002000    0.000000
    0.012000   -0.006000    0.000000
vibration  138
   -0.000000   -0.000000   -0.000000
    0.002000    0.002000   -0.001000
   -0.021000   -0.002000   -0.002000
   -0.002000   -0.000000   -0.012000
   -0.004000    0.000000    0.005000
    0.001000    0.002000   -0.000000
    0.008000    0.011000    0.003000
   -0.004000    0.003000   -0.014000
   -0.013000   -0.014000   -0.000000
   -0.001000    0.000000   -0.003000
   -0.012000   -0.001000    0.005000
    0.000000    0.012000    0.010000
    0.003000   -0.003000   -0.012000
    0.010000   -0.006000    0.011000
    0.013000   -0.010000    0.005000
   -0.003000    0.009000   -0.142000
   -0.089000    0.003000    0.078000
   -0.169000    0.011000    0.028000
    0.224000   -0.010000   -0.118000
   -0.298000    0.020000    0.039000
   -0.099000   -0.004000    0.238000
    0.028000    0.011000   -0.289000
    0.060000    0.001000   -0.096000
    0.022000    0.007000   -0.160000
   -0.135000    0.007000   -0.024000
    0.135000   -0.007000   -0.024000
   -0.060000   -0.001000   -0.096000
   -0.022000   -0.007000   -0.160000
    0.099000    0.004000    0.238000
   -0.028000   -0.011000   -0.289000
   -0.224000    0.010000   -0.118000
    0.298000   -0.020000    0.039000
    0.089000   -0.003000    0.078000
    0.169000   -0.011000    0.028000
    0.003000   -0.009000   -0.142000
   -0.013000    0.010000    0.005000
   -0.010000    0.006000    0.011000
    0.001000   -0.000000   -0.003000
   -0.003000    0.003000   -0.012000
   -0.000000   -0.012000    0.010000
    0.012000    0.001000    0.005000
   -0.001000   -0.002000   -0.000000
    0.013000    0.014000   -0.000000
    0.004000   -0.003000   -0.014000
   -0.008000   -0.011000    0.003000
   -0.002000   -0.002000   -0.001000
    0.004000   -0.000000    0.005000
    0.002000    0.000000   -0.012000
    0.021000    0.002000   -0.002000
   -0.040000    0.003000    0.001000
    0.243000   -0.013000   -0.010000
    0.043000   -0.008000    0.025000
   -0.000000    0.000000    0.115000
   -0.043000    0.008000    0.025000
    0.040000   -0.003000    0.001000
   -0.243000    0.013000   -0.010000
   -0.001000    0.007000   -0.006000
    0.001000   -0.007000   -0.006000
    0.000000    0.000000   -0.002000
   -0.000000   -0.000000   -0.000000
vibration  139
    0.000000   -0.001000   -0.000000
   -0.003000   -0.003000    0.001000
    0.030000   -0.001000    0.003000
    0.002000    0.003000    0.016000
    0.004000   -0.002000   -0.002000
   -0.000000   -0.003000    0.000000
   -0.011000   -0.015000   -0.001000
    0.006000   -0.003000    0.021000
    0.016000    0.021000   -0.000000
    0.001000   -0.000000    0.004000
    0.015000    0.002000   -0.008000
    0.000000   -0.017000   -0.012000
   -0.005000    0.003000    0.017000
   -0.012000    0.010000   -0.015000
   -0.023000    0.015000   -0.009000
   -0.052000   -0.004000    0.135000
    0.109000   -0.005000   -0.057000
    0.106000   -0.003000   -0.081000
   -0.220000    0.011000    0.104000
    0.266000   -0.020000   -0.042000
    0.092000    0.005000   -0.230000
   -0.029000   -0.012000    0.266000
   -0.053000   -0.002000    0.116000
   -0.028000   -0.004000    0.149000
    0.137000   -0.007000   -0.066000
    0.137000   -0.007000    0.066000
   -0.053000   -0.002000   -0.116000
   -0.028000   -0.004000   -0.149000
    0.092000    0.005000    0.230000
   -0.029000   -0.012000   -0.266000
   -0.220000    0.011000   -0.104000
    0.266000   -0.020000    0.042000
    0.109000   -0.005000    0.057000
    0.106000   -0.003000    0.081000
   -0.052000   -0.004000   -0.135000
   -0.023000    0.015000    0.009000
   -0.012000    0.010000    0.015000
    0.001000   -0.000000   -0.004000
   -0.005000    0.003000   -0.017000
    0.000000   -0.017000    0.012000
    0.015000    0.002000    0.008000
   -0.000000   -0.003000   -0.000000
    0.016000    0.021000    0.000000
    0.006000   -0.003000   -0.021000
   -0.011000   -0.015000    0.001000
   -0.003000   -0.003000   -0.001000
    0.004000   -0.002000    0.002000
    0.002000    0.003000   -0.016000
    0.030000   -0.001000   -0.003000
    0.051000   -0.006000    0.001000
   -0.328000    0.019000    0.012000
   -0.013000    0.005000   -0.020000
   -0.052000    0.005000   -0.000000
   -0.013000    0.005000    0.020000
    0.051000   -0.006000   -0.001000
   -0.328000    0.019000   -0.012000
    0.003000   -0.012000    0.011000
    0.003000   -0.012000   -0.011000
    0.004000    0.001000    0.000000
   -0.010000    0.005000   -0.000000
vibration  140
   -0.000000    0.000000   -0.002000
   -0.006000   -0.005000    0.003000
    0.052000    0.003000    0.004000
    0.002000    0.001000    0.025000
    0.012000   -0.002000   -0.010000
   -0.001000   -0.005000    0.001000
   -0.012000   -0.020000   -0.004000
    0.006000   -0.002000    0.030000
    0.025000    0.034000    0.000000
    0.001000   -0.001000    0.008000
    0.023000    0.003000   -0.012000
   -0.005000   -0.019000   -0.027000
    0.002000    0.009000    0.020000
   -0.021000    0.017000   -0.027000
   -0.066000   -0.001000    0.018000
    0.017000   -0.000000   -0.013000
    0.004000   -0.001000    0.010000
   -0.012000    0.001000   -0.005000
    0.002000    0.001000   -0.016000
    0.005000    0.001000   -0.018000
   -0.002000   -0.002000    0.045000
    0.024000    0.001000   -0.053000
   -0.007000    0.002000   -0.032000
    0.029000   -0.002000    0.000000
   -0.011000    0.000000    0.009000
    0.011000   -0.000000    0.009000
    0.007000   -0.002000   -0.032000
   -0.029000    0.002000    0.000000
    0.002000    0.002000    0.045000
   -0.024000   -0.001000   -0.053000
   -0.002000   -0.001000   -0.016000
   -0.005000   -0.001000   -0.018000
   -0.004000    0.001000    0.010000
    0.012000   -0.001000   -0.005000
   -0.017000    0.000000   -0.013000
    0.066000    0.001000    0.018000
    0.021000   -0.017000   -0.027000
   -0.001000    0.001000    0.008000
   -0.002000   -0.009000    0.020000
    0.005000    0.019000   -0.027000
   -0.023000   -0.003000   -0.012000
    0.001000    0.005000    0.001000
   -0.025000   -0.034000    0.000000
   -0.006000    0.002000    0.030000
    0.012000    0.020000   -0.004000
    0.006000    0.005000    0.003000
   -0.012000    0.002000   -0.010000
   -0.002000   -0.001000    0.025000
   -0.052000   -0.003000    0.004000
    0.104000   -0.010000   -0.002000
   -0.680000    0.042000    0.034000
   -0.004000    0.002000   -0.001000
    0.000000   -0.000000    0.004000
    0.004000   -0.002000   -0.001000
   -0.104000    0.010000   -0.002000
    0.680000   -0.042000    0.034000
    0.007000    0.001000   -0.002000
   -0.007000   -0.001000   -0.002000
   -0.000000    0.000000    0.004000
   -0.000000   -0.000000    0.002000
vibration  141
   -0.001000    0.000000    0.000000
    0.006000    0.004000   -0.002000
   -0.057000    0.000000   -0.004000
   -0.003000   -0.004000   -0.031000
   -0.009000    0.003000    0.005000
    0.001000    0.005000   -0.001000
    0.014000    0.020000    0.001000
   -0.007000    0.002000   -0.031000
   -0.024000   -0.036000    0.001000
   -0.002000    0.001000   -0.008000
   -0.021000   -0.003000    0.011000
    0.004000    0.018000    0.026000
   -0.001000   -0.008000   -0.021000
    0.021000   -0.017000    0.027000
    0.069000   -0.001000   -0.016000
   -0.025000    0.001000    0.021000
   -0.002000    0.001000   -0.013000
    0.008000   -0.001000   -0.002000
   -0.003000   -0.000000    0.017000
   -0.003000   -0.001000    0.019000
    0.001000    0.002000   -0.050000
   -0.028000   -0.001000    0.056000
    0.009000   -0.002000    0.039000
   -0.042000    0.003000   -0.010000
    0.016000   -0.000000   -0.022000
    0.016000   -0.000000    0.022000
    0.009000   -0.002000   -0.039000
   -0.042000    0.003000    0.010000
    0.001000    0.002000    0.050000
   -0.028000   -0.001000   -0.056000
   -0.003000   -0.000000   -0.017000
   -0.003000   -0.001000   -0.019000
   -0.002000    0.001000    0.013000
    0.008000   -0.001000    0.002000
   -0.025000    0.001000   -0.021000
    0.069000   -0.001000    0.016000
    0.021000   -0.017000   -0.027000
   -0.002000    0.001000    0.008000
   -0.001000   -0.008000    0.021000
    0.004000    0.018000   -0.026000
   -0.021000   -0.003000   -0.011000
    0.001000    0.005000    0.001000
   -0.024000   -0.036000   -0.001000
   -0.007000    0.002000    0.031000
    0.014000    0.020000   -0.001000
    0.006000    0.004000    0.002000
   -0.009000    0.003000   -0.005000
   -0.003000   -0.004000    0.031000
   -0.057000    0.000000    0.004000
   -0.103000    0.011000    0.000000
    0.676000   -0.042000   -0.028000
    0.005000   -0.003000    0.002000
   -0.008000    0.000000    0.000000
    0.005000   -0.003000   -0.002000
   -0.103000    0.011000   -0.000000
    0.676000   -0.042000    0.028000
   -0.008000    0.000000    0.002000
   -0.008000    0.000000   -0.002000
   -0.003000    0.001000   -0.000000
   -0.008000    0.005000   -0.000000
vibration  142
    0.000000   -0.000000    0.002000
    0.002000    0.001000   -0.001000
   -0.011000    0.000000   -0.001000
    0.000000   -0.000000   -0.005000
   -0.004000    0.001000    0.001000
    0.000000    0.001000   -0.000000
    0.005000    0.008000    0.002000
   -0.002000    0.002000   -0.009000
   -0.007000   -0.008000    0.000000
   -0.001000    0.000000   -0.002000
   -0.006000   -0.001000    0.004000
   -0.001000    0.008000    0.004000
    0.004000   -0.001000   -0.010000
    0.007000   -0.004000    0.006000
    0.039000   -0.014000    0.002000
   -0.081000    0.010000   -0.065000
    0.210000   -0.020000    0.112000
   -0.131000    0.030000   -0.227000
   -0.206000    0.016000   -0.049000
    0.215000   -0.011000   -0.198000
    0.063000   -0.012000    0.173000
    0.176000   -0.001000   -0.209000
   -0.111000    0.015000   -0.172000
    0.174000   -0.013000    0.102000
    0.075000   -0.007000    0.038000
   -0.075000    0.007000    0.038000
    0.111000   -0.015000   -0.172000
   -0.174000    0.013000    0.102000
   -0.063000    0.012000    0.173000
   -0.176000    0.001000   -0.209000
    0.206000   -0.016000   -0.049000
   -0.215000    0.011000   -0.198000
   -0.210000    0.020000    0.112000
    0.131000   -0.030000   -0.227000
    0.081000   -0.010000   -0.065000
   -0.039000    0.014000    0.002000
   -0.007000    0.004000    0.006000
    0.001000   -0.000000   -0.002000
   -0.004000    0.001000   -0.010000
    0.001000   -0.008000    0.004000
    0.006000    0.001000    0.004000
   -0.000000   -0.001000   -0.000000
    0.007000    0.008000    0.000000
    0.002000   -0.002000   -0.009000
   -0.005000   -0.008000    0.002000
   -0.002000   -0.001000   -0.001000
    0.004000   -0.001000    0.001000
   -0.000000    0.000000   -0.005000
    0.011000   -0.000000   -0.001000
   -0.040000    0.007000   -0.001000
    0.168000   -0.003000   -0.010000
    0.009000   -0.001000    0.003000
   -0.000000    0.000000    0.005000
   -0.009000    0.001000    0.003000
    0.040000   -0.007000   -0.001000
   -0.168000    0.003000   -0.010000
   -0.005000    0.006000   -0.005000
    0.005000   -0.006000   -0.005000
   -0.000000   -0.000000   -0.002000
   -0.000000   -0.000000    0.005000
vibration  143
   -0.001000    0.000000    0.000000
    0.002000    0.001000   -0.001000
   -0.014000    0.002000   -0.001000
    0.001000   -0.002000   -0.006000
   -0.004000    0.002000   -0.000000
    0.000000    0.001000   -0.000000
    0.009000    0.011000    0.002000
   -0.004000    0.004000   -0.012000
   -0.009000   -0.010000    0.000000
   -0.001000   -0.000000   -0.002000
   -0.007000   -0.001000    0.005000
   -0.002000    0.011000    0.002000
    0.008000    0.000000   -0.014000
    0.008000   -0.006000    0.008000
    0.051000   -0.027000    0.014000
   -0.078000    0.010000   -0.079000
    0.195000   -0.018000    0.110000
   -0.124000    0.028000   -0.208000
   -0.190000    0.014000   -0.045000
    0.196000   -0.010000   -0.182000
    0.065000   -0.012000    0.164000
    0.167000   -0.002000   -0.171000
   -0.128000    0.016000   -0.179000
    0.216000   -0.016000    0.166000
    0.093000   -0.009000    0.071000
    0.093000   -0.009000   -0.071000
   -0.128000    0.016000    0.179000
    0.216000   -0.016000   -0.166000
    0.065000   -0.012000   -0.164000
    0.167000   -0.002000    0.171000
   -0.190000    0.014000    0.045000
    0.196000   -0.010000    0.182000
    0.195000   -0.018000   -0.110000
   -0.124000    0.028000    0.208000
   -0.078000    0.010000    0.079000
    0.051000   -0.027000   -0.014000
    0.008000   -0.006000   -0.008000
   -0.001000   -0.000000    0.002000
    0.008000    0.000000    0.014000
   -0.002000    0.011000   -0.002000
   -0.007000   -0.001000   -0.005000
    0.000000    0.001000    0.000000
   -0.009000   -0.010000   -0.000000
   -0.004000    0.004000    0.012000
    0.009000    0.011000   -0.002000
    0.002000    0.001000    0.001000
   -0.004000    0.002000    0.000000
    0.001000   -0.002000    0.006000
   -0.014000    0.002000    0.001000
   -0.048000    0.010000   -0.003000
    0.186000   -0.002000   -0.009000
    0.006000   -0.002000    0.009000
   -0.016000    0.000000   -0.000000
    0.006000   -0.002000   -0.009000
   -0.048000    0.010000    0.003000
    0.186000   -0.002000    0.009000
   -0.007000    0.013000   -0.012000
   -0.007000    0.013000    0.012000
   -0.001000   -0.000000   -0.000000
   -0.001000    0.001000   -0.000000
vibration  144
    0.000000    0.000000   -0.002000
    0.006000    0.006000   -0.005000
    0.003000    0.019000   -0.007000
    0.024000   -0.038000    0.031000
   -0.002000    0.012000   -0.015000
    0.004000   -0.002000   -0.003000
    0.051000    0.051000    0.007000
   -0.026000    0.067000   -0.020000
   -0.022000   -0.017000   -0.002000
    0.002000    0.000000    0.003000
   -0.015000   -0.003000    0.020000
   -0.033000    0.050000   -0.065000
    0.067000    0.015000   -0.067000
   -0.008000   -0.022000    0.018000
    0.173000   -0.357000    0.346000
    0.036000   -0.009000    0.048000
   -0.013000    0.005000   -0.018000
   -0.037000   -0.012000   -0.040000
    0.010000   -0.001000   -0.001000
   -0.006000   -0.001000    0.003000
   -0.002000    0.000000   -0.005000
   -0.005000    0.002000    0.000000
    0.005000   -0.001000    0.009000
   -0.013000   -0.001000   -0.009000
   -0.006000   -0.000000    0.005000
    0.006000    0.000000    0.005000
   -0.005000    0.001000    0.009000
    0.013000    0.001000   -0.009000
    0.002000   -0.000000   -0.005000
    0.005000   -0.002000    0.000000
   -0.010000    0.001000   -0.001000
    0.006000    0.001000    0.003000
    0.013000   -0.005000   -0.018000
    0.037000    0.012000   -0.040000
   -0.036000    0.009000    0.048000
   -0.173000    0.357000    0.346000
    0.008000    0.022000    0.018000
   -0.002000   -0.000000    0.003000
   -0.067000   -0.015000   -0.067000
    0.033000   -0.050000   -0.065000
    0.015000    0.003000    0.020000
   -0.004000    0.002000   -0.003000
    0.022000    0.017000   -0.002000
    0.026000   -0.067000   -0.020000
   -0.051000   -0.051000    0.007000
   -0.006000   -0.006000   -0.005000
    0.002000   -0.012000   -0.015000
   -0.024000    0.038000    0.031000
   -0.003000   -0.019000   -0.007000
   -0.075000    0.066000   -0.059000
   -0.264000    0.121000    0.015000
   -0.043000    0.015000   -0.035000
    0.000000   -0.000000   -0.021000
    0.043000   -0.015000   -0.035000
    0.075000   -0.066000   -0.059000
    0.264000   -0.121000    0.015000
   -0.036000    0.199000   -0.198000
    0.036000   -0.199000   -0.198000
   -0.000000   -0.000000    0.008000
    0.000000    0.000000    0.019000
vibration  145
   -0.003000   -0.001000    0.000000
   -0.006000   -0.005000    0.005000
    0.000000   -0.021000    0.006000
   -0.022000    0.038000   -0.026000
   -0.001000   -0.012000    0.017000
   -0.005000    0.002000    0.002000
   -0.049000   -0.045000   -0.002000
    0.025000   -0.066000    0.018000
    0.020000    0.021000    0.002000
   -0.002000   -0.000000   -0.003000
    0.012000    0.002000   -0.018000
    0.031000   -0.044000    0.065000
   -0.061000   -0.014000    0.060000
    0.011000    0.019000   -0.016000
   -0.154000    0.343000   -0.336000
   -0.023000    0.008000   -0.054000
    0.011000   -0.004000    0.019000
    0.035000    0.012000    0.040000
   -0.005000    0.000000   -0.004000
    0.009000   -0.002000   -0.009000
    0.004000   -0.001000    0.026000
    0.014000   -0.001000   -0.008000
   -0.020000    0.003000   -0.030000
    0.037000   -0.002000    0.030000
    0.016000   -0.002000    0.024000
    0.016000   -0.002000   -0.024000
   -0.020000    0.003000    0.030000
    0.037000   -0.002000   -0.030000
    0.004000   -0.001000   -0.026000
    0.014000   -0.001000    0.008000
   -0.005000    0.000000    0.004000
    0.009000   -0.002000    0.009000
    0.011000   -0.004000   -0.019000
    0.035000    0.012000   -0.040000
   -0.023000    0.008000    0.054000
   -0.154000    0.343000    0.336000
    0.011000    0.019000    0.016000
   -0.002000   -0.000000    0.003000
   -0.061000   -0.014000   -0.060000
    0.031000   -0.044000   -0.065000
    0.012000    0.002000    0.018000
   -0.005000    0.002000   -0.002000
    0.020000    0.021000   -0.002000
    0.025000   -0.066000   -0.018000
   -0.049000   -0.045000    0.002000
   -0.006000   -0.005000   -0.005000
   -0.001000   -0.012000   -0.017000
   -0.022000    0.038000    0.026000
    0.000000   -0.021000   -0.006000
    0.061000   -0.060000    0.056000
    0.315000   -0.131000   -0.019000
    0.031000   -0.016000    0.037000
   -0.004000    0.001000    0.000000
    0.031000   -0.016000   -0.037000
    0.061000   -0.060000   -0.056000
    0.315000   -0.131000    0.019000
    0.033000   -0.191000    0.189000
    0.033000   -0.191000   -0.189000
    0.002000    0.005000    0.000000
    0.006000    0.004000   -0.000000
vibration  146
    0.000000    0.000000   -0.000000
    0.007000   -0.008000    0.005000
    0.012000   -0.007000   -0.139000
   -0.122000   -0.037000    0.035000
    0.027000    0.141000    0.048000
   -0.010000   -0.027000   -0.014000
   -0.212000    0.193000   -0.128000
    0.362000    0.111000   -0.108000
   -0.033000    0.009000    0.400000
    0.002000   -0.002000   -0.007000
    0.018000    0.090000    0.028000
   -0.094000   -0.026000    0.026000
    0.047000   -0.045000    0.030000
   -0.000000    0.001000    0.000000
    0.000000   -0.000000   -0.000000
    0.000000   -0.000000    0.000000
   -0.000000    0.000000   -0.000000
   -0.000000   -0.000000    0.000000
    0.000000   -0.000000   -0.000000
   -0.000000   -0.000000   -0.000000
   -0.000000   -0.000000    0.000000
    0.000000   -0.000000    0.000000
   -0.000000   -0.000000   -0.000000
   -0.000000   -0.000000    0.000000
    0.000000   -0.000000    0.000000
   -0.000000    0.000000    0.000000
    0.000000    0.000000   -0.000000
    0.000000    0.000000    0.000000
    0.000000    0.000000    0.000000
   -0.000000    0.000000    0.000000
   -0.000000    0.000000   -0.000000
    0.000000    0.000000   -0.000000
    0.000000   -0.000000   -0.000000
    0.000000    0.000000    0.000000
   -0.000000    0.000000    0.000000
   -0.000000    0.000000   -0.000000
    0.000000   -0.001000    0.000000
   -0.002000    0.002000   -0.007000
   -0.047000    0.045000    0.030000
    0.094000    0.026000    0.026000
   -0.018000   -0.090000    0.028000
    0.010000    0.027000   -0.014000
    0.033000   -0.009000    0.400000
   -0.362000   -0.111000   -0.108000
    0.212000   -0.193000   -0.128000
   -0.007000    0.008000    0.005000
   -0.027000   -0.141000    0.048000
    0.122000    0.037000    0.035000
   -0.012000    0.007000   -0.139000
    0.000000    0.000000   -0.000000
    0.000000   -0.001000    0.001000
   -0.000000   -0.000000    0.000000
    0.000000   -0.000000   -0.000000
    0.000000    0.000000    0.000000
   -0.000000   -0.000000   -0.000000
   -0.000000    0.001000    0.001000
    0.000000    0.000000    0.000000
   -0.000000   -0.000000    0.000000
   -0.000000   -0.000000    0.000000
    0.000000    0.000000   -0.000000
vibration  147
   -0.000000   -0.000000    0.000000
    0.005000   -0.006000    0.003000
    0.008000   -0.004000   -0.089000
   -0.082000   -0.025000    0.024000
    0.018000    0.094000    0.032000
   -0.010000   -0.027000   -0.013000
   -0.214000    0.194000   -0.129000
    0.366000    0.112000   -0.109000
   -0.032000    0.008000    0.392000
    0.004000   -0.003000   -0.011000
    0.028000    0.142000    0.045000
   -0.146000   -0.041000    0.040000
    0.073000   -0.069000    0.047000
   -0.000000    0.001000    0.001000
    0.000000   -0.000000    0.000000
    0.000000    0.000000    0.000000
    0.000000    0.000000   -0.000000
   -0.000000   -0.000000    0.000000
    0.000000    0.000000    0.000000
   -0.000000    0.000000   -0.000000
    0.000000    0.000000   -0.000000
   -0.000000    0.000000   -0.000000
    0.000000    0.000000    0.000000
   -0.000000    0.000000   -0.000000
   -0.000000    0.000000   -0.000000
   -0.000000    0.000000    0.000000
    0.000000    0.000000   -0.000000
   -0.000000    0.000000    0.000000
    0.000000    0.000000    0.000000
   -0.000000    0.000000    0.000000
    0.000000    0.000000   -0.000000
   -0.000000    0.000000    0.000000
    0.000000    0.000000    0.000000
   -0.000000   -0.000000   -0.000000
    0.000000    0.000000   -0.000000
    0.000000   -0.000000   -0.000000
   -0.000000    0.001000   -0.001000
    0.004000   -0.003000    0.011000
    0.073000   -0.069000   -0.047000
   -0.146000   -0.041000   -0.040000
    0.028000    0.142000   -0.045000
   -0.010000   -0.027000    0.013000
   -0.032000    0.008000   -0.392000
    0.366000    0.112000    0.109000
   -0.214000    0.194000    0.129000
    0.005000   -0.006000   -0.003000
    0.018000    0.094000   -0.032000
   -0.082000   -0.025000   -0.024000
    0.008000   -0.004000    0.089000
    0.000000    0.000000    0.000000
   -0.000000   -0.001000   -0.000000
   -0.000000   -0.000000    0.000000
   -0.000000    0.000000   -0.000000
   -0.000000   -0.000000   -0.000000
    0.000000    0.000000   -0.000000
   -0.000000   -0.001000    0.000000
    0.000000    0.000000    0.000000
    0.000000    0.000000   -0.000000
   -0.000000    0.000000    0.000000
    0.000000   -0.000000    0.000000
vibration  148
   -0.000000   -0.000000   -0.000000
   -0.017000    0.020000   -0.010000
   -0.026000    0.014000    0.305000
    0.272000    0.083000   -0.078000
   -0.059000   -0.325000   -0.110000
   -0.002000   -0.005000   -0.002000
   -0.036000    0.034000   -0.021000
    0.058000    0.018000   -0.017000
   -0.005000    0.001000    0.063000
    0.007000   -0.006000   -0.020000
    0.051000    0.257000    0.082000
   -0.253000   -0.072000    0.069000
    0.126000   -0.120000    0.079000
    0.001000   -0.000000    0.001000
   -0.000000   -0.000000    0.000000
   -0.000000    0.000000    0.000000
   -0.000000    0.000000   -0.000000
   -0.000000    0.000000    0.000000
   -0.000000    0.000000    0.000000
   -0.000000    0.000000   -0.000000
   -0.000000    0.000000    0.000000
    0.000000    0.000000    0.000000
   -0.000000    0.000000   -0.000000
   -0.000000    0.000000    0.000000
   -0.000000    0.000000    0.000000
    0.000000   -0.000000    0.000000
    0.000000   -0.000000   -0.000000
    0.000000   -0.000000    0.000000
    0.000000   -0.000000    0.000000
   -0.000000   -0.000000    0.000000
    0.000000   -0.000000    0.000000
    0.000000   -0.000000   -0.000000
    0.000000   -0.000000   -0.000000
    0.000000   -0.000000    0.000000
    0.000000   -0.000000    0.000000
    0.000000    0.000000    0.000000
   -0.001000    0.000000    0.001000
   -0.007000    0.006000   -0.020000
   -0.126000    0.120000    0.079000
    0.253000    0.072000    0.069000
   -0.051000   -0.257000    0.082000
    0.002000    0.005000   -0.002000
    0.005000   -0.001000    0.063000
   -0.058000   -0.018000   -0.017000
    0.036000   -0.034000   -0.021000
    0.017000   -0.020000   -0.010000
    0.059000    0.325000   -0.110000
   -0.272000   -0.083000   -0.078000
    0.026000   -0.014000    0.305000
    0.000000    0.000000   -0.000000
   -0.001000   -0.000000   -0.000000
   -0.000000    0.000000   -0.000000
    0.000000    0.000000   -0.000000
    0.000000   -0.000000   -0.000000
   -0.000000   -0.000000   -0.000000
    0.001000    0.000000   -0.000000
   -0.000000    0.000000    0.000000
    0.000000   -0.000000    0.000000
    0.000000    0.000000   -0.000000
    0.000000   -0.000000   -0.000000
vibration  149
    0.000000   -0.000000    0.000000
    0.014000   -0.016000    0.006000
    0.021000   -0.012000   -0.229000
   -0.224000   -0.069000    0.064000
    0.049000    0.267000    0.091000
   -0.002000   -0.004000   -0.002000
   -0.031000    0.027000   -0.019000
    0.054000    0.016000   -0.016000
   -0.005000    0.002000    0.061000
   -0.008000    0.007000    0.026000
   -0.064000   -0.325000   -0.104000
    0.317000    0.090000   -0.087000
   -0.159000    0.151000   -0.101000
   -0.001000    0.001000   -0.001000
    0.000000   -0.000000   -0.000000
    0.000000   -0.000000    0.000000
   -0.000000    0.000000   -0.000000
    0.000000   -0.000000   -0.000000
   -0.000000    0.000000   -0.000000
    0.000000   -0.000000    0.000000
    0.000000    0.000000   -0.000000
   -0.000000    0.000000   -0.000000
    0.000000    0.000000    0.000000
    0.000000    0.000000   -0.000000
   -0.000000    0.000000   -0.000000
   -0.000000    0.000000    0.000000
    0.000000    0.000000   -0.000000
    0.000000    0.000000    0.000000
    0.000000    0.000000    0.000000
   -0.000000    0.000000    0.000000
   -0.000000    0.000000    0.000000
    0.000000   -0.000000   -0.000000
   -0.000000    0.000000    0.000000
    0.000000   -0.000000    0.000000
    0.000000   -0.000000   -0.000000
    0.000000   -0.000000    0.000000
   -0.001000    0.001000    0.001000
   -0.008000    0.007000   -0.026000
   -0.159000    0.151000    0.101000
    0.317000    0.090000    0.087000
   -0.064000   -0.325000    0.104000
   -0.002000   -0.004000    0.002000
   -0.005000    0.002000   -0.061000
    0.054000    0.016000    0.016000
   -0.031000    0.027000    0.019000
    0.014000   -0.016000   -0.006000
    0.049000    0.267000   -0.091000
   -0.224000   -0.069000   -0.064000
    0.021000   -0.012000    0.229000
    0.000000   -0.000000   -0.000000
    0.000000   -0.000000    0.000000
   -0.000000   -0.000000    0.000000
    0.000000    0.000000   -0.000000
   -0.000000   -0.000000   -0.000000
    0.000000   -0.000000    0.000000
    0.000000   -0.000000   -0.000000
    0.000000    0.000000   -0.000000
    0.000000    0.000000    0.000000
   -0.000000   -0.000000    0.000000
   -0.000000   -0.000000    0.000000
vibration  150
   -0.000000   -0.000000   -0.000000
   -0.011000    0.014000   -0.007000
   -0.016000    0.009000    0.208000
    0.180000    0.055000   -0.051000
   -0.039000   -0.220000   -0.073000
   -0.004000   -0.012000   -0.006000
   -0.091000    0.084000   -0.055000
    0.149000    0.045000   -0.044000
   -0.013000    0.005000    0.170000
   -0.008000    0.007000    0.026000
   -0.063000   -0.320000   -0.104000
    0.312000    0.088000   -0.086000
   -0.159000    0.151000   -0.103000
    0.001000    0.000000   -0.001000
    0.000000   -0.000000    0.000000
    0.000000   -0.000000    0.000000
   -0.000000    0.000000   -0.000000
    0.000000    0.000000   -0.000000
    0.000000   -0.000000   -0.000000
    0.000000   -0.000000    0.000000
   -0.000000    0.000000    0.000000
    0.000000   -0.000000    0.000000
   -0.000000   -0.000000   -0.000000
   -0.000000   -0.000000    0.000000
    0.000000   -0.000000    0.000000
   -0.000000    0.000000    0.000000
    0.000000    0.000000   -0.000000
    0.000000    0.000000    0.000000
    0.000000   -0.000000    0.000000
   -0.000000    0.000000    0.000000
   -0.000000    0.000000   -0.000000
   -0.000000    0.000000    0.000000
    0.000000   -0.000000   -0.000000
   -0.000000   -0.000000   -0.000000
   -0.000000    0.000000    0.000000
   -0.000000    0.000000    0.000000
   -0.001000   -0.000000   -0.001000
    0.008000   -0.007000    0.026000
    0.159000   -0.151000   -0.103000
   -0.312000   -0.088000   -0.086000
    0.063000    0.320000   -0.104000
    0.004000    0.012000   -0.006000
    0.013000   -0.005000    0.170000
   -0.149000   -0.045000   -0.044000
    0.091000   -0.084000   -0.055000
    0.011000   -0.014000   -0.007000
    0.039000    0.220000   -0.073000
   -0.180000   -0.055000   -0.051000
    0.016000   -0.009000    0.208000
    0.000000    0.000000   -0.000000
   -0.002000   -0.002000    0.003000
   -0.000000   -0.000000   -0.000000
   -0.000000   -0.000000    0.000000
    0.000000    0.000000   -0.000000
   -0.000000   -0.000000   -0.000000
    0.002000    0.002000    0.003000
    0.000000    0.000000   -0.000000
   -0.000000   -0.000000   -0.000000
   -0.000000   -0.000000    0.000000
    0.000000   -0.000000    0.000000
vibration  151
   -0.000000   -0.000000   -0.000000
    0.016000   -0.020000    0.008000
    0.023000   -0.012000   -0.276000
   -0.264000   -0.081000    0.075000
    0.058000    0.323000    0.108000
    0.004000    0.012000    0.006000
    0.095000   -0.088000    0.057000
   -0.154000   -0.047000    0.046000
    0.013000   -0.005000   -0.169000
    0.005000   -0.005000   -0.018000
    0.045000    0.226000    0.074000
   -0.219000   -0.062000    0.060000
    0.113000   -0.108000    0.074000
   -0.001000   -0.000000    0.000000
   -0.000000    0.000000   -0.000000
   -0.000000    0.000000   -0.000000
    0.000000   -0.000000    0.000000
    0.000000   -0.000000    0.000000
   -0.000000    0.000000   -0.000000
    0.000000   -0.000000    0.000000
   -0.000000    0.000000    0.000000
    0.000000   -0.000000    0.000000
   -0.000000    0.000000   -0.000000
    0.000000    0.000000    0.000000
    0.000000   -0.000000    0.000000
    0.000000   -0.000000   -0.000000
   -0.000000    0.000000    0.000000
    0.000000    0.000000   -0.000000
   -0.000000    0.000000   -0.000000
    0.000000   -0.000000   -0.000000
   -0.000000    0.000000    0.000000
    0.000000   -0.000000   -0.000000
    0.000000   -0.000000   -0.000000
    0.000000   -0.000000   -0.000000
   -0.000000    0.000000    0.000000
   -0.000000    0.000000    0.000000
   -0.001000   -0.000000   -0.000000
    0.005000   -0.005000    0.018000
    0.113000   -0.108000   -0.074000
   -0.219000   -0.062000   -0.060000
    0.045000    0.226000   -0.074000
    0.004000    0.012000   -0.006000
    0.013000   -0.005000    0.169000
   -0.154000   -0.047000   -0.046000
    0.095000   -0.088000   -0.057000
    0.016000   -0.020000   -0.008000
    0.058000    0.323000   -0.108000
   -0.264000   -0.081000   -0.075000
    0.023000   -0.012000    0.276000
   -0.000000   -0.000000    0.000000
    0.002000    0.002000   -0.004000
    0.000000   -0.000000    0.000000
    0.000000    0.000000    0.000000
    0.000000   -0.000000   -0.000000
   -0.000000   -0.000000   -0.000000
    0.002000    0.002000    0.004000
   -0.000000   -0.000000    0.000000
   -0.000000   -0.000000   -0.000000
   -0.000000    0.000000   -0.000000
    0.000000    0.000000    0.000000
vibration  152
   -0.000000    0.000000   -0.000000
   -0.000000   -0.010000   -0.015000
   -0.012000    0.003000    0.144000
   -0.003000   -0.003000   -0.002000
    0.021000    0.116000    0.035000
   -0.033000   -0.009000    0.043000
   -0.015000    0.005000    0.005000
    0.385000    0.121000   -0.104000
    0.025000   -0.015000   -0.415000
    0.022000    0.023000    0.001000
   -0.038000   -0.220000   -0.073000
   -0.222000   -0.058000    0.063000
    0.002000    0.008000   -0.002000
   -0.000000    0.000000    0.001000
    0.000000   -0.000000    0.000000
    0.000000    0.000000    0.000000
   -0.000000   -0.000000   -0.000000
    0.000000    0.000000   -0.000000
    0.000000   -0.000000   -0.000000
    0.000000   -0.000000    0.000000
    0.000000   -0.000000    0.000000
   -0.000000    0.000000   -0.000000
   -0.000000   -0.000000   -0.000000
    0.000000    0.000000   -0.000000
   -0.000000   -0.000000    0.000000
    0.000000    0.000000    0.000000
    0.000000    0.000000   -0.000000
   -0.000000   -0.000000   -0.000000
   -0.000000    0.000000    0.000000
    0.000000   -0.000000   -0.000000
   -0.000000    0.000000   -0.000000
   -0.000000    0.000000    0.000000
    0.000000    0.000000   -0.000000
   -0.000000   -0.000000   -0.000000
   -0.000000   -0.000000    0.000000
   -0.000000    0.000000    0.000000
    0.000000   -0.000000    0.001000
   -0.022000   -0.023000    0.001000
   -0.002000   -0.008000   -0.002000
    0.222000    0.058000    0.063000
    0.038000    0.220000   -0.073000
    0.033000    0.009000    0.043000
   -0.025000    0.015000   -0.415000
   -0.385000   -0.121000   -0.104000
    0.015000   -0.005000    0.005000
    0.000000    0.010000   -0.015000
   -0.021000   -0.116000    0.035000
    0.003000    0.003000   -0.002000
    0.012000   -0.003000    0.144000
   -0.000000    0.000000   -0.000000
   -0.000000   -0.002000    0.002000
   -0.000000    0.000000    0.000000
   -0.000000   -0.000000   -0.000000
    0.000000   -0.000000    0.000000
    0.000000   -0.000000   -0.000000
    0.000000    0.002000    0.002000
    0.000000    0.000000   -0.000000
   -0.000000   -0.000000   -0.000000
   -0.000000   -0.000000    0.000000
    0.000000    0.000000    0.000000
vibration  153
    0.000000    0.000000    0.000000
   -0.005000   -0.010000   -0.009000
   -0.009000    0.001000    0.089000
    0.049000    0.012000   -0.016000
    0.019000    0.108000    0.034000
   -0.026000   -0.006000    0.030000
    0.008000   -0.014000    0.015000
    0.280000    0.088000   -0.076000
    0.017000   -0.010000   -0.294000
    0.035000    0.037000    0.001000
   -0.062000   -0.356000   -0.119000
   -0.358000   -0.093000    0.103000
    0.006000    0.009000   -0.001000
    0.000000    0.001000    0.001000
    0.000000   -0.000000    0.000000
   -0.000000    0.000000    0.000000
   -0.000000   -0.000000    0.000000
    0.000000    0.000000   -0.000000
   -0.000000    0.000000    0.000000
   -0.000000   -0.000000   -0.000000
    0.000000    0.000000    0.000000
   -0.000000    0.000000   -0.000000
    0.000000    0.000000    0.000000
    0.000000    0.000000   -0.000000
    0.000000    0.000000   -0.000000
    0.000000    0.000000    0.000000
    0.000000    0.000000   -0.000000
    0.000000    0.000000    0.000000
    0.000000    0.000000   -0.000000
   -0.000000    0.000000    0.000000
   -0.000000    0.000000   -0.000000
   -0.000000   -0.000000    0.000000
   -0.000000   -0.000000   -0.000000
    0.000000    0.000000    0.000000
   -0.000000    0.000000   -0.000000
    0.000000   -0.000000   -0.000000
    0.000000    0.001000   -0.001000
    0.035000    0.037000   -0.001000
    0.006000    0.009000    0.001000
   -0.358000   -0.093000   -0.103000
   -0.062000   -0.356000    0.119000
   -0.026000   -0.006000   -0.030000
    0.017000   -0.010000    0.294000
    0.280000    0.088000    0.076000
    0.008000   -0.014000   -0.015000
   -0.005000   -0.010000    0.009000
    0.019000    0.108000   -0.034000
    0.049000    0.012000    0.016000
   -0.009000    0.001000   -0.089000
   -0.000000   -0.000000   -0.000000
    0.000000   -0.001000   -0.000000
    0.000000    0.000000    0.000000
    0.000000   -0.000000   -0.000000
    0.000000    0.000000   -0.000000
   -0.000000   -0.000000    0.000000
    0.000000   -0.001000    0.000000
   -0.000000    0.000000   -0.000000
   -0.000000    0.000000    0.000000
    0.000000    0.000000   -0.000000
    0.000000   -0.000000   -0.000000
vibration  154
    0.000000   -0.000000    0.000000
   -0.013000   -0.016000   -0.006000
   -0.007000   -0.003000    0.055000
    0.134000    0.037000   -0.040000
    0.026000    0.160000    0.053000
    0.019000    0.007000   -0.027000
    0.023000   -0.017000    0.005000
   -0.233000   -0.073000    0.062000
   -0.017000    0.010000    0.262000
    0.035000    0.038000    0.001000
   -0.065000   -0.368000   -0.123000
   -0.367000   -0.095000    0.106000
    0.016000    0.002000    0.005000
    0.001000    0.001000   -0.001000
   -0.000000    0.000000   -0.000000
   -0.000000    0.000000   -0.000000
    0.000000   -0.000000    0.000000
   -0.000000    0.000000    0.000000
   -0.000000    0.000000    0.000000
    0.000000    0.000000    0.000000
    0.000000   -0.000000   -0.000000
   -0.000000   -0.000000   -0.000000
    0.000000    0.000000    0.000000
    0.000000    0.000000   -0.000000
   -0.000000    0.000000   -0.000000
    0.000000   -0.000000   -0.000000
   -0.000000   -0.000000    0.000000
   -0.000000   -0.000000   -0.000000
   -0.000000    0.000000   -0.000000
    0.000000    0.000000   -0.000000
    0.000000   -0.000000    0.000000
   -0.000000   -0.000000    0.000000
   -0.000000    0.000000    0.000000
    0.000000   -0.000000    0.000000
    0.000000   -0.000000   -0.000000
    0.000000   -0.000000   -0.000000
   -0.001000   -0.001000   -0.001000
   -0.035000   -0.038000    0.001000
   -0.016000   -0.002000    0.005000
    0.367000    0.095000    0.106000
    0.065000    0.368000   -0.123000
   -0.019000   -0.007000   -0.027000
    0.017000   -0.010000    0.262000
    0.233000    0.073000    0.062000
   -0.023000    0.017000    0.005000
    0.013000    0.016000   -0.006000
   -0.026000   -0.160000    0.053000
   -0.134000   -0.037000   -0.040000
    0.007000    0.003000    0.055000
   -0.000000   -0.001000    0.001000
   -0.000000    0.003000   -0.005000
    0.000000    0.000000   -0.000000
   -0.000000    0.000000    0.000000
   -0.000000   -0.000000   -0.000000
    0.000000    0.001000    0.001000
    0.000000   -0.003000   -0.005000
   -0.000000   -0.000000    0.000000
    0.000000    0.000000    0.000000
   -0.000000   -0.000000   -0.000000
   -0.000000    0.000000   -0.000000
vibration  155
    0.000000    0.000000    0.000000
    0.012000    0.010000   -0.003000
   -0.000000    0.004000    0.032000
   -0.128000   -0.037000    0.036000
   -0.012000   -0.083000   -0.030000
   -0.031000   -0.008000    0.040000
   -0.009000    0.000000    0.008000
    0.359000    0.113000   -0.096000
    0.024000   -0.014000   -0.390000
   -0.025000   -0.028000   -0.001000
    0.048000    0.268000    0.090000
    0.265000    0.068000   -0.077000
   -0.015000    0.003000   -0.007000
   -0.001000   -0.001000    0.001000
    0.000000   -0.000000    0.000000
    0.000000   -0.000000    0.000000
   -0.000000    0.000000   -0.000000
   -0.000000    0.000000    0.000000
   -0.000000    0.000000   -0.000000
    0.000000   -0.000000    0.000000
   -0.000000    0.000000   -0.000000
    0.000000   -0.000000    0.000000
    0.000000    0.000000    0.000000
    0.000000    0.000000   -0.000000
   -0.000000    0.000000   -0.000000
   -0.000000    0.000000    0.000000
    0.000000    0.000000   -0.000000
    0.000000    0.000000    0.000000
   -0.000000    0.000000    0.000000
    0.000000   -0.000000   -0.000000
   -0.000000    0.000000    0.000000
    0.000000   -0.000000   -0.000000
   -0.000000    0.000000    0.000000
   -0.000000    0.000000   -0.000000
    0.000000   -0.000000   -0.000000
    0.000000   -0.000000   -0.000000
   -0.001000   -0.001000   -0.001000
   -0.025000   -0.028000    0.001000
   -0.015000    0.003000    0.007000
    0.265000    0.068000    0.077000
    0.048000    0.268000   -0.090000
   -0.031000   -0.008000   -0.040000
    0.024000   -0.014000    0.390000
    0.359000    0.113000    0.096000
   -0.009000    0.000000   -0.008000
    0.012000    0.010000    0.003000
   -0.012000   -0.083000    0.030000
   -0.128000   -0.037000   -0.036000
   -0.000000    0.004000   -0.032000
    0.000000    0.000000   -0.001000
    0.000000   -0.002000    0.004000
   -0.000000   -0.000000    0.000000
    0.000000   -0.000000   -0.000000
   -0.000000   -0.000000   -0.000000
    0.000000    0.000000    0.001000
    0.000000   -0.002000   -0.004000
    0.000000    0.000000   -0.000000
    0.000000    0.000000    0.000000
   -0.000000   -0.000000    0.000000
   -0.000000   -0.000000    0.000000
vibration  156
    0.000000   -0.000000   -0.000000
   -0.010000   -0.039000   -0.046000
   -0.037000    0.007000    0.445000
    0.083000    0.017000   -0.033000
    0.076000    0.441000    0.138000
    0.005000    0.001000   -0.004000
   -0.008000    0.008000   -0.006000
   -0.043000   -0.013000    0.012000
   -0.003000    0.003000    0.045000
   -0.016000   -0.017000   -0.000000
    0.030000    0.168000    0.058000
    0.165000    0.043000   -0.047000
   -0.005000   -0.001000   -0.002000
   -0.000000   -0.001000   -0.001000
    0.000000    0.000000    0.000000
    0.000000   -0.000000    0.000000
   -0.000000    0.000000   -0.000000
    0.000000   -0.000000    0.000000
   -0.000000    0.000000    0.000000
   -0.000000    0.000000    0.000000
   -0.000000    0.000000    0.000000
    0.000000    0.000000    0.000000
   -0.000000    0.000000    0.000000
   -0.000000    0.000000    0.000000
   -0.000000    0.000000    0.000000
    0.000000   -0.000000    0.000000
    0.000000   -0.000000    0.000000
    0.000000   -0.000000    0.000000
    0.000000   -0.000000    0.000000
   -0.000000   -0.000000    0.000000
    0.000000   -0.000000    0.000000
    0.000000   -0.000000    0.000000
    0.000000   -0.000000   -0.000000
   -0.000000    0.000000    0.000000
   -0.000000    0.000000    0.000000
   -0.000000   -0.000000    0.000000
    0.000000    0.001000   -0.001000
    0.016000    0.017000   -0.000000
    0.005000    0.001000   -0.002000
   -0.165000   -0.043000   -0.047000
   -0.030000   -0.168000    0.058000
   -0.005000   -0.001000   -0.004000
    0.003000   -0.003000    0.045000
    0.043000    0.013000    0.012000
    0.008000   -0.008000   -0.006000
    0.010000    0.039000   -0.046000
   -0.076000   -0.441000    0.138000
   -0.083000   -0.017000   -0.033000
    0.037000   -0.007000    0.445000
    0.000000    0.000000   -0.000000
   -0.001000   -0.003000    0.002000
   -0.000000   -0.000000   -0.000000
   -0.000000    0.000000   -0.000000
    0.000000    0.000000   -0.000000
   -0.000000   -0.000000   -0.000000
    0.001000    0.003000    0.002000
    0.000000    0.000000    0.000000
   -0.000000   -0.000000    0.000000
    0.000000    0.000000    0.000000
   -0.000000   -0.000000   -0.000000
vibration  157
   -0.000000   -0.000000    0.000000
    0.026000    0.046000    0.034000
    0.032000   -0.002000   -0.342000
   -0.265000   -0.069000    0.083000
   -0.080000   -0.480000   -0.153000
   -0.002000    0.001000   -0.001000
    0.018000   -0.017000    0.011000
    0.007000    0.002000   -0.002000
   -0.000000   -0.001000    0.001000
    0.011000    0.013000    0.000000
   -0.023000   -0.127000   -0.044000
   -0.122000   -0.031000    0.035000
    0.008000   -0.003000    0.004000
    0.001000    0.001000    0.001000
   -0.000000    0.000000   -0.000000
   -0.000000    0.000000   -0.000000
    0.000000   -0.000000    0.000000
   -0.000000    0.000000    0.000000
    0.000000   -0.000000    0.000000
   -0.000000    0.000000   -0.000000
    0.000000   -0.000000    0.000000
   -0.000000   -0.000000   -0.000000
   -0.000000   -0.000000   -0.000000
   -0.000000   -0.000000    0.000000
    0.000000   -0.000000    0.000000
    0.000000   -0.000000   -0.000000
   -0.000000   -0.000000    0.000000
   -0.000000   -0.000000   -0.000000
    0.000000   -0.000000   -0.000000
   -0.000000   -0.000000    0.000000
    0.000000   -0.000000   -0.000000
   -0.000000    0.000000    0.000000
    0.000000   -0.000000   -0.000000
   -0.000000    0.000000   -0.000000
   -0.000000    0.000000    0.000000
   -0.000000    0.000000    0.000000
    0.001000    0.001000   -0.001000
    0.011000    0.013000   -0.000000
    0.008000   -0.003000   -0.004000
   -0.122000   -0.031000   -0.035000
   -0.023000   -0.127000    0.044000
   -0.002000    0.001000    0.001000
   -0.000000   -0.001000   -0.001000
    0.007000    0.002000    0.002000
    0.018000   -0.017000   -0.011000
    0.026000    0.046000   -0.034000
   -0.080000   -0.480000    0.153000
   -0.265000   -0.069000   -0.083000
    0.032000   -0.002000    0.342000
   -0.000000   -0.000000    0.000000
   -0.000000    0.004000   -0.003000
    0.000000    0.000000    0.000000
    0.000000   -0.000000   -0.000000
    0.000000    0.000000   -0.000000
   -0.000000   -0.000000   -0.000000
   -0.000000    0.004000    0.003000
   -0.000000   -0.000000    0.000000
   -0.000000   -0.000000   -0.000000
   -0.000000   -0.000000    0.000000
   -0.000000    0.000000   -0.000000
vibration  158
   -0.000000    0.000000    0.000000
    0.048000    0.025000   -0.035000
   -0.018000    0.017000    0.341000
   -0.530000   -0.153000    0.143000
   -0.020000   -0.164000   -0.063000
    0.003000    0.003000   -0.010000
    0.029000   -0.027000    0.016000
   -0.056000   -0.018000    0.014000
   -0.006000    0.004000    0.087000
    0.006000    0.007000    0.000000
   -0.011000   -0.064000   -0.022000
   -0.065000   -0.017000    0.020000
    0.007000   -0.005000    0.004000
    0.001000    0.001000   -0.001000
   -0.000000    0.000000   -0.000000
   -0.000000    0.000000   -0.000000
    0.000000   -0.000000    0.000000
   -0.000000    0.000000    0.000000
   -0.000000   -0.000000    0.000000
    0.000000    0.000000   -0.000000
    0.000000   -0.000000   -0.000000
   -0.000000   -0.000000   -0.000000
    0.000000   -0.000000    0.000000
    0.000000    0.000000   -0.000000
   -0.000000    0.000000   -0.000000
    0.000000   -0.000000   -0.000000
   -0.000000    0.000000    0.000000
   -0.000000   -0.000000   -0.000000
   -0.000000    0.000000   -0.000000
    0.000000    0.000000   -0.000000
    0.000000    0.000000    0.000000
   -0.000000   -0.000000   -0.000000
   -0.000000    0.000000    0.000000
    0.000000   -0.000000    0.000000
    0.000000   -0.000000   -0.000000
    0.000000   -0.000000   -0.000000
   -0.001000   -0.001000   -0.001000
   -0.006000   -0.007000    0.000000
   -0.007000    0.005000    0.004000
    0.065000    0.017000    0.020000
    0.011000    0.064000   -0.022000
   -0.003000   -0.003000   -0.010000
    0.006000   -0.004000    0.087000
    0.056000    0.018000    0.014000
   -0.029000    0.027000    0.016000
   -0.048000   -0.025000   -0.035000
    0.020000    0.164000   -0.063000
    0.530000    0.153000    0.143000
    0.018000   -0.017000    0.341000
   -0.000000   -0.001000    0.001000
   -0.003000    0.010000   -0.012000
    0.000000    0.000000   -0.000000
   -0.000000    0.000000    0.000000
   -0.000000   -0.000000   -0.000000
    0.000000    0.001000    0.001000
    0.003000   -0.010000   -0.012000
    0.000000   -0.000000    0.000000
   -0.000000    0.000000    0.000000
    0.000000   -0.000000   -0.000000
    0.000000    0.000000   -0.000000
vibration  159
   -0.000000    0.000000   -0.000000
    0.041000    0.011000   -0.048000
   -0.030000    0.019000    0.482000
   -0.460000   -0.135000    0.120000
    0.004000   -0.023000   -0.019000
    0.009000    0.000000   -0.006000
   -0.019000    0.019000   -0.013000
   -0.082000   -0.027000    0.022000
   -0.003000    0.003000    0.067000
    0.003000    0.005000    0.000000
   -0.007000   -0.040000   -0.013000
   -0.041000   -0.011000    0.013000
    0.006000   -0.005000    0.003000
    0.001000    0.000000   -0.001000
   -0.000000    0.000000   -0.000000
   -0.000000    0.000000   -0.000000
    0.000000   -0.000000    0.000000
    0.000000   -0.000000   -0.000000
    0.000000    0.000000    0.000000
   -0.000000    0.000000   -0.001000
    0.000000    0.000000    0.000000
   -0.000000    0.000000   -0.000000
   -0.000000    0.000000   -0.000000
   -0.000000    0.000000    0.000000
    0.000000    0.000000    0.000000
    0.000000    0.000000   -0.000000
   -0.000000    0.000000    0.000000
   -0.000000    0.000000   -0.000000
    0.000000    0.000000   -0.000000
   -0.000000    0.000000    0.000000
    0.000000    0.000000   -0.000000
   -0.000000    0.000000    0.001000
    0.000000   -0.000000   -0.000000
    0.000000   -0.000000    0.000000
   -0.000000    0.000000    0.000000
   -0.000000    0.000000    0.000000
    0.001000    0.000000    0.001000
    0.003000    0.005000   -0.000000
    0.006000   -0.005000   -0.003000
   -0.041000   -0.011000   -0.013000
   -0.007000   -0.040000    0.013000
    0.009000    0.000000    0.006000
   -0.003000    0.003000   -0.067000
   -0.082000   -0.027000   -0.022000
   -0.019000    0.019000    0.013000
    0.041000    0.011000    0.048000
    0.004000   -0.023000    0.019000
   -0.460000   -0.135000   -0.120000
   -0.030000    0.019000   -0.482000
   -0.000000   -0.000000    0.001000
   -0.003000    0.003000   -0.005000
    0.000000   -0.000000   -0.000000
   -0.000000   -0.000000   -0.000000
    0.000000   -0.000000    0.000000
   -0.000000   -0.000000   -0.001000
   -0.003000    0.003000    0.005000
    0.000000   -0.000000    0.000000
    0.000000   -0.000000   -0.000000
    0.000000    0.000000    0.000000
    0.000000    0.000000   -0.000000
vibration  160
    0.000000    0.000000    0.000000
    0.003000    0.002000   -0.002000
   -0.001000    0.001000    0.013000
   -0.033000   -0.009000    0.009000
   -0.001000   -0.010000   -0.004000
    0.051000   -0.025000    0.032000
   -0.407000    0.387000   -0.242000
   -0.233000   -0.081000    0.077000
    0.027000   -0.011000   -0.218000
   -0.003000    0.006000   -0.001000
   -0.008000   -0.037000   -0.013000
    0.001000    0.001000   -0.000000
    0.041000   -0.039000    0.027000
    0.001000   -0.000000    0.001000
   -0.000000   -0.000000    0.000000
   -0.000000   -0.000000   -0.000000
    0.000000   -0.000000   -0.000000
   -0.000000    0.000000    0.000000
   -0.000000    0.000000    0.000000
   -0.000000    0.000000   -0.000000
    0.000000   -0.000000   -0.000000
   -0.000000    0.000000   -0.000000
    0.000000    0.000000    0.000000
    0.000000    0.000000   -0.000000
    0.000000    0.000000   -0.000000
   -0.000000   -0.000000   -0.000000
   -0.000000   -0.000000    0.000000
   -0.000000   -0.000000   -0.000000
   -0.000000    0.000000   -0.000000
    0.000000   -0.000000   -0.000000
    0.000000   -0.000000    0.000000
    0.000000   -0.000000   -0.000000
   -0.000000    0.000000   -0.000000
    0.000000   -0.000000    0.000000
    0.000000    0.000000   -0.000000
    0.000000    0.000000    0.000000
   -0.001000    0.000000    0.001000
    0.003000   -0.006000   -0.001000
   -0.041000    0.039000    0.027000
   -0.001000   -0.001000   -0.000000
    0.008000    0.037000   -0.013000
   -0.051000    0.025000    0.032000
   -0.027000    0.011000   -0.218000
    0.233000    0.081000    0.077000
    0.407000   -0.387000   -0.242000
   -0.003000   -0.002000   -0.002000
    0.001000    0.010000   -0.004000
    0.033000    0.009000    0.009000
    0.001000   -0.001000    0.013000
   -0.000000   -0.000000    0.000000
    0.000000    0.004000   -0.004000
    0.000000   -0.000000   -0.000000
    0.000000   -0.000000    0.000000
   -0.000000    0.000000   -0.000000
    0.000000    0.000000    0.000000
   -0.000000   -0.004000   -0.004000
    0.000000    0.000000    0.000000
   -0.000000   -0.000000    0.000000
    0.000000    0.000000   -0.000000
    0.000000   -0.000000   -0.000000
vibration  161
   -0.000000    0.000000   -0.000000
    0.001000   -0.001000   -0.003000
   -0.002000    0.000000    0.036000
   -0.011000   -0.004000    0.003000
    0.002000    0.010000    0.002000
   -0.048000    0.025000   -0.035000
    0.406000   -0.386000    0.240000
    0.207000    0.072000   -0.070000
   -0.029000    0.013000    0.251000
    0.003000   -0.006000    0.001000
    0.008000    0.033000    0.011000
   -0.006000   -0.003000    0.002000
   -0.041000    0.039000   -0.027000
   -0.001000    0.000000   -0.001000
    0.000000    0.000000   -0.000000
    0.000000   -0.000000    0.000000
   -0.000000    0.000000    0.000000
    0.000000   -0.000000   -0.000000
   -0.000000   -0.000000   -0.000000
    0.000000   -0.000000    0.000000
   -0.000000   -0.000000   -0.000000
    0.000000   -0.000000    0.000000
   -0.000000   -0.000000    0.000000
    0.000000   -0.000000   -0.000000
   -0.000000   -0.000000    0.000000
   -0.000000   -0.000000   -0.000000
   -0.000000   -0.000000   -0.000000
    0.000000   -0.000000    0.000000
   -0.000000   -0.000000    0.000000
    0.000000   -0.000000   -0.000000
   -0.000000   -0.000000    0.000000
    0.000000   -0.000000   -0.000000
   -0.000000    0.000000   -0.000000
    0.000000   -0.000000    0.000000
    0.000000   -0.000000   -0.000000
    0.000000    0.000000    0.000000
   -0.001000    0.000000    0.001000
    0.003000   -0.006000   -0.001000
   -0.041000    0.039000    0.027000
   -0.006000   -0.003000   -0.002000
    0.008000    0.033000   -0.011000
   -0.048000    0.025000    0.035000
   -0.029000    0.013000   -0.251000
    0.207000    0.072000    0.070000
    0.406000   -0.386000   -0.240000
    0.001000   -0.001000    0.003000
    0.002000    0.010000   -0.002000
   -0.011000   -0.004000   -0.003000
   -0.002000    0.000000   -0.036000
    0.000000    0.000000   -0.000000
   -0.001000   -0.002000    0.002000
   -0.000000    0.000000    0.000000
    0.000000   -0.000000   -0.000000
   -0.000000    0.000000   -0.000000
    0.000000    0.000000    0.000000
   -0.001000   -0.002000   -0.002000
   -0.000000   -0.000000   -0.000000
   -0.000000   -0.000000    0.000000
    0.000000    0.000000    0.000000
    0.000000   -0.000000   -0.000000
vibration  162
    0.000000   -0.000000   -0.000000
   -0.001000   -0.001000    0.000000
   -0.000000   -0.000000   -0.000000
    0.010000    0.002000   -0.002000
    0.000000    0.002000    0.001000
   -0.005000    0.002000   -0.002000
    0.039000   -0.038000    0.023000
    0.029000    0.010000   -0.009000
   -0.002000    0.001000    0.013000
   -0.047000    0.043000   -0.013000
   -0.047000   -0.193000   -0.068000
    0.206000    0.066000   -0.062000
    0.409000   -0.389000    0.279000
   -0.001000    0.001000   -0.000000
    0.000000    0.000000   -0.000000
    0.000000   -0.000000    0.000000
   -0.000000    0.000000    0.000000
    0.001000   -0.000000   -0.001000
    0.000000    0.000000   -0.000000
    0.000000    0.000000   -0.000000
   -0.000000    0.000000    0.000000
    0.000000    0.000000    0.000000
   -0.000000    0.000000   -0.000000
   -0.000000   -0.000000    0.000000
    0.000000    0.000000    0.000000
   -0.000000   -0.000000    0.000000
    0.000000   -0.000000   -0.000000
    0.000000    0.000000    0.000000
    0.000000   -0.000000    0.000000
   -0.000000   -0.000000    0.000000
   -0.000000   -0.000000   -0.000000
   -0.000000   -0.000000   -0.000000
    0.000000   -0.000000    0.000000
   -0.001000    0.000000   -0.001000
   -0.000000    0.000000    0.000000
   -0.000000   -0.000000   -0.000000
    0.001000   -0.001000   -0.000000
    0.047000   -0.043000   -0.013000
   -0.409000    0.389000    0.279000
   -0.206000   -0.066000   -0.062000
    0.047000    0.193000   -0.068000
    0.005000   -0.002000   -0.002000
    0.002000   -0.001000    0.013000
   -0.029000   -0.010000   -0.009000
   -0.039000    0.038000    0.023000
    0.001000    0.001000    0.000000
   -0.000000   -0.002000    0.001000
   -0.010000   -0.002000   -0.002000
    0.000000    0.000000   -0.000000
    0.000000    0.001000   -0.001000
   -0.000000   -0.007000    0.008000
   -0.000000   -0.000000    0.000000
   -0.000000   -0.000000   -0.000000
    0.000000    0.000000    0.000000
   -0.000000   -0.001000   -0.001000
    0.000000    0.007000    0.008000
   -0.000000    0.000000    0.000000
    0.000000   -0.000000    0.000000
   -0.000000    0.000000    0.000000
   -0.000000   -0.000000    0.000000
vibration  163
    0.000000   -0.000000   -0.000000
   -0.000000   -0.001000   -0.000000
   -0.001000    0.000000    0.006000
    0.007000    0.002000   -0.002000
    0.001000    0.003000    0.002000
   -0.006000    0.002000   -0.002000
    0.040000   -0.039000    0.023000
    0.029000    0.010000   -0.009000
   -0.002000    0.001000    0.015000
   -0.047000    0.043000   -0.013000
   -0.047000   -0.193000   -0.068000
    0.206000    0.066000   -0.062000
    0.409000   -0.388000    0.279000
   -0.001000    0.001000   -0.000000
    0.000000    0.000000   -0.000000
    0.000000   -0.000000    0.000000
   -0.000000    0.000000    0.000000
    0.001000   -0.000000   -0.000000
   -0.000000    0.000000   -0.000000
    0.000000   -0.000000    0.001000
   -0.000000   -0.000000   -0.000000
    0.000000   -0.000000    0.000000
   -0.000000   -0.000000    0.000000
    0.000000   -0.000000   -0.000000
   -0.000000   -0.000000   -0.000000
   -0.000000   -0.000000    0.000000
   -0.000000   -0.000000   -0.000000
    0.000000   -0.000000    0.000000
   -0.000000   -0.000000    0.000000
    0.000000   -0.000000   -0.000000
   -0.000000    0.000000    0.000000
    0.000000   -0.000000   -0.001000
   -0.000000    0.000000   -0.000000
    0.001000   -0.000000    0.000000
    0.000000   -0.000000   -0.000000
    0.000000    0.000000    0.000000
   -0.001000    0.001000    0.000000
   -0.047000    0.043000    0.013000
    0.409000   -0.388000   -0.279000
    0.206000    0.066000    0.062000
   -0.047000   -0.193000    0.068000
   -0.006000    0.002000    0.002000
   -0.002000    0.001000   -0.015000
    0.029000    0.010000    0.009000
    0.040000   -0.039000   -0.023000
   -0.000000   -0.001000    0.000000
    0.001000    0.003000   -0.002000
    0.007000    0.002000    0.002000
   -0.001000    0.000000   -0.006000
    0.000000    0.000000   -0.000000
   -0.000000   -0.003000    0.004000
   -0.000000   -0.000000    0.000000
    0.000000    0.000000    0.000000
   -0.000000   -0.000000   -0.000000
    0.000000    0.000000    0.000000
   -0.000000   -0.003000   -0.004000
   -0.000000    0.000000    0.000000
   -0.000000    0.000000   -0.000000
   -0.000000    0.000000   -0.000000
   -0.000000   -0.000000   -0.000000
vibration  164
   -0.000000    0.000000   -0.000000
   -0.000000   -0.000000   -0.000000
   -0.000000    0.000000    0.000000
    0.000000    0.000000   -0.000000
   -0.000000    0.000000   -0.000000
   -0.000000    0.000000   -0.000000
    0.000000   -0.000000    0.000000
    0.000000    0.000000   -0.000000
   -0.000000   -0.000000    0.000000
   -0.000000    0.000000    0.000000
   -0.000000   -0.000000   -0.000000
    0.000000    0.000000   -0.000000
   -0.000000    0.000000   -0.000000
    0.000000   -0.000000   -0.000000
   -0.000000    0.000000   -0.000000
   -0.000000    0.000000   -0.000000
    0.002000   -0.000000   -0.005000
   -0.049000    0.002000    0.053000
    0.016000   -0.002000    0.049000
   -0.173000    0.028000   -0.568000
   -0.030000    0.002000   -0.009000
    0.357000   -0.027000    0.088000
    0.002000   -0.000000   -0.001000
   -0.025000    0.000000    0.025000
    0.000000   -0.000000    0.000000
   -0.000000    0.000000    0.000000
   -0.002000    0.000000   -0.001000
    0.025000   -0.000000    0.025000
    0.030000   -0.002000   -0.009000
   -0.357000    0.027000    0.088000
   -0.016000    0.002000    0.049000
    0.173000   -0.028000   -0.568000
   -0.002000    0.000000   -0.005000
    0.049000   -0.002000    0.053000
    0.000000   -0.000000   -0.000000
    0.000000   -0.000000   -0.000000
   -0.000000    0.000000   -0.000000
    0.000000   -0.000000    0.000000
    0.000000   -0.000000   -0.000000
   -0.000000   -0.000000   -0.000000
    0.000000    0.000000   -0.000000
    0.000000   -0.000000   -0.000000
    0.000000    0.000000    0.000000
   -0.000000   -0.000000   -0.000000
   -0.000000    0.000000    0.000000
    0.000000    0.000000   -0.000000
    0.000000   -0.000000   -0.000000
   -0.000000   -0.000000   -0.000000
    0.000000   -0.000000    0.000000
   -0.000000   -0.000000    0.000000
   -0.000000    0.002000   -0.002000
    0.000000   -0.000000    0.000000
    0.000000   -0.000000   -0.000000
   -0.000000    0.000000    0.000000
    0.000000    0.000000    0.000000
    0.000000   -0.002000   -0.002000
    0.000000    0.000000    0.000000
   -0.000000   -0.000000    0.000000
    0.000000    0.000000    0.000000
   -0.000000   -0.000000   -0.000000
vibration  165
   -0.000000    0.000000    0.000000
    0.000000    0.000000   -0.000000
   -0.000000    0.000000    0.000000
   -0.000000   -0.000000    0.000000
    0.000000   -0.000000   -0.000000
    0.000000   -0.000000    0.000000
   -0.000000    0.000000   -0.000000
   -0.000000   -0.000000    0.000000
    0.000000    0.000000    0.000000
    0.000000   -0.000000    0.000000
    0.000000    0.000000    0.000000
   -0.000000   -0.000000    0.000000
   -0.000000    0.000000   -0.000000
    0.000000    0.000000   -0.000000
    0.000000   -0.000000   -0.000000
    0.000000   -0.000000    0.000000
   -0.002000    0.000000    0.005000
    0.049000   -0.002000   -0.053000
   -0.016000    0.002000   -0.049000
    0.174000   -0.028000    0.573000
    0.029000   -0.002000    0.009000
   -0.351000    0.026000   -0.087000
   -0.001000    0.000000    0.000000
    0.015000   -0.000000   -0.015000
   -0.000000    0.000000    0.000000
   -0.000000    0.000000   -0.000000
   -0.001000    0.000000   -0.000000
    0.015000   -0.000000    0.015000
    0.029000   -0.002000   -0.009000
   -0.351000    0.026000    0.087000
   -0.016000    0.002000    0.049000
    0.174000   -0.028000   -0.573000
   -0.002000    0.000000   -0.005000
    0.049000   -0.002000    0.053000
    0.000000   -0.000000   -0.000000
    0.000000   -0.000000    0.000000
    0.000000    0.000000    0.000000
    0.000000   -0.000000   -0.000000
   -0.000000    0.000000    0.000000
   -0.000000   -0.000000   -0.000000
    0.000000    0.000000   -0.000000
    0.000000   -0.000000   -0.000000
    0.000000    0.000000   -0.000000
   -0.000000   -0.000000   -0.000000
   -0.000000    0.000000    0.000000
    0.000000    0.000000    0.000000
    0.000000   -0.000000    0.000000
   -0.000000   -0.000000   -0.000000
   -0.000000    0.000000   -0.000000
   -0.000000    0.000000    0.000000
    0.000000    0.000000   -0.000000
   -0.000000    0.000000   -0.000000
    0.000000   -0.000000    0.000000
   -0.000000    0.000000    0.000000
   -0.000000    0.000000   -0.000000
    0.000000    0.000000    0.000000
   -0.000000   -0.000000   -0.000000
   -0.000000   -0.000000    0.000000
    0.000000    0.000000   -0.000000
   -0.000000    0.000000    0.000000
vibration  166
   -0.000000    0.000000   -0.000000
   -0.000000    0.000000   -0.000000
   -0.000000   -0.000000    0.000000
    0.000000    0.000000   -0.000000
   -0.000000   -0.000000   -0.000000
   -0.000000    0.000000   -0.000000
    0.000000   -0.000000    0.000000
    0.000000    0.000000   -0.000000
   -0.000000    0.000000    0.000000
   -0.000000    0.000000   -0.000000
   -0.000000   -0.000000   -0.000000
    0.000000    0.000000   -0.000000
   -0.000000   -0.000000    0.000000
   -0.000000   -0.000000   -0.000000
   -0.000000    0.000000   -0.000000
    0.000000   -0.000000   -0.000000
    0.002000   -0.000000   -0.004000
   -0.037000    0.001000    0.041000
    0.008000   -0.001000    0.032000
   -0.104000    0.017000   -0.351000
    0.052000   -0.004000    0.012000
   -0.577000    0.043000   -0.140000
   -0.005000    0.000000    0.002000
    0.048000   -0.000000   -0.046000
   -0.000000    0.000000   -0.000000
    0.000000   -0.000000   -0.000000
    0.005000   -0.000000    0.002000
   -0.048000    0.000000   -0.046000
   -0.052000    0.004000    0.012000
    0.577000   -0.043000   -0.140000
   -0.008000    0.001000    0.032000
    0.104000   -0.017000   -0.351000
   -0.002000    0.000000   -0.004000
    0.037000   -0.001000    0.041000
   -0.000000    0.000000   -0.000000
    0.000000   -0.000000   -0.000000
    0.000000    0.000000   -0.000000
    0.000000   -0.000000   -0.000000
    0.000000    0.000000    0.000000
   -0.000000   -0.000000   -0.000000
    0.000000    0.000000   -0.000000
    0.000000   -0.000000   -0.000000
    0.000000   -0.000000    0.000000
   -0.000000   -0.000000   -0.000000
   -0.000000    0.000000    0.000000
    0.000000   -0.000000   -0.000000
    0.000000    0.000000   -0.000000
   -0.000000   -0.000000   -0.000000
    0.000000    0.000000    0.000000
    0.000000    0.000000   -0.000000
    0.000000   -0.002000    0.003000
    0.000000    0.000000    0.000000
    0.000000   -0.000000    0.000000
   -0.000000   -0.000000    0.000000
   -0.000000   -0.000000   -0.000000
   -0.000000    0.002000    0.003000
    0.000000    0.000000    0.000000
   -0.000000   -0.000000    0.000000
   -0.000000    0.000000   -0.000000
   -0.000000   -0.000000    0.000000
vibration  167
   -0.000000    0.000000    0.000000
   -0.000000   -0.000000    0.000000
    0.000000   -0.000000   -0.000000
    0.000000    0.000000   -0.000000
    0.000000    0.000000    0.000000
   -0.000000    0.000000    0.000000
    0.000000   -0.000000    0.000000
    0.000000    0.000000   -0.000000
    0.000000   -0.000000   -0.000000
   -0.000000    0.000000   -0.000000
   -0.000000    0.000000    0.000000
    0.000000    0.000000   -0.000000
    0.001000   -0.001000    0.000000
   -0.000000   -0.000000    0.000000
   -0.000000    0.000000    0.000000
   -0.000000    0.000000   -0.000000
    0.001000   -0.000000   -0.004000
   -0.036000    0.001000    0.040000
    0.008000   -0.001000    0.031000
   -0.102000    0.016000   -0.343000
    0.052000   -0.004000    0.012000
   -0.584000    0.043000   -0.141000
   -0.003000    0.000000   -0.001000
    0.027000   -0.000000   -0.025000
   -0.000000    0.000000   -0.000000
   -0.000000    0.000000    0.000000
   -0.003000    0.000000    0.001000
    0.027000   -0.000000    0.025000
    0.052000   -0.004000   -0.012000
   -0.584000    0.043000    0.141000
    0.008000   -0.001000   -0.031000
   -0.102000    0.016000    0.343000
    0.001000   -0.000000    0.004000
   -0.036000    0.001000   -0.040000
   -0.000000    0.000000    0.000000
   -0.000000    0.000000   -0.000000
   -0.000000   -0.000000   -0.000000
   -0.000000    0.000000    0.000000
    0.001000   -0.001000   -0.000000
    0.000000    0.000000    0.000000
   -0.000000    0.000000   -0.000000
   -0.000000    0.000000   -0.000000
    0.000000   -0.000000    0.000000
    0.000000    0.000000    0.000000
    0.000000   -0.000000   -0.000000
   -0.000000   -0.000000   -0.000000
    0.000000    0.000000   -0.000000
    0.000000    0.000000    0.000000
    0.000000   -0.000000    0.000000
   -0.000000    0.000000   -0.000000
    0.000000   -0.001000    0.001000
   -0.000000   -0.000000    0.000000
    0.000000   -0.000000   -0.000000
   -0.000000   -0.000000   -0.000000
   -0.000000    0.000000    0.000000
    0.000000   -0.001000   -0.001000
    0.000000    0.000000    0.000000
    0.000000    0.000000   -0.000000
   -0.000000    0.000000    0.000000
    0.000000   -0.000000   -0.000000
vibration  168
    0.000000   -0.000000    0.000000
    0.001000    0.000000   -0.000000
    0.000000   -0.000000    0.005000
   -0.012000   -0.003000    0.003000
    0.000000   -0.004000   -0.001000
    0.001000   -0.000000   -0.000000
   -0.002000    0.003000   -0.001000
   -0.009000   -0.004000    0.002000
    0.000000    0.001000    0.002000
    0.000000   -0.000000    0.000000
    0.000000   -0.001000   -0.001000
   -0.009000   -0.002000    0.005000
   -0.004000    0.005000   -0.004000
    0.000000   -0.001000    0.001000
   -0.003000    0.001000   -0.000000
   -0.001000    0.000000   -0.000000
    0.001000   -0.000000   -0.000000
   -0.008000    0.000000    0.008000
   -0.001000    0.000000    0.000000
    0.000000    0.000000    0.001000
   -0.000000    0.000000   -0.000000
    0.005000   -0.000000    0.001000
    0.000000    0.000000    0.000000
    0.002000    0.000000   -0.002000
   -0.000000    0.000000   -0.001000
    0.000000   -0.000000   -0.001000
   -0.000000   -0.000000    0.000000
   -0.002000   -0.000000   -0.002000
    0.000000   -0.000000   -0.000000
   -0.005000    0.000000    0.001000
    0.001000   -0.000000    0.000000
   -0.000000   -0.000000    0.001000
   -0.001000    0.000000   -0.000000
    0.008000   -0.000000    0.008000
    0.001000   -0.000000   -0.000000
    0.003000   -0.001000   -0.000000
   -0.000000    0.001000    0.001000
   -0.000000    0.000000    0.000000
    0.004000   -0.005000   -0.004000
    0.009000    0.002000    0.005000
   -0.000000    0.001000   -0.001000
   -0.001000    0.000000   -0.000000
   -0.000000   -0.001000    0.002000
    0.009000    0.004000    0.002000
    0.002000   -0.003000   -0.001000
   -0.001000   -0.000000   -0.000000
   -0.000000    0.004000   -0.001000
    0.012000    0.003000    0.003000
   -0.000000    0.000000    0.005000
    0.002000    0.035000   -0.043000
   -0.001000   -0.450000    0.542000
    0.002000    0.000000   -0.000000
    0.000000    0.000000    0.001000
   -0.002000   -0.000000   -0.000000
   -0.002000   -0.035000   -0.043000
    0.001000    0.450000    0.542000
    0.001000   -0.002000    0.001000
   -0.001000    0.002000    0.001000
    0.000000    0.000000    0.002000
    0.000000    0.000000    0.006000
vibration  169
    0.000000    0.000000   -0.000000
   -0.000000   -0.000000    0.000000
    0.000000   -0.000000   -0.000000
    0.000000    0.000000   -0.000000
    0.000000    0.000000    0.000000
   -0.000000    0.000000   -0.000000
    0.000000   -0.000000    0.000000
    0.000000    0.000000   -0.000000
   -0.000000   -0.000000    0.000000
   -0.000000    0.000000   -0.000000
   -0.000000   -0.000000   -0.000000
    0.000000    0.000000   -0.000000
    0.001000   -0.000000    0.000000
   -0.000000    0.000000   -0.000000
   -0.000000    0.000000    0.000000
    0.001000   -0.000000    0.002000
    0.042000   -0.002000   -0.044000
   -0.479000    0.020000    0.509000
   -0.005000    0.001000   -0.008000
    0.026000   -0.005000    0.083000
   -0.001000    0.000000    0.000000
    0.008000   -0.000000    0.001000
    0.001000   -0.000000   -0.001000
   -0.007000   -0.000000    0.007000
   -0.000000    0.000000    0.000000
    0.000000   -0.000000    0.000000
   -0.001000    0.000000   -0.001000
    0.007000    0.000000    0.007000
    0.001000   -0.000000    0.000000
   -0.008000    0.000000    0.001000
    0.005000   -0.001000   -0.008000
   -0.026000    0.005000    0.083000
   -0.042000    0.002000   -0.044000
    0.479000   -0.020000    0.509000
   -0.001000    0.000000    0.002000
    0.000000   -0.000000    0.000000
    0.000000   -0.000000   -0.000000
    0.000000   -0.000000   -0.000000
   -0.001000    0.000000    0.000000
   -0.000000   -0.000000   -0.000000
    0.000000    0.000000   -0.000000
    0.000000   -0.000000   -0.000000
    0.000000    0.000000    0.000000
   -0.000000   -0.000000   -0.000000
   -0.000000    0.000000    0.000000
    0.000000    0.000000    0.000000
   -0.000000   -0.000000    0.000000
   -0.000000   -0.000000   -0.000000
   -0.000000    0.000000   -0.000000
    0.000000   -0.001000    0.001000
    0.000000    0.007000   -0.008000
    0.000000    0.000000   -0.000000
   -0.000000   -0.000000   -0.000000
   -0.000000   -0.000000   -0.000000
   -0.000000    0.001000    0.001000
   -0.000000   -0.007000   -0.008000
    0.000000    0.000000    0.000000
   -0.000000   -0.000000    0.000000
    0.000000   -0.000000   -0.000000
    0.000000    0.000000   -0.000000
vibration  170
   -0.000000   -0.000000   -0.000000
    0.000000   -0.000000   -0.000000
    0.000000   -0.000000    0.000000
   -0.000000   -0.000000    0.000000
    0.000000   -0.000000   -0.000000
   -0.000000    0.000000   -0.000000
    0.000000   -0.000000    0.000000
   -0.000000   -0.000000    0.000000
    0.000000    0.000000    0.000000
   -0.000000    0.000000   -0.000000
   -0.000000   -0.000000   -0.000000
    0.000000    0.000000    0.000000
    0.000000   -0.000000    0.000000
    0.000000   -0.000000    0.000000
   -0.000000    0.000000   -0.000000
    0.001000   -0.000000    0.002000
    0.042000   -0.002000   -0.044000
   -0.479000    0.020000    0.509000
   -0.005000    0.001000   -0.008000
    0.026000   -0.005000    0.083000
   -0.001000    0.000000    0.000000
    0.008000   -0.001000    0.001000
    0.000000   -0.000000   -0.000000
   -0.003000   -0.000000    0.003000
   -0.000000    0.000000    0.000000
   -0.000000    0.000000   -0.000000
    0.000000   -0.000000    0.000000
   -0.003000   -0.000000   -0.003000
   -0.001000    0.000000   -0.000000
    0.008000   -0.001000   -0.001000
   -0.005000    0.001000    0.008000
    0.026000   -0.005000   -0.083000
    0.042000   -0.002000    0.044000
   -0.479000    0.020000   -0.509000
    0.001000   -0.000000   -0.002000
   -0.000000    0.000000    0.000000
    0.000000   -0.000000   -0.000000
   -0.000000    0.000000    0.000000
    0.000000   -0.000000   -0.000000
    0.000000    0.000000   -0.000000
   -0.000000   -0.000000    0.000000
   -0.000000    0.000000    0.000000
    0.000000    0.000000   -0.000000
   -0.000000   -0.000000   -0.000000
    0.000000   -0.000000   -0.000000
    0.000000   -0.000000    0.000000
    0.000000   -0.000000    0.000000
   -0.000000   -0.000000   -0.000000
    0.000000   -0.000000   -0.000000
    0.000000    0.001000   -0.001000
   -0.000000   -0.008000    0.009000
    0.000000    0.000000   -0.000000
    0.000000   -0.000000   -0.000000
    0.000000    0.000000    0.000000
    0.000000    0.001000    0.001000
   -0.000000   -0.008000   -0.009000
    0.000000    0.000000    0.000000
    0.000000    0.000000   -0.000000
   -0.000000    0.000000   -0.000000
   -0.000000   -0.000000   -0.000000
vibration  171
    0.000000   -0.000000   -0.000000
    0.001000    0.000000    0.000000
   -0.000000   -0.001000   -0.000000
   -0.007000   -0.001000    0.001000
    0.000000   -0.001000    0.000000
    0.000000   -0.000000   -0.000000
   -0.001000    0.002000   -0.000000
   -0.005000   -0.002000    0.001000
    0.000000    0.000000    0.001000
    0.000000   -0.000000    0.000000
    0.000000    0.000000   -0.000000
   -0.006000   -0.001000    0.003000
   -0.002000    0.002000   -0.002000
    0.000000   -0.001000    0.001000
   -0.002000    0.000000   -0.000000
   -0.001000    0.000000   -0.000000
   -0.001000   -0.000000    0.001000
    0.008000   -0.000000   -0.009000
   -0.000000   -0.000000    0.000000
   -0.000000    0.000000   -0.001000
   -0.000000    0.000000   -0.000000
    0.001000    0.000000    0.000000
    0.000000   -0.000000    0.000000
    0.001000   -0.000000   -0.001000
   -0.000000   -0.000000   -0.000000
   -0.000000   -0.000000    0.000000
    0.000000   -0.000000   -0.000000
    0.001000   -0.000000    0.001000
   -0.000000    0.000000    0.000000
    0.001000    0.000000   -0.000000
   -0.000000   -0.000000   -0.000000
   -0.000000    0.000000    0.001000
   -0.001000   -0.000000   -0.001000
    0.008000   -0.000000    0.009000
   -0.001000    0.000000    0.000000
   -0.002000    0.000000    0.000000
    0.000000   -0.001000   -0.001000
    0.000000   -0.000000   -0.000000
   -0.002000    0.002000    0.002000
   -0.006000   -0.001000   -0.003000
    0.000000    0.000000    0.000000
    0.000000   -0.000000    0.000000
    0.000000    0.000000   -0.001000
   -0.005000   -0.002000   -0.001000
   -0.001000    0.002000    0.000000
    0.001000    0.000000   -0.000000
    0.000000   -0.001000   -0.000000
   -0.007000   -0.001000   -0.001000
   -0.000000   -0.001000    0.000000
    0.002000    0.035000   -0.042000
   -0.008000   -0.449000    0.543000
    0.001000    0.000000   -0.000000
    0.000000    0.000000    0.000000
    0.001000    0.000000    0.000000
    0.002000    0.035000    0.042000
   -0.008000   -0.449000   -0.543000
    0.001000   -0.001000    0.001000
    0.001000   -0.001000   -0.001000
   -0.002000    0.001000   -0.000000
   -0.012000   -0.012000   -0.000000
vibration  172
    0.000000   -0.000000    0.000000
    0.000000    0.000000   -0.000000
   -0.000000    0.000000    0.000000
   -0.000000   -0.000000    0.000000
   -0.000000   -0.000000   -0.000000
   -0.000000    0.000000   -0.000000
   -0.000000    0.000000   -0.000000
   -0.000000   -0.000000    0.000000
   -0.000000    0.000000    0.000000
   -0.000000   -0.000000   -0.000000
   -0.000000   -0.000000   -0.000000
   -0.000000   -0.000000    0.000000
   -0.000000    0.000000   -0.000000
    0.000000   -0.000000   -0.000000
    0.000000   -0.000000   -0.000000
   -0.000000    0.000000    0.000000
   -0.001000    0.000000    0.001000
    0.006000   -0.000000   -0.006000
   -0.000000   -0.000000    0.001000
   -0.001000    0.000000   -0.005000
    0.007000   -0.001000    0.004000
   -0.069000    0.005000   -0.018000
    0.044000   -0.000000   -0.044000
   -0.497000    0.004000    0.494000
   -0.002000    0.000000   -0.000000
    0.002000   -0.000000   -0.000000
   -0.044000    0.000000   -0.044000
    0.497000   -0.004000    0.494000
   -0.007000    0.001000    0.004000
    0.069000   -0.005000   -0.018000
    0.000000    0.000000    0.001000
    0.001000   -0.000000   -0.005000
    0.001000   -0.000000    0.001000
   -0.006000    0.000000   -0.006000
    0.000000   -0.000000    0.000000
   -0.000000    0.000000   -0.000000
   -0.000000    0.000000   -0.000000
    0.000000    0.000000   -0.000000
    0.000000   -0.000000   -0.000000
    0.000000    0.000000    0.000000
    0.000000    0.000000   -0.000000
    0.000000   -0.000000   -0.000000
    0.000000   -0.000000    0.000000
    0.000000    0.000000    0.000000
    0.000000   -0.000000   -0.000000
   -0.000000   -0.000000   -0.000000
    0.000000    0.000000   -0.000000
    0.000000    0.000000    0.000000
    0.000000   -0.000000    0.000000
   -0.000000    0.000000   -0.000000
   -0.000000   -0.002000    0.003000
   -0.000000    0.000000   -0.000000
    0.000000   -0.000000   -0.000000
    0.000000   -0.000000   -0.000000
    0.000000   -0.000000   -0.000000
    0.000000    0.002000    0.003000
   -0.000000   -0.000000    0.000000
    0.000000    0.000000    0.000000
   -0.000000   -0.000000    0.000000
   -0.000000   -0.000000    0.000000
vibration  173
   -0.000000    0.000000   -0.000000
   -0.000000    0.000000    0.000000
   -0.000000   -0.000000   -0.000000
    0.000000    0.000000   -0.000000
   -0.000000    0.000000    0.000000
   -0.000000    0.000000    0.000000
    0.000000   -0.000000    0.000000
    0.000000    0.000000   -0.000000
   -0.000000   -0.000000   -0.000000
   -0.000000    0.000000   -0.000000
    0.000000    0.000000    0.000000
    0.000000    0.000000   -0.000000
    0.000000   -0.000000    0.000000
   -0.000000   -0.000000    0.000000
   -0.000000   -0.000000    0.000000
   -0.000000    0.000000    0.000000
   -0.000000    0.000000    0.000000
    0.002000   -0.000000   -0.002000
   -0.000000    0.000000    0.000000
    0.000000   -0.000000   -0.001000
    0.004000   -0.000000    0.003000
   -0.038000    0.003000   -0.010000
    0.043000   -0.000000   -0.041000
   -0.492000    0.004000    0.503000
   -0.002000    0.000000   -0.001000
   -0.002000    0.000000    0.001000
    0.043000   -0.000000    0.041000
   -0.492000    0.004000   -0.503000
    0.004000   -0.000000   -0.003000
   -0.038000    0.003000    0.010000
   -0.000000    0.000000   -0.000000
    0.000000   -0.000000    0.001000
   -0.000000    0.000000   -0.000000
    0.002000   -0.000000    0.002000
   -0.000000    0.000000   -0.000000
   -0.000000   -0.000000   -0.000000
   -0.000000   -0.000000   -0.000000
   -0.000000    0.000000    0.000000
    0.000000   -0.000000   -0.000000
    0.000000    0.000000    0.000000
    0.000000    0.000000   -0.000000
   -0.000000    0.000000   -0.000000
   -0.000000   -0.000000    0.000000
    0.000000    0.000000    0.000000
    0.000000   -0.000000   -0.000000
   -0.000000    0.000000   -0.000000
   -0.000000    0.000000   -0.000000
    0.000000    0.000000    0.000000
   -0.000000   -0.000000    0.000000
   -0.000000    0.000000   -0.000000
   -0.000000   -0.001000    0.001000
    0.000000    0.000000   -0.000000
    0.000000   -0.000000   -0.000000
    0.000000    0.000000    0.000000
   -0.000000    0.000000    0.000000
   -0.000000   -0.001000   -0.001000
   -0.000000    0.000000   -0.000000
   -0.000000    0.000000    0.000000
    0.000000   -0.000000    0.000000
    0.000000   -0.000000    0.000000
vibration  174
   -0.000000   -0.000000    0.000000
    0.000000   -0.000000   -0.000000
    0.000000   -0.000000    0.000000
    0.000000    0.000000    0.000000
    0.000000    0.000000    0.000000
    0.000000   -0.000000   -0.000000
    0.000000   -0.000000    0.000000
    0.000000    0.000000    0.000000
    0.000000    0.000000    0.000000
   -0.000000   -0.000000    0.000000
   -0.000000   -0.000000   -0.000000
    0.000000    0.000000   -0.000000
   -0.000000   -0.000000    0.000000
   -0.000000    0.000000    0.000000
   -0.000000   -0.000000    0.000000
    0.000000    0.000000   -0.000000
   -0.000000   -0.000000    0.000000
   -0.000000    0.000000    0.000000
   -0.000000   -0.000000    0.000000
   -0.000000    0.000000    0.000000
   -0.000000    0.000000   -0.000000
    0.000000    0.000000   -0.000000
    0.000000   -0.000000   -0.000000
   -0.000000    0.000000    0.000000
   -0.000000   -0.000000    0.000000
   -0.000000   -0.000000   -0.000000
    0.000000   -0.000000    0.000000
   -0.000000    0.000000   -0.000000
   -0.000000    0.000000    0.000000
    0.000000    0.000000    0.000000
   -0.000000   -0.000000   -0.000000
   -0.000000    0.000000   -0.000000
   -0.000000   -0.000000   -0.000000
   -0.000000    0.000000   -0.000000
    0.000000    0.000000    0.000000
   -0.000000   -0.000000   -0.000000
   -0.000000    0.000000   -0.000000
   -0.000000   -0.000000   -0.000000
   -0.000000   -0.000000   -0.000000
    0.000000    0.000000    0.000000
   -0.000000   -0.000000    0.000000
    0.000000   -0.000000    0.000000
    0.000000    0.000000   -0.000000
    0.000000    0.000000   -0.000000
    0.000000   -0.000000   -0.000000
    0.000000   -0.000000    0.000000
    0.000000    0.000000   -0.000000
    0.000000    0.000000   -0.000000
    0.000000   -0.000000   -0.000000
    0.000000    0.000000   -0.001000
   -0.002000   -0.008000    0.007000
    0.000000    0.000000   -0.000000
   -0.000000    0.000000    0.000000
    0.000000    0.000000    0.000000
    0.000000    0.000000    0.001000
   -0.002000   -0.008000   -0.007000
    0.000000    0.000000   -0.000000
    0.000000    0.000000    0.000000
   -0.020000   -0.059000   -0.000000
    0.324000    0.944000    0.000000
[INT]
  -138.553
   -11.586
    -0.126
    -0.093
     0.000
     6.311
     2.863
     0.070
     0.050
     3.256
     4.330
    11.101
     4.902
     1.282
     2.186
     0.159
     0.395
     4.938
     0.373
     2.749
     8.579
    16.731
     3.334
     0.702
     0.138
     0.559
     0.346
     0.623
    20.822
     1.640
     5.432
     1.940
    26.166
     3.642
     5.134
     9.391
     7.230
    27.459
    24.561
     1.002
    10.271
    39.117
    12.761
     7.436
    13.888
     4.318
     1.214
    35.244
    45.245
    32.651
    45.558
     7.757
   203.203
   366.344
     1.718
     4.323
    11.711
   328.497
    47.104
   213.120
     3.180
    47.331
    34.626
    95.602
    16.659
    77.073
   114.869
   115.116
     0.643
   302.737
   140.471
    79.116
   116.155
    16.534
     1.694
    21.695
     0.980
    40.022
     1.533
    21.894
     2.616
     1.084
     3.691
   145.019
     9.422
     1.875
     0.253
   459.333
     0.164
    89.531
    74.892
     1.793
   129.307
    93.602
    11.434
  1618.488
   156.426
    30.108
    17.848
  1503.718
   229.204
    70.193
    21.381
   133.404
   267.588
   142.868
    28.333
   642.565
  1061.169
     0.534
  1309.088
     9.021
    26.870
    10.043
    27.046
   148.515
   108.460
     3.540
    33.190
   433.355
     1.885
     0.000
     0.814
   360.278
    56.792
    40.297
     1.520
    12.541
    23.742
    37.476
    12.975
    37.387
    13.923
    14.867
     2.831
    27.963
   585.587
   243.590
     4.105
    72.061
   770.025
    31.512
    28.816
   839.265
   579.229
    14.750
    40.674
    35.364
     3.625
     0.349
    20.372
    19.059
    10.007
    24.009
    58.929
    36.728
    77.760
    39.324
    47.837
     3.455
    23.157
     0.006
    38.746
    20.611
     1.404
     0.430
     2.247
   425.266
     1.211
     1.730
   377.304
     5.158
     0.086
   120.165
