# Supplementary material for: Enhanced Proton-Coupled Electron-Transfer Reactivity by a Mononuclear Nickel(II) Hydroxide Radical Complex
Source: Inorg Chem. 2024 Dec 16;63(52):24453–65. doi: 10.1021/acs.inorgchem.4c03370 (PMC11688665; doi:10.1021/acs.inorgchem.4c03370)
Supplement: Supplementary file 2 — ic4c03370_si_002.zip [file ic4c03370_si_002.zip › CompData/frq_nioh-Cs_0_3.1320485.out.molf]

[Molden Format]
[Atoms] AU
 Ni     1    28   -0.582980   -1.143473    0.000000
 C      2     6    7.984470   -1.584724   -4.094280
 H      3     1    7.888094   -1.583968   -2.027298
 H      4     1    9.894983   -1.021397   -4.646080
 H      5     1    7.655847   -3.517536   -4.759842
 C      6     6    6.546389    2.916981   -4.229396
 H      7     1    5.168212    4.255474   -4.989444
 H      8     1    8.439705    3.543236   -4.781574
 H      9     1    6.428659    2.956098   -2.163169
 C     10     6    6.234584    0.174044   -8.107302
 H     11     1    5.867599   -1.737603   -8.811225
 H     12     1    8.136971    0.732836   -8.699543
 H     13     1    4.870013    1.464538   -8.963537
 C     14     6    6.055060    0.240184   -5.222636
 C     15     6    1.354367    0.483770   -4.903839
 C     16     6   -3.136000   -0.158926   -4.307819
 C     17     6   -3.855986   -0.040251   -6.860272
 H     18     1   -2.429054   -0.203712   -8.321786
 C     19     6   -6.373290    0.269853   -7.484071
 H     20     1   -6.929814    0.351111   -9.461102
 C     21     6   -8.209159    0.477723   -5.586219
 H     22     1  -10.184867    0.726789   -6.095689
 C     23     6   -7.555125    0.344686   -3.057010
 H     24     1   -9.038370    0.490573   -1.663904
 C     25     6   -5.013254   -0.007181   -2.360268
 C     26     6   -5.013254   -0.007181    2.360268
 C     27     6   -7.555125    0.344686    3.057010
 H     28     1   -9.038370    0.490573    1.663904
 C     29     6   -8.209159    0.477723    5.586219
 H     30     1  -10.184867    0.726789    6.095689
 C     31     6   -6.373290    0.269853    7.484071
 H     32     1   -6.929814    0.351111    9.461102
 C     33     6   -3.855986   -0.040251    6.860272
 H     34     1   -2.429054   -0.203712    8.321786
 C     35     6   -3.136000   -0.158926    4.307819
 C     36     6    1.354367    0.483770    4.903839
 C     37     6    6.055060    0.240184    5.222636
 C     38     6    6.234584    0.174044    8.107302
 H     39     1    4.870013    1.464538    8.963537
 H     40     1    8.136971    0.732836    8.699543
 H     41     1    5.867599   -1.737603    8.811225
 C     42     6    6.546389    2.916981    4.229396
 H     43     1    6.428659    2.956098    2.163169
 H     44     1    8.439705    3.543236    4.781574
 H     45     1    5.168212    4.255474    4.989444
 C     46     6    7.984470   -1.584724    4.094280
 H     47     1    7.655847   -3.517536    4.759842
 H     48     1    9.894983   -1.021397    4.646080
 H     49     1    7.888094   -1.583968    2.027298
 N     50     7    3.562133   -0.651011   -4.372826
 H     51     1    3.502040   -1.903710   -2.883911
 N     52     7   -0.712994   -0.464684   -3.442325
 N     53     7   -3.975228   -0.221665    0.000000
 N     54     7   -0.712994   -0.464684    3.442325
 N     55     7    3.562133   -0.651011    4.372826
 H     56     1    3.502040   -1.903710    2.883911
 O     57     8    1.048609    2.218727   -6.430171
 O     58     8    1.048609    2.218727    6.430171
 O     59     8    2.396551   -3.092537    0.000000
 H     60     1    1.827365   -4.833541    0.000000
[FREQ]
   147.774
   -42.341
     7.518
    21.026
    41.983
    45.438
    47.152
    71.111
    80.724
    90.514
   111.629
   113.764
   134.312
   150.881
   160.958
   184.838
   186.268
   193.375
   196.896
   198.326
   205.791
   206.587
   227.205
   232.907
   236.119
   252.530
   257.266
   261.983
   276.497
   297.164
   329.774
   331.083
   334.547
   341.524
   341.974
   355.257
   356.733
   372.082
   379.351
   412.157
   417.096
   426.417
   451.158
   459.847
   464.338
   467.964
   469.113
   478.703
   503.989
   509.146
   520.707
   527.064
   582.717
   597.099
   602.748
   669.033
   697.617
   711.595
   719.638
   724.630
   731.413
   732.730
   751.435
   767.113
   768.875
   781.962
   807.272
   808.706
   821.956
   834.221
   843.304
   852.734
   880.999
   883.598
   904.744
   907.296
   908.460
   910.493
   917.563
   918.039
   918.537
   927.115
   929.228
   937.246
   939.189
   956.097
   958.000
   991.137
  1007.193
  1014.253
  1015.667
  1030.087
  1030.479
  1034.555
  1053.558
  1125.502
  1132.093
  1144.970
  1154.226
  1199.549
  1204.130
  1206.831
  1210.889
  1214.851
  1219.184
  1223.514
  1231.467
  1243.249
  1253.373
  1296.868
  1303.660
  1312.138
  1332.501
  1334.277
  1338.687
  1339.956
  1363.623
  1364.283
  1366.576
  1366.897
  1381.297
  1409.578
  1411.149
  1422.157
  1423.930
  1424.531
  1427.160
  1431.289
  1432.884
  1434.836
  1439.244
  1442.290
  1442.350
  1451.864
  1457.337
  1460.546
  1463.924
  1550.802
  1553.645
  1555.728
  1566.543
  1569.769
  1582.730
  1666.776
  1669.746
  2992.757
  2994.029
  2994.854
  2996.156
  2999.873
  3001.870
  3090.866
  3092.257
  3093.410
  3093.941
  3095.645
  3097.684
  3105.466
  3107.006
  3111.551
  3113.269
  3120.199
  3120.246
  3140.594
  3140.803
  3155.002
  3155.297
  3161.823
  3190.143
  3190.153
  3196.696
  3215.431
  3253.916
  3740.271
[FR-COORD]
 Ni   -0.582980   -1.143473    0.000000
 C     7.984470   -1.584724   -4.094280
 H     7.888094   -1.583968   -2.027298
 H     9.894983   -1.021397   -4.646080
 H     7.655847   -3.517536   -4.759842
 C     6.546389    2.916981   -4.229396
 H     5.168212    4.255474   -4.989444
 H     8.439705    3.543236   -4.781574
 H     6.428659    2.956098   -2.163169
 C     6.234584    0.174044   -8.107302
 H     5.867599   -1.737603   -8.811225
 H     8.136971    0.732836   -8.699543
 H     4.870013    1.464538   -8.963537
 C     6.055060    0.240184   -5.222636
 C     1.354367    0.483770   -4.903839
 C    -3.136000   -0.158926   -4.307819
 C    -3.855986   -0.040251   -6.860272
 H    -2.429054   -0.203712   -8.321786
 C    -6.373290    0.269853   -7.484071
 H    -6.929814    0.351111   -9.461102
 C    -8.209159    0.477723   -5.586219
 H   -10.184867    0.726789   -6.095689
 C    -7.555125    0.344686   -3.057010
 H    -9.038370    0.490573   -1.663904
 C    -5.013254   -0.007181   -2.360268
 C    -5.013254   -0.007181    2.360268
 C    -7.555125    0.344686    3.057010
 H    -9.038370    0.490573    1.663904
 C    -8.209159    0.477723    5.586219
 H   -10.184867    0.726789    6.095689
 C    -6.373290    0.269853    7.484071
 H    -6.929814    0.351111    9.461102
 C    -3.855986   -0.040251    6.860272
 H    -2.429054   -0.203712    8.321786
 C    -3.136000   -0.158926    4.307819
 C     1.354367    0.483770    4.903839
 C     6.055060    0.240184    5.222636
 C     6.234584    0.174044    8.107302
 H     4.870013    1.464538    8.963537
 H     8.136971    0.732836    8.699543
 H     5.867599   -1.737603    8.811225
 C     6.546389    2.916981    4.229396
 H     6.428659    2.956098    2.163169
 H     8.439705    3.543236    4.781574
 H     5.168212    4.255474    4.989444
 C     7.984470   -1.584724    4.094280
 H     7.655847   -3.517536    4.759842
 H     9.894983   -1.021397    4.646080
 H     7.888094   -1.583968    2.027298
 N     3.562133   -0.651011   -4.372826
 H     3.502040   -1.903710   -2.883911
 N    -0.712994   -0.464684   -3.442325
 N    -3.975228   -0.221665    0.000000
 N    -0.712994   -0.464684    3.442325
 N     3.562133   -0.651011    4.372826
 H     3.502040   -1.903710    2.883911
 O     1.048609    2.218727   -6.430171
 O     1.048609    2.218727    6.430171
 O     2.396551   -3.092537    0.000000
 H     1.827365   -4.833541    0.000000
[FR-NORM-COORD]
vibration    1
    0.000000    0.000000   -0.003000
   -0.007000   -0.001000   -0.006000
   -0.001000    0.003000   -0.006000
   -0.004000   -0.017000   -0.013000
   -0.025000    0.001000   -0.002000
    0.028000    0.010000   -0.006000
    0.039000    0.021000   -0.006000
    0.033000   -0.007000   -0.008000
    0.031000    0.013000   -0.006000
   -0.003000    0.010000   -0.004000
   -0.019000    0.012000   -0.001000
   -0.001000   -0.004000   -0.010000
    0.004000    0.020000   -0.000000
    0.005000    0.014000   -0.003000
    0.008000    0.053000    0.012000
    0.004000    0.039000    0.001000
    0.008000    0.080000    0.002000
    0.019000    0.175000    0.003000
   -0.004000   -0.017000    0.001000
    0.002000    0.016000    0.000000
   -0.028000   -0.203000   -0.004000
   -0.045000   -0.342000   -0.006000
   -0.031000   -0.237000   -0.004000
   -0.059000   -0.463000   -0.009000
   -0.007000   -0.053000   -0.002000
    0.007000    0.053000   -0.002000
    0.031000    0.237000   -0.004000
    0.059000    0.463000   -0.009000
    0.028000    0.203000   -0.004000
    0.045000    0.342000   -0.006000
    0.004000    0.017000    0.001000
   -0.002000   -0.016000    0.000000
   -0.008000   -0.080000    0.002000
   -0.019000   -0.175000    0.003000
   -0.004000   -0.039000    0.001000
   -0.008000   -0.053000    0.012000
   -0.005000   -0.014000   -0.003000
    0.003000   -0.010000   -0.004000
   -0.004000   -0.020000   -0.000000
    0.001000    0.004000   -0.010000
    0.019000   -0.012000   -0.001000
   -0.028000   -0.010000   -0.006000
   -0.031000   -0.013000   -0.006000
   -0.033000    0.007000   -0.008000
   -0.039000   -0.021000   -0.006000
    0.007000    0.001000   -0.006000
    0.025000   -0.001000   -0.002000
    0.004000    0.017000   -0.013000
    0.001000   -0.003000   -0.006000
    0.000000    0.034000    0.002000
   -0.007000    0.019000   -0.010000
    0.005000    0.054000    0.005000
    0.000000    0.000000    0.002000
   -0.005000   -0.054000    0.005000
   -0.000000   -0.034000    0.002000
    0.007000   -0.019000   -0.010000
    0.018000    0.063000    0.021000
   -0.018000   -0.063000    0.021000
   -0.000000   -0.000000   -0.017000
   -0.000000    0.000000   -0.003000
vibration    2
    0.000000   -0.000000   -0.003000
    0.025000    0.127000    0.087000
    0.064000    0.262000    0.089000
    0.016000    0.088000    0.015000
    0.007000    0.085000    0.219000
   -0.015000    0.108000   -0.125000
    0.000000    0.068000   -0.221000
   -0.004000    0.078000   -0.122000
   -0.055000    0.217000   -0.129000
   -0.003000   -0.082000    0.007000
    0.060000   -0.130000    0.105000
   -0.025000   -0.046000   -0.030000
   -0.051000   -0.171000   -0.051000
    0.005000    0.056000    0.005000
    0.002000    0.019000    0.004000
    0.001000    0.003000    0.002000
   -0.001000   -0.004000    0.003000
   -0.003000   -0.007000    0.002000
   -0.002000   -0.004000    0.004000
   -0.002000   -0.008000    0.004000
   -0.001000    0.002000    0.003000
   -0.001000    0.003000    0.004000
    0.001000    0.003000    0.003000
    0.002000    0.005000    0.004000
    0.001000    0.002000    0.002000
   -0.001000   -0.002000    0.002000
   -0.001000   -0.003000    0.003000
   -0.002000   -0.005000    0.004000
    0.001000   -0.002000    0.003000
    0.001000   -0.003000    0.004000
    0.002000    0.004000    0.004000
    0.002000    0.008000    0.004000
    0.001000    0.004000    0.003000
    0.003000    0.007000    0.002000
   -0.001000   -0.003000    0.002000
   -0.002000   -0.019000    0.004000
   -0.005000   -0.056000    0.005000
    0.003000    0.082000    0.007000
    0.051000    0.171000   -0.051000
    0.025000    0.046000   -0.030000
   -0.060000    0.130000    0.105000
    0.015000   -0.108000   -0.125000
    0.055000   -0.217000   -0.129000
    0.004000   -0.078000   -0.122000
   -0.000000   -0.068000   -0.221000
   -0.025000   -0.127000    0.087000
   -0.007000   -0.085000    0.219000
   -0.016000   -0.088000    0.015000
   -0.064000   -0.262000    0.089000
    0.017000    0.071000    0.051000
    0.029000    0.102000    0.080000
    0.004000    0.012000    0.005000
    0.000000   -0.000000    0.003000
   -0.004000   -0.012000    0.005000
   -0.017000   -0.071000    0.051000
   -0.029000   -0.102000    0.080000
   -0.013000   -0.022000   -0.040000
    0.013000    0.022000   -0.040000
    0.000000   -0.000000    0.020000
    0.000000   -0.000000   -0.330000
vibration    3
    0.000000    0.000000   -0.016000
    0.009000    0.089000   -0.002000
   -0.020000    0.013000   -0.003000
    0.005000    0.148000    0.046000
    0.056000    0.106000   -0.075000
   -0.072000    0.070000    0.109000
   -0.119000    0.055000    0.165000
   -0.097000    0.141000    0.106000
   -0.049000    0.007000    0.112000
    0.012000    0.168000    0.035000
   -0.006000    0.193000   -0.024000
    0.026000    0.160000    0.073000
    0.038000    0.209000    0.056000
   -0.014000    0.088000    0.035000
   -0.026000   -0.028000   -0.023000
   -0.020000   -0.072000   -0.015000
   -0.028000   -0.118000   -0.014000
   -0.035000   -0.151000   -0.016000
   -0.030000   -0.120000   -0.010000
   -0.038000   -0.156000   -0.009000
   -0.020000   -0.070000   -0.007000
   -0.021000   -0.065000   -0.003000
   -0.011000   -0.027000   -0.006000
   -0.003000    0.016000   -0.003000
   -0.010000   -0.034000   -0.011000
    0.010000    0.034000   -0.011000
    0.011000    0.027000   -0.006000
    0.003000   -0.016000   -0.003000
    0.020000    0.070000   -0.007000
    0.021000    0.065000   -0.003000
    0.030000    0.120000   -0.010000
    0.038000    0.156000   -0.009000
    0.028000    0.118000   -0.014000
    0.035000    0.151000   -0.016000
    0.020000    0.072000   -0.015000
    0.026000    0.028000   -0.023000
    0.014000   -0.088000    0.035000
   -0.012000   -0.168000    0.035000
   -0.038000   -0.209000    0.056000
   -0.026000   -0.160000    0.073000
    0.006000   -0.193000   -0.024000
    0.072000   -0.070000    0.109000
    0.049000   -0.007000    0.112000
    0.097000   -0.141000    0.106000
    0.119000   -0.055000    0.165000
   -0.009000   -0.089000   -0.002000
   -0.056000   -0.106000   -0.075000
   -0.005000   -0.148000    0.046000
    0.020000   -0.013000   -0.003000
   -0.004000    0.025000    0.002000
    0.015000    0.068000    0.041000
   -0.014000   -0.052000   -0.019000
    0.000000    0.000000   -0.011000
    0.014000    0.052000   -0.019000
    0.004000   -0.025000    0.002000
   -0.015000   -0.068000    0.041000
   -0.057000   -0.054000   -0.046000
    0.057000    0.054000   -0.046000
    0.000000    0.000000    0.016000
    0.000000    0.000000   -0.315000
vibration    4
    0.001000    0.019000   -0.000000
    0.022000    0.088000    0.090000
    0.046000    0.224000    0.090000
    0.013000    0.060000    0.031000
    0.022000    0.043000    0.222000
   -0.039000    0.060000   -0.136000
   -0.021000    0.015000   -0.246000
   -0.025000    0.036000   -0.115000
   -0.100000    0.167000   -0.140000
    0.015000   -0.141000   -0.005000
    0.114000   -0.199000    0.100000
   -0.012000   -0.078000   -0.031000
   -0.048000   -0.256000   -0.078000
    0.001000    0.005000   -0.008000
   -0.000000   -0.026000   -0.024000
   -0.000000   -0.003000   -0.003000
   -0.008000   -0.043000   -0.003000
   -0.015000   -0.082000   -0.005000
   -0.008000   -0.034000   -0.000000
   -0.014000   -0.066000    0.000000
    0.001000    0.018000    0.002000
    0.002000    0.031000    0.005000
    0.008000    0.052000    0.002000
    0.014000    0.092000    0.004000
    0.006000    0.035000   -0.000000
    0.006000    0.035000    0.000000
    0.008000    0.052000   -0.002000
    0.014000    0.092000   -0.004000
    0.001000    0.018000   -0.002000
    0.002000    0.031000   -0.005000
   -0.008000   -0.034000    0.000000
   -0.014000   -0.066000   -0.000000
   -0.008000   -0.043000    0.003000
   -0.015000   -0.082000    0.005000
   -0.000000   -0.003000    0.003000
   -0.000000   -0.026000    0.024000
    0.001000    0.005000    0.008000
    0.015000   -0.141000    0.005000
   -0.048000   -0.256000    0.078000
   -0.012000   -0.078000    0.031000
    0.114000   -0.199000   -0.100000
   -0.039000    0.060000    0.136000
   -0.100000    0.167000    0.140000
   -0.025000    0.036000    0.115000
   -0.021000    0.015000    0.246000
    0.022000    0.088000   -0.090000
    0.022000    0.043000   -0.222000
    0.013000    0.060000   -0.031000
    0.046000    0.224000   -0.090000
    0.009000    0.013000    0.020000
    0.012000    0.023000    0.030000
    0.002000   -0.000000   -0.005000
    0.008000    0.045000   -0.000000
    0.002000   -0.000000    0.005000
    0.009000    0.013000   -0.020000
    0.012000    0.023000   -0.030000
   -0.007000   -0.075000   -0.078000
   -0.007000   -0.075000    0.078000
   -0.008000    0.004000   -0.000000
   -0.014000    0.006000   -0.000000
vibration    5
    0.013000    0.094000   -0.000000
   -0.038000   -0.083000   -0.049000
   -0.004000   -0.026000   -0.047000
   -0.029000   -0.158000   -0.096000
   -0.110000   -0.089000    0.005000
    0.092000   -0.046000   -0.115000
    0.133000   -0.015000   -0.135000
    0.111000   -0.119000   -0.134000
    0.100000   -0.004000   -0.113000
   -0.041000   -0.109000   -0.064000
   -0.083000   -0.118000   -0.019000
   -0.041000   -0.153000   -0.105000
   -0.033000   -0.104000   -0.069000
    0.001000   -0.049000   -0.062000
    0.006000    0.075000   -0.009000
    0.000000    0.051000    0.000000
    0.001000    0.051000   -0.001000
    0.011000    0.123000    0.001000
   -0.011000   -0.049000   -0.003000
   -0.010000   -0.054000   -0.003000
   -0.025000   -0.148000   -0.005000
   -0.035000   -0.236000   -0.008000
   -0.024000   -0.131000   -0.005000
   -0.033000   -0.207000   -0.006000
   -0.010000   -0.025000   -0.002000
   -0.010000   -0.025000    0.002000
   -0.024000   -0.131000    0.005000
   -0.033000   -0.207000    0.006000
   -0.025000   -0.148000    0.005000
   -0.035000   -0.236000    0.008000
   -0.011000   -0.049000    0.003000
   -0.010000   -0.054000    0.003000
    0.001000    0.051000    0.001000
    0.011000    0.123000   -0.001000
    0.000000    0.051000   -0.000000
    0.006000    0.075000    0.009000
    0.001000   -0.049000    0.062000
   -0.041000   -0.109000    0.064000
   -0.033000   -0.104000    0.069000
   -0.041000   -0.153000    0.105000
   -0.083000   -0.118000    0.019000
    0.092000   -0.046000    0.115000
    0.100000   -0.004000    0.113000
    0.111000   -0.119000    0.134000
    0.133000   -0.015000    0.135000
   -0.038000   -0.083000    0.049000
   -0.110000   -0.089000   -0.005000
   -0.029000   -0.158000    0.096000
   -0.004000   -0.026000    0.047000
   -0.013000    0.036000   -0.019000
   -0.026000    0.042000   -0.014000
    0.003000    0.103000    0.005000
   -0.007000    0.008000   -0.000000
    0.003000    0.103000   -0.005000
   -0.013000    0.036000    0.019000
   -0.026000    0.042000    0.014000
    0.023000    0.079000   -0.008000
    0.023000    0.079000    0.008000
    0.007000    0.079000    0.000000
   -0.010000    0.084000   -0.000000
vibration    6
    0.022000    0.104000    0.000000
   -0.010000   -0.050000   -0.090000
   -0.061000   -0.152000   -0.092000
   -0.003000    0.001000   -0.016000
    0.031000   -0.021000   -0.193000
   -0.031000   -0.050000    0.050000
   -0.059000   -0.041000    0.113000
   -0.046000    0.002000    0.057000
   -0.013000   -0.129000    0.052000
    0.025000    0.086000   -0.047000
   -0.016000    0.123000   -0.126000
    0.048000    0.058000    0.001000
    0.071000    0.154000   -0.016000
   -0.006000   -0.018000   -0.047000
   -0.009000   -0.045000   -0.078000
   -0.000000   -0.012000   -0.008000
   -0.019000   -0.137000   -0.008000
   -0.032000   -0.225000   -0.011000
   -0.022000   -0.153000   -0.005000
   -0.039000   -0.258000   -0.004000
   -0.002000   -0.028000    0.001000
   -0.003000   -0.025000    0.005000
    0.017000    0.092000    0.002000
    0.030000    0.193000    0.006000
    0.016000    0.084000    0.000000
    0.016000    0.084000   -0.000000
    0.017000    0.092000   -0.002000
    0.030000    0.193000   -0.006000
   -0.002000   -0.028000   -0.001000
   -0.003000   -0.025000   -0.005000
   -0.022000   -0.153000    0.005000
   -0.039000   -0.258000    0.004000
   -0.019000   -0.137000    0.008000
   -0.032000   -0.225000    0.011000
   -0.000000   -0.012000    0.008000
   -0.009000   -0.045000    0.078000
   -0.006000   -0.018000    0.047000
    0.025000    0.086000    0.047000
    0.071000    0.154000    0.016000
    0.048000    0.058000   -0.001000
   -0.016000    0.123000    0.126000
   -0.031000   -0.050000   -0.050000
   -0.013000   -0.129000   -0.052000
   -0.046000    0.002000   -0.057000
   -0.059000   -0.041000   -0.113000
   -0.010000   -0.050000    0.090000
    0.031000   -0.021000    0.193000
   -0.003000    0.001000    0.016000
   -0.061000   -0.152000    0.092000
   -0.010000   -0.052000   -0.089000
   -0.006000    0.008000   -0.036000
    0.006000    0.013000   -0.017000
    0.029000    0.139000    0.000000
    0.006000    0.013000    0.017000
   -0.010000   -0.052000    0.089000
   -0.006000    0.008000    0.036000
   -0.025000   -0.079000   -0.114000
   -0.025000   -0.079000    0.114000
    0.026000    0.108000    0.000000
    0.021000    0.109000   -0.000000
vibration    7
   -0.000000   -0.000000    0.033000
    0.034000   -0.014000   -0.131000
    0.115000   -0.028000   -0.126000
    0.022000   -0.039000   -0.200000
   -0.022000   -0.003000   -0.134000
    0.105000    0.014000   -0.051000
    0.069000    0.030000    0.042000
    0.076000    0.002000   -0.163000
    0.232000    0.000000   -0.043000
   -0.098000    0.035000   -0.049000
   -0.212000    0.055000   -0.045000
   -0.096000   -0.049000   -0.119000
   -0.072000    0.099000    0.008000
    0.019000    0.026000   -0.041000
    0.025000    0.035000    0.056000
    0.032000   -0.028000    0.022000
    0.056000   -0.076000    0.015000
    0.069000   -0.109000    0.031000
    0.063000   -0.075000   -0.012000
    0.078000   -0.113000   -0.018000
    0.052000   -0.012000   -0.029000
    0.060000    0.008000   -0.049000
    0.031000    0.027000   -0.021000
    0.024000    0.090000   -0.035000
    0.019000   -0.003000    0.005000
   -0.019000    0.003000    0.005000
   -0.031000   -0.027000   -0.021000
   -0.024000   -0.090000   -0.035000
   -0.052000    0.012000   -0.029000
   -0.060000   -0.008000   -0.049000
   -0.063000    0.075000   -0.012000
   -0.078000    0.113000   -0.018000
   -0.056000    0.076000    0.015000
   -0.069000    0.109000    0.031000
   -0.032000    0.028000    0.022000
   -0.025000   -0.035000    0.056000
   -0.019000   -0.026000   -0.041000
    0.098000   -0.035000   -0.049000
    0.072000   -0.099000    0.008000
    0.096000    0.049000   -0.119000
    0.212000   -0.055000   -0.045000
   -0.105000   -0.014000   -0.051000
   -0.232000   -0.000000   -0.043000
   -0.076000   -0.002000   -0.163000
   -0.069000   -0.030000    0.042000
   -0.034000    0.014000   -0.131000
    0.022000    0.003000   -0.134000
   -0.022000    0.039000   -0.200000
   -0.115000    0.028000   -0.126000
    0.039000    0.065000    0.056000
    0.062000    0.089000    0.079000
    0.029000    0.002000    0.045000
   -0.000000   -0.000000    0.015000
   -0.029000   -0.002000    0.045000
   -0.039000   -0.065000    0.056000
   -0.062000   -0.089000    0.079000
   -0.001000    0.033000    0.060000
    0.001000   -0.033000    0.060000
   -0.000000   -0.000000    0.045000
   -0.000000   -0.000000   -0.329000
vibration    8
   -0.018000    0.056000    0.000000
   -0.021000   -0.027000    0.179000
   -0.085000   -0.040000    0.174000
   -0.001000   -0.033000    0.244000
   -0.009000   -0.022000    0.159000
    0.008000   -0.015000    0.137000
    0.040000   -0.009000    0.090000
    0.030000   -0.026000    0.199000
   -0.059000   -0.010000    0.132000
    0.117000   -0.011000    0.131000
    0.129000   -0.008000    0.117000
    0.140000   -0.021000    0.195000
    0.151000   -0.002000    0.089000
    0.025000   -0.013000    0.124000
    0.011000    0.014000    0.004000
   -0.008000    0.040000   -0.002000
   -0.009000    0.014000   -0.003000
   -0.004000    0.037000   -0.001000
   -0.018000   -0.056000   -0.006000
   -0.019000   -0.086000   -0.007000
   -0.025000   -0.090000   -0.009000
   -0.031000   -0.150000   -0.012000
   -0.021000   -0.044000   -0.007000
   -0.024000   -0.066000   -0.007000
   -0.014000    0.023000   -0.003000
   -0.014000    0.023000    0.003000
   -0.021000   -0.044000    0.007000
   -0.024000   -0.066000    0.007000
   -0.025000   -0.090000    0.009000
   -0.031000   -0.150000    0.012000
   -0.018000   -0.056000    0.006000
   -0.019000   -0.086000    0.007000
   -0.009000    0.014000    0.003000
   -0.004000    0.037000    0.001000
   -0.008000    0.040000    0.002000
    0.011000    0.014000   -0.004000
    0.025000   -0.013000   -0.124000
    0.117000   -0.011000   -0.131000
    0.151000   -0.002000   -0.089000
    0.140000   -0.021000   -0.195000
    0.129000   -0.008000   -0.117000
    0.008000   -0.015000   -0.137000
   -0.059000   -0.010000   -0.132000
    0.030000   -0.026000   -0.199000
    0.040000   -0.009000   -0.090000
   -0.021000   -0.027000   -0.179000
   -0.009000   -0.022000   -0.159000
   -0.001000   -0.033000   -0.244000
   -0.085000   -0.040000   -0.174000
   -0.005000    0.004000    0.053000
   -0.046000   -0.006000    0.043000
   -0.009000    0.058000    0.003000
   -0.013000    0.055000    0.000000
   -0.009000    0.058000   -0.003000
   -0.005000    0.004000   -0.053000
   -0.046000   -0.006000   -0.043000
    0.045000   -0.009000   -0.030000
    0.045000   -0.009000    0.030000
   -0.076000   -0.036000    0.000000
   -0.130000   -0.018000   -0.000000
vibration    9
    0.000000   -0.000000   -0.020000
   -0.005000   -0.063000   -0.010000
   -0.005000   -0.107000   -0.010000
    0.004000   -0.081000    0.002000
   -0.036000   -0.044000   -0.051000
    0.088000   -0.025000    0.035000
    0.054000   -0.013000    0.116000
    0.063000   -0.023000   -0.050000
    0.188000   -0.048000    0.042000
   -0.002000    0.002000    0.024000
   -0.147000    0.035000    0.011000
    0.038000   -0.135000    0.022000
    0.090000    0.107000    0.038000
    0.022000   -0.010000    0.025000
    0.009000   -0.013000   -0.028000
   -0.009000    0.031000   -0.004000
   -0.028000    0.056000    0.003000
   -0.039000    0.073000   -0.009000
   -0.034000    0.057000    0.019000
   -0.041000    0.080000    0.022000
   -0.027000    0.020000    0.027000
   -0.032000    0.009000    0.041000
   -0.011000   -0.009000    0.022000
   -0.004000   -0.051000    0.033000
   -0.004000    0.009000    0.003000
    0.004000   -0.009000    0.003000
    0.011000    0.009000    0.022000
    0.004000    0.051000    0.033000
    0.027000   -0.020000    0.027000
    0.032000   -0.009000    0.041000
    0.034000   -0.057000    0.019000
    0.041000   -0.080000    0.022000
    0.028000   -0.056000    0.003000
    0.039000   -0.073000   -0.009000
    0.009000   -0.031000   -0.004000
   -0.009000    0.013000   -0.028000
   -0.022000    0.010000    0.025000
    0.002000   -0.002000    0.024000
   -0.090000   -0.107000    0.038000
   -0.038000    0.135000    0.022000
    0.147000   -0.035000    0.011000
   -0.088000    0.025000    0.035000
   -0.188000    0.048000    0.042000
   -0.063000    0.023000   -0.050000
   -0.054000    0.013000    0.116000
    0.005000    0.063000   -0.010000
    0.036000    0.044000   -0.051000
   -0.004000    0.081000    0.002000
    0.005000    0.107000   -0.010000
    0.018000    0.044000    0.061000
    0.019000    0.143000    0.151000
   -0.001000    0.021000   -0.011000
   -0.000000   -0.000000    0.002000
    0.001000   -0.021000   -0.011000
   -0.018000   -0.044000    0.061000
   -0.019000   -0.143000    0.151000
    0.008000   -0.097000   -0.123000
   -0.008000    0.097000   -0.123000
    0.000000    0.000000    0.050000
    0.000000    0.000000   -0.666000
vibration   10
    0.024000    0.025000    0.000000
    0.007000    0.019000    0.012000
   -0.064000   -0.008000    0.009000
    0.010000    0.080000    0.084000
    0.085000    0.017000   -0.021000
   -0.109000   -0.019000    0.010000
   -0.099000   -0.041000   -0.044000
   -0.096000    0.025000    0.108000
   -0.209000   -0.039000    0.005000
    0.090000    0.009000   -0.026000
    0.200000   -0.001000   -0.056000
    0.085000    0.100000    0.042000
    0.061000   -0.043000   -0.059000
   -0.006000   -0.023000   -0.032000
   -0.002000   -0.054000   -0.075000
   -0.004000    0.022000   -0.005000
   -0.017000    0.137000    0.000000
   -0.024000    0.223000   -0.015000
   -0.020000    0.151000    0.019000
   -0.019000    0.256000    0.022000
   -0.023000    0.011000    0.029000
   -0.030000   -0.004000    0.046000
   -0.015000   -0.107000    0.020000
   -0.020000   -0.218000    0.024000
   -0.004000   -0.067000    0.003000
   -0.004000   -0.067000   -0.003000
   -0.015000   -0.107000   -0.020000
   -0.020000   -0.218000   -0.024000
   -0.023000    0.011000   -0.029000
   -0.030000   -0.004000   -0.046000
   -0.020000    0.151000   -0.019000
   -0.019000    0.256000   -0.022000
   -0.017000    0.137000   -0.000000
   -0.024000    0.223000    0.015000
   -0.004000    0.022000    0.005000
   -0.002000   -0.054000    0.075000
   -0.006000   -0.023000    0.032000
    0.090000    0.009000    0.026000
    0.061000   -0.043000    0.059000
    0.085000    0.100000   -0.042000
    0.200000   -0.001000    0.056000
   -0.109000   -0.019000   -0.010000
   -0.209000   -0.039000   -0.005000
   -0.096000    0.025000   -0.108000
   -0.099000   -0.041000    0.044000
    0.007000    0.019000   -0.012000
    0.085000    0.017000    0.021000
    0.010000    0.080000   -0.084000
   -0.064000   -0.008000   -0.009000
   -0.012000   -0.091000   -0.108000
   -0.004000   -0.023000   -0.048000
    0.001000    0.007000   -0.020000
    0.002000   -0.082000   -0.000000
    0.001000    0.007000    0.020000
   -0.012000   -0.091000    0.108000
   -0.004000   -0.023000    0.048000
    0.006000   -0.071000   -0.095000
    0.006000   -0.071000    0.095000
    0.079000    0.105000   -0.000000
    0.115000    0.093000    0.000000
vibration   11
   -0.000000   -0.000000    0.046000
    0.110000    0.081000   -0.094000
    0.144000    0.047000   -0.092000
    0.075000    0.184000   -0.115000
    0.196000    0.075000   -0.119000
   -0.088000    0.017000   -0.019000
   -0.173000   -0.038000    0.041000
   -0.134000    0.117000   -0.066000
   -0.028000   -0.018000   -0.015000
   -0.023000    0.040000   -0.044000
    0.037000    0.033000   -0.057000
   -0.047000    0.108000   -0.055000
   -0.073000    0.000000   -0.022000
    0.009000    0.006000   -0.039000
    0.031000   -0.104000    0.011000
    0.032000   -0.008000    0.020000
    0.048000    0.084000    0.018000
    0.052000    0.124000    0.020000
    0.056000    0.129000    0.009000
    0.078000    0.221000    0.006000
    0.034000    0.020000   -0.002000
    0.034000    0.005000   -0.010000
    0.015000   -0.075000   -0.003000
   -0.003000   -0.189000   -0.010000
    0.018000   -0.028000    0.007000
   -0.018000    0.028000    0.007000
   -0.015000    0.075000   -0.003000
    0.003000    0.189000   -0.010000
   -0.034000   -0.020000   -0.002000
   -0.034000   -0.005000   -0.010000
   -0.056000   -0.129000    0.009000
   -0.078000   -0.221000    0.006000
   -0.048000   -0.084000    0.018000
   -0.052000   -0.124000    0.020000
   -0.032000    0.008000    0.020000
   -0.031000    0.104000    0.011000
   -0.009000   -0.006000   -0.039000
    0.023000   -0.040000   -0.044000
    0.073000   -0.000000   -0.022000
    0.047000   -0.108000   -0.055000
   -0.037000   -0.033000   -0.057000
    0.088000   -0.017000   -0.019000
    0.028000    0.018000   -0.015000
    0.134000   -0.117000   -0.066000
    0.173000    0.038000    0.041000
   -0.110000   -0.081000   -0.094000
   -0.196000   -0.075000   -0.119000
   -0.075000   -0.184000   -0.115000
   -0.144000   -0.047000   -0.092000
    0.047000   -0.091000   -0.008000
    0.087000   -0.051000    0.025000
    0.025000   -0.066000    0.026000
   -0.000000   -0.000000    0.017000
   -0.025000    0.066000    0.026000
   -0.047000    0.091000   -0.008000
   -0.087000    0.051000    0.025000
    0.031000   -0.127000   -0.014000
   -0.031000    0.127000   -0.014000
    0.000000    0.000000    0.075000
    0.000000    0.000000    0.113000
vibration   12
   -0.007000   -0.014000   -0.000000
    0.012000   -0.015000   -0.041000
    0.039000   -0.061000   -0.039000
    0.013000   -0.027000   -0.052000
   -0.021000    0.004000   -0.080000
    0.107000    0.024000    0.007000
    0.021000    0.021000    0.151000
    0.048000    0.046000   -0.174000
    0.307000    0.003000    0.019000
   -0.052000    0.035000    0.016000
   -0.299000    0.084000    0.012000
    0.005000   -0.195000   -0.014000
    0.088000    0.201000    0.047000
    0.020000    0.034000    0.022000
    0.004000   -0.018000   -0.028000
   -0.006000    0.011000   -0.004000
   -0.023000    0.040000   -0.001000
   -0.033000    0.059000   -0.011000
   -0.025000    0.048000    0.012000
   -0.028000    0.078000    0.014000
   -0.022000    0.010000    0.018000
   -0.025000    0.009000    0.029000
   -0.011000   -0.031000    0.012000
   -0.009000   -0.069000    0.017000
   -0.006000   -0.023000    0.001000
   -0.006000   -0.023000   -0.001000
   -0.011000   -0.031000   -0.012000
   -0.009000   -0.069000   -0.017000
   -0.022000    0.010000   -0.018000
   -0.025000    0.009000   -0.029000
   -0.025000    0.048000   -0.012000
   -0.028000    0.078000   -0.014000
   -0.023000    0.040000    0.001000
   -0.033000    0.059000    0.011000
   -0.006000    0.011000    0.004000
    0.004000   -0.018000    0.028000
    0.020000    0.034000   -0.022000
   -0.052000    0.035000   -0.016000
    0.088000    0.201000   -0.047000
    0.005000   -0.195000    0.014000
   -0.299000    0.084000   -0.012000
    0.107000    0.024000   -0.007000
    0.307000    0.003000   -0.019000
    0.048000    0.046000    0.174000
    0.021000    0.021000   -0.151000
    0.012000   -0.015000    0.041000
   -0.021000    0.004000    0.080000
    0.013000   -0.027000    0.052000
    0.039000   -0.061000    0.039000
    0.030000    0.097000    0.108000
    0.032000    0.102000    0.111000
   -0.001000    0.020000   -0.005000
   -0.008000   -0.040000    0.000000
   -0.001000    0.020000    0.005000
    0.030000    0.097000   -0.108000
    0.032000    0.102000   -0.111000
   -0.008000   -0.143000   -0.167000
   -0.008000   -0.143000    0.167000
   -0.019000   -0.034000   -0.000000
   -0.016000   -0.034000    0.000000
vibration   13
   -0.000000   -0.000000    0.036000
    0.059000    0.021000   -0.031000
    0.005000   -0.016000   -0.033000
    0.065000    0.060000    0.029000
    0.107000    0.027000   -0.073000
    0.024000    0.010000   -0.024000
    0.037000    0.008000   -0.053000
    0.034000    0.023000    0.027000
   -0.029000   -0.001000   -0.027000
    0.136000    0.045000   -0.048000
    0.161000    0.055000   -0.085000
    0.154000    0.056000    0.016000
    0.160000    0.055000   -0.070000
    0.062000    0.012000   -0.051000
    0.054000    0.026000   -0.060000
    0.052000    0.092000    0.060000
    0.029000   -0.015000    0.059000
    0.023000   -0.037000    0.057000
    0.018000   -0.120000    0.063000
    0.003000   -0.238000    0.063000
    0.024000   -0.052000    0.064000
    0.019000   -0.095000    0.063000
    0.039000    0.060000    0.063000
    0.050000    0.111000    0.069000
    0.039000    0.067000    0.062000
   -0.039000   -0.067000    0.062000
   -0.039000   -0.060000    0.063000
   -0.050000   -0.111000    0.069000
   -0.024000    0.052000    0.064000
   -0.019000    0.095000    0.063000
   -0.018000    0.120000    0.063000
   -0.003000    0.238000    0.063000
   -0.029000    0.015000    0.059000
   -0.023000    0.037000    0.057000
   -0.052000   -0.092000    0.060000
   -0.054000   -0.026000   -0.060000
   -0.062000   -0.012000   -0.051000
   -0.136000   -0.045000   -0.048000
   -0.160000   -0.055000   -0.070000
   -0.154000   -0.056000    0.016000
   -0.161000   -0.055000   -0.085000
   -0.024000   -0.010000   -0.024000
    0.029000    0.001000   -0.027000
   -0.034000   -0.023000    0.027000
   -0.037000   -0.008000   -0.053000
   -0.059000   -0.021000   -0.031000
   -0.107000   -0.027000   -0.073000
   -0.065000   -0.060000    0.029000
   -0.005000    0.016000   -0.033000
    0.046000   -0.004000   -0.082000
    0.034000   -0.025000   -0.104000
    0.059000    0.156000    0.047000
   -0.000000   -0.000000    0.062000
   -0.059000   -0.156000    0.047000
   -0.046000    0.004000   -0.082000
   -0.034000    0.025000   -0.104000
    0.060000   -0.039000   -0.135000
   -0.060000    0.039000   -0.135000
    0.000000   -0.000000   -0.101000
   -0.000000   -0.000000    0.398000
vibration   14
    0.031000   -0.009000    0.000000
   -0.098000   -0.066000    0.084000
   -0.134000   -0.026000    0.081000
   -0.061000   -0.174000    0.104000
   -0.188000   -0.061000    0.114000
    0.081000   -0.005000    0.008000
    0.183000    0.050000   -0.085000
    0.140000   -0.106000    0.096000
   -0.025000    0.035000    0.001000
    0.054000   -0.017000    0.029000
    0.008000   -0.009000    0.031000
    0.080000   -0.075000    0.058000
    0.104000    0.020000    0.002000
    0.002000    0.006000    0.022000
   -0.034000    0.053000   -0.028000
   -0.015000   -0.085000   -0.001000
   -0.024000   -0.098000   -0.001000
   -0.033000   -0.145000   -0.004000
   -0.012000    0.007000    0.008000
   -0.017000    0.032000    0.010000
    0.006000    0.102000    0.016000
    0.018000    0.217000    0.024000
    0.004000    0.030000    0.012000
    0.010000    0.077000    0.013000
   -0.010000   -0.085000    0.005000
   -0.010000   -0.085000   -0.005000
    0.004000    0.030000   -0.012000
    0.010000    0.077000   -0.013000
    0.006000    0.102000   -0.016000
    0.018000    0.217000   -0.024000
   -0.012000    0.007000   -0.008000
   -0.017000    0.032000   -0.010000
   -0.024000   -0.098000    0.001000
   -0.033000   -0.145000    0.004000
   -0.015000   -0.085000    0.001000
   -0.034000    0.053000    0.028000
    0.002000    0.006000   -0.022000
    0.054000   -0.017000   -0.029000
    0.104000    0.020000   -0.002000
    0.080000   -0.075000   -0.058000
    0.008000   -0.009000   -0.031000
    0.081000   -0.005000   -0.008000
   -0.025000    0.035000   -0.001000
    0.140000   -0.106000   -0.096000
    0.183000    0.050000    0.085000
   -0.098000   -0.066000   -0.084000
   -0.188000   -0.061000   -0.114000
   -0.061000   -0.174000   -0.104000
   -0.134000   -0.026000   -0.081000
   -0.030000    0.079000   -0.015000
   -0.040000    0.101000    0.007000
   -0.007000   -0.007000   -0.011000
   -0.013000   -0.141000   -0.000000
   -0.007000   -0.007000    0.011000
   -0.030000    0.079000    0.015000
   -0.040000    0.101000   -0.007000
   -0.073000    0.048000   -0.026000
   -0.073000    0.048000    0.026000
    0.158000    0.171000   -0.000000
    0.275000    0.133000    0.000000
vibration   15
    0.000000   -0.000000   -0.006000
    0.007000   -0.013000   -0.007000
    0.014000    0.007000   -0.007000
    0.007000   -0.024000   -0.019000
   -0.001000   -0.019000    0.013000
   -0.022000   -0.023000    0.004000
    0.044000   -0.006000   -0.085000
    0.022000   -0.048000    0.129000
   -0.157000   -0.019000   -0.004000
    0.047000   -0.001000   -0.017000
    0.195000   -0.026000   -0.029000
    0.013000    0.139000    0.007000
   -0.035000   -0.095000   -0.029000
    0.008000   -0.019000   -0.020000
    0.009000    0.001000    0.002000
    0.003000   -0.000000    0.012000
    0.007000   -0.003000    0.014000
    0.009000   -0.002000    0.015000
    0.007000   -0.004000    0.010000
    0.010000   -0.006000    0.009000
    0.006000   -0.003000    0.007000
    0.006000   -0.003000    0.006000
    0.005000    0.000000    0.008000
    0.004000    0.002000    0.007000
    0.003000    0.000000    0.010000
   -0.003000   -0.000000    0.010000
   -0.005000   -0.000000    0.008000
   -0.004000   -0.002000    0.007000
   -0.006000    0.003000    0.007000
   -0.006000    0.003000    0.006000
   -0.007000    0.004000    0.010000
   -0.010000    0.006000    0.009000
   -0.007000    0.003000    0.014000
   -0.009000    0.002000    0.015000
   -0.003000    0.000000    0.012000
   -0.009000   -0.001000    0.002000
   -0.008000    0.019000   -0.020000
   -0.047000    0.001000   -0.017000
    0.035000    0.095000   -0.029000
   -0.013000   -0.139000    0.007000
   -0.195000    0.026000   -0.029000
    0.022000    0.023000    0.004000
    0.157000    0.019000   -0.004000
   -0.022000    0.048000    0.129000
   -0.044000    0.006000   -0.085000
   -0.007000    0.013000   -0.007000
    0.001000    0.019000    0.013000
   -0.007000    0.024000   -0.019000
   -0.014000   -0.007000   -0.007000
    0.002000   -0.042000   -0.052000
    0.013000    0.062000    0.044000
    0.008000   -0.001000    0.010000
   -0.000000   -0.000000    0.013000
   -0.008000    0.001000    0.010000
   -0.002000    0.042000   -0.052000
   -0.013000   -0.062000    0.044000
    0.004000    0.030000    0.037000
   -0.004000   -0.030000    0.037000
    0.000000    0.000000    0.023000
    0.000000    0.000000   -0.842000
vibration   16
    0.000000   -0.000000    0.034000
   -0.095000   -0.009000    0.029000
   -0.223000   -0.102000    0.023000
   -0.075000    0.063000    0.171000
   -0.008000    0.011000   -0.072000
   -0.130000   -0.009000    0.009000
   -0.213000   -0.055000    0.081000
   -0.178000    0.075000   -0.061000
   -0.048000   -0.039000    0.014000
   -0.067000   -0.024000    0.002000
   -0.215000    0.004000    0.003000
   -0.020000   -0.175000    0.010000
    0.036000    0.079000   -0.006000
   -0.078000   -0.014000    0.000000
   -0.038000    0.027000   -0.003000
    0.010000    0.063000    0.029000
    0.072000    0.026000    0.011000
    0.105000    0.017000    0.047000
    0.086000   -0.013000   -0.042000
    0.116000   -0.047000   -0.051000
    0.058000   -0.010000   -0.070000
    0.064000   -0.037000   -0.105000
    0.006000    0.015000   -0.051000
   -0.035000    0.003000   -0.091000
   -0.005000    0.035000    0.006000
    0.005000   -0.035000    0.006000
   -0.006000   -0.015000   -0.051000
    0.035000   -0.003000   -0.091000
   -0.058000    0.010000   -0.070000
   -0.064000    0.037000   -0.105000
   -0.086000    0.013000   -0.042000
   -0.116000    0.047000   -0.051000
   -0.072000   -0.026000    0.011000
   -0.105000   -0.017000    0.047000
   -0.010000   -0.063000    0.029000
    0.038000   -0.027000   -0.003000
    0.078000    0.014000    0.000000
    0.067000    0.024000    0.002000
   -0.036000   -0.079000   -0.006000
    0.020000    0.175000    0.010000
    0.215000   -0.004000    0.003000
    0.130000    0.009000    0.009000
    0.048000    0.039000    0.014000
    0.178000   -0.075000   -0.061000
    0.213000    0.055000    0.081000
    0.095000    0.009000    0.029000
    0.008000   -0.011000   -0.072000
    0.075000   -0.063000    0.171000
    0.223000    0.102000    0.023000
   -0.067000   -0.015000   -0.012000
   -0.069000    0.049000    0.046000
   -0.007000    0.099000    0.059000
    0.000000   -0.000000    0.008000
    0.007000   -0.099000    0.059000
    0.067000    0.015000   -0.012000
    0.069000   -0.049000    0.046000
   -0.034000   -0.013000   -0.051000
    0.034000    0.013000   -0.051000
   -0.000000   -0.000000    0.024000
   -0.000000   -0.000000   -0.308000
vibration   17
   -0.012000    0.106000    0.000000
    0.040000    0.019000    0.022000
    0.034000   -0.024000    0.021000
    0.023000    0.100000    0.041000
    0.114000    0.020000   -0.017000
   -0.032000   -0.011000    0.032000
   -0.202000   -0.075000    0.232000
   -0.137000    0.105000   -0.197000
    0.230000   -0.057000    0.048000
   -0.088000   -0.057000    0.046000
   -0.198000   -0.051000    0.087000
   -0.080000   -0.154000   -0.019000
   -0.055000   -0.010000    0.065000
   -0.014000   -0.020000    0.048000
    0.008000   -0.054000    0.055000
   -0.004000   -0.058000   -0.003000
    0.032000   -0.022000   -0.009000
    0.049000   -0.024000    0.008000
    0.046000    0.043000   -0.033000
    0.069000    0.100000   -0.037000
    0.030000    0.023000   -0.047000
    0.040000    0.063000   -0.066000
   -0.006000   -0.039000   -0.037000
   -0.018000   -0.046000   -0.046000
   -0.014000   -0.039000   -0.013000
   -0.014000   -0.039000    0.013000
   -0.006000   -0.039000    0.037000
   -0.018000   -0.046000    0.046000
    0.030000    0.023000    0.047000
    0.040000    0.063000    0.066000
    0.046000    0.043000    0.033000
    0.069000    0.100000    0.037000
    0.032000   -0.022000    0.009000
    0.049000   -0.024000   -0.008000
   -0.004000   -0.058000    0.003000
    0.008000   -0.054000   -0.055000
   -0.014000   -0.020000   -0.048000
   -0.088000   -0.057000   -0.046000
   -0.055000   -0.010000   -0.065000
   -0.080000   -0.154000    0.019000
   -0.198000   -0.051000   -0.087000
   -0.032000   -0.011000   -0.032000
    0.230000   -0.057000   -0.048000
   -0.137000    0.105000    0.197000
   -0.202000   -0.075000   -0.232000
    0.040000    0.019000   -0.022000
    0.114000    0.020000    0.017000
    0.023000    0.100000   -0.041000
    0.034000   -0.024000   -0.021000
    0.009000   -0.037000    0.074000
    0.013000   -0.004000    0.110000
   -0.012000   -0.079000    0.010000
   -0.014000    0.023000    0.000000
   -0.012000   -0.079000   -0.010000
    0.009000   -0.037000   -0.074000
    0.013000   -0.004000   -0.110000
    0.007000   -0.034000    0.078000
    0.007000   -0.034000   -0.078000
    0.058000    0.188000    0.000000
    0.097000    0.176000   -0.000000
vibration   18
    0.010000   -0.002000    0.000000
   -0.049000    0.006000    0.025000
   -0.224000   -0.123000    0.017000
   -0.025000    0.116000    0.222000
    0.083000    0.033000   -0.118000
   -0.065000    0.007000   -0.027000
   -0.160000   -0.041000    0.062000
   -0.123000    0.083000   -0.138000
    0.057000   -0.011000   -0.019000
    0.008000   -0.015000   -0.016000
   -0.200000    0.028000   -0.025000
    0.082000   -0.232000    0.016000
    0.167000    0.140000   -0.036000
   -0.029000   -0.002000   -0.018000
   -0.013000    0.035000   -0.024000
    0.015000   -0.001000    0.006000
    0.063000   -0.028000   -0.010000
    0.090000   -0.044000    0.020000
    0.081000   -0.003000   -0.050000
    0.108000   -0.000000   -0.058000
    0.059000    0.027000   -0.072000
    0.071000    0.060000   -0.105000
    0.007000   -0.001000   -0.057000
   -0.013000   -0.002000   -0.072000
   -0.009000   -0.033000   -0.010000
   -0.009000   -0.033000    0.010000
    0.007000   -0.001000    0.057000
   -0.013000   -0.002000    0.072000
    0.059000    0.027000    0.072000
    0.071000    0.060000    0.105000
    0.081000   -0.003000    0.050000
    0.108000   -0.000000    0.058000
    0.063000   -0.028000    0.010000
    0.090000   -0.044000   -0.020000
    0.015000   -0.001000   -0.006000
   -0.013000    0.035000    0.024000
   -0.029000   -0.002000    0.018000
    0.008000   -0.015000    0.016000
    0.167000    0.140000    0.036000
    0.082000   -0.232000   -0.016000
   -0.200000    0.028000    0.025000
   -0.065000    0.007000    0.027000
    0.057000   -0.011000    0.019000
   -0.123000    0.083000    0.138000
   -0.160000   -0.041000   -0.062000
   -0.049000    0.006000   -0.025000
    0.083000    0.033000    0.118000
   -0.025000    0.116000   -0.222000
   -0.224000   -0.123000   -0.017000
   -0.032000   -0.001000   -0.037000
   -0.042000   -0.014000   -0.052000
    0.007000    0.079000    0.018000
   -0.035000   -0.074000    0.000000
    0.007000    0.079000   -0.018000
   -0.032000   -0.001000    0.037000
   -0.042000   -0.014000    0.052000
    0.002000    0.023000   -0.041000
    0.002000    0.023000    0.041000
   -0.045000   -0.092000   -0.000000
   -0.102000   -0.073000    0.000000
vibration   19
    0.000000   -0.000000    0.020000
   -0.038000   -0.026000   -0.018000
    0.119000    0.115000   -0.010000
   -0.045000   -0.183000   -0.202000
   -0.209000   -0.048000    0.133000
    0.012000   -0.002000    0.022000
    0.176000    0.064000   -0.161000
    0.114000   -0.115000    0.243000
   -0.237000    0.034000    0.007000
   -0.026000    0.034000    0.003000
    0.133000    0.007000   -0.006000
   -0.076000    0.198000   -0.001000
   -0.137000   -0.075000    0.018000
   -0.016000    0.010000    0.004000
   -0.018000    0.002000   -0.009000
    0.004000   -0.003000    0.008000
    0.021000   -0.003000    0.003000
    0.028000   -0.010000    0.012000
    0.029000    0.016000   -0.011000
    0.039000    0.028000   -0.014000
    0.020000    0.008000   -0.019000
    0.023000    0.014000   -0.028000
    0.002000   -0.013000   -0.014000
   -0.011000   -0.032000   -0.026000
   -0.001000   -0.008000    0.002000
    0.001000    0.008000    0.002000
   -0.002000    0.013000   -0.014000
    0.011000    0.032000   -0.026000
   -0.020000   -0.008000   -0.019000
   -0.023000   -0.014000   -0.028000
   -0.029000   -0.016000   -0.011000
   -0.039000   -0.028000   -0.014000
   -0.021000    0.003000    0.003000
   -0.028000    0.010000    0.012000
   -0.004000    0.003000    0.008000
    0.018000   -0.002000   -0.009000
    0.016000   -0.010000    0.004000
    0.026000   -0.034000    0.003000
    0.137000    0.075000    0.018000
    0.076000   -0.198000   -0.001000
   -0.133000   -0.007000   -0.006000
   -0.012000    0.002000    0.022000
    0.237000   -0.034000    0.007000
   -0.114000    0.115000    0.243000
   -0.176000   -0.064000   -0.161000
    0.038000    0.026000   -0.018000
    0.209000    0.048000    0.133000
    0.045000    0.183000   -0.202000
   -0.119000   -0.115000   -0.010000
   -0.014000    0.027000    0.015000
   -0.014000    0.014000    0.002000
   -0.001000    0.014000    0.015000
    0.000000    0.000000    0.003000
    0.001000   -0.014000    0.015000
    0.014000   -0.027000    0.015000
    0.014000   -0.014000    0.002000
   -0.033000   -0.037000   -0.050000
    0.033000    0.037000   -0.050000
    0.000000    0.000000    0.007000
    0.000000   -0.000000    0.190000
vibration   20
    0.028000   -0.021000   -0.000000
   -0.001000    0.012000    0.034000
   -0.162000   -0.114000    0.026000
    0.016000    0.136000    0.218000
    0.142000    0.036000   -0.105000
   -0.010000    0.005000   -0.025000
   -0.142000   -0.048000    0.123000
   -0.093000    0.091000   -0.213000
    0.198000   -0.016000   -0.012000
    0.018000   -0.033000   -0.000000
   -0.187000    0.004000    0.007000
    0.082000   -0.242000    0.008000
    0.159000    0.109000   -0.015000
    0.003000   -0.005000   -0.002000
    0.001000    0.005000    0.003000
   -0.003000    0.013000    0.001000
   -0.049000    0.017000    0.014000
   -0.074000    0.028000   -0.014000
   -0.067000   -0.015000    0.055000
   -0.097000   -0.034000    0.063000
   -0.040000   -0.019000    0.079000
   -0.052000   -0.044000    0.112000
    0.009000    0.018000    0.064000
    0.028000    0.028000    0.077000
    0.022000    0.027000    0.017000
    0.022000    0.027000   -0.017000
    0.009000    0.018000   -0.064000
    0.028000    0.028000   -0.077000
   -0.040000   -0.019000   -0.079000
   -0.052000   -0.044000   -0.112000
   -0.067000   -0.015000   -0.055000
   -0.097000   -0.034000   -0.063000
   -0.049000    0.017000   -0.014000
   -0.074000    0.028000    0.014000
   -0.003000    0.013000   -0.001000
    0.001000    0.005000   -0.003000
    0.003000   -0.005000    0.002000
    0.018000   -0.033000    0.000000
    0.159000    0.109000    0.015000
    0.082000   -0.242000   -0.008000
   -0.187000    0.004000   -0.007000
   -0.010000    0.005000    0.025000
    0.198000   -0.016000    0.012000
   -0.093000    0.091000    0.213000
   -0.142000   -0.048000   -0.123000
   -0.001000    0.012000   -0.034000
    0.142000    0.036000    0.105000
    0.016000    0.136000   -0.218000
   -0.162000   -0.114000   -0.026000
   -0.001000   -0.008000   -0.016000
   -0.001000   -0.018000   -0.025000
    0.003000   -0.021000   -0.014000
    0.048000    0.030000   -0.000000
    0.003000   -0.021000    0.014000
   -0.001000   -0.008000    0.016000
   -0.001000   -0.018000    0.025000
    0.003000    0.038000    0.039000
    0.003000    0.038000   -0.039000
    0.043000   -0.001000   -0.000000
    0.060000   -0.007000   -0.000000
vibration   21
   -0.000000   -0.000000    0.031000
   -0.055000   -0.019000    0.034000
   -0.219000   -0.104000    0.027000
   -0.013000    0.005000    0.207000
   -0.004000    0.006000   -0.066000
    0.047000    0.021000   -0.056000
    0.110000    0.042000   -0.137000
    0.083000   -0.042000   -0.004000
   -0.025000    0.072000   -0.062000
    0.089000    0.026000   -0.026000
   -0.113000    0.080000   -0.066000
    0.171000   -0.185000    0.039000
    0.261000    0.197000   -0.047000
    0.016000    0.018000   -0.030000
   -0.019000    0.007000   -0.021000
    0.011000   -0.089000    0.024000
    0.027000   -0.053000    0.022000
    0.030000   -0.073000    0.028000
    0.048000    0.074000    0.014000
    0.065000    0.166000    0.013000
    0.039000    0.053000    0.009000
    0.050000    0.117000    0.001000
    0.012000   -0.067000    0.009000
   -0.001000   -0.116000   -0.000000
    0.006000   -0.075000    0.020000
   -0.006000    0.075000    0.020000
   -0.012000    0.067000    0.009000
    0.001000    0.116000   -0.000000
   -0.039000   -0.053000    0.009000
   -0.050000   -0.117000    0.001000
   -0.048000   -0.074000    0.014000
   -0.065000   -0.166000    0.013000
   -0.027000    0.053000    0.022000
   -0.030000    0.073000    0.028000
   -0.011000    0.089000    0.024000
    0.019000   -0.007000   -0.021000
   -0.016000   -0.018000   -0.030000
   -0.089000   -0.026000   -0.026000
   -0.261000   -0.197000   -0.047000
   -0.171000    0.185000    0.039000
    0.113000   -0.080000   -0.066000
   -0.047000   -0.021000   -0.056000
    0.025000   -0.072000   -0.062000
   -0.083000    0.042000   -0.004000
   -0.110000   -0.042000   -0.137000
    0.055000    0.019000    0.034000
    0.004000   -0.006000   -0.066000
    0.013000   -0.005000    0.207000
    0.219000    0.104000    0.027000
   -0.001000    0.033000   -0.055000
    0.003000    0.018000   -0.071000
    0.014000   -0.046000    0.012000
   -0.000000    0.000000    0.028000
   -0.014000    0.046000    0.012000
    0.001000   -0.033000   -0.055000
   -0.003000   -0.018000   -0.071000
   -0.069000    0.007000   -0.008000
    0.069000   -0.007000   -0.008000
    0.000000    0.000000   -0.026000
    0.000000    0.000000    0.004000
vibration   22
   -0.150000   -0.129000   -0.000000
    0.046000    0.009000    0.003000
   -0.059000   -0.070000   -0.002000
    0.058000    0.086000    0.123000
    0.135000    0.024000   -0.086000
    0.066000    0.007000   -0.044000
    0.045000    0.001000   -0.019000
    0.051000    0.008000   -0.097000
    0.119000    0.020000   -0.041000
    0.112000    0.002000   -0.023000
    0.007000    0.031000   -0.045000
    0.163000   -0.116000    0.029000
    0.215000    0.096000   -0.051000
    0.051000    0.003000   -0.026000
    0.021000   -0.011000    0.000000
   -0.009000    0.071000   -0.005000
    0.027000    0.061000   -0.016000
    0.056000    0.068000    0.011000
    0.028000   -0.046000   -0.069000
    0.058000   -0.121000   -0.080000
   -0.010000   -0.061000   -0.102000
   -0.010000   -0.147000   -0.141000
   -0.042000    0.041000   -0.083000
   -0.058000    0.041000   -0.092000
   -0.048000    0.079000   -0.027000
   -0.048000    0.079000    0.027000
   -0.042000    0.041000    0.083000
   -0.058000    0.041000    0.092000
   -0.010000   -0.061000    0.102000
   -0.010000   -0.147000    0.141000
    0.028000   -0.046000    0.069000
    0.058000   -0.121000    0.080000
    0.027000    0.061000    0.016000
    0.056000    0.068000   -0.011000
   -0.009000    0.071000    0.005000
    0.021000   -0.011000   -0.000000
    0.051000    0.003000    0.026000
    0.112000    0.002000    0.023000
    0.215000    0.096000    0.051000
    0.163000   -0.116000   -0.029000
    0.007000    0.031000    0.045000
    0.066000    0.007000    0.044000
    0.119000    0.020000    0.041000
    0.051000    0.008000    0.097000
    0.045000    0.001000    0.019000
    0.046000    0.009000   -0.003000
    0.135000    0.024000    0.086000
    0.058000    0.086000   -0.123000
   -0.059000   -0.070000    0.002000
    0.035000   -0.008000   -0.037000
    0.051000    0.076000    0.039000
   -0.014000   -0.018000    0.000000
   -0.095000    0.045000   -0.000000
   -0.014000   -0.018000   -0.000000
    0.035000   -0.008000    0.037000
    0.051000    0.076000   -0.039000
    0.016000   -0.012000    0.002000
    0.016000   -0.012000   -0.002000
    0.068000    0.258000    0.000000
    0.329000    0.172000    0.000000
vibration   23
   -0.044000    0.067000   -0.000000
    0.093000    0.022000   -0.030000
    0.003000   -0.084000   -0.034000
    0.092000    0.142000    0.085000
    0.217000    0.040000   -0.144000
    0.096000    0.006000   -0.048000
    0.047000   -0.002000    0.027000
    0.061000    0.017000   -0.156000
    0.213000    0.006000   -0.041000
    0.124000    0.013000   -0.030000
    0.239000   -0.003000   -0.048000
    0.110000    0.112000    0.016000
    0.081000   -0.048000   -0.056000
    0.070000    0.003000   -0.031000
    0.020000   -0.003000   -0.004000
   -0.035000   -0.075000   -0.014000
   -0.062000   -0.083000   -0.009000
   -0.072000   -0.105000   -0.019000
   -0.055000    0.023000   -0.003000
   -0.050000    0.077000   -0.002000
   -0.048000    0.074000   -0.002000
   -0.037000    0.176000    0.004000
   -0.046000   -0.024000   -0.008000
   -0.037000   -0.010000    0.001000
   -0.051000   -0.081000   -0.011000
   -0.051000   -0.081000    0.011000
   -0.046000   -0.024000    0.008000
   -0.037000   -0.010000   -0.001000
   -0.048000    0.074000    0.002000
   -0.037000    0.176000   -0.004000
   -0.055000    0.023000    0.003000
   -0.050000    0.077000    0.002000
   -0.062000   -0.083000    0.009000
   -0.072000   -0.105000    0.019000
   -0.035000   -0.075000    0.014000
    0.020000   -0.003000    0.004000
    0.070000    0.003000    0.031000
    0.124000    0.013000    0.030000
    0.081000   -0.048000    0.056000
    0.110000    0.112000   -0.016000
    0.239000   -0.003000    0.048000
    0.096000    0.006000    0.048000
    0.213000    0.006000    0.041000
    0.061000    0.017000    0.156000
    0.047000   -0.002000   -0.027000
    0.093000    0.022000    0.030000
    0.217000    0.040000    0.144000
    0.092000    0.142000   -0.085000
    0.003000   -0.084000    0.034000
    0.042000   -0.005000   -0.033000
    0.038000   -0.036000   -0.063000
   -0.016000   -0.008000   -0.015000
   -0.065000   -0.065000   -0.000000
   -0.016000   -0.008000    0.015000
    0.042000   -0.005000    0.033000
    0.038000   -0.036000    0.063000
    0.028000    0.027000    0.032000
    0.028000    0.027000   -0.032000
   -0.142000   -0.064000   -0.000000
   -0.261000   -0.025000    0.000000
vibration   24
    0.005000   -0.023000   -0.000000
    0.009000   -0.006000   -0.006000
    0.022000   -0.016000   -0.006000
    0.003000    0.008000   -0.016000
    0.017000   -0.005000   -0.015000
   -0.009000   -0.016000    0.031000
   -0.174000   -0.062000    0.249000
   -0.112000    0.104000   -0.183000
    0.245000   -0.095000    0.047000
   -0.009000   -0.022000    0.008000
    0.272000   -0.090000    0.043000
   -0.095000    0.250000   -0.013000
   -0.203000   -0.237000   -0.004000
   -0.001000   -0.009000    0.008000
    0.002000    0.027000   -0.006000
    0.000000    0.024000    0.006000
   -0.004000   -0.002000    0.005000
   -0.004000   -0.005000    0.005000
   -0.006000   -0.026000    0.005000
   -0.008000   -0.057000    0.004000
   -0.005000    0.007000    0.004000
   -0.004000    0.010000    0.002000
   -0.004000    0.024000    0.003000
   -0.003000    0.034000    0.003000
   -0.006000   -0.003000    0.004000
   -0.006000   -0.003000   -0.004000
   -0.004000    0.024000   -0.003000
   -0.003000    0.034000   -0.003000
   -0.005000    0.007000   -0.004000
   -0.004000    0.010000   -0.002000
   -0.006000   -0.026000   -0.005000
   -0.008000   -0.057000   -0.004000
   -0.004000   -0.002000   -0.005000
   -0.004000   -0.005000   -0.005000
    0.000000    0.024000   -0.006000
    0.002000    0.027000    0.006000
   -0.001000   -0.009000   -0.008000
   -0.009000   -0.022000   -0.008000
   -0.203000   -0.237000    0.004000
   -0.095000    0.250000    0.013000
    0.272000   -0.090000   -0.043000
   -0.009000   -0.016000   -0.031000
    0.245000   -0.095000   -0.047000
   -0.112000    0.104000    0.183000
   -0.174000   -0.062000   -0.249000
    0.009000   -0.006000    0.006000
    0.017000   -0.005000    0.015000
    0.003000    0.008000    0.016000
    0.022000   -0.016000    0.006000
   -0.007000    0.009000    0.005000
   -0.016000    0.020000    0.015000
    0.001000    0.061000    0.010000
   -0.017000   -0.060000   -0.000000
    0.001000    0.061000   -0.010000
   -0.007000    0.009000   -0.005000
   -0.016000    0.020000   -0.015000
    0.011000    0.012000   -0.027000
    0.011000    0.012000    0.027000
    0.037000    0.014000    0.000000
    0.075000    0.002000    0.000000
vibration   25
   -0.000000    0.000000   -0.005000
    0.012000    0.014000   -0.007000
    0.034000    0.030000   -0.006000
    0.004000    0.013000   -0.032000
    0.009000    0.007000    0.013000
   -0.019000    0.006000   -0.012000
    0.140000    0.046000   -0.230000
    0.082000   -0.097000    0.219000
   -0.288000    0.073000   -0.029000
   -0.017000    0.013000   -0.002000
   -0.303000    0.078000   -0.029000
    0.067000   -0.263000    0.005000
    0.173000    0.225000    0.015000
   -0.005000   -0.000000   -0.001000
    0.010000   -0.016000    0.011000
   -0.001000    0.020000   -0.008000
   -0.009000    0.022000   -0.006000
   -0.011000    0.035000   -0.010000
   -0.016000   -0.017000   -0.001000
   -0.022000   -0.039000   -0.001000
   -0.014000   -0.017000    0.001000
   -0.017000   -0.038000    0.005000
   -0.002000    0.021000   -0.000000
    0.005000    0.038000    0.005000
    0.000000    0.021000   -0.007000
   -0.000000   -0.021000   -0.007000
    0.002000   -0.021000   -0.000000
   -0.005000   -0.038000    0.005000
    0.014000    0.017000    0.001000
    0.017000    0.038000    0.005000
    0.016000    0.017000   -0.001000
    0.022000    0.039000   -0.001000
    0.009000   -0.022000   -0.006000
    0.011000   -0.035000   -0.010000
    0.001000   -0.020000   -0.008000
   -0.010000    0.016000    0.011000
    0.005000    0.000000   -0.001000
    0.017000   -0.013000   -0.002000
   -0.173000   -0.225000    0.015000
   -0.067000    0.263000    0.005000
    0.303000   -0.078000   -0.029000
    0.019000   -0.006000   -0.012000
    0.288000   -0.073000   -0.029000
   -0.082000    0.097000    0.219000
   -0.140000   -0.046000   -0.230000
   -0.012000   -0.014000   -0.007000
   -0.009000   -0.007000    0.013000
   -0.004000   -0.013000   -0.032000
   -0.034000   -0.030000   -0.006000
    0.006000   -0.025000    0.007000
    0.017000   -0.012000    0.019000
   -0.002000   -0.011000   -0.007000
    0.000000    0.000000   -0.008000
    0.002000    0.011000   -0.007000
   -0.006000    0.025000    0.007000
   -0.017000    0.012000    0.019000
    0.035000   -0.004000    0.021000
   -0.035000    0.004000    0.021000
   -0.000000   -0.000000    0.039000
   -0.000000   -0.000000   -0.004000
vibration   26
   -0.005000   -0.003000   -0.000000
    0.079000    0.037000   -0.031000
    0.230000    0.133000   -0.023000
    0.035000    0.025000   -0.197000
    0.048000    0.003000    0.082000
   -0.052000   -0.018000    0.032000
    0.026000   -0.005000   -0.083000
    0.002000   -0.039000    0.193000
   -0.224000   -0.014000    0.022000
   -0.033000   -0.019000    0.008000
   -0.272000    0.027000    0.008000
    0.029000   -0.251000   -0.010000
    0.113000    0.143000    0.023000
    0.001000   -0.019000    0.011000
    0.038000    0.012000    0.016000
   -0.010000    0.023000    0.010000
   -0.033000   -0.027000    0.012000
   -0.038000   -0.029000    0.006000
   -0.040000   -0.051000    0.021000
   -0.048000   -0.101000    0.021000
   -0.033000    0.036000    0.021000
   -0.029000    0.078000    0.022000
   -0.024000    0.044000    0.015000
   -0.015000    0.077000    0.020000
   -0.030000   -0.035000    0.006000
   -0.030000   -0.035000   -0.006000
   -0.024000    0.044000   -0.015000
   -0.015000    0.077000   -0.020000
   -0.033000    0.036000   -0.021000
   -0.029000    0.078000   -0.022000
   -0.040000   -0.051000   -0.021000
   -0.048000   -0.101000   -0.021000
   -0.033000   -0.027000   -0.012000
   -0.038000   -0.029000   -0.006000
   -0.010000    0.023000   -0.010000
    0.038000    0.012000   -0.016000
    0.001000   -0.019000   -0.011000
   -0.033000   -0.019000   -0.008000
    0.113000    0.143000   -0.023000
    0.029000   -0.251000    0.010000
   -0.272000    0.027000   -0.008000
   -0.052000   -0.018000   -0.032000
   -0.224000   -0.014000   -0.022000
    0.002000   -0.039000   -0.193000
    0.026000   -0.005000    0.083000
    0.079000    0.037000    0.031000
    0.048000    0.003000   -0.082000
    0.035000    0.025000    0.197000
    0.230000    0.133000    0.023000
    0.011000   -0.047000    0.020000
    0.011000   -0.013000    0.054000
   -0.004000    0.105000    0.021000
   -0.055000   -0.147000    0.000000
   -0.004000    0.105000   -0.021000
    0.011000   -0.047000   -0.020000
    0.011000   -0.013000   -0.054000
    0.115000    0.012000    0.000000
    0.115000    0.012000   -0.000000
    0.041000    0.037000   -0.000000
    0.085000    0.023000   -0.000000
vibration   27
    0.000000   -0.000000    0.006000
   -0.001000   -0.005000   -0.014000
   -0.223000   -0.262000   -0.023000
    0.021000    0.190000    0.262000
    0.198000    0.053000   -0.281000
    0.026000    0.008000   -0.015000
    0.123000    0.043000   -0.130000
    0.085000   -0.072000    0.099000
   -0.110000    0.052000   -0.023000
   -0.018000   -0.002000    0.001000
    0.128000   -0.037000    0.017000
   -0.066000    0.143000   -0.018000
   -0.123000   -0.113000    0.003000
   -0.000000    0.005000    0.001000
   -0.004000    0.002000    0.006000
   -0.004000    0.011000   -0.007000
   -0.006000    0.013000   -0.007000
   -0.007000    0.018000   -0.008000
   -0.010000   -0.007000   -0.007000
   -0.011000   -0.019000   -0.007000
   -0.010000   -0.008000   -0.007000
   -0.011000   -0.019000   -0.005000
   -0.004000    0.010000   -0.007000
   -0.003000    0.018000   -0.006000
   -0.003000    0.011000   -0.008000
    0.003000   -0.011000   -0.008000
    0.004000   -0.010000   -0.007000
    0.003000   -0.018000   -0.006000
    0.010000    0.008000   -0.007000
    0.011000    0.019000   -0.005000
    0.010000    0.007000   -0.007000
    0.011000    0.019000   -0.007000
    0.006000   -0.013000   -0.007000
    0.007000   -0.018000   -0.008000
    0.004000   -0.011000   -0.007000
    0.004000   -0.002000    0.006000
    0.000000   -0.005000    0.001000
    0.018000    0.002000    0.001000
    0.123000    0.113000    0.003000
    0.066000   -0.143000   -0.018000
   -0.128000    0.037000    0.017000
   -0.026000   -0.008000   -0.015000
    0.110000   -0.052000   -0.023000
   -0.085000    0.072000    0.099000
   -0.123000   -0.043000   -0.130000
    0.001000    0.005000   -0.014000
   -0.198000   -0.053000   -0.281000
   -0.021000   -0.190000    0.262000
    0.223000    0.262000   -0.023000
    0.002000    0.019000    0.023000
    0.007000    0.016000    0.018000
   -0.004000   -0.003000   -0.001000
   -0.000000   -0.000000   -0.009000
    0.004000    0.003000   -0.001000
   -0.002000   -0.019000    0.023000
   -0.007000   -0.016000    0.018000
   -0.006000   -0.008000   -0.005000
    0.006000    0.008000   -0.005000
    0.000000    0.000000    0.057000
    0.000000    0.000000    0.092000
vibration   28
   -0.002000    0.000000    0.000000
   -0.012000    0.000000    0.015000
    0.194000    0.253000    0.024000
   -0.026000   -0.208000   -0.246000
   -0.220000   -0.055000    0.278000
   -0.012000    0.001000   -0.003000
   -0.131000   -0.041000    0.139000
   -0.086000    0.086000   -0.163000
    0.171000   -0.039000    0.008000
    0.045000    0.017000   -0.008000
   -0.047000    0.045000   -0.037000
    0.086000   -0.079000    0.032000
    0.129000    0.100000   -0.018000
    0.004000    0.001000   -0.009000
   -0.003000   -0.003000   -0.011000
   -0.001000   -0.006000   -0.003000
   -0.001000   -0.001000   -0.004000
   -0.000000   -0.002000   -0.004000
    0.000000    0.006000   -0.005000
    0.001000    0.014000   -0.005000
    0.000000   -0.001000   -0.004000
    0.000000   -0.001000   -0.004000
   -0.000000   -0.006000   -0.004000
   -0.001000   -0.008000   -0.004000
    0.000000    0.001000   -0.002000
    0.000000    0.001000    0.002000
   -0.000000   -0.006000    0.004000
   -0.001000   -0.008000    0.004000
    0.000000   -0.001000    0.004000
    0.000000   -0.001000    0.004000
    0.000000    0.006000    0.005000
    0.001000    0.014000    0.005000
   -0.001000   -0.001000    0.004000
   -0.000000   -0.002000    0.004000
   -0.001000   -0.006000    0.003000
   -0.003000   -0.003000    0.011000
    0.004000    0.001000    0.009000
    0.045000    0.017000    0.008000
    0.129000    0.100000    0.018000
    0.086000   -0.079000   -0.032000
   -0.047000    0.045000    0.037000
   -0.012000    0.001000    0.003000
    0.171000   -0.039000   -0.008000
   -0.086000    0.086000    0.163000
   -0.131000   -0.041000   -0.139000
   -0.012000    0.000000   -0.015000
   -0.220000   -0.055000   -0.278000
   -0.026000   -0.208000    0.246000
    0.194000    0.253000   -0.024000
   -0.002000   -0.013000   -0.032000
   -0.002000   -0.014000   -0.034000
    0.000000   -0.012000   -0.007000
    0.002000    0.014000   -0.000000
    0.000000   -0.012000    0.007000
   -0.002000   -0.013000    0.032000
   -0.002000   -0.014000    0.034000
   -0.006000    0.011000    0.006000
   -0.006000    0.011000   -0.006000
   -0.016000   -0.011000    0.000000
   -0.032000   -0.006000    0.000000
vibration   29
   -0.000000    0.000000    0.045000
   -0.064000   -0.027000    0.015000
   -0.026000    0.086000    0.017000
   -0.040000   -0.175000   -0.052000
   -0.198000   -0.041000    0.123000
    0.026000    0.024000   -0.069000
   -0.070000   -0.014000    0.038000
   -0.039000    0.062000   -0.250000
    0.213000    0.042000   -0.059000
    0.103000    0.067000   -0.029000
    0.164000    0.083000   -0.107000
    0.120000    0.116000    0.073000
    0.123000    0.078000   -0.050000
    0.005000    0.014000   -0.031000
   -0.031000   -0.016000    0.003000
   -0.008000    0.050000   -0.014000
   -0.012000    0.083000   -0.016000
   -0.011000    0.121000   -0.019000
   -0.026000   -0.030000   -0.024000
   -0.027000   -0.087000   -0.026000
   -0.030000   -0.050000   -0.027000
   -0.040000   -0.119000   -0.024000
   -0.010000    0.057000   -0.025000
   -0.004000    0.101000   -0.023000
   -0.006000    0.058000   -0.022000
    0.006000   -0.058000   -0.022000
    0.010000   -0.057000   -0.025000
    0.004000   -0.101000   -0.023000
    0.030000    0.050000   -0.027000
    0.040000    0.119000   -0.024000
    0.026000    0.030000   -0.024000
    0.027000    0.087000   -0.026000
    0.012000   -0.083000   -0.016000
    0.011000   -0.121000   -0.019000
    0.008000   -0.050000   -0.014000
    0.031000    0.016000    0.003000
   -0.005000   -0.014000   -0.031000
   -0.103000   -0.067000   -0.029000
   -0.123000   -0.078000   -0.050000
   -0.120000   -0.116000    0.073000
   -0.164000   -0.083000   -0.107000
   -0.026000   -0.024000   -0.069000
   -0.213000   -0.042000   -0.059000
    0.039000   -0.062000   -0.250000
    0.070000    0.014000    0.038000
    0.064000    0.027000    0.015000
    0.198000    0.041000    0.123000
    0.040000    0.175000   -0.052000
    0.026000   -0.086000    0.017000
   -0.007000   -0.004000   -0.040000
    0.034000    0.029000   -0.024000
   -0.012000   -0.053000   -0.005000
   -0.000000   -0.000000   -0.024000
    0.012000    0.053000   -0.005000
    0.007000    0.004000   -0.040000
   -0.034000   -0.029000   -0.024000
   -0.046000   -0.002000    0.023000
    0.046000    0.002000    0.023000
   -0.000000   -0.000000    0.285000
   -0.000000   -0.000000    0.184000
vibration   30
   -0.000000   -0.000000    0.001000
    0.012000    0.006000   -0.044000
    0.070000    0.012000   -0.041000
   -0.005000    0.011000   -0.098000
    0.003000    0.004000   -0.032000
   -0.077000   -0.009000    0.027000
   -0.109000   -0.034000    0.045000
   -0.091000    0.061000    0.062000
   -0.102000   -0.060000    0.027000
    0.001000   -0.032000   -0.014000
   -0.000000   -0.042000    0.015000
    0.010000   -0.055000   -0.004000
    0.018000   -0.040000   -0.050000
   -0.011000   -0.005000   -0.013000
    0.027000    0.105000   -0.043000
    0.006000   -0.064000   -0.035000
   -0.047000   -0.153000   -0.026000
   -0.076000   -0.219000   -0.051000
   -0.041000    0.032000    0.013000
   -0.059000    0.104000    0.021000
   -0.014000    0.113000    0.033000
   -0.001000    0.263000    0.057000
   -0.003000   -0.086000    0.015000
    0.017000   -0.143000    0.042000
    0.002000   -0.103000   -0.022000
   -0.002000    0.103000   -0.022000
    0.003000    0.086000    0.015000
   -0.017000    0.143000    0.042000
    0.014000   -0.113000    0.033000
    0.001000   -0.263000    0.057000
    0.041000   -0.032000    0.013000
    0.059000   -0.104000    0.021000
    0.047000    0.153000   -0.026000
    0.076000    0.219000   -0.051000
   -0.006000    0.064000   -0.035000
   -0.027000   -0.105000   -0.043000
    0.011000    0.005000   -0.013000
   -0.001000    0.032000   -0.014000
   -0.018000    0.040000   -0.050000
   -0.010000    0.055000   -0.004000
    0.000000    0.042000    0.015000
    0.077000    0.009000    0.027000
    0.102000    0.060000    0.027000
    0.091000   -0.061000    0.062000
    0.109000    0.034000    0.045000
   -0.012000   -0.006000   -0.044000
   -0.003000   -0.004000   -0.032000
    0.005000   -0.011000   -0.098000
   -0.070000   -0.012000   -0.041000
   -0.018000    0.013000   -0.013000
   -0.024000    0.072000    0.024000
    0.028000    0.155000   -0.018000
    0.000000    0.000000   -0.022000
   -0.028000   -0.155000   -0.018000
    0.018000   -0.013000   -0.013000
    0.024000   -0.072000    0.024000
    0.142000    0.102000   -0.075000
   -0.142000   -0.102000   -0.075000
   -0.000000   -0.000000    0.363000
   -0.000000   -0.000000    0.267000
vibration   31
   -0.000000    0.000000   -0.048000
   -0.136000   -0.058000    0.052000
   -0.248000   -0.066000    0.047000
   -0.073000   -0.181000    0.151000
   -0.237000   -0.034000    0.033000
   -0.041000    0.047000   -0.063000
   -0.079000   -0.004000   -0.081000
   -0.067000    0.056000   -0.142000
    0.012000    0.125000   -0.062000
   -0.075000    0.082000    0.001000
    0.011000    0.087000   -0.057000
   -0.118000    0.207000   -0.017000
   -0.156000    0.040000    0.072000
   -0.028000    0.015000    0.007000
    0.053000   -0.029000   -0.015000
    0.055000   -0.028000   -0.015000
    0.037000    0.010000   -0.003000
    0.022000    0.041000   -0.022000
    0.024000   -0.009000    0.047000
   -0.012000    0.001000    0.058000
    0.046000   -0.024000    0.071000
    0.040000   -0.033000    0.091000
    0.076000    0.002000    0.055000
    0.114000    0.032000    0.089000
    0.069000   -0.013000    0.004000
   -0.069000    0.013000    0.004000
   -0.076000   -0.002000    0.055000
   -0.114000   -0.032000    0.089000
   -0.046000    0.024000    0.071000
   -0.040000    0.033000    0.091000
   -0.024000    0.009000    0.047000
    0.012000   -0.001000    0.058000
   -0.037000   -0.010000   -0.003000
   -0.022000   -0.041000   -0.022000
   -0.055000    0.028000   -0.015000
   -0.053000    0.029000   -0.015000
    0.028000   -0.015000    0.007000
    0.075000   -0.082000    0.001000
    0.156000   -0.040000    0.072000
    0.118000   -0.207000   -0.017000
   -0.011000   -0.087000   -0.057000
    0.041000   -0.047000   -0.063000
   -0.012000   -0.125000   -0.062000
    0.067000   -0.056000   -0.142000
    0.079000    0.004000   -0.081000
    0.136000    0.058000    0.052000
    0.237000    0.034000    0.033000
    0.073000    0.181000    0.151000
    0.248000    0.066000    0.047000
    0.023000   -0.021000    0.026000
    0.024000   -0.025000    0.023000
    0.050000   -0.055000   -0.054000
   -0.000000   -0.000000    0.016000
   -0.050000    0.055000   -0.054000
   -0.023000    0.021000    0.026000
   -0.024000    0.025000    0.023000
    0.143000   -0.004000   -0.004000
   -0.143000    0.004000   -0.004000
   -0.000000    0.000000   -0.016000
   -0.000000    0.000000   -0.034000
vibration   32
   -0.027000    0.023000    0.000000
   -0.099000   -0.070000    0.018000
   -0.169000   -0.103000    0.015000
   -0.051000   -0.167000    0.088000
   -0.188000   -0.041000   -0.020000
   -0.031000    0.048000   -0.116000
   -0.072000   -0.028000   -0.174000
   -0.061000    0.044000   -0.222000
    0.027000    0.186000   -0.115000
    0.026000    0.105000    0.002000
    0.132000    0.131000   -0.124000
    0.019000    0.226000    0.092000
    0.003000    0.103000    0.039000
   -0.019000   -0.001000    0.005000
    0.025000   -0.045000    0.073000
    0.015000    0.018000    0.045000
    0.030000    0.007000    0.053000
    0.031000    0.019000    0.053000
    0.025000   -0.031000    0.064000
    0.024000   -0.065000    0.063000
    0.014000    0.005000    0.049000
    0.021000    0.016000    0.031000
    0.000000    0.019000    0.047000
    0.002000    0.033000    0.043000
   -0.004000   -0.018000    0.021000
   -0.004000   -0.018000   -0.021000
    0.000000    0.019000   -0.047000
    0.002000    0.033000   -0.043000
    0.014000    0.005000   -0.049000
    0.021000    0.016000   -0.031000
    0.025000   -0.031000   -0.064000
    0.024000   -0.065000   -0.063000
    0.030000    0.007000   -0.053000
    0.031000    0.019000   -0.053000
    0.015000    0.018000   -0.045000
    0.025000   -0.045000   -0.073000
   -0.019000   -0.001000   -0.005000
    0.026000    0.105000   -0.002000
    0.003000    0.103000   -0.039000
    0.019000    0.226000   -0.092000
    0.132000    0.131000    0.124000
   -0.031000    0.048000    0.116000
    0.027000    0.186000    0.115000
   -0.061000    0.044000    0.222000
   -0.072000   -0.028000    0.174000
   -0.099000   -0.070000   -0.018000
   -0.188000   -0.041000    0.020000
   -0.051000   -0.167000   -0.088000
   -0.169000   -0.103000   -0.015000
    0.019000   -0.039000    0.059000
    0.051000   -0.022000    0.077000
    0.004000    0.023000    0.064000
   -0.015000   -0.074000   -0.000000
    0.004000    0.023000   -0.064000
    0.019000   -0.039000   -0.059000
    0.051000   -0.022000   -0.077000
    0.073000   -0.066000    0.044000
    0.073000   -0.066000   -0.044000
   -0.019000    0.041000    0.000000
   -0.012000    0.039000    0.000000
vibration   33
    0.147000    0.037000   -0.000000
   -0.003000    0.014000    0.039000
   -0.034000    0.042000    0.037000
    0.001000    0.019000    0.061000
    0.018000    0.001000    0.064000
    0.072000    0.006000   -0.056000
    0.103000    0.032000   -0.067000
    0.079000   -0.084000   -0.134000
    0.137000    0.083000   -0.053000
   -0.003000    0.065000    0.007000
    0.023000    0.088000   -0.069000
   -0.012000    0.119000    0.029000
   -0.019000    0.082000    0.058000
   -0.005000   -0.006000    0.008000
   -0.021000   -0.070000    0.012000
   -0.064000    0.031000   -0.013000
   -0.049000    0.110000   -0.032000
   -0.014000    0.198000   -0.007000
   -0.052000   -0.044000   -0.105000
   -0.010000   -0.111000   -0.120000
   -0.084000   -0.041000   -0.130000
   -0.087000   -0.104000   -0.151000
   -0.084000    0.111000   -0.108000
   -0.092000    0.196000   -0.115000
   -0.089000    0.024000   -0.023000
   -0.089000    0.024000    0.023000
   -0.084000    0.111000    0.108000
   -0.092000    0.196000    0.115000
   -0.084000   -0.041000    0.130000
   -0.087000   -0.104000    0.151000
   -0.052000   -0.044000    0.105000
   -0.010000   -0.111000    0.120000
   -0.049000    0.110000    0.032000
   -0.014000    0.198000    0.007000
   -0.064000    0.031000    0.013000
   -0.021000   -0.070000   -0.012000
   -0.005000   -0.006000   -0.008000
   -0.003000    0.065000   -0.007000
   -0.019000    0.082000   -0.058000
   -0.012000    0.119000   -0.029000
    0.023000    0.088000    0.069000
    0.072000    0.006000    0.056000
    0.137000    0.083000    0.053000
    0.079000   -0.084000    0.134000
    0.103000    0.032000    0.067000
   -0.003000    0.014000   -0.039000
    0.018000    0.001000   -0.064000
    0.001000    0.019000   -0.061000
   -0.034000    0.042000   -0.037000
   -0.003000   -0.050000    0.006000
    0.029000   -0.094000   -0.028000
   -0.050000   -0.050000   -0.017000
   -0.093000   -0.104000    0.000000
   -0.050000   -0.050000    0.017000
   -0.003000   -0.050000   -0.006000
    0.029000   -0.094000    0.028000
    0.001000   -0.038000    0.048000
    0.001000   -0.038000   -0.048000
    0.193000   -0.142000    0.000000
    0.100000   -0.111000    0.000000
vibration   34
   -0.022000   -0.031000    0.000000
   -0.105000   -0.019000    0.044000
   -0.199000   -0.022000    0.039000
   -0.059000   -0.097000    0.129000
   -0.161000   -0.005000    0.032000
   -0.022000    0.038000   -0.027000
   -0.035000    0.026000   -0.020000
   -0.034000    0.028000   -0.080000
    0.024000    0.071000   -0.025000
   -0.100000    0.050000   -0.003000
   -0.033000    0.041000   -0.012000
   -0.146000    0.149000   -0.056000
   -0.183000   -0.006000    0.055000
   -0.029000    0.021000    0.004000
    0.063000    0.002000   -0.084000
    0.001000   -0.059000   -0.128000
   -0.071000   -0.036000   -0.134000
   -0.088000   -0.027000   -0.158000
   -0.082000    0.023000   -0.099000
   -0.128000    0.078000   -0.085000
   -0.018000    0.010000   -0.036000
   -0.034000    0.045000    0.040000
    0.055000   -0.025000   -0.048000
    0.080000   -0.004000   -0.021000
    0.054000   -0.022000   -0.050000
    0.054000   -0.022000    0.050000
    0.055000   -0.025000    0.048000
    0.080000   -0.004000    0.021000
   -0.018000    0.010000    0.036000
   -0.034000    0.045000   -0.040000
   -0.082000    0.023000    0.099000
   -0.128000    0.078000    0.085000
   -0.071000   -0.036000    0.134000
   -0.088000   -0.027000    0.158000
    0.001000   -0.059000    0.128000
    0.063000    0.002000    0.084000
   -0.029000    0.021000   -0.004000
   -0.100000    0.050000    0.003000
   -0.183000   -0.006000   -0.055000
   -0.146000    0.149000    0.056000
   -0.033000    0.041000    0.012000
   -0.022000    0.038000    0.027000
    0.024000    0.071000    0.025000
   -0.034000    0.028000    0.080000
   -0.035000    0.026000    0.020000
   -0.105000   -0.019000   -0.044000
   -0.161000   -0.005000   -0.032000
   -0.059000   -0.097000   -0.129000
   -0.199000   -0.022000   -0.039000
    0.011000   -0.015000    0.002000
   -0.014000   -0.017000   -0.002000
    0.012000   -0.053000   -0.154000
    0.052000    0.058000   -0.000000
    0.012000   -0.053000    0.154000
    0.011000   -0.015000   -0.002000
   -0.014000   -0.017000    0.002000
    0.261000    0.068000   -0.054000
    0.261000    0.068000    0.054000
   -0.022000    0.032000   -0.000000
    0.029000    0.016000   -0.000000
vibration   35
   -0.000000   -0.000000   -0.021000
    0.023000    0.057000    0.026000
    0.004000    0.116000    0.025000
    0.015000    0.092000    0.032000
    0.077000    0.031000    0.077000
    0.028000   -0.034000    0.107000
    0.061000    0.044000    0.182000
    0.052000   -0.028000    0.198000
   -0.011000   -0.184000    0.107000
   -0.070000   -0.083000   -0.023000
   -0.161000   -0.112000    0.104000
   -0.085000   -0.168000   -0.151000
   -0.086000   -0.101000   -0.025000
    0.012000    0.016000   -0.022000
   -0.013000    0.029000   -0.086000
    0.062000   -0.015000   -0.012000
    0.052000    0.064000   -0.002000
    0.037000    0.116000   -0.020000
    0.039000   -0.011000    0.040000
    0.005000   -0.018000    0.050000
    0.058000   -0.057000    0.062000
    0.047000   -0.108000    0.082000
    0.092000    0.028000    0.048000
    0.131000    0.081000    0.079000
    0.081000    0.009000    0.003000
   -0.081000   -0.009000    0.003000
   -0.092000   -0.028000    0.048000
   -0.131000   -0.081000    0.079000
   -0.058000    0.057000    0.062000
   -0.047000    0.108000    0.082000
   -0.039000    0.011000    0.040000
   -0.005000    0.018000    0.050000
   -0.052000   -0.064000   -0.002000
   -0.037000   -0.116000   -0.020000
   -0.062000    0.015000   -0.012000
    0.013000   -0.029000   -0.086000
   -0.012000   -0.016000   -0.022000
    0.070000    0.083000   -0.023000
    0.086000    0.101000   -0.025000
    0.085000    0.168000   -0.151000
    0.161000    0.112000    0.104000
   -0.028000    0.034000    0.107000
    0.011000    0.184000    0.107000
   -0.052000    0.028000    0.198000
   -0.061000   -0.044000    0.182000
   -0.023000   -0.057000    0.026000
   -0.077000   -0.031000    0.077000
   -0.015000   -0.092000    0.032000
   -0.004000   -0.116000    0.025000
   -0.006000    0.039000   -0.084000
   -0.028000    0.046000   -0.087000
    0.058000   -0.089000   -0.069000
    0.000000    0.000000    0.020000
   -0.058000    0.089000   -0.069000
    0.006000   -0.039000   -0.084000
    0.028000   -0.046000   -0.087000
   -0.096000    0.055000   -0.044000
    0.096000   -0.055000   -0.044000
   -0.000000    0.000000    0.116000
    0.000000    0.000000    0.082000
vibration   36
   -0.000000    0.000000    0.006000
    0.008000    0.076000    0.107000
   -0.084000    0.217000    0.102000
    0.010000    0.125000    0.164000
    0.118000    0.016000    0.228000
    0.107000   -0.049000   -0.011000
    0.178000    0.054000    0.040000
    0.134000   -0.176000   -0.064000
    0.187000   -0.055000   -0.006000
   -0.089000    0.071000   -0.027000
   -0.103000    0.103000   -0.104000
   -0.127000    0.132000   -0.091000
   -0.147000    0.094000    0.102000
   -0.011000   -0.024000   -0.021000
   -0.004000   -0.024000   -0.019000
   -0.017000    0.016000    0.011000
   -0.011000   -0.029000    0.008000
   -0.005000   -0.065000    0.017000
   -0.003000    0.004000   -0.010000
    0.010000   -0.001000   -0.013000
   -0.010000    0.023000   -0.018000
   -0.005000    0.038000   -0.028000
   -0.028000   -0.016000   -0.012000
   -0.047000   -0.056000   -0.027000
   -0.024000    0.004000    0.007000
    0.024000   -0.004000    0.007000
    0.028000    0.016000   -0.012000
    0.047000    0.056000   -0.027000
    0.010000   -0.023000   -0.018000
    0.005000   -0.038000   -0.028000
    0.003000   -0.004000   -0.010000
   -0.010000    0.001000   -0.013000
    0.011000    0.029000    0.008000
    0.005000    0.065000    0.017000
    0.017000   -0.016000    0.011000
    0.004000    0.024000   -0.019000
    0.011000    0.024000   -0.021000
    0.089000   -0.071000   -0.027000
    0.147000   -0.094000    0.102000
    0.127000   -0.132000   -0.091000
    0.103000   -0.103000   -0.104000
   -0.107000    0.049000   -0.011000
   -0.187000    0.055000   -0.006000
   -0.134000    0.176000   -0.064000
   -0.178000   -0.054000    0.040000
   -0.008000   -0.076000    0.107000
   -0.118000   -0.016000    0.228000
   -0.010000   -0.125000    0.164000
    0.084000   -0.217000    0.102000
   -0.017000   -0.081000   -0.068000
   -0.012000   -0.043000   -0.035000
   -0.013000    0.042000    0.015000
   -0.000000   -0.000000    0.001000
    0.013000   -0.042000    0.015000
    0.017000    0.081000   -0.068000
    0.012000    0.043000   -0.035000
    0.027000   -0.009000   -0.006000
   -0.027000    0.009000   -0.006000
   -0.000000    0.000000    0.026000
   -0.000000    0.000000   -0.057000
vibration   37
   -0.026000    0.002000   -0.000000
    0.003000    0.078000    0.115000
   -0.093000    0.226000    0.109000
    0.009000    0.117000    0.175000
    0.107000    0.016000    0.244000
    0.104000   -0.050000    0.007000
    0.171000    0.056000    0.070000
    0.130000   -0.163000   -0.033000
    0.176000   -0.078000    0.012000
   -0.098000    0.055000   -0.028000
   -0.130000    0.080000   -0.079000
   -0.139000    0.099000   -0.115000
   -0.159000    0.074000    0.100000
   -0.007000   -0.020000   -0.022000
   -0.003000   -0.023000   -0.026000
    0.014000    0.014000    0.016000
    0.023000    0.007000    0.019000
    0.021000    0.008000    0.018000
    0.021000   -0.014000    0.029000
    0.015000   -0.033000    0.031000
    0.022000    0.002000    0.028000
    0.024000    0.005000    0.022000
    0.015000    0.004000    0.026000
    0.015000    0.005000    0.023000
    0.010000   -0.010000    0.010000
    0.010000   -0.010000   -0.010000
    0.015000    0.004000   -0.026000
    0.015000    0.005000   -0.023000
    0.022000    0.002000   -0.028000
    0.024000    0.005000   -0.022000
    0.021000   -0.014000   -0.029000
    0.015000   -0.033000   -0.031000
    0.023000    0.007000   -0.019000
    0.021000    0.008000   -0.018000
    0.014000    0.014000   -0.016000
   -0.003000   -0.023000    0.026000
   -0.007000   -0.020000    0.022000
   -0.098000    0.055000    0.028000
   -0.159000    0.074000   -0.100000
   -0.139000    0.099000    0.115000
   -0.130000    0.080000    0.079000
    0.104000   -0.050000   -0.007000
    0.176000   -0.078000   -0.012000
    0.130000   -0.163000    0.033000
    0.171000    0.056000   -0.070000
    0.003000    0.078000   -0.115000
    0.107000    0.016000   -0.244000
    0.009000    0.117000   -0.175000
   -0.093000    0.226000   -0.109000
   -0.013000   -0.070000   -0.080000
   -0.018000   -0.042000   -0.057000
    0.008000    0.021000    0.013000
    0.001000   -0.042000   -0.000000
    0.008000    0.021000   -0.013000
   -0.013000   -0.070000    0.080000
   -0.018000   -0.042000    0.057000
   -0.010000   -0.010000   -0.009000
   -0.010000   -0.010000    0.009000
   -0.048000    0.021000   -0.000000
   -0.058000    0.024000    0.000000
vibration   38
   -0.046000    0.050000   -0.000000
   -0.004000   -0.011000   -0.024000
    0.012000   -0.039000   -0.023000
   -0.001000   -0.029000   -0.034000
   -0.035000    0.004000   -0.050000
   -0.018000    0.014000    0.026000
   -0.032000    0.003000    0.032000
   -0.020000    0.050000    0.059000
   -0.045000   -0.019000    0.025000
    0.012000   -0.037000    0.000000
   -0.005000   -0.054000    0.056000
    0.018000   -0.074000   -0.014000
    0.022000   -0.050000   -0.039000
    0.009000    0.018000   -0.001000
   -0.006000   -0.006000   -0.022000
    0.031000   -0.015000   -0.054000
    0.025000    0.159000   -0.055000
    0.027000    0.343000   -0.072000
   -0.013000   -0.093000   -0.018000
   -0.065000   -0.176000   -0.007000
    0.038000   -0.053000    0.023000
    0.025000   -0.062000    0.070000
    0.102000    0.132000    0.015000
    0.141000    0.327000    0.032000
    0.063000   -0.084000   -0.018000
    0.063000   -0.084000    0.018000
    0.102000    0.132000   -0.015000
    0.141000    0.327000   -0.032000
    0.038000   -0.053000   -0.023000
    0.025000   -0.062000   -0.070000
   -0.013000   -0.093000    0.018000
   -0.065000   -0.176000    0.007000
    0.025000    0.159000    0.055000
    0.027000    0.343000    0.072000
    0.031000   -0.015000    0.054000
   -0.006000   -0.006000    0.022000
    0.009000    0.018000    0.001000
    0.012000   -0.037000   -0.000000
    0.022000   -0.050000    0.039000
    0.018000   -0.074000    0.014000
   -0.005000   -0.054000   -0.056000
   -0.018000    0.014000   -0.026000
   -0.045000   -0.019000   -0.025000
   -0.020000    0.050000   -0.059000
   -0.032000    0.003000   -0.032000
   -0.004000   -0.011000    0.024000
   -0.035000    0.004000    0.050000
   -0.001000   -0.029000    0.034000
    0.012000   -0.039000    0.023000
    0.008000    0.033000   -0.004000
   -0.009000    0.018000   -0.019000
    0.012000   -0.084000   -0.054000
    0.021000   -0.237000    0.000000
    0.012000   -0.084000    0.054000
    0.008000    0.033000    0.004000
   -0.009000    0.018000    0.019000
   -0.055000    0.008000    0.003000
   -0.055000    0.008000   -0.003000
   -0.125000    0.033000    0.000000
   -0.209000    0.061000    0.000000
vibration   39
    0.000000   -0.000000   -0.260000
    0.034000   -0.011000   -0.021000
    0.090000   -0.040000   -0.018000
    0.012000    0.023000   -0.064000
    0.047000   -0.005000   -0.044000
    0.007000    0.003000   -0.032000
    0.008000   -0.017000   -0.069000
    0.005000   -0.019000   -0.067000
    0.021000    0.071000   -0.032000
    0.034000    0.013000    0.028000
    0.048000    0.026000   -0.013000
    0.048000    0.021000    0.079000
    0.058000    0.034000    0.020000
    0.001000   -0.014000    0.023000
   -0.027000   -0.016000    0.005000
   -0.064000    0.066000    0.125000
    0.070000   -0.050000    0.127000
    0.139000   -0.188000    0.215000
    0.120000    0.008000    0.033000
    0.175000   -0.030000    0.018000
    0.075000    0.009000   -0.018000
    0.091000   -0.037000   -0.103000
   -0.064000   -0.023000    0.028000
   -0.171000   -0.163000   -0.066000
   -0.069000    0.077000    0.123000
    0.069000   -0.077000    0.123000
    0.064000    0.023000    0.028000
    0.171000    0.163000   -0.066000
   -0.075000   -0.009000   -0.018000
   -0.091000    0.037000   -0.103000
   -0.120000   -0.008000    0.033000
   -0.175000    0.030000    0.018000
   -0.070000    0.050000    0.127000
   -0.139000    0.188000    0.215000
    0.064000   -0.066000    0.125000
    0.027000    0.016000    0.005000
   -0.001000    0.014000    0.023000
   -0.034000   -0.013000    0.028000
   -0.058000   -0.034000    0.020000
   -0.048000   -0.021000    0.079000
   -0.048000   -0.026000   -0.013000
   -0.007000   -0.003000   -0.032000
   -0.021000   -0.071000   -0.032000
   -0.005000    0.019000   -0.067000
   -0.008000    0.017000   -0.069000
   -0.034000    0.011000   -0.021000
   -0.047000    0.005000   -0.044000
   -0.012000   -0.023000   -0.064000
   -0.090000    0.040000   -0.018000
   -0.016000   -0.009000    0.026000
    0.001000   -0.038000   -0.004000
   -0.032000   -0.012000   -0.013000
    0.000000    0.000000    0.089000
    0.032000    0.012000   -0.013000
    0.016000    0.009000    0.026000
   -0.001000    0.038000   -0.004000
   -0.047000   -0.012000    0.021000
    0.047000    0.012000    0.021000
    0.000000   -0.000000    0.159000
    0.000000   -0.000000    0.375000
vibration   40
    0.000000    0.000000    0.010000
   -0.103000    0.072000   -0.044000
   -0.150000    0.073000   -0.047000
   -0.076000    0.016000   -0.002000
   -0.148000    0.081000   -0.047000
    0.044000    0.035000    0.082000
    0.107000    0.173000    0.209000
    0.078000   -0.021000    0.132000
    0.068000   -0.136000    0.087000
    0.030000   -0.068000   -0.063000
    0.068000   -0.134000    0.095000
    0.059000   -0.132000   -0.031000
    0.066000   -0.148000   -0.240000
   -0.047000    0.088000   -0.057000
   -0.001000   -0.029000   -0.004000
   -0.051000   -0.038000    0.052000
   -0.002000    0.021000    0.050000
    0.045000    0.070000    0.091000
    0.016000   -0.005000   -0.014000
    0.063000    0.013000   -0.026000
   -0.014000   -0.019000   -0.044000
   -0.005000   -0.013000   -0.078000
   -0.060000    0.028000   -0.018000
   -0.099000    0.114000   -0.066000
   -0.064000   -0.021000    0.048000
    0.064000    0.021000    0.048000
    0.060000   -0.028000   -0.018000
    0.099000   -0.114000   -0.066000
    0.014000    0.019000   -0.044000
    0.005000    0.013000   -0.078000
   -0.016000    0.005000   -0.014000
   -0.063000   -0.013000   -0.026000
    0.002000   -0.021000    0.050000
   -0.045000   -0.070000    0.091000
    0.051000    0.038000    0.052000
    0.001000    0.029000   -0.004000
    0.047000   -0.088000   -0.057000
   -0.030000    0.068000   -0.063000
   -0.066000    0.148000   -0.240000
   -0.059000    0.132000   -0.031000
   -0.068000    0.134000    0.095000
   -0.044000   -0.035000    0.082000
   -0.068000    0.136000    0.087000
   -0.078000    0.021000    0.132000
   -0.107000   -0.173000    0.209000
    0.103000   -0.072000   -0.044000
    0.148000   -0.081000   -0.047000
    0.076000   -0.016000   -0.002000
    0.150000   -0.073000   -0.047000
    0.002000    0.009000   -0.007000
    0.057000   -0.003000   -0.018000
   -0.029000   -0.052000   -0.009000
   -0.000000   -0.000000    0.035000
    0.029000    0.052000   -0.009000
   -0.002000   -0.009000   -0.007000
   -0.057000    0.003000   -0.018000
    0.138000   -0.011000   -0.007000
   -0.138000    0.011000   -0.007000
   -0.000000   -0.000000   -0.012000
   -0.000000    0.000000   -0.010000
vibration   41
   -0.008000   -0.009000   -0.000000
    0.114000   -0.064000    0.030000
    0.194000   -0.076000    0.034000
    0.070000    0.021000   -0.039000
    0.178000   -0.075000    0.027000
   -0.035000   -0.036000   -0.094000
   -0.086000   -0.167000   -0.233000
   -0.066000   -0.011000   -0.168000
   -0.042000    0.164000   -0.098000
   -0.022000    0.071000    0.078000
   -0.042000    0.139000   -0.094000
   -0.044000    0.144000    0.077000
   -0.047000    0.152000    0.241000
    0.031000   -0.094000    0.069000
   -0.012000    0.034000   -0.015000
    0.010000    0.020000   -0.046000
   -0.018000   -0.007000   -0.056000
   -0.031000   -0.026000   -0.068000
   -0.023000    0.004000   -0.037000
   -0.055000   -0.001000   -0.028000
    0.014000    0.011000   -0.001000
    0.005000    0.019000    0.040000
    0.044000   -0.019000   -0.009000
    0.051000   -0.043000    0.001000
    0.041000   -0.002000   -0.015000
    0.041000   -0.002000    0.015000
    0.044000   -0.019000    0.009000
    0.051000   -0.043000   -0.001000
    0.014000    0.011000    0.001000
    0.005000    0.019000   -0.040000
   -0.023000    0.004000    0.037000
   -0.055000   -0.001000    0.028000
   -0.018000   -0.007000    0.056000
   -0.031000   -0.026000    0.068000
    0.010000    0.020000    0.046000
   -0.012000    0.034000    0.015000
    0.031000   -0.094000   -0.069000
   -0.022000    0.071000   -0.078000
   -0.047000    0.152000   -0.241000
   -0.044000    0.144000   -0.077000
   -0.042000    0.139000    0.094000
   -0.035000   -0.036000    0.094000
   -0.042000    0.164000    0.098000
   -0.066000   -0.011000    0.168000
   -0.086000   -0.167000    0.233000
    0.114000   -0.064000   -0.030000
    0.178000   -0.075000   -0.027000
    0.070000    0.021000    0.039000
    0.194000   -0.076000   -0.034000
   -0.023000   -0.011000    0.013000
   -0.086000    0.002000    0.026000
   -0.001000    0.045000   -0.017000
    0.036000   -0.003000    0.000000
   -0.001000    0.045000    0.017000
   -0.023000   -0.011000   -0.013000
   -0.086000    0.002000   -0.026000
   -0.090000    0.029000   -0.012000
   -0.090000    0.029000    0.012000
    0.002000    0.009000   -0.000000
    0.034000   -0.001000    0.000000
vibration   42
    0.000000   -0.000000   -0.014000
    0.049000   -0.004000    0.003000
    0.105000   -0.003000    0.006000
    0.015000    0.070000   -0.044000
    0.113000   -0.017000    0.010000
   -0.003000   -0.029000   -0.038000
   -0.003000   -0.053000   -0.079000
   -0.007000   -0.054000   -0.081000
    0.016000    0.048000   -0.039000
    0.001000    0.031000    0.032000
    0.018000    0.059000   -0.053000
    0.002000    0.070000    0.072000
    0.005000    0.063000    0.075000
   -0.011000   -0.044000    0.027000
   -0.018000    0.032000   -0.019000
   -0.032000   -0.130000    0.022000
    0.021000    0.098000    0.021000
    0.070000    0.369000    0.042000
    0.017000   -0.030000   -0.003000
    0.045000    0.063000   -0.007000
    0.005000   -0.054000   -0.014000
    0.021000    0.043000   -0.028000
   -0.008000    0.062000    0.000000
    0.013000    0.424000   -0.014000
   -0.042000   -0.162000    0.026000
    0.042000    0.162000    0.026000
    0.008000   -0.062000    0.000000
   -0.013000   -0.424000   -0.014000
   -0.005000    0.054000   -0.014000
   -0.021000   -0.043000   -0.028000
   -0.017000    0.030000   -0.003000
   -0.045000   -0.063000   -0.007000
   -0.021000   -0.098000    0.021000
   -0.070000   -0.369000    0.042000
    0.032000    0.130000    0.022000
    0.018000   -0.032000   -0.019000
    0.011000    0.044000    0.027000
   -0.001000   -0.031000    0.032000
   -0.005000   -0.063000    0.075000
   -0.002000   -0.070000    0.072000
   -0.018000   -0.059000   -0.053000
    0.003000    0.029000   -0.038000
   -0.016000   -0.048000   -0.039000
    0.007000    0.054000   -0.081000
    0.003000    0.053000   -0.079000
   -0.049000    0.004000    0.003000
   -0.113000    0.017000    0.010000
   -0.015000   -0.070000   -0.044000
   -0.105000    0.003000    0.006000
   -0.036000   -0.002000    0.010000
   -0.066000    0.001000    0.015000
   -0.017000    0.032000    0.005000
   -0.000000    0.000000    0.025000
    0.017000   -0.032000    0.005000
    0.036000    0.002000    0.010000
    0.066000   -0.001000    0.015000
    0.015000    0.025000   -0.038000
   -0.015000   -0.025000   -0.038000
   -0.000000    0.000000    0.007000
   -0.000000    0.000000    0.010000
vibration   43
   -0.000000    0.000000   -0.075000
   -0.044000    0.026000    0.043000
   -0.207000    0.158000    0.035000
    0.005000   -0.023000    0.165000
   -0.019000   -0.014000    0.147000
   -0.027000   -0.064000    0.033000
   -0.044000   -0.032000    0.121000
   -0.023000    0.032000    0.157000
   -0.099000   -0.259000    0.032000
    0.025000    0.004000   -0.136000
    0.038000    0.013000   -0.170000
    0.034000    0.013000   -0.104000
    0.036000    0.019000   -0.134000
    0.019000   -0.008000   -0.106000
    0.032000    0.000000    0.122000
    0.026000   -0.022000   -0.031000
    0.006000    0.026000   -0.027000
   -0.018000    0.134000   -0.061000
   -0.022000   -0.021000    0.020000
   -0.037000    0.007000    0.025000
   -0.016000    0.008000    0.022000
   -0.009000    0.084000    0.036000
    0.019000   -0.000000    0.007000
    0.072000    0.112000    0.050000
    0.011000   -0.075000   -0.049000
   -0.011000    0.075000   -0.049000
   -0.019000    0.000000    0.007000
   -0.072000   -0.112000    0.050000
    0.016000   -0.008000    0.022000
    0.009000   -0.084000    0.036000
    0.022000    0.021000    0.020000
    0.037000   -0.007000    0.025000
   -0.006000   -0.026000   -0.027000
    0.018000   -0.134000   -0.061000
   -0.026000    0.022000   -0.031000
   -0.032000   -0.000000    0.122000
   -0.019000    0.008000   -0.106000
   -0.025000   -0.004000   -0.136000
   -0.036000   -0.019000   -0.134000
   -0.034000   -0.013000   -0.104000
   -0.038000   -0.013000   -0.170000
    0.027000    0.064000    0.033000
    0.099000    0.259000    0.032000
    0.023000   -0.032000    0.157000
    0.044000    0.032000    0.121000
    0.044000   -0.026000    0.043000
    0.019000    0.014000    0.147000
   -0.005000    0.023000    0.165000
    0.207000   -0.158000    0.035000
    0.057000    0.046000    0.076000
    0.126000    0.017000    0.052000
    0.012000    0.086000    0.083000
    0.000000   -0.000000   -0.043000
   -0.012000   -0.086000    0.083000
   -0.057000   -0.046000    0.076000
   -0.126000   -0.017000    0.052000
   -0.062000   -0.081000    0.059000
    0.062000    0.081000    0.059000
    0.000000   -0.000000    0.012000
    0.000000   -0.000000    0.144000
vibration   44
   -0.000000    0.004000    0.000000
    0.000000   -0.025000    0.074000
   -0.176000    0.105000    0.065000
    0.060000   -0.096000    0.210000
    0.005000   -0.060000    0.176000
   -0.059000   -0.061000    0.021000
   -0.138000   -0.120000    0.061000
   -0.081000    0.128000    0.162000
   -0.176000   -0.221000    0.016000
   -0.009000    0.018000   -0.126000
   -0.038000    0.042000   -0.178000
   -0.035000    0.046000   -0.185000
   -0.048000    0.046000   -0.024000
    0.076000   -0.028000   -0.092000
    0.047000    0.018000    0.064000
    0.025000    0.030000   -0.022000
   -0.034000   -0.003000   -0.023000
   -0.058000   -0.027000   -0.045000
   -0.046000   -0.007000   -0.025000
   -0.043000   -0.038000   -0.028000
   -0.036000    0.028000   -0.021000
   -0.041000    0.048000    0.008000
    0.008000   -0.019000   -0.033000
    0.024000   -0.054000   -0.011000
    0.015000    0.001000   -0.024000
    0.015000    0.001000    0.024000
    0.008000   -0.019000    0.033000
    0.024000   -0.054000    0.011000
   -0.036000    0.028000    0.021000
   -0.041000    0.048000   -0.008000
   -0.046000   -0.007000    0.025000
   -0.043000   -0.038000    0.028000
   -0.034000   -0.003000    0.023000
   -0.058000   -0.027000    0.045000
    0.025000    0.030000    0.022000
    0.047000    0.018000   -0.064000
    0.076000   -0.028000    0.092000
   -0.009000    0.018000    0.126000
   -0.048000    0.046000    0.024000
   -0.035000    0.046000    0.185000
   -0.038000    0.042000    0.178000
   -0.059000   -0.061000   -0.021000
   -0.176000   -0.221000   -0.016000
   -0.081000    0.128000   -0.162000
   -0.138000   -0.120000   -0.061000
    0.000000   -0.025000   -0.074000
    0.005000   -0.060000   -0.176000
    0.060000   -0.096000   -0.210000
   -0.176000    0.105000   -0.065000
    0.082000    0.081000    0.059000
    0.108000    0.051000    0.032000
    0.029000    0.009000    0.023000
   -0.009000   -0.008000    0.000000
    0.029000    0.009000   -0.023000
    0.082000    0.081000   -0.059000
    0.108000    0.051000   -0.032000
   -0.045000   -0.033000    0.029000
   -0.045000   -0.033000   -0.029000
    0.005000   -0.009000   -0.000000
   -0.003000   -0.006000   -0.000000
vibration   45
   -0.015000    0.005000   -0.000000
   -0.052000    0.088000   -0.043000
   -0.019000    0.117000   -0.041000
   -0.090000    0.181000   -0.075000
    0.042000    0.061000   -0.011000
    0.038000   -0.049000    0.001000
    0.132000    0.089000    0.073000
    0.078000   -0.195000   -0.025000
    0.105000   -0.098000    0.006000
    0.066000   -0.005000   -0.023000
    0.160000   -0.006000   -0.070000
    0.132000   -0.006000    0.185000
    0.164000    0.003000   -0.170000
   -0.110000   -0.004000   -0.026000
   -0.042000   -0.022000    0.079000
   -0.003000    0.068000   -0.076000
   -0.022000   -0.016000   -0.103000
   -0.035000   -0.085000   -0.111000
   -0.035000   -0.009000   -0.063000
   -0.113000   -0.054000   -0.043000
    0.049000    0.033000    0.016000
    0.032000    0.050000    0.089000
    0.081000   -0.047000    0.004000
    0.079000   -0.128000    0.009000
    0.070000    0.008000   -0.017000
    0.070000    0.008000    0.017000
    0.081000   -0.047000   -0.004000
    0.079000   -0.128000   -0.009000
    0.049000    0.033000   -0.016000
    0.032000    0.050000   -0.089000
   -0.035000   -0.009000    0.063000
   -0.113000   -0.054000    0.043000
   -0.022000   -0.016000    0.103000
   -0.035000   -0.085000    0.111000
   -0.003000    0.068000    0.076000
   -0.042000   -0.022000   -0.079000
   -0.110000   -0.004000    0.026000
    0.066000   -0.005000    0.023000
    0.164000    0.003000    0.170000
    0.132000   -0.006000   -0.185000
    0.160000   -0.006000    0.070000
    0.038000   -0.049000   -0.001000
    0.105000   -0.098000   -0.006000
    0.078000   -0.195000    0.025000
    0.132000    0.089000   -0.073000
   -0.052000    0.088000    0.043000
    0.042000    0.061000    0.011000
   -0.090000    0.181000    0.075000
   -0.019000    0.117000    0.041000
   -0.054000   -0.026000    0.074000
   -0.006000   -0.020000    0.087000
   -0.049000    0.063000    0.020000
    0.071000   -0.026000   -0.000000
   -0.049000    0.063000   -0.020000
   -0.054000   -0.026000   -0.074000
   -0.006000   -0.020000   -0.087000
   -0.012000   -0.050000    0.047000
   -0.012000   -0.050000   -0.047000
    0.046000   -0.013000   -0.000000
    0.096000   -0.029000   -0.000000
vibration   46
    0.004000    0.004000    0.000000
   -0.021000   -0.039000   -0.011000
   -0.026000   -0.126000   -0.011000
    0.020000   -0.163000    0.005000
   -0.170000    0.015000   -0.093000
    0.022000    0.107000    0.027000
    0.009000    0.081000    0.004000
    0.015000    0.120000    0.014000
    0.024000    0.142000    0.027000
   -0.031000   -0.033000    0.041000
   -0.104000   -0.075000    0.194000
   -0.061000   -0.096000   -0.113000
   -0.080000   -0.085000    0.040000
    0.053000    0.071000    0.033000
    0.025000   -0.056000   -0.008000
    0.029000    0.148000   -0.018000
   -0.028000   -0.026000   -0.024000
   -0.062000   -0.214000   -0.039000
   -0.034000   -0.024000   -0.026000
   -0.055000   -0.170000   -0.026000
   -0.008000    0.076000   -0.012000
   -0.016000    0.070000    0.017000
    0.012000   -0.069000   -0.023000
   -0.000000   -0.282000   -0.013000
    0.029000    0.055000   -0.016000
    0.029000    0.055000    0.016000
    0.012000   -0.069000    0.023000
   -0.000000   -0.282000    0.013000
   -0.008000    0.076000    0.012000
   -0.016000    0.070000   -0.017000
   -0.034000   -0.024000    0.026000
   -0.055000   -0.170000    0.026000
   -0.028000   -0.026000    0.024000
   -0.062000   -0.214000    0.039000
    0.029000    0.148000    0.018000
    0.025000   -0.056000    0.008000
    0.053000    0.071000   -0.033000
   -0.031000   -0.033000   -0.041000
   -0.080000   -0.085000   -0.040000
   -0.061000   -0.096000    0.113000
   -0.104000   -0.075000   -0.194000
    0.022000    0.107000   -0.027000
    0.024000    0.142000   -0.027000
    0.015000    0.120000   -0.014000
    0.009000    0.081000   -0.004000
   -0.021000   -0.039000    0.011000
   -0.170000    0.015000    0.093000
    0.020000   -0.163000   -0.005000
   -0.026000   -0.126000    0.011000
    0.046000   -0.064000   -0.088000
    0.059000   -0.038000   -0.069000
    0.021000    0.011000   -0.002000
   -0.008000   -0.098000    0.000000
    0.021000    0.011000    0.002000
    0.046000   -0.064000    0.088000
    0.059000   -0.038000    0.069000
   -0.056000   -0.027000    0.046000
   -0.056000   -0.027000   -0.046000
   -0.024000    0.004000   -0.000000
   -0.058000    0.015000    0.000000
vibration   47
    0.000000    0.000000   -0.030000
   -0.054000    0.065000   -0.072000
    0.062000   -0.017000   -0.067000
   -0.096000    0.119000   -0.159000
   -0.049000    0.086000   -0.134000
    0.069000    0.040000    0.002000
    0.180000    0.168000    0.023000
    0.109000   -0.173000   -0.104000
    0.189000    0.109000    0.008000
    0.037000   -0.026000    0.071000
    0.090000   -0.058000    0.129000
    0.087000   -0.069000    0.192000
    0.109000   -0.057000   -0.091000
   -0.104000    0.041000    0.045000
   -0.039000   -0.041000    0.036000
    0.023000    0.007000   -0.058000
    0.029000    0.007000   -0.068000
    0.006000    0.045000   -0.095000
    0.005000   -0.016000    0.013000
   -0.065000   -0.010000    0.033000
    0.049000    0.008000    0.058000
    0.048000    0.048000    0.086000
    0.067000   -0.017000    0.039000
    0.112000    0.008000    0.079000
    0.052000   -0.038000   -0.041000
   -0.052000    0.038000   -0.041000
   -0.067000    0.017000    0.039000
   -0.112000   -0.008000    0.079000
   -0.049000   -0.008000    0.058000
   -0.048000   -0.048000    0.086000
   -0.005000    0.016000    0.013000
    0.065000    0.010000    0.033000
   -0.029000   -0.007000   -0.068000
   -0.006000   -0.045000   -0.095000
   -0.023000   -0.007000   -0.058000
    0.039000    0.041000    0.036000
    0.104000   -0.041000    0.045000
   -0.037000    0.026000    0.071000
   -0.109000    0.057000   -0.091000
   -0.087000    0.069000    0.192000
   -0.090000    0.058000    0.129000
   -0.069000   -0.040000    0.002000
   -0.189000   -0.109000    0.008000
   -0.109000    0.173000   -0.104000
   -0.180000   -0.168000    0.023000
    0.054000   -0.065000   -0.072000
    0.049000   -0.086000   -0.134000
    0.096000   -0.119000   -0.159000
   -0.062000    0.017000   -0.067000
   -0.065000   -0.100000   -0.021000
   -0.036000   -0.056000    0.022000
   -0.022000    0.084000    0.036000
   -0.000000   -0.000000   -0.032000
    0.022000   -0.084000    0.036000
    0.065000    0.100000   -0.021000
    0.036000    0.056000    0.022000
   -0.026000   -0.041000    0.038000
    0.026000    0.041000    0.038000
   -0.000000    0.000000    0.007000
   -0.000000    0.000000   -0.023000
vibration   48
   -0.000000    0.000000   -0.022000
   -0.001000   -0.065000    0.011000
   -0.035000   -0.150000    0.010000
    0.058000   -0.229000    0.049000
   -0.182000   -0.006000   -0.071000
    0.014000    0.123000    0.031000
   -0.030000    0.056000   -0.009000
   -0.007000    0.190000    0.033000
   -0.008000    0.161000    0.030000
   -0.051000   -0.029000    0.034000
   -0.159000   -0.070000    0.205000
   -0.107000   -0.091000   -0.200000
   -0.138000   -0.085000    0.090000
    0.099000    0.074000    0.030000
    0.043000   -0.034000   -0.008000
    0.010000   -0.008000    0.020000
   -0.013000    0.028000    0.028000
   -0.017000    0.106000    0.016000
   -0.020000   -0.027000    0.006000
    0.018000   -0.028000   -0.005000
   -0.045000    0.023000   -0.025000
   -0.033000    0.103000   -0.035000
   -0.034000   -0.002000   -0.026000
   -0.020000    0.094000   -0.019000
   -0.031000   -0.064000   -0.011000
    0.031000    0.064000   -0.011000
    0.034000    0.002000   -0.026000
    0.020000   -0.094000   -0.019000
    0.045000   -0.023000   -0.025000
    0.033000   -0.103000   -0.035000
    0.020000    0.027000    0.006000
   -0.018000    0.028000   -0.005000
    0.013000   -0.028000    0.028000
    0.017000   -0.106000    0.016000
   -0.010000    0.008000    0.020000
   -0.043000    0.034000   -0.008000
   -0.099000   -0.074000    0.030000
    0.051000    0.029000    0.034000
    0.138000    0.085000    0.090000
    0.107000    0.091000   -0.200000
    0.159000    0.070000    0.205000
   -0.014000   -0.123000    0.031000
    0.008000   -0.161000    0.030000
    0.007000   -0.190000    0.033000
    0.030000   -0.056000   -0.009000
    0.001000    0.065000    0.011000
    0.182000    0.006000   -0.071000
   -0.058000    0.229000    0.049000
    0.035000    0.150000    0.010000
    0.066000   -0.067000   -0.121000
    0.081000   -0.027000   -0.093000
    0.029000    0.063000    0.047000
    0.000000    0.000000   -0.012000
   -0.029000   -0.063000    0.047000
   -0.066000    0.067000   -0.121000
   -0.081000    0.027000   -0.093000
   -0.047000   -0.026000    0.026000
    0.047000    0.026000    0.026000
    0.000000   -0.000000    0.027000
    0.000000   -0.000000    0.039000
vibration   49
   -0.056000    0.005000    0.000000
   -0.013000   -0.019000    0.000000
   -0.040000   -0.062000   -0.001000
    0.022000   -0.114000    0.027000
   -0.115000    0.013000   -0.040000
    0.021000    0.071000    0.022000
    0.017000    0.066000    0.016000
    0.018000    0.079000    0.018000
    0.025000    0.080000    0.022000
   -0.016000   -0.016000    0.011000
   -0.069000   -0.043000    0.113000
   -0.039000   -0.058000   -0.101000
   -0.054000   -0.052000    0.017000
    0.043000    0.048000    0.009000
    0.030000   -0.010000    0.047000
    0.021000   -0.142000   -0.044000
   -0.018000    0.009000   -0.052000
   -0.025000    0.269000   -0.089000
   -0.036000    0.029000   -0.018000
   -0.036000    0.232000   -0.010000
   -0.025000   -0.058000    0.003000
   -0.027000    0.018000    0.047000
    0.044000    0.044000   -0.013000
    0.104000    0.302000    0.022000
    0.020000   -0.095000   -0.030000
    0.020000   -0.095000    0.030000
    0.044000    0.044000    0.013000
    0.104000    0.302000   -0.022000
   -0.025000   -0.058000   -0.003000
   -0.027000    0.018000   -0.047000
   -0.036000    0.029000    0.018000
   -0.036000    0.232000    0.010000
   -0.018000    0.009000    0.052000
   -0.025000    0.269000    0.089000
    0.021000   -0.142000    0.044000
    0.030000   -0.010000   -0.047000
    0.043000    0.048000   -0.009000
   -0.016000   -0.016000   -0.011000
   -0.054000   -0.052000   -0.017000
   -0.039000   -0.058000    0.101000
   -0.069000   -0.043000   -0.113000
    0.021000    0.071000   -0.022000
    0.025000    0.080000   -0.022000
    0.018000    0.079000   -0.018000
    0.017000    0.066000   -0.016000
   -0.013000   -0.019000   -0.000000
   -0.115000    0.013000    0.040000
    0.022000   -0.114000   -0.027000
   -0.040000   -0.062000    0.001000
    0.032000   -0.072000   -0.069000
    0.058000   -0.021000   -0.018000
    0.011000    0.160000    0.094000
    0.009000    0.147000    0.000000
    0.011000    0.160000   -0.094000
    0.032000   -0.072000    0.069000
    0.058000   -0.021000    0.018000
   -0.050000   -0.045000    0.029000
   -0.050000   -0.045000   -0.029000
    0.125000   -0.084000   -0.000000
    0.193000   -0.105000    0.000000
vibration   50
    0.181000   -0.105000   -0.000000
   -0.014000    0.011000   -0.011000
    0.005000   -0.005000   -0.009000
   -0.018000    0.017000   -0.016000
   -0.013000    0.015000   -0.026000
    0.011000    0.007000    0.001000
    0.034000    0.032000    0.002000
    0.020000   -0.035000   -0.020000
    0.034000    0.025000    0.002000
    0.004000   -0.004000    0.016000
    0.009000   -0.009000    0.028000
    0.012000   -0.013000    0.033000
    0.014000   -0.009000   -0.008000
   -0.019000    0.007000    0.008000
   -0.012000   -0.000000    0.073000
   -0.010000   -0.040000    0.012000
   -0.044000    0.059000    0.008000
   -0.025000    0.230000    0.007000
   -0.056000   -0.058000   -0.051000
   -0.008000   -0.043000   -0.065000
   -0.049000    0.046000   -0.058000
   -0.034000    0.241000   -0.024000
   -0.005000   -0.014000   -0.059000
    0.025000    0.206000   -0.045000
   -0.011000   -0.121000    0.001000
   -0.011000   -0.121000   -0.001000
   -0.005000   -0.014000    0.059000
    0.025000    0.206000    0.045000
   -0.049000    0.046000    0.058000
   -0.034000    0.241000    0.024000
   -0.056000   -0.058000    0.051000
   -0.008000   -0.043000    0.065000
   -0.044000    0.059000   -0.008000
   -0.025000    0.230000   -0.007000
   -0.010000   -0.040000   -0.012000
   -0.012000   -0.000000   -0.073000
   -0.019000    0.007000   -0.008000
    0.004000   -0.004000   -0.016000
    0.014000   -0.009000    0.008000
    0.012000   -0.013000   -0.033000
    0.009000   -0.009000   -0.028000
    0.011000    0.007000   -0.001000
    0.034000    0.025000   -0.002000
    0.020000   -0.035000    0.020000
    0.034000    0.032000   -0.002000
   -0.014000    0.011000    0.011000
   -0.013000    0.015000    0.026000
   -0.018000    0.017000    0.016000
    0.005000   -0.005000    0.009000
   -0.004000   -0.039000   -0.005000
    0.040000    0.029000    0.028000
    0.008000    0.093000    0.069000
    0.084000    0.161000    0.000000
    0.008000    0.093000   -0.069000
   -0.004000   -0.039000    0.005000
    0.040000    0.029000   -0.028000
   -0.016000   -0.048000    0.025000
   -0.016000   -0.048000   -0.025000
   -0.386000    0.293000    0.000000
   -0.346000    0.277000    0.000000
vibration   51
    0.000000   -0.000000   -0.011000
   -0.000000   -0.005000    0.001000
   -0.006000   -0.013000    0.001000
    0.007000   -0.024000    0.007000
   -0.021000    0.002000   -0.007000
    0.004000    0.015000    0.004000
    0.003000    0.013000    0.002000
    0.003000    0.018000    0.002000
    0.005000    0.019000    0.004000
   -0.004000   -0.002000    0.002000
   -0.016000   -0.008000    0.023000
   -0.010000   -0.010000   -0.025000
   -0.014000   -0.010000    0.007000
    0.011000    0.010000    0.002000
    0.009000    0.007000    0.012000
   -0.004000   -0.117000   -0.016000
   -0.006000   -0.108000   -0.016000
   -0.016000   -0.061000   -0.031000
    0.016000    0.166000    0.011000
    0.039000    0.438000    0.016000
   -0.034000   -0.168000    0.005000
   -0.060000   -0.405000   -0.010000
   -0.003000    0.103000    0.007000
    0.010000    0.121000    0.019000
    0.007000    0.106000   -0.013000
   -0.007000   -0.106000   -0.013000
    0.003000   -0.103000    0.007000
   -0.010000   -0.121000    0.019000
    0.034000    0.168000    0.005000
    0.060000    0.405000   -0.010000
   -0.016000   -0.166000    0.011000
   -0.039000   -0.438000    0.016000
    0.006000    0.108000   -0.016000
    0.016000    0.061000   -0.031000
    0.004000    0.117000   -0.016000
   -0.009000   -0.007000    0.012000
   -0.011000   -0.010000    0.002000
    0.004000    0.002000    0.002000
    0.014000    0.010000    0.007000
    0.010000    0.010000   -0.025000
    0.016000    0.008000    0.023000
   -0.004000   -0.015000    0.004000
   -0.005000   -0.019000    0.004000
   -0.003000   -0.018000    0.002000
   -0.003000   -0.013000    0.002000
    0.000000    0.005000    0.001000
    0.021000   -0.002000   -0.007000
   -0.007000    0.024000    0.007000
    0.006000    0.013000    0.001000
    0.004000   -0.017000   -0.017000
    0.010000   -0.005000   -0.007000
   -0.002000    0.070000    0.046000
    0.000000    0.000000   -0.028000
    0.002000   -0.070000    0.046000
   -0.004000    0.017000   -0.017000
   -0.010000    0.005000   -0.007000
   -0.002000   -0.007000    0.002000
    0.002000    0.007000    0.002000
   -0.000000    0.000000    0.011000
   -0.000000    0.000000    0.021000
vibration   52
   -0.034000    0.009000   -0.000000
    0.004000   -0.000000   -0.000000
    0.014000   -0.001000   -0.000000
   -0.002000    0.012000   -0.011000
    0.014000   -0.002000    0.000000
   -0.002000   -0.005000   -0.003000
   -0.001000   -0.006000   -0.006000
   -0.002000   -0.008000   -0.009000
    0.001000    0.003000   -0.003000
   -0.002000    0.001000    0.006000
    0.001000    0.004000   -0.002000
   -0.002000    0.006000    0.011000
   -0.001000    0.003000    0.008000
   -0.004000   -0.005000    0.004000
   -0.000000    0.010000   -0.019000
   -0.003000    0.051000    0.019000
    0.023000    0.113000    0.028000
    0.040000    0.174000    0.039000
   -0.003000   -0.162000    0.013000
   -0.009000   -0.346000    0.007000
    0.022000    0.148000   -0.000000
    0.064000    0.455000   -0.014000
   -0.027000   -0.097000    0.003000
   -0.017000    0.047000   -0.001000
   -0.031000   -0.136000    0.001000
   -0.031000   -0.136000   -0.001000
   -0.027000   -0.097000   -0.003000
   -0.017000    0.047000    0.001000
    0.022000    0.148000    0.000000
    0.064000    0.455000    0.014000
   -0.003000   -0.162000   -0.013000
   -0.009000   -0.346000   -0.007000
    0.023000    0.113000   -0.028000
    0.040000    0.174000   -0.039000
   -0.003000    0.051000   -0.019000
   -0.000000    0.010000    0.019000
   -0.004000   -0.005000   -0.004000
   -0.002000    0.001000   -0.006000
   -0.001000    0.003000   -0.008000
   -0.002000    0.006000   -0.011000
    0.001000    0.004000    0.002000
   -0.002000   -0.005000    0.003000
    0.001000    0.003000    0.003000
   -0.002000   -0.008000    0.009000
   -0.001000   -0.006000    0.006000
    0.004000   -0.000000    0.000000
    0.014000   -0.002000   -0.000000
   -0.002000    0.012000    0.011000
    0.014000   -0.001000    0.000000
   -0.008000    0.009000   -0.005000
   -0.021000   -0.010000   -0.016000
    0.003000   -0.044000   -0.019000
    0.030000    0.180000   -0.000000
    0.003000   -0.044000    0.019000
   -0.008000    0.009000    0.005000
   -0.021000   -0.010000    0.016000
    0.011000    0.014000   -0.020000
    0.011000    0.014000    0.020000
    0.101000   -0.073000   -0.000000
    0.092000   -0.071000    0.000000
vibration   53
    0.000000   -0.000000    0.016000
   -0.006000    0.009000   -0.006000
    0.021000    0.006000   -0.005000
   -0.022000    0.042000   -0.029000
    0.020000    0.005000   -0.007000
   -0.004000   -0.016000   -0.007000
    0.008000   -0.007000   -0.009000
   -0.001000   -0.042000   -0.024000
    0.011000    0.000000   -0.006000
   -0.002000    0.001000    0.019000
    0.010000    0.005000    0.003000
    0.004000    0.007000    0.047000
    0.008000    0.006000    0.010000
   -0.022000   -0.010000    0.009000
    0.004000    0.023000   -0.010000
    0.068000   -0.013000   -0.045000
    0.179000    0.003000   -0.004000
    0.069000   -0.006000   -0.106000
    0.124000   -0.039000    0.242000
    0.109000   -0.095000    0.245000
   -0.088000    0.032000    0.061000
   -0.014000    0.023000   -0.230000
   -0.242000    0.022000    0.072000
   -0.173000   -0.040000    0.156000
   -0.125000    0.025000   -0.188000
    0.125000   -0.025000   -0.188000
    0.242000   -0.022000    0.072000
    0.173000    0.040000    0.156000
    0.088000   -0.032000    0.061000
    0.014000   -0.023000   -0.230000
   -0.124000    0.039000    0.242000
   -0.109000    0.095000    0.245000
   -0.179000   -0.003000   -0.004000
   -0.069000    0.006000   -0.106000
   -0.068000    0.013000   -0.045000
   -0.004000   -0.023000   -0.010000
    0.022000    0.010000    0.009000
    0.002000   -0.001000    0.019000
   -0.008000   -0.006000    0.010000
   -0.004000   -0.007000    0.047000
   -0.010000   -0.005000    0.003000
    0.004000    0.016000   -0.007000
   -0.011000   -0.000000   -0.006000
    0.001000    0.042000   -0.024000
   -0.008000    0.007000   -0.009000
    0.006000   -0.009000   -0.006000
   -0.020000   -0.005000   -0.007000
    0.022000   -0.042000   -0.029000
   -0.021000   -0.006000   -0.005000
   -0.012000    0.010000   -0.010000
   -0.032000    0.009000   -0.012000
    0.033000   -0.049000    0.014000
    0.000000   -0.000000   -0.253000
   -0.033000    0.049000    0.014000
    0.012000   -0.010000   -0.010000
    0.032000   -0.009000   -0.012000
    0.008000    0.014000   -0.025000
   -0.008000   -0.014000   -0.025000
   -0.000000    0.000000   -0.013000
    0.000000   -0.000000   -0.029000
vibration   54
    0.000000   -0.000000    0.035000
    0.058000   -0.054000    0.034000
   -0.007000   -0.045000    0.031000
    0.100000   -0.137000    0.091000
   -0.003000   -0.045000    0.037000
    0.008000    0.052000    0.019000
   -0.059000   -0.021000    0.011000
   -0.015000    0.182000    0.084000
   -0.062000    0.009000    0.016000
    0.002000    0.000000   -0.061000
   -0.059000   -0.005000   -0.015000
   -0.037000   -0.010000   -0.199000
   -0.060000   -0.013000    0.015000
    0.094000    0.022000   -0.025000
   -0.058000   -0.044000   -0.004000
   -0.143000    0.024000   -0.096000
    0.074000   -0.001000   -0.187000
    0.140000   -0.008000   -0.122000
    0.064000   -0.013000   -0.053000
   -0.165000    0.016000    0.013000
    0.184000   -0.020000    0.095000
    0.202000   -0.008000    0.032000
   -0.063000   -0.000000    0.154000
   -0.161000    0.025000    0.051000
   -0.073000   -0.003000    0.059000
    0.073000    0.003000    0.059000
    0.063000    0.000000    0.154000
    0.161000   -0.025000    0.051000
   -0.184000    0.020000    0.095000
   -0.202000    0.008000    0.032000
   -0.064000    0.013000   -0.053000
    0.165000   -0.016000    0.013000
   -0.074000    0.001000   -0.187000
   -0.140000    0.008000   -0.122000
    0.143000   -0.024000   -0.096000
    0.058000    0.044000   -0.004000
   -0.094000   -0.022000   -0.025000
   -0.002000   -0.000000   -0.061000
    0.060000    0.013000    0.015000
    0.037000    0.010000   -0.199000
    0.059000    0.005000   -0.015000
   -0.008000   -0.052000    0.019000
    0.062000   -0.009000    0.016000
    0.015000   -0.182000    0.084000
    0.059000    0.021000    0.011000
   -0.058000    0.054000    0.034000
    0.003000    0.045000    0.037000
   -0.100000    0.137000    0.091000
    0.007000    0.045000    0.031000
    0.004000    0.018000   -0.006000
    0.043000   -0.003000   -0.029000
   -0.168000    0.041000   -0.041000
    0.000000    0.000000    0.009000
    0.168000   -0.041000   -0.041000
   -0.004000   -0.018000   -0.006000
   -0.043000    0.003000   -0.029000
    0.029000   -0.009000    0.019000
   -0.029000    0.009000    0.019000
    0.000000   -0.000000    0.012000
    0.000000   -0.000000   -0.054000
vibration   55
   -0.034000    0.016000    0.000000
   -0.060000    0.055000   -0.035000
    0.008000    0.045000   -0.032000
   -0.105000    0.143000   -0.095000
    0.004000    0.047000   -0.039000
   -0.010000   -0.055000   -0.020000
    0.058000    0.018000   -0.013000
    0.013000   -0.188000   -0.088000
    0.062000   -0.010000   -0.017000
   -0.003000   -0.000000    0.066000
    0.059000    0.006000    0.018000
    0.036000    0.011000    0.205000
    0.059000    0.014000   -0.011000
   -0.096000   -0.024000    0.026000
    0.065000    0.052000    0.001000
    0.163000   -0.020000    0.070000
   -0.066000    0.000000    0.153000
   -0.147000   -0.005000    0.074000
   -0.068000    0.014000    0.043000
    0.136000   -0.018000   -0.017000
   -0.174000    0.020000   -0.087000
   -0.197000    0.000000   -0.011000
    0.085000   -0.005000   -0.153000
    0.202000   -0.045000   -0.020000
    0.089000    0.005000   -0.065000
    0.089000    0.005000    0.065000
    0.085000   -0.005000    0.153000
    0.202000   -0.045000    0.020000
   -0.174000    0.020000    0.087000
   -0.197000    0.000000    0.011000
   -0.068000    0.014000   -0.043000
    0.136000   -0.018000    0.017000
   -0.066000    0.000000   -0.153000
   -0.147000   -0.005000   -0.074000
    0.163000   -0.020000   -0.070000
    0.065000    0.052000   -0.001000
   -0.096000   -0.024000   -0.026000
   -0.003000   -0.000000   -0.066000
    0.059000    0.014000    0.011000
    0.036000    0.011000   -0.205000
    0.059000    0.006000   -0.018000
   -0.010000   -0.055000    0.020000
    0.062000   -0.010000    0.017000
    0.013000   -0.188000    0.088000
    0.058000    0.018000    0.013000
   -0.060000    0.055000    0.035000
    0.004000    0.047000    0.039000
   -0.105000    0.143000    0.095000
    0.008000    0.045000    0.032000
   -0.003000   -0.015000    0.001000
   -0.048000    0.005000    0.023000
    0.173000   -0.049000    0.038000
   -0.043000   -0.022000   -0.000000
    0.173000   -0.049000   -0.038000
   -0.003000   -0.015000   -0.001000
   -0.048000    0.005000   -0.023000
   -0.028000    0.014000   -0.025000
   -0.028000    0.014000    0.025000
    0.020000   -0.021000    0.000000
   -0.022000   -0.008000   -0.000000
vibration   56
    0.033000   -0.011000   -0.000000
   -0.042000    0.035000   -0.021000
   -0.028000    0.034000   -0.021000
   -0.055000    0.060000   -0.035000
   -0.027000    0.033000   -0.022000
   -0.010000   -0.039000   -0.013000
    0.018000   -0.009000   -0.009000
    0.000000   -0.094000   -0.037000
    0.017000   -0.027000   -0.012000
   -0.004000   -0.001000    0.041000
    0.023000    0.001000    0.022000
    0.014000    0.003000    0.105000
    0.025000    0.007000    0.007000
   -0.038000   -0.009000    0.009000
    0.060000    0.013000    0.000000
    0.114000   -0.039000   -0.150000
    0.153000    0.005000   -0.195000
   -0.011000    0.068000   -0.368000
    0.048000   -0.034000    0.151000
   -0.095000   -0.026000    0.189000
   -0.070000    0.035000    0.062000
   -0.018000    0.031000   -0.140000
   -0.154000   -0.001000    0.049000
   -0.107000   -0.072000    0.103000
   -0.061000    0.045000   -0.125000
   -0.061000    0.045000    0.125000
   -0.154000   -0.001000   -0.049000
   -0.107000   -0.072000   -0.103000
   -0.070000    0.035000   -0.062000
   -0.018000    0.031000    0.140000
    0.048000   -0.034000   -0.151000
   -0.095000   -0.026000   -0.189000
    0.153000    0.005000    0.195000
   -0.011000    0.068000    0.368000
    0.114000   -0.039000    0.150000
    0.060000    0.013000   -0.000000
   -0.038000   -0.009000   -0.009000
   -0.004000   -0.001000   -0.041000
    0.025000    0.007000   -0.007000
    0.014000    0.003000   -0.105000
    0.023000    0.001000   -0.022000
   -0.010000   -0.039000    0.013000
    0.017000   -0.027000    0.012000
    0.000000   -0.094000    0.037000
    0.018000   -0.009000    0.009000
   -0.042000    0.035000    0.021000
   -0.027000    0.033000    0.022000
   -0.055000    0.060000    0.035000
   -0.028000    0.034000    0.021000
    0.032000   -0.011000    0.006000
    0.015000    0.018000    0.030000
    0.082000    0.002000   -0.019000
   -0.195000    0.026000   -0.000000
    0.082000    0.002000    0.019000
    0.032000   -0.011000   -0.006000
    0.015000    0.018000   -0.030000
   -0.045000   -0.002000    0.005000
   -0.045000   -0.002000   -0.005000
   -0.023000    0.015000   -0.000000
   -0.064000    0.028000    0.000000
vibration   57
    0.000000    0.000000   -0.007000
    0.007000   -0.005000    0.003000
    0.010000   -0.008000    0.004000
    0.007000   -0.006000    0.002000
    0.007000   -0.005000    0.002000
    0.001000    0.006000    0.002000
   -0.000000    0.003000   -0.000000
   -0.000000    0.010000    0.001000
    0.001000    0.009000    0.002000
    0.000000    0.000000   -0.003000
   -0.006000   -0.001000    0.002000
   -0.004000   -0.001000   -0.018000
   -0.007000   -0.003000    0.004000
    0.004000    0.001000    0.000000
   -0.007000    0.027000    0.028000
   -0.009000   -0.089000   -0.003000
    0.002000    0.051000   -0.002000
   -0.016000   -0.076000   -0.007000
   -0.006000    0.002000   -0.005000
   -0.048000   -0.326000   -0.007000
    0.007000    0.059000    0.001000
   -0.048000   -0.373000    0.005000
    0.017000    0.074000   -0.001000
   -0.051000   -0.465000   -0.017000
    0.001000   -0.017000    0.002000
   -0.001000    0.017000    0.002000
   -0.017000   -0.074000   -0.001000
    0.051000    0.465000   -0.017000
   -0.007000   -0.059000    0.001000
    0.048000    0.373000    0.005000
    0.006000   -0.002000   -0.005000
    0.048000    0.326000   -0.007000
   -0.002000   -0.051000   -0.002000
    0.016000    0.076000   -0.007000
    0.009000    0.089000   -0.003000
    0.007000   -0.027000    0.028000
   -0.004000   -0.001000    0.000000
   -0.000000   -0.000000   -0.003000
    0.007000    0.003000    0.004000
    0.004000    0.001000   -0.018000
    0.006000    0.001000    0.002000
   -0.001000   -0.006000    0.002000
   -0.001000   -0.009000    0.002000
    0.000000   -0.010000    0.001000
    0.000000   -0.003000   -0.000000
   -0.007000    0.005000    0.003000
   -0.007000    0.005000    0.002000
   -0.007000    0.006000    0.002000
   -0.010000    0.008000    0.004000
   -0.010000   -0.004000   -0.014000
   -0.002000    0.000000   -0.012000
   -0.009000    0.003000    0.024000
    0.000000    0.000000    0.001000
    0.009000   -0.003000    0.024000
    0.010000    0.004000   -0.014000
    0.002000   -0.000000   -0.012000
    0.011000   -0.007000   -0.011000
   -0.011000    0.007000   -0.011000
    0.000000   -0.000000    0.000000
    0.000000   -0.000000    0.006000
vibration   58
   -0.001000   -0.005000   -0.000000
   -0.020000    0.016000   -0.011000
   -0.038000    0.028000   -0.011000
   -0.014000    0.008000    0.004000
   -0.028000    0.014000   -0.001000
   -0.003000   -0.016000   -0.006000
   -0.003000   -0.012000    0.004000
    0.001000   -0.016000    0.009000
   -0.012000   -0.036000   -0.006000
    0.000000   -0.001000    0.001000
    0.028000    0.002000   -0.023000
    0.016000    0.006000    0.056000
    0.028000    0.011000   -0.025000
   -0.009000   -0.003000   -0.003000
    0.013000   -0.160000   -0.165000
    0.017000    0.090000    0.013000
   -0.006000   -0.055000    0.024000
    0.017000    0.128000    0.029000
    0.014000   -0.006000    0.016000
    0.081000    0.335000    0.012000
   -0.011000   -0.061000   -0.004000
    0.040000    0.323000   -0.013000
   -0.007000   -0.030000   -0.005000
    0.045000    0.367000    0.007000
   -0.003000   -0.019000    0.005000
   -0.003000   -0.019000   -0.005000
   -0.007000   -0.030000    0.005000
    0.045000    0.367000   -0.007000
   -0.011000   -0.061000    0.004000
    0.040000    0.323000    0.013000
    0.014000   -0.006000   -0.016000
    0.081000    0.335000   -0.012000
   -0.006000   -0.055000   -0.024000
    0.017000    0.128000   -0.029000
    0.017000    0.090000   -0.013000
    0.013000   -0.160000    0.165000
   -0.009000   -0.003000    0.003000
    0.000000   -0.001000   -0.001000
    0.028000    0.011000    0.025000
    0.016000    0.006000   -0.056000
    0.028000    0.002000    0.023000
   -0.003000   -0.016000    0.006000
   -0.012000   -0.036000    0.006000
    0.001000   -0.016000   -0.009000
   -0.003000   -0.012000   -0.004000
   -0.020000    0.016000    0.011000
   -0.028000    0.014000    0.001000
   -0.014000    0.008000   -0.004000
   -0.038000    0.028000    0.011000
    0.037000    0.024000    0.078000
    0.001000   -0.026000    0.041000
    0.018000    0.067000   -0.064000
   -0.008000    0.003000    0.000000
    0.018000    0.067000    0.064000
    0.037000    0.024000   -0.078000
    0.001000   -0.026000   -0.041000
   -0.040000    0.038000    0.064000
   -0.040000    0.038000   -0.064000
   -0.014000    0.006000    0.000000
    0.135000   -0.040000   -0.000000
vibration   59
   -0.000000   -0.000000    0.022000
   -0.025000    0.021000   -0.014000
   -0.058000    0.040000   -0.016000
   -0.014000    0.003000    0.011000
   -0.042000    0.019000    0.002000
   -0.002000   -0.017000   -0.006000
   -0.006000   -0.013000    0.009000
    0.003000   -0.011000    0.021000
   -0.021000   -0.053000   -0.007000
    0.001000   -0.002000   -0.007000
    0.043000    0.004000   -0.045000
    0.024000    0.009000    0.076000
    0.043000    0.018000   -0.046000
   -0.008000   -0.003000   -0.005000
    0.013000   -0.280000   -0.294000
    0.029000    0.036000    0.010000
    0.004000   -0.001000    0.023000
   -0.038000   -0.210000    0.006000
    0.026000    0.052000    0.027000
    0.031000   -0.213000    0.015000
   -0.023000   -0.001000   -0.010000
   -0.051000   -0.296000   -0.045000
   -0.006000    0.075000   -0.010000
   -0.029000   -0.119000   -0.012000
   -0.018000   -0.123000    0.005000
    0.018000    0.123000    0.005000
    0.006000   -0.075000   -0.010000
    0.029000    0.119000   -0.012000
    0.023000    0.001000   -0.010000
    0.051000    0.296000   -0.045000
   -0.026000   -0.052000    0.027000
   -0.031000    0.213000    0.015000
   -0.004000    0.001000    0.023000
    0.038000    0.210000    0.006000
   -0.029000   -0.036000    0.010000
   -0.013000    0.280000   -0.294000
    0.008000    0.003000   -0.005000
   -0.001000    0.002000   -0.007000
   -0.043000   -0.018000   -0.046000
   -0.024000   -0.009000    0.076000
   -0.043000   -0.004000   -0.045000
    0.002000    0.017000   -0.006000
    0.021000    0.053000   -0.007000
   -0.003000    0.011000    0.021000
    0.006000    0.013000    0.009000
    0.025000   -0.021000   -0.014000
    0.042000   -0.019000    0.002000
    0.014000   -0.003000    0.011000
    0.058000   -0.040000   -0.016000
    0.054000    0.043000    0.134000
   -0.017000   -0.083000    0.037000
    0.019000    0.141000   -0.068000
    0.000000    0.000000   -0.001000
   -0.019000   -0.141000   -0.068000
   -0.054000   -0.043000    0.134000
    0.017000    0.083000    0.037000
   -0.056000    0.068000    0.109000
    0.056000   -0.068000    0.109000
   -0.000000    0.000000    0.013000
    0.000000    0.000000   -0.066000
vibration   60
   -0.001000   -0.003000   -0.000000
   -0.001000    0.000000   -0.001000
   -0.009000    0.006000   -0.001000
    0.003000   -0.005000    0.007000
   -0.004000   -0.001000    0.005000
    0.001000    0.002000    0.001000
   -0.003000   -0.000000    0.005000
    0.002000    0.010000    0.012000
   -0.008000   -0.010000    0.000000
    0.001000   -0.001000   -0.010000
    0.013000    0.001000   -0.023000
    0.007000    0.003000    0.011000
    0.012000    0.005000   -0.020000
    0.000000   -0.001000   -0.002000
   -0.007000   -0.099000   -0.104000
    0.004000   -0.084000    0.004000
    0.003000    0.052000    0.015000
   -0.031000   -0.140000    0.003000
    0.004000    0.017000    0.009000
   -0.024000   -0.372000    0.001000
   -0.001000    0.060000   -0.003000
   -0.057000   -0.386000   -0.005000
    0.019000    0.045000   -0.010000
   -0.022000   -0.365000   -0.010000
    0.002000   -0.031000    0.000000
    0.002000   -0.031000   -0.000000
    0.019000    0.045000    0.010000
   -0.022000   -0.365000    0.010000
   -0.001000    0.060000    0.003000
   -0.057000   -0.386000    0.005000
    0.004000    0.017000   -0.009000
   -0.024000   -0.372000   -0.001000
    0.003000    0.052000   -0.015000
   -0.031000   -0.140000   -0.003000
    0.004000   -0.084000   -0.004000
   -0.007000   -0.099000    0.104000
    0.000000   -0.001000    0.002000
    0.001000   -0.001000    0.010000
    0.012000    0.005000    0.020000
    0.007000    0.003000   -0.011000
    0.013000    0.001000    0.023000
    0.001000    0.002000   -0.001000
   -0.008000   -0.010000   -0.000000
    0.002000    0.010000   -0.012000
   -0.003000   -0.000000   -0.005000
   -0.001000    0.000000    0.001000
   -0.004000   -0.001000   -0.005000
    0.003000   -0.005000   -0.007000
   -0.009000    0.006000    0.001000
    0.008000    0.018000    0.045000
   -0.014000   -0.026000    0.010000
   -0.004000    0.064000    0.002000
   -0.004000    0.037000   -0.000000
   -0.004000    0.064000   -0.002000
    0.008000    0.018000   -0.045000
   -0.014000   -0.026000   -0.010000
   -0.009000    0.025000    0.036000
   -0.009000    0.025000   -0.036000
   -0.009000    0.006000   -0.000000
    0.075000   -0.020000    0.000000
vibration   61
   -0.000000    0.000000    0.002000
   -0.003000    0.003000   -0.001000
   -0.003000   -0.001000   -0.001000
   -0.002000    0.001000   -0.001000
   -0.006000    0.004000   -0.004000
   -0.001000   -0.002000   -0.001000
    0.003000    0.001000   -0.002000
   -0.001000   -0.009000   -0.007000
    0.005000    0.004000   -0.001000
   -0.000000    0.000000    0.007000
   -0.006000   -0.001000    0.015000
   -0.003000   -0.003000   -0.003000
   -0.006000   -0.003000    0.010000
   -0.001000    0.001000    0.001000
    0.012000    0.067000    0.071000
    0.009000    0.155000    0.003000
   -0.003000   -0.023000   -0.004000
   -0.049000   -0.505000    0.002000
    0.014000    0.107000   -0.002000
   -0.037000   -0.217000   -0.001000
   -0.000000   -0.059000    0.004000
   -0.019000   -0.222000   -0.002000
    0.001000    0.054000    0.010000
    0.021000    0.220000    0.013000
   -0.028000   -0.184000   -0.008000
    0.028000    0.184000   -0.008000
   -0.001000   -0.054000    0.010000
   -0.021000   -0.220000    0.013000
    0.000000    0.059000    0.004000
    0.019000    0.222000   -0.002000
   -0.014000   -0.107000   -0.002000
    0.037000    0.217000   -0.001000
    0.003000    0.023000   -0.004000
    0.049000    0.505000    0.002000
   -0.009000   -0.155000    0.003000
   -0.012000   -0.067000    0.071000
    0.001000   -0.001000    0.001000
    0.000000   -0.000000    0.007000
    0.006000    0.003000    0.010000
    0.003000    0.003000   -0.003000
    0.006000    0.001000    0.015000
    0.001000    0.002000   -0.001000
   -0.005000   -0.004000   -0.001000
    0.001000    0.009000   -0.007000
   -0.003000   -0.001000   -0.002000
    0.003000   -0.003000   -0.001000
    0.006000   -0.004000   -0.004000
    0.002000   -0.001000   -0.001000
    0.003000    0.001000   -0.001000
    0.001000   -0.021000   -0.025000
    0.019000    0.040000    0.027000
    0.003000   -0.047000   -0.024000
    0.000000    0.000000   -0.003000
   -0.003000    0.047000   -0.024000
   -0.001000    0.021000   -0.025000
   -0.019000   -0.040000    0.027000
   -0.001000   -0.017000   -0.020000
    0.001000    0.017000   -0.020000
    0.000000   -0.000000   -0.005000
    0.000000   -0.000000    0.023000
vibration   62
    0.001000    0.000000    0.000000
    0.015000   -0.014000    0.008000
    0.021000   -0.013000    0.009000
    0.014000   -0.009000    0.005000
    0.022000   -0.016000    0.010000
    0.004000    0.016000    0.006000
   -0.002000    0.011000    0.005000
    0.002000    0.026000    0.011000
   -0.002000    0.015000    0.006000
    0.001000   -0.000000   -0.018000
    0.000000    0.001000   -0.022000
   -0.000000    0.001000   -0.024000
   -0.001000    0.000000   -0.014000
    0.004000    0.000000   -0.001000
   -0.029000   -0.031000   -0.027000
   -0.014000   -0.151000    0.006000
   -0.007000    0.028000    0.016000
    0.048000    0.493000    0.021000
   -0.018000   -0.109000   -0.003000
    0.038000    0.213000   -0.006000
    0.009000    0.061000   -0.001000
    0.025000    0.242000    0.029000
    0.020000   -0.080000   -0.016000
    0.016000   -0.202000   -0.008000
    0.040000    0.204000    0.007000
    0.040000    0.204000   -0.007000
    0.020000   -0.080000    0.016000
    0.016000   -0.202000    0.008000
    0.009000    0.061000    0.001000
    0.025000    0.242000   -0.029000
   -0.018000   -0.109000    0.003000
    0.038000    0.213000    0.006000
   -0.007000    0.028000   -0.016000
    0.048000    0.493000   -0.021000
   -0.014000   -0.151000   -0.006000
   -0.029000   -0.031000    0.027000
    0.004000    0.000000    0.001000
    0.001000   -0.000000    0.018000
   -0.001000    0.000000    0.014000
   -0.000000    0.001000    0.024000
    0.000000    0.001000    0.022000
    0.004000    0.016000   -0.006000
   -0.002000    0.015000   -0.006000
    0.002000    0.026000   -0.011000
   -0.002000    0.011000   -0.005000
    0.015000   -0.014000   -0.008000
    0.022000   -0.016000   -0.010000
    0.014000   -0.009000   -0.005000
    0.021000   -0.013000   -0.009000
   -0.019000    0.014000    0.008000
   -0.022000   -0.020000   -0.022000
   -0.015000    0.025000    0.031000
   -0.027000   -0.077000   -0.000000
   -0.015000    0.025000   -0.031000
   -0.019000    0.014000   -0.008000
   -0.022000   -0.020000    0.022000
    0.013000    0.007000    0.006000
    0.013000    0.007000   -0.006000
   -0.005000    0.006000   -0.000000
    0.028000   -0.005000    0.000000
vibration   63
   -0.000000   -0.000000   -0.010000
    0.093000   -0.093000    0.058000
    0.152000   -0.103000    0.063000
    0.074000   -0.049000    0.023000
    0.154000   -0.108000    0.062000
    0.022000    0.126000    0.048000
    0.021000    0.127000    0.046000
    0.022000    0.134000    0.048000
    0.023000    0.149000    0.050000
    0.007000   -0.005000   -0.135000
    0.010000    0.004000   -0.168000
    0.006000    0.003000   -0.142000
    0.005000   -0.000000   -0.130000
   -0.008000   -0.008000    0.004000
   -0.140000   -0.047000   -0.014000
    0.003000    0.025000    0.020000
    0.005000   -0.000000    0.077000
   -0.021000   -0.102000    0.068000
    0.017000    0.013000    0.073000
    0.106000   -0.046000    0.047000
   -0.046000   -0.007000   -0.007000
   -0.049000    0.028000    0.032000
    0.098000   -0.024000   -0.063000
    0.223000    0.077000    0.049000
    0.052000   -0.013000   -0.081000
   -0.052000    0.013000   -0.081000
   -0.098000    0.024000   -0.063000
   -0.223000   -0.077000    0.049000
    0.046000    0.007000   -0.007000
    0.049000   -0.028000    0.032000
   -0.017000   -0.013000    0.073000
   -0.106000    0.046000    0.047000
   -0.005000    0.000000    0.077000
    0.021000    0.102000    0.068000
   -0.003000   -0.025000    0.020000
    0.140000    0.047000   -0.014000
    0.008000    0.008000    0.004000
   -0.007000    0.005000   -0.135000
   -0.005000    0.000000   -0.130000
   -0.006000   -0.003000   -0.142000
   -0.010000   -0.004000   -0.168000
   -0.022000   -0.126000    0.048000
   -0.023000   -0.149000    0.050000
   -0.022000   -0.134000    0.048000
   -0.021000   -0.127000    0.046000
   -0.093000    0.093000    0.058000
   -0.154000    0.108000    0.062000
   -0.074000    0.049000    0.023000
   -0.152000    0.103000    0.063000
   -0.124000    0.019000    0.028000
   -0.126000   -0.120000   -0.095000
   -0.078000   -0.009000    0.046000
   -0.000000    0.000000   -0.060000
    0.078000    0.009000    0.046000
    0.124000   -0.019000    0.028000
    0.126000    0.120000   -0.095000
    0.061000    0.005000    0.000000
   -0.061000   -0.005000    0.000000
    0.000000    0.000000   -0.002000
   -0.000000    0.000000   -0.072000
vibration   64
   -0.008000   -0.008000    0.000000
   -0.035000    0.040000   -0.024000
   -0.045000    0.041000   -0.026000
   -0.037000    0.034000   -0.031000
   -0.050000    0.048000   -0.037000
   -0.009000   -0.074000   -0.029000
   -0.032000   -0.104000   -0.037000
   -0.018000   -0.045000   -0.019000
   -0.034000   -0.094000   -0.031000
    0.001000    0.005000    0.080000
   -0.030000   -0.001000    0.116000
   -0.015000   -0.002000    0.029000
   -0.028000   -0.005000    0.115000
    0.019000    0.010000   -0.003000
    0.016000   -0.024000   -0.006000
   -0.014000   -0.006000    0.007000
   -0.015000    0.001000   -0.007000
    0.008000    0.024000    0.012000
   -0.012000   -0.001000   -0.035000
   -0.037000    0.012000   -0.027000
    0.030000   -0.001000    0.008000
    0.023000   -0.009000    0.029000
   -0.002000    0.001000    0.017000
   -0.029000   -0.018000   -0.009000
   -0.009000    0.005000    0.018000
   -0.009000    0.005000   -0.018000
   -0.002000    0.001000   -0.017000
   -0.029000   -0.018000    0.009000
    0.030000   -0.001000   -0.008000
    0.023000   -0.009000   -0.029000
   -0.012000   -0.001000    0.035000
   -0.037000    0.012000    0.027000
   -0.015000    0.001000    0.007000
    0.008000    0.024000   -0.012000
   -0.014000   -0.006000   -0.007000
    0.016000   -0.024000    0.006000
    0.019000    0.010000    0.003000
    0.001000    0.005000   -0.080000
   -0.028000   -0.005000   -0.115000
   -0.015000   -0.002000   -0.029000
   -0.030000   -0.001000   -0.116000
   -0.009000   -0.074000    0.029000
   -0.034000   -0.094000    0.031000
   -0.018000   -0.045000    0.019000
   -0.032000   -0.104000    0.037000
   -0.035000    0.040000    0.024000
   -0.050000    0.048000    0.037000
   -0.037000    0.034000    0.031000
   -0.045000    0.041000    0.026000
    0.041000    0.068000   -0.028000
    0.025000   -0.237000   -0.306000
    0.001000    0.010000    0.032000
   -0.004000    0.005000   -0.000000
    0.001000    0.010000   -0.032000
    0.041000    0.068000    0.028000
    0.025000   -0.237000    0.306000
    0.011000   -0.015000    0.010000
    0.011000   -0.015000   -0.010000
    0.061000    0.017000   -0.000000
   -0.653000    0.239000    0.000000
vibration   65
    0.000000   -0.008000    0.000000
    0.051000   -0.057000    0.036000
    0.109000   -0.064000    0.038000
    0.025000   -0.004000   -0.010000
    0.111000   -0.069000    0.034000
    0.010000    0.074000    0.030000
    0.019000    0.083000    0.025000
    0.012000    0.058000    0.016000
    0.019000    0.096000    0.031000
    0.002000   -0.004000   -0.077000
    0.010000    0.004000   -0.107000
    0.005000    0.003000   -0.065000
    0.007000    0.003000   -0.078000
   -0.019000   -0.010000    0.009000
   -0.077000   -0.036000   -0.009000
    0.036000    0.031000   -0.019000
    0.031000   -0.006000   -0.013000
   -0.033000   -0.093000   -0.067000
    0.010000    0.014000    0.060000
    0.031000   -0.013000    0.053000
   -0.056000   -0.011000   -0.004000
   -0.045000    0.053000   -0.011000
    0.033000   -0.011000   -0.038000
    0.114000    0.105000    0.033000
    0.025000   -0.017000   -0.048000
    0.025000   -0.017000    0.048000
    0.033000   -0.011000    0.038000
    0.114000    0.105000   -0.033000
   -0.056000   -0.011000    0.004000
   -0.045000    0.053000    0.011000
    0.010000    0.014000   -0.060000
    0.031000   -0.013000   -0.053000
    0.031000   -0.006000    0.013000
   -0.033000   -0.093000    0.067000
    0.036000    0.031000    0.019000
   -0.077000   -0.036000    0.009000
   -0.019000   -0.010000   -0.009000
    0.002000   -0.004000    0.077000
    0.007000    0.003000    0.078000
    0.005000    0.003000    0.065000
    0.010000    0.004000    0.107000
    0.010000    0.074000   -0.030000
    0.019000    0.096000   -0.031000
    0.012000    0.058000   -0.016000
    0.019000    0.083000   -0.025000
    0.051000   -0.057000   -0.036000
    0.111000   -0.069000   -0.034000
    0.025000   -0.004000    0.010000
    0.109000   -0.064000   -0.038000
   -0.074000    0.036000    0.018000
   -0.103000   -0.260000   -0.248000
   -0.024000   -0.006000    0.043000
   -0.028000    0.013000    0.000000
   -0.024000   -0.006000   -0.043000
   -0.074000    0.036000   -0.018000
   -0.103000   -0.260000    0.248000
    0.037000   -0.003000    0.002000
    0.037000   -0.003000   -0.002000
    0.054000    0.023000   -0.000000
   -0.551000    0.211000    0.000000
vibration   66
   -0.000000   -0.000000   -0.010000
   -0.021000    0.027000   -0.015000
   -0.005000    0.026000   -0.016000
   -0.033000    0.043000   -0.041000
   -0.014000    0.033000   -0.035000
   -0.006000   -0.079000   -0.031000
   -0.050000   -0.133000   -0.044000
   -0.023000   -0.016000   -0.010000
   -0.051000   -0.105000   -0.036000
    0.006000    0.007000    0.086000
   -0.053000   -0.001000    0.144000
   -0.026000   -0.002000   -0.018000
   -0.052000   -0.011000    0.154000
    0.032000    0.017000   -0.007000
   -0.046000   -0.047000    0.001000
   -0.010000    0.009000    0.003000
    0.001000    0.009000    0.002000
   -0.011000   -0.085000    0.000000
   -0.004000    0.011000    0.003000
   -0.011000   -0.052000    0.003000
   -0.001000   -0.005000    0.004000
   -0.005000    0.009000    0.029000
    0.027000   -0.016000   -0.008000
    0.065000    0.065000    0.020000
    0.009000   -0.002000   -0.023000
   -0.009000    0.002000   -0.023000
   -0.027000    0.016000   -0.008000
   -0.065000   -0.065000    0.020000
    0.001000    0.005000    0.004000
    0.005000   -0.009000    0.029000
    0.004000   -0.011000    0.003000
    0.011000    0.052000    0.003000
   -0.001000   -0.009000    0.002000
    0.011000    0.085000    0.000000
    0.010000   -0.009000    0.003000
    0.046000    0.047000    0.001000
   -0.032000   -0.017000   -0.007000
   -0.006000   -0.007000    0.086000
    0.052000    0.011000    0.154000
    0.026000    0.002000   -0.018000
    0.053000    0.001000    0.144000
    0.006000    0.079000   -0.031000
    0.051000    0.105000   -0.036000
    0.023000    0.016000   -0.010000
    0.050000    0.133000   -0.044000
    0.021000   -0.027000   -0.015000
    0.014000   -0.033000   -0.035000
    0.033000   -0.043000   -0.041000
    0.005000   -0.026000   -0.016000
    0.008000    0.122000   -0.059000
    0.016000   -0.315000   -0.465000
   -0.037000   -0.008000    0.076000
   -0.000000    0.000000   -0.018000
    0.037000    0.008000    0.076000
   -0.008000   -0.122000   -0.059000
   -0.016000    0.315000   -0.465000
    0.053000   -0.028000    0.015000
   -0.053000    0.028000    0.015000
    0.000000    0.000000    0.024000
   -0.000000    0.000000   -0.163000
vibration   67
   -0.007000   -0.010000   -0.000000
    0.003000   -0.010000    0.006000
   -0.004000   -0.013000    0.006000
    0.008000   -0.017000    0.019000
    0.001000   -0.013000    0.016000
   -0.002000    0.048000    0.021000
    0.043000    0.099000    0.028000
    0.015000   -0.021000   -0.006000
    0.043000    0.075000    0.024000
   -0.009000   -0.007000   -0.052000
    0.044000    0.002000   -0.105000
    0.021000    0.003000    0.045000
    0.044000    0.013000   -0.108000
   -0.030000   -0.017000    0.011000
    0.063000    0.037000   -0.003000
   -0.006000   -0.004000    0.009000
   -0.020000   -0.019000    0.015000
    0.030000    0.158000    0.045000
   -0.004000   -0.016000   -0.030000
    0.003000    0.083000   -0.028000
    0.029000    0.010000    0.000000
    0.021000   -0.066000   -0.009000
   -0.026000    0.029000    0.024000
   -0.091000   -0.151000   -0.023000
   -0.016000   -0.008000    0.027000
   -0.016000   -0.008000   -0.027000
   -0.026000    0.029000   -0.024000
   -0.091000   -0.151000    0.023000
    0.029000    0.010000   -0.000000
    0.021000   -0.066000    0.009000
   -0.004000   -0.016000    0.030000
    0.003000    0.083000    0.028000
   -0.020000   -0.019000   -0.015000
    0.030000    0.158000   -0.045000
   -0.006000   -0.004000   -0.009000
    0.063000    0.037000    0.003000
   -0.030000   -0.017000   -0.011000
   -0.009000   -0.007000    0.052000
    0.044000    0.013000    0.108000
    0.021000    0.003000   -0.045000
    0.044000    0.002000    0.105000
   -0.002000    0.048000   -0.021000
    0.043000    0.075000   -0.024000
    0.015000   -0.021000    0.006000
    0.043000    0.099000   -0.028000
    0.003000   -0.010000   -0.006000
    0.001000   -0.013000   -0.016000
    0.008000   -0.017000   -0.019000
   -0.004000   -0.013000   -0.006000
    0.018000   -0.081000    0.054000
   -0.021000    0.048000    0.175000
    0.040000    0.015000   -0.065000
    0.016000    0.010000    0.000000
    0.040000    0.015000    0.065000
    0.018000   -0.081000   -0.054000
   -0.021000    0.048000   -0.175000
   -0.049000    0.018000   -0.013000
   -0.049000    0.018000    0.013000
    0.061000    0.004000   -0.000000
   -0.736000    0.255000    0.000000
vibration   68
   -0.000000   -0.000000    0.003000
    0.001000   -0.001000    0.001000
    0.009000   -0.003000    0.002000
   -0.003000    0.005000   -0.006000
    0.007000   -0.002000   -0.002000
    0.000000   -0.003000   -0.001000
   -0.004000   -0.008000   -0.003000
   -0.001000    0.001000   -0.001000
   -0.003000   -0.003000   -0.001000
    0.001000    0.001000    0.003000
   -0.006000   -0.000000    0.009000
   -0.002000   -0.001000   -0.010000
   -0.006000   -0.002000    0.012000
    0.001000    0.001000    0.000000
   -0.013000    0.000000    0.016000
    0.000000    0.086000    0.003000
   -0.011000   -0.084000    0.013000
    0.060000    0.413000    0.030000
   -0.000000   -0.044000    0.009000
    0.058000    0.355000    0.009000
    0.003000   -0.003000    0.001000
    0.001000   -0.024000    0.000000
    0.020000    0.095000   -0.002000
   -0.033000   -0.388000   -0.008000
   -0.006000   -0.071000   -0.012000
    0.006000    0.071000   -0.012000
   -0.020000   -0.095000   -0.002000
    0.033000    0.388000   -0.008000
   -0.003000    0.003000    0.001000
   -0.001000    0.024000    0.000000
    0.000000    0.044000    0.009000
   -0.058000   -0.355000    0.009000
    0.011000    0.084000    0.013000
   -0.060000   -0.413000    0.030000
   -0.000000   -0.086000    0.003000
    0.013000   -0.000000    0.016000
   -0.001000   -0.001000    0.000000
   -0.001000   -0.001000    0.003000
    0.006000    0.002000    0.012000
    0.002000    0.001000   -0.010000
    0.006000    0.000000    0.009000
   -0.000000    0.003000   -0.001000
    0.003000    0.003000   -0.001000
    0.001000   -0.001000   -0.001000
    0.004000    0.008000   -0.003000
   -0.001000    0.001000    0.001000
   -0.007000    0.002000   -0.002000
    0.003000   -0.005000   -0.006000
   -0.009000    0.003000    0.002000
   -0.004000    0.013000   -0.008000
    0.001000   -0.057000   -0.073000
   -0.004000   -0.016000   -0.019000
    0.000000    0.000000   -0.011000
    0.004000    0.016000   -0.019000
    0.004000   -0.013000   -0.008000
   -0.001000    0.057000   -0.073000
    0.004000   -0.009000    0.001000
   -0.004000    0.009000    0.001000
    0.000000    0.000000    0.002000
   -0.000000    0.000000   -0.030000
vibration   69
   -0.002000    0.003000   -0.000000
    0.002000   -0.003000    0.002000
    0.015000   -0.004000    0.003000
   -0.005000    0.009000   -0.012000
    0.013000   -0.003000   -0.003000
    0.000000   -0.005000   -0.002000
   -0.007000   -0.014000   -0.005000
   -0.003000    0.004000   -0.001000
   -0.007000   -0.007000   -0.003000
    0.002000    0.001000    0.006000
   -0.011000   -0.000000    0.016000
   -0.004000   -0.001000   -0.017000
   -0.011000   -0.003000    0.021000
    0.002000    0.002000   -0.000000
   -0.021000   -0.006000    0.014000
    0.003000    0.064000   -0.008000
    0.006000   -0.077000   -0.003000
    0.056000    0.402000   -0.006000
    0.005000   -0.040000    0.024000
    0.060000    0.265000    0.021000
   -0.023000    0.023000   -0.011000
   -0.036000   -0.135000   -0.040000
    0.005000    0.083000   -0.009000
   -0.044000   -0.410000   -0.007000
    0.000000   -0.060000   -0.012000
    0.000000   -0.060000    0.012000
    0.005000    0.083000    0.009000
   -0.044000   -0.410000    0.007000
   -0.023000    0.023000    0.011000
   -0.036000   -0.135000    0.040000
    0.005000   -0.040000   -0.024000
    0.060000    0.265000   -0.021000
    0.006000   -0.077000    0.003000
    0.056000    0.402000    0.006000
    0.003000    0.064000    0.008000
   -0.021000   -0.006000   -0.014000
    0.002000    0.002000    0.000000
    0.002000    0.001000   -0.006000
   -0.011000   -0.003000   -0.021000
   -0.004000   -0.001000    0.017000
   -0.011000   -0.000000   -0.016000
    0.000000   -0.005000    0.002000
   -0.007000   -0.007000    0.003000
   -0.003000    0.004000    0.001000
   -0.007000   -0.014000    0.005000
    0.002000   -0.003000   -0.002000
    0.013000   -0.003000    0.003000
   -0.005000    0.009000    0.012000
    0.015000   -0.004000   -0.003000
   -0.009000    0.025000   -0.014000
   -0.005000   -0.086000   -0.114000
   -0.008000   -0.012000   -0.006000
    0.047000    0.021000    0.000000
   -0.008000   -0.012000    0.006000
   -0.009000    0.025000    0.014000
   -0.005000   -0.086000    0.114000
    0.011000   -0.012000    0.003000
    0.011000   -0.012000   -0.003000
   -0.012000    0.001000    0.000000
    0.188000   -0.062000   -0.000000
vibration   70
    0.000000   -0.000000    0.000000
   -0.003000    0.024000   -0.019000
   -0.077000    0.041000   -0.023000
    0.035000   -0.045000    0.046000
   -0.070000    0.032000   -0.005000
    0.009000   -0.047000   -0.027000
   -0.050000   -0.103000   -0.017000
   -0.009000    0.057000    0.034000
   -0.051000   -0.104000   -0.030000
    0.010000    0.009000    0.052000
   -0.030000   -0.005000    0.114000
   -0.013000   -0.007000   -0.032000
   -0.029000   -0.014000    0.082000
    0.049000    0.024000   -0.024000
   -0.047000   -0.017000   -0.008000
   -0.032000    0.002000    0.005000
   -0.003000   -0.001000    0.038000
    0.014000    0.007000    0.058000
    0.014000   -0.003000    0.032000
    0.054000   -0.000000    0.022000
   -0.002000    0.000000    0.002000
   -0.005000    0.001000    0.020000
    0.047000   -0.005000   -0.024000
    0.094000   -0.018000    0.022000
    0.013000    0.000000   -0.035000
   -0.013000   -0.000000   -0.035000
   -0.047000    0.005000   -0.024000
   -0.094000    0.018000    0.022000
    0.002000   -0.000000    0.002000
    0.005000   -0.001000    0.020000
   -0.014000    0.003000    0.032000
   -0.054000    0.000000    0.022000
    0.003000    0.001000    0.038000
   -0.014000   -0.007000    0.058000
    0.032000   -0.002000    0.005000
    0.047000    0.017000   -0.008000
   -0.049000   -0.024000   -0.024000
   -0.010000   -0.009000    0.052000
    0.029000    0.014000    0.082000
    0.013000    0.007000   -0.032000
    0.030000    0.005000    0.114000
   -0.009000    0.047000   -0.027000
    0.051000    0.104000   -0.030000
    0.009000   -0.057000    0.034000
    0.050000    0.103000   -0.017000
    0.003000   -0.024000   -0.019000
    0.070000   -0.032000   -0.005000
   -0.035000    0.045000    0.046000
    0.077000   -0.041000   -0.023000
   -0.007000   -0.009000   -0.027000
    0.091000    0.458000    0.382000
   -0.062000    0.002000   -0.000000
   -0.000000    0.000000   -0.038000
    0.062000   -0.002000   -0.000000
    0.007000    0.009000   -0.027000
   -0.091000   -0.458000    0.382000
    0.019000    0.008000    0.009000
   -0.019000   -0.008000    0.009000
    0.000000   -0.000000   -0.020000
   -0.000000    0.000000    0.184000
vibration   71
    0.039000   -0.004000    0.000000
    0.008000   -0.023000    0.013000
    0.058000   -0.018000    0.016000
   -0.019000    0.039000   -0.021000
    0.067000   -0.035000    0.019000
   -0.003000    0.022000    0.010000
    0.014000    0.040000    0.011000
    0.003000   -0.009000   -0.007000
    0.017000    0.041000    0.012000
   -0.008000   -0.005000   -0.017000
    0.018000    0.003000   -0.053000
    0.005000    0.007000    0.035000
    0.016000    0.008000   -0.038000
   -0.028000   -0.012000    0.006000
   -0.004000   -0.008000   -0.019000
    0.032000    0.051000    0.036000
   -0.074000   -0.018000    0.016000
   -0.020000    0.117000    0.052000
   -0.059000   -0.006000   -0.089000
   -0.192000    0.135000   -0.045000
    0.174000   -0.023000    0.096000
    0.121000   -0.048000    0.315000
    0.128000    0.018000    0.020000
    0.127000   -0.166000    0.022000
   -0.042000   -0.042000   -0.030000
   -0.042000   -0.042000    0.030000
    0.128000    0.018000   -0.020000
    0.127000   -0.166000   -0.022000
    0.174000   -0.023000   -0.096000
    0.121000   -0.048000   -0.315000
   -0.059000   -0.006000    0.089000
   -0.192000    0.135000    0.045000
   -0.074000   -0.018000   -0.016000
   -0.020000    0.117000   -0.052000
    0.032000    0.051000   -0.036000
   -0.004000   -0.008000    0.019000
   -0.028000   -0.012000   -0.006000
   -0.008000   -0.005000    0.017000
    0.016000    0.008000    0.038000
    0.005000    0.007000   -0.035000
    0.018000    0.003000    0.053000
   -0.003000    0.022000   -0.010000
    0.017000    0.041000   -0.012000
    0.003000   -0.009000    0.007000
    0.014000    0.040000   -0.011000
    0.008000   -0.023000   -0.013000
    0.067000   -0.035000   -0.019000
   -0.019000    0.039000    0.021000
    0.058000   -0.018000   -0.016000
   -0.008000    0.019000   -0.011000
   -0.004000    0.073000    0.030000
    0.045000   -0.052000    0.056000
   -0.486000    0.116000    0.000000
    0.045000   -0.052000   -0.056000
   -0.008000    0.019000    0.011000
   -0.004000    0.073000   -0.030000
    0.012000    0.009000   -0.004000
    0.012000    0.009000    0.004000
   -0.025000    0.003000    0.000000
    0.168000   -0.059000   -0.000000
vibration   72
    0.005000   -0.005000    0.000000
    0.003000    0.012000   -0.012000
   -0.046000    0.026000   -0.013000
    0.032000   -0.035000    0.043000
   -0.040000    0.015000    0.004000
    0.009000   -0.030000   -0.020000
   -0.039000   -0.074000   -0.009000
   -0.005000    0.056000    0.033000
   -0.039000   -0.074000   -0.021000
    0.007000    0.007000    0.034000
   -0.020000   -0.004000    0.083000
   -0.009000   -0.006000   -0.026000
   -0.020000   -0.011000    0.052000
    0.035000    0.019000   -0.021000
   -0.051000   -0.018000   -0.010000
   -0.010000    0.014000   -0.007000
    0.013000   -0.010000    0.002000
    0.003000    0.032000   -0.010000
    0.011000   -0.005000    0.040000
    0.038000    0.026000    0.035000
   -0.023000    0.003000   -0.001000
   -0.025000   -0.001000    0.007000
    0.042000    0.002000   -0.030000
    0.082000   -0.043000    0.015000
    0.014000   -0.009000   -0.021000
    0.014000   -0.009000    0.021000
    0.042000    0.002000    0.030000
    0.082000   -0.043000   -0.015000
   -0.023000    0.003000    0.001000
   -0.025000   -0.001000   -0.007000
    0.011000   -0.005000   -0.040000
    0.038000    0.026000   -0.035000
    0.013000   -0.010000   -0.002000
    0.003000    0.032000    0.010000
   -0.010000    0.014000    0.007000
   -0.051000   -0.018000    0.010000
    0.035000    0.019000    0.021000
    0.007000    0.007000   -0.034000
   -0.020000   -0.011000   -0.052000
   -0.009000   -0.006000    0.026000
   -0.020000   -0.004000   -0.083000
    0.009000   -0.030000    0.020000
   -0.039000   -0.074000    0.021000
   -0.005000    0.056000   -0.033000
   -0.039000   -0.074000    0.009000
    0.003000    0.012000    0.012000
   -0.040000    0.015000   -0.004000
    0.032000   -0.035000   -0.043000
   -0.046000    0.026000    0.013000
   -0.019000   -0.009000   -0.023000
    0.073000    0.448000    0.372000
   -0.047000   -0.004000    0.006000
   -0.025000    0.012000    0.000000
   -0.047000   -0.004000   -0.006000
   -0.019000   -0.009000    0.023000
    0.073000    0.448000   -0.372000
    0.020000    0.007000    0.010000
    0.020000    0.007000   -0.010000
    0.029000   -0.017000    0.000000
   -0.393000    0.118000   -0.000000
vibration   73
   -0.000000    0.000000    0.028000
   -0.009000    0.054000   -0.021000
   -0.114000    0.001000   -0.027000
    0.057000   -0.116000    0.043000
   -0.178000    0.097000   -0.062000
    0.003000   -0.033000   -0.007000
   -0.011000   -0.063000   -0.032000
   -0.005000   -0.011000   -0.010000
   -0.010000   -0.020000   -0.010000
    0.027000    0.010000   -0.007000
   -0.043000   -0.005000    0.071000
   -0.006000   -0.020000   -0.144000
   -0.038000   -0.023000    0.047000
    0.052000    0.019000    0.010000
    0.016000    0.053000    0.069000
   -0.056000   -0.030000   -0.015000
   -0.009000    0.000000    0.069000
    0.035000    0.030000    0.118000
    0.044000    0.002000    0.073000
    0.131000   -0.084000    0.050000
   -0.010000    0.015000   -0.007000
   -0.010000   -0.062000   -0.032000
    0.043000   -0.025000   -0.040000
    0.096000    0.059000    0.002000
    0.019000    0.020000   -0.013000
   -0.019000   -0.020000   -0.013000
   -0.043000    0.025000   -0.040000
   -0.096000   -0.059000    0.002000
    0.010000   -0.015000   -0.007000
    0.010000    0.062000   -0.032000
   -0.044000   -0.002000    0.073000
   -0.131000    0.084000    0.050000
    0.009000   -0.000000    0.069000
   -0.035000   -0.030000    0.118000
    0.056000    0.030000   -0.015000
   -0.016000   -0.053000    0.069000
   -0.052000   -0.019000    0.010000
   -0.027000   -0.010000   -0.007000
    0.038000    0.023000    0.047000
    0.006000    0.020000   -0.144000
    0.043000    0.005000    0.071000
   -0.003000    0.033000   -0.007000
    0.010000    0.020000   -0.010000
    0.005000    0.011000   -0.010000
    0.011000    0.063000   -0.032000
    0.009000   -0.054000   -0.021000
    0.178000   -0.097000   -0.062000
   -0.057000    0.116000    0.043000
    0.114000   -0.001000   -0.027000
    0.009000   -0.068000    0.063000
   -0.049000   -0.411000   -0.226000
   -0.062000    0.062000   -0.177000
    0.000000   -0.000000   -0.024000
    0.062000   -0.062000   -0.177000
   -0.009000    0.068000    0.063000
    0.049000    0.411000   -0.226000
   -0.040000   -0.015000   -0.014000
    0.040000    0.015000   -0.014000
    0.000000   -0.000000    0.013000
   -0.000000    0.000000   -0.161000
vibration   74
    0.013000   -0.006000    0.000000
   -0.005000    0.053000   -0.019000
   -0.107000   -0.007000   -0.024000
    0.061000   -0.121000    0.041000
   -0.180000    0.099000   -0.068000
    0.003000   -0.038000   -0.010000
   -0.015000   -0.072000   -0.036000
   -0.006000   -0.012000   -0.013000
   -0.013000   -0.028000   -0.012000
    0.030000    0.013000   -0.005000
   -0.051000   -0.007000    0.090000
   -0.009000   -0.023000   -0.165000
   -0.046000   -0.029000    0.053000
    0.056000    0.024000    0.009000
    0.002000    0.052000    0.078000
   -0.057000   -0.018000   -0.022000
   -0.001000    0.002000    0.063000
    0.026000    0.015000    0.098000
    0.042000   -0.000000    0.098000
    0.110000   -0.073000    0.081000
    0.000000    0.011000    0.005000
   -0.006000   -0.055000    0.012000
    0.092000   -0.026000   -0.060000
    0.179000    0.034000    0.019000
    0.012000    0.007000   -0.027000
    0.012000    0.007000    0.027000
    0.092000   -0.026000    0.060000
    0.179000    0.034000   -0.019000
    0.000000    0.011000   -0.005000
   -0.006000   -0.055000   -0.012000
    0.042000   -0.000000   -0.098000
    0.110000   -0.073000   -0.081000
   -0.001000    0.002000   -0.063000
    0.026000    0.015000   -0.098000
   -0.057000   -0.018000    0.022000
    0.002000    0.052000   -0.078000
    0.056000    0.024000   -0.009000
    0.030000    0.013000    0.005000
   -0.046000   -0.029000   -0.053000
   -0.009000   -0.023000    0.165000
   -0.051000   -0.007000   -0.090000
    0.003000   -0.038000    0.010000
   -0.013000   -0.028000    0.012000
   -0.006000   -0.012000    0.013000
   -0.015000   -0.072000    0.036000
   -0.005000    0.053000    0.019000
   -0.180000    0.099000    0.068000
    0.061000   -0.121000   -0.041000
   -0.107000   -0.007000    0.024000
   -0.002000   -0.062000    0.056000
   -0.036000   -0.373000   -0.207000
   -0.073000    0.052000   -0.187000
   -0.125000    0.025000    0.000000
   -0.073000    0.052000    0.187000
   -0.002000   -0.062000   -0.056000
   -0.036000   -0.373000    0.207000
   -0.033000   -0.020000   -0.012000
   -0.033000   -0.020000    0.012000
    0.002000    0.019000    0.000000
    0.075000   -0.006000   -0.000000
vibration   75
    0.000000    0.000000    0.006000
    0.000000    0.011000   -0.004000
   -0.034000   -0.005000   -0.005000
    0.019000   -0.038000    0.016000
   -0.050000    0.021000   -0.011000
   -0.012000    0.007000    0.006000
    0.031000    0.053000    0.010000
    0.004000   -0.062000   -0.021000
    0.031000    0.021000    0.008000
   -0.010000   -0.004000   -0.011000
    0.025000    0.001000   -0.043000
    0.008000    0.004000    0.050000
    0.024000    0.011000   -0.042000
   -0.006000   -0.007000    0.009000
    0.058000    0.013000   -0.040000
   -0.045000   -0.012000    0.060000
   -0.138000    0.030000    0.183000
    0.018000   -0.066000    0.355000
   -0.037000    0.001000   -0.134000
   -0.051000    0.023000   -0.124000
    0.219000   -0.036000    0.068000
    0.200000    0.023000    0.193000
   -0.006000    0.003000    0.081000
   -0.014000   -0.026000    0.065000
   -0.059000    0.013000   -0.168000
    0.059000   -0.013000   -0.168000
    0.006000   -0.003000    0.081000
    0.014000    0.026000    0.065000
   -0.219000    0.036000    0.068000
   -0.200000   -0.023000    0.193000
    0.037000   -0.001000   -0.134000
    0.051000   -0.023000   -0.124000
    0.138000   -0.030000    0.183000
   -0.018000    0.066000    0.355000
    0.045000    0.012000    0.060000
   -0.058000   -0.013000   -0.040000
    0.006000    0.007000    0.009000
    0.010000    0.004000   -0.011000
   -0.024000   -0.011000   -0.042000
   -0.008000   -0.004000    0.050000
   -0.025000   -0.001000   -0.043000
    0.012000   -0.007000    0.006000
   -0.031000   -0.021000    0.008000
   -0.004000    0.062000   -0.021000
   -0.031000   -0.053000    0.010000
   -0.000000   -0.011000   -0.004000
    0.050000   -0.021000   -0.011000
   -0.019000    0.038000    0.016000
    0.034000    0.005000   -0.005000
    0.031000   -0.027000    0.031000
   -0.040000   -0.120000   -0.040000
    0.019000   -0.018000    0.056000
   -0.000000    0.000000   -0.287000
   -0.019000    0.018000    0.056000
   -0.031000    0.027000    0.031000
    0.040000    0.120000   -0.040000
   -0.018000    0.030000   -0.023000
    0.018000   -0.030000   -0.023000
   -0.000000    0.000000   -0.002000
    0.000000   -0.000000   -0.025000
vibration   76
   -0.000000    0.000000   -0.004000
    0.027000    0.026000    0.046000
    0.110000   -0.207000    0.049000
    0.046000   -0.118000   -0.035000
   -0.174000    0.124000   -0.143000
   -0.056000   -0.077000    0.004000
    0.076000    0.013000   -0.069000
   -0.020000   -0.325000   -0.158000
    0.103000    0.083000    0.008000
    0.032000    0.040000   -0.065000
   -0.057000   -0.028000    0.158000
   -0.003000   -0.063000   -0.273000
   -0.055000   -0.077000   -0.107000
    0.003000    0.057000    0.052000
   -0.003000   -0.005000   -0.014000
    0.009000   -0.001000    0.002000
    0.008000    0.018000   -0.013000
   -0.019000   -0.109000   -0.027000
   -0.006000   -0.009000   -0.005000
   -0.008000    0.067000   -0.003000
   -0.008000   -0.020000   -0.001000
    0.009000    0.122000    0.003000
   -0.001000    0.019000    0.003000
   -0.017000   -0.082000   -0.003000
   -0.001000   -0.005000    0.005000
    0.001000    0.005000    0.005000
    0.001000   -0.019000    0.003000
    0.017000    0.082000   -0.003000
    0.008000    0.020000   -0.001000
   -0.009000   -0.122000    0.003000
    0.006000    0.009000   -0.005000
    0.008000   -0.067000   -0.003000
   -0.008000   -0.018000   -0.013000
    0.019000    0.109000   -0.027000
   -0.009000    0.001000    0.002000
    0.003000    0.005000   -0.014000
   -0.003000   -0.057000    0.052000
   -0.032000   -0.040000   -0.065000
    0.055000    0.077000   -0.107000
    0.003000    0.063000   -0.273000
    0.057000    0.028000    0.158000
    0.056000    0.077000    0.004000
   -0.103000   -0.083000    0.008000
    0.020000    0.325000   -0.158000
   -0.076000   -0.013000   -0.069000
   -0.027000   -0.026000    0.046000
    0.174000   -0.124000   -0.143000
   -0.046000    0.118000   -0.035000
   -0.110000    0.207000    0.049000
   -0.007000    0.001000    0.012000
   -0.011000    0.040000    0.048000
    0.005000   -0.008000    0.025000
    0.000000   -0.000000    0.010000
   -0.005000    0.008000    0.025000
    0.007000   -0.001000    0.012000
    0.011000   -0.040000    0.048000
    0.002000    0.009000   -0.003000
   -0.002000   -0.009000   -0.003000
    0.000000   -0.000000   -0.002000
   -0.000000    0.000000    0.018000
vibration   77
   -0.001000    0.001000    0.000000
    0.034000    0.023000    0.046000
    0.103000   -0.207000    0.049000
    0.060000   -0.135000   -0.022000
   -0.177000    0.120000   -0.137000
   -0.061000   -0.079000    0.004000
    0.083000    0.025000   -0.068000
   -0.020000   -0.349000   -0.167000
    0.111000    0.084000    0.008000
    0.029000    0.044000   -0.066000
   -0.052000   -0.032000    0.175000
   -0.000000   -0.071000   -0.266000
   -0.052000   -0.083000   -0.131000
   -0.001000    0.060000    0.052000
   -0.003000   -0.006000   -0.016000
    0.010000    0.002000    0.004000
    0.001000    0.005000   -0.008000
   -0.009000   -0.031000   -0.016000
   -0.007000   -0.004000   -0.013000
   -0.014000    0.033000   -0.010000
   -0.001000   -0.007000    0.000000
    0.003000    0.037000    0.004000
   -0.009000    0.008000    0.007000
   -0.022000   -0.034000   -0.001000
   -0.001000   -0.002000    0.002000
   -0.001000   -0.002000   -0.002000
   -0.009000    0.008000   -0.007000
   -0.022000   -0.034000    0.001000
   -0.001000   -0.007000   -0.000000
    0.003000    0.037000   -0.004000
   -0.007000   -0.004000    0.013000
   -0.014000    0.033000    0.010000
    0.001000    0.005000    0.008000
   -0.009000   -0.031000    0.016000
    0.010000    0.002000   -0.004000
   -0.003000   -0.006000    0.016000
   -0.001000    0.060000   -0.052000
    0.029000    0.044000    0.066000
   -0.052000   -0.083000    0.131000
   -0.000000   -0.071000    0.266000
   -0.052000   -0.032000   -0.175000
   -0.061000   -0.079000   -0.004000
    0.111000    0.084000   -0.008000
   -0.020000   -0.349000    0.167000
    0.083000    0.025000    0.068000
    0.034000    0.023000   -0.046000
   -0.177000    0.120000    0.137000
    0.060000   -0.135000    0.022000
    0.103000   -0.207000   -0.049000
   -0.007000    0.002000    0.013000
   -0.012000    0.040000    0.048000
    0.008000   -0.009000    0.029000
    0.010000   -0.001000    0.000000
    0.008000   -0.009000   -0.029000
   -0.007000    0.002000   -0.013000
   -0.012000    0.040000   -0.048000
    0.001000    0.010000   -0.003000
    0.001000    0.010000    0.003000
   -0.000000   -0.001000    0.000000
   -0.014000    0.003000    0.000000
vibration   78
   -0.000000    0.000000    0.001000
   -0.008000    0.004000   -0.018000
   -0.058000    0.062000   -0.021000
    0.002000    0.008000    0.022000
    0.011000   -0.015000    0.030000
    0.018000    0.017000   -0.002000
   -0.026000   -0.019000    0.012000
    0.005000    0.098000    0.045000
   -0.033000   -0.024000   -0.004000
   -0.004000   -0.010000    0.016000
    0.009000    0.008000   -0.037000
   -0.001000    0.016000    0.049000
    0.009000    0.019000    0.040000
    0.012000   -0.014000   -0.013000
    0.004000    0.008000    0.001000
   -0.004000   -0.022000   -0.003000
    0.013000    0.069000   -0.002000
   -0.052000   -0.389000   -0.015000
   -0.002000   -0.032000    0.008000
    0.032000    0.195000    0.008000
   -0.018000   -0.071000   -0.004000
    0.043000    0.422000    0.004000
    0.013000    0.057000   -0.005000
   -0.025000   -0.271000   -0.010000
    0.002000   -0.006000    0.004000
   -0.002000    0.006000    0.004000
   -0.013000   -0.057000   -0.005000
    0.025000    0.271000   -0.010000
    0.018000    0.071000   -0.004000
   -0.043000   -0.422000    0.004000
    0.002000    0.032000    0.008000
   -0.032000   -0.195000    0.008000
   -0.013000   -0.069000   -0.002000
    0.052000    0.389000   -0.015000
    0.004000    0.022000   -0.003000
   -0.004000   -0.008000    0.001000
   -0.012000    0.014000   -0.013000
    0.004000    0.010000    0.016000
   -0.009000   -0.019000    0.040000
    0.001000   -0.016000    0.049000
   -0.009000   -0.008000   -0.037000
   -0.018000   -0.017000   -0.002000
    0.033000    0.024000   -0.004000
   -0.005000   -0.098000    0.045000
    0.026000    0.019000    0.012000
    0.008000   -0.004000   -0.018000
   -0.011000    0.015000    0.030000
   -0.002000   -0.008000    0.022000
    0.058000   -0.062000   -0.021000
   -0.002000   -0.015000    0.011000
   -0.018000   -0.055000   -0.021000
   -0.010000    0.006000   -0.004000
    0.000000    0.000000    0.007000
    0.010000   -0.006000   -0.004000
    0.002000    0.015000    0.011000
    0.018000    0.055000   -0.021000
   -0.004000    0.003000   -0.005000
    0.004000   -0.003000   -0.005000
    0.000000   -0.000000    0.001000
   -0.000000    0.000000   -0.017000
vibration   79
    0.000000    0.000000    0.001000
    0.094000   -0.031000    0.010000
   -0.099000   -0.034000    0.003000
    0.202000   -0.251000    0.161000
   -0.079000   -0.019000    0.052000
   -0.045000    0.007000   -0.051000
    0.085000    0.256000    0.157000
    0.038000   -0.160000    0.043000
    0.047000   -0.256000   -0.040000
   -0.050000    0.017000    0.051000
    0.087000   -0.022000    0.089000
    0.034000   -0.030000    0.271000
    0.075000    0.003000   -0.165000
   -0.033000    0.043000   -0.049000
    0.000000    0.005000    0.003000
   -0.003000   -0.000000   -0.002000
    0.003000    0.001000   -0.002000
    0.001000   -0.007000   -0.003000
    0.002000   -0.001000    0.006000
    0.006000    0.003000    0.006000
   -0.005000   -0.001000   -0.002000
   -0.004000    0.008000   -0.004000
    0.004000    0.001000   -0.004000
    0.006000   -0.006000   -0.001000
    0.002000    0.000000    0.002000
   -0.002000   -0.000000    0.002000
   -0.004000   -0.001000   -0.004000
   -0.006000    0.006000   -0.001000
    0.005000    0.001000   -0.002000
    0.004000   -0.008000   -0.004000
   -0.002000    0.001000    0.006000
   -0.006000   -0.003000    0.006000
   -0.003000   -0.001000   -0.002000
   -0.001000    0.007000   -0.003000
    0.003000    0.000000   -0.002000
   -0.000000   -0.005000    0.003000
    0.033000   -0.043000   -0.049000
    0.050000   -0.017000    0.051000
   -0.075000   -0.003000   -0.165000
   -0.034000    0.030000    0.271000
   -0.087000    0.022000    0.089000
    0.045000   -0.007000   -0.051000
   -0.047000    0.256000   -0.040000
   -0.038000    0.160000    0.043000
   -0.085000   -0.256000    0.157000
   -0.094000    0.031000    0.010000
    0.079000    0.019000    0.052000
   -0.202000    0.251000    0.161000
    0.099000    0.034000    0.003000
    0.005000    0.004000   -0.003000
    0.016000   -0.045000   -0.047000
   -0.006000    0.002000   -0.005000
   -0.000000    0.000000    0.005000
    0.006000   -0.002000   -0.005000
   -0.005000   -0.004000   -0.003000
   -0.016000    0.045000   -0.047000
   -0.002000    0.000000   -0.003000
    0.002000   -0.000000   -0.003000
   -0.000000   -0.000000    0.002000
   -0.000000    0.000000   -0.016000
vibration   80
   -0.000000    0.000000   -0.000000
    0.055000   -0.028000    0.012000
   -0.026000   -0.028000    0.010000
    0.102000   -0.120000    0.079000
   -0.014000   -0.026000    0.035000
   -0.031000    0.001000   -0.025000
    0.055000    0.147000    0.080000
    0.018000   -0.119000    0.005000
    0.037000   -0.122000   -0.018000
   -0.031000    0.014000    0.025000
    0.052000   -0.017000    0.067000
    0.022000   -0.024000    0.155000
    0.043000   -0.006000   -0.120000
   -0.029000    0.027000   -0.026000
   -0.003000   -0.003000    0.005000
   -0.001000    0.015000   -0.001000
   -0.008000   -0.058000    0.001000
    0.045000    0.322000    0.011000
    0.006000    0.036000    0.001000
   -0.026000   -0.218000    0.000000
    0.009000    0.052000    0.001000
   -0.034000   -0.306000   -0.007000
   -0.007000   -0.053000   -0.001000
    0.034000    0.286000    0.007000
    0.001000    0.010000   -0.000000
    0.001000    0.010000    0.000000
   -0.007000   -0.053000    0.001000
    0.034000    0.286000   -0.007000
    0.009000    0.052000   -0.001000
   -0.034000   -0.306000    0.007000
    0.006000    0.036000   -0.001000
   -0.026000   -0.218000   -0.000000
   -0.008000   -0.058000   -0.001000
    0.045000    0.322000   -0.011000
   -0.001000    0.015000    0.001000
   -0.003000   -0.003000   -0.005000
   -0.029000    0.027000    0.026000
   -0.031000    0.014000   -0.025000
    0.043000   -0.006000    0.120000
    0.022000   -0.024000   -0.155000
    0.052000   -0.017000   -0.067000
   -0.031000    0.001000    0.025000
    0.037000   -0.122000    0.018000
    0.018000   -0.119000   -0.005000
    0.055000    0.147000   -0.080000
    0.055000   -0.028000   -0.012000
   -0.014000   -0.026000   -0.035000
    0.102000   -0.120000   -0.079000
   -0.026000   -0.028000   -0.010000
    0.007000    0.016000   -0.015000
    0.029000    0.017000   -0.018000
    0.003000   -0.001000   -0.008000
   -0.003000   -0.007000    0.000000
    0.003000   -0.001000    0.008000
    0.007000    0.016000    0.015000
    0.029000    0.017000    0.018000
    0.002000   -0.006000    0.004000
    0.002000   -0.006000   -0.004000
   -0.000000   -0.001000    0.000000
    0.003000   -0.002000   -0.000000
vibration   81
   -0.001000    0.000000   -0.000000
   -0.072000    0.022000    0.001000
    0.110000   -0.002000    0.008000
   -0.166000    0.201000   -0.143000
    0.063000    0.020000   -0.055000
    0.028000   -0.010000    0.040000
   -0.056000   -0.187000   -0.124000
   -0.030000    0.088000   -0.048000
   -0.024000    0.205000    0.032000
    0.041000   -0.011000   -0.046000
   -0.073000    0.016000   -0.064000
   -0.028000    0.020000   -0.232000
   -0.063000   -0.007000    0.120000
    0.020000   -0.029000    0.044000
   -0.002000   -0.007000   -0.001000
    0.004000    0.012000    0.001000
   -0.006000   -0.042000   -0.002000
    0.030000    0.234000    0.003000
    0.002000    0.026000   -0.005000
   -0.025000   -0.155000   -0.005000
    0.007000    0.037000    0.001000
   -0.024000   -0.221000   -0.005000
   -0.010000   -0.038000    0.003000
    0.015000    0.207000    0.004000
    0.000000    0.007000    0.001000
    0.000000    0.007000   -0.001000
   -0.010000   -0.038000   -0.003000
    0.015000    0.207000   -0.004000
    0.007000    0.037000   -0.001000
   -0.024000   -0.221000    0.005000
    0.002000    0.026000    0.005000
   -0.025000   -0.155000    0.005000
   -0.006000   -0.042000    0.002000
    0.030000    0.234000   -0.003000
    0.004000    0.012000   -0.001000
   -0.002000   -0.007000    0.001000
    0.020000   -0.029000   -0.044000
    0.041000   -0.011000    0.046000
   -0.063000   -0.007000   -0.120000
   -0.028000    0.020000    0.232000
   -0.073000    0.016000    0.064000
    0.028000   -0.010000   -0.040000
   -0.024000    0.205000   -0.032000
   -0.030000    0.088000    0.048000
   -0.056000   -0.187000    0.124000
   -0.072000    0.022000   -0.001000
    0.063000    0.020000    0.055000
   -0.166000    0.201000    0.143000
    0.110000   -0.002000   -0.008000
   -0.002000    0.005000   -0.005000
   -0.003000    0.064000    0.046000
    0.008000   -0.003000    0.002000
    0.002000   -0.005000   -0.000000
    0.008000   -0.003000   -0.002000
   -0.002000    0.005000    0.005000
   -0.003000    0.064000   -0.046000
    0.003000   -0.003000    0.005000
    0.003000   -0.003000   -0.005000
    0.001000   -0.003000   -0.000000
   -0.019000    0.004000    0.000000
vibration   82
   -0.000000   -0.000000   -0.000000
   -0.011000    0.036000    0.040000
    0.148000   -0.210000    0.045000
   -0.037000   -0.029000   -0.116000
   -0.139000    0.131000   -0.178000
   -0.011000    0.025000   -0.042000
    0.032000    0.180000    0.157000
    0.042000   -0.003000    0.107000
    0.002000   -0.250000   -0.033000
    0.022000   -0.057000    0.002000
   -0.051000    0.065000   -0.284000
   -0.041000    0.120000   -0.035000
   -0.023000    0.095000    0.298000
    0.007000   -0.010000    0.002000
   -0.001000   -0.001000   -0.001000
    0.000000    0.001000    0.000000
    0.001000   -0.001000   -0.002000
    0.000000    0.003000   -0.003000
   -0.000000    0.000000    0.000000
   -0.001000   -0.000000    0.000000
   -0.001000    0.001000   -0.000000
   -0.001000   -0.003000   -0.000000
    0.000000   -0.000000   -0.000000
    0.001000    0.001000    0.000000
    0.000000   -0.000000    0.001000
   -0.000000    0.000000    0.001000
   -0.000000    0.000000   -0.000000
   -0.001000   -0.001000    0.000000
    0.001000   -0.001000   -0.000000
    0.001000    0.003000   -0.000000
    0.000000   -0.000000    0.000000
    0.001000    0.000000    0.000000
   -0.001000    0.001000   -0.002000
   -0.000000   -0.003000   -0.003000
   -0.000000   -0.001000    0.000000
    0.001000    0.001000   -0.001000
   -0.007000    0.010000    0.002000
   -0.022000    0.057000    0.002000
    0.023000   -0.095000    0.298000
    0.041000   -0.120000   -0.035000
    0.051000   -0.065000   -0.284000
    0.011000   -0.025000   -0.042000
   -0.002000    0.250000   -0.033000
   -0.042000    0.003000    0.107000
   -0.032000   -0.180000    0.157000
    0.011000   -0.036000    0.040000
    0.139000   -0.131000   -0.178000
    0.037000    0.029000   -0.116000
   -0.148000    0.210000    0.045000
   -0.001000   -0.002000    0.000000
   -0.003000    0.015000    0.015000
   -0.000000   -0.002000    0.003000
   -0.000000    0.000000    0.001000
    0.000000    0.002000    0.003000
    0.001000    0.002000    0.000000
    0.003000   -0.015000    0.015000
    0.001000    0.001000   -0.001000
   -0.001000   -0.001000   -0.001000
    0.000000    0.000000   -0.001000
    0.000000   -0.000000    0.006000
vibration   83
    0.000000    0.000000   -0.000000
   -0.005000    0.039000    0.037000
    0.126000   -0.206000    0.040000
   -0.016000   -0.056000   -0.099000
   -0.160000    0.137000   -0.177000
   -0.014000    0.024000   -0.043000
    0.037000    0.188000    0.159000
    0.042000   -0.016000    0.104000
    0.006000   -0.253000   -0.033000
    0.023000   -0.056000    0.003000
   -0.050000    0.065000   -0.280000
   -0.041000    0.119000   -0.035000
   -0.023000    0.094000    0.298000
    0.010000   -0.008000    0.001000
   -0.002000    0.000000   -0.004000
    0.002000    0.002000    0.001000
    0.001000   -0.003000   -0.003000
    0.001000    0.016000   -0.005000
   -0.001000    0.001000   -0.002000
   -0.005000   -0.006000   -0.001000
   -0.000000    0.002000    0.000000
   -0.003000   -0.013000    0.002000
   -0.001000   -0.002000    0.001000
    0.001000    0.011000    0.001000
    0.000000   -0.000000   -0.000000
    0.000000   -0.000000    0.000000
   -0.001000   -0.002000   -0.001000
    0.001000    0.011000   -0.001000
   -0.000000    0.002000   -0.000000
   -0.003000   -0.013000   -0.002000
   -0.001000    0.001000    0.002000
   -0.005000   -0.006000    0.001000
    0.001000   -0.003000    0.003000
    0.001000    0.016000    0.005000
    0.002000    0.002000   -0.001000
   -0.002000    0.000000    0.004000
    0.010000   -0.008000   -0.001000
    0.023000   -0.056000   -0.003000
   -0.023000    0.094000   -0.298000
   -0.041000    0.119000    0.035000
   -0.050000    0.065000    0.280000
   -0.014000    0.024000    0.043000
    0.006000   -0.253000    0.033000
    0.042000   -0.016000   -0.104000
    0.037000    0.188000   -0.159000
   -0.005000    0.039000   -0.037000
   -0.160000    0.137000    0.177000
   -0.016000   -0.056000    0.099000
    0.126000   -0.206000   -0.040000
   -0.005000   -0.006000    0.006000
   -0.013000    0.004000    0.015000
   -0.000000   -0.005000    0.010000
    0.001000   -0.000000    0.000000
   -0.000000   -0.005000   -0.010000
   -0.005000   -0.006000   -0.006000
   -0.013000    0.004000   -0.015000
    0.000000    0.005000   -0.004000
    0.000000    0.005000    0.004000
   -0.000000    0.000000   -0.000000
   -0.003000    0.001000   -0.000000
vibration   84
   -0.000000   -0.000000   -0.017000
    0.015000    0.068000   -0.059000
   -0.276000    0.103000   -0.074000
    0.152000   -0.209000    0.152000
   -0.230000    0.089000    0.001000
    0.034000   -0.001000   -0.006000
   -0.047000   -0.089000   -0.016000
    0.004000    0.145000    0.058000
   -0.052000   -0.032000   -0.011000
    0.017000   -0.002000    0.010000
   -0.011000    0.004000    0.007000
   -0.003000    0.002000   -0.054000
   -0.011000    0.004000    0.066000
    0.079000   -0.004000   -0.009000
   -0.001000    0.021000   -0.056000
    0.020000    0.030000    0.013000
    0.026000   -0.021000   -0.051000
    0.006000    0.083000   -0.087000
   -0.019000   -0.002000   -0.018000
   -0.066000    0.035000   -0.006000
   -0.020000    0.023000   -0.002000
   -0.044000   -0.116000    0.018000
    0.000000   -0.008000    0.005000
    0.019000    0.046000    0.021000
   -0.003000   -0.009000    0.003000
    0.003000    0.009000    0.003000
   -0.000000    0.008000    0.005000
   -0.019000   -0.046000    0.021000
    0.020000   -0.023000   -0.002000
    0.044000    0.116000    0.018000
    0.019000    0.002000   -0.018000
    0.066000   -0.035000   -0.006000
   -0.026000    0.021000   -0.051000
   -0.006000   -0.083000   -0.087000
   -0.020000   -0.030000    0.013000
    0.001000   -0.021000   -0.056000
   -0.079000    0.004000   -0.009000
   -0.017000    0.002000    0.010000
    0.011000   -0.004000    0.066000
    0.003000   -0.002000   -0.054000
    0.011000   -0.004000    0.007000
   -0.034000    0.001000   -0.006000
    0.052000    0.032000   -0.011000
   -0.004000   -0.145000    0.058000
    0.047000    0.089000   -0.016000
   -0.015000   -0.068000   -0.059000
    0.230000   -0.089000    0.001000
   -0.152000    0.209000    0.152000
    0.276000   -0.103000   -0.074000
   -0.061000   -0.091000    0.098000
   -0.198000   -0.230000    0.006000
   -0.005000   -0.067000    0.130000
   -0.000000    0.000000    0.030000
    0.005000    0.067000    0.130000
    0.061000    0.091000    0.098000
    0.198000    0.230000    0.006000
   -0.010000    0.068000   -0.058000
    0.010000   -0.068000   -0.058000
    0.000000   -0.000000   -0.001000
   -0.000000    0.000000   -0.040000
vibration   85
   -0.002000   -0.001000    0.000000
   -0.017000   -0.062000    0.063000
    0.293000   -0.129000    0.077000
   -0.159000    0.208000   -0.169000
    0.210000   -0.071000   -0.024000
   -0.038000    0.004000    0.004000
    0.057000    0.117000    0.032000
   -0.000000   -0.162000   -0.054000
    0.060000    0.015000    0.009000
   -0.011000   -0.005000   -0.012000
   -0.000000    0.005000   -0.044000
   -0.004000    0.014000    0.035000
    0.004000    0.007000   -0.021000
   -0.077000    0.002000    0.012000
    0.010000   -0.018000    0.050000
   -0.026000   -0.024000   -0.016000
   -0.009000    0.024000    0.031000
   -0.006000   -0.112000    0.052000
    0.016000   -0.008000    0.029000
    0.060000    0.018000    0.020000
    0.005000   -0.015000   -0.004000
    0.024000    0.085000   -0.027000
    0.012000    0.010000   -0.011000
    0.005000   -0.068000   -0.010000
    0.000000    0.002000    0.005000
    0.000000    0.002000   -0.005000
    0.012000    0.010000    0.011000
    0.005000   -0.068000    0.010000
    0.005000   -0.015000    0.004000
    0.024000    0.085000    0.027000
    0.016000   -0.008000   -0.029000
    0.060000    0.018000   -0.020000
   -0.009000    0.024000   -0.031000
   -0.006000   -0.112000   -0.052000
   -0.026000   -0.024000    0.016000
    0.010000   -0.018000   -0.050000
   -0.077000    0.002000   -0.012000
   -0.011000   -0.005000    0.012000
    0.004000    0.007000    0.021000
   -0.004000    0.014000   -0.035000
   -0.000000    0.005000    0.044000
   -0.038000    0.004000   -0.004000
    0.060000    0.015000   -0.009000
   -0.000000   -0.162000    0.054000
    0.057000    0.117000   -0.032000
   -0.017000   -0.062000   -0.063000
    0.210000   -0.071000    0.024000
   -0.159000    0.208000    0.169000
    0.293000   -0.129000   -0.077000
    0.061000    0.092000   -0.099000
    0.181000    0.232000   -0.001000
   -0.002000    0.055000   -0.115000
   -0.013000    0.004000   -0.000000
   -0.002000    0.055000    0.115000
    0.061000    0.092000    0.099000
    0.181000    0.232000    0.001000
    0.011000   -0.065000    0.054000
    0.011000   -0.065000   -0.054000
    0.006000   -0.012000    0.000000
   -0.049000    0.006000    0.000000
vibration   86
    0.000000   -0.000000   -0.001000
    0.002000    0.003000   -0.002000
   -0.012000    0.003000   -0.003000
    0.009000   -0.012000    0.008000
   -0.011000    0.004000   -0.000000
    0.002000   -0.000000   -0.001000
   -0.003000   -0.005000   -0.001000
    0.000000    0.008000    0.004000
   -0.003000   -0.003000   -0.001000
    0.001000    0.000000    0.000000
   -0.002000    0.000000    0.002000
   -0.000000   -0.000000   -0.005000
   -0.002000   -0.001000    0.004000
    0.003000    0.000000   -0.000000
   -0.004000   -0.001000   -0.001000
    0.001000   -0.004000   -0.000000
   -0.005000   -0.046000   -0.002000
    0.038000    0.281000    0.004000
    0.010000    0.084000   -0.002000
   -0.062000   -0.481000   -0.005000
   -0.008000   -0.067000   -0.000000
    0.047000    0.387000    0.009000
    0.000000    0.022000    0.002000
   -0.022000   -0.127000   -0.006000
    0.002000    0.009000    0.000000
   -0.002000   -0.009000    0.000000
   -0.000000   -0.022000    0.002000
    0.022000    0.127000   -0.006000
    0.008000    0.067000   -0.000000
   -0.047000   -0.387000    0.009000
   -0.010000   -0.084000   -0.002000
    0.062000    0.481000   -0.005000
    0.005000    0.046000   -0.002000
   -0.038000   -0.281000    0.004000
   -0.001000    0.004000   -0.000000
    0.004000    0.001000   -0.001000
   -0.003000   -0.000000   -0.000000
   -0.001000   -0.000000    0.000000
    0.002000    0.001000    0.004000
    0.000000    0.000000   -0.005000
    0.002000   -0.000000    0.002000
   -0.002000    0.000000   -0.001000
    0.003000    0.003000   -0.001000
   -0.000000   -0.008000    0.004000
    0.003000    0.005000   -0.001000
   -0.002000   -0.003000   -0.002000
    0.011000   -0.004000   -0.000000
   -0.009000    0.012000    0.008000
    0.012000   -0.003000   -0.003000
   -0.005000   -0.003000    0.004000
   -0.009000   -0.007000    0.002000
    0.004000   -0.003000    0.004000
    0.000000   -0.000000    0.001000
   -0.004000    0.003000    0.004000
    0.005000    0.003000    0.004000
    0.009000    0.007000    0.002000
   -0.000000    0.002000   -0.002000
    0.000000   -0.002000   -0.002000
   -0.000000    0.000000   -0.000000
    0.000000   -0.000000   -0.002000
vibration   87
    0.000000   -0.000000    0.000000
    0.000000    0.001000   -0.001000
   -0.003000    0.001000   -0.001000
    0.002000   -0.002000    0.002000
   -0.003000    0.001000   -0.000000
    0.000000   -0.000000    0.000000
   -0.001000   -0.001000   -0.000000
   -0.000000    0.001000    0.000000
   -0.000000    0.000000    0.000000
    0.000000   -0.000000    0.000000
   -0.000000    0.000000   -0.000000
   -0.000000    0.000000   -0.001000
   -0.000000    0.000000    0.001000
    0.001000   -0.000000   -0.000000
   -0.001000   -0.000000    0.000000
   -0.002000   -0.006000   -0.001000
   -0.005000   -0.040000   -0.000000
    0.035000    0.254000    0.007000
    0.011000    0.079000    0.001000
   -0.054000   -0.456000   -0.003000
   -0.008000   -0.071000   -0.001000
    0.051000    0.414000    0.008000
    0.004000    0.029000    0.001000
   -0.023000   -0.186000   -0.005000
    0.001000    0.008000   -0.001000
    0.001000    0.008000    0.001000
    0.004000    0.029000   -0.001000
   -0.023000   -0.186000    0.005000
   -0.008000   -0.071000    0.001000
    0.051000    0.414000   -0.008000
    0.011000    0.079000   -0.001000
   -0.054000   -0.456000    0.003000
   -0.005000   -0.040000    0.000000
    0.035000    0.254000   -0.007000
   -0.002000   -0.006000    0.001000
   -0.001000   -0.000000   -0.000000
    0.001000   -0.000000    0.000000
    0.000000   -0.000000   -0.000000
   -0.000000    0.000000   -0.001000
   -0.000000    0.000000    0.001000
   -0.000000    0.000000    0.000000
    0.000000   -0.000000   -0.000000
   -0.000000    0.000000   -0.000000
   -0.000000    0.001000   -0.000000
   -0.001000   -0.001000    0.000000
    0.000000    0.001000    0.001000
   -0.003000    0.001000    0.000000
    0.002000   -0.002000   -0.002000
   -0.003000    0.001000    0.001000
   -0.001000   -0.001000    0.001000
   -0.002000   -0.002000    0.000000
    0.001000   -0.000000   -0.000000
   -0.001000    0.000000   -0.000000
    0.001000   -0.000000    0.000000
   -0.001000   -0.001000   -0.001000
   -0.002000   -0.002000   -0.000000
   -0.000000    0.001000   -0.001000
   -0.000000    0.001000    0.001000
    0.000000   -0.000000    0.000000
    0.003000   -0.001000    0.000000
vibration   88
   -0.000000    0.000000    0.001000
   -0.031000    0.003000   -0.002000
    0.009000    0.016000   -0.001000
   -0.064000    0.071000   -0.042000
    0.016000   -0.001000   -0.008000
   -0.049000    0.011000    0.053000
    0.094000    0.096000   -0.056000
   -0.021000   -0.239000   -0.143000
    0.124000    0.227000    0.057000
   -0.043000   -0.040000   -0.018000
    0.078000    0.014000   -0.224000
    0.005000    0.050000    0.215000
    0.078000    0.071000   -0.046000
   -0.018000   -0.038000    0.024000
    0.146000    0.036000   -0.061000
   -0.132000    0.021000   -0.007000
    0.036000   -0.011000   -0.032000
    0.071000    0.035000    0.001000
    0.017000    0.001000    0.082000
   -0.014000   -0.029000    0.092000
   -0.031000    0.002000   -0.006000
   -0.035000    0.013000    0.028000
    0.097000   -0.009000   -0.060000
    0.184000   -0.037000    0.022000
   -0.018000    0.000000   -0.013000
    0.018000   -0.000000   -0.013000
   -0.097000    0.009000   -0.060000
   -0.184000    0.037000    0.022000
    0.031000   -0.002000   -0.006000
    0.035000   -0.013000    0.028000
   -0.017000   -0.001000    0.082000
    0.014000    0.029000    0.092000
   -0.036000    0.011000   -0.032000
   -0.071000   -0.035000    0.001000
    0.132000   -0.021000   -0.007000
   -0.146000   -0.036000   -0.061000
    0.018000    0.038000    0.024000
    0.043000    0.040000   -0.018000
   -0.078000   -0.071000   -0.046000
   -0.005000   -0.050000    0.215000
   -0.078000   -0.014000   -0.224000
    0.049000   -0.011000    0.053000
   -0.124000   -0.227000    0.057000
    0.021000    0.239000   -0.143000
   -0.094000   -0.096000   -0.056000
    0.031000   -0.003000   -0.002000
   -0.016000    0.001000   -0.008000
    0.064000   -0.071000   -0.042000
   -0.009000   -0.016000   -0.001000
    0.144000    0.003000   -0.019000
    0.085000   -0.006000   -0.024000
   -0.151000   -0.044000    0.091000
    0.000000    0.000000    0.009000
    0.151000    0.044000    0.091000
   -0.144000   -0.003000   -0.019000
   -0.085000    0.006000   -0.024000
   -0.027000    0.041000   -0.035000
    0.027000   -0.041000   -0.035000
   -0.000000    0.000000    0.008000
    0.000000   -0.000000    0.035000
vibration   89
    0.008000   -0.001000   -0.000000
   -0.014000    0.020000   -0.014000
   -0.057000    0.024000   -0.016000
   -0.004000   -0.006000    0.006000
   -0.056000    0.026000   -0.009000
   -0.043000    0.004000    0.063000
    0.082000    0.048000   -0.086000
   -0.028000   -0.225000   -0.154000
    0.119000    0.270000    0.064000
   -0.046000   -0.051000   -0.019000
    0.085000    0.019000   -0.270000
    0.003000    0.062000    0.236000
    0.085000    0.086000   -0.023000
   -0.007000   -0.037000    0.027000
    0.106000    0.025000   -0.050000
   -0.109000    0.020000    0.001000
    0.038000   -0.009000   -0.039000
    0.074000    0.014000   -0.004000
    0.015000   -0.003000    0.061000
   -0.014000    0.006000    0.070000
   -0.038000    0.005000   -0.001000
   -0.051000   -0.001000    0.055000
    0.083000   -0.009000   -0.056000
    0.152000   -0.018000    0.012000
   -0.010000    0.001000    0.008000
   -0.010000    0.001000   -0.008000
    0.083000   -0.009000    0.056000
    0.152000   -0.018000   -0.012000
   -0.038000    0.005000    0.001000
   -0.051000   -0.001000   -0.055000
    0.015000   -0.003000   -0.061000
   -0.014000    0.006000   -0.070000
    0.038000   -0.009000    0.039000
    0.074000    0.014000    0.004000
   -0.109000    0.020000   -0.001000
    0.106000    0.025000    0.050000
   -0.007000   -0.037000   -0.027000
   -0.046000   -0.051000    0.019000
    0.085000    0.086000    0.023000
    0.003000    0.062000   -0.236000
    0.085000    0.019000    0.270000
   -0.043000    0.004000   -0.063000
    0.119000    0.270000   -0.064000
   -0.028000   -0.225000    0.154000
    0.082000    0.048000    0.086000
   -0.014000    0.020000    0.014000
   -0.056000    0.026000    0.009000
   -0.004000   -0.006000   -0.006000
   -0.057000    0.024000    0.016000
    0.129000    0.006000   -0.019000
    0.081000   -0.000000   -0.024000
   -0.131000   -0.039000    0.096000
    0.003000   -0.000000   -0.000000
   -0.131000   -0.039000   -0.096000
    0.129000    0.006000    0.019000
    0.081000   -0.000000    0.024000
   -0.020000    0.039000   -0.032000
   -0.020000    0.039000    0.032000
   -0.007000   -0.002000    0.000000
    0.011000   -0.006000    0.000000
vibration   90
    0.000000    0.000000   -0.000000
    0.003000    0.030000    0.053000
    0.144000   -0.192000    0.058000
   -0.016000   -0.036000   -0.081000
   -0.118000    0.115000   -0.141000
    0.066000   -0.037000   -0.016000
   -0.127000   -0.253000   -0.051000
   -0.010000    0.253000    0.074000
   -0.136000   -0.057000   -0.027000
   -0.072000    0.008000   -0.032000
    0.132000   -0.022000   -0.057000
    0.037000   -0.026000    0.263000
    0.108000    0.024000   -0.292000
   -0.002000    0.027000    0.034000
    0.006000    0.003000   -0.000000
   -0.003000    0.001000    0.000000
    0.001000   -0.000000   -0.001000
    0.002000    0.001000    0.000000
    0.000000   -0.000000    0.002000
   -0.001000   -0.000000    0.002000
   -0.001000    0.000000    0.000000
   -0.001000   -0.000000    0.003000
    0.003000   -0.000000   -0.002000
    0.005000   -0.000000    0.000000
   -0.001000   -0.000000   -0.000000
    0.001000    0.000000   -0.000000
   -0.003000    0.000000   -0.002000
   -0.005000    0.000000    0.000000
    0.001000   -0.000000    0.000000
    0.001000    0.000000    0.003000
   -0.000000    0.000000    0.002000
    0.001000    0.000000    0.002000
   -0.001000    0.000000   -0.001000
   -0.002000   -0.001000    0.000000
    0.003000   -0.001000    0.000000
   -0.006000   -0.003000   -0.000000
    0.002000   -0.027000    0.034000
    0.072000   -0.008000   -0.032000
   -0.108000   -0.024000   -0.292000
   -0.037000    0.026000    0.263000
   -0.132000    0.022000   -0.057000
   -0.066000    0.037000   -0.016000
    0.136000    0.057000   -0.027000
    0.010000   -0.253000    0.074000
    0.127000    0.253000   -0.051000
   -0.003000   -0.030000    0.053000
    0.118000   -0.115000   -0.141000
    0.016000    0.036000   -0.081000
   -0.144000    0.192000    0.058000
    0.004000   -0.010000   -0.016000
   -0.008000   -0.014000   -0.022000
   -0.004000   -0.001000    0.004000
    0.000000   -0.000000   -0.000000
    0.004000    0.001000    0.004000
   -0.004000    0.010000   -0.016000
    0.008000    0.014000   -0.022000
   -0.001000   -0.001000   -0.001000
    0.001000    0.001000   -0.001000
    0.000000   -0.000000    0.001000
   -0.000000    0.000000   -0.005000
vibration   91
   -0.000000   -0.000000   -0.000000
    0.006000    0.032000    0.053000
    0.139000   -0.197000    0.057000
   -0.009000   -0.046000   -0.078000
   -0.130000    0.121000   -0.145000
    0.065000   -0.038000   -0.014000
   -0.126000   -0.255000   -0.055000
   -0.011000    0.247000    0.070000
   -0.133000   -0.049000   -0.025000
   -0.072000    0.004000   -0.033000
    0.132000   -0.020000   -0.075000
    0.035000   -0.020000    0.266000
    0.109000    0.029000   -0.281000
   -0.002000    0.027000    0.036000
    0.002000    0.002000    0.002000
   -0.001000   -0.000000   -0.000000
    0.000000    0.000000    0.000000
    0.001000    0.000000    0.001000
    0.000000   -0.000000    0.001000
    0.000000   -0.000000    0.001000
   -0.000000   -0.000000   -0.000000
   -0.000000    0.000000    0.000000
    0.001000   -0.000000   -0.000000
    0.001000   -0.000000   -0.000000
   -0.000000   -0.000000    0.000000
   -0.000000   -0.000000   -0.000000
    0.001000   -0.000000    0.000000
    0.001000   -0.000000    0.000000
   -0.000000   -0.000000    0.000000
   -0.000000    0.000000   -0.000000
    0.000000   -0.000000   -0.001000
    0.000000   -0.000000   -0.001000
    0.000000    0.000000   -0.000000
    0.001000    0.000000   -0.001000
   -0.001000   -0.000000    0.000000
    0.002000    0.002000   -0.002000
   -0.002000    0.027000   -0.036000
   -0.072000    0.004000    0.033000
    0.109000    0.029000    0.281000
    0.035000   -0.020000   -0.266000
    0.132000   -0.020000    0.075000
    0.065000   -0.038000    0.014000
   -0.133000   -0.049000    0.025000
   -0.011000    0.247000   -0.070000
   -0.126000   -0.255000    0.055000
    0.006000    0.032000   -0.053000
   -0.130000    0.121000    0.145000
   -0.009000   -0.046000    0.078000
    0.139000   -0.197000   -0.057000
    0.002000   -0.006000   -0.019000
   -0.009000   -0.008000   -0.023000
   -0.001000    0.001000   -0.000000
    0.000000   -0.000000    0.000000
   -0.001000    0.001000    0.000000
    0.002000   -0.006000    0.019000
   -0.009000   -0.008000    0.023000
    0.001000   -0.004000    0.001000
    0.001000   -0.004000   -0.001000
   -0.000000    0.000000    0.000000
    0.004000   -0.001000   -0.000000
vibration   92
   -0.000000    0.000000   -0.001000
    0.038000    0.043000   -0.029000
   -0.161000    0.017000   -0.038000
    0.136000   -0.174000    0.105000
   -0.174000    0.070000   -0.005000
   -0.007000   -0.010000    0.054000
    0.018000   -0.075000   -0.108000
   -0.029000   -0.078000   -0.106000
    0.050000    0.234000    0.051000
   -0.020000   -0.054000   -0.008000
    0.039000    0.027000   -0.251000
   -0.009000    0.072000    0.138000
    0.046000    0.078000    0.082000
    0.007000   -0.016000    0.011000
   -0.036000   -0.010000    0.015000
    0.023000   -0.002000   -0.011000
   -0.043000    0.005000    0.006000
   -0.175000    0.012000   -0.122000
   -0.010000    0.001000    0.060000
   -0.083000    0.013000    0.087000
    0.065000   -0.009000   -0.004000
    0.089000   -0.011000   -0.074000
   -0.007000    0.001000   -0.038000
   -0.164000    0.032000   -0.206000
   -0.003000    0.000000    0.009000
    0.003000   -0.000000    0.009000
    0.007000   -0.001000   -0.038000
    0.164000   -0.032000   -0.206000
   -0.065000    0.009000   -0.004000
   -0.089000    0.011000   -0.074000
    0.010000   -0.001000    0.060000
    0.083000   -0.013000    0.087000
    0.043000   -0.005000    0.006000
    0.175000   -0.012000   -0.122000
   -0.023000    0.002000   -0.011000
    0.036000    0.010000    0.015000
   -0.007000    0.016000    0.011000
    0.020000    0.054000   -0.008000
   -0.046000   -0.078000    0.082000
    0.009000   -0.072000    0.138000
   -0.039000   -0.027000   -0.251000
    0.007000    0.010000    0.054000
   -0.050000   -0.234000    0.051000
    0.029000    0.078000   -0.106000
   -0.018000    0.075000   -0.108000
   -0.038000   -0.043000   -0.029000
    0.174000   -0.070000   -0.005000
   -0.136000    0.174000    0.105000
    0.161000   -0.017000   -0.038000
   -0.014000    0.034000   -0.029000
   -0.000000    0.069000   -0.009000
    0.022000    0.009000   -0.011000
    0.000000   -0.000000    0.004000
   -0.022000   -0.009000   -0.011000
    0.014000   -0.034000   -0.029000
    0.000000   -0.069000   -0.009000
    0.014000   -0.017000    0.015000
   -0.014000    0.017000    0.015000
    0.000000    0.000000   -0.002000
    0.000000    0.000000    0.005000
vibration   93
   -0.000000    0.000000   -0.002000
   -0.026000   -0.031000    0.021000
    0.115000   -0.012000    0.027000
   -0.096000    0.122000   -0.074000
    0.125000   -0.050000    0.004000
    0.008000    0.008000   -0.043000
   -0.017000    0.052000    0.084000
    0.023000    0.070000    0.086000
   -0.042000   -0.183000   -0.040000
    0.017000    0.042000    0.006000
   -0.033000   -0.021000    0.197000
    0.007000   -0.057000   -0.115000
   -0.038000   -0.062000   -0.060000
   -0.005000    0.012000   -0.009000
    0.024000    0.008000   -0.014000
   -0.001000    0.005000   -0.011000
   -0.049000    0.003000   -0.005000
   -0.228000    0.033000   -0.179000
   -0.015000    0.002000    0.103000
   -0.153000    0.014000    0.151000
    0.089000   -0.012000   -0.006000
    0.119000   -0.015000   -0.085000
    0.017000   -0.001000   -0.070000
   -0.185000    0.036000   -0.290000
   -0.017000    0.001000    0.007000
    0.017000   -0.001000    0.007000
   -0.017000    0.001000   -0.070000
    0.185000   -0.036000   -0.290000
   -0.089000    0.012000   -0.006000
   -0.119000    0.015000   -0.085000
    0.015000   -0.002000    0.103000
    0.153000   -0.014000    0.151000
    0.049000   -0.003000   -0.005000
    0.228000   -0.033000   -0.179000
    0.001000   -0.005000   -0.011000
   -0.024000   -0.008000   -0.014000
    0.005000   -0.012000   -0.009000
   -0.017000   -0.042000    0.006000
    0.038000    0.062000   -0.060000
   -0.007000    0.057000   -0.115000
    0.033000    0.021000    0.197000
   -0.008000   -0.008000   -0.043000
    0.042000    0.183000   -0.040000
   -0.023000   -0.070000    0.086000
    0.017000   -0.052000    0.084000
    0.026000    0.031000    0.021000
   -0.125000    0.050000    0.004000
    0.096000   -0.122000   -0.074000
   -0.115000    0.012000    0.027000
    0.002000   -0.026000    0.024000
   -0.015000   -0.052000    0.010000
   -0.006000   -0.013000    0.028000
    0.000000    0.000000    0.005000
    0.006000    0.013000    0.028000
   -0.002000    0.026000    0.024000
    0.015000    0.052000    0.010000
   -0.006000    0.015000   -0.011000
    0.006000   -0.015000   -0.011000
    0.000000   -0.000000    0.000000
   -0.000000   -0.000000   -0.003000
vibration   94
   -0.003000    0.001000    0.000000
    0.047000    0.049000   -0.039000
   -0.205000    0.035000   -0.049000
    0.168000   -0.208000    0.135000
   -0.198000    0.074000    0.006000
   -0.009000   -0.011000    0.066000
    0.023000   -0.086000   -0.130000
   -0.035000   -0.096000   -0.128000
    0.061000    0.282000    0.061000
   -0.017000   -0.063000   -0.006000
    0.034000    0.033000   -0.284000
   -0.013000    0.085000    0.138000
    0.045000    0.087000    0.117000
    0.009000   -0.019000    0.009000
   -0.051000   -0.015000    0.026000
    0.032000   -0.007000   -0.007000
   -0.020000    0.004000    0.018000
   -0.047000   -0.006000   -0.006000
   -0.002000    0.000000   -0.008000
    0.014000   -0.002000   -0.012000
    0.020000   -0.003000   -0.002000
    0.031000   -0.002000   -0.043000
   -0.026000    0.003000    0.013000
   -0.052000    0.006000   -0.013000
    0.005000   -0.001000   -0.008000
    0.005000   -0.001000    0.008000
   -0.026000    0.003000   -0.013000
   -0.052000    0.006000    0.013000
    0.020000   -0.003000    0.002000
    0.031000   -0.002000    0.043000
   -0.002000    0.000000    0.008000
    0.014000   -0.002000    0.012000
   -0.020000    0.004000   -0.018000
   -0.047000   -0.006000    0.006000
    0.032000   -0.007000    0.007000
   -0.051000   -0.015000   -0.026000
    0.009000   -0.019000   -0.009000
   -0.017000   -0.063000    0.006000
    0.045000    0.087000   -0.117000
   -0.013000    0.085000   -0.138000
    0.034000    0.033000    0.284000
   -0.009000   -0.011000   -0.066000
    0.061000    0.282000   -0.061000
   -0.035000   -0.096000    0.128000
    0.023000   -0.086000    0.130000
    0.047000    0.049000    0.039000
   -0.198000    0.074000   -0.006000
    0.168000   -0.208000   -0.135000
   -0.205000    0.035000    0.049000
   -0.029000    0.046000   -0.037000
   -0.009000    0.090000   -0.009000
    0.036000    0.019000   -0.038000
    0.001000   -0.000000   -0.000000
    0.036000    0.019000    0.038000
   -0.029000    0.046000    0.037000
   -0.009000    0.090000    0.009000
    0.018000   -0.029000    0.024000
    0.018000   -0.029000   -0.024000
    0.003000   -0.003000    0.000000
   -0.007000    0.001000   -0.000000
vibration   95
   -0.000000    0.000000    0.000000
   -0.005000   -0.003000    0.003000
    0.014000   -0.002000    0.003000
   -0.014000    0.017000   -0.011000
    0.013000   -0.004000   -0.001000
    0.000000    0.001000   -0.005000
   -0.000000    0.009000    0.011000
    0.003000    0.005000    0.010000
   -0.003000   -0.020000   -0.004000
    0.000000    0.005000   -0.000000
   -0.001000   -0.003000    0.021000
    0.002000   -0.008000   -0.008000
   -0.002000   -0.007000   -0.013000
    0.000000   -0.000000    0.000000
    0.010000    0.004000   -0.009000
    0.005000    0.003000   -0.023000
   -0.100000    0.009000    0.020000
   -0.369000    0.044000   -0.238000
   -0.009000    0.001000    0.118000
   -0.137000    0.015000    0.169000
    0.134000   -0.018000   -0.034000
    0.216000   -0.021000   -0.306000
   -0.008000    0.002000   -0.066000
   -0.142000    0.025000   -0.204000
   -0.011000    0.002000   -0.019000
   -0.011000    0.002000    0.019000
   -0.008000    0.002000    0.066000
   -0.142000    0.025000    0.204000
    0.134000   -0.018000    0.034000
    0.216000   -0.021000    0.306000
   -0.009000    0.001000   -0.118000
   -0.137000    0.015000   -0.169000
   -0.100000    0.009000   -0.020000
   -0.369000    0.044000    0.238000
    0.005000    0.003000    0.023000
    0.010000    0.004000    0.009000
    0.000000   -0.000000   -0.000000
    0.000000    0.005000    0.000000
   -0.002000   -0.007000    0.013000
    0.002000   -0.008000    0.008000
   -0.001000   -0.003000   -0.021000
    0.000000    0.001000    0.005000
   -0.003000   -0.020000    0.004000
    0.003000    0.005000   -0.010000
   -0.000000    0.009000   -0.011000
   -0.005000   -0.003000   -0.003000
    0.013000   -0.004000    0.001000
   -0.014000    0.017000    0.011000
    0.014000   -0.002000   -0.003000
    0.004000   -0.006000    0.005000
   -0.004000   -0.006000    0.005000
   -0.008000   -0.009000    0.032000
    0.041000   -0.008000   -0.000000
   -0.008000   -0.009000   -0.032000
    0.004000   -0.006000   -0.005000
   -0.004000   -0.006000   -0.005000
    0.001000    0.008000   -0.005000
    0.001000    0.008000    0.005000
   -0.000000    0.000000    0.000000
   -0.003000    0.001000   -0.000000
vibration   96
    0.000000   -0.000000   -0.002000
   -0.004000   -0.001000    0.001000
    0.007000    0.002000    0.001000
   -0.010000    0.011000   -0.007000
    0.007000   -0.001000   -0.004000
   -0.003000    0.000000    0.000000
    0.005000    0.008000    0.000000
    0.000000   -0.009000   -0.002000
    0.006000   -0.001000    0.000000
   -0.003000    0.000000    0.000000
    0.006000   -0.001000    0.000000
    0.001000   -0.002000    0.010000
    0.005000    0.002000   -0.009000
    0.006000   -0.000000   -0.001000
    0.009000    0.005000   -0.005000
    0.012000    0.002000   -0.028000
   -0.071000    0.006000    0.016000
   -0.270000    0.037000   -0.177000
    0.027000   -0.003000   -0.000000
    0.285000   -0.036000   -0.070000
    0.017000   -0.001000   -0.043000
    0.113000   -0.005000   -0.426000
   -0.021000    0.002000    0.065000
    0.160000   -0.031000    0.262000
    0.031000   -0.004000   -0.005000
   -0.031000    0.004000   -0.005000
    0.021000   -0.002000    0.065000
   -0.160000    0.031000    0.262000
   -0.017000    0.001000   -0.043000
   -0.113000    0.005000   -0.426000
   -0.027000    0.003000   -0.000000
   -0.285000    0.036000   -0.070000
    0.071000   -0.006000    0.016000
    0.270000   -0.037000   -0.177000
   -0.012000   -0.002000   -0.028000
   -0.009000   -0.005000   -0.005000
   -0.006000    0.000000   -0.001000
    0.003000   -0.000000    0.000000
   -0.005000   -0.002000   -0.009000
   -0.001000    0.002000    0.010000
   -0.006000    0.001000    0.000000
    0.003000   -0.000000    0.000000
   -0.006000    0.001000    0.000000
   -0.000000    0.009000   -0.002000
   -0.005000   -0.008000    0.000000
    0.004000    0.001000    0.001000
   -0.007000    0.001000   -0.004000
    0.010000   -0.011000   -0.007000
   -0.007000   -0.002000    0.001000
    0.005000   -0.002000    0.001000
   -0.000000   -0.003000    0.001000
   -0.028000   -0.006000    0.017000
   -0.000000    0.000000    0.040000
    0.028000    0.006000    0.017000
   -0.005000    0.002000    0.001000
    0.000000    0.003000    0.001000
    0.001000    0.004000   -0.004000
   -0.001000   -0.004000   -0.004000
    0.000000    0.000000    0.001000
   -0.000000    0.000000    0.003000
vibration   97
   -0.005000    0.001000   -0.000000
    0.011000    0.003000   -0.003000
   -0.020000   -0.005000   -0.004000
    0.026000   -0.030000    0.018000
   -0.019000    0.004000    0.007000
    0.008000   -0.000000   -0.001000
   -0.012000   -0.018000    0.001000
    0.000000    0.027000    0.007000
   -0.015000   -0.000000   -0.002000
    0.008000    0.000000    0.000000
   -0.016000    0.003000    0.004000
   -0.002000    0.002000   -0.028000
   -0.012000   -0.007000    0.019000
   -0.013000   -0.001000    0.001000
   -0.010000   -0.005000    0.007000
   -0.021000   -0.003000    0.062000
    0.072000   -0.005000   -0.056000
    0.191000   -0.026000    0.054000
   -0.043000    0.005000    0.039000
   -0.574000    0.065000    0.188000
   -0.009000    0.000000   -0.008000
   -0.024000    0.003000    0.063000
    0.035000   -0.003000   -0.087000
   -0.063000    0.010000   -0.185000
   -0.030000    0.002000    0.101000
   -0.030000    0.002000   -0.101000
    0.035000   -0.003000    0.087000
   -0.063000    0.010000    0.185000
   -0.009000    0.000000    0.008000
   -0.024000    0.003000   -0.063000
   -0.043000    0.005000   -0.039000
   -0.574000    0.065000   -0.188000
    0.072000   -0.005000    0.056000
    0.191000   -0.026000   -0.054000
   -0.021000   -0.003000   -0.062000
   -0.010000   -0.005000   -0.007000
   -0.013000   -0.001000   -0.001000
    0.008000    0.000000   -0.000000
   -0.012000   -0.007000   -0.019000
   -0.002000    0.002000    0.028000
   -0.016000    0.003000   -0.004000
    0.008000   -0.000000    0.001000
   -0.015000   -0.000000    0.002000
    0.000000    0.027000   -0.007000
   -0.012000   -0.018000   -0.001000
    0.011000    0.003000    0.003000
   -0.019000    0.004000   -0.007000
    0.026000   -0.030000   -0.018000
   -0.020000   -0.005000    0.004000
   -0.021000    0.008000   -0.003000
   -0.023000    0.013000    0.000000
    0.059000    0.007000   -0.026000
    0.008000   -0.001000    0.000000
    0.059000    0.007000    0.026000
   -0.021000    0.008000    0.003000
   -0.023000    0.013000   -0.000000
    0.002000   -0.012000    0.011000
    0.002000   -0.012000   -0.011000
    0.002000   -0.001000    0.000000
    0.005000   -0.003000    0.000000
vibration   98
    0.000000   -0.000000    0.001000
    0.003000    0.001000   -0.001000
   -0.005000   -0.003000   -0.001000
    0.007000   -0.009000    0.004000
   -0.006000    0.002000    0.002000
    0.003000    0.000000   -0.000000
   -0.004000   -0.006000    0.001000
    0.000000    0.009000    0.002000
   -0.005000   -0.000000   -0.001000
    0.002000    0.001000    0.000000
   -0.005000    0.001000    0.003000
   -0.000000   -0.000000   -0.008000
   -0.004000   -0.003000    0.005000
   -0.005000   -0.001000   -0.000000
   -0.004000   -0.004000    0.002000
   -0.018000   -0.002000    0.017000
    0.010000    0.001000   -0.002000
    0.183000   -0.028000    0.169000
   -0.029000    0.003000    0.012000
   -0.449000    0.052000    0.132000
    0.011000   -0.001000   -0.026000
    0.102000   -0.006000   -0.380000
    0.004000    0.001000   -0.006000
    0.169000   -0.027000    0.166000
    0.000000    0.001000   -0.011000
   -0.000000   -0.001000   -0.011000
   -0.004000   -0.001000   -0.006000
   -0.169000    0.027000    0.166000
   -0.011000    0.001000   -0.026000
   -0.102000    0.006000   -0.380000
    0.029000   -0.003000    0.012000
    0.449000   -0.052000    0.132000
   -0.010000   -0.001000   -0.002000
   -0.183000    0.028000    0.169000
    0.018000    0.002000    0.017000
    0.004000    0.004000    0.002000
    0.005000    0.001000   -0.000000
   -0.002000   -0.001000    0.000000
    0.004000    0.003000    0.005000
    0.000000    0.000000   -0.008000
    0.005000   -0.001000    0.003000
   -0.003000   -0.000000   -0.000000
    0.005000    0.000000   -0.001000
   -0.000000   -0.009000    0.002000
    0.004000    0.006000    0.001000
   -0.003000   -0.001000   -0.001000
    0.006000   -0.002000    0.002000
   -0.007000    0.009000    0.004000
    0.005000    0.003000   -0.001000
   -0.005000    0.002000   -0.001000
   -0.006000    0.003000    0.000000
    0.023000    0.004000   -0.006000
    0.000000   -0.000000    0.017000
   -0.023000   -0.004000   -0.006000
    0.005000   -0.002000   -0.001000
    0.006000   -0.003000    0.000000
    0.000000   -0.003000    0.003000
   -0.000000    0.003000    0.003000
    0.000000    0.000000   -0.001000
   -0.000000    0.000000    0.003000
vibration   99
    0.001000   -0.001000   -0.000000
   -0.004000   -0.001000    0.001000
    0.009000    0.002000    0.002000
   -0.010000    0.011000   -0.007000
    0.008000   -0.001000   -0.004000
   -0.003000   -0.000000    0.001000
    0.005000    0.006000   -0.002000
   -0.000000   -0.011000   -0.003000
    0.007000    0.001000    0.001000
   -0.003000   -0.001000    0.000000
    0.007000   -0.001000   -0.002000
    0.001000   -0.000000    0.012000
    0.005000    0.004000   -0.006000
    0.007000    0.001000   -0.001000
   -0.004000   -0.005000   -0.002000
   -0.006000   -0.002000   -0.022000
   -0.007000    0.003000    0.040000
    0.285000   -0.044000    0.334000
   -0.025000    0.003000   -0.011000
   -0.340000    0.042000    0.079000
    0.014000   -0.002000   -0.003000
    0.100000   -0.007000   -0.337000
   -0.021000    0.003000    0.022000
    0.120000   -0.016000    0.164000
    0.024000   -0.000000   -0.102000
    0.024000   -0.000000    0.102000
   -0.021000    0.003000   -0.022000
    0.120000   -0.016000   -0.164000
    0.014000   -0.002000    0.003000
    0.100000   -0.007000    0.337000
   -0.025000    0.003000    0.011000
   -0.340000    0.042000   -0.079000
   -0.007000    0.003000   -0.040000
    0.285000   -0.044000   -0.334000
   -0.006000   -0.002000    0.022000
   -0.004000   -0.005000    0.002000
    0.007000    0.001000    0.001000
   -0.003000   -0.001000   -0.000000
    0.005000    0.004000    0.006000
    0.001000   -0.000000   -0.012000
    0.007000   -0.001000    0.002000
   -0.003000   -0.000000   -0.001000
    0.007000    0.001000   -0.001000
   -0.000000   -0.011000    0.003000
    0.005000    0.006000    0.002000
   -0.004000   -0.001000   -0.001000
    0.008000   -0.001000    0.004000
   -0.010000    0.011000    0.007000
    0.009000    0.002000   -0.002000
    0.007000   -0.004000    0.002000
    0.015000   -0.003000    0.004000
   -0.008000    0.002000    0.010000
    0.016000   -0.005000   -0.000000
   -0.008000    0.002000   -0.010000
    0.007000   -0.004000   -0.002000
    0.015000   -0.003000   -0.004000
   -0.002000    0.007000   -0.005000
   -0.002000    0.007000    0.005000
   -0.000000    0.000000    0.000000
   -0.004000    0.002000    0.000000
vibration  100
    0.000000    0.000000    0.000000
    0.010000    0.006000   -0.002000
   -0.024000   -0.017000   -0.003000
    0.023000   -0.030000    0.010000
   -0.028000    0.008000    0.007000
    0.009000    0.003000   -0.002000
   -0.012000   -0.008000    0.012000
    0.001000    0.035000    0.012000
   -0.020000    0.001000   -0.002000
    0.009000    0.005000   -0.000000
   -0.022000    0.003000    0.019000
    0.000000   -0.006000   -0.035000
   -0.018000   -0.019000    0.006000
   -0.025000   -0.015000    0.003000
    0.014000    0.005000   -0.003000
   -0.011000    0.002000    0.032000
   -0.007000    0.000000   -0.037000
   -0.119000    0.021000   -0.152000
    0.005000   -0.000000   -0.010000
    0.016000   -0.004000   -0.015000
   -0.040000    0.006000   -0.039000
    0.084000    0.001000   -0.546000
    0.040000   -0.006000    0.063000
    0.228000   -0.036000    0.257000
    0.021000   -0.005000    0.111000
    0.021000   -0.005000   -0.111000
    0.040000   -0.006000   -0.063000
    0.228000   -0.036000   -0.257000
   -0.040000    0.006000    0.039000
    0.084000    0.001000    0.546000
    0.005000   -0.000000    0.010000
    0.016000   -0.004000    0.015000
   -0.007000    0.000000    0.037000
   -0.119000    0.021000    0.152000
   -0.011000    0.002000   -0.032000
    0.014000    0.005000    0.003000
   -0.025000   -0.015000   -0.003000
    0.009000    0.005000    0.000000
   -0.018000   -0.019000   -0.006000
    0.000000   -0.006000    0.035000
   -0.022000    0.003000   -0.019000
    0.009000    0.003000    0.002000
   -0.020000    0.001000    0.002000
    0.001000    0.035000   -0.012000
   -0.012000   -0.008000   -0.012000
    0.010000    0.006000    0.002000
   -0.028000    0.008000   -0.007000
    0.023000   -0.030000   -0.010000
   -0.024000   -0.017000    0.003000
   -0.005000    0.008000   -0.005000
   -0.025000    0.012000   -0.002000
    0.005000   -0.003000   -0.003000
   -0.059000    0.011000   -0.000000
    0.005000   -0.003000    0.003000
   -0.005000    0.008000    0.005000
   -0.025000    0.012000    0.002000
    0.001000   -0.009000    0.007000
    0.001000   -0.009000   -0.007000
   -0.000000   -0.001000    0.000000
    0.004000   -0.002000    0.000000
vibration  101
   -0.000000    0.000000    0.001000
    0.063000    0.053000    0.012000
   -0.114000   -0.189000    0.005000
    0.130000   -0.217000   -0.000000
   -0.191000    0.089000   -0.006000
    0.059000    0.028000    0.009000
   -0.057000   -0.050000    0.055000
   -0.004000    0.231000    0.037000
   -0.127000    0.090000    0.003000
    0.059000    0.046000    0.014000
   -0.147000    0.012000    0.189000
    0.014000   -0.062000   -0.191000
   -0.140000   -0.141000    0.047000
   -0.177000   -0.136000   -0.036000
    0.041000    0.008000   -0.015000
   -0.042000    0.002000    0.008000
   -0.000000    0.001000   -0.012000
   -0.065000    0.008000   -0.076000
    0.010000   -0.001000    0.009000
    0.066000   -0.010000   -0.006000
    0.005000   -0.000000   -0.003000
   -0.008000   -0.000000    0.051000
    0.019000   -0.002000   -0.011000
    0.111000   -0.017000    0.082000
   -0.037000    0.005000    0.005000
    0.037000   -0.005000    0.005000
   -0.019000    0.002000   -0.011000
   -0.111000    0.017000    0.082000
   -0.005000    0.000000   -0.003000
    0.008000    0.000000    0.051000
   -0.010000    0.001000    0.009000
   -0.066000    0.010000   -0.006000
    0.000000   -0.001000   -0.012000
    0.065000   -0.008000   -0.076000
    0.042000   -0.002000    0.008000
   -0.041000   -0.008000   -0.015000
    0.177000    0.136000   -0.036000
   -0.059000   -0.046000    0.014000
    0.140000    0.141000    0.047000
   -0.014000    0.062000   -0.191000
    0.147000   -0.012000    0.189000
   -0.059000   -0.028000    0.009000
    0.127000   -0.090000    0.003000
    0.004000   -0.231000    0.037000
    0.057000    0.050000    0.055000
   -0.063000   -0.053000    0.012000
    0.191000   -0.089000   -0.006000
   -0.130000    0.217000   -0.000000
    0.114000    0.189000    0.005000
    0.024000    0.034000   -0.018000
    0.009000    0.046000   -0.008000
    0.013000   -0.001000    0.003000
    0.000000   -0.000000   -0.008000
   -0.013000    0.001000    0.003000
   -0.024000   -0.034000   -0.018000
   -0.009000   -0.046000   -0.008000
   -0.001000   -0.015000    0.016000
    0.001000    0.015000    0.016000
    0.000000   -0.000000    0.003000
   -0.000000    0.000000    0.018000
vibration  102
   -0.000000    0.000000    0.000000
   -0.055000   -0.059000   -0.030000
    0.074000    0.225000   -0.022000
   -0.107000    0.222000    0.047000
    0.189000   -0.116000    0.060000
   -0.053000   -0.033000   -0.025000
    0.031000    0.037000   -0.026000
    0.014000   -0.221000   -0.011000
    0.102000   -0.136000   -0.017000
   -0.052000   -0.053000   -0.026000
    0.132000   -0.004000   -0.231000
   -0.023000    0.082000    0.149000
    0.144000    0.143000   -0.044000
    0.161000    0.156000    0.081000
   -0.024000   -0.004000    0.012000
    0.027000   -0.001000    0.019000
    0.006000   -0.001000   -0.008000
   -0.040000    0.009000   -0.057000
   -0.004000    0.001000   -0.007000
   -0.047000    0.005000    0.004000
   -0.009000    0.001000   -0.010000
    0.010000    0.001000   -0.092000
    0.003000   -0.001000    0.011000
    0.007000   -0.002000    0.017000
    0.008000   -0.002000    0.037000
    0.008000   -0.002000   -0.037000
    0.003000   -0.001000   -0.011000
    0.007000   -0.002000   -0.017000
   -0.009000    0.001000    0.010000
    0.010000    0.001000    0.092000
   -0.004000    0.001000    0.007000
   -0.047000    0.005000   -0.004000
    0.006000   -0.001000    0.008000
   -0.040000    0.009000    0.057000
    0.027000   -0.001000   -0.019000
   -0.024000   -0.004000   -0.012000
    0.161000    0.156000   -0.081000
   -0.052000   -0.053000    0.026000
    0.144000    0.143000    0.044000
   -0.023000    0.082000   -0.149000
    0.132000   -0.004000    0.231000
   -0.053000   -0.033000    0.025000
    0.102000   -0.136000    0.017000
    0.014000   -0.221000    0.011000
    0.031000    0.037000    0.026000
   -0.055000   -0.059000    0.030000
    0.189000   -0.116000   -0.060000
   -0.107000    0.222000   -0.047000
    0.074000    0.225000    0.022000
   -0.036000   -0.026000    0.009000
   -0.067000   -0.031000    0.004000
    0.004000    0.002000   -0.013000
   -0.017000    0.004000   -0.000000
    0.004000    0.002000    0.013000
   -0.036000   -0.026000   -0.009000
   -0.067000   -0.031000   -0.004000
    0.002000    0.002000   -0.005000
    0.002000    0.002000    0.005000
    0.002000    0.002000    0.000000
    0.004000    0.001000   -0.000000
vibration  103
   -0.000000    0.000000   -0.001000
   -0.028000    0.032000    0.075000
    0.145000   -0.172000    0.070000
   -0.084000   -0.044000   -0.212000
   -0.003000    0.119000   -0.214000
   -0.020000    0.023000    0.066000
    0.107000    0.060000   -0.111000
   -0.043000   -0.025000   -0.108000
    0.101000    0.223000    0.064000
   -0.028000    0.033000    0.050000
    0.062000   -0.039000    0.203000
    0.042000   -0.093000    0.168000
   -0.024000   -0.011000    0.001000
    0.067000   -0.093000   -0.203000
   -0.063000   -0.012000    0.019000
    0.024000   -0.001000   -0.012000
   -0.001000    0.000000    0.009000
    0.054000   -0.010000    0.065000
   -0.006000    0.001000   -0.005000
   -0.026000    0.005000    0.000000
   -0.005000    0.000000    0.004000
    0.006000   -0.000000   -0.043000
   -0.015000    0.002000    0.010000
   -0.098000    0.016000   -0.074000
    0.035000   -0.004000   -0.005000
   -0.035000    0.004000   -0.005000
    0.015000   -0.002000    0.010000
    0.098000   -0.016000   -0.074000
    0.005000   -0.000000    0.004000
   -0.006000    0.000000   -0.043000
    0.006000   -0.001000   -0.005000
    0.026000   -0.005000    0.000000
    0.001000   -0.000000    0.009000
   -0.054000    0.010000    0.065000
   -0.024000    0.001000   -0.012000
    0.063000    0.012000    0.019000
   -0.067000    0.093000   -0.203000
    0.028000   -0.033000    0.050000
    0.024000    0.011000    0.001000
   -0.042000    0.093000    0.168000
   -0.062000    0.039000    0.203000
    0.020000   -0.023000    0.066000
   -0.101000   -0.223000    0.064000
    0.043000    0.025000   -0.108000
   -0.107000   -0.060000   -0.111000
    0.028000   -0.032000    0.075000
    0.003000   -0.119000   -0.214000
    0.084000    0.044000   -0.212000
   -0.145000    0.172000    0.070000
    0.018000   -0.021000    0.037000
    0.168000   -0.055000    0.007000
   -0.005000   -0.001000    0.001000
   -0.000000    0.000000    0.009000
    0.005000    0.001000    0.001000
   -0.018000    0.021000    0.037000
   -0.168000    0.055000    0.007000
   -0.002000    0.032000   -0.027000
    0.002000   -0.032000   -0.027000
   -0.000000    0.000000   -0.004000
   -0.000000    0.000000   -0.012000
vibration  104
   -0.001000    0.001000   -0.000000
   -0.045000    0.022000    0.072000
    0.166000   -0.122000    0.066000
   -0.123000    0.016000   -0.223000
    0.036000    0.106000   -0.222000
   -0.039000    0.020000    0.062000
    0.128000    0.090000   -0.119000
   -0.039000   -0.090000   -0.109000
    0.146000    0.192000    0.061000
   -0.047000    0.027000    0.043000
    0.116000   -0.048000    0.167000
    0.043000   -0.093000    0.221000
    0.014000    0.025000   -0.029000
    0.131000   -0.069000   -0.190000
   -0.053000   -0.010000    0.020000
    0.025000   -0.002000    0.016000
    0.007000   -0.001000   -0.006000
   -0.035000    0.005000   -0.049000
   -0.004000    0.001000   -0.007000
   -0.043000    0.005000    0.003000
   -0.006000    0.001000   -0.006000
    0.004000    0.001000   -0.049000
   -0.001000   -0.000000    0.006000
   -0.013000    0.001000   -0.004000
    0.009000   -0.002000    0.029000
    0.009000   -0.002000   -0.029000
   -0.001000   -0.000000   -0.006000
   -0.013000    0.001000    0.004000
   -0.006000    0.001000    0.006000
    0.004000    0.001000    0.049000
   -0.004000    0.001000    0.007000
   -0.043000    0.005000   -0.003000
    0.007000   -0.001000    0.006000
   -0.035000    0.005000    0.049000
    0.025000   -0.002000   -0.016000
   -0.053000   -0.010000   -0.020000
    0.131000   -0.069000    0.190000
   -0.047000    0.027000   -0.043000
    0.014000    0.025000    0.029000
    0.043000   -0.093000   -0.221000
    0.116000   -0.048000   -0.167000
   -0.039000    0.020000   -0.062000
    0.146000    0.192000   -0.061000
   -0.039000   -0.090000    0.109000
    0.128000    0.090000    0.119000
   -0.045000    0.022000   -0.072000
    0.036000    0.106000    0.222000
   -0.123000    0.016000    0.223000
    0.166000   -0.122000   -0.066000
   -0.014000   -0.018000    0.035000
    0.070000   -0.046000    0.011000
    0.008000    0.001000   -0.013000
   -0.013000    0.003000    0.000000
    0.008000    0.001000    0.013000
   -0.014000   -0.018000   -0.035000
    0.070000   -0.046000   -0.011000
    0.001000    0.018000   -0.015000
    0.001000    0.018000    0.015000
    0.002000    0.002000   -0.000000
    0.004000    0.001000    0.000000
vibration  105
   -0.000000    0.000000    0.002000
   -0.020000    0.039000   -0.009000
   -0.088000    0.037000   -0.021000
   -0.051000    0.049000   -0.083000
   -0.103000    0.081000   -0.077000
   -0.035000    0.041000   -0.019000
    0.050000    0.171000    0.072000
    0.039000   -0.060000    0.098000
    0.123000   -0.051000   -0.002000
   -0.035000    0.050000   -0.013000
    0.126000   -0.036000    0.118000
    0.045000   -0.153000    0.040000
    0.005000   -0.035000   -0.187000
    0.126000   -0.134000    0.036000
    0.098000    0.018000   -0.026000
    0.006000   -0.000000   -0.003000
    0.002000   -0.001000    0.005000
    0.016000    0.002000    0.019000
   -0.003000    0.000000    0.002000
   -0.003000   -0.002000    0.002000
    0.001000    0.000000   -0.004000
   -0.004000    0.001000    0.018000
    0.006000   -0.001000    0.001000
    0.006000   -0.003000    0.001000
   -0.012000    0.001000    0.001000
    0.012000   -0.001000    0.001000
   -0.006000    0.001000    0.001000
   -0.006000    0.003000    0.001000
   -0.001000   -0.000000   -0.004000
    0.004000   -0.001000    0.018000
    0.003000   -0.000000    0.002000
    0.003000    0.002000    0.002000
   -0.002000    0.001000    0.005000
   -0.016000   -0.002000    0.019000
   -0.006000    0.000000   -0.003000
   -0.098000   -0.018000   -0.026000
   -0.126000    0.134000    0.036000
    0.035000   -0.050000   -0.013000
   -0.005000    0.035000   -0.187000
   -0.045000    0.153000    0.040000
   -0.126000    0.036000    0.118000
    0.035000   -0.041000   -0.019000
   -0.123000    0.051000   -0.002000
   -0.039000    0.060000    0.098000
   -0.050000   -0.171000    0.072000
    0.020000   -0.039000   -0.009000
    0.103000   -0.081000   -0.077000
    0.051000   -0.049000   -0.083000
    0.088000   -0.037000   -0.021000
   -0.095000    0.058000   -0.036000
   -0.443000    0.126000    0.024000
   -0.016000    0.003000   -0.015000
   -0.000000    0.000000    0.000000
    0.016000   -0.003000   -0.015000
    0.095000   -0.058000   -0.036000
    0.443000   -0.126000    0.024000
    0.010000   -0.068000    0.057000
   -0.010000    0.068000    0.057000
   -0.000000    0.000000    0.005000
    0.000000    0.000000    0.022000
vibration  106
   -0.003000    0.001000    0.000000
    0.018000   -0.041000    0.026000
    0.135000   -0.063000    0.037000
    0.037000   -0.058000    0.047000
    0.134000   -0.071000    0.039000
    0.033000   -0.046000    0.037000
   -0.026000   -0.185000   -0.120000
   -0.059000    0.057000   -0.143000
   -0.110000    0.101000    0.016000
    0.031000   -0.055000    0.026000
   -0.123000    0.032000   -0.103000
   -0.048000    0.168000   -0.003000
    0.003000    0.053000    0.218000
   -0.108000    0.153000   -0.092000
   -0.072000   -0.015000    0.021000
   -0.000000   -0.000000    0.007000
    0.002000    0.001000   -0.005000
   -0.030000    0.002000   -0.037000
   -0.000000    0.000000   -0.003000
   -0.003000   -0.000000   -0.003000
   -0.002000    0.000000   -0.001000
    0.004000    0.000000   -0.027000
   -0.001000    0.000000    0.003000
    0.005000   -0.001000    0.009000
    0.006000   -0.001000    0.008000
    0.006000   -0.001000   -0.008000
   -0.001000    0.000000   -0.003000
    0.005000   -0.001000   -0.009000
   -0.002000    0.000000    0.001000
    0.004000    0.000000    0.027000
   -0.000000    0.000000    0.003000
   -0.003000   -0.000000    0.003000
    0.002000    0.001000    0.005000
   -0.030000    0.002000    0.037000
   -0.000000   -0.000000   -0.007000
   -0.072000   -0.015000   -0.021000
   -0.108000    0.153000    0.092000
    0.031000   -0.055000   -0.026000
    0.003000    0.053000   -0.218000
   -0.048000    0.168000    0.003000
   -0.123000    0.032000    0.103000
    0.033000   -0.046000   -0.037000
   -0.110000    0.101000   -0.016000
   -0.059000    0.057000    0.143000
   -0.026000   -0.185000    0.120000
    0.018000   -0.041000   -0.026000
    0.134000   -0.071000   -0.039000
    0.037000   -0.058000   -0.047000
    0.135000   -0.063000   -0.037000
    0.061000   -0.055000    0.040000
    0.379000   -0.126000   -0.014000
    0.017000   -0.002000    0.005000
   -0.004000    0.001000   -0.000000
    0.017000   -0.002000   -0.005000
    0.061000   -0.055000   -0.040000
    0.379000   -0.126000    0.014000
   -0.009000    0.056000   -0.048000
   -0.009000    0.056000    0.048000
    0.000000    0.002000   -0.000000
    0.005000    0.000000   -0.000000
vibration  107
   -0.000000   -0.000000    0.003000
   -0.011000   -0.009000    0.015000
    0.065000   -0.004000    0.016000
   -0.026000    0.013000   -0.029000
    0.055000   -0.003000   -0.035000
   -0.009000   -0.009000    0.016000
    0.029000   -0.010000   -0.054000
   -0.018000   -0.029000   -0.047000
    0.027000    0.037000    0.013000
   -0.010000   -0.011000    0.011000
    0.021000   -0.006000   -0.008000
   -0.003000    0.021000    0.059000
    0.022000    0.035000    0.033000
    0.036000    0.036000   -0.051000
   -0.004000    0.001000    0.005000
   -0.029000   -0.002000    0.081000
    0.022000   -0.003000   -0.027000
   -0.270000    0.038000   -0.323000
    0.016000   -0.001000   -0.004000
   -0.064000    0.004000    0.018000
    0.026000   -0.003000   -0.012000
   -0.025000    0.000000    0.199000
    0.028000   -0.003000   -0.042000
    0.352000   -0.055000    0.287000
   -0.121000    0.016000    0.015000
    0.121000   -0.016000    0.015000
   -0.028000    0.003000   -0.042000
   -0.352000    0.055000    0.287000
   -0.026000    0.003000   -0.012000
    0.025000   -0.000000    0.199000
   -0.016000    0.001000   -0.004000
    0.064000   -0.004000    0.018000
   -0.022000    0.003000   -0.027000
    0.270000   -0.038000   -0.323000
    0.029000    0.002000    0.081000
    0.004000   -0.001000    0.005000
   -0.036000   -0.036000   -0.051000
    0.010000    0.011000    0.011000
   -0.022000   -0.035000    0.033000
    0.003000   -0.021000    0.059000
   -0.021000    0.006000   -0.008000
    0.009000    0.009000    0.016000
   -0.027000   -0.037000    0.013000
    0.018000    0.029000   -0.047000
   -0.029000    0.010000   -0.054000
    0.011000    0.009000    0.015000
   -0.055000    0.003000   -0.035000
    0.026000   -0.013000   -0.029000
   -0.065000    0.004000    0.016000
   -0.031000   -0.006000    0.012000
   -0.025000   -0.015000    0.005000
    0.054000    0.006000   -0.027000
    0.000000   -0.000000   -0.027000
   -0.054000   -0.006000   -0.027000
    0.031000    0.006000    0.012000
    0.025000    0.015000    0.005000
    0.001000   -0.009000    0.008000
   -0.001000    0.009000    0.008000
    0.000000    0.000000   -0.002000
   -0.000000    0.000000   -0.007000
vibration  108
    0.000000   -0.000000   -0.002000
   -0.023000    0.029000   -0.035000
   -0.134000    0.085000   -0.040000
   -0.035000    0.076000    0.004000
   -0.125000    0.037000    0.006000
   -0.027000    0.041000   -0.043000
   -0.020000    0.138000    0.134000
    0.076000   -0.091000    0.154000
    0.081000   -0.122000   -0.023000
   -0.028000    0.043000   -0.036000
    0.102000   -0.018000    0.030000
    0.047000   -0.155000   -0.003000
   -0.010000   -0.055000   -0.201000
    0.051000   -0.143000    0.147000
   -0.186000   -0.027000    0.047000
   -0.023000   -0.001000    0.028000
    0.005000    0.001000   -0.014000
   -0.099000    0.005000   -0.118000
    0.010000   -0.001000   -0.004000
   -0.020000    0.005000    0.004000
    0.006000   -0.001000    0.003000
   -0.005000   -0.002000    0.048000
   -0.003000    0.001000   -0.017000
    0.099000   -0.013000    0.086000
   -0.019000    0.003000    0.005000
    0.019000   -0.003000    0.005000
    0.003000   -0.001000   -0.017000
   -0.099000    0.013000    0.086000
   -0.006000    0.001000    0.003000
    0.005000    0.002000    0.048000
   -0.010000    0.001000   -0.004000
    0.020000   -0.005000    0.004000
   -0.005000   -0.001000   -0.014000
    0.099000   -0.005000   -0.118000
    0.023000    0.001000    0.028000
    0.186000    0.027000    0.047000
   -0.051000    0.143000    0.147000
    0.028000   -0.043000   -0.036000
    0.010000    0.055000   -0.201000
   -0.047000    0.155000   -0.003000
   -0.102000    0.018000    0.030000
    0.027000   -0.041000   -0.043000
   -0.081000    0.122000   -0.023000
   -0.076000    0.091000    0.154000
    0.020000   -0.138000    0.134000
    0.023000   -0.029000   -0.035000
    0.125000   -0.037000    0.006000
    0.035000   -0.076000    0.004000
    0.134000   -0.085000   -0.040000
    0.124000   -0.014000   -0.007000
    0.327000   -0.017000   -0.032000
    0.053000    0.007000   -0.001000
    0.000000   -0.000000   -0.009000
   -0.053000   -0.007000   -0.001000
   -0.124000    0.014000   -0.007000
   -0.327000    0.017000   -0.032000
    0.006000    0.051000   -0.044000
   -0.006000   -0.051000   -0.044000
    0.000000   -0.000000   -0.009000
   -0.000000   -0.000000   -0.018000
vibration  109
    0.006000   -0.002000    0.000000
    0.018000   -0.022000    0.031000
    0.109000   -0.067000    0.033000
    0.022000   -0.059000   -0.021000
    0.108000   -0.025000   -0.016000
    0.018000   -0.034000    0.036000
    0.034000   -0.092000   -0.113000
   -0.067000    0.078000   -0.124000
   -0.048000    0.109000    0.020000
    0.019000   -0.033000    0.030000
   -0.073000    0.009000   -0.009000
   -0.037000    0.124000    0.011000
    0.015000    0.052000    0.157000
   -0.021000    0.118000   -0.131000
    0.223000    0.035000   -0.058000
    0.011000    0.001000   -0.007000
   -0.005000   -0.002000    0.008000
    0.040000    0.004000    0.053000
   -0.000000   -0.000000    0.004000
   -0.001000    0.002000    0.005000
    0.004000   -0.000000   -0.001000
   -0.003000    0.000000    0.028000
    0.006000   -0.001000   -0.001000
    0.015000   -0.002000    0.007000
   -0.017000    0.003000   -0.013000
   -0.017000    0.003000    0.013000
    0.006000   -0.001000    0.001000
    0.015000   -0.002000   -0.007000
    0.004000   -0.000000    0.001000
   -0.003000    0.000000   -0.028000
   -0.000000   -0.000000   -0.004000
   -0.001000    0.002000   -0.005000
   -0.005000   -0.002000   -0.008000
    0.040000    0.004000   -0.053000
    0.011000    0.001000    0.007000
    0.223000    0.035000    0.058000
   -0.021000    0.118000    0.131000
    0.019000   -0.033000   -0.030000
    0.015000    0.052000   -0.157000
   -0.037000    0.124000   -0.011000
   -0.073000    0.009000    0.009000
    0.018000   -0.034000   -0.036000
   -0.048000    0.109000   -0.020000
   -0.067000    0.078000    0.124000
    0.034000   -0.092000    0.113000
    0.018000   -0.022000   -0.031000
    0.108000   -0.025000    0.016000
    0.022000   -0.059000    0.021000
    0.109000   -0.067000   -0.033000
   -0.148000    0.027000    0.000000
   -0.464000    0.050000    0.036000
   -0.053000   -0.006000    0.003000
    0.009000   -0.002000    0.000000
   -0.053000   -0.006000   -0.003000
   -0.148000    0.027000   -0.000000
   -0.464000    0.050000   -0.036000
   -0.006000   -0.070000    0.060000
   -0.006000   -0.070000   -0.060000
   -0.004000   -0.001000    0.000000
   -0.009000    0.001000   -0.000000
vibration  110
   -0.002000   -0.000000   -0.000000
   -0.001000   -0.000000    0.001000
    0.001000    0.003000    0.000000
   -0.002000    0.002000   -0.002000
    0.002000    0.001000   -0.003000
   -0.001000   -0.000000    0.001000
    0.003000    0.002000   -0.003000
   -0.001000   -0.003000   -0.001000
    0.004000   -0.000000    0.001000
   -0.001000   -0.000000    0.000000
    0.004000   -0.001000    0.000000
    0.000000   -0.001000    0.004000
    0.002000    0.003000   -0.000000
    0.005000    0.001000   -0.001000
   -0.005000    0.003000    0.001000
   -0.033000   -0.003000    0.081000
    0.020000   -0.003000    0.009000
   -0.247000    0.033000   -0.259000
    0.032000   -0.003000   -0.030000
   -0.173000    0.019000    0.027000
    0.024000   -0.003000   -0.001000
   -0.019000   -0.001000    0.172000
   -0.014000    0.003000   -0.025000
    0.377000   -0.057000    0.368000
   -0.086000    0.015000   -0.077000
   -0.086000    0.015000    0.077000
   -0.014000    0.003000    0.025000
    0.377000   -0.057000   -0.368000
    0.024000   -0.003000    0.001000
   -0.019000   -0.001000   -0.172000
    0.032000   -0.003000    0.030000
   -0.173000    0.019000   -0.027000
    0.020000   -0.003000   -0.009000
   -0.247000    0.033000    0.259000
   -0.033000   -0.003000   -0.081000
   -0.005000    0.003000   -0.001000
    0.005000    0.001000    0.001000
   -0.001000   -0.000000   -0.000000
    0.002000    0.003000    0.000000
    0.000000   -0.001000   -0.004000
    0.004000   -0.001000   -0.000000
   -0.001000   -0.000000   -0.001000
    0.004000   -0.000000   -0.001000
   -0.001000   -0.003000    0.001000
    0.003000    0.002000    0.003000
   -0.001000   -0.000000   -0.001000
    0.002000    0.001000    0.003000
   -0.002000    0.002000    0.002000
    0.001000    0.003000   -0.000000
   -0.002000    0.000000    0.000000
   -0.002000   -0.000000   -0.001000
    0.025000    0.007000   -0.019000
    0.068000   -0.012000    0.000000
    0.025000    0.007000    0.019000
   -0.002000    0.000000   -0.000000
   -0.002000   -0.000000    0.001000
    0.001000   -0.007000    0.006000
    0.001000   -0.007000   -0.006000
    0.001000   -0.000000    0.000000
   -0.003000    0.001000   -0.000000
vibration  111
    0.000000    0.000000   -0.002000
    0.007000    0.002000   -0.002000
   -0.033000   -0.006000   -0.003000
    0.003000    0.005000   -0.003000
   -0.033000    0.004000    0.010000
    0.004000   -0.001000   -0.004000
   -0.001000    0.014000    0.029000
   -0.002000    0.026000    0.012000
   -0.017000    0.017000   -0.004000
    0.005000    0.003000    0.002000
   -0.019000    0.010000   -0.010000
   -0.006000   -0.000000   -0.034000
   -0.004000   -0.022000   -0.023000
   -0.025000   -0.017000    0.014000
    0.017000    0.024000   -0.007000
    0.192000   -0.016000    0.089000
    0.053000   -0.012000    0.065000
   -0.262000    0.059000   -0.258000
    0.011000   -0.001000   -0.073000
   -0.473000    0.057000    0.056000
   -0.005000    0.001000   -0.017000
   -0.043000    0.009000    0.112000
   -0.046000    0.004000    0.007000
   -0.009000   -0.001000    0.053000
    0.029000   -0.003000    0.000000
   -0.029000    0.003000    0.000000
    0.046000   -0.004000    0.007000
    0.009000    0.001000    0.053000
    0.005000   -0.001000   -0.017000
    0.043000   -0.009000    0.112000
   -0.011000    0.001000   -0.073000
    0.473000   -0.057000    0.056000
   -0.053000    0.012000    0.065000
    0.262000   -0.059000   -0.258000
   -0.192000    0.016000    0.089000
   -0.017000   -0.024000   -0.007000
    0.025000    0.017000    0.014000
   -0.005000   -0.003000    0.002000
    0.004000    0.022000   -0.023000
    0.006000    0.000000   -0.034000
    0.019000   -0.010000   -0.010000
   -0.004000    0.001000   -0.004000
    0.017000   -0.017000   -0.004000
    0.002000   -0.026000    0.012000
    0.001000   -0.014000    0.029000
   -0.007000   -0.002000   -0.002000
    0.033000   -0.004000    0.010000
   -0.003000   -0.005000   -0.003000
    0.033000    0.006000   -0.003000
    0.036000    0.000000   -0.008000
    0.078000   -0.003000   -0.011000
   -0.184000    0.006000   -0.039000
   -0.000000    0.000000   -0.015000
    0.184000   -0.006000   -0.039000
   -0.036000   -0.000000   -0.008000
   -0.078000    0.003000   -0.011000
   -0.003000   -0.003000   -0.001000
    0.003000    0.003000   -0.001000
   -0.000000   -0.000000    0.006000
   -0.000000   -0.000000   -0.010000
vibration  112
    0.004000   -0.001000    0.000000
    0.008000    0.001000   -0.002000
   -0.036000   -0.004000   -0.003000
    0.002000    0.010000   -0.003000
   -0.038000    0.004000    0.010000
    0.004000   -0.001000   -0.004000
   -0.004000    0.012000    0.030000
   -0.001000    0.024000    0.011000
   -0.021000    0.013000   -0.004000
    0.005000    0.003000    0.005000
   -0.020000    0.015000   -0.020000
   -0.010000    0.001000   -0.044000
   -0.000000   -0.026000   -0.033000
   -0.028000   -0.017000    0.016000
    0.013000    0.026000   -0.006000
    0.222000   -0.016000    0.069000
    0.063000   -0.014000    0.076000
   -0.223000    0.059000   -0.220000
   -0.005000    0.000000   -0.071000
   -0.458000    0.054000    0.048000
   -0.017000    0.003000   -0.028000
   -0.050000    0.010000    0.070000
   -0.037000    0.003000    0.034000
   -0.152000    0.018000   -0.074000
    0.052000   -0.008000    0.013000
    0.052000   -0.008000   -0.013000
   -0.037000    0.003000   -0.034000
   -0.152000    0.018000    0.074000
   -0.017000    0.003000    0.028000
   -0.050000    0.010000   -0.070000
   -0.005000    0.000000    0.071000
   -0.458000    0.054000   -0.048000
    0.063000   -0.014000   -0.076000
   -0.223000    0.059000    0.220000
    0.222000   -0.016000   -0.069000
    0.013000    0.026000    0.006000
   -0.028000   -0.017000   -0.016000
    0.005000    0.003000   -0.005000
   -0.000000   -0.026000    0.033000
   -0.010000    0.001000    0.044000
   -0.020000    0.015000    0.020000
    0.004000   -0.001000    0.004000
   -0.021000    0.013000    0.004000
   -0.001000    0.024000   -0.011000
   -0.004000    0.012000   -0.030000
    0.008000    0.001000    0.002000
   -0.038000    0.004000   -0.010000
    0.002000    0.010000    0.003000
   -0.036000   -0.004000    0.003000
    0.044000   -0.001000   -0.009000
    0.095000   -0.010000   -0.015000
   -0.212000    0.005000   -0.046000
   -0.022000    0.008000   -0.000000
   -0.212000    0.005000    0.046000
    0.044000   -0.001000    0.009000
    0.095000   -0.010000    0.015000
   -0.003000   -0.002000   -0.003000
   -0.003000   -0.002000    0.003000
   -0.000000    0.000000   -0.000000
   -0.008000    0.004000   -0.000000
vibration  113
   -0.000000   -0.000000   -0.000000
    0.010000   -0.014000    0.001000
   -0.027000    0.055000   -0.001000
   -0.018000    0.071000   -0.001000
   -0.062000    0.010000   -0.024000
   -0.015000   -0.079000   -0.031000
    0.163000    0.235000    0.178000
   -0.071000    0.292000    0.165000
    0.070000    0.319000   -0.024000
    0.004000   -0.006000   -0.056000
   -0.045000   -0.079000    0.188000
    0.063000    0.053000    0.208000
   -0.068000    0.071000    0.183000
   -0.000000    0.013000    0.013000
   -0.002000   -0.000000   -0.000000
   -0.002000    0.000000    0.000000
   -0.001000    0.000000   -0.001000
    0.002000   -0.000000    0.001000
    0.000000   -0.000000    0.000000
    0.003000   -0.000000   -0.000000
   -0.000000    0.000000    0.001000
    0.001000   -0.000000   -0.003000
    0.000000   -0.000000   -0.000000
    0.000000    0.000000   -0.001000
    0.001000   -0.000000    0.001000
   -0.001000    0.000000    0.001000
   -0.000000    0.000000   -0.000000
   -0.000000   -0.000000   -0.001000
    0.000000   -0.000000    0.001000
   -0.001000    0.000000   -0.003000
   -0.000000    0.000000    0.000000
   -0.003000    0.000000   -0.000000
    0.001000   -0.000000   -0.001000
   -0.002000    0.000000    0.001000
    0.002000   -0.000000    0.000000
    0.002000    0.000000   -0.000000
    0.000000   -0.013000    0.013000
   -0.004000    0.006000   -0.056000
    0.068000   -0.071000    0.183000
   -0.063000   -0.053000    0.208000
    0.045000    0.079000    0.188000
    0.015000    0.079000   -0.031000
   -0.070000   -0.319000   -0.024000
    0.071000   -0.292000    0.165000
   -0.163000   -0.235000    0.178000
   -0.010000    0.014000    0.001000
    0.062000   -0.010000   -0.024000
    0.018000   -0.071000   -0.001000
    0.027000   -0.055000   -0.001000
    0.001000   -0.001000   -0.000000
    0.003000   -0.003000   -0.003000
    0.002000   -0.000000    0.000000
    0.000000   -0.000000   -0.001000
   -0.002000    0.000000    0.000000
   -0.001000    0.001000   -0.000000
   -0.003000    0.003000   -0.003000
    0.000000    0.000000   -0.000000
   -0.000000   -0.000000   -0.000000
    0.000000   -0.000000   -0.000000
    0.000000   -0.000000   -0.001000
vibration  114
   -0.000000    0.000000   -0.000000
    0.010000   -0.014000    0.001000
   -0.030000    0.057000   -0.002000
   -0.017000    0.072000   -0.001000
   -0.065000    0.010000   -0.025000
   -0.014000   -0.076000   -0.030000
    0.162000    0.229000    0.165000
   -0.071000    0.287000    0.153000
    0.066000    0.301000   -0.022000
    0.004000   -0.005000   -0.061000
   -0.049000   -0.086000    0.205000
    0.070000    0.054000    0.226000
   -0.077000    0.074000    0.199000
   -0.001000    0.011000    0.015000
   -0.003000   -0.001000    0.000000
    0.000000   -0.000000   -0.000000
    0.000000   -0.000000    0.000000
   -0.001000    0.000000   -0.001000
   -0.000000    0.000000   -0.000000
   -0.000000    0.000000   -0.000000
   -0.000000   -0.000000   -0.000000
   -0.000000    0.000000   -0.000000
   -0.000000   -0.000000    0.000000
   -0.001000    0.000000   -0.000000
    0.000000   -0.000000    0.000000
    0.000000   -0.000000   -0.000000
   -0.000000   -0.000000   -0.000000
   -0.001000    0.000000    0.000000
   -0.000000   -0.000000    0.000000
   -0.000000    0.000000    0.000000
   -0.000000    0.000000    0.000000
   -0.000000    0.000000    0.000000
    0.000000   -0.000000   -0.000000
   -0.001000    0.000000    0.001000
    0.000000   -0.000000    0.000000
   -0.003000   -0.001000   -0.000000
   -0.001000    0.011000   -0.015000
    0.004000   -0.005000    0.061000
   -0.077000    0.074000   -0.199000
    0.070000    0.054000   -0.226000
   -0.049000   -0.086000   -0.205000
   -0.014000   -0.076000    0.030000
    0.066000    0.301000    0.022000
   -0.071000    0.287000   -0.153000
    0.162000    0.229000   -0.165000
    0.010000   -0.014000   -0.001000
   -0.065000    0.010000    0.025000
   -0.017000    0.072000    0.001000
   -0.030000    0.057000    0.002000
    0.003000   -0.001000   -0.000000
    0.006000   -0.004000   -0.004000
    0.001000    0.000000   -0.000000
   -0.000000   -0.000000   -0.000000
    0.001000    0.000000    0.000000
    0.003000   -0.001000    0.000000
    0.006000   -0.004000    0.004000
    0.000000    0.001000   -0.001000
    0.000000    0.001000    0.001000
    0.000000    0.000000   -0.000000
    0.001000   -0.000000    0.000000
vibration  115
   -0.000000    0.000000    0.000000
    0.044000   -0.044000    0.030000
   -0.186000    0.178000    0.011000
   -0.086000    0.205000   -0.148000
   -0.196000    0.070000   -0.159000
   -0.004000   -0.032000   -0.005000
    0.083000    0.096000    0.052000
   -0.043000    0.126000    0.026000
    0.008000    0.123000   -0.005000
   -0.003000   -0.002000    0.072000
    0.032000    0.101000   -0.244000
   -0.098000   -0.014000   -0.268000
    0.116000   -0.072000   -0.241000
   -0.006000    0.011000   -0.016000
   -0.003000    0.002000   -0.002000
   -0.004000    0.000000   -0.001000
   -0.002000    0.000000   -0.003000
    0.007000   -0.001000    0.006000
   -0.000000    0.000000    0.002000
    0.012000   -0.001000   -0.002000
    0.000000   -0.000000    0.001000
    0.002000   -0.000000   -0.004000
    0.001000   -0.000000   -0.001000
    0.000000   -0.000000   -0.001000
   -0.001000    0.000000   -0.001000
    0.001000   -0.000000   -0.001000
   -0.001000    0.000000   -0.001000
   -0.000000    0.000000   -0.001000
   -0.000000    0.000000    0.001000
   -0.002000    0.000000   -0.004000
    0.000000   -0.000000    0.002000
   -0.012000    0.001000   -0.002000
    0.002000   -0.000000   -0.003000
   -0.007000    0.001000    0.006000
    0.004000   -0.000000   -0.001000
    0.003000   -0.002000   -0.002000
    0.006000   -0.011000   -0.016000
    0.003000    0.002000    0.072000
   -0.116000    0.072000   -0.241000
    0.098000    0.014000   -0.268000
   -0.032000   -0.101000   -0.244000
    0.004000    0.032000   -0.005000
   -0.008000   -0.123000   -0.005000
    0.043000   -0.126000    0.026000
   -0.083000   -0.096000    0.052000
   -0.044000    0.044000    0.030000
    0.196000   -0.070000   -0.159000
    0.086000   -0.205000   -0.148000
    0.186000   -0.178000    0.011000
   -0.001000   -0.003000    0.004000
    0.019000   -0.008000   -0.001000
    0.006000   -0.000000    0.000000
    0.000000   -0.000000    0.001000
   -0.006000    0.000000    0.000000
    0.001000    0.003000    0.004000
   -0.019000    0.008000   -0.001000
   -0.000000   -0.000000    0.000000
    0.000000    0.000000    0.000000
   -0.000000    0.000000   -0.000000
   -0.000000   -0.000000   -0.001000
vibration  116
    0.000000   -0.000000    0.000000
   -0.042000    0.042000   -0.028000
    0.172000   -0.169000   -0.009000
    0.083000   -0.203000    0.133000
    0.195000   -0.067000    0.148000
    0.005000    0.037000    0.007000
   -0.096000   -0.112000   -0.061000
    0.049000   -0.146000   -0.035000
   -0.014000   -0.143000    0.006000
    0.004000    0.002000   -0.072000
   -0.034000   -0.100000    0.243000
    0.098000    0.016000    0.267000
   -0.117000    0.071000    0.241000
    0.005000   -0.011000    0.016000
    0.003000   -0.002000    0.002000
    0.006000   -0.000000    0.001000
    0.002000   -0.000000    0.003000
   -0.007000    0.002000   -0.007000
   -0.000000    0.000000   -0.002000
   -0.014000    0.002000    0.002000
   -0.000000    0.000000   -0.002000
   -0.002000    0.000000    0.003000
   -0.001000    0.000000    0.001000
   -0.003000    0.000000   -0.001000
    0.001000   -0.000000    0.001000
    0.001000   -0.000000   -0.001000
   -0.001000    0.000000   -0.001000
   -0.003000    0.000000    0.001000
   -0.000000    0.000000    0.002000
   -0.002000    0.000000   -0.003000
   -0.000000    0.000000    0.002000
   -0.014000    0.002000   -0.002000
    0.002000   -0.000000   -0.003000
   -0.007000    0.002000    0.007000
    0.006000   -0.000000   -0.001000
    0.003000   -0.002000   -0.002000
    0.005000   -0.011000   -0.016000
    0.004000    0.002000    0.072000
   -0.117000    0.071000   -0.241000
    0.098000    0.016000   -0.267000
   -0.034000   -0.100000   -0.243000
    0.005000    0.037000   -0.007000
   -0.014000   -0.143000   -0.006000
    0.049000   -0.146000    0.035000
   -0.096000   -0.112000    0.061000
   -0.042000    0.042000    0.028000
    0.195000   -0.067000   -0.148000
    0.083000   -0.203000   -0.133000
    0.172000   -0.169000    0.009000
    0.001000    0.003000   -0.004000
   -0.017000    0.007000    0.001000
   -0.007000    0.000000   -0.001000
   -0.001000    0.000000    0.000000
   -0.007000    0.000000    0.001000
    0.001000    0.003000    0.004000
   -0.017000    0.007000   -0.001000
   -0.000000    0.000000   -0.001000
   -0.000000    0.000000    0.001000
    0.000000   -0.000000   -0.000000
    0.000000   -0.000000   -0.000000
vibration  117
    0.000000   -0.000000    0.003000
   -0.027000    0.024000   -0.015000
    0.112000   -0.082000   -0.005000
    0.046000   -0.118000    0.087000
    0.112000   -0.032000    0.069000
   -0.007000   -0.021000   -0.010000
    0.045000    0.069000    0.050000
   -0.015000    0.079000    0.068000
    0.042000    0.093000   -0.007000
   -0.006000    0.003000    0.024000
    0.046000    0.035000   -0.097000
   -0.029000   -0.042000   -0.102000
    0.036000   -0.026000   -0.087000
    0.005000   -0.008000    0.008000
   -0.025000   -0.005000    0.005000
    0.140000   -0.000000   -0.226000
    0.114000   -0.017000    0.116000
    0.109000   -0.006000    0.107000
   -0.189000    0.023000    0.046000
    0.148000   -0.021000   -0.052000
    0.026000   -0.001000   -0.167000
   -0.004000    0.004000   -0.050000
    0.162000   -0.025000    0.121000
    0.047000   -0.002000   -0.009000
   -0.231000    0.023000    0.178000
    0.231000   -0.023000    0.178000
   -0.162000    0.025000    0.121000
   -0.047000    0.002000   -0.009000
   -0.026000    0.001000   -0.167000
    0.004000   -0.004000   -0.050000
    0.189000   -0.023000    0.046000
   -0.148000    0.021000   -0.052000
   -0.114000    0.017000    0.116000
   -0.109000    0.006000    0.107000
   -0.140000    0.000000   -0.226000
    0.025000    0.005000    0.005000
   -0.005000    0.008000    0.008000
    0.006000   -0.003000    0.024000
   -0.036000    0.026000   -0.087000
    0.029000    0.042000   -0.102000
   -0.046000   -0.035000   -0.097000
    0.007000    0.021000   -0.010000
   -0.042000   -0.093000   -0.007000
    0.015000   -0.079000    0.068000
   -0.045000   -0.069000    0.050000
    0.027000   -0.024000   -0.015000
   -0.112000    0.032000    0.069000
   -0.046000    0.118000    0.087000
   -0.112000    0.082000   -0.005000
    0.007000   -0.004000    0.002000
    0.111000   -0.012000   -0.008000
   -0.025000   -0.006000    0.012000
   -0.000000   -0.000000   -0.146000
    0.025000    0.006000    0.012000
   -0.007000    0.004000    0.002000
   -0.111000    0.012000   -0.008000
   -0.002000    0.011000   -0.010000
    0.002000   -0.011000   -0.010000
   -0.000000   -0.000000   -0.003000
   -0.000000   -0.000000   -0.005000
vibration  118
   -0.000000    0.000000   -0.000000
   -0.053000    0.048000   -0.028000
    0.219000   -0.180000   -0.009000
    0.093000   -0.248000    0.156000
    0.244000   -0.069000    0.144000
   -0.013000   -0.040000   -0.016000
    0.098000    0.130000    0.076000
   -0.039000    0.159000    0.106000
    0.073000    0.167000   -0.011000
   -0.009000    0.003000    0.049000
    0.073000    0.066000   -0.175000
   -0.064000   -0.055000   -0.198000
    0.080000   -0.042000   -0.167000
    0.011000   -0.006000    0.002000
    0.001000    0.004000   -0.004000
   -0.014000    0.000000    0.022000
   -0.010000    0.001000   -0.012000
   -0.009000    0.001000   -0.011000
    0.016000   -0.002000   -0.004000
   -0.008000    0.001000    0.002000
   -0.004000    0.000000    0.016000
    0.002000   -0.000000   -0.010000
   -0.011000    0.002000   -0.010000
   -0.008000    0.001000   -0.006000
    0.021000   -0.002000   -0.012000
   -0.021000    0.002000   -0.012000
    0.011000   -0.002000   -0.010000
    0.008000   -0.001000   -0.006000
    0.004000   -0.000000    0.016000
   -0.002000    0.000000   -0.010000
   -0.016000    0.002000   -0.004000
    0.008000   -0.001000    0.002000
    0.010000   -0.001000   -0.012000
    0.009000   -0.001000   -0.011000
    0.014000   -0.000000    0.022000
   -0.001000   -0.004000   -0.004000
   -0.011000    0.006000    0.002000
    0.009000   -0.003000    0.049000
   -0.080000    0.042000   -0.167000
    0.064000    0.055000   -0.198000
   -0.073000   -0.066000   -0.175000
    0.013000    0.040000   -0.016000
   -0.073000   -0.167000   -0.011000
    0.039000   -0.159000    0.106000
   -0.098000   -0.130000    0.076000
    0.053000   -0.048000   -0.028000
   -0.244000    0.069000    0.144000
   -0.093000    0.248000    0.156000
   -0.219000    0.180000   -0.009000
   -0.004000    0.002000   -0.000000
    0.029000   -0.003000   -0.007000
    0.003000    0.000000   -0.001000
    0.000000    0.000000    0.005000
   -0.003000   -0.000000   -0.001000
    0.004000   -0.002000   -0.000000
   -0.029000    0.003000   -0.007000
    0.001000   -0.004000    0.004000
   -0.001000    0.004000    0.004000
    0.000000    0.000000    0.000000
    0.000000   -0.000000   -0.001000
vibration  119
    0.000000   -0.000000    0.001000
    0.003000   -0.003000    0.003000
   -0.015000    0.012000    0.001000
   -0.007000    0.014000   -0.015000
   -0.012000    0.005000   -0.012000
   -0.000000    0.004000    0.003000
   -0.005000   -0.011000   -0.014000
    0.002000   -0.015000   -0.012000
   -0.001000   -0.017000    0.002000
    0.000000   -0.000000   -0.003000
   -0.003000   -0.005000    0.012000
    0.004000    0.003000    0.014000
   -0.004000    0.004000    0.012000
    0.001000    0.001000   -0.003000
    0.005000    0.005000   -0.001000
   -0.044000    0.003000    0.118000
    0.028000   -0.002000   -0.046000
   -0.104000    0.021000   -0.190000
    0.004000   -0.000000   -0.042000
    0.029000   -0.005000   -0.060000
   -0.081000    0.009000    0.063000
    0.052000    0.006000   -0.492000
    0.089000   -0.014000    0.035000
   -0.180000    0.031000   -0.250000
    0.056000   -0.011000    0.130000
   -0.056000    0.011000    0.130000
   -0.089000    0.014000    0.035000
    0.180000   -0.031000   -0.250000
    0.081000   -0.009000    0.063000
   -0.052000   -0.006000   -0.492000
   -0.004000    0.000000   -0.042000
   -0.029000    0.005000   -0.060000
   -0.028000    0.002000   -0.046000
    0.104000   -0.021000   -0.190000
    0.044000   -0.003000    0.118000
   -0.005000   -0.005000   -0.001000
   -0.001000   -0.001000   -0.003000
   -0.000000    0.000000   -0.003000
    0.004000   -0.004000    0.012000
   -0.004000   -0.003000    0.014000
    0.003000    0.005000    0.012000
    0.000000   -0.004000    0.003000
    0.001000    0.017000    0.002000
   -0.002000    0.015000   -0.012000
    0.005000    0.011000   -0.014000
   -0.003000    0.003000    0.003000
    0.012000   -0.005000   -0.012000
    0.007000   -0.014000   -0.015000
    0.015000   -0.012000    0.001000
   -0.002000    0.001000    0.001000
   -0.025000    0.002000    0.001000
    0.013000   -0.002000   -0.009000
   -0.000000    0.000000   -0.292000
   -0.013000    0.002000   -0.009000
    0.002000   -0.001000    0.001000
    0.025000   -0.002000    0.001000
    0.000000   -0.005000    0.004000
   -0.000000    0.005000    0.004000
   -0.000000   -0.000000    0.000000
   -0.000000    0.000000   -0.012000
vibration  120
   -0.000000    0.000000    0.000000
   -0.055000    0.049000   -0.028000
    0.217000   -0.179000   -0.008000
    0.096000   -0.268000    0.150000
    0.264000   -0.071000    0.140000
   -0.013000   -0.042000   -0.016000
    0.107000    0.138000    0.074000
   -0.043000    0.171000    0.106000
    0.075000    0.168000   -0.011000
   -0.008000    0.003000    0.043000
    0.070000    0.058000   -0.158000
   -0.056000   -0.054000   -0.177000
    0.070000   -0.037000   -0.148000
    0.010000   -0.007000    0.006000
   -0.001000    0.003000   -0.003000
   -0.000000    0.000000   -0.002000
    0.000000   -0.000000    0.000000
    0.002000   -0.000000    0.002000
   -0.001000    0.000000    0.001000
    0.003000   -0.000000   -0.000000
    0.001000   -0.000000   -0.001000
    0.000000   -0.000000    0.001000
    0.001000   -0.000000    0.001000
    0.002000   -0.000000    0.001000
   -0.002000    0.000000    0.000000
   -0.002000    0.000000   -0.000000
    0.001000   -0.000000   -0.001000
    0.002000   -0.000000   -0.001000
    0.001000   -0.000000    0.001000
    0.000000   -0.000000   -0.001000
   -0.001000    0.000000   -0.001000
    0.003000   -0.000000    0.000000
    0.000000   -0.000000   -0.000000
    0.002000   -0.000000   -0.002000
   -0.000000    0.000000    0.002000
   -0.001000    0.003000    0.003000
    0.010000   -0.007000   -0.006000
   -0.008000    0.003000   -0.043000
    0.070000   -0.037000    0.148000
   -0.056000   -0.054000    0.177000
    0.070000    0.058000    0.158000
   -0.013000   -0.042000    0.016000
    0.075000    0.168000    0.011000
   -0.043000    0.171000   -0.106000
    0.107000    0.138000   -0.074000
   -0.055000    0.049000    0.028000
    0.264000   -0.071000   -0.140000
    0.096000   -0.268000   -0.150000
    0.217000   -0.179000    0.008000
   -0.003000    0.002000   -0.001000
    0.040000   -0.007000   -0.010000
    0.001000    0.000000    0.000000
    0.001000   -0.000000   -0.000000
    0.001000    0.000000   -0.000000
   -0.003000    0.002000    0.001000
    0.040000   -0.007000    0.010000
    0.000000   -0.002000    0.002000
    0.000000   -0.002000   -0.002000
    0.000000    0.000000    0.000000
    0.002000   -0.001000   -0.000000
vibration  121
   -0.003000    0.001000   -0.000000
   -0.002000    0.003000   -0.001000
    0.002000   -0.020000   -0.001000
    0.004000   -0.021000   -0.005000
    0.024000   -0.007000    0.014000
   -0.000000   -0.002000    0.000000
    0.009000    0.007000   -0.001000
   -0.006000    0.011000   -0.005000
   -0.003000    0.003000   -0.000000
    0.001000   -0.002000    0.001000
   -0.011000   -0.001000    0.006000
   -0.007000    0.019000   -0.004000
    0.010000    0.005000   -0.006000
   -0.001000    0.002000   -0.002000
    0.019000    0.011000   -0.004000
   -0.100000   -0.003000    0.261000
   -0.127000    0.019000   -0.147000
   -0.054000    0.004000   -0.078000
    0.195000   -0.024000   -0.062000
   -0.083000    0.011000    0.015000
   -0.067000    0.005000    0.227000
    0.045000   -0.004000   -0.219000
   -0.132000    0.020000   -0.128000
   -0.211000    0.023000   -0.194000
    0.286000   -0.036000   -0.094000
    0.286000   -0.036000    0.094000
   -0.132000    0.020000    0.128000
   -0.211000    0.023000    0.194000
   -0.067000    0.005000   -0.227000
    0.045000   -0.004000    0.219000
    0.195000   -0.024000    0.062000
   -0.083000    0.011000   -0.015000
   -0.127000    0.019000    0.147000
   -0.054000    0.004000    0.078000
   -0.100000   -0.003000   -0.261000
    0.019000    0.011000    0.004000
   -0.001000    0.002000    0.002000
    0.001000   -0.002000   -0.001000
    0.010000    0.005000    0.006000
   -0.007000    0.019000    0.004000
   -0.011000   -0.001000   -0.006000
   -0.000000   -0.002000   -0.000000
   -0.003000    0.003000    0.000000
   -0.006000    0.011000    0.005000
    0.009000    0.007000    0.001000
   -0.002000    0.003000    0.001000
    0.024000   -0.007000   -0.014000
    0.004000   -0.021000    0.005000
    0.002000   -0.020000    0.001000
    0.000000    0.003000   -0.002000
   -0.063000   -0.004000   -0.006000
   -0.002000    0.003000   -0.021000
   -0.063000    0.015000   -0.000000
   -0.002000    0.003000    0.021000
    0.000000    0.003000    0.002000
   -0.063000   -0.004000    0.006000
    0.002000   -0.012000    0.009000
    0.002000   -0.012000   -0.009000
   -0.001000    0.001000    0.000000
   -0.003000    0.002000   -0.000000
vibration  122
    0.000000    0.000000   -0.000000
   -0.002000   -0.010000   -0.014000
    0.141000    0.025000   -0.002000
    0.016000    0.109000    0.169000
   -0.128000    0.006000    0.016000
    0.018000   -0.009000    0.016000
    0.108000    0.124000    0.063000
   -0.095000    0.053000   -0.290000
   -0.279000   -0.051000   -0.006000
   -0.015000    0.021000   -0.002000
    0.262000   -0.010000   -0.083000
    0.072000   -0.308000   -0.040000
   -0.109000    0.013000    0.155000
   -0.000000    0.002000    0.002000
    0.001000   -0.000000   -0.000000
   -0.000000   -0.000000    0.000000
   -0.000000    0.000000   -0.000000
   -0.000000    0.000000    0.000000
    0.000000   -0.000000   -0.000000
   -0.001000    0.000000    0.000000
   -0.000000   -0.000000    0.000000
   -0.000000    0.000000   -0.000000
   -0.000000    0.000000   -0.000000
    0.000000   -0.000000    0.000000
    0.000000   -0.000000    0.000000
   -0.000000    0.000000    0.000000
    0.000000   -0.000000   -0.000000
   -0.000000    0.000000    0.000000
    0.000000    0.000000    0.000000
    0.000000   -0.000000   -0.000000
   -0.000000    0.000000   -0.000000
    0.001000   -0.000000    0.000000
    0.000000   -0.000000   -0.000000
    0.000000   -0.000000    0.000000
    0.000000    0.000000    0.000000
   -0.001000    0.000000   -0.000000
    0.000000   -0.002000    0.002000
    0.015000   -0.021000   -0.002000
    0.109000   -0.013000    0.155000
   -0.072000    0.308000   -0.040000
   -0.262000    0.010000   -0.083000
   -0.018000    0.009000    0.016000
    0.279000    0.051000   -0.006000
    0.095000   -0.053000   -0.290000
   -0.108000   -0.124000    0.063000
    0.002000    0.010000   -0.014000
    0.128000   -0.006000    0.016000
   -0.016000   -0.109000    0.169000
   -0.141000   -0.025000   -0.002000
   -0.001000    0.000000   -0.000000
    0.002000    0.001000    0.001000
   -0.000000   -0.000000   -0.000000
   -0.000000   -0.000000   -0.000000
    0.000000    0.000000   -0.000000
    0.001000   -0.000000   -0.000000
   -0.002000   -0.001000    0.001000
   -0.000000    0.000000    0.000000
    0.000000   -0.000000    0.000000
   -0.000000    0.000000    0.000000
    0.000000   -0.000000    0.000000
vibration  123
    0.000000    0.000000   -0.000000
   -0.001000   -0.009000   -0.014000
    0.129000    0.007000   -0.002000
    0.013000    0.110000    0.156000
   -0.125000    0.000000    0.034000
    0.017000   -0.008000    0.016000
    0.108000    0.115000    0.047000
   -0.094000    0.057000   -0.277000
   -0.260000   -0.058000   -0.005000
   -0.016000    0.021000   -0.003000
    0.280000   -0.011000   -0.088000
    0.076000   -0.326000   -0.045000
   -0.114000    0.017000    0.168000
   -0.002000    0.004000    0.002000
    0.002000   -0.000000   -0.000000
   -0.000000   -0.000000    0.001000
   -0.000000    0.000000   -0.000000
   -0.000000    0.000000    0.000000
    0.001000   -0.000000   -0.000000
   -0.001000    0.000000    0.000000
   -0.000000    0.000000    0.001000
   -0.000000    0.000000   -0.000000
   -0.000000    0.000000   -0.000000
   -0.000000   -0.000000   -0.000000
    0.001000   -0.000000   -0.000000
    0.001000   -0.000000    0.000000
   -0.000000    0.000000    0.000000
   -0.000000   -0.000000    0.000000
   -0.000000    0.000000   -0.001000
   -0.000000    0.000000    0.000000
    0.001000   -0.000000    0.000000
   -0.001000    0.000000   -0.000000
   -0.000000    0.000000    0.000000
   -0.000000    0.000000   -0.000000
   -0.000000   -0.000000   -0.001000
    0.002000   -0.000000    0.000000
   -0.002000    0.004000   -0.002000
   -0.016000    0.021000    0.003000
   -0.114000    0.017000   -0.168000
    0.076000   -0.326000    0.045000
    0.280000   -0.011000    0.088000
    0.017000   -0.008000   -0.016000
   -0.260000   -0.058000    0.005000
   -0.094000    0.057000    0.277000
    0.108000    0.115000   -0.047000
   -0.001000   -0.009000    0.014000
   -0.125000    0.000000   -0.034000
    0.013000    0.110000   -0.156000
    0.129000    0.007000    0.002000
   -0.002000    0.000000   -0.000000
    0.004000    0.001000    0.001000
   -0.001000   -0.000000   -0.000000
   -0.000000    0.000000    0.000000
   -0.001000   -0.000000    0.000000
   -0.002000    0.000000    0.000000
    0.004000    0.001000   -0.001000
   -0.000000    0.000000    0.000000
   -0.000000    0.000000   -0.000000
    0.000000   -0.000000   -0.000000
    0.000000   -0.000000    0.000000
vibration  124
    0.000000    0.000000   -0.000000
    0.014000    0.004000   -0.022000
    0.041000   -0.236000   -0.010000
   -0.034000    0.245000    0.084000
   -0.227000   -0.055000    0.269000
   -0.021000    0.000000    0.018000
    0.174000    0.018000   -0.297000
   -0.071000    0.179000    0.015000
    0.216000   -0.185000    0.027000
    0.004000   -0.000000    0.003000
   -0.061000    0.013000    0.003000
   -0.005000    0.044000    0.019000
   -0.000000   -0.029000   -0.038000
    0.000000   -0.002000   -0.006000
   -0.002000    0.000000    0.000000
    0.000000    0.000000   -0.000000
   -0.000000    0.000000   -0.000000
    0.001000   -0.000000    0.001000
   -0.000000    0.000000    0.000000
    0.001000   -0.000000   -0.000000
    0.000000   -0.000000   -0.000000
    0.000000   -0.000000    0.000000
    0.000000    0.000000   -0.000000
    0.001000   -0.000000    0.001000
   -0.000000    0.000000    0.000000
    0.000000   -0.000000    0.000000
   -0.000000   -0.000000   -0.000000
   -0.001000    0.000000    0.001000
   -0.000000    0.000000   -0.000000
   -0.000000    0.000000    0.000000
    0.000000   -0.000000    0.000000
   -0.001000    0.000000   -0.000000
    0.000000   -0.000000   -0.000000
   -0.001000    0.000000    0.001000
   -0.000000   -0.000000   -0.000000
    0.002000   -0.000000    0.000000
   -0.000000    0.002000   -0.006000
   -0.004000    0.000000    0.003000
    0.000000    0.029000   -0.038000
    0.005000   -0.044000    0.019000
    0.061000   -0.013000    0.003000
    0.021000   -0.000000    0.018000
   -0.216000    0.185000    0.027000
    0.071000   -0.179000    0.015000
   -0.174000   -0.018000   -0.297000
   -0.014000   -0.004000   -0.022000
    0.227000    0.055000    0.269000
    0.034000   -0.245000    0.084000
   -0.041000    0.236000   -0.010000
    0.002000   -0.001000    0.001000
   -0.005000   -0.006000   -0.003000
    0.000000   -0.000000    0.000000
   -0.000000    0.000000    0.000000
   -0.000000    0.000000    0.000000
   -0.002000    0.001000    0.001000
    0.005000    0.006000   -0.003000
   -0.000000    0.000000   -0.000000
    0.000000   -0.000000   -0.000000
   -0.000000    0.000000    0.000000
    0.000000    0.000000   -0.001000
vibration  125
    0.000000   -0.000000    0.000000
   -0.016000   -0.021000   -0.004000
    0.278000    0.244000    0.011000
    0.065000    0.013000    0.285000
   -0.088000    0.075000   -0.214000
   -0.006000    0.005000   -0.000000
   -0.019000   -0.047000   -0.060000
    0.024000    0.001000    0.092000
    0.113000   -0.003000    0.008000
    0.021000    0.013000    0.005000
   -0.210000    0.096000   -0.120000
    0.068000   -0.031000    0.146000
   -0.175000   -0.239000   -0.069000
   -0.004000   -0.008000   -0.006000
    0.005000   -0.000000   -0.001000
    0.000000   -0.000000    0.001000
   -0.001000    0.000000   -0.000000
    0.001000    0.000000    0.001000
    0.001000   -0.000000   -0.000000
   -0.001000    0.000000    0.000000
   -0.000000    0.000000    0.001000
    0.000000    0.000000   -0.000000
   -0.001000    0.000000   -0.001000
    0.001000   -0.000000    0.001000
    0.001000   -0.000000    0.000000
   -0.001000    0.000000    0.000000
    0.001000   -0.000000   -0.001000
   -0.001000    0.000000    0.001000
    0.000000   -0.000000    0.001000
   -0.000000   -0.000000   -0.000000
   -0.001000    0.000000   -0.000000
    0.001000   -0.000000    0.000000
    0.001000   -0.000000   -0.000000
   -0.001000   -0.000000    0.001000
   -0.000000    0.000000    0.001000
   -0.005000    0.000000   -0.001000
    0.004000    0.008000   -0.006000
   -0.021000   -0.013000    0.005000
    0.175000    0.239000   -0.069000
   -0.068000    0.031000    0.146000
    0.210000   -0.096000   -0.120000
    0.006000   -0.005000   -0.000000
   -0.113000    0.003000    0.008000
   -0.024000   -0.001000    0.092000
    0.019000    0.047000   -0.060000
    0.016000    0.021000   -0.004000
    0.088000   -0.075000   -0.214000
   -0.065000   -0.013000    0.285000
   -0.278000   -0.244000    0.011000
   -0.005000    0.002000   -0.001000
    0.017000   -0.002000   -0.005000
   -0.001000   -0.000000    0.000000
    0.000000   -0.000000   -0.000000
    0.001000    0.000000    0.000000
    0.005000   -0.002000   -0.001000
   -0.017000    0.002000   -0.005000
   -0.000000   -0.000000    0.000000
    0.000000    0.000000    0.000000
    0.000000   -0.000000    0.000000
   -0.000000    0.000000   -0.000000
vibration  126
    0.000000   -0.000000   -0.000000
   -0.010000   -0.003000    0.023000
   -0.082000    0.204000    0.008000
    0.022000   -0.233000   -0.123000
    0.226000    0.045000   -0.238000
    0.021000   -0.001000   -0.019000
   -0.176000   -0.020000    0.300000
    0.072000   -0.178000   -0.010000
   -0.215000    0.191000   -0.027000
   -0.008000    0.000000   -0.003000
    0.114000   -0.026000    0.005000
    0.003000   -0.069000   -0.043000
    0.013000    0.063000    0.065000
   -0.002000    0.005000    0.005000
    0.002000   -0.001000    0.000000
    0.000000   -0.000000    0.000000
   -0.000000    0.000000    0.000000
   -0.000000    0.000000    0.000000
    0.000000   -0.000000   -0.000000
   -0.001000    0.000000    0.000000
   -0.000000    0.000000    0.000000
   -0.000000    0.000000    0.001000
   -0.000000    0.000000   -0.000000
    0.001000   -0.000000    0.001000
    0.000000   -0.000000    0.000000
    0.000000   -0.000000   -0.000000
   -0.000000    0.000000    0.000000
    0.001000   -0.000000   -0.001000
   -0.000000    0.000000   -0.000000
   -0.000000    0.000000   -0.001000
    0.000000   -0.000000    0.000000
   -0.001000    0.000000   -0.000000
   -0.000000    0.000000   -0.000000
   -0.000000    0.000000   -0.000000
    0.000000   -0.000000   -0.000000
    0.002000   -0.001000   -0.000000
   -0.002000    0.005000   -0.005000
   -0.008000    0.000000    0.003000
    0.013000    0.063000   -0.065000
    0.003000   -0.069000    0.043000
    0.114000   -0.026000   -0.005000
    0.021000   -0.001000    0.019000
   -0.215000    0.191000    0.027000
    0.072000   -0.178000    0.010000
   -0.176000   -0.020000   -0.300000
   -0.010000   -0.003000   -0.023000
    0.226000    0.045000    0.238000
    0.022000   -0.233000    0.123000
   -0.082000    0.204000   -0.008000
   -0.001000    0.001000   -0.001000
    0.004000    0.006000    0.004000
   -0.001000   -0.000000    0.000000
   -0.000000    0.000000    0.000000
   -0.001000   -0.000000   -0.000000
   -0.001000    0.001000    0.001000
    0.004000    0.006000   -0.004000
   -0.000000    0.000000   -0.000000
   -0.000000    0.000000    0.000000
    0.000000   -0.000000   -0.000000
   -0.001000    0.000000   -0.000000
vibration  127
   -0.000000    0.000000    0.000000
   -0.017000   -0.020000   -0.000000
    0.249000    0.255000    0.012000
    0.063000   -0.020000    0.245000
   -0.045000    0.074000   -0.230000
   -0.004000    0.003000   -0.003000
   -0.040000   -0.048000   -0.019000
    0.033000   -0.022000    0.090000
    0.085000    0.024000    0.004000
    0.021000    0.016000    0.005000
   -0.192000    0.105000   -0.151000
    0.086000   -0.079000    0.158000
   -0.209000   -0.262000   -0.051000
   -0.002000   -0.002000   -0.005000
    0.007000   -0.001000    0.000000
    0.000000   -0.000000    0.001000
   -0.001000    0.000000   -0.001000
    0.000000   -0.000000    0.001000
    0.001000   -0.000000   -0.000000
   -0.001000    0.000000    0.001000
   -0.000000    0.000000    0.001000
   -0.000000   -0.000000    0.000000
   -0.001000    0.000000   -0.001000
    0.001000   -0.000000    0.001000
    0.001000   -0.000000    0.000000
    0.001000   -0.000000   -0.000000
   -0.001000    0.000000    0.001000
    0.001000   -0.000000   -0.001000
   -0.000000    0.000000   -0.001000
   -0.000000   -0.000000   -0.000000
    0.001000   -0.000000    0.000000
   -0.001000    0.000000   -0.001000
   -0.001000    0.000000    0.001000
    0.000000   -0.000000   -0.001000
    0.000000   -0.000000   -0.001000
    0.007000   -0.001000   -0.000000
   -0.002000   -0.002000    0.005000
    0.021000    0.016000   -0.005000
   -0.209000   -0.262000    0.051000
    0.086000   -0.079000   -0.158000
   -0.192000    0.105000    0.151000
   -0.004000    0.003000    0.003000
    0.085000    0.024000   -0.004000
    0.033000   -0.022000   -0.090000
   -0.040000   -0.048000    0.019000
   -0.017000   -0.020000    0.000000
   -0.045000    0.074000    0.230000
    0.063000   -0.020000   -0.245000
    0.249000    0.255000   -0.012000
   -0.006000    0.002000   -0.001000
    0.017000   -0.004000   -0.005000
   -0.001000   -0.000000   -0.000000
   -0.000000   -0.000000    0.000000
   -0.001000   -0.000000    0.000000
   -0.006000    0.002000    0.001000
    0.017000   -0.004000    0.005000
   -0.000000    0.000000    0.000000
   -0.000000    0.000000   -0.000000
    0.000000   -0.000000   -0.000000
    0.001000   -0.000000   -0.000000
vibration  128
   -0.000000    0.000000   -0.000000
    0.015000   -0.006000    0.003000
   -0.051000   -0.054000    0.001000
   -0.016000    0.048000   -0.043000
   -0.035000   -0.016000    0.054000
   -0.011000    0.004000   -0.017000
   -0.156000   -0.161000   -0.025000
    0.111000   -0.080000    0.303000
    0.255000    0.104000    0.003000
   -0.011000    0.017000    0.002000
    0.257000   -0.000000   -0.108000
    0.073000   -0.314000   -0.044000
   -0.126000    0.004000    0.184000
   -0.022000    0.027000   -0.017000
    0.015000   -0.006000    0.003000
    0.018000   -0.001000    0.000000
   -0.017000    0.002000   -0.013000
    0.041000   -0.005000    0.045000
    0.004000   -0.001000    0.005000
    0.028000   -0.003000   -0.001000
    0.005000   -0.001000    0.012000
    0.010000   -0.000000    0.002000
   -0.011000    0.002000   -0.021000
    0.042000   -0.006000    0.034000
   -0.002000   -0.000000    0.019000
    0.002000    0.000000    0.019000
    0.011000   -0.002000   -0.021000
   -0.042000    0.006000    0.034000
   -0.005000    0.001000    0.012000
   -0.010000    0.000000    0.002000
   -0.004000    0.001000    0.005000
   -0.028000    0.003000   -0.001000
    0.017000   -0.002000   -0.013000
   -0.041000    0.005000    0.045000
   -0.018000    0.001000    0.000000
   -0.015000    0.006000    0.003000
    0.022000   -0.027000   -0.017000
    0.011000   -0.017000    0.002000
    0.126000   -0.004000    0.184000
   -0.073000    0.314000   -0.044000
   -0.257000    0.000000   -0.108000
    0.011000   -0.004000   -0.017000
   -0.255000   -0.104000    0.003000
   -0.111000    0.080000    0.303000
    0.156000    0.161000   -0.025000
   -0.015000    0.006000    0.003000
    0.035000    0.016000    0.054000
    0.016000   -0.048000   -0.043000
    0.051000    0.054000    0.001000
   -0.009000   -0.001000    0.002000
    0.047000   -0.009000   -0.003000
   -0.009000   -0.002000    0.002000
    0.000000   -0.000000   -0.015000
    0.009000    0.002000    0.002000
    0.009000    0.001000    0.002000
   -0.047000    0.009000   -0.003000
   -0.002000    0.005000   -0.005000
    0.002000   -0.005000   -0.005000
   -0.000000    0.000000    0.001000
    0.000000    0.000000   -0.001000
vibration  129
    0.000000    0.000000   -0.000000
   -0.017000    0.004000   -0.003000
    0.068000    0.084000   -0.000000
    0.021000   -0.056000    0.058000
    0.038000    0.024000   -0.083000
    0.014000   -0.003000    0.017000
    0.143000    0.162000    0.052000
   -0.108000    0.062000   -0.320000
   -0.290000   -0.094000   -0.006000
    0.011000   -0.015000   -0.002000
   -0.251000    0.005000    0.096000
   -0.064000    0.291000    0.051000
    0.109000   -0.016000   -0.176000
    0.022000   -0.027000    0.017000
   -0.014000    0.005000   -0.003000
   -0.001000    0.000000   -0.001000
    0.002000   -0.000000    0.001000
   -0.002000    0.000000   -0.003000
   -0.002000    0.000000    0.000000
    0.001000   -0.000000   -0.001000
   -0.000000    0.000000   -0.001000
    0.000000   -0.000000   -0.002000
    0.002000   -0.000000    0.002000
   -0.004000    0.001000   -0.004000
   -0.000000    0.000000   -0.001000
   -0.000000    0.000000    0.001000
    0.002000   -0.000000   -0.002000
   -0.004000    0.001000    0.004000
   -0.000000    0.000000    0.001000
    0.000000   -0.000000    0.002000
   -0.002000    0.000000   -0.000000
    0.001000   -0.000000    0.001000
    0.002000   -0.000000   -0.001000
   -0.002000    0.000000    0.003000
   -0.001000    0.000000    0.001000
   -0.014000    0.005000    0.003000
    0.022000   -0.027000   -0.017000
    0.011000   -0.015000    0.002000
    0.109000   -0.016000    0.176000
   -0.064000    0.291000   -0.051000
   -0.251000    0.005000   -0.096000
    0.014000   -0.003000   -0.017000
   -0.290000   -0.094000    0.006000
   -0.108000    0.062000    0.320000
    0.143000    0.162000   -0.052000
   -0.017000    0.004000    0.003000
    0.038000    0.024000    0.083000
    0.021000   -0.056000   -0.058000
    0.068000    0.084000    0.000000
    0.008000    0.001000   -0.002000
   -0.044000    0.010000    0.003000
    0.003000    0.001000   -0.000000
   -0.000000   -0.000000   -0.000000
    0.003000    0.001000    0.000000
    0.008000    0.001000    0.002000
   -0.044000    0.010000   -0.003000
    0.002000   -0.004000    0.004000
    0.002000   -0.004000   -0.004000
    0.001000    0.000000    0.000000
    0.001000   -0.000000   -0.000000
vibration  130
    0.000000   -0.000000    0.003000
    0.005000   -0.004000    0.002000
   -0.011000   -0.013000    0.001000
   -0.005000    0.017000   -0.011000
   -0.010000   -0.005000    0.014000
   -0.005000   -0.000000   -0.006000
   -0.056000   -0.065000   -0.019000
    0.041000   -0.023000    0.123000
    0.109000    0.039000    0.002000
   -0.004000    0.006000    0.002000
    0.106000    0.000000   -0.046000
    0.029000   -0.127000   -0.020000
   -0.049000    0.004000    0.076000
   -0.009000    0.015000   -0.009000
    0.002000    0.000000   -0.004000
   -0.128000    0.008000   -0.014000
    0.101000   -0.012000    0.094000
   -0.289000    0.033000   -0.287000
   -0.000000    0.001000   -0.032000
   -0.242000    0.025000    0.029000
   -0.038000    0.006000   -0.084000
   -0.083000    0.004000    0.034000
    0.057000   -0.008000    0.126000
   -0.255000    0.037000   -0.191000
    0.034000   -0.001000   -0.105000
   -0.034000    0.001000   -0.105000
   -0.057000    0.008000    0.126000
    0.255000   -0.037000   -0.191000
    0.038000   -0.006000   -0.084000
    0.083000   -0.004000    0.034000
    0.000000   -0.001000   -0.032000
    0.242000   -0.025000    0.029000
   -0.101000    0.012000    0.094000
    0.289000   -0.033000   -0.287000
    0.128000   -0.008000   -0.014000
   -0.002000   -0.000000   -0.004000
    0.009000   -0.015000   -0.009000
    0.004000   -0.006000    0.002000
    0.049000   -0.004000    0.076000
   -0.029000    0.127000   -0.020000
   -0.106000   -0.000000   -0.046000
    0.005000    0.000000   -0.006000
   -0.109000   -0.039000    0.002000
   -0.041000    0.023000    0.123000
    0.056000    0.065000   -0.019000
   -0.005000    0.004000    0.002000
    0.010000    0.005000    0.014000
    0.005000   -0.017000   -0.011000
    0.011000    0.013000    0.001000
   -0.003000   -0.001000    0.002000
   -0.021000   -0.004000   -0.001000
    0.047000    0.005000   -0.007000
   -0.000000    0.000000    0.078000
   -0.047000   -0.005000   -0.007000
    0.003000    0.001000    0.002000
    0.021000    0.004000   -0.001000
    0.000000   -0.005000    0.005000
   -0.000000    0.005000    0.005000
   -0.000000    0.000000   -0.002000
    0.000000    0.000000    0.013000
vibration  131
   -0.000000    0.000000    0.000000
    0.000000   -0.008000   -0.017000
    0.223000   -0.033000    0.001000
    0.015000    0.195000    0.247000
   -0.241000    0.012000    0.063000
    0.009000    0.010000   -0.012000
   -0.168000   -0.068000    0.175000
    0.089000   -0.158000    0.086000
   -0.045000    0.156000   -0.011000
   -0.011000   -0.015000    0.007000
    0.053000   -0.071000    0.145000
   -0.095000    0.158000   -0.116000
    0.198000    0.181000   -0.032000
    0.001000   -0.020000   -0.028000
    0.002000    0.003000   -0.001000
    0.005000   -0.001000    0.013000
    0.004000   -0.001000   -0.007000
    0.011000   -0.001000   -0.002000
   -0.011000    0.001000   -0.001000
    0.033000   -0.004000   -0.014000
    0.000000   -0.000000    0.008000
    0.011000   -0.001000   -0.034000
    0.009000   -0.001000    0.002000
   -0.013000    0.002000   -0.022000
   -0.012000    0.002000   -0.015000
    0.012000   -0.002000   -0.015000
   -0.009000    0.001000    0.002000
    0.013000   -0.002000   -0.022000
   -0.000000    0.000000    0.008000
   -0.011000    0.001000   -0.034000
    0.011000   -0.001000   -0.001000
   -0.033000    0.004000   -0.014000
   -0.004000    0.001000   -0.007000
   -0.011000    0.001000   -0.002000
   -0.005000    0.001000    0.013000
   -0.002000   -0.003000   -0.001000
   -0.001000    0.020000   -0.028000
    0.011000    0.015000    0.007000
   -0.198000   -0.181000   -0.032000
    0.095000   -0.158000   -0.116000
   -0.053000    0.071000    0.145000
   -0.009000   -0.010000   -0.012000
    0.045000   -0.156000   -0.011000
   -0.089000    0.158000    0.086000
    0.168000    0.068000    0.175000
   -0.000000    0.008000   -0.017000
    0.241000   -0.012000    0.063000
   -0.015000   -0.195000    0.247000
   -0.223000    0.033000    0.001000
   -0.005000    0.001000    0.003000
    0.033000   -0.009000   -0.006000
   -0.003000    0.001000   -0.004000
    0.000000   -0.000000    0.014000
    0.003000   -0.001000   -0.004000
    0.005000   -0.001000    0.003000
   -0.033000    0.009000   -0.006000
   -0.000000   -0.002000    0.001000
    0.000000    0.002000    0.001000
    0.000000    0.000000   -0.000000
    0.000000   -0.000000   -0.001000
vibration  132
    0.000000   -0.000000    0.000000
    0.004000    0.009000    0.018000
   -0.264000    0.003000   -0.003000
   -0.028000   -0.180000   -0.283000
    0.236000   -0.020000   -0.033000
   -0.008000   -0.009000    0.012000
    0.158000    0.064000   -0.163000
   -0.085000    0.141000   -0.093000
    0.032000   -0.155000    0.010000
    0.011000    0.014000   -0.007000
   -0.055000    0.069000   -0.141000
    0.091000   -0.148000    0.116000
   -0.190000   -0.176000    0.029000
    0.001000    0.022000    0.027000
   -0.004000   -0.002000    0.001000
   -0.005000    0.001000   -0.004000
    0.002000   -0.000000    0.005000
   -0.011000    0.001000   -0.008000
    0.003000   -0.000000   -0.001000
   -0.015000    0.002000    0.004000
   -0.001000    0.000000   -0.004000
   -0.005000    0.000000    0.007000
   -0.000000   -0.000000    0.003000
   -0.006000    0.001000   -0.002000
    0.004000   -0.001000    0.000000
    0.004000   -0.001000   -0.000000
   -0.000000   -0.000000   -0.003000
   -0.006000    0.001000    0.002000
   -0.001000    0.000000    0.004000
   -0.005000    0.000000   -0.007000
    0.003000   -0.000000    0.001000
   -0.015000    0.002000   -0.004000
    0.002000   -0.000000   -0.005000
   -0.011000    0.001000    0.008000
   -0.005000    0.001000    0.004000
   -0.004000   -0.002000   -0.001000
    0.001000    0.022000   -0.027000
    0.011000    0.014000    0.007000
   -0.190000   -0.176000   -0.029000
    0.091000   -0.148000   -0.116000
   -0.055000    0.069000    0.141000
   -0.008000   -0.009000   -0.012000
    0.032000   -0.155000   -0.010000
   -0.085000    0.141000    0.093000
    0.158000    0.064000    0.163000
    0.004000    0.009000   -0.018000
    0.236000   -0.020000    0.033000
   -0.028000   -0.180000    0.283000
   -0.264000    0.003000    0.003000
    0.007000   -0.002000   -0.002000
   -0.037000    0.012000    0.009000
    0.002000    0.000000    0.001000
   -0.002000    0.000000    0.000000
    0.002000    0.000000   -0.001000
    0.007000   -0.002000    0.002000
   -0.037000    0.012000   -0.009000
    0.000000    0.001000   -0.000000
    0.000000    0.001000    0.000000
   -0.000000   -0.000000    0.000000
   -0.002000    0.000000    0.000000
vibration  133
    0.000000   -0.000000   -0.001000
   -0.001000   -0.003000   -0.004000
    0.077000   -0.004000    0.001000
    0.006000    0.056000    0.079000
   -0.068000    0.005000    0.011000
    0.003000    0.002000   -0.002000
   -0.037000   -0.009000    0.052000
    0.018000   -0.039000    0.007000
   -0.027000    0.043000   -0.003000
   -0.003000   -0.006000    0.004000
    0.004000   -0.022000    0.051000
   -0.038000    0.072000   -0.041000
    0.077000    0.061000   -0.025000
    0.003000   -0.005000   -0.012000
    0.009000   -0.011000    0.004000
   -0.066000    0.014000   -0.129000
   -0.039000    0.006000    0.064000
   -0.119000    0.009000    0.008000
    0.117000   -0.015000    0.007000
   -0.337000    0.040000    0.146000
   -0.005000    0.002000   -0.082000
   -0.119000    0.012000    0.341000
   -0.085000    0.010000   -0.020000
    0.115000   -0.017000    0.211000
    0.121000   -0.022000    0.147000
   -0.121000    0.022000    0.147000
    0.085000   -0.010000   -0.020000
   -0.115000    0.017000    0.211000
    0.005000   -0.002000   -0.082000
    0.119000   -0.012000    0.341000
   -0.117000    0.015000    0.007000
    0.337000   -0.040000    0.146000
    0.039000   -0.006000    0.064000
    0.119000   -0.009000    0.008000
    0.066000   -0.014000   -0.129000
   -0.009000    0.011000    0.004000
   -0.003000    0.005000   -0.012000
    0.003000    0.006000    0.004000
   -0.077000   -0.061000   -0.025000
    0.038000   -0.072000   -0.041000
   -0.004000    0.022000    0.051000
   -0.003000   -0.002000   -0.002000
    0.027000   -0.043000   -0.003000
   -0.018000    0.039000    0.007000
    0.037000    0.009000    0.052000
    0.001000    0.003000   -0.004000
    0.068000   -0.005000    0.011000
   -0.006000   -0.056000    0.079000
   -0.077000    0.004000    0.001000
   -0.008000    0.003000    0.001000
   -0.067000    0.007000    0.005000
    0.032000   -0.011000    0.038000
   -0.000000    0.000000   -0.145000
   -0.032000    0.011000    0.038000
    0.008000   -0.003000    0.001000
    0.067000   -0.007000    0.005000
   -0.000000    0.007000   -0.006000
    0.000000   -0.007000   -0.006000
   -0.000000   -0.000000   -0.000000
   -0.000000    0.000000   -0.002000
vibration  134
   -0.001000    0.000000    0.000000
    0.001000    0.002000    0.001000
   -0.036000   -0.012000   -0.001000
   -0.005000   -0.013000   -0.033000
    0.018000   -0.005000    0.010000
    0.000000    0.000000    0.000000
    0.008000    0.007000   -0.003000
   -0.005000    0.004000   -0.013000
   -0.009000   -0.012000   -0.000000
    0.002000    0.002000   -0.002000
   -0.017000    0.010000   -0.016000
    0.014000   -0.015000    0.024000
   -0.029000   -0.028000    0.000000
    0.001000   -0.002000    0.007000
   -0.008000    0.009000   -0.001000
    0.119000   -0.015000    0.121000
   -0.002000   -0.000000   -0.098000
    0.236000   -0.021000    0.113000
   -0.118000    0.014000    0.013000
    0.420000   -0.050000   -0.145000
    0.030000   -0.005000    0.110000
    0.149000   -0.012000   -0.304000
    0.043000   -0.005000   -0.061000
    0.058000   -0.010000   -0.063000
   -0.130000    0.019000   -0.036000
   -0.130000    0.019000    0.036000
    0.043000   -0.005000    0.061000
    0.058000   -0.010000    0.063000
    0.030000   -0.005000   -0.110000
    0.149000   -0.012000    0.304000
   -0.118000    0.014000   -0.013000
    0.420000   -0.050000    0.145000
   -0.002000   -0.000000    0.098000
    0.236000   -0.021000   -0.113000
    0.119000   -0.015000   -0.121000
   -0.008000    0.009000    0.001000
    0.001000   -0.002000   -0.007000
    0.002000    0.002000    0.002000
   -0.029000   -0.028000   -0.000000
    0.014000   -0.015000   -0.024000
   -0.017000    0.010000    0.016000
    0.000000    0.000000   -0.000000
   -0.009000   -0.012000    0.000000
   -0.005000    0.004000    0.013000
    0.008000    0.007000    0.003000
    0.001000    0.002000   -0.001000
    0.018000   -0.005000   -0.010000
   -0.005000   -0.013000    0.033000
   -0.036000   -0.012000    0.001000
    0.007000   -0.002000   -0.001000
    0.074000   -0.007000   -0.006000
   -0.049000    0.005000   -0.029000
    0.068000   -0.009000   -0.000000
   -0.049000    0.005000    0.029000
    0.007000   -0.002000    0.001000
    0.074000   -0.007000    0.006000
   -0.000000   -0.003000    0.002000
   -0.000000   -0.003000   -0.002000
    0.001000   -0.000000   -0.000000
   -0.004000    0.002000   -0.000000
vibration  135
   -0.000000   -0.000000    0.000000
   -0.006000   -0.011000    0.009000
    0.075000    0.237000    0.009000
    0.056000   -0.131000    0.082000
    0.060000    0.065000   -0.236000
   -0.011000    0.006000    0.011000
    0.112000   -0.009000   -0.234000
   -0.044000    0.147000    0.037000
    0.171000   -0.162000    0.020000
   -0.015000   -0.008000   -0.009000
    0.204000   -0.102000    0.145000
   -0.066000    0.023000   -0.167000
    0.161000    0.238000    0.087000
   -0.035000   -0.016000    0.015000
    0.002000    0.005000   -0.005000
    0.002000   -0.000000    0.000000
   -0.001000    0.000000   -0.001000
    0.003000    0.000000    0.003000
   -0.000000   -0.000000    0.000000
    0.001000   -0.000000   -0.000000
    0.000000   -0.000000    0.001000
    0.001000   -0.000000   -0.001000
   -0.000000    0.000000   -0.001000
    0.001000   -0.000000    0.001000
   -0.000000    0.000000    0.000000
    0.000000   -0.000000    0.000000
    0.000000   -0.000000   -0.001000
   -0.001000    0.000000    0.001000
   -0.000000    0.000000    0.001000
   -0.001000    0.000000   -0.001000
    0.000000    0.000000    0.000000
   -0.001000    0.000000   -0.000000
    0.001000   -0.000000   -0.001000
   -0.003000   -0.000000    0.003000
   -0.002000    0.000000    0.000000
   -0.002000   -0.005000   -0.005000
    0.035000    0.016000    0.015000
    0.015000    0.008000   -0.009000
   -0.161000   -0.238000    0.087000
    0.066000   -0.023000   -0.167000
   -0.204000    0.102000    0.145000
    0.011000   -0.006000    0.011000
   -0.171000    0.162000    0.020000
    0.044000   -0.147000    0.037000
   -0.112000    0.009000   -0.234000
    0.006000    0.011000    0.009000
   -0.060000   -0.065000   -0.236000
   -0.056000    0.131000    0.082000
   -0.075000   -0.237000    0.009000
    0.003000    0.003000   -0.002000
    0.034000    0.002000   -0.003000
   -0.002000   -0.000000    0.001000
    0.000000    0.000000    0.000000
    0.002000    0.000000    0.001000
   -0.003000   -0.003000   -0.002000
   -0.034000   -0.002000   -0.003000
    0.000000   -0.003000    0.003000
   -0.000000    0.003000    0.003000
    0.000000   -0.000000    0.000000
    0.000000   -0.000000    0.001000
vibration  136
    0.000000    0.000000    0.000000
    0.007000    0.012000   -0.010000
   -0.075000   -0.258000   -0.010000
   -0.056000    0.137000   -0.081000
   -0.067000   -0.070000    0.255000
    0.012000   -0.007000   -0.012000
   -0.118000    0.011000    0.249000
    0.047000   -0.150000   -0.034000
   -0.179000    0.177000   -0.022000
    0.013000    0.007000    0.009000
   -0.183000    0.091000   -0.127000
    0.056000   -0.015000    0.147000
   -0.137000   -0.209000   -0.082000
    0.035000    0.015000   -0.016000
   -0.001000   -0.005000    0.005000
    0.005000   -0.000000   -0.005000
   -0.009000    0.001000   -0.003000
    0.012000   -0.002000    0.019000
    0.006000   -0.001000    0.004000
   -0.004000    0.001000    0.008000
    0.003000   -0.000000   -0.003000
   -0.004000    0.000000    0.025000
   -0.009000    0.001000   -0.006000
    0.026000   -0.004000    0.031000
    0.002000   -0.001000    0.010000
    0.002000   -0.001000   -0.010000
   -0.009000    0.001000    0.006000
    0.026000   -0.004000   -0.031000
    0.003000   -0.000000    0.003000
   -0.004000    0.000000   -0.025000
    0.006000   -0.001000   -0.004000
   -0.004000    0.001000   -0.008000
   -0.009000    0.001000    0.003000
    0.012000   -0.002000   -0.019000
    0.005000   -0.000000    0.005000
   -0.001000   -0.005000   -0.005000
    0.035000    0.015000    0.016000
    0.013000    0.007000   -0.009000
   -0.137000   -0.209000    0.082000
    0.056000   -0.015000   -0.147000
   -0.183000    0.091000    0.127000
    0.012000   -0.007000    0.012000
   -0.179000    0.177000    0.022000
    0.047000   -0.150000    0.034000
   -0.118000    0.011000   -0.249000
    0.007000    0.012000    0.010000
   -0.067000   -0.070000   -0.255000
   -0.056000    0.137000    0.081000
   -0.075000   -0.258000    0.010000
   -0.004000   -0.002000    0.003000
   -0.025000   -0.003000    0.002000
    0.000000   -0.000000    0.001000
   -0.001000    0.000000    0.000000
    0.000000   -0.000000   -0.001000
   -0.004000   -0.002000   -0.003000
   -0.025000   -0.003000   -0.002000
   -0.000000    0.004000   -0.003000
   -0.000000    0.004000    0.003000
   -0.000000    0.000000    0.000000
    0.000000    0.000000    0.000000
vibration  137
   -0.001000    0.001000    0.000000
   -0.001000   -0.001000    0.002000
    0.001000    0.048000    0.001000
    0.010000   -0.032000    0.006000
    0.018000    0.013000   -0.047000
   -0.002000    0.001000    0.003000
    0.033000    0.008000   -0.049000
   -0.015000    0.036000   -0.008000
    0.023000   -0.044000    0.004000
   -0.002000   -0.001000   -0.003000
    0.023000   -0.016000    0.026000
   -0.011000    0.011000   -0.023000
    0.026000    0.035000    0.007000
   -0.006000   -0.006000    0.008000
   -0.001000   -0.005000    0.006000
    0.097000   -0.004000   -0.043000
   -0.114000    0.014000   -0.057000
    0.197000   -0.025000    0.258000
    0.060000   -0.009000    0.044000
    0.016000    0.001000    0.071000
    0.042000   -0.005000   -0.021000
   -0.020000    0.001000    0.253000
   -0.099000    0.014000   -0.081000
    0.321000   -0.051000    0.362000
    0.010000   -0.005000    0.115000
    0.010000   -0.005000   -0.115000
   -0.099000    0.014000    0.081000
    0.321000   -0.051000   -0.362000
    0.042000   -0.005000    0.021000
   -0.020000    0.001000   -0.253000
    0.060000   -0.009000   -0.044000
    0.016000    0.001000   -0.071000
   -0.114000    0.014000    0.057000
    0.197000   -0.025000   -0.258000
    0.097000   -0.004000    0.043000
   -0.001000   -0.005000   -0.006000
   -0.006000   -0.006000   -0.008000
   -0.002000   -0.001000    0.003000
    0.026000    0.035000   -0.007000
   -0.011000    0.011000    0.023000
    0.023000   -0.016000   -0.026000
   -0.002000    0.001000   -0.003000
    0.023000   -0.044000   -0.004000
   -0.015000    0.036000    0.008000
    0.033000    0.008000    0.049000
   -0.001000   -0.001000   -0.002000
    0.018000    0.013000    0.047000
    0.010000   -0.032000   -0.006000
    0.001000    0.048000   -0.001000
   -0.000000    0.001000   -0.002000
    0.050000   -0.002000   -0.003000
   -0.031000   -0.006000    0.010000
   -0.001000    0.003000    0.000000
   -0.031000   -0.006000   -0.010000
   -0.000000    0.001000    0.002000
    0.050000   -0.002000    0.003000
   -0.001000    0.007000   -0.007000
   -0.001000    0.007000    0.007000
   -0.001000   -0.000000   -0.000000
    0.001000   -0.000000    0.000000
vibration  138
    0.000000   -0.000000    0.000000
   -0.003000   -0.003000    0.002000
    0.026000    0.001000    0.002000
    0.001000    0.000000    0.013000
    0.006000   -0.001000   -0.005000
   -0.000000   -0.003000    0.000000
   -0.009000   -0.013000   -0.003000
    0.005000   -0.002000    0.018000
    0.015000    0.017000    0.000000
    0.001000   -0.000000    0.004000
    0.014000    0.002000   -0.008000
   -0.001000   -0.014000   -0.012000
   -0.003000    0.003000    0.015000
   -0.012000    0.010000   -0.013000
   -0.031000    0.011000    0.000000
   -0.035000   -0.002000    0.144000
    0.074000   -0.008000   -0.079000
    0.143000   -0.017000   -0.032000
   -0.205000    0.025000    0.109000
    0.298000   -0.041000   -0.028000
    0.111000   -0.011000   -0.177000
    0.009000   -0.006000    0.259000
   -0.096000    0.012000    0.037000
    0.014000   -0.006000    0.175000
    0.158000   -0.020000    0.003000
   -0.158000    0.020000    0.003000
    0.096000   -0.012000    0.037000
   -0.014000    0.006000    0.175000
   -0.111000    0.011000   -0.177000
   -0.009000    0.006000    0.259000
    0.205000   -0.025000    0.109000
   -0.298000    0.041000   -0.028000
   -0.074000    0.008000   -0.079000
   -0.143000    0.017000   -0.032000
    0.035000    0.002000    0.144000
    0.031000   -0.011000    0.000000
    0.012000   -0.010000   -0.013000
   -0.001000    0.000000    0.004000
    0.003000   -0.003000    0.015000
    0.001000    0.014000   -0.012000
   -0.014000   -0.002000   -0.008000
    0.000000    0.003000    0.000000
   -0.015000   -0.017000    0.000000
   -0.005000    0.002000    0.018000
    0.009000    0.013000   -0.003000
    0.003000    0.003000    0.002000
   -0.006000    0.001000   -0.005000
   -0.001000   -0.000000    0.013000
   -0.026000   -0.001000    0.002000
    0.055000   -0.006000   -0.002000
   -0.329000    0.014000    0.022000
   -0.016000    0.007000   -0.022000
    0.000000   -0.000000   -0.078000
    0.016000   -0.007000   -0.022000
   -0.055000    0.006000   -0.002000
    0.329000   -0.014000    0.022000
    0.004000   -0.008000    0.006000
   -0.004000    0.008000    0.006000
    0.000000   -0.000000    0.001000
    0.000000   -0.000000    0.004000
vibration  139
   -0.000000    0.000000   -0.002000
   -0.005000   -0.005000    0.003000
    0.051000    0.003000    0.003000
    0.003000    0.000000    0.025000
    0.012000   -0.001000   -0.010000
   -0.001000   -0.005000    0.001000
   -0.010000   -0.018000   -0.005000
    0.006000   -0.000000    0.028000
    0.024000    0.032000    0.000000
    0.001000   -0.001000    0.008000
    0.022000    0.003000   -0.012000
   -0.006000   -0.016000   -0.028000
    0.005000    0.009000    0.018000
   -0.021000    0.018000   -0.025000
   -0.057000   -0.009000    0.023000
    0.004000    0.001000   -0.037000
    0.023000   -0.003000    0.035000
   -0.048000    0.005000   -0.034000
   -0.002000    0.001000   -0.028000
   -0.008000    0.002000   -0.031000
   -0.007000   -0.000000    0.061000
    0.031000   -0.003000   -0.085000
   -0.004000    0.001000   -0.037000
    0.032000   -0.003000   -0.006000
   -0.017000    0.002000    0.006000
    0.017000   -0.002000    0.006000
    0.004000   -0.001000   -0.037000
   -0.032000    0.003000   -0.006000
    0.007000    0.000000    0.061000
   -0.031000    0.003000   -0.085000
    0.002000   -0.001000   -0.028000
    0.008000   -0.002000   -0.031000
   -0.023000    0.003000    0.035000
    0.048000   -0.005000   -0.034000
   -0.004000   -0.001000   -0.037000
    0.057000    0.009000    0.023000
    0.021000   -0.018000   -0.025000
   -0.001000    0.001000    0.008000
   -0.005000   -0.009000    0.018000
    0.006000    0.016000   -0.028000
   -0.022000   -0.003000   -0.012000
    0.001000    0.005000    0.001000
   -0.024000   -0.032000    0.000000
   -0.006000    0.000000    0.028000
    0.010000    0.018000   -0.005000
    0.005000    0.005000    0.003000
   -0.012000    0.001000   -0.010000
   -0.003000   -0.000000    0.025000
   -0.051000   -0.003000    0.003000
    0.098000   -0.008000   -0.005000
   -0.670000    0.039000    0.049000
    0.001000    0.001000    0.003000
    0.000000   -0.000000    0.019000
   -0.001000   -0.001000    0.003000
   -0.098000    0.008000   -0.005000
    0.670000   -0.039000    0.049000
    0.006000    0.005000   -0.006000
   -0.006000   -0.005000   -0.006000
   -0.000000   -0.000000    0.004000
   -0.000000    0.000000    0.006000
vibration  140
   -0.000000    0.001000    0.000000
    0.002000    0.002000   -0.001000
   -0.023000    0.000000   -0.001000
   -0.002000   -0.001000   -0.013000
   -0.003000    0.001000    0.002000
    0.000000    0.002000   -0.000000
    0.009000    0.012000    0.001000
   -0.005000    0.003000   -0.016000
   -0.013000   -0.016000   -0.000000
   -0.001000    0.000000   -0.003000
   -0.011000   -0.002000    0.006000
   -0.000000    0.012000    0.009000
    0.004000   -0.002000   -0.013000
    0.009000   -0.008000    0.011000
    0.021000   -0.013000    0.005000
    0.055000    0.002000   -0.153000
   -0.073000    0.007000    0.082000
   -0.134000    0.017000    0.042000
    0.203000   -0.024000   -0.113000
   -0.285000    0.039000    0.018000
   -0.115000    0.011000    0.202000
    0.004000    0.006000   -0.297000
    0.099000   -0.012000   -0.065000
   -0.021000    0.005000   -0.202000
   -0.173000    0.020000    0.053000
   -0.173000    0.020000   -0.053000
    0.099000   -0.012000    0.065000
   -0.021000    0.005000    0.202000
   -0.115000    0.011000   -0.202000
    0.004000    0.006000    0.297000
    0.203000   -0.024000    0.113000
   -0.285000    0.039000   -0.018000
   -0.073000    0.007000   -0.082000
   -0.134000    0.017000   -0.042000
    0.055000    0.002000    0.153000
    0.021000   -0.013000   -0.005000
    0.009000   -0.008000   -0.011000
   -0.001000    0.000000    0.003000
    0.004000   -0.002000    0.013000
   -0.000000    0.012000   -0.009000
   -0.011000   -0.002000   -0.006000
    0.000000    0.002000    0.000000
   -0.013000   -0.016000    0.000000
   -0.005000    0.003000    0.016000
    0.009000    0.012000   -0.001000
    0.002000    0.002000    0.001000
   -0.003000    0.001000   -0.002000
   -0.002000   -0.001000    0.013000
   -0.023000    0.000000    0.001000
   -0.042000    0.005000    0.001000
    0.256000   -0.012000   -0.015000
    0.012000   -0.008000    0.021000
    0.055000   -0.007000    0.000000
    0.012000   -0.008000   -0.021000
   -0.042000    0.005000   -0.001000
    0.256000   -0.012000    0.015000
   -0.003000    0.010000   -0.008000
   -0.003000    0.010000    0.008000
   -0.001000   -0.000000   -0.000000
    0.001000   -0.000000   -0.000000
vibration  141
   -0.001000    0.000000   -0.000000
    0.006000    0.004000   -0.002000
   -0.056000    0.000000   -0.003000
   -0.004000   -0.002000   -0.030000
   -0.010000    0.003000    0.005000
    0.000000    0.005000   -0.000000
    0.012000    0.019000    0.002000
   -0.007000   -0.000000   -0.030000
   -0.024000   -0.035000    0.000000
   -0.002000    0.001000   -0.008000
   -0.021000   -0.004000    0.011000
    0.005000    0.017000    0.027000
   -0.003000   -0.007000   -0.019000
    0.021000   -0.018000    0.025000
    0.062000    0.006000   -0.021000
   -0.011000   -0.001000    0.029000
   -0.014000    0.002000   -0.023000
    0.025000   -0.003000    0.015000
    0.003000   -0.001000    0.018000
    0.001000   -0.000000    0.021000
    0.003000    0.000000   -0.043000
   -0.024000    0.002000    0.053000
    0.009000   -0.002000    0.034000
   -0.037000    0.005000   -0.014000
    0.009000   -0.000000   -0.022000
    0.009000   -0.000000    0.022000
    0.009000   -0.002000   -0.034000
   -0.037000    0.005000    0.014000
    0.003000    0.000000    0.043000
   -0.024000    0.002000   -0.053000
    0.003000   -0.001000   -0.018000
    0.001000   -0.000000   -0.021000
   -0.014000    0.002000    0.023000
    0.025000   -0.003000   -0.015000
   -0.011000   -0.001000   -0.029000
    0.062000    0.006000    0.021000
    0.021000   -0.018000   -0.025000
   -0.002000    0.001000    0.008000
   -0.003000   -0.007000    0.019000
    0.005000    0.017000   -0.027000
   -0.021000   -0.004000   -0.011000
    0.000000    0.005000    0.000000
   -0.024000   -0.035000   -0.000000
   -0.007000   -0.000000    0.030000
    0.012000    0.019000   -0.002000
    0.006000    0.004000    0.002000
   -0.010000    0.003000   -0.005000
   -0.004000   -0.002000    0.030000
   -0.056000    0.000000    0.003000
   -0.100000    0.010000    0.004000
    0.677000   -0.040000   -0.044000
    0.000000   -0.001000   -0.001000
   -0.005000    0.000000   -0.000000
    0.000000   -0.001000    0.001000
   -0.100000    0.010000   -0.004000
    0.677000   -0.040000    0.044000
   -0.007000   -0.004000    0.005000
   -0.007000   -0.004000   -0.005000
   -0.003000    0.001000    0.000000
   -0.004000    0.003000    0.000000
vibration  142
   -0.000000    0.000000    0.003000
    0.003000    0.002000   -0.002000
   -0.025000   -0.001000   -0.002000
   -0.001000    0.001000   -0.012000
   -0.007000    0.001000    0.005000
    0.000000    0.002000   -0.000000
    0.007000    0.010000    0.003000
   -0.003000    0.001000   -0.015000
   -0.012000   -0.016000   -0.000000
   -0.001000    0.000000   -0.004000
   -0.011000   -0.002000    0.006000
    0.002000    0.010000    0.013000
    0.000000   -0.003000   -0.011000
    0.012000   -0.008000    0.012000
    0.045000   -0.002000   -0.013000
   -0.072000    0.010000   -0.084000
    0.177000   -0.021000    0.125000
   -0.155000    0.023000   -0.214000
   -0.158000    0.020000   -0.054000
    0.158000   -0.024000   -0.160000
    0.047000   -0.008000    0.153000
    0.146000   -0.017000   -0.187000
   -0.103000    0.016000   -0.151000
    0.155000   -0.019000    0.110000
    0.075000   -0.013000    0.033000
   -0.075000    0.013000    0.033000
    0.103000   -0.016000   -0.151000
   -0.155000    0.019000    0.110000
   -0.047000    0.008000    0.153000
   -0.146000    0.017000   -0.187000
    0.158000   -0.020000   -0.054000
   -0.158000    0.024000   -0.160000
   -0.177000    0.021000    0.125000
    0.155000   -0.023000   -0.214000
    0.072000   -0.010000   -0.084000
   -0.045000    0.002000   -0.013000
   -0.012000    0.008000    0.012000
    0.001000   -0.000000   -0.004000
   -0.000000    0.003000   -0.011000
   -0.002000   -0.010000    0.013000
    0.011000    0.002000    0.006000
   -0.000000   -0.002000   -0.000000
    0.012000    0.016000   -0.000000
    0.003000   -0.001000   -0.015000
   -0.007000   -0.010000    0.003000
   -0.003000   -0.002000   -0.002000
    0.007000   -0.001000    0.005000
    0.001000   -0.001000   -0.012000
    0.025000    0.001000   -0.002000
   -0.061000    0.006000    0.003000
    0.349000   -0.017000   -0.026000
    0.005000   -0.002000    0.004000
   -0.000000    0.000000    0.019000
   -0.005000    0.002000    0.004000
    0.061000   -0.006000    0.003000
   -0.349000    0.017000   -0.026000
   -0.005000   -0.000000    0.001000
    0.005000    0.000000    0.001000
   -0.000000   -0.000000   -0.003000
   -0.000000    0.000000    0.003000
vibration  143
   -0.001000    0.001000   -0.000000
    0.003000    0.002000   -0.001000
   -0.022000    0.001000   -0.001000
   -0.001000   -0.001000   -0.011000
   -0.005000    0.001000    0.002000
    0.000000    0.002000   -0.000000
    0.007000    0.010000    0.001000
   -0.004000    0.002000   -0.014000
   -0.011000   -0.015000    0.000000
   -0.001000    0.000000   -0.003000
   -0.009000   -0.002000    0.005000
    0.001000    0.009000    0.009000
    0.002000   -0.001000   -0.011000
    0.010000   -0.007000    0.010000
    0.044000   -0.009000   -0.005000
   -0.060000    0.010000   -0.105000
    0.170000   -0.021000    0.126000
   -0.145000    0.021000   -0.194000
   -0.154000    0.019000   -0.051000
    0.153000   -0.023000   -0.153000
    0.054000   -0.009000    0.150000
    0.146000   -0.017000   -0.152000
   -0.132000    0.020000   -0.171000
    0.215000   -0.027000    0.193000
    0.103000   -0.017000    0.085000
    0.103000   -0.017000   -0.085000
   -0.132000    0.020000    0.171000
    0.215000   -0.027000   -0.193000
    0.054000   -0.009000   -0.150000
    0.146000   -0.017000    0.152000
   -0.154000    0.019000    0.051000
    0.153000   -0.023000    0.153000
    0.170000   -0.021000   -0.126000
   -0.145000    0.021000    0.194000
   -0.060000    0.010000    0.105000
    0.044000   -0.009000    0.005000
    0.010000   -0.007000   -0.010000
   -0.001000    0.000000    0.003000
    0.002000   -0.001000    0.011000
    0.001000    0.009000   -0.009000
   -0.009000   -0.002000   -0.005000
    0.000000    0.002000    0.000000
   -0.011000   -0.015000   -0.000000
   -0.004000    0.002000    0.014000
    0.007000    0.010000   -0.001000
    0.003000    0.002000    0.001000
   -0.005000    0.001000   -0.002000
   -0.001000   -0.001000    0.011000
   -0.022000    0.001000    0.001000
   -0.052000    0.007000    0.001000
    0.282000   -0.012000   -0.019000
   -0.004000   -0.002000    0.008000
   -0.019000    0.001000   -0.000000
   -0.004000   -0.002000   -0.008000
   -0.052000    0.007000   -0.001000
    0.282000   -0.012000    0.019000
   -0.005000    0.004000   -0.003000
   -0.005000    0.004000    0.003000
   -0.002000   -0.000000    0.000000
    0.003000   -0.001000   -0.000000
vibration  144
   -0.000000   -0.000000   -0.001000
    0.007000    0.006000   -0.006000
    0.000000    0.018000   -0.006000
    0.025000   -0.038000    0.028000
   -0.003000    0.012000   -0.014000
    0.004000   -0.001000   -0.003000
    0.051000    0.050000    0.006000
   -0.026000    0.068000   -0.017000
   -0.021000   -0.018000   -0.002000
    0.002000    0.000000    0.003000
   -0.014000   -0.003000    0.020000
   -0.033000    0.049000   -0.061000
    0.061000    0.016000   -0.064000
   -0.007000   -0.023000    0.018000
    0.198000   -0.383000    0.330000
    0.001000   -0.006000    0.043000
    0.010000    0.001000   -0.008000
   -0.037000   -0.010000   -0.053000
   -0.015000    0.002000    0.003000
    0.009000    0.000000   -0.005000
    0.004000   -0.001000   -0.017000
   -0.001000    0.001000    0.002000
    0.007000   -0.001000    0.016000
   -0.018000    0.003000   -0.011000
   -0.004000    0.001000   -0.017000
    0.004000   -0.001000   -0.017000
   -0.007000    0.001000    0.016000
    0.018000   -0.003000   -0.011000
   -0.004000    0.001000   -0.017000
    0.001000   -0.001000    0.002000
    0.015000   -0.002000    0.003000
   -0.009000   -0.000000   -0.005000
   -0.010000   -0.001000   -0.008000
    0.037000    0.010000   -0.053000
   -0.001000    0.006000    0.043000
   -0.198000    0.383000    0.330000
    0.007000    0.023000    0.018000
   -0.002000   -0.000000    0.003000
   -0.061000   -0.016000   -0.064000
    0.033000   -0.049000   -0.061000
    0.014000    0.003000    0.020000
   -0.004000    0.001000   -0.003000
    0.021000    0.018000   -0.002000
    0.026000   -0.068000   -0.017000
   -0.051000   -0.050000    0.006000
   -0.007000   -0.006000   -0.006000
    0.003000   -0.012000   -0.014000
   -0.025000    0.038000    0.028000
   -0.000000   -0.018000   -0.006000
   -0.091000    0.071000   -0.057000
   -0.216000    0.124000    0.027000
   -0.024000    0.014000   -0.030000
   -0.000000    0.000000    0.004000
    0.024000   -0.014000   -0.030000
    0.091000   -0.071000   -0.057000
    0.216000   -0.124000    0.027000
   -0.043000    0.215000   -0.191000
    0.043000   -0.215000   -0.191000
    0.000000    0.000000    0.006000
    0.000000    0.000000    0.032000
vibration  145
    0.003000    0.000000   -0.000000
    0.007000    0.006000   -0.005000
   -0.005000    0.021000   -0.006000
    0.024000   -0.039000    0.023000
   -0.001000    0.013000   -0.017000
    0.005000   -0.001000   -0.002000
    0.051000    0.046000    0.002000
   -0.026000    0.068000   -0.019000
   -0.022000   -0.024000   -0.002000
    0.003000    0.001000    0.003000
   -0.012000   -0.003000    0.019000
   -0.032000    0.045000   -0.061000
    0.058000    0.015000   -0.060000
   -0.009000   -0.021000    0.017000
    0.189000   -0.374000    0.325000
    0.004000   -0.006000    0.046000
    0.004000    0.002000   -0.011000
   -0.034000   -0.010000   -0.046000
   -0.009000    0.001000    0.003000
    0.006000   -0.000000   -0.002000
    0.003000   -0.000000   -0.015000
   -0.002000    0.001000    0.002000
    0.008000   -0.001000    0.016000
   -0.020000    0.002000   -0.016000
   -0.005000    0.002000   -0.019000
   -0.005000    0.002000    0.019000
    0.008000   -0.001000   -0.016000
   -0.020000    0.002000    0.016000
    0.003000   -0.000000    0.015000
   -0.002000    0.001000   -0.002000
   -0.009000    0.001000   -0.003000
    0.006000   -0.000000    0.002000
    0.004000    0.002000    0.011000
   -0.034000   -0.010000    0.046000
    0.004000   -0.006000   -0.046000
    0.189000   -0.374000   -0.325000
   -0.009000   -0.021000   -0.017000
    0.003000    0.001000   -0.003000
    0.058000    0.015000    0.060000
   -0.032000    0.045000    0.061000
   -0.012000   -0.003000   -0.019000
    0.005000   -0.001000    0.002000
   -0.022000   -0.024000    0.002000
   -0.026000    0.068000    0.019000
    0.051000    0.046000   -0.002000
    0.007000    0.006000    0.005000
   -0.001000    0.013000    0.017000
    0.024000   -0.039000   -0.023000
   -0.005000    0.021000    0.006000
   -0.083000    0.067000   -0.055000
   -0.255000    0.135000    0.031000
   -0.026000    0.013000   -0.029000
    0.003000   -0.001000    0.000000
   -0.026000    0.013000    0.029000
   -0.083000    0.067000    0.055000
   -0.255000    0.135000   -0.031000
   -0.042000    0.210000   -0.187000
   -0.042000    0.210000    0.187000
   -0.002000   -0.005000    0.000000
   -0.011000   -0.002000    0.000000
vibration  146
   -0.000000    0.000000   -0.000000
   -0.016000    0.019000   -0.010000
   -0.020000    0.007000    0.308000
    0.260000    0.082000   -0.079000
   -0.059000   -0.310000   -0.113000
    0.008000    0.019000    0.010000
    0.151000   -0.139000    0.086000
   -0.258000   -0.081000    0.079000
    0.019000    0.001000   -0.284000
    0.000000   -0.001000   -0.001000
    0.004000    0.018000    0.007000
   -0.014000   -0.005000    0.004000
    0.007000   -0.007000    0.003000
    0.001000   -0.001000    0.000000
   -0.000000   -0.000000    0.000000
   -0.000000    0.000000    0.000000
   -0.000000    0.000000   -0.000000
    0.000000    0.000000   -0.000000
    0.000000    0.000000   -0.000000
   -0.000000    0.000000   -0.000000
   -0.000000    0.000000    0.000000
    0.000000    0.000000    0.000000
   -0.000000    0.000000   -0.000000
   -0.000000    0.000000    0.000000
   -0.000000    0.000000    0.000000
    0.000000   -0.000000    0.000000
    0.000000   -0.000000   -0.000000
    0.000000   -0.000000    0.000000
    0.000000   -0.000000    0.000000
   -0.000000   -0.000000    0.000000
   -0.000000   -0.000000   -0.000000
    0.000000   -0.000000   -0.000000
    0.000000   -0.000000   -0.000000
   -0.000000   -0.000000   -0.000000
    0.000000   -0.000000    0.000000
    0.000000    0.000000    0.000000
   -0.001000    0.001000    0.000000
   -0.000000    0.001000   -0.001000
   -0.007000    0.007000    0.003000
    0.014000    0.005000    0.004000
   -0.004000   -0.018000    0.007000
   -0.008000   -0.019000    0.010000
   -0.019000   -0.001000   -0.284000
    0.258000    0.081000    0.079000
   -0.151000    0.139000    0.086000
    0.016000   -0.019000   -0.010000
    0.059000    0.310000   -0.113000
   -0.260000   -0.082000   -0.079000
    0.020000   -0.007000    0.308000
    0.000000   -0.000000   -0.000000
   -0.001000    0.001000   -0.000000
   -0.000000    0.000000   -0.000000
   -0.000000    0.000000   -0.000000
    0.000000   -0.000000   -0.000000
   -0.000000    0.000000   -0.000000
    0.001000   -0.001000   -0.000000
   -0.000000   -0.000000   -0.000000
    0.000000    0.000000   -0.000000
    0.000000   -0.000000   -0.000000
    0.000000    0.000000    0.000000
vibration  147
   -0.000000    0.000000   -0.000000
   -0.010000    0.012000   -0.006000
   -0.012000    0.004000    0.188000
    0.162000    0.051000   -0.049000
   -0.037000   -0.197000   -0.071000
   -0.007000   -0.018000   -0.009000
   -0.140000    0.130000   -0.079000
    0.235000    0.073000   -0.071000
   -0.017000   -0.001000    0.258000
    0.006000   -0.005000   -0.022000
    0.054000    0.270000    0.093000
   -0.265000   -0.080000    0.077000
    0.142000   -0.134000    0.081000
    0.001000    0.000000    0.001000
    0.000000   -0.000000    0.000000
   -0.000000    0.000000    0.000000
    0.000000   -0.000000   -0.000000
   -0.000000    0.000000    0.000000
   -0.000000   -0.000000    0.000000
   -0.000000   -0.000000   -0.000000
   -0.000000   -0.000000   -0.000000
   -0.000000    0.000000    0.000000
   -0.000000   -0.000000    0.000000
    0.000000    0.000000   -0.000000
   -0.000000    0.000000   -0.000000
    0.000000   -0.000000   -0.000000
    0.000000    0.000000    0.000000
   -0.000000   -0.000000   -0.000000
    0.000000    0.000000   -0.000000
    0.000000   -0.000000    0.000000
    0.000000    0.000000    0.000000
    0.000000    0.000000   -0.000000
   -0.000000    0.000000   -0.000000
    0.000000   -0.000000    0.000000
    0.000000   -0.000000    0.000000
   -0.000000    0.000000    0.000000
   -0.001000   -0.000000    0.001000
   -0.006000    0.005000   -0.022000
   -0.142000    0.134000    0.081000
    0.265000    0.080000    0.077000
   -0.054000   -0.270000    0.093000
    0.007000    0.018000   -0.009000
    0.017000    0.001000    0.258000
   -0.235000   -0.073000   -0.071000
    0.140000   -0.130000   -0.079000
    0.010000   -0.012000   -0.006000
    0.037000    0.197000   -0.071000
   -0.162000   -0.051000   -0.049000
    0.012000   -0.004000    0.188000
    0.000000    0.000000   -0.000000
   -0.001000   -0.001000    0.000000
   -0.000000   -0.000000   -0.000000
   -0.000000   -0.000000    0.000000
    0.000000    0.000000   -0.000000
   -0.000000   -0.000000   -0.000000
    0.001000    0.001000    0.000000
   -0.000000    0.000000    0.000000
    0.000000   -0.000000    0.000000
    0.000000    0.000000   -0.000000
   -0.000000   -0.000000   -0.000000
vibration  148
   -0.000000    0.000000   -0.000000
   -0.018000    0.022000   -0.009000
   -0.021000    0.008000    0.328000
    0.291000    0.092000   -0.088000
   -0.067000   -0.350000   -0.127000
    0.003000    0.006000    0.003000
    0.047000   -0.042000    0.027000
   -0.084000   -0.026000    0.026000
    0.006000   -0.000000   -0.087000
    0.005000   -0.004000   -0.017000
    0.042000    0.211000    0.073000
   -0.203000   -0.061000    0.059000
    0.108000   -0.102000    0.061000
    0.001000   -0.001000    0.001000
   -0.000000   -0.000000    0.000000
   -0.000000    0.000000    0.000000
    0.000000   -0.000000   -0.000000
   -0.000000    0.000000    0.000000
    0.000000   -0.000000    0.000000
   -0.000000    0.000000   -0.000000
    0.000000   -0.000000    0.000000
   -0.000000   -0.000000   -0.000000
   -0.000000   -0.000000   -0.000000
   -0.000000    0.000000    0.000000
    0.000000   -0.000000   -0.000000
    0.000000   -0.000000    0.000000
   -0.000000   -0.000000    0.000000
   -0.000000    0.000000   -0.000000
    0.000000   -0.000000   -0.000000
   -0.000000   -0.000000    0.000000
    0.000000   -0.000000   -0.000000
   -0.000000    0.000000    0.000000
    0.000000   -0.000000    0.000000
   -0.000000    0.000000   -0.000000
   -0.000000    0.000000   -0.000000
   -0.000000   -0.000000   -0.000000
    0.001000   -0.001000   -0.001000
    0.005000   -0.004000    0.017000
    0.108000   -0.102000   -0.061000
   -0.203000   -0.061000   -0.059000
    0.042000    0.211000   -0.073000
    0.003000    0.006000   -0.003000
    0.006000   -0.000000    0.087000
   -0.084000   -0.026000   -0.026000
    0.047000   -0.042000   -0.027000
   -0.018000    0.022000    0.009000
   -0.067000   -0.350000    0.127000
    0.291000    0.092000    0.088000
   -0.021000    0.008000   -0.328000
    0.000000    0.000000   -0.000000
   -0.001000   -0.000000    0.001000
   -0.000000    0.000000   -0.000000
    0.000000   -0.000000   -0.000000
   -0.000000    0.000000    0.000000
    0.000000    0.000000    0.000000
   -0.001000   -0.000000   -0.001000
   -0.000000   -0.000000    0.000000
   -0.000000   -0.000000   -0.000000
    0.000000   -0.000000    0.000000
   -0.000000   -0.000000   -0.000000
vibration  149
   -0.000000   -0.000000   -0.000000
    0.005000   -0.006000    0.003000
    0.006000   -0.002000   -0.103000
   -0.088000   -0.028000    0.027000
    0.020000    0.103000    0.038000
   -0.008000   -0.020000   -0.008000
   -0.162000    0.149000   -0.091000
    0.278000    0.087000   -0.084000
   -0.019000   -0.002000    0.275000
    0.006000   -0.005000   -0.024000
    0.058000    0.287000    0.099000
   -0.283000   -0.085000    0.083000
    0.153000   -0.144000    0.089000
   -0.000000    0.001000    0.001000
   -0.000000    0.000000   -0.000000
   -0.000000    0.000000   -0.000000
    0.000000   -0.000000   -0.000000
   -0.000000    0.000000    0.000000
    0.000000    0.000000    0.000000
    0.000000    0.000000   -0.000000
   -0.000000    0.000000    0.000000
    0.000000    0.000000    0.000000
   -0.000000    0.000000   -0.000000
    0.000000    0.000000   -0.000000
    0.000000    0.000000    0.000000
    0.000000    0.000000   -0.000000
   -0.000000    0.000000    0.000000
    0.000000    0.000000    0.000000
   -0.000000    0.000000   -0.000000
    0.000000    0.000000   -0.000000
    0.000000    0.000000   -0.000000
    0.000000    0.000000    0.000000
    0.000000   -0.000000    0.000000
   -0.000000    0.000000   -0.000000
   -0.000000    0.000000    0.000000
   -0.000000    0.000000    0.000000
   -0.000000    0.001000   -0.001000
    0.006000   -0.005000    0.024000
    0.153000   -0.144000   -0.089000
   -0.283000   -0.085000   -0.083000
    0.058000    0.287000   -0.099000
   -0.008000   -0.020000    0.008000
   -0.019000   -0.002000   -0.275000
    0.278000    0.087000    0.084000
   -0.162000    0.149000    0.091000
    0.005000   -0.006000   -0.003000
    0.020000    0.103000   -0.038000
   -0.088000   -0.028000   -0.027000
    0.006000   -0.002000    0.103000
   -0.000000   -0.000000    0.000000
    0.000000    0.000000   -0.001000
    0.000000   -0.000000   -0.000000
   -0.000000    0.000000    0.000000
    0.000000   -0.000000    0.000000
   -0.000000   -0.000000   -0.000000
    0.000000    0.000000    0.001000
   -0.000000    0.000000    0.000000
   -0.000000    0.000000   -0.000000
   -0.000000    0.000000    0.000000
    0.000000    0.000000   -0.000000
vibration  150
    0.000000    0.000000   -0.000000
   -0.009000    0.012000   -0.006000
   -0.010000    0.003000    0.181000
    0.149000    0.047000   -0.045000
   -0.034000   -0.185000   -0.066000
   -0.005000   -0.015000   -0.008000
   -0.113000    0.106000   -0.064000
    0.186000    0.058000   -0.057000
   -0.013000    0.001000    0.209000
   -0.007000    0.006000    0.026000
   -0.063000   -0.316000   -0.111000
    0.304000    0.091000   -0.089000
   -0.166000    0.157000   -0.097000
    0.001000    0.000000   -0.001000
    0.000000   -0.000000    0.000000
    0.000000   -0.000000    0.000000
    0.000000   -0.000000    0.000000
    0.000000    0.000000   -0.000000
   -0.000000    0.000000   -0.000000
    0.000000   -0.000000    0.000000
    0.000000   -0.000000   -0.000000
   -0.000000    0.000000   -0.000000
    0.000000   -0.000000    0.000000
    0.000000   -0.000000   -0.000000
   -0.000000    0.000000   -0.000000
    0.000000   -0.000000   -0.000000
   -0.000000    0.000000    0.000000
   -0.000000    0.000000   -0.000000
   -0.000000    0.000000   -0.000000
    0.000000   -0.000000   -0.000000
    0.000000   -0.000000   -0.000000
   -0.000000    0.000000    0.000000
   -0.000000    0.000000    0.000000
   -0.000000   -0.000000   -0.000000
   -0.000000    0.000000    0.000000
   -0.000000    0.000000    0.000000
   -0.001000   -0.000000   -0.001000
    0.007000   -0.006000    0.026000
    0.166000   -0.157000   -0.097000
   -0.304000   -0.091000   -0.089000
    0.063000    0.316000   -0.111000
    0.005000    0.015000   -0.008000
    0.013000   -0.001000    0.209000
   -0.186000   -0.058000   -0.057000
    0.113000   -0.106000   -0.064000
    0.009000   -0.012000   -0.006000
    0.034000    0.185000   -0.066000
   -0.149000   -0.047000   -0.045000
    0.010000   -0.003000    0.181000
    0.000000    0.000000   -0.000000
   -0.002000   -0.003000    0.003000
   -0.000000    0.000000   -0.000000
   -0.000000    0.000000    0.000000
    0.000000   -0.000000   -0.000000
   -0.000000   -0.000000   -0.000000
    0.002000    0.003000    0.003000
    0.000000    0.000000   -0.000000
   -0.000000   -0.000000   -0.000000
    0.000000    0.000000    0.000000
   -0.000000    0.000000    0.000000
vibration  151
    0.000000    0.000000   -0.000000
   -0.010000    0.013000   -0.005000
   -0.011000    0.003000    0.186000
    0.162000    0.051000   -0.049000
   -0.037000   -0.203000   -0.073000
   -0.009000   -0.022000   -0.009000
   -0.175000    0.162000   -0.098000
    0.292000    0.091000   -0.089000
   -0.019000   -0.000000    0.292000
   -0.004000    0.004000    0.018000
   -0.043000   -0.215000   -0.076000
    0.203000    0.061000   -0.059000
   -0.113000    0.106000   -0.066000
    0.001000    0.001000   -0.000000
    0.000000   -0.000000    0.000000
    0.000000   -0.000000    0.000000
   -0.000000    0.000000   -0.000000
   -0.000000    0.000000   -0.000000
   -0.000000    0.000000    0.000000
   -0.000000    0.000000   -0.000000
    0.000000   -0.000000   -0.000000
   -0.000000    0.000000   -0.000000
    0.000000    0.000000    0.000000
   -0.000000    0.000000   -0.000000
   -0.000000    0.000000   -0.000000
   -0.000000    0.000000    0.000000
    0.000000    0.000000   -0.000000
   -0.000000    0.000000    0.000000
    0.000000   -0.000000    0.000000
   -0.000000    0.000000    0.000000
   -0.000000    0.000000   -0.000000
   -0.000000    0.000000    0.000000
   -0.000000    0.000000    0.000000
   -0.000000    0.000000    0.000000
    0.000000   -0.000000   -0.000000
    0.000000   -0.000000   -0.000000
    0.001000    0.001000    0.000000
   -0.004000    0.004000   -0.018000
   -0.113000    0.106000    0.066000
    0.203000    0.061000    0.059000
   -0.043000   -0.215000    0.076000
   -0.009000   -0.022000    0.009000
   -0.019000   -0.000000   -0.292000
    0.292000    0.091000    0.089000
   -0.175000    0.162000    0.098000
   -0.010000    0.013000    0.005000
   -0.037000   -0.203000    0.073000
    0.162000    0.051000    0.049000
   -0.011000    0.003000   -0.186000
    0.000000    0.000000   -0.000000
   -0.002000   -0.003000    0.003000
   -0.000000    0.000000   -0.000000
    0.000000   -0.000000    0.000000
   -0.000000    0.000000    0.000000
    0.000000    0.000000    0.000000
   -0.002000   -0.003000   -0.003000
    0.000000    0.000000   -0.000000
    0.000000    0.000000    0.000000
    0.000000   -0.000000   -0.000000
   -0.000000   -0.000000    0.000000
vibration  152
   -0.000000    0.000000   -0.000000
   -0.005000   -0.022000   -0.030000
   -0.018000   -0.002000    0.287000
    0.024000    0.003000   -0.014000
    0.049000    0.263000    0.088000
   -0.025000   -0.008000    0.032000
   -0.007000   -0.000000    0.006000
    0.290000    0.093000   -0.081000
    0.014000   -0.003000   -0.312000
    0.024000    0.025000    0.001000
   -0.042000   -0.239000   -0.086000
   -0.244000   -0.068000    0.075000
    0.005000    0.006000   -0.001000
   -0.000000   -0.000000    0.000000
    0.000000   -0.000000    0.000000
    0.000000    0.000000    0.000000
   -0.000000   -0.000000    0.000000
    0.000000   -0.000000   -0.000000
   -0.000000   -0.000000   -0.000000
    0.000000   -0.000000    0.000000
   -0.000000   -0.000000    0.000000
   -0.000000    0.000000   -0.000000
   -0.000000   -0.000000    0.000000
    0.000000   -0.000000   -0.000000
   -0.000000   -0.000000    0.000000
    0.000000    0.000000    0.000000
    0.000000    0.000000    0.000000
   -0.000000    0.000000   -0.000000
    0.000000    0.000000    0.000000
    0.000000   -0.000000   -0.000000
    0.000000    0.000000   -0.000000
   -0.000000    0.000000    0.000000
    0.000000    0.000000    0.000000
   -0.000000    0.000000   -0.000000
   -0.000000   -0.000000    0.000000
   -0.000000    0.000000    0.000000
    0.000000    0.000000    0.000000
   -0.024000   -0.025000    0.001000
   -0.005000   -0.006000   -0.001000
    0.244000    0.068000    0.075000
    0.042000    0.239000   -0.086000
    0.025000    0.008000    0.032000
   -0.014000    0.003000   -0.312000
   -0.290000   -0.093000   -0.081000
    0.007000    0.000000    0.006000
    0.005000    0.022000   -0.030000
   -0.049000   -0.263000    0.088000
   -0.024000   -0.003000   -0.014000
    0.018000    0.002000    0.287000
    0.000000    0.000000   -0.000000
   -0.000000   -0.002000    0.001000
   -0.000000    0.000000   -0.000000
    0.000000   -0.000000   -0.000000
    0.000000   -0.000000   -0.000000
   -0.000000   -0.000000   -0.000000
    0.000000    0.002000    0.001000
    0.000000    0.000000   -0.000000
   -0.000000   -0.000000   -0.000000
    0.000000   -0.000000    0.000000
    0.000000    0.000000   -0.000000
vibration  153
   -0.000000    0.000000    0.000000
   -0.011000   -0.021000   -0.018000
   -0.013000   -0.003000    0.177000
    0.103000    0.028000   -0.035000
    0.041000    0.229000    0.078000
   -0.010000   -0.001000    0.010000
    0.018000   -0.020000    0.013000
    0.102000    0.033000   -0.029000
    0.004000   -0.000000   -0.101000
    0.038000    0.042000    0.001000
   -0.070000   -0.394000   -0.143000
   -0.399000   -0.111000    0.122000
    0.013000    0.005000    0.003000
    0.000000    0.000000   -0.000000
   -0.000000    0.000000    0.000000
   -0.000000    0.000000   -0.000000
   -0.000000    0.000000    0.000000
    0.000000   -0.000000   -0.000000
    0.000000   -0.000000    0.000000
   -0.000000    0.000000   -0.000000
    0.000000   -0.000000    0.000000
   -0.000000    0.000000   -0.000000
    0.000000    0.000000   -0.000000
   -0.000000    0.000000    0.000000
    0.000000    0.000000    0.000000
    0.000000    0.000000   -0.000000
    0.000000    0.000000    0.000000
   -0.000000    0.000000   -0.000000
    0.000000   -0.000000   -0.000000
   -0.000000    0.000000    0.000000
    0.000000   -0.000000   -0.000000
   -0.000000    0.000000    0.000000
   -0.000000    0.000000   -0.000000
    0.000000   -0.000000    0.000000
   -0.000000    0.000000    0.000000
   -0.000000    0.000000   -0.000000
    0.000000    0.000000    0.000000
    0.038000    0.042000   -0.001000
    0.013000    0.005000   -0.003000
   -0.399000   -0.111000   -0.122000
   -0.070000   -0.394000    0.143000
   -0.010000   -0.001000   -0.010000
    0.004000   -0.000000    0.101000
    0.102000    0.033000    0.029000
    0.018000   -0.020000   -0.013000
   -0.011000   -0.021000    0.018000
    0.041000    0.229000   -0.078000
    0.103000    0.028000    0.035000
   -0.013000   -0.003000   -0.177000
   -0.000000   -0.000000    0.000000
   -0.000000   -0.000000   -0.001000
    0.000000    0.000000   -0.000000
   -0.000000   -0.000000    0.000000
    0.000000    0.000000    0.000000
   -0.000000   -0.000000   -0.000000
   -0.000000   -0.000000    0.001000
   -0.000000   -0.000000    0.000000
   -0.000000   -0.000000   -0.000000
    0.000000    0.000000   -0.000000
    0.000000   -0.000000    0.000000
vibration  154
    0.000000    0.000000    0.000000
   -0.015000   -0.026000   -0.021000
   -0.014000   -0.005000    0.197000
    0.139000    0.038000   -0.046000
    0.049000    0.284000    0.098000
    0.029000    0.010000   -0.039000
    0.017000   -0.008000   -0.003000
   -0.342000   -0.109000    0.094000
   -0.018000    0.005000    0.380000
    0.014000    0.017000    0.001000
   -0.029000   -0.159000   -0.057000
   -0.157000   -0.043000    0.049000
    0.013000   -0.004000    0.005000
    0.001000   -0.000000   -0.001000
   -0.000000    0.000000   -0.000000
   -0.000000    0.000000   -0.000000
   -0.000000    0.000000    0.000000
   -0.000000    0.000000    0.000000
    0.000000    0.000000    0.000000
   -0.000000    0.000000   -0.000000
   -0.000000    0.000000    0.000000
    0.000000   -0.000000    0.000000
   -0.000000    0.000000   -0.000000
   -0.000000   -0.000000    0.000000
    0.000000    0.000000    0.000000
   -0.000000   -0.000000    0.000000
    0.000000   -0.000000   -0.000000
    0.000000    0.000000    0.000000
    0.000000   -0.000000    0.000000
   -0.000000    0.000000    0.000000
   -0.000000   -0.000000    0.000000
    0.000000   -0.000000   -0.000000
    0.000000   -0.000000    0.000000
    0.000000   -0.000000    0.000000
    0.000000   -0.000000   -0.000000
    0.000000   -0.000000   -0.000000
   -0.001000    0.000000   -0.001000
   -0.014000   -0.017000    0.001000
   -0.013000    0.004000    0.005000
    0.157000    0.043000    0.049000
    0.029000    0.159000   -0.057000
   -0.029000   -0.010000   -0.039000
    0.018000   -0.005000    0.380000
    0.342000    0.109000    0.094000
   -0.017000    0.008000   -0.003000
    0.015000    0.026000   -0.021000
   -0.049000   -0.284000    0.098000
   -0.139000   -0.038000   -0.046000
    0.014000    0.005000    0.197000
   -0.000000   -0.000000    0.001000
   -0.001000    0.004000   -0.005000
    0.000000   -0.000000   -0.000000
   -0.000000   -0.000000   -0.000000
   -0.000000    0.000000   -0.000000
    0.000000    0.000000    0.001000
    0.001000   -0.004000   -0.005000
   -0.000000   -0.000000    0.000000
    0.000000    0.000000    0.000000
   -0.000000   -0.000000   -0.000000
   -0.000000   -0.000000   -0.000000
vibration  155
   -0.000000    0.000000    0.000000
   -0.000000    0.021000    0.037000
    0.019000    0.001000   -0.348000
    0.031000    0.014000   -0.002000
   -0.049000   -0.270000   -0.088000
    0.001000    0.001000   -0.004000
    0.014000   -0.012000    0.006000
   -0.024000   -0.008000    0.006000
   -0.002000   -0.000000    0.030000
    0.033000    0.037000    0.001000
   -0.063000   -0.352000   -0.129000
   -0.350000   -0.097000    0.107000
    0.015000    0.000000    0.005000
    0.001000    0.001000    0.001000
   -0.000000    0.000000   -0.000000
   -0.000000    0.000000   -0.000000
   -0.000000   -0.000000    0.000000
    0.000000    0.000000   -0.000000
    0.000000   -0.000000    0.000000
   -0.000000   -0.000000   -0.000000
    0.000000   -0.000000    0.000000
   -0.000000    0.000000   -0.000000
    0.000000   -0.000000   -0.000000
   -0.000000   -0.000000    0.000000
    0.000000   -0.000000    0.000000
   -0.000000    0.000000    0.000000
   -0.000000    0.000000   -0.000000
    0.000000    0.000000    0.000000
   -0.000000    0.000000    0.000000
    0.000000   -0.000000   -0.000000
   -0.000000    0.000000    0.000000
    0.000000    0.000000   -0.000000
    0.000000    0.000000    0.000000
   -0.000000   -0.000000   -0.000000
    0.000000   -0.000000   -0.000000
    0.000000   -0.000000   -0.000000
   -0.001000   -0.001000    0.001000
   -0.033000   -0.037000    0.001000
   -0.015000   -0.000000    0.005000
    0.350000    0.097000    0.107000
    0.063000    0.352000   -0.129000
   -0.001000   -0.001000   -0.004000
    0.002000    0.000000    0.030000
    0.024000    0.008000    0.006000
   -0.014000    0.012000    0.006000
    0.000000   -0.021000    0.037000
    0.049000    0.270000   -0.088000
   -0.031000   -0.014000   -0.002000
   -0.019000   -0.001000   -0.348000
   -0.000000   -0.001000    0.000000
    0.001000    0.005000   -0.005000
    0.000000    0.000000   -0.000000
    0.000000    0.000000   -0.000000
   -0.000000   -0.000000   -0.000000
    0.000000    0.001000    0.000000
   -0.001000   -0.005000   -0.005000
   -0.000000   -0.000000   -0.000000
    0.000000    0.000000   -0.000000
    0.000000   -0.000000   -0.000000
   -0.000000    0.000000   -0.000000
vibration  156
   -0.000000   -0.000000   -0.000000
    0.009000    0.033000    0.043000
    0.026000    0.003000   -0.420000
   -0.064000   -0.012000    0.029000
   -0.071000   -0.392000   -0.130000
    0.008000    0.002000   -0.011000
    0.005000   -0.002000   -0.001000
   -0.095000   -0.031000    0.026000
   -0.005000    0.000000    0.102000
    0.021000    0.024000    0.000000
   -0.041000   -0.226000   -0.083000
   -0.220000   -0.061000    0.067000
    0.015000   -0.005000    0.007000
    0.001000    0.001000    0.001000
   -0.000000    0.000000   -0.000000
   -0.000000    0.000000   -0.000000
   -0.000000   -0.000000    0.000000
    0.000000    0.000000   -0.000000
    0.000000   -0.000000    0.000000
   -0.000000    0.000000   -0.000000
    0.000000   -0.000000    0.000000
   -0.000000    0.000000   -0.000000
   -0.000000   -0.000000   -0.000000
   -0.000000   -0.000000    0.000000
    0.000000   -0.000000    0.000000
    0.000000   -0.000000   -0.000000
   -0.000000   -0.000000    0.000000
   -0.000000   -0.000000   -0.000000
    0.000000   -0.000000   -0.000000
   -0.000000    0.000000    0.000000
    0.000000   -0.000000   -0.000000
   -0.000000    0.000000    0.000000
   -0.000000   -0.000000   -0.000000
    0.000000    0.000000    0.000000
   -0.000000    0.000000    0.000000
   -0.000000    0.000000    0.000000
    0.001000    0.001000   -0.001000
    0.021000    0.024000   -0.000000
    0.015000   -0.005000   -0.007000
   -0.220000   -0.061000   -0.067000
   -0.041000   -0.226000    0.083000
    0.008000    0.002000    0.011000
   -0.005000    0.000000   -0.102000
   -0.095000   -0.031000   -0.026000
    0.005000   -0.002000    0.001000
    0.009000    0.033000   -0.043000
   -0.071000   -0.392000    0.130000
   -0.064000   -0.012000   -0.029000
    0.026000    0.003000    0.420000
   -0.000000   -0.001000    0.000000
    0.000000    0.004000   -0.004000
    0.000000    0.000000    0.000000
   -0.000000   -0.000000    0.000000
    0.000000    0.000000   -0.000000
   -0.000000   -0.001000   -0.000000
    0.000000    0.004000    0.004000
   -0.000000   -0.000000    0.000000
   -0.000000   -0.000000   -0.000000
   -0.000000   -0.000000    0.000000
   -0.000000    0.000000   -0.000000
vibration  157
    0.000000   -0.000000   -0.000000
    0.018000    0.019000    0.003000
    0.005000    0.004000   -0.028000
   -0.187000   -0.054000    0.057000
   -0.029000   -0.177000   -0.064000
   -0.042000   -0.006000    0.042000
    0.059000   -0.067000    0.048000
    0.430000    0.139000   -0.121000
    0.018000   -0.004000   -0.432000
   -0.001000   -0.004000    0.000000
    0.006000    0.030000    0.011000
    0.022000    0.006000   -0.007000
   -0.013000    0.011000   -0.008000
   -0.001000    0.000000    0.001000
    0.000000   -0.000000    0.000000
    0.000000   -0.000000    0.000000
   -0.000000    0.000000   -0.000000
   -0.000000    0.000000    0.000000
   -0.000000    0.000000   -0.000000
    0.000000   -0.000000    0.000000
   -0.000000    0.000000   -0.000000
    0.000000   -0.000000    0.000000
   -0.000000    0.000000    0.000000
    0.000000   -0.000000   -0.000000
   -0.000000   -0.000000   -0.000000
   -0.000000   -0.000000    0.000000
   -0.000000    0.000000   -0.000000
    0.000000   -0.000000    0.000000
   -0.000000    0.000000    0.000000
    0.000000   -0.000000   -0.000000
   -0.000000    0.000000    0.000000
    0.000000   -0.000000   -0.000000
   -0.000000    0.000000    0.000000
   -0.000000    0.000000   -0.000000
    0.000000   -0.000000   -0.000000
    0.000000   -0.000000   -0.000000
   -0.001000    0.000000   -0.001000
   -0.001000   -0.004000   -0.000000
   -0.013000    0.011000    0.008000
    0.022000    0.006000    0.007000
    0.006000    0.030000   -0.011000
   -0.042000   -0.006000   -0.042000
    0.018000   -0.004000    0.432000
    0.430000    0.139000    0.121000
    0.059000   -0.067000   -0.048000
    0.018000    0.019000   -0.003000
   -0.029000   -0.177000    0.064000
   -0.187000   -0.054000   -0.057000
    0.005000    0.004000    0.028000
   -0.000000    0.000000   -0.000000
   -0.000000   -0.001000    0.002000
   -0.000000    0.000000    0.000000
    0.000000   -0.000000   -0.000000
   -0.000000    0.000000   -0.000000
   -0.000000    0.000000    0.000000
   -0.000000   -0.001000   -0.002000
   -0.000000    0.000000   -0.000000
   -0.000000    0.000000    0.000000
   -0.000000   -0.000000   -0.000000
   -0.000000   -0.000000   -0.000000
vibration  158
    0.000000   -0.000000   -0.000000
   -0.048000   -0.028000    0.031000
    0.008000   -0.008000   -0.301000
    0.534000    0.159000   -0.154000
    0.026000    0.191000    0.076000
   -0.004000   -0.003000    0.010000
   -0.021000    0.019000   -0.010000
    0.070000    0.023000   -0.019000
    0.005000   -0.002000   -0.093000
   -0.006000   -0.008000   -0.000000
    0.013000    0.073000    0.027000
    0.070000    0.019000   -0.023000
   -0.011000    0.008000   -0.006000
   -0.001000   -0.001000    0.001000
    0.000000   -0.000000    0.000000
    0.000000   -0.000000    0.000000
    0.000000    0.000000   -0.000000
    0.000000   -0.000000   -0.000000
   -0.000000    0.000000   -0.000000
    0.000000    0.000000    0.000000
   -0.000000    0.000000   -0.000000
   -0.000000    0.000000    0.000000
    0.000000    0.000000    0.000000
    0.000000   -0.000000   -0.000000
   -0.000000    0.000000   -0.000000
    0.000000   -0.000000   -0.000000
   -0.000000   -0.000000    0.000000
   -0.000000    0.000000   -0.000000
    0.000000   -0.000000   -0.000000
    0.000000   -0.000000    0.000000
    0.000000   -0.000000   -0.000000
   -0.000000   -0.000000    0.000000
   -0.000000   -0.000000   -0.000000
   -0.000000    0.000000   -0.000000
   -0.000000    0.000000    0.000000
   -0.000000    0.000000    0.000000
    0.001000    0.001000    0.001000
    0.006000    0.008000   -0.000000
    0.011000   -0.008000   -0.006000
   -0.070000   -0.019000   -0.023000
   -0.013000   -0.073000    0.027000
    0.004000    0.003000    0.010000
   -0.005000    0.002000   -0.093000
   -0.070000   -0.023000   -0.019000
    0.021000   -0.019000   -0.010000
    0.048000    0.028000    0.031000
   -0.026000   -0.191000    0.076000
   -0.534000   -0.159000   -0.154000
   -0.008000    0.008000   -0.301000
    0.000000    0.001000   -0.001000
    0.003000   -0.013000    0.015000
   -0.000000    0.000000    0.000000
   -0.000000   -0.000000    0.000000
    0.000000   -0.000000    0.000000
   -0.000000   -0.001000   -0.001000
   -0.003000    0.013000    0.015000
    0.000000    0.000000   -0.000000
   -0.000000   -0.000000   -0.000000
   -0.000000   -0.000000    0.000000
   -0.000000    0.000000    0.000000
vibration  159
    0.000000   -0.000000    0.000000
   -0.044000   -0.022000    0.038000
    0.012000   -0.008000   -0.366000
    0.503000    0.151000   -0.143000
    0.014000    0.124000    0.053000
   -0.014000   -0.000000    0.010000
    0.035000   -0.036000    0.022000
    0.134000    0.045000   -0.038000
    0.004000   -0.002000   -0.111000
   -0.005000   -0.008000    0.000000
    0.012000    0.066000    0.024000
    0.059000    0.016000   -0.019000
   -0.015000    0.012000   -0.009000
   -0.001000   -0.001000    0.001000
    0.000000   -0.000000    0.000000
    0.000000   -0.000000    0.000000
    0.000000   -0.000000   -0.000000
   -0.000000    0.000000    0.000000
   -0.000000   -0.000000   -0.000000
    0.000000   -0.000000    0.001000
   -0.000000   -0.000000   -0.000000
    0.000000   -0.000000    0.000000
   -0.000000   -0.000000    0.000000
    0.000000   -0.000000   -0.000000
   -0.000000   -0.000000   -0.000000
   -0.000000   -0.000000    0.000000
   -0.000000   -0.000000   -0.000000
    0.000000   -0.000000    0.000000
   -0.000000   -0.000000    0.000000
    0.000000   -0.000000   -0.000000
   -0.000000   -0.000000    0.000000
    0.000000   -0.000000   -0.001000
    0.000000   -0.000000    0.000000
   -0.000000    0.000000   -0.000000
    0.000000   -0.000000   -0.000000
    0.000000   -0.000000   -0.000000
   -0.001000   -0.001000   -0.001000
   -0.005000   -0.008000   -0.000000
   -0.015000    0.012000    0.009000
    0.059000    0.016000    0.019000
    0.012000    0.066000   -0.024000
   -0.014000   -0.000000   -0.010000
    0.004000   -0.002000    0.111000
    0.134000    0.045000    0.038000
    0.035000   -0.036000   -0.022000
   -0.044000   -0.022000   -0.038000
    0.014000    0.124000   -0.053000
    0.503000    0.151000    0.143000
    0.012000   -0.008000    0.366000
    0.000000    0.001000   -0.001000
    0.003000   -0.005000    0.006000
   -0.000000    0.000000    0.000000
    0.000000    0.000000   -0.000000
   -0.000000    0.000000   -0.000000
    0.000000    0.001000    0.001000
    0.003000   -0.005000   -0.006000
   -0.000000    0.000000   -0.000000
   -0.000000    0.000000    0.000000
   -0.000000   -0.000000   -0.000000
   -0.000000   -0.000000    0.000000
vibration  160
    0.000000    0.000000    0.000000
    0.002000    0.001000   -0.001000
   -0.000000    0.001000    0.006000
   -0.021000   -0.006000    0.006000
   -0.001000   -0.007000   -0.002000
    0.050000   -0.026000    0.031000
   -0.407000    0.392000   -0.225000
   -0.226000   -0.080000    0.076000
    0.024000   -0.006000   -0.225000
   -0.005000    0.008000   -0.002000
   -0.010000   -0.043000   -0.016000
    0.015000    0.006000   -0.005000
    0.061000   -0.057000    0.037000
    0.001000   -0.000000    0.001000
   -0.000000   -0.000000    0.000000
   -0.000000    0.000000   -0.000000
    0.000000   -0.000000   -0.000000
   -0.000000    0.000000    0.000000
    0.000000    0.000000    0.000000
   -0.000000    0.000000   -0.000000
    0.000000    0.000000    0.000000
   -0.000000    0.000000   -0.000000
    0.000000    0.000000   -0.000000
   -0.000000    0.000000    0.000000
    0.000000    0.000000    0.000000
   -0.000000   -0.000000    0.000000
   -0.000000   -0.000000   -0.000000
    0.000000   -0.000000    0.000000
   -0.000000   -0.000000    0.000000
    0.000000   -0.000000   -0.000000
   -0.000000   -0.000000    0.000000
    0.000000   -0.000000   -0.000000
   -0.000000    0.000000   -0.000000
    0.000000   -0.000000    0.000000
    0.000000   -0.000000   -0.000000
    0.000000    0.000000    0.000000
   -0.001000    0.000000    0.001000
    0.005000   -0.008000   -0.002000
   -0.061000    0.057000    0.037000
   -0.015000   -0.006000   -0.005000
    0.010000    0.043000   -0.016000
   -0.050000    0.026000    0.031000
   -0.024000    0.006000   -0.225000
    0.226000    0.080000    0.076000
    0.407000   -0.392000   -0.225000
   -0.002000   -0.001000   -0.001000
    0.001000    0.007000   -0.002000
    0.021000    0.006000    0.006000
    0.000000   -0.001000    0.006000
   -0.000000   -0.000000    0.000000
    0.000000    0.005000   -0.005000
    0.000000   -0.000000   -0.000000
    0.000000    0.000000    0.000000
   -0.000000    0.000000   -0.000000
    0.000000    0.000000    0.000000
   -0.000000   -0.005000   -0.005000
    0.000000    0.000000    0.000000
   -0.000000   -0.000000    0.000000
    0.000000   -0.000000   -0.000000
   -0.000000   -0.000000   -0.000000
vibration  161
   -0.000000   -0.000000   -0.000000
    0.002000    0.000000   -0.003000
   -0.001000   -0.000000    0.033000
   -0.020000   -0.007000    0.005000
    0.001000    0.003000    0.000000
   -0.042000    0.027000   -0.040000
    0.396000   -0.379000    0.215000
    0.146000    0.054000   -0.054000
   -0.028000    0.007000    0.326000
    0.007000   -0.008000    0.002000
    0.010000    0.040000    0.015000
   -0.026000   -0.009000    0.009000
   -0.068000    0.064000   -0.041000
   -0.001000    0.000000   -0.001000
   -0.000000    0.000000   -0.000000
    0.000000    0.000000   -0.000000
   -0.000000    0.000000    0.000000
    0.000000   -0.000000   -0.000000
   -0.000000   -0.000000   -0.000000
    0.000000   -0.000000    0.000000
   -0.000000   -0.000000   -0.000000
    0.000000   -0.000000    0.000000
    0.000000   -0.000000    0.000000
    0.000000   -0.000000   -0.000000
   -0.000000   -0.000000   -0.000000
   -0.000000   -0.000000    0.000000
    0.000000   -0.000000   -0.000000
    0.000000   -0.000000    0.000000
   -0.000000   -0.000000    0.000000
    0.000000   -0.000000   -0.000000
   -0.000000   -0.000000    0.000000
    0.000000   -0.000000   -0.000000
   -0.000000    0.000000   -0.000000
    0.000000   -0.000000    0.000000
    0.000000    0.000000    0.000000
   -0.000000    0.000000    0.000000
   -0.001000    0.000000    0.001000
    0.007000   -0.008000   -0.002000
   -0.068000    0.064000    0.041000
   -0.026000   -0.009000   -0.009000
    0.010000    0.040000   -0.015000
   -0.042000    0.027000    0.040000
   -0.028000    0.007000   -0.326000
    0.146000    0.054000    0.054000
    0.396000   -0.379000   -0.215000
    0.002000    0.000000    0.003000
    0.001000    0.003000   -0.000000
   -0.020000   -0.007000   -0.005000
   -0.001000   -0.000000   -0.033000
    0.000000    0.000000   -0.000000
   -0.001000   -0.002000    0.001000
   -0.000000    0.000000    0.000000
    0.000000    0.000000    0.000000
   -0.000000    0.000000   -0.000000
    0.000000    0.000000    0.000000
   -0.001000   -0.002000   -0.001000
   -0.000000   -0.000000   -0.000000
   -0.000000   -0.000000    0.000000
    0.000000    0.000000   -0.000000
    0.000000   -0.000000   -0.000000
vibration  162
   -0.000000   -0.000000    0.000000
    0.001000    0.001000   -0.000000
    0.000000    0.000000    0.001000
   -0.013000   -0.003000    0.003000
   -0.001000   -0.003000   -0.002000
    0.008000   -0.003000    0.003000
   -0.059000    0.058000   -0.032000
   -0.042000   -0.014000    0.014000
    0.002000   -0.001000   -0.023000
    0.048000   -0.042000    0.010000
    0.048000    0.193000    0.073000
   -0.213000   -0.072000    0.068000
   -0.411000    0.388000   -0.255000
    0.001000   -0.001000    0.000000
   -0.000000   -0.000000    0.000000
    0.000000    0.000000   -0.000000
    0.000000   -0.000000   -0.000000
   -0.001000    0.000000    0.001000
    0.000000   -0.000000    0.000000
   -0.000000   -0.000000   -0.000000
    0.000000   -0.000000    0.000000
    0.000000   -0.000000   -0.000000
    0.000000   -0.000000   -0.000000
   -0.000000   -0.000000    0.000000
   -0.000000   -0.000000    0.000000
    0.000000    0.000000    0.000000
   -0.000000    0.000000   -0.000000
    0.000000    0.000000    0.000000
   -0.000000    0.000000    0.000000
   -0.000000    0.000000   -0.000000
   -0.000000    0.000000    0.000000
    0.000000    0.000000   -0.000000
   -0.000000    0.000000   -0.000000
    0.001000   -0.000000    0.001000
   -0.000000   -0.000000   -0.000000
    0.000000    0.000000    0.000000
   -0.001000    0.001000    0.000000
   -0.048000    0.042000    0.010000
    0.411000   -0.388000   -0.255000
    0.213000    0.072000    0.068000
   -0.048000   -0.193000    0.073000
   -0.008000    0.003000    0.003000
   -0.002000    0.001000   -0.023000
    0.042000    0.014000    0.014000
    0.059000   -0.058000   -0.032000
   -0.001000   -0.001000   -0.000000
    0.001000    0.003000   -0.002000
    0.013000    0.003000    0.003000
   -0.000000   -0.000000    0.001000
   -0.000000   -0.001000    0.001000
   -0.000000    0.009000   -0.010000
    0.000000    0.000000   -0.000000
   -0.000000   -0.000000   -0.000000
   -0.000000   -0.000000   -0.000000
    0.000000    0.001000    0.001000
    0.000000   -0.009000   -0.010000
    0.000000    0.000000   -0.000000
   -0.000000   -0.000000   -0.000000
   -0.000000    0.000000   -0.000000
    0.000000   -0.000000   -0.000000
vibration  163
    0.000000    0.000000    0.000000
   -0.001000   -0.001000   -0.000000
   -0.000000   -0.000000    0.005000
    0.010000    0.003000   -0.003000
    0.001000    0.004000    0.002000
   -0.009000    0.004000   -0.005000
    0.067000   -0.066000    0.037000
    0.041000    0.015000   -0.014000
   -0.003000    0.001000    0.036000
   -0.047000    0.042000   -0.010000
   -0.048000   -0.192000   -0.073000
    0.213000    0.072000   -0.067000
    0.410000   -0.387000    0.254000
   -0.001000    0.001000   -0.000000
    0.000000    0.000000   -0.000000
   -0.000000   -0.000000    0.000000
   -0.000000    0.000000    0.000000
    0.001000   -0.000000   -0.001000
   -0.000000   -0.000000   -0.000000
    0.000000   -0.000000    0.001000
   -0.000000    0.000000   -0.000000
    0.001000   -0.000000    0.000000
   -0.000000   -0.000000    0.000000
    0.000000   -0.000000   -0.000000
    0.000000    0.000000   -0.000000
    0.000000    0.000000    0.000000
   -0.000000   -0.000000   -0.000000
    0.000000   -0.000000    0.000000
   -0.000000    0.000000    0.000000
    0.001000   -0.000000   -0.000000
   -0.000000   -0.000000    0.000000
    0.000000   -0.000000   -0.001000
   -0.000000    0.000000   -0.000000
    0.001000   -0.000000    0.001000
   -0.000000   -0.000000   -0.000000
    0.000000    0.000000    0.000000
   -0.001000    0.001000    0.000000
   -0.047000    0.042000    0.010000
    0.410000   -0.387000   -0.254000
    0.213000    0.072000    0.067000
   -0.048000   -0.192000    0.073000
   -0.009000    0.004000    0.005000
   -0.003000    0.001000   -0.036000
    0.041000    0.015000    0.014000
    0.067000   -0.066000   -0.037000
   -0.001000   -0.001000    0.000000
    0.001000    0.004000   -0.002000
    0.010000    0.003000    0.003000
   -0.000000   -0.000000   -0.005000
    0.000000    0.000000   -0.000000
   -0.000000   -0.004000    0.005000
   -0.000000   -0.000000    0.000000
    0.000000    0.000000    0.000000
   -0.000000   -0.000000   -0.000000
    0.000000    0.000000    0.000000
   -0.000000   -0.004000   -0.005000
   -0.000000    0.000000    0.000000
   -0.000000    0.000000   -0.000000
   -0.000000    0.000000   -0.000000
   -0.000000   -0.000000    0.000000
vibration  164
    0.000000    0.000000   -0.000000
   -0.000000    0.000000    0.000000
   -0.000000   -0.000000    0.000000
    0.000000    0.000000   -0.000000
   -0.000000   -0.000000   -0.000000
   -0.000000    0.000000   -0.000000
    0.000000   -0.000000    0.000000
    0.000000    0.000000   -0.000000
   -0.000000    0.000000    0.000000
   -0.000000    0.000000    0.000000
   -0.000000   -0.000000   -0.000000
    0.000000    0.000000   -0.000000
    0.000000   -0.000000    0.000000
   -0.000000   -0.000000    0.000000
   -0.000000    0.000000    0.000000
   -0.000000    0.000000   -0.000000
    0.003000   -0.000000   -0.005000
   -0.051000    0.006000    0.053000
    0.013000   -0.002000    0.040000
   -0.133000    0.019000   -0.470000
   -0.041000    0.005000   -0.012000
    0.480000   -0.061000    0.125000
    0.003000   -0.000000   -0.002000
   -0.038000    0.004000    0.037000
    0.000000   -0.000000    0.000000
   -0.000000    0.000000    0.000000
   -0.003000    0.000000   -0.002000
    0.038000   -0.004000    0.037000
    0.041000   -0.005000   -0.012000
   -0.480000    0.061000    0.125000
   -0.013000    0.002000    0.040000
    0.133000   -0.019000   -0.470000
   -0.003000    0.000000   -0.005000
    0.051000   -0.006000    0.053000
    0.000000   -0.000000   -0.000000
    0.000000   -0.000000    0.000000
    0.000000    0.000000    0.000000
    0.000000   -0.000000    0.000000
   -0.000000    0.000000    0.000000
   -0.000000   -0.000000   -0.000000
    0.000000    0.000000   -0.000000
    0.000000   -0.000000   -0.000000
    0.000000   -0.000000    0.000000
   -0.000000   -0.000000   -0.000000
   -0.000000    0.000000    0.000000
    0.000000   -0.000000    0.000000
    0.000000    0.000000   -0.000000
   -0.000000   -0.000000   -0.000000
    0.000000    0.000000    0.000000
    0.000000    0.000000   -0.000000
    0.000000   -0.001000    0.001000
    0.000000   -0.000000    0.000000
   -0.000000    0.000000   -0.000000
   -0.000000    0.000000    0.000000
   -0.000000   -0.000000   -0.000000
   -0.000000    0.001000    0.001000
    0.000000    0.000000    0.000000
   -0.000000   -0.000000    0.000000
    0.000000   -0.000000    0.000000
   -0.000000    0.000000    0.000000
vibration  165
    0.000000    0.000000    0.000000
   -0.000000   -0.000000    0.000000
   -0.000000   -0.000000   -0.000000
    0.000000    0.000000   -0.000000
   -0.000000   -0.000000   -0.000000
   -0.000000    0.000000   -0.000000
    0.000000   -0.000000    0.000000
    0.000000    0.000000   -0.000000
   -0.000000   -0.000000    0.000000
   -0.000000    0.000000    0.000000
   -0.000000   -0.000000   -0.000000
    0.000000    0.000000   -0.000000
    0.000000   -0.000000    0.000000
   -0.000000   -0.000000   -0.000000
   -0.000000    0.000000    0.000000
   -0.000000    0.000000   -0.000000
    0.003000   -0.000000   -0.005000
   -0.052000    0.006000    0.054000
    0.013000   -0.002000    0.041000
   -0.135000    0.020000   -0.478000
   -0.040000    0.005000   -0.012000
    0.473000   -0.060000    0.123000
    0.002000   -0.000000   -0.000000
   -0.023000    0.002000    0.022000
    0.000000   -0.000000    0.000000
    0.000000   -0.000000   -0.000000
    0.002000   -0.000000    0.000000
   -0.023000    0.002000   -0.022000
   -0.040000    0.005000    0.012000
    0.473000   -0.060000   -0.123000
    0.013000   -0.002000   -0.041000
   -0.135000    0.020000    0.478000
    0.003000   -0.000000    0.005000
   -0.052000    0.006000   -0.054000
   -0.000000    0.000000    0.000000
   -0.000000    0.000000   -0.000000
   -0.000000   -0.000000    0.000000
   -0.000000    0.000000   -0.000000
    0.000000   -0.000000   -0.000000
    0.000000    0.000000    0.000000
   -0.000000   -0.000000    0.000000
   -0.000000    0.000000    0.000000
   -0.000000   -0.000000   -0.000000
    0.000000    0.000000    0.000000
    0.000000   -0.000000   -0.000000
   -0.000000   -0.000000   -0.000000
   -0.000000   -0.000000    0.000000
    0.000000    0.000000    0.000000
   -0.000000   -0.000000    0.000000
    0.000000   -0.000000    0.000000
   -0.000000    0.001000   -0.001000
    0.000000   -0.000000    0.000000
   -0.000000    0.000000    0.000000
    0.000000   -0.000000   -0.000000
    0.000000   -0.000000   -0.000000
   -0.000000    0.001000    0.001000
    0.000000    0.000000    0.000000
    0.000000    0.000000   -0.000000
    0.000000   -0.000000   -0.000000
   -0.000000   -0.000000    0.000000
vibration  166
   -0.000000    0.000000   -0.000000
   -0.000000   -0.000000   -0.000000
   -0.000000    0.000000   -0.000000
    0.000000    0.000000   -0.000000
   -0.000000    0.000000    0.000000
   -0.000000    0.000000   -0.000000
    0.000000   -0.000000    0.000000
    0.000000    0.000000   -0.000000
   -0.000000   -0.000000    0.000000
   -0.000000    0.000000   -0.000000
   -0.000000   -0.000000   -0.000000
    0.000000    0.000000   -0.000000
    0.000000   -0.000000    0.000000
   -0.000000    0.000000   -0.000000
    0.000000    0.000000   -0.000000
    0.000000   -0.000000   -0.000000
    0.004000   -0.000000   -0.007000
   -0.069000    0.007000    0.073000
    0.011000   -0.002000    0.043000
   -0.131000    0.019000   -0.474000
    0.043000   -0.005000    0.010000
   -0.471000    0.059000   -0.120000
   -0.004000    0.001000    0.002000
    0.046000   -0.005000   -0.043000
   -0.000000    0.000000   -0.000000
    0.000000   -0.000000   -0.000000
    0.004000   -0.001000    0.002000
   -0.046000    0.005000   -0.043000
   -0.043000    0.005000    0.010000
    0.471000   -0.059000   -0.120000
   -0.011000    0.002000    0.043000
    0.131000   -0.019000   -0.474000
   -0.004000    0.000000   -0.007000
    0.069000   -0.007000    0.073000
   -0.000000    0.000000   -0.000000
   -0.000000   -0.000000   -0.000000
    0.000000   -0.000000   -0.000000
    0.000000   -0.000000   -0.000000
   -0.000000    0.000000    0.000000
   -0.000000   -0.000000   -0.000000
    0.000000    0.000000   -0.000000
    0.000000   -0.000000   -0.000000
    0.000000    0.000000    0.000000
   -0.000000   -0.000000   -0.000000
   -0.000000    0.000000    0.000000
    0.000000    0.000000   -0.000000
    0.000000   -0.000000    0.000000
   -0.000000   -0.000000   -0.000000
    0.000000   -0.000000   -0.000000
   -0.000000   -0.000000    0.000000
   -0.000000    0.005000   -0.005000
    0.000000   -0.000000    0.000000
    0.000000    0.000000    0.000000
   -0.000000    0.000000    0.000000
    0.000000    0.000000    0.000000
    0.000000   -0.005000   -0.005000
    0.000000    0.000000    0.000000
   -0.000000   -0.000000    0.000000
   -0.000000    0.000000   -0.000000
    0.000000    0.000000   -0.000000
vibration  167
   -0.000000    0.000000    0.000000
   -0.000000   -0.000000    0.000000
    0.000000   -0.000000   -0.000000
    0.000000    0.000000   -0.000000
    0.000000    0.000000    0.000000
   -0.000000    0.000000    0.000000
    0.000000   -0.000000    0.000000
    0.000000    0.000000   -0.000000
    0.000000   -0.000000   -0.000000
   -0.000000    0.000000   -0.000000
   -0.000000   -0.000000   -0.000000
    0.000000    0.000000   -0.000000
    0.001000   -0.001000    0.000000
   -0.000000   -0.000000    0.000000
   -0.000000    0.000000    0.000000
    0.000000    0.000000   -0.000000
    0.004000   -0.000000   -0.007000
   -0.068000    0.007000    0.072000
    0.010000   -0.002000    0.042000
   -0.129000    0.019000   -0.466000
    0.044000   -0.006000    0.010000
   -0.482000    0.061000   -0.123000
   -0.003000    0.000000   -0.000000
    0.026000   -0.003000   -0.023000
   -0.000000    0.000000   -0.000000
   -0.000000    0.000000    0.000000
   -0.003000    0.000000    0.000000
    0.026000   -0.003000    0.023000
    0.044000   -0.006000   -0.010000
   -0.482000    0.061000    0.123000
    0.010000   -0.002000   -0.042000
   -0.129000    0.019000    0.466000
    0.004000   -0.000000    0.007000
   -0.068000    0.007000   -0.072000
    0.000000    0.000000    0.000000
   -0.000000    0.000000   -0.000000
   -0.000000   -0.000000   -0.000000
   -0.000000    0.000000    0.000000
    0.001000   -0.001000   -0.000000
    0.000000    0.000000    0.000000
   -0.000000   -0.000000    0.000000
   -0.000000    0.000000   -0.000000
    0.000000   -0.000000    0.000000
    0.000000    0.000000    0.000000
    0.000000   -0.000000   -0.000000
   -0.000000   -0.000000   -0.000000
    0.000000    0.000000   -0.000000
    0.000000    0.000000    0.000000
    0.000000   -0.000000    0.000000
   -0.000000    0.000000   -0.000000
    0.000000   -0.001000    0.002000
    0.000000   -0.000000    0.000000
    0.000000   -0.000000   -0.000000
    0.000000   -0.000000   -0.000000
   -0.000000    0.000000    0.000000
    0.000000   -0.001000   -0.002000
    0.000000    0.000000    0.000000
    0.000000    0.000000   -0.000000
   -0.000000    0.000000    0.000000
    0.000000    0.000000    0.000000
vibration  168
    0.000000    0.000000    0.000000
    0.001000    0.001000   -0.000000
    0.000000   -0.001000    0.005000
   -0.015000   -0.004000    0.004000
   -0.000000   -0.006000   -0.002000
    0.001000   -0.000000   -0.000000
   -0.003000    0.004000   -0.002000
   -0.011000   -0.005000    0.003000
    0.000000    0.001000    0.003000
    0.001000   -0.000000    0.000000
    0.000000   -0.001000   -0.001000
   -0.012000   -0.003000    0.006000
   -0.006000    0.006000   -0.005000
    0.001000   -0.001000    0.001000
   -0.003000    0.001000   -0.000000
   -0.000000    0.000000   -0.000000
    0.001000   -0.000000   -0.001000
   -0.010000    0.001000    0.009000
    0.000000    0.000000    0.000000
   -0.000000   -0.000000   -0.002000
    0.000000   -0.000000    0.000000
   -0.005000    0.001000   -0.001000
   -0.000000    0.000000   -0.000000
    0.001000   -0.000000   -0.001000
    0.000000   -0.000000    0.000000
   -0.000000    0.000000    0.000000
    0.000000   -0.000000   -0.000000
   -0.001000    0.000000   -0.001000
   -0.000000    0.000000    0.000000
    0.005000   -0.001000   -0.001000
   -0.000000   -0.000000    0.000000
    0.000000    0.000000   -0.002000
   -0.001000    0.000000   -0.001000
    0.010000   -0.001000    0.009000
    0.000000   -0.000000   -0.000000
    0.003000   -0.001000   -0.000000
   -0.001000    0.001000    0.001000
   -0.001000    0.000000    0.000000
    0.006000   -0.006000   -0.005000
    0.012000    0.003000    0.006000
   -0.000000    0.001000   -0.001000
   -0.001000    0.000000   -0.000000
   -0.000000   -0.001000    0.003000
    0.011000    0.005000    0.003000
    0.003000   -0.004000   -0.002000
   -0.001000   -0.001000   -0.000000
    0.000000    0.006000   -0.002000
    0.015000    0.004000    0.004000
   -0.000000    0.001000    0.005000
    0.001000    0.036000   -0.042000
    0.013000   -0.466000    0.527000
    0.001000    0.000000   -0.000000
   -0.000000   -0.000000   -0.000000
   -0.001000   -0.000000   -0.000000
   -0.001000   -0.036000   -0.042000
   -0.013000    0.466000    0.527000
    0.001000   -0.002000    0.001000
   -0.001000    0.002000    0.001000
   -0.000000   -0.000000    0.002000
   -0.000000   -0.000000    0.006000
vibration  169
   -0.000000    0.000000   -0.000000
   -0.000000   -0.000000    0.000000
   -0.000000    0.000000   -0.000000
    0.000000    0.000000   -0.000000
   -0.000000    0.000000    0.000000
    0.000000   -0.000000    0.000000
   -0.000000    0.000000   -0.000000
    0.000000    0.000000   -0.000000
   -0.000000   -0.000000   -0.000000
    0.000000   -0.000000   -0.000000
    0.000000    0.000000    0.000000
    0.000000    0.000000   -0.000000
   -0.000000    0.000000   -0.000000
   -0.000000    0.000000   -0.000000
    0.000000   -0.000000    0.000000
   -0.001000    0.000000   -0.002000
   -0.043000    0.005000    0.043000
    0.484000   -0.053000   -0.494000
    0.005000   -0.001000    0.011000
   -0.033000    0.005000   -0.115000
    0.002000   -0.000000   -0.000000
   -0.017000    0.002000   -0.003000
   -0.000000    0.000000    0.000000
    0.004000   -0.000000   -0.003000
    0.000000   -0.000000   -0.000000
    0.000000   -0.000000    0.000000
   -0.000000    0.000000   -0.000000
    0.004000   -0.000000    0.003000
    0.002000   -0.000000    0.000000
   -0.017000    0.002000    0.003000
    0.005000   -0.001000   -0.011000
   -0.033000    0.005000    0.115000
   -0.043000    0.005000   -0.043000
    0.484000   -0.053000    0.494000
   -0.001000    0.000000    0.002000
    0.000000   -0.000000   -0.000000
   -0.000000    0.000000    0.000000
    0.000000   -0.000000    0.000000
   -0.000000    0.000000    0.000000
    0.000000    0.000000    0.000000
    0.000000    0.000000   -0.000000
    0.000000   -0.000000   -0.000000
   -0.000000   -0.000000    0.000000
    0.000000    0.000000    0.000000
   -0.000000    0.000000    0.000000
   -0.000000   -0.000000   -0.000000
   -0.000000    0.000000   -0.000000
    0.000000    0.000000    0.000000
   -0.000000    0.000000    0.000000
   -0.000000   -0.001000    0.001000
   -0.000000    0.016000   -0.018000
   -0.000000   -0.000000    0.000000
   -0.000000    0.000000   -0.000000
   -0.000000   -0.000000   -0.000000
   -0.000000   -0.001000   -0.001000
   -0.000000    0.016000    0.018000
   -0.000000   -0.000000   -0.000000
   -0.000000   -0.000000    0.000000
    0.000000   -0.000000   -0.000000
    0.000000    0.000000   -0.000000
vibration  170
    0.000000   -0.000000   -0.000000
   -0.000000   -0.000000    0.000000
   -0.000000    0.000000   -0.000000
    0.000000    0.000000   -0.000000
    0.000000    0.000000    0.000000
   -0.000000    0.000000   -0.000000
    0.000000   -0.000000    0.000000
    0.000000    0.000000   -0.000000
   -0.000000   -0.000000   -0.000000
   -0.000000    0.000000   -0.000000
   -0.000000   -0.000000   -0.000000
    0.000000    0.000000   -0.000000
    0.001000   -0.001000    0.000000
   -0.000000    0.000000   -0.000000
   -0.000000    0.000000   -0.000000
    0.001000   -0.000000    0.002000
    0.043000   -0.005000   -0.043000
   -0.484000    0.053000    0.494000
   -0.006000    0.001000   -0.011000
    0.034000   -0.005000    0.116000
   -0.002000    0.000000    0.000000
    0.016000   -0.002000    0.003000
    0.001000   -0.000000   -0.001000
   -0.010000    0.001000    0.009000
   -0.000000    0.000000    0.000000
    0.000000   -0.000000    0.000000
   -0.001000    0.000000   -0.001000
    0.010000   -0.001000    0.009000
    0.002000   -0.000000    0.000000
   -0.016000    0.002000    0.003000
    0.006000   -0.001000   -0.011000
   -0.034000    0.005000    0.116000
   -0.043000    0.005000   -0.043000
    0.484000   -0.053000    0.494000
   -0.001000    0.000000    0.002000
    0.000000   -0.000000   -0.000000
    0.000000   -0.000000   -0.000000
    0.000000   -0.000000   -0.000000
   -0.001000    0.001000    0.000000
   -0.000000   -0.000000   -0.000000
    0.000000    0.000000   -0.000000
    0.000000   -0.000000   -0.000000
    0.000000    0.000000   -0.000000
   -0.000000   -0.000000   -0.000000
   -0.000000    0.000000    0.000000
    0.000000    0.000000    0.000000
   -0.000000   -0.000000    0.000000
   -0.000000   -0.000000   -0.000000
    0.000000   -0.000000   -0.000000
    0.000000   -0.001000    0.001000
   -0.000000    0.008000   -0.010000
    0.000000   -0.000000   -0.000000
    0.000000   -0.000000   -0.000000
   -0.000000    0.000000   -0.000000
   -0.000000    0.001000    0.001000
    0.000000   -0.008000   -0.010000
    0.000000    0.000000    0.000000
   -0.000000   -0.000000    0.000000
   -0.000000    0.000000   -0.000000
   -0.000000   -0.000000   -0.000000
vibration  171
    0.001000   -0.000000   -0.000000
    0.001000    0.000000    0.000000
   -0.000000   -0.001000   -0.001000
   -0.008000   -0.002000    0.002000
    0.000000   -0.002000   -0.000000
    0.000000   -0.000000   -0.000000
   -0.001000    0.002000   -0.001000
   -0.006000   -0.003000    0.001000
    0.000000    0.000000    0.001000
    0.000000   -0.000000    0.000000
    0.000000    0.000000   -0.000000
   -0.007000   -0.002000    0.004000
   -0.002000    0.002000   -0.002000
    0.000000   -0.001000    0.001000
   -0.002000    0.001000   -0.000000
   -0.000000    0.000000   -0.000000
   -0.001000    0.000000    0.002000
    0.016000   -0.002000   -0.017000
    0.000000   -0.000000    0.000000
   -0.001000    0.000000   -0.003000
   -0.000000    0.000000   -0.000000
    0.002000   -0.000000    0.000000
   -0.000000   -0.000000    0.000000
    0.001000   -0.000000   -0.001000
   -0.000000    0.000000    0.000000
   -0.000000    0.000000   -0.000000
   -0.000000   -0.000000   -0.000000
    0.001000   -0.000000    0.001000
   -0.000000    0.000000    0.000000
    0.002000   -0.000000   -0.000000
    0.000000   -0.000000   -0.000000
   -0.001000    0.000000    0.003000
   -0.001000    0.000000   -0.002000
    0.016000   -0.002000    0.017000
   -0.000000    0.000000    0.000000
   -0.002000    0.001000    0.000000
    0.000000   -0.001000   -0.001000
    0.000000   -0.000000   -0.000000
   -0.002000    0.002000    0.002000
   -0.007000   -0.002000   -0.004000
    0.000000    0.000000    0.000000
    0.000000   -0.000000    0.000000
    0.000000    0.000000   -0.001000
   -0.006000   -0.003000   -0.001000
   -0.001000    0.002000    0.001000
    0.001000    0.000000   -0.000000
    0.000000   -0.002000    0.000000
   -0.008000   -0.002000   -0.002000
   -0.000000   -0.001000    0.001000
    0.001000    0.036000   -0.041000
    0.005000   -0.464000    0.530000
    0.001000    0.000000   -0.000000
   -0.000000    0.000000    0.000000
    0.001000    0.000000    0.000000
    0.001000    0.036000    0.041000
    0.005000   -0.464000   -0.530000
    0.001000   -0.002000    0.001000
    0.001000   -0.002000   -0.001000
   -0.002000    0.001000   -0.000000
   -0.012000   -0.010000   -0.000000
vibration  172
   -0.000000    0.000000   -0.000000
    0.000000   -0.000000    0.000000
    0.000000   -0.000000   -0.000000
   -0.000000    0.000000    0.000000
    0.000000    0.000000    0.000000
    0.000000    0.000000    0.000000
    0.000000    0.000000   -0.000000
   -0.000000   -0.000000    0.000000
    0.000000    0.000000   -0.000000
    0.000000    0.000000    0.000000
    0.000000   -0.000000   -0.000000
   -0.000000   -0.000000    0.000000
    0.000000    0.000000    0.000000
    0.000000    0.000000   -0.000000
    0.000000    0.000000   -0.000000
    0.000000   -0.000000   -0.000000
    0.001000   -0.000000   -0.001000
   -0.007000    0.001000    0.007000
    0.000000   -0.000000   -0.001000
    0.002000   -0.000000    0.009000
   -0.008000    0.001000   -0.004000
    0.076000   -0.010000    0.021000
   -0.045000    0.004000    0.043000
    0.501000   -0.050000   -0.486000
    0.003000   -0.000000    0.001000
   -0.003000    0.000000    0.001000
    0.045000   -0.004000    0.043000
   -0.501000    0.050000   -0.486000
    0.008000   -0.001000   -0.004000
   -0.076000    0.010000    0.021000
   -0.000000    0.000000   -0.001000
   -0.002000    0.000000    0.009000
   -0.001000    0.000000   -0.001000
    0.007000   -0.001000    0.007000
   -0.000000    0.000000   -0.000000
   -0.000000   -0.000000   -0.000000
   -0.000000   -0.000000   -0.000000
   -0.000000   -0.000000    0.000000
   -0.000000   -0.000000    0.000000
    0.000000    0.000000    0.000000
   -0.000000    0.000000   -0.000000
   -0.000000   -0.000000    0.000000
   -0.000000   -0.000000   -0.000000
    0.000000    0.000000    0.000000
   -0.000000   -0.000000   -0.000000
   -0.000000    0.000000    0.000000
   -0.000000   -0.000000    0.000000
    0.000000   -0.000000    0.000000
   -0.000000    0.000000   -0.000000
   -0.000000   -0.000000    0.000000
    0.000000    0.000000   -0.001000
   -0.000000   -0.000000    0.000000
    0.000000    0.000000    0.000000
    0.000000    0.000000    0.000000
    0.000000    0.000000    0.000000
   -0.000000   -0.000000   -0.001000
    0.000000   -0.000000    0.000000
   -0.000000    0.000000    0.000000
   -0.000000   -0.000000    0.000000
    0.000000    0.000000   -0.000000
vibration  173
   -0.000000    0.000000    0.000000
   -0.000000    0.000000    0.000000
   -0.000000   -0.000000   -0.000000
    0.000000    0.000000   -0.000000
    0.000000    0.000000    0.000000
   -0.000000    0.000000    0.000000
    0.000000   -0.000000    0.000000
    0.000000    0.000000   -0.000000
   -0.000000   -0.000000   -0.000000
   -0.000000    0.000000   -0.000000
    0.000000    0.000000    0.000000
    0.000000    0.000000   -0.000000
    0.000000   -0.000000    0.000000
   -0.000000   -0.000000    0.000000
   -0.000000   -0.000000    0.000000
   -0.000000    0.000000    0.000000
   -0.000000    0.000000    0.000000
    0.002000   -0.000000   -0.002000
   -0.000000    0.000000    0.001000
    0.000000   -0.000000   -0.002000
    0.005000   -0.001000    0.003000
   -0.042000    0.005000   -0.012000
    0.044000   -0.004000   -0.040000
   -0.497000    0.049000    0.494000
   -0.002000    0.000000   -0.001000
   -0.002000    0.000000    0.001000
    0.044000   -0.004000    0.040000
   -0.497000    0.049000   -0.494000
    0.005000   -0.001000   -0.003000
   -0.042000    0.005000    0.012000
   -0.000000    0.000000   -0.001000
    0.000000   -0.000000    0.002000
   -0.000000    0.000000   -0.000000
    0.002000   -0.000000    0.002000
   -0.000000    0.000000   -0.000000
   -0.000000   -0.000000   -0.000000
   -0.000000   -0.000000   -0.000000
   -0.000000    0.000000    0.000000
    0.000000   -0.000000   -0.000000
    0.000000    0.000000    0.000000
    0.000000    0.000000   -0.000000
   -0.000000    0.000000   -0.000000
   -0.000000   -0.000000    0.000000
    0.000000    0.000000    0.000000
    0.000000   -0.000000   -0.000000
   -0.000000    0.000000   -0.000000
    0.000000    0.000000   -0.000000
    0.000000    0.000000    0.000000
   -0.000000   -0.000000    0.000000
   -0.000000    0.000000   -0.000000
    0.000000   -0.001000    0.001000
    0.000000   -0.000000   -0.000000
    0.000000   -0.000000    0.000000
    0.000000   -0.000000    0.000000
   -0.000000    0.000000    0.000000
    0.000000   -0.001000   -0.001000
   -0.000000    0.000000   -0.000000
   -0.000000    0.000000    0.000000
    0.000000   -0.000000    0.000000
    0.000000   -0.000000    0.000000
vibration  174
   -0.000000    0.000000    0.000000
   -0.000000    0.000000    0.000000
   -0.000000    0.000000   -0.000000
   -0.000000   -0.000000   -0.000000
   -0.000000   -0.000000   -0.000000
   -0.000000    0.000000    0.000000
   -0.000000    0.000000   -0.000000
   -0.000000   -0.000000   -0.000000
   -0.000000   -0.000000   -0.000000
    0.000000    0.000000   -0.000000
   -0.000000    0.000000    0.000000
   -0.000000    0.000000    0.000000
    0.000000    0.000000   -0.000000
    0.000000   -0.000000   -0.000000
    0.000000   -0.000000   -0.000000
    0.000000   -0.000000    0.000000
   -0.000000    0.000000   -0.000000
    0.000000   -0.000000   -0.000000
    0.000000    0.000000   -0.000000
    0.000000    0.000000   -0.000000
    0.000000   -0.000000    0.000000
   -0.000000   -0.000000    0.000000
   -0.000000    0.000000    0.000000
   -0.000000    0.000000   -0.000000
    0.000000    0.000000   -0.000000
    0.000000    0.000000    0.000000
   -0.000000    0.000000   -0.000000
   -0.000000    0.000000    0.000000
    0.000000   -0.000000   -0.000000
   -0.000000   -0.000000   -0.000000
    0.000000    0.000000    0.000000
    0.000000    0.000000    0.000000
   -0.000000    0.000000    0.000000
    0.000000   -0.000000    0.000000
    0.000000   -0.000000   -0.000000
    0.000000   -0.000000    0.000000
    0.000000   -0.000000    0.000000
    0.000000    0.000000    0.000000
    0.000000    0.000000    0.000000
   -0.000000    0.000000   -0.000000
   -0.000000    0.000000   -0.000000
   -0.000000    0.000000   -0.000000
   -0.000000   -0.000000    0.000000
   -0.000000   -0.000000    0.000000
   -0.000000    0.000000    0.000000
   -0.000000    0.000000   -0.000000
   -0.000000   -0.000000    0.000000
   -0.000000   -0.000000    0.000000
   -0.000000    0.000000    0.000000
   -0.000000   -0.000000    0.001000
    0.001000    0.007000   -0.006000
   -0.000000   -0.000000    0.000000
    0.000000   -0.000000    0.000000
   -0.000000   -0.000000   -0.000000
   -0.000000   -0.000000   -0.001000
    0.001000    0.007000    0.006000
   -0.000000   -0.000000    0.000000
   -0.000000   -0.000000   -0.000000
    0.019000    0.059000   -0.000000
   -0.299000   -0.952000    0.000000
[INT]
    -0.076
    -1.055
    -0.159
     0.613
     3.727
     1.000
    17.076
     0.547
     0.107
     4.292
     0.439
     3.626
     6.161
     1.199
    29.864
     0.272
     1.198
     0.123
     3.405
     2.842
     1.656
     5.299
     5.755
     6.516
     0.056
    19.081
     0.253
     0.361
     1.400
     0.032
     2.422
     9.119
    20.251
    21.658
     0.076
     1.083
     1.137
    14.267
    23.629
     1.360
     4.009
     1.169
    26.634
    23.090
    16.508
     1.200
     2.463
     5.076
    31.155
    65.274
     7.872
     6.822
     0.512
    27.643
     0.202
     1.468
     0.267
    46.528
    57.083
   237.385
    11.709
    17.578
    12.193
    11.691
    33.561
    61.294
    51.354
     8.650
     4.352
   133.319
     1.431
   240.463
     9.673
    15.124
     5.146
     3.895
     1.786
     3.356
     0.863
     2.349
    25.040
     0.425
     1.109
    56.146
    19.568
     3.849
     0.092
   322.621
   207.943
     0.094
     4.982
    20.980
    24.139
    48.322
     0.428
    56.909
    33.576
    14.754
     0.340
    11.600
     6.977
   111.478
     0.338
    85.722
   168.161
   237.588
     5.510
   412.235
   807.284
     6.433
     9.117
    56.439
    27.276
    26.069
    35.738
    26.816
     3.172
     4.848
     2.826
    33.341
     1.001
     0.081
     0.748
     0.669
     0.556
     2.596
     8.843
    33.264
    39.506
    39.021
     0.727
    30.998
   117.430
    62.077
     8.156
    19.449
    49.220
    85.518
   219.333
     2.952
   798.171
     4.800
    41.936
   486.298
   609.225
     0.058
    50.820
    11.740
    33.070
     0.203
    12.932
     0.658
    15.916
    65.354
    15.232
    82.955
    17.834
    34.197
    73.170
     3.436
    13.231
     0.035
    45.797
     4.379
     1.868
     2.134
     3.435
   605.133
     2.995
     0.206
   402.928
     0.944
     0.387
   140.416
