# Supplementary material for: Enhanced Proton-Coupled Electron-Transfer Reactivity by a Mononuclear Nickel(II) Hydroxide Radical Complex
Source: Inorg Chem. 2024 Dec 16;63(52):24453–65. doi: 10.1021/acs.inorgchem.4c03370 (PMC11688665; doi:10.1021/acs.inorgchem.4c03370)
Supplement: Supplementary file 2 — ic4c03370_si_002.zip [file ic4c03370_si_002.zip › CompData/frq_niohdmf2_-1_2.1327556.out.molf]

[Molden Format]
[Atoms] AU
 O      1     8    4.588255    6.340409   -0.892707
 C      2     6   -8.730156    2.725363    0.534603
 H      3     1   -7.174723    4.018313    0.973020
 H      4     1  -10.464358    3.468592    1.381768
 H      5     1   -8.970151    2.680387   -1.521796
 C      6     6   -7.720098    0.251334    4.423660
 H      7     1   -7.387506   -1.624408    5.223392
 H      8     1   -9.369261    1.087159    5.356050
 H      9     1   -6.046367    1.410680    4.787432
 C     10     6  -10.384989   -1.684502    0.981713
 H     11     1  -10.749895   -1.734013   -1.056357
 H     12     1  -12.102183   -1.032546    1.938670
 H     13     1   -9.954699   -3.602196    1.619117
 C     14     6   -8.174388    0.087116    1.567906
 C     15     6   -4.478840   -2.813991    0.899510
 C     16     6   -0.930123   -4.816345   -1.120419
 C     17     6   -2.130855   -7.096677   -1.782579
 H     18     1   -4.106564   -7.367286   -1.301265
 C     19     6   -0.823543   -8.940105   -3.116158
 H     20     1   -1.797129  -10.671850   -3.654541
 C     21     6    1.702265   -8.581435   -3.814601
 H     22     1    2.688135  -10.010823   -4.916311
 C     23     6    2.956854   -6.382361   -3.113135
 H     24     1    4.891367   -6.082461   -3.723327
 C     25     6    1.696407   -4.521358   -1.707178
 C     26     6    5.084875   -1.490805   -0.524777
 C     27     6    7.242942   -3.035656   -0.493974
 H     28     1    7.067386   -5.058419   -0.771953
 C     29     6    9.600753   -1.998574    0.010771
 H     30     1   11.256342   -3.218203    0.063495
 C     31     6    9.832433    0.587705    0.493596
 H     32     1   11.681341    1.394240    0.901588
 C     33     6    7.715940    2.146918    0.523265
 H     34     1    7.897543    4.137744    0.964894
 C     35     6    5.304461    1.147631    0.049700
 C     36     6    2.784889    4.958263   -0.271554
 C     37     6   -0.510793    8.404745   -0.427645
 C     38     6    0.075778    9.358868   -3.098206
 H     39     1    2.111013    9.354522   -3.444593
 H     40     1   -0.639294   11.287522   -3.335744
 H     41     1   -0.837716    8.154735   -4.513044
 C     42     6    0.672742   10.158600    1.550709
 H     43     1    0.220909    9.493416    3.459143
 H     44     1   -0.055936   12.086121    1.341894
 H     45     1    2.727819   10.198851    1.338682
 C     46     6   -3.377885    8.312716   -0.067463
 H     47     1   -4.234498    7.008805   -1.430334
 H     48     1   -4.195381   10.193182   -0.337316
 H     49     1   -3.861844    7.663973    1.840215
 N     50     7   -5.883095   -0.779323    0.270798
 H     51     1   -5.012876    0.496809   -0.861715
 N     52     7   -2.034290   -2.711001   -0.122454
 N     53     7    2.622184   -2.238758   -0.884770
 N     54     7    3.014302    2.382567    0.195587
 N     55     7    0.363016    5.807317   -0.094108
 H     56     1   -0.889683    4.557263    0.687482
 O     57     8   -5.258918   -4.588255    2.225341
 Ni    58    28    0.341285   -0.036472    0.440117
 O     59     8   -1.692061    1.764626    2.619160
 H     60     1   -0.517785    2.464770    3.843325
 O     61     8   -4.118469    2.473084   -4.418935
 C     62     6   -1.867238    2.224207   -4.999459
 N     63     7   -0.853589    0.263617   -6.256316
 C     64     6    1.809602    0.200878   -6.854981
 C     65     6   -2.366504   -1.879899   -7.012584
 H     66     1   -0.444086    3.664746   -4.496036
 H     67     1    2.681332   -1.498175   -6.055627
 H     68     1    2.744449    1.853632   -6.040320
 H     69     1    2.100808    0.199366   -8.907979
 H     70     1   -4.250750   -1.681478   -6.197734
 H     71     1   -1.508001   -3.629408   -6.313197
 H     72     1   -2.509367   -1.984212   -9.079189
 O     73     8    2.601397    1.613070    7.084583
 C     74     6    3.297950   -0.452400    6.233828
 N     75     7    1.921473   -2.583255    6.181294
 C     76     6    2.914713   -4.890989    5.111709
 C     77     6   -0.653278   -2.659222    7.095543
 H     78     1   -0.825054   -4.062911    8.612237
 H     79     1   -1.936402   -3.163401    5.549936
 H     80     1   -1.169362   -0.796331    7.808537
 H     81     1    2.978019   -6.387463    6.545255
 H     82     1    4.822392   -4.565200    4.390022
 H     83     1    1.717950   -5.521401    3.542669
 H     84     1    5.197502   -0.713938    5.399514
[FREQ]
   -49.878
   -29.414
     1.526
    15.796
    19.436
    24.867
    32.650
    34.252
    42.399
    51.816
    53.255
    57.291
    62.369
    67.605
    75.325
    77.041
    77.474
    79.857
    91.302
    99.023
   105.741
   107.403
   116.255
   119.394
   126.073
   127.918
   143.814
   157.696
   172.519
   179.225
   189.252
   198.344
   202.392
   207.594
   210.575
   219.052
   226.839
   229.752
   245.064
   250.412
   251.291
   256.245
   259.241
   261.885
   270.322
   278.702
   302.586
   313.699
   317.672
   318.875
   321.198
   325.369
   336.538
   350.285
   352.792
   354.122
   359.736
   362.586
   370.547
   388.505
   400.252
   400.623
   412.752
   414.802
   437.994
   447.889
   460.799
   461.415
   466.626
   469.865
   480.762
   488.926
   501.260
   545.525
   548.241
   566.266
   590.107
   593.202
   602.791
   608.407
   650.322
   652.379
   676.269
   717.945
   722.406
   724.837
   733.645
   735.756
   739.540
   756.985
   770.486
   792.991
   815.340
   819.913
   825.631
   831.962
   862.615
   865.244
   866.810
   869.404
   886.328
   889.998
   899.251
   906.389
   907.841
   909.155
   912.207
   912.982
   915.310
   929.488
   930.702
   934.729
   939.327
   945.358
   953.072
   974.542
   975.627
  1015.846
  1018.272
  1023.449
  1026.279
  1032.044
  1044.379
  1046.014
  1046.314
  1046.866
  1054.415
  1076.109
  1079.508
  1084.814
  1085.315
  1118.020
  1123.487
  1133.880
  1134.758
  1135.613
  1141.114
  1187.356
  1205.736
  1209.371
  1212.060
  1213.268
  1215.480
  1222.700
  1238.855
  1251.303
  1254.111
  1257.282
  1272.231
  1281.970
  1313.335
  1328.355
  1328.961
  1331.432
  1335.780
  1336.280
  1354.217
  1361.378
  1362.146
  1363.979
  1373.662
  1375.262
  1378.655
  1384.326
  1388.036
  1389.376
  1391.460
  1407.964
  1408.703
  1409.785
  1412.809
  1416.448
  1417.629
  1425.526
  1426.762
  1427.814
  1429.745
  1432.779
  1434.045
  1436.466
  1436.779
  1437.039
  1440.347
  1440.524
  1443.304
  1445.339
  1446.141
  1449.638
  1463.672
  1467.221
  1467.457
  1488.379
  1490.012
  1521.739
  1549.874
  1551.582
  1559.822
  1569.568
  1585.711
  1621.333
  1641.112
  1667.973
  1670.971
  2938.325
  2971.399
  2977.420
  2977.747
  2980.835
  2982.095
  2983.456
  2985.703
  2985.863
  2989.438
  2993.157
  2994.657
  3062.939
  3064.731
  3068.407
  3071.340
  3079.496
  3082.666
  3083.233
  3086.190
  3092.017
  3096.184
  3097.208
  3102.046
  3105.315
  3105.495
  3106.755
  3107.196
  3109.482
  3114.707
  3122.611
  3122.790
  3122.861
  3134.856
  3140.109
  3141.452
  3168.152
  3171.905
  3185.943
  3194.760
  3277.981
  3514.588
  3689.213
[FR-COORD]
 O     4.588255    6.340409   -0.892707
 C    -8.730156    2.725363    0.534603
 H    -7.174723    4.018313    0.973020
 H   -10.464358    3.468592    1.381768
 H    -8.970151    2.680387   -1.521796
 C    -7.720098    0.251334    4.423660
 H    -7.387506   -1.624408    5.223392
 H    -9.369261    1.087159    5.356050
 H    -6.046367    1.410680    4.787432
 C   -10.384989   -1.684502    0.981713
 H   -10.749895   -1.734013   -1.056357
 H   -12.102183   -1.032546    1.938670
 H    -9.954699   -3.602196    1.619117
 C    -8.174388    0.087116    1.567906
 C    -4.478840   -2.813991    0.899510
 C    -0.930123   -4.816345   -1.120419
 C    -2.130855   -7.096677   -1.782579
 H    -4.106564   -7.367286   -1.301265
 C    -0.823543   -8.940105   -3.116158
 H    -1.797129  -10.671850   -3.654541
 C     1.702265   -8.581435   -3.814601
 H     2.688135  -10.010823   -4.916311
 C     2.956854   -6.382361   -3.113135
 H     4.891367   -6.082461   -3.723327
 C     1.696407   -4.521358   -1.707178
 C     5.084875   -1.490805   -0.524777
 C     7.242942   -3.035656   -0.493974
 H     7.067386   -5.058419   -0.771953
 C     9.600753   -1.998574    0.010771
 H    11.256342   -3.218203    0.063495
 C     9.832433    0.587705    0.493596
 H    11.681341    1.394240    0.901588
 C     7.715940    2.146918    0.523265
 H     7.897543    4.137744    0.964894
 C     5.304461    1.147631    0.049700
 C     2.784889    4.958263   -0.271554
 C    -0.510793    8.404745   -0.427645
 C     0.075778    9.358868   -3.098206
 H     2.111013    9.354522   -3.444593
 H    -0.639294   11.287522   -3.335744
 H    -0.837716    8.154735   -4.513044
 C     0.672742   10.158600    1.550709
 H     0.220909    9.493416    3.459143
 H    -0.055936   12.086121    1.341894
 H     2.727819   10.198851    1.338682
 C    -3.377885    8.312716   -0.067463
 H    -4.234498    7.008805   -1.430334
 H    -4.195381   10.193182   -0.337316
 H    -3.861844    7.663973    1.840215
 N    -5.883095   -0.779323    0.270798
 H    -5.012876    0.496809   -0.861715
 N    -2.034290   -2.711001   -0.122454
 N     2.622184   -2.238758   -0.884770
 N     3.014302    2.382567    0.195587
 N     0.363016    5.807317   -0.094108
 H    -0.889683    4.557263    0.687482
 O    -5.258918   -4.588255    2.225341
 Ni    0.341285   -0.036472    0.440117
 O    -1.692061    1.764626    2.619160
 H    -0.517785    2.464770    3.843325
 O    -4.118469    2.473084   -4.418935
 C    -1.867238    2.224207   -4.999459
 N    -0.853589    0.263617   -6.256316
 C     1.809602    0.200878   -6.854981
 C    -2.366504   -1.879899   -7.012584
 H    -0.444086    3.664746   -4.496036
 H     2.681332   -1.498175   -6.055627
 H     2.744449    1.853632   -6.040320
 H     2.100808    0.199366   -8.907979
 H    -4.250750   -1.681478   -6.197734
 H    -1.508001   -3.629408   -6.313197
 H    -2.509367   -1.984212   -9.079189
 O     2.601397    1.613070    7.084583
 C     3.297950   -0.452400    6.233828
 N     1.921473   -2.583255    6.181294
 C     2.914713   -4.890989    5.111709
 C    -0.653278   -2.659222    7.095543
 H    -0.825054   -4.062911    8.612237
 H    -1.936402   -3.163401    5.549936
 H    -1.169362   -0.796331    7.808537
 H     2.978019   -6.387463    6.545255
 H     4.822392   -4.565200    4.390022
 H     1.717950   -5.521401    3.542669
 H     5.197502   -0.713938    5.399514
[FR-NORM-COORD]
vibration    1
   -0.006343    0.004380   -0.000919
   -0.004280   -0.018293   -0.008943
   -0.010100   -0.012350   -0.005641
   -0.009514   -0.023441   -0.015196
    0.001945   -0.021345   -0.009598
   -0.007410   -0.010142   -0.003179
   -0.014904   -0.009093    0.002376
   -0.009132   -0.005006   -0.010907
   -0.006558   -0.012458    0.000664
    0.009064   -0.023405   -0.008241
    0.014792   -0.027260   -0.009136
    0.004214   -0.028016   -0.013865
    0.013057   -0.021316   -0.004483
    0.001572   -0.015252   -0.004247
    0.013973   -0.003263    0.006719
    0.007005    0.005773   -0.016382
    0.004628    0.008636   -0.021410
    0.005448    0.007666   -0.017910
    0.002025    0.012787   -0.029498
    0.001106    0.014612   -0.033544
    0.001328    0.014390   -0.031999
   -0.000794    0.017153   -0.037429
    0.003700    0.011495   -0.026918
    0.003457    0.011785   -0.027757
    0.006208    0.007649   -0.019759
    0.007126    0.005086   -0.014312
    0.007828    0.006081   -0.020472
    0.008596    0.006587   -0.025445
    0.008184    0.007134   -0.023262
    0.009196    0.008306   -0.028434
    0.007364    0.006509   -0.019966
    0.007737    0.007159   -0.022878
    0.006189    0.005054   -0.012323
    0.005710    0.004424   -0.008954
    0.006204    0.003894   -0.008285
   -0.001558   -0.000019    0.002930
   -0.011215   -0.008434    0.002623
   -0.018159   -0.014609   -0.001158
   -0.018866   -0.012312   -0.005288
   -0.021773   -0.016430   -0.004919
   -0.019182   -0.019804    0.003921
   -0.012735    0.000405   -0.004365
   -0.006974    0.004130   -0.001697
   -0.019119   -0.002421   -0.008208
   -0.013288    0.006124   -0.008621
   -0.010359   -0.015139    0.007302
   -0.009216   -0.020763    0.011922
   -0.015649   -0.018029    0.003298
   -0.005994   -0.011042    0.009814
    0.007897   -0.009140    0.003316
   -0.001984   -0.015178   -0.011572
    0.010664    0.000681   -0.003528
    0.006843    0.004239   -0.012369
    0.005075    0.000882    0.001542
   -0.003425   -0.005196    0.008480
    0.000336   -0.006929    0.010185
    0.025920    0.000799    0.018386
    0.009734   -0.002673    0.003958
    0.016146   -0.017773    0.022872
    0.018924   -0.006641    0.013523
    0.003248   -0.031857    0.005562
    0.005051   -0.017940    0.005994
    0.014755   -0.004438   -0.006923
    0.015457    0.012330   -0.005662
    0.025145   -0.005612   -0.024502
   -0.001882   -0.015175    0.017508
    0.022470    0.009688   -0.018920
    0.007549    0.009821    0.008479
    0.016919    0.030239   -0.005442
    0.024023   -0.021302   -0.023354
    0.033625   -0.007068   -0.038572
    0.025996    0.010451   -0.025389
    0.150714   -0.005125    0.005342
    0.020984   -0.038768   -0.018219
   -0.071652    0.019059    0.061671
   -0.245501   -0.014293   -0.028414
   -0.034609    0.138977    0.175687
   -0.076802   -0.026622    0.015807
   -0.156925    0.434535    0.179891
    0.167771    0.098022    0.430225
   -0.224047   -0.033839   -0.049976
   -0.277055   -0.094173   -0.147604
   -0.375541    0.061404    0.040857
   -0.028841   -0.124933   -0.104526
vibration    2
    0.007667   -0.002872    0.018224
   -0.050708   -0.034050   -0.051380
   -0.050280   -0.013329   -0.112996
   -0.039839   -0.022335   -0.039428
   -0.087494   -0.088145   -0.045824
    0.004637    0.066499   -0.000879
    0.048140    0.089766    0.035736
   -0.003057    0.054894   -0.003963
   -0.013714    0.105050   -0.040251
   -0.006592   -0.037740    0.066261
   -0.007092   -0.105906    0.068109
   -0.009794   -0.017100    0.046372
    0.004297   -0.014837    0.127504
   -0.017508   -0.004332    0.006813
   -0.004888    0.005359    0.033875
   -0.021153   -0.002471    0.013030
   -0.028224   -0.002700    0.026886
   -0.025395    0.000153    0.040971
   -0.039123   -0.005823    0.020933
   -0.044109   -0.005889    0.030217
   -0.043240   -0.009428    0.002827
   -0.052839   -0.012020   -0.002302
   -0.034917   -0.010963   -0.007207
   -0.038140   -0.014580   -0.019214
   -0.023438   -0.008001   -0.001071
   -0.012641   -0.014530   -0.015926
   -0.016186   -0.019462   -0.024555
   -0.021972   -0.019202   -0.022841
   -0.011409   -0.024519   -0.036202
   -0.013909   -0.028214   -0.042876
   -0.003640   -0.024724   -0.039747
   -0.000165   -0.028166   -0.048916
    0.000081   -0.019637   -0.031817
    0.005818   -0.019466   -0.035651
   -0.004459   -0.014240   -0.020138
    0.002450   -0.008180   -0.009567
    0.006193   -0.002999    0.010370
    0.066885    0.074384    0.051863
    0.076480    0.118233    0.108979
    0.039813    0.068087    0.081973
    0.129493    0.095746   -0.007069
   -0.036699   -0.060533    0.087344
   -0.093576   -0.105501    0.058161
   -0.016150   -0.049560    0.117080
   -0.030423   -0.070560    0.144435
   -0.002130   -0.011743   -0.055657
    0.021167    0.039279   -0.119349
    0.006338   -0.000782   -0.004474
   -0.044050   -0.081022   -0.089829
   -0.019165   -0.013102    0.010289
   -0.039141   -0.034288   -0.029467
   -0.012771    0.001135    0.011487
   -0.015589   -0.009736   -0.005714
   -0.001664   -0.008598   -0.015565
   -0.003700   -0.013323   -0.042042
   -0.000047   -0.009364   -0.027835
    0.018431    0.024495    0.072859
   -0.007497   -0.002337   -0.004202
   -0.003334    0.011686   -0.011810
   -0.001725    0.010533   -0.012631
   -0.083851   -0.129112   -0.060061
   -0.056778   -0.003931   -0.010012
    0.076717    0.053108    0.008367
    0.093205    0.196655    0.067734
    0.208069   -0.026415   -0.030367
   -0.146917    0.071554    0.028619
    0.171104    0.251285    0.099437
   -0.016194    0.253993    0.076888
    0.139386    0.199165    0.074493
    0.197108   -0.158477   -0.023820
    0.318758    0.015060   -0.063848
    0.210997    0.001972   -0.032242
   -0.001534    0.019395   -0.016245
    0.006467    0.020139   -0.011748
    0.014448    0.014988   -0.007888
    0.025923    0.014553    0.003746
    0.015065    0.006555   -0.006620
    0.029340    0.039239    0.025577
    0.021718   -0.043143    0.004225
   -0.006509    0.017071   -0.049858
    0.028598    0.020623    0.010017
    0.026348    0.018893    0.006779
    0.031775    0.003335    0.003696
    0.007369    0.025774   -0.011369
vibration    3
    0.036877   -0.017867    0.066752
    0.028540   -0.032082    0.025068
    0.040011   -0.043200    0.017217
    0.039809   -0.027216    0.043837
    0.011356   -0.020677    0.026933
    0.041603   -0.057684    0.005283
    0.031208   -0.063941   -0.005131
    0.053258   -0.049732    0.018628
    0.052285   -0.071818    0.001028
    0.013235   -0.027929    0.011171
   -0.001194   -0.013871    0.013401
    0.022493   -0.026936    0.027156
    0.009596   -0.033633   -0.003395
    0.023937   -0.040195    0.006967
    0.015867   -0.043390   -0.024144
    0.017109   -0.038576   -0.026286
    0.020559   -0.040957   -0.024486
    0.021838   -0.044817   -0.021640
    0.021909   -0.038674   -0.026665
    0.024422   -0.040773   -0.024674
    0.019317   -0.033375   -0.032372
    0.019895   -0.030767   -0.035420
    0.015915   -0.030887   -0.034391
    0.013333   -0.025609   -0.039927
    0.015472   -0.034547   -0.029853
    0.014463   -0.036152   -0.028704
    0.012252   -0.039517   -0.032085
    0.009009   -0.038869   -0.034286
    0.014324   -0.044394   -0.032966
    0.012559   -0.047042   -0.036820
    0.018033   -0.045737   -0.028462
    0.019341   -0.048524   -0.028844
    0.020434   -0.042757   -0.022284
    0.023023   -0.044240   -0.018309
    0.017568   -0.037515   -0.022583
    0.026491   -0.027829    0.013876
    0.038657   -0.016064    0.049972
    0.091241    0.067940    0.091785
    0.099238    0.098942    0.138472
    0.077005    0.067865    0.132638
    0.136973    0.099912    0.034796
    0.008514   -0.083813    0.128171
   -0.038454   -0.137093    0.098371
    0.028196   -0.071857    0.170271
    0.013532   -0.093649    0.174772
    0.031766   -0.018312   -0.004324
    0.050444    0.028225   -0.060499
    0.043365   -0.006304    0.044451
   -0.003140   -0.079890   -0.034099
    0.012081   -0.041817   -0.014274
    0.017575   -0.027649    0.006247
    0.013737   -0.038352   -0.028195
    0.014149   -0.032801   -0.031346
    0.018387   -0.035375   -0.020556
    0.023554   -0.029808   -0.016440
    0.012934   -0.037642   -0.045933
    0.017959   -0.049102   -0.030692
    0.012333   -0.032938   -0.034779
   -0.003501   -0.029988   -0.053349
   -0.020539   -0.016316   -0.044710
   -0.023270    0.081125    0.022227
   -0.034846    0.057661   -0.011749
   -0.069991    0.033713   -0.002963
   -0.078640   -0.000023   -0.037820
   -0.100272    0.037726    0.045939
   -0.015684    0.053299   -0.052126
   -0.080240    0.011367   -0.011600
   -0.054931    0.011434   -0.088395
   -0.107856   -0.048080   -0.041934
   -0.087272    0.065232    0.069441
   -0.107125    0.038698    0.056444
   -0.129559    0.012772    0.049243
   -0.145269    0.193201    0.015658
   -0.099182    0.198214    0.039621
   -0.051319    0.166918    0.067302
   -0.017216    0.185967    0.057264
   -0.051368    0.122743    0.063755
   -0.043170    0.060734    0.006373
   -0.051144    0.180448    0.044405
   -0.056581    0.091688    0.141459
   -0.002741    0.179865    0.049648
   -0.019487    0.214709    0.063958
   -0.004992    0.179242    0.050292
   -0.094561    0.230718    0.041162
vibration    4
   -0.007409   -0.033199   -0.052967
    0.030074    0.020232    0.100160
    0.029923    0.000012    0.160266
    0.019346    0.009045    0.088196
    0.065711    0.071941    0.094668
   -0.016289   -0.077131    0.049574
   -0.055490   -0.099313    0.013537
   -0.007205   -0.066538    0.055932
    0.001490   -0.113351    0.084023
   -0.012210    0.022834   -0.010135
   -0.010431    0.083859   -0.012018
   -0.009532    0.004798    0.007119
   -0.023394    0.001835   -0.064913
   -0.000939   -0.008707    0.043329
   -0.009256   -0.011579    0.008580
   -0.018763    0.012593   -0.028974
   -0.031779    0.032243   -0.073329
   -0.033625    0.034753   -0.079160
   -0.043145    0.052515   -0.111562
   -0.053313    0.069454   -0.147202
   -0.040744    0.051914   -0.104376
   -0.049153    0.067921   -0.132452
   -0.028011    0.030793   -0.061459
   -0.026547    0.031360   -0.056476
   -0.018329    0.012050   -0.027390
   -0.007505   -0.008512   -0.007834
   -0.007606   -0.009126   -0.038466
   -0.009931   -0.007169   -0.051635
   -0.003322   -0.012201   -0.051924
   -0.002536   -0.012164   -0.076201
    0.000823   -0.015976   -0.032981
    0.004306   -0.019298   -0.042423
    0.000729   -0.016605   -0.002144
    0.004179   -0.019748    0.012149
   -0.002053   -0.013726    0.009176
    0.000008   -0.016551    0.006439
    0.005540   -0.012998   -0.018428
   -0.073561   -0.116776   -0.073563
   -0.086711   -0.181001   -0.150725
   -0.032410   -0.106440   -0.112090
   -0.160058   -0.140164    0.002495
    0.070458    0.059674   -0.121992
    0.144043    0.122258   -0.082728
    0.052617    0.048542   -0.162036
    0.062279    0.063066   -0.199095
    0.016389    0.009584    0.071816
   -0.026981   -0.045761    0.151789
    0.013014   -0.000339    0.012956
    0.070418    0.094375    0.114206
   -0.002172    0.000641    0.036373
   -0.000921    0.005740    0.043427
   -0.007774   -0.002377    0.012607
   -0.010878   -0.002846    0.003664
    0.000241   -0.011562    0.034309
    0.009270   -0.002368    0.051975
    0.010298    0.004349    0.065005
   -0.013671   -0.029016   -0.017205
   -0.003064   -0.009362    0.029422
   -0.004710   -0.009879    0.029776
   -0.011241   -0.019279    0.041583
    0.025966   -0.091698   -0.003033
    0.039615   -0.059969    0.036412
    0.079834   -0.017215    0.001796
    0.089523    0.029925    0.040056
    0.112761   -0.009113   -0.086339
    0.019087   -0.064023    0.104243
    0.089938    0.001535   -0.021128
    0.063955    0.001031    0.128280
    0.123174    0.122255    0.044683
    0.101307   -0.056148   -0.101310
    0.124754   -0.022144   -0.133333
    0.136691    0.056165   -0.091476
   -0.108980    0.069659    0.069451
   -0.056008    0.089975    0.062394
   -0.005610    0.057885    0.046097
    0.046213    0.090502    0.023515
   -0.009730   -0.005584    0.029336
    0.004206   -0.049761   -0.010377
    0.005668    0.017084    0.008860
   -0.041579   -0.032967    0.077935
    0.059798    0.072672    0.003928
    0.046844    0.134843    0.045129
    0.071794    0.090237    0.003788
   -0.046461    0.138625    0.069323
vibration    5
    0.018472   -0.019482   -0.077758
    0.064844    0.017833    0.177424
    0.079112   -0.015594    0.225341
    0.070322    0.008738    0.196728
    0.073211    0.088122    0.174974
    0.062806   -0.119674    0.089743
    0.019169   -0.150686    0.034522
    0.092478   -0.103032    0.126860
    0.094914   -0.171801    0.108226
    0.005158    0.025207    0.052991
   -0.022625    0.105296    0.055966
    0.025441    0.008468    0.100949
   -0.007392   -0.003500   -0.024108
    0.034756   -0.023540    0.088610
    0.011074   -0.028842   -0.018085
    0.019899   -0.011206   -0.017224
    0.034165   -0.017325   -0.021037
    0.031314   -0.023400   -0.037225
    0.052315   -0.017924   -0.003030
    0.062469   -0.023105   -0.004929
    0.056864   -0.012475    0.016799
    0.071005   -0.013484    0.030535
    0.042165   -0.004908    0.018424
    0.046333    0.002436    0.034594
    0.022362   -0.005546    0.001093
    0.006720   -0.003511    0.035208
    0.002704   -0.008119    0.087876
    0.003293   -0.009757    0.097470
   -0.005963   -0.009102    0.130124
   -0.009354   -0.011912    0.173201
   -0.010526   -0.006020    0.117209
   -0.017188   -0.007762    0.150761
   -0.007565   -0.000958    0.060787
   -0.012441    0.001750    0.051652
    0.000749   -0.000188    0.019213
    0.011826   -0.001378   -0.057538
    0.034200    0.019854   -0.066686
    0.026910    0.007709   -0.072665
    0.023989   -0.025567   -0.089356
    0.056476    0.019152   -0.067691
   -0.004323    0.024144   -0.066280
    0.060003    0.017430   -0.079752
    0.071356    0.023561   -0.074916
    0.068895    0.020940   -0.078012
    0.058557    0.006071   -0.096020
    0.035745    0.043964   -0.047861
    0.013632    0.040948   -0.031402
    0.048320    0.048283   -0.055950
    0.043913    0.062132   -0.039646
    0.008722   -0.013504    0.036176
   -0.000175    0.006174    0.052999
    0.004804   -0.010910   -0.027711
    0.011220   -0.001600    0.001639
   -0.000068    0.003550   -0.028197
    0.016327    0.013831   -0.061714
    0.013119    0.026675   -0.045620
    0.013282   -0.055763   -0.051356
   -0.001347    0.004355   -0.031894
   -0.004425    0.024537   -0.050277
   -0.002493    0.022921   -0.051176
   -0.137595   -0.003823   -0.038245
   -0.124117    0.059698   -0.013176
   -0.051688    0.078211    0.015949
   -0.043269    0.152154    0.046022
    0.020313    0.025216    0.021745
   -0.172179    0.105333   -0.009080
    0.003909    0.196517    0.089297
   -0.105034    0.198134    0.023651
   -0.021060    0.122148    0.049334
    0.018586   -0.043765    0.034721
    0.088111    0.055866    0.014188
    0.010069    0.022077    0.022464
   -0.007567   -0.034491   -0.036237
   -0.033276   -0.047798   -0.024510
   -0.064447   -0.027609   -0.024711
   -0.086195   -0.050068    0.003866
   -0.068334    0.011939   -0.032959
   -0.077990    0.079820    0.029327
   -0.058590   -0.058298   -0.017355
   -0.073187    0.043825   -0.120174
   -0.112408   -0.037093    0.018718
   -0.077820   -0.080098    0.012552
   -0.084577   -0.050798    0.003061
   -0.032643   -0.078455   -0.013559
vibration    6
   -0.047087   -0.017313   -0.108895
    0.066195    0.050419   -0.003099
    0.072914    0.018375    0.065349
    0.055349    0.055694   -0.030008
    0.117753    0.099697   -0.010122
   -0.037499   -0.038550   -0.035863
   -0.106208   -0.060164   -0.058441
   -0.028640   -0.003966   -0.051194
   -0.010239   -0.091633    0.009428
   -0.015263    0.067951   -0.112894
   -0.004602    0.133353   -0.116518
   -0.013050    0.060623   -0.103687
   -0.041349    0.043905   -0.166680
    0.004740    0.020847   -0.046079
   -0.016657   -0.012144   -0.020639
    0.003567   -0.045875    0.043715
    0.017373   -0.065075    0.084002
    0.020615   -0.070531    0.092103
    0.027898   -0.081522    0.116113
    0.038214   -0.098032    0.149971
    0.023771   -0.078016    0.105061
    0.031402   -0.090732    0.128105
    0.009961   -0.057224    0.064119
    0.005861   -0.054196    0.053440
    0.001730   -0.042145    0.036698
   -0.007202   -0.010294   -0.021596
    0.000840    0.000405   -0.015542
    0.008598   -0.004672    0.017397
    0.000340    0.019261   -0.053607
    0.006602    0.027985   -0.050183
   -0.007732    0.028244   -0.096559
   -0.007677    0.044058   -0.128063
   -0.015102    0.017436   -0.098007
   -0.019959    0.025038   -0.130102
   -0.015683   -0.001433   -0.058606
   -0.030364   -0.010843   -0.045080
   -0.018749    0.002855    0.069985
   -0.122568   -0.000663    0.045583
   -0.138715   -0.046310   -0.049098
   -0.089276    0.016791    0.086031
   -0.218186    0.026215    0.084478
    0.071442   -0.003172    0.021293
    0.159256   -0.009047    0.039865
    0.060666   -0.003203    0.059908
    0.061628   -0.000678   -0.072114
   -0.004521    0.020376    0.184209
   -0.061800    0.021142    0.219629
   -0.004780    0.023653    0.208175
    0.064966    0.030350    0.204948
    0.008549    0.004402   -0.028918
    0.033794    0.004762   -0.008310
   -0.005278   -0.031548    0.007794
   -0.005727   -0.026166    0.002585
   -0.019598   -0.011531   -0.047857
   -0.019569   -0.001941    0.036949
   -0.007161   -0.007604    0.048926
   -0.053764   -0.009786   -0.039285
   -0.010037   -0.020790   -0.012357
   -0.003685   -0.025809    0.000921
    0.000850   -0.041729    0.005997
    0.033679    0.075194   -0.020713
    0.034657    0.093209   -0.023878
    0.059206    0.073804    0.026107
    0.059632    0.090979    0.026344
    0.086400    0.032779    0.087305
    0.015412    0.127886   -0.070635
    0.089180    0.140454    0.099812
    0.033899    0.142084   -0.047807
    0.056721    0.006567    0.026117
    0.093492    0.015308    0.107895
    0.126095    0.061890    0.110094
    0.061768   -0.010213    0.091177
   -0.003145    0.010050   -0.038397
   -0.006119    0.002383   -0.022449
   -0.004573    0.000716    0.005548
   -0.012639   -0.005350    0.010905
   -0.001011    0.008191    0.016473
   -0.008675   -0.033331   -0.023474
   -0.017222    0.069497    0.009406
    0.027248   -0.006004    0.074351
    0.001209    0.003783    0.019750
   -0.019483   -0.008469   -0.008602
   -0.026133   -0.016018    0.025632
   -0.009861   -0.004234   -0.028953
vibration    7
    0.018929   -0.010400   -0.070879
   -0.101776   -0.097547   -0.130137
   -0.113030   -0.039081   -0.259493
   -0.084049   -0.092170   -0.098714
   -0.184847   -0.208867   -0.117835
    0.047205    0.115274   -0.031048
    0.157623    0.164812    0.040065
    0.025669    0.072525   -0.030507
   -0.000587    0.210019   -0.115400
    0.031631   -0.118735    0.112882
    0.022465   -0.258884    0.118133
    0.023947   -0.090064    0.079130
    0.070961   -0.068739    0.234642
   -0.004561   -0.031716   -0.014479
    0.028472    0.004506    0.019075
    0.017197    0.007349   -0.000490
    0.014497    0.005803    0.009994
    0.015127    0.008211    0.015514
    0.010909    0.001469    0.012576
    0.009468    0.000125    0.019533
    0.009658   -0.000918    0.005800
    0.006342   -0.004244    0.007155
    0.012881   -0.000030   -0.002267
    0.012409   -0.003460   -0.005667
    0.016992    0.003887   -0.003832
    0.020515    0.001408   -0.009100
    0.020175    0.000719   -0.011425
    0.018790    0.000185   -0.007365
    0.021879    0.001539   -0.020878
    0.021996    0.001512   -0.023303
    0.023773    0.002722   -0.027037
    0.025251    0.003256   -0.034526
    0.024003    0.002924   -0.023432
    0.026093    0.004135   -0.028322
    0.022460    0.002228   -0.014407
    0.025498    0.002786   -0.021167
    0.031263    0.009894    0.006013
   -0.047450   -0.044371   -0.031163
   -0.059622   -0.090329   -0.103330
   -0.017588   -0.034089   -0.037699
   -0.122713   -0.048972    0.021554
    0.095709    0.047061   -0.065665
    0.166652    0.077294   -0.038346
    0.080588    0.040542   -0.072710
    0.087884    0.051643   -0.139688
    0.041687    0.022540    0.094170
    0.002418   -0.006516    0.146304
    0.035971    0.017259    0.074691
    0.095850    0.065146    0.122317
   -0.002310   -0.027633   -0.014711
   -0.020756   -0.033307   -0.036851
    0.018676    0.009659   -0.006963
    0.019482    0.002730   -0.004227
    0.024068    0.004086   -0.008633
    0.035172    0.014995    0.030580
    0.037700    0.014250    0.035774
    0.065915    0.025309    0.068686
    0.020246    0.006851   -0.006888
    0.008375    0.009493   -0.019906
   -0.003187   -0.014983    0.005175
   -0.008781    0.033757    0.055592
   -0.012957    0.034272    0.038182
   -0.023258    0.040852    0.020208
   -0.024956    0.037134    0.012547
   -0.029337    0.046325    0.017250
   -0.008551    0.030480    0.034361
   -0.026810    0.031835    0.003576
   -0.018454    0.031320    0.017010
   -0.030823    0.044655    0.011774
   -0.036019    0.061858   -0.002048
   -0.047443    0.043759    0.033786
   -0.009322    0.037972    0.016448
   -0.127615   -0.036435    0.031481
   -0.111150   -0.024750    0.015108
   -0.093400   -0.035127    0.001780
   -0.070711   -0.023250   -0.002638
   -0.092849   -0.061006    0.001096
   -0.065842   -0.006136    0.055711
   -0.075403   -0.152201    0.016907
   -0.138275   -0.045178   -0.073339
   -0.054842   -0.025449   -0.005558
   -0.074067   -0.002844   -0.002410
   -0.065021   -0.031942   -0.003150
   -0.110770   -0.001897    0.008650
vibration    8
   -0.005136    0.043936    0.032469
    0.083938    0.064347    0.113035
    0.098415    0.035693    0.144049
    0.089112    0.072074    0.117035
    0.094361    0.103332    0.110711
    0.058104   -0.015580    0.068592
    0.021060   -0.034319    0.039828
    0.078094    0.004449    0.085862
    0.082443   -0.054704    0.080618
    0.017942    0.080801    0.045950
    0.004603    0.126746    0.047129
    0.032519    0.083500    0.070480
   -0.001710    0.062349    0.004344
    0.046037    0.038417    0.067249
    0.014517    0.009504    0.018782
    0.016212    0.006908    0.023855
    0.019402    0.002613    0.033220
    0.022377   -0.001311    0.041809
    0.018078    0.002781    0.031566
    0.019633   -0.000572    0.039514
    0.013745    0.007881    0.019862
    0.012840    0.008726    0.018016
    0.010956    0.012385    0.010644
    0.007090    0.015347    0.000596
    0.013103    0.012195    0.013129
    0.013380    0.025908   -0.024502
    0.018651    0.032746   -0.051142
    0.019016    0.030096   -0.031366
    0.026145    0.044467   -0.111340
    0.031438    0.050549   -0.137078
    0.026890    0.049409   -0.139713
    0.033151    0.060737   -0.189851
    0.021473    0.041511   -0.101628
    0.025741    0.045568   -0.123577
    0.013293    0.030363   -0.041845
   -0.002707    0.024932   -0.003597
   -0.018297    0.008125   -0.000029
    0.035991    0.069575    0.034415
    0.045898    0.128172    0.092765
   -0.007606    0.055158    0.047772
    0.109212    0.068575   -0.012407
   -0.072626   -0.029964    0.066562
   -0.126036   -0.066385    0.041290
   -0.065393   -0.025207    0.084365
   -0.066597   -0.027311    0.124355
   -0.025786   -0.014302   -0.065937
    0.008441    0.017388   -0.117431
   -0.028179   -0.010506   -0.032584
   -0.063486   -0.067198   -0.093430
    0.027145    0.025695    0.042045
    0.038185    0.030771    0.057040
    0.015770    0.006833    0.025600
    0.012148    0.016162    0.004506
    0.010092    0.022690   -0.014219
   -0.012475    0.005073   -0.037399
   -0.007647   -0.001212   -0.038777
   -0.001794   -0.002177   -0.005082
    0.014105    0.015993    0.004366
    0.009551    0.027013   -0.009183
    0.004387    0.034126   -0.008635
    0.068702   -0.047644   -0.021594
    0.065097   -0.062063   -0.027680
    0.050924   -0.078270   -0.014919
    0.045196   -0.090752   -0.038411
    0.036006   -0.076859    0.010553
    0.073643   -0.063324   -0.045149
    0.047084   -0.088350   -0.035555
    0.057255   -0.087794   -0.058361
    0.026940   -0.105392   -0.041113
    0.056577   -0.085233    0.060262
    0.058111   -0.078256   -0.021125
   -0.017858   -0.066564    0.013547
   -0.154450   -0.069431    0.033585
   -0.148424   -0.056210    0.005546
   -0.138717   -0.061311   -0.015442
   -0.117843   -0.053343   -0.012982
   -0.137374   -0.081440   -0.014279
   -0.103861    0.013404    0.078400
   -0.113852   -0.223329    0.013345
   -0.196877   -0.049467   -0.141476
   -0.093569   -0.049041   -0.009329
   -0.124466   -0.033938   -0.022051
   -0.117826   -0.070735   -0.005268
   -0.151037   -0.036634   -0.007236
vibration    9
    0.029313   -0.003113   -0.001489
    0.016759    0.014930   -0.040935
   -0.013413    0.011045    0.076922
   -0.033353   -0.017290   -0.115415
    0.131120    0.068414   -0.054917
   -0.149707   -0.071272   -0.056010
   -0.204860   -0.089057   -0.075901
   -0.181792   -0.069590   -0.114366
   -0.155476   -0.092371    0.041997
    0.002772   -0.000055   -0.216214
    0.069426    0.071885   -0.229838
   -0.033690   -0.047013   -0.249624
   -0.004679   -0.020380   -0.271018
   -0.025720   -0.008947   -0.078688
    0.017677    0.022349    0.022102
    0.017561    0.015296    0.033953
    0.006486    0.022311    0.027770
    0.007308    0.027438    0.033384
   -0.005747    0.024449    0.013689
   -0.014389    0.030816    0.008910
   -0.007144    0.018962    0.005387
   -0.016890    0.021296   -0.006213
    0.004076    0.010134    0.012077
    0.002150    0.005380    0.004484
    0.017487    0.008043    0.027360
    0.032671    0.001106    0.000317
    0.035200    0.003612   -0.043429
    0.032118    0.002860   -0.035394
    0.046192    0.008455   -0.104751
    0.049541    0.011275   -0.143519
    0.053546    0.009770   -0.116504
    0.062346    0.014738   -0.165871
    0.050824    0.005416   -0.063427
    0.058869    0.006686   -0.072822
    0.040889    0.001103   -0.004921
    0.033350   -0.005771    0.003260
    0.022740   -0.018634   -0.048958
    0.063597   -0.024812   -0.042328
    0.069340   -0.009272   -0.006942
    0.051528   -0.031707   -0.060841
    0.098831   -0.034657   -0.056484
   -0.016565   -0.005787   -0.036709
   -0.050753    0.003707   -0.041404
   -0.014990   -0.007651   -0.060138
   -0.012565   -0.004244    0.000440
    0.016995   -0.028708   -0.096533
    0.041485   -0.039456   -0.101717
    0.014236   -0.033084   -0.118736
   -0.010953   -0.020803   -0.100839
    0.028172    0.019755    0.001586
    0.019220    0.007408   -0.018137
    0.029504    0.014575    0.045614
    0.027366    0.000985    0.034708
    0.041630    0.000549    0.032549
    0.027154   -0.014235   -0.021857
    0.033357   -0.003310    0.006386
    0.003319    0.026319    0.019074
    0.037271    0.004030    0.047823
    0.031483    0.010361    0.038410
    0.023964    0.013711    0.043449
   -0.157350   -0.005219   -0.008144
   -0.144563    0.021546    0.027036
   -0.102654    0.034293    0.042824
   -0.092702    0.068695    0.082813
   -0.064185    0.015797    0.017923
   -0.168955    0.035281    0.055202
   -0.088381    0.067795    0.075260
   -0.121334    0.067176    0.118815
   -0.060616    0.097416    0.087376
   -0.091504    0.011210   -0.044080
   -0.073935    0.028551    0.062757
    0.002290   -0.005947    0.014572
   -0.033417   -0.045742    0.109472
   -0.018780   -0.026005    0.073523
    0.000569   -0.037852    0.047307
    0.018081   -0.013707    0.011422
    0.001388   -0.070818    0.046779
    0.006958   -0.110138    0.010893
    0.001930   -0.035947    0.034399
   -0.003687   -0.090650    0.095255
    0.043499   -0.031487   -0.008205
    0.009972    0.015840    0.003168
    0.014884   -0.006080    0.011114
   -0.020224    0.003848    0.060059
vibration   10
    0.008084    0.006592   -0.062494
   -0.002467    0.014440   -0.003495
   -0.010481    0.014330    0.025385
   -0.013738    0.001882   -0.015506
    0.020188    0.032278   -0.006424
   -0.029288   -0.012405   -0.015638
   -0.036497   -0.017060   -0.024096
   -0.036589   -0.016805   -0.024643
   -0.032456   -0.014179    0.005625
    0.001553    0.006795   -0.051063
    0.011261    0.029142   -0.053335
   -0.005638   -0.011136   -0.051679
    0.005927    0.000913   -0.071034
   -0.006225    0.006917   -0.020228
    0.010161    0.026023   -0.009884
    0.006379    0.023149   -0.010677
    0.000037    0.029209   -0.020048
   -0.006927    0.041779   -0.040849
    0.003656    0.018825   -0.001811
   -0.000782    0.023729   -0.009576
    0.014288    0.001727    0.026881
    0.018391   -0.007469    0.042405
    0.018996   -0.003365    0.033864
    0.028050   -0.016473    0.055893
    0.013315    0.008318    0.013484
    0.015226    0.004810    0.018092
    0.011562    0.000431    0.051257
    0.008008   -0.003048    0.077213
    0.010683    0.002430    0.051527
    0.007799   -0.000338    0.078879
    0.013853    0.009386    0.014397
    0.013799    0.011201    0.011246
    0.017139    0.014383   -0.018075
    0.019312    0.020606   -0.045829
    0.017053    0.011205   -0.011901
    0.016165    0.011518   -0.028620
    0.025887    0.023734    0.094757
   -0.043172    0.073552    0.098371
   -0.050759    0.090854    0.051930
   -0.061526    0.072812    0.144830
   -0.065922    0.084643    0.102520
    0.091638   -0.027869    0.101683
    0.143716   -0.069546    0.099387
    0.095379   -0.019376    0.167723
    0.085616   -0.032913    0.043571
    0.035586    0.031864    0.174276
   -0.011169    0.074294    0.162576
    0.038074    0.043315    0.246961
    0.084225   -0.017723    0.169476
    0.004135    0.019831   -0.007941
   -0.021557    0.005531   -0.043821
    0.007311    0.027375   -0.019355
    0.015674    0.006279    0.014032
    0.018000    0.012703   -0.026205
    0.018721    0.011458    0.010588
    0.036927    0.010398    0.043017
    0.022289    0.028632    0.001501
    0.013795    0.018393   -0.009236
    0.014003    0.024675   -0.010064
    0.015356   -0.003679    0.005347
   -0.105783   -0.144758   -0.062248
   -0.086745   -0.140102    0.008381
   -0.058904   -0.101103   -0.031507
   -0.038890   -0.098082    0.056906
   -0.043883   -0.066603   -0.158012
   -0.093886   -0.167916    0.113591
   -0.096814   -0.172728   -0.040289
   -0.040727   -0.176857    0.218752
    0.035434    0.051235    0.067211
   -0.109373   -0.019302   -0.321498
   -0.146890   -0.088009   -0.080852
    0.134350   -0.064470   -0.170085
   -0.000739    0.024473   -0.066313
   -0.003246    0.010822   -0.035882
   -0.013399    0.017312   -0.024191
   -0.011926   -0.001369    0.017556
   -0.019727    0.036901   -0.039821
   -0.022111    0.098371    0.017245
   -0.003829   -0.035887   -0.028826
   -0.039352    0.062629   -0.121749
   -0.037940    0.016574    0.037440
   -0.000822   -0.020598    0.038135
    0.004485   -0.015127    0.010396
    0.002578   -0.007676   -0.016461
vibration   11
   -0.030685   -0.007623   -0.010794
    0.049397    0.059024   -0.011335
    0.070889    0.051329   -0.068393
    0.078078    0.087820    0.021969
   -0.002284    0.031816   -0.004659
    0.125109    0.106053   -0.000473
    0.129649    0.113692    0.016351
    0.155648    0.131732    0.030643
    0.146302    0.093420   -0.061262
    0.017410    0.083883    0.096333
   -0.028049    0.048982    0.105241
    0.046809    0.123101    0.122374
    0.009491    0.091269    0.123406
    0.050246    0.069233    0.013257
    0.002271    0.017871   -0.037397
    0.004187   -0.004327   -0.023939
    0.003499   -0.004845   -0.019426
   -0.002685    0.006211   -0.037872
    0.013301   -0.022988    0.014996
    0.014808   -0.025952    0.021763
    0.022580   -0.037429    0.041761
    0.031654   -0.052014    0.068580
    0.020772   -0.033316    0.031793
    0.027919   -0.046228    0.048914
    0.011799   -0.015791    0.001266
    0.009719   -0.008369    0.005292
    0.016046   -0.000094    0.007624
    0.025414   -0.000864    0.008323
    0.011873    0.009002    0.008667
    0.015967    0.014590    0.009670
    0.003763    0.010048    0.007400
    0.001209    0.016223    0.006655
   -0.001771    0.002170    0.007008
   -0.009823    0.003253    0.006385
    0.002510   -0.007482    0.007385
   -0.018543   -0.017118    0.001561
   -0.052781   -0.046281   -0.002409
   -0.057852   -0.046043   -0.003153
   -0.057482   -0.026945   -0.000828
   -0.076269   -0.053404   -0.006778
   -0.045078   -0.056012   -0.002659
   -0.076537   -0.029677   -0.003281
   -0.075775   -0.029574   -0.003038
   -0.094573   -0.037203   -0.010019
   -0.076075   -0.010104    0.002783
   -0.052649   -0.076354   -0.010184
   -0.035678   -0.081808   -0.015371
   -0.070679   -0.084115   -0.009346
   -0.051251   -0.083239   -0.012203
    0.010984    0.028145   -0.031943
    0.014050    0.019677   -0.038129
   -0.000824    0.004291   -0.045774
    0.011738   -0.014161   -0.001301
   -0.000641   -0.014447    0.009055
   -0.025591   -0.036067    0.007047
   -0.006978   -0.039171    0.032271
   -0.004295    0.026164   -0.031305
    0.007380   -0.016267   -0.005008
    0.018168   -0.042652    0.027927
    0.021369   -0.056157    0.032849
   -0.058682    0.051491   -0.124740
   -0.042228    0.027837   -0.051046
   -0.025889    0.038276   -0.054803
   -0.001887    0.004735    0.054137
   -0.024269    0.070106   -0.145583
   -0.037669   -0.004615    0.028091
   -0.074750   -0.048297    0.019623
    0.001535   -0.052147    0.165704
    0.085378    0.084009    0.066439
   -0.105982    0.172257   -0.359975
   -0.170927    0.057943    0.008932
    0.202414    0.007643   -0.157467
   -0.025452   -0.018602    0.087790
   -0.004207   -0.002894    0.066481
    0.023082   -0.020344    0.061080
    0.029410    0.010173    0.000584
    0.026689   -0.055187    0.068701
    0.010346   -0.208733   -0.076625
    0.001051    0.133689    0.027067
    0.076303   -0.117695    0.269221
    0.054188   -0.020132   -0.032460
    0.019492    0.040074   -0.011934
    0.018767    0.035265   -0.001569
   -0.005771    0.027476    0.053046
vibration   12
    0.016602    0.016992    0.094889
   -0.031983   -0.029833    0.038171
   -0.041786   -0.022160    0.051597
   -0.039942   -0.046941    0.036946
   -0.024809   -0.018601    0.036940
   -0.021075   -0.049881    0.023099
   -0.009360   -0.052845    0.010884
   -0.027342   -0.067109    0.027312
   -0.030010   -0.040031    0.033096
   -0.007441   -0.041911    0.008093
   -0.004386   -0.031340    0.007343
   -0.011989   -0.056645    0.009877
    0.001215   -0.043564   -0.003109
   -0.017641   -0.033235    0.021472
   -0.005993   -0.010810    0.003933
   -0.005105   -0.006471    0.010410
   -0.007086   -0.005566    0.009881
   -0.011062    0.001830   -0.003022
   -0.002077   -0.017526    0.031642
   -0.002490   -0.018347    0.034944
    0.003922   -0.027603    0.049278
    0.009330   -0.036151    0.065084
    0.002813   -0.025319    0.043097
    0.006309   -0.034111    0.051213
   -0.001166   -0.014131    0.025865
    0.000064   -0.009117    0.007019
    0.001469   -0.007915   -0.009467
   -0.001417   -0.009882    0.009287
    0.009237   -0.004547   -0.054883
    0.010499   -0.003570   -0.072729
    0.014333   -0.000930   -0.078355
    0.020204    0.005010   -0.116453
    0.013485   -0.003068   -0.050836
    0.020572   -0.000497   -0.068321
    0.004309   -0.005463   -0.006678
    0.011071    0.005656    0.054026
    0.001648   -0.004694   -0.009942
    0.031581   -0.049814   -0.020072
    0.035680   -0.050545    0.004090
    0.030410   -0.055623   -0.062273
    0.050887   -0.075398   -0.010361
   -0.035613    0.039551   -0.027413
   -0.055876    0.072025   -0.020831
   -0.046708    0.030443   -0.073413
   -0.033241    0.049478   -0.001907
   -0.002885   -0.015706   -0.046457
    0.023401   -0.051418   -0.028895
   -0.010954   -0.026664   -0.098607
   -0.023548    0.023346   -0.038351
   -0.012508   -0.011808    0.015929
   -0.012471    0.002802    0.032910
   -0.007091   -0.003243    0.002887
   -0.000864   -0.013451    0.025129
    0.005272   -0.005181    0.009869
    0.012105    0.006346    0.046812
   -0.003108   -0.002684    0.008523
   -0.002096   -0.019164   -0.004465
   -0.003241   -0.004796    0.006266
   -0.018457    0.007277   -0.018487
   -0.023486    0.009963   -0.015025
    0.026356    0.068000    0.003960
    0.036246    0.024820    0.060796
    0.020926    0.047143    0.012447
    0.043583   -0.013466    0.117969
   -0.009469    0.116500   -0.118892
    0.061012   -0.034258    0.155669
   -0.062615   -0.114266    0.017976
    0.078942   -0.120581    0.294940
    0.132184    0.138682    0.130299
   -0.105118    0.259911   -0.375413
   -0.213764    0.080361    0.048035
    0.262558    0.066024   -0.134371
    0.024326    0.028322   -0.122391
    0.005665    0.002970   -0.075630
   -0.021066    0.019474   -0.049380
   -0.029485   -0.019158    0.026449
   -0.026460    0.063428   -0.060998
   -0.021697    0.196052    0.063209
   -0.004933   -0.091467   -0.027330
   -0.060790    0.119544   -0.233642
   -0.058870    0.019854    0.068633
   -0.017986   -0.056369    0.039788
   -0.017226   -0.051891    0.030176
    0.009673   -0.036650   -0.053558
vibration   13
   -0.028408   -0.032106   -0.153417
   -0.034768   -0.020969   -0.011367
   -0.053620    0.004969   -0.020479
   -0.045729   -0.035847   -0.020854
   -0.030733   -0.043388   -0.011380
   -0.007645    0.020879    0.011858
    0.043823    0.031999    0.017483
   -0.029634   -0.021391    0.010885
   -0.039230    0.067395    0.008582
    0.018545   -0.034422    0.021907
    0.034184   -0.066300    0.019972
    0.006503   -0.034142   -0.000267
    0.029445   -0.021460    0.051634
   -0.003206   -0.004480    0.012536
   -0.000728   -0.001569    0.010366
   -0.004180    0.013359   -0.000287
   -0.035475    0.061381   -0.106147
   -0.052510    0.085404   -0.160928
   -0.047262    0.088707   -0.155042
   -0.073061    0.131965   -0.246457
   -0.023859    0.061863   -0.085682
   -0.029901    0.081296   -0.116002
    0.005980    0.011131    0.019351
    0.025232   -0.003923    0.072078
    0.007983   -0.008537    0.046951
    0.016087   -0.023040    0.066971
    0.012213   -0.026611    0.101099
    0.003458   -0.035820    0.166586
    0.017706   -0.010101    0.042186
    0.018450   -0.007962    0.068901
    0.023748    0.008510   -0.056873
    0.029743    0.022818   -0.112199
    0.024802    0.011130   -0.081309
    0.031759    0.027319   -0.155470
    0.018217   -0.007197   -0.008527
   -0.008967   -0.027086   -0.086601
   -0.038077   -0.045918   -0.012827
   -0.059704    0.036901    0.013099
   -0.060801    0.076865    0.006767
   -0.090510    0.032839    0.071621
   -0.046239    0.063803   -0.018577
   -0.042478   -0.096283    0.034350
   -0.034164   -0.154280    0.016050
   -0.050359   -0.092815    0.093786
   -0.042559   -0.080526    0.030654
   -0.036240   -0.082785   -0.003157
   -0.028612   -0.048070   -0.040889
   -0.054141   -0.081207    0.061966
   -0.021736   -0.149537   -0.022227
    0.011475    0.012959    0.025736
    0.036890    0.036434    0.073473
    0.009668    0.002020    0.039749
    0.015893   -0.027320    0.085719
    0.016194   -0.011444   -0.010709
   -0.015974   -0.047090   -0.081671
    0.013940   -0.042690   -0.024083
   -0.022341   -0.020036   -0.027144
    0.019728   -0.010394    0.052657
    0.018829    0.025381    0.024786
    0.023223    0.041974    0.011074
    0.025599    0.110508   -0.079447
    0.028038    0.066574   -0.050001
    0.018605    0.012316    0.026494
    0.021846   -0.034022    0.045180
   -0.005406    0.014516    0.068195
    0.039688    0.065029   -0.081055
   -0.002648   -0.021535    0.097582
    0.034921   -0.021420    0.004729
    0.036096   -0.094329    0.047006
    0.014819    0.021781    0.113690
    0.006664    0.014970    0.051363
   -0.058562    0.008059    0.071753
    0.046732    0.010694   -0.016620
    0.029256   -0.012744    0.027120
   -0.008797    0.011653    0.016719
   -0.006964   -0.028530    0.105714
   -0.031078    0.063863   -0.041774
   -0.048028    0.243600    0.124047
    0.026593   -0.149893   -0.018728
   -0.095453    0.139121   -0.286791
   -0.087513    0.001398    0.140667
    0.027412   -0.076743    0.174288
    0.043324   -0.042060    0.072283
    0.044591   -0.058064    0.075439
vibration   14
   -0.007152    0.013277    0.112329
    0.091181    0.072858   -0.069780
    0.123708    0.045206   -0.109222
    0.119690    0.119455   -0.052351
    0.060273    0.052567   -0.065242
    0.086035    0.106794   -0.049061
    0.067075    0.111762   -0.028501
    0.109170    0.143579   -0.040900
    0.109514    0.083700   -0.086242
    0.011363    0.111651    0.005915
   -0.009424    0.089134    0.010031
    0.033483    0.159754    0.013098
   -0.019043    0.112460    0.029430
    0.051706    0.075425   -0.041613
    0.002190    0.005175   -0.034280
    0.016537   -0.009855   -0.012192
    0.016696   -0.004268   -0.030687
    0.015233   -0.005319   -0.036200
    0.016124    0.007767   -0.048320
    0.015265    0.013769   -0.065936
    0.016544    0.013086   -0.044116
    0.015797    0.023499   -0.058242
    0.018782    0.004209   -0.019414
    0.019378    0.008046   -0.015398
    0.019412   -0.007716   -0.003103
    0.018188   -0.007004    0.008312
    0.023293   -0.000400   -0.014802
    0.027418    0.000686   -0.025309
    0.024168    0.003813   -0.027281
    0.028431    0.008713   -0.047674
    0.019343    0.001672   -0.013801
    0.019981    0.005445   -0.024010
    0.014673   -0.005098    0.012583
    0.012115   -0.007175    0.021862
    0.013516   -0.008625    0.023186
   -0.002503   -0.010305    0.074026
   -0.040799   -0.047645    0.014420
   -0.063541   -0.107687   -0.012416
   -0.066622   -0.129642   -0.032466
   -0.051257   -0.107655   -0.048457
   -0.087002   -0.130467    0.022471
   -0.054245    0.015928   -0.034631
   -0.026995    0.050372   -0.016091
   -0.091373   -0.002184   -0.072416
   -0.056966    0.047347   -0.052396
   -0.037773   -0.070607    0.030547
   -0.030433   -0.113848    0.067599
   -0.059322   -0.086649   -0.015670
   -0.021775   -0.024964    0.049949
    0.024335    0.015533   -0.050492
    0.032237   -0.008464   -0.072093
    0.013341   -0.012391   -0.011071
    0.019183   -0.012405    0.011977
    0.010793   -0.016407    0.037851
   -0.009804   -0.029780    0.065676
   -0.009934   -0.045751    0.040977
   -0.021713    0.013734   -0.036146
    0.014626   -0.021021    0.014482
    0.007112   -0.030714    0.014630
    0.007774   -0.028299    0.013071
   -0.077169   -0.079536    0.075064
   -0.073726   -0.033082    0.064620
   -0.038831   -0.021660    0.079150
   -0.047550    0.051578    0.033648
    0.001861   -0.061536    0.108007
   -0.102991    0.001688    0.046524
    0.018023    0.087198    0.037599
   -0.083995    0.089666   -0.001994
   -0.083063    0.038712    0.028729
    0.058762   -0.190354    0.271315
    0.147625   -0.046433   -0.037749
   -0.166393    0.018060    0.115086
    0.010803    0.037761   -0.116373
   -0.000488    0.011291   -0.061638
   -0.028667    0.029370   -0.051103
   -0.027999   -0.008503    0.031460
   -0.043125    0.072705   -0.087907
   -0.050322    0.211584    0.040838
   -0.005093   -0.090510   -0.064873
   -0.088618    0.130957   -0.274668
   -0.077727    0.027079    0.070874
   -0.007088   -0.047404    0.068766
    0.002287   -0.035344    0.018997
    0.012220   -0.029922   -0.019076
vibration   15
   -0.020649   -0.022076    0.011784
    0.029792   -0.022238   -0.065916
    0.080243   -0.049030   -0.163627
    0.083204    0.042140   -0.013163
   -0.055041   -0.069908   -0.054749
    0.088518    0.040875   -0.036012
    0.093248    0.050380   -0.013488
    0.121916    0.069994   -0.002891
    0.111812    0.028445   -0.106122
   -0.034538    0.017151    0.074856
   -0.071338   -0.042176    0.082829
   -0.003179    0.086772    0.083787
   -0.065119    0.028891    0.129976
    0.010088   -0.008887   -0.020806
   -0.042982   -0.075270   -0.043622
    0.005168   -0.042224    0.005538
    0.028971   -0.043358   -0.036105
    0.027936   -0.066561   -0.053572
    0.051151   -0.010719   -0.059969
    0.067762   -0.009508   -0.093909
    0.051227    0.022045   -0.042742
    0.067992    0.050213   -0.064365
    0.028691    0.019781    0.001459
    0.026737    0.046811    0.010374
    0.006059   -0.012880    0.025988
   -0.023673    0.014930    0.019787
   -0.004229    0.040802   -0.030200
    0.013414    0.038488   -0.021551
   -0.002922    0.069488   -0.098851
    0.013929    0.090459   -0.148579
   -0.024161    0.070655   -0.098031
   -0.023952    0.095121   -0.147196
   -0.044116    0.040850   -0.033093
   -0.054514    0.040471   -0.032425
   -0.043534    0.015424    0.013803
   -0.035995   -0.000139    0.014681
    0.067317    0.076528   -0.007980
    0.114478    0.058165   -0.005380
    0.116475    0.012936    0.011179
    0.159054    0.073621   -0.014034
    0.099637    0.075447   -0.010862
    0.119303    0.036131   -0.002143
    0.074559    0.061923   -0.003783
    0.197387    0.063914   -0.016611
    0.122231   -0.045441    0.016611
    0.062872    0.183422   -0.025432
    0.020599    0.222847   -0.037073
    0.135771    0.215234   -0.024354
    0.024852    0.195815   -0.030645
   -0.029272   -0.066081   -0.056309
    0.013676   -0.051285   -0.005532
   -0.018298   -0.059811    0.019677
   -0.019684   -0.013053    0.052699
   -0.052879    0.000894    0.032349
   -0.021614    0.044071   -0.002696
   -0.060017    0.069238   -0.027698
   -0.079287   -0.092339   -0.088229
   -0.043264   -0.022776    0.028946
   -0.074534    0.010615   -0.031208
   -0.086549    0.037528   -0.035326
   -0.041274    0.008279   -0.063155
   -0.025524   -0.020884    0.011538
   -0.004951   -0.049958    0.072653
    0.005849   -0.064445    0.122121
   -0.008320   -0.036108    0.040036
   -0.026975   -0.028227    0.038507
   -0.038483   -0.111591    0.066599
    0.014696   -0.114771    0.214283
    0.051286    0.018447    0.128046
   -0.011574   -0.039339    0.033631
   -0.016098   -0.045905    0.023323
   -0.001810   -0.013216    0.038014
    0.065460   -0.022447    0.075389
    0.047830   -0.022480    0.064094
    0.021719   -0.005873    0.031604
    0.006975   -0.011525    0.030269
    0.010649    0.020314    0.002123
   -0.031653   -0.010130   -0.031212
    0.017786    0.078032   -0.022876
    0.037012    0.013849    0.038451
   -0.015183   -0.017135    0.025522
    0.014500   -0.026205    0.043163
    0.011394    0.004717    0.020558
    0.053204   -0.040008    0.080519
vibration   16
   -0.007569   -0.006625    0.017114
    0.020558   -0.000884   -0.006708
    0.019415   -0.003431    0.004448
    0.015502    0.002350   -0.019914
    0.036105   -0.001296   -0.008452
   -0.007879    0.000652    0.001037
   -0.006871    0.002056    0.003691
   -0.015576   -0.003278   -0.009097
   -0.013916    0.006268    0.010953
    0.009830    0.001800   -0.013824
    0.023887   -0.000105   -0.016263
    0.004219    0.005542   -0.026465
    0.002341    0.001758   -0.008652
    0.009009   -0.001202   -0.001388
    0.007413   -0.009088    0.016481
    0.004380   -0.014001    0.010151
    0.015157   -0.031065    0.048124
    0.026038   -0.046712    0.083127
    0.013229   -0.031727    0.046760
    0.022345   -0.047253    0.079976
   -0.001826   -0.012989    0.002381
   -0.005922   -0.012335   -0.002125
   -0.010843    0.003653   -0.033539
   -0.022701    0.016097   -0.064957
   -0.004261    0.000669   -0.023706
   -0.005088    0.003235   -0.027450
   -0.001110    0.008349   -0.059595
    0.005215    0.013341   -0.097733
   -0.003498    0.004721   -0.040236
   -0.000670    0.007443   -0.065846
   -0.009033   -0.005536    0.016147
   -0.011457   -0.010772    0.037263
   -0.012707   -0.010853    0.042784
   -0.019030   -0.019202    0.083756
   -0.007571   -0.006005    0.012811
   -0.009474   -0.008440    0.007163
   -0.008156   -0.006392    0.001920
   -0.029709   -0.004368   -0.002039
   -0.033382   -0.029127   -0.025105
   -0.007670    0.005545    0.011443
   -0.061455    0.010606    0.005659
    0.015678   -0.014582   -0.005325
    0.038692   -0.022431   -0.002619
    0.011635   -0.014428    0.011106
    0.012902   -0.012491   -0.029341
   -0.004714    0.002220    0.030300
   -0.021789    0.005060    0.038237
   -0.001679    0.004529    0.037469
    0.011808    0.004590    0.035255
    0.014234   -0.006287    0.012801
    0.013401   -0.016802    0.000264
    0.005858   -0.015064    0.013512
   -0.005760    0.004460   -0.032145
   -0.007987   -0.005201    0.018528
   -0.013004   -0.010347   -0.014847
   -0.019114   -0.011627   -0.030550
    0.004756   -0.003610    0.022794
    0.000166   -0.009008    0.001813
    0.017394   -0.010414    0.017845
    0.029571    0.047578   -0.028121
    0.004631   -0.010041   -0.006684
   -0.002080    0.006065   -0.038325
   -0.008165    0.024154   -0.072414
   -0.009147    0.026722   -0.076878
   -0.001465    0.017492   -0.066579
   -0.002308    0.008623   -0.043516
    0.003306    0.046465   -0.046684
   -0.015822    0.047840   -0.112084
   -0.016439   -0.010923   -0.077628
   -0.030852    0.062322   -0.145799
   -0.048874    0.026709    0.017790
    0.081044   -0.039258   -0.068892
    0.104293   -0.022387    0.192153
    0.053932   -0.012121    0.127137
   -0.034036    0.049122   -0.035289
   -0.037792    0.026566    0.011281
   -0.067939    0.101697   -0.126555
   -0.079100    0.396093    0.148218
    0.033628   -0.266171   -0.087263
   -0.195144    0.219054   -0.528508
   -0.131783    0.024944    0.014726
    0.001521   -0.016412    0.094794
    0.016093    0.051758   -0.038687
    0.075470   -0.051541    0.186433
vibration   17
   -0.042741   -0.038733   -0.191600
    0.089431    0.036941   -0.045570
    0.130593   -0.004901   -0.072680
    0.118392    0.088470   -0.031324
    0.066573    0.031319   -0.042390
    0.026719    0.033588   -0.033640
   -0.017267    0.030285   -0.022642
    0.043803    0.076480   -0.041700
    0.053446   -0.003342   -0.038920
   -0.004474    0.072136   -0.031874
    0.002785    0.068495   -0.033197
    0.004290    0.111323   -0.042326
   -0.045043    0.066338   -0.020107
    0.030237    0.028638   -0.033497
   -0.002471   -0.024044    0.003524
    0.004730   -0.024523   -0.001015
    0.009747   -0.024717   -0.012321
    0.011773   -0.033657   -0.007452
    0.013874   -0.012558   -0.025691
    0.018460   -0.012442   -0.034665
    0.013303   -0.003283   -0.025633
    0.015216    0.004128   -0.033658
    0.008843   -0.004048   -0.015377
    0.009097    0.004892   -0.011710
    0.003091   -0.013479   -0.008511
   -0.009070   -0.001419   -0.004654
   -0.006224    0.004151    0.029766
    0.000241    0.001172    0.043457
   -0.015047    0.015157    0.050799
   -0.012607    0.019888    0.082951
   -0.026516    0.020205    0.029911
   -0.033259    0.027428    0.045974
   -0.030678    0.015652   -0.012298
   -0.041321    0.020570   -0.027622
   -0.020944    0.003193   -0.027409
   -0.031539   -0.014233   -0.104512
   -0.015906    0.006243   -0.031005
    0.028739    0.081200    0.006076
    0.036927    0.157087    0.058518
   -0.032131    0.061915    0.032885
    0.108067    0.082156   -0.046361
   -0.043097   -0.053132    0.038139
   -0.104616   -0.087543    0.011475
   -0.002963   -0.035254    0.062397
   -0.035934   -0.082575    0.093507
   -0.022654    0.004594   -0.085276
   -0.003245    0.051231   -0.140974
   -0.010437    0.017271   -0.033880
   -0.058138   -0.058679   -0.115665
    0.017365   -0.021153   -0.019399
    0.014547   -0.056666   -0.065530
    0.007182   -0.035536    0.019788
   -0.005826   -0.012151   -0.007380
   -0.025399   -0.001527   -0.045633
   -0.025793   -0.002933   -0.068466
   -0.009847    0.011488   -0.018129
   -0.011717   -0.012956    0.014257
   -0.006710   -0.018449    0.000991
    0.009633   -0.001319    0.002527
    0.021012    0.001956   -0.010217
    0.073022   -0.095300    0.343948
    0.049343   -0.050127    0.229277
   -0.000120    0.047659    0.039071
   -0.002955    0.050004    0.026360
   -0.021688    0.105823   -0.078412
    0.060076   -0.077508    0.265195
   -0.026770   -0.018000   -0.089403
    0.024603   -0.020744    0.138224
   -0.009371    0.182381    0.025840
   -0.102842    0.219046   -0.294546
   -0.193685    0.070273    0.051308
    0.212841    0.078242   -0.091921
   -0.006269   -0.005388    0.025956
   -0.003809   -0.000636    0.016146
   -0.000786   -0.002304    0.007122
    0.004181    0.002631    0.001167
   -0.001555   -0.009479    0.004443
    0.001560   -0.004521    0.009506
    0.002941   -0.020094    0.004133
   -0.009909   -0.008730   -0.003635
    0.004844   -0.001679   -0.003327
    0.004580    0.007950    0.004670
    0.006968    0.005758   -0.002166
   -0.003927    0.005920    0.013467
vibration   18
   -0.020824   -0.027567   -0.024953
    0.130098    0.007326   -0.064054
    0.153227   -0.028887   -0.041417
    0.127780    0.062923   -0.117814
    0.184010   -0.012844   -0.069515
   -0.015482    0.037162   -0.008464
   -0.085637    0.040088    0.027950
   -0.012154    0.099044   -0.057824
    0.009371   -0.003844    0.008409
    0.016522    0.046881   -0.038609
    0.058977    0.027143   -0.045653
    0.008804    0.092294   -0.083247
   -0.034822    0.045899   -0.004261
    0.040391    0.007618   -0.014896
    0.029852   -0.049216    0.109808
    0.023571   -0.038884    0.067844
    0.037105   -0.051658    0.085846
    0.063347   -0.097632    0.169258
    0.013746    0.002960   -0.013885
    0.022246   -0.003337   -0.009047
   -0.024050    0.064588   -0.121112
   -0.050640    0.109249   -0.202365
   -0.026446    0.063958   -0.113042
   -0.053323    0.110169   -0.178408
    0.000086    0.008136   -0.017831
   -0.007601    0.012981   -0.019474
   -0.000338    0.023638   -0.060825
    0.010406    0.031354   -0.127331
   -0.010563    0.021076   -0.005237
   -0.004358    0.028567   -0.029804
   -0.028768    0.004976    0.090575
   -0.038303   -0.002807    0.148760
   -0.035189   -0.003481    0.103763
   -0.050407   -0.016492    0.170350
   -0.021113    0.001097    0.032447
   -0.024802   -0.014755   -0.006956
    0.003241    0.006089   -0.006606
    0.004212    0.015447   -0.003217
    0.002426   -0.010772   -0.012594
    0.029850    0.027030    0.012986
   -0.019642    0.037249   -0.006432
    0.031320   -0.019900   -0.000020
    0.029118   -0.025815   -0.002602
    0.054607   -0.009612    0.014173
    0.031028   -0.043978   -0.006227
    0.003810    0.040222    0.001932
   -0.016355    0.061411   -0.005592
    0.027070    0.052603    0.017418
    0.000778    0.033711   -0.001018
    0.044389   -0.060828    0.039807
    0.077582   -0.090706    0.033853
    0.035278   -0.064203    0.124645
   -0.006853    0.005161   -0.006172
   -0.025642   -0.005377    0.026631
   -0.024023   -0.006022   -0.024106
   -0.026300    0.005891   -0.009878
    0.019527   -0.017366    0.144993
   -0.002888   -0.022786    0.047595
   -0.010177   -0.004345    0.023487
   -0.009877    0.014645    0.012456
   -0.010113    0.063226   -0.105447
   -0.006759    0.038183   -0.078513
   -0.008632    0.017326   -0.049927
   -0.000534   -0.015959   -0.011082
   -0.015954    0.022737   -0.049948
    0.001612    0.029228   -0.074240
   -0.035205   -0.030298   -0.005140
    0.009889   -0.031623    0.008863
    0.029323   -0.013477   -0.007040
   -0.073667    0.127703   -0.209178
   -0.127504    0.030676    0.110391
    0.145493   -0.081807   -0.055373
   -0.052864    0.021011   -0.146287
   -0.047563    0.009403   -0.114492
   -0.014083   -0.014735   -0.012527
   -0.010107   -0.025683    0.014617
    0.018895   -0.033594    0.077800
    0.114463    0.086183    0.200200
   -0.010129   -0.207623    0.158237
   -0.026174    0.007354   -0.062204
    0.056636    0.009855    0.048732
   -0.036671   -0.013463   -0.050251
   -0.047732   -0.081278    0.065159
   -0.071301    0.019672   -0.169658
vibration   19
   -0.000156    0.029233    0.097402
    0.016497   -0.002036   -0.010071
    0.034372   -0.017702   -0.027452
    0.031216    0.018379    0.002300
   -0.001505   -0.005839   -0.007886
    0.012999   -0.001348   -0.008935
   -0.004586   -0.002913   -0.005062
    0.026477    0.019994   -0.004140
    0.028683   -0.020128   -0.021315
   -0.016844    0.011225    0.007776
   -0.026523    0.008499    0.009505
   -0.007810    0.026329    0.013953
   -0.028133    0.009478    0.010896
   -0.000567   -0.004447   -0.006564
   -0.008428   -0.015826    0.000197
   -0.000809   -0.004695    0.004606
   -0.003321    0.008231   -0.034959
   -0.011819    0.013809   -0.064906
    0.005792    0.016182   -0.037548
    0.004368    0.027076   -0.070118
    0.018097    0.009853    0.002568
    0.026588    0.014596    0.003855
    0.018016   -0.001352    0.037703
    0.027264   -0.002183    0.066169
    0.004538   -0.006958    0.032454
   -0.007220   -0.005046    0.047464
   -0.016333   -0.015798    0.086577
   -0.033477   -0.024329    0.156241
   -0.005064   -0.008887    0.017412
   -0.008551   -0.012687    0.040895
    0.009168    0.010178   -0.092780
    0.019285    0.023475   -0.164071
    0.013635    0.017144   -0.101161
    0.031015    0.031464   -0.177276
   -0.002489    0.007835   -0.011110
   -0.006430    0.009764    0.037584
    0.012594    0.015263   -0.000288
    0.011853   -0.012944   -0.011435
    0.009449   -0.060049   -0.026231
    0.053989    0.001719   -0.019699
   -0.025794   -0.002021    0.003575
    0.035545    0.023150   -0.020602
    0.047033    0.037813   -0.012717
    0.038579    0.023344   -0.029030
    0.033398    0.015096   -0.035965
    0.013812    0.048771    0.013436
   -0.005762    0.040703    0.033325
    0.032060    0.053659   -0.008040
    0.015133    0.078417    0.023821
   -0.011347   -0.022724   -0.012750
   -0.012506   -0.034312   -0.028304
   -0.004514   -0.009344    0.009335
   -0.004821   -0.006773    0.042092
   -0.004826    0.002896    0.001786
   -0.009203    0.008068    0.007785
   -0.026478    0.005236   -0.024729
   -0.004977   -0.015275    0.003440
   -0.010807   -0.002377    0.013102
   -0.024236    0.006649   -0.008025
   -0.026287    0.002463   -0.003322
    0.013326   -0.071204    0.070083
   -0.012798   -0.001005   -0.057344
   -0.030216    0.055300   -0.161050
   -0.040522    0.080281   -0.207367
   -0.000050    0.010685   -0.095959
   -0.021863    0.026594   -0.106182
    0.045580    0.206717   -0.023865
   -0.083883    0.215616   -0.432437
   -0.094441   -0.153154   -0.213750
   -0.033639    0.059607   -0.186255
   -0.034140    0.047004    0.041894
    0.094329   -0.104842   -0.095480
   -0.007830    0.001315   -0.069642
    0.010517   -0.030910    0.025511
    0.024865   -0.043233    0.108623
    0.035414   -0.070035    0.176065
    0.010470   -0.013833    0.071440
   -0.020351    0.010934    0.090353
    0.028350   -0.028651    0.059980
    0.011321    0.000903    0.034057
   -0.035265   -0.050602    0.198996
    0.067082   -0.101711    0.244161
    0.087482   -0.077258    0.136824
    0.019727   -0.056537    0.053575
vibration   20
   -0.020187   -0.095698   -0.114366
   -0.089596    0.000087    0.032910
   -0.113384    0.034839    0.017616
   -0.095324   -0.039992    0.056551
   -0.115195    0.000386    0.035716
   -0.006112    0.003608    0.015917
    0.061279    0.007497   -0.002447
   -0.025219   -0.058244    0.037603
   -0.039894    0.053239    0.012150
    0.001952   -0.028953    0.028461
   -0.004670   -0.036712    0.029847
   -0.003726   -0.051662    0.033513
    0.032507   -0.020997    0.028773
   -0.023997    0.008020    0.017812
   -0.026273    0.030113   -0.050171
   -0.009669    0.030068   -0.017238
   -0.027150    0.045629   -0.039553
   -0.044985    0.083416   -0.093821
   -0.019222    0.005461    0.026914
   -0.029887    0.012869    0.022665
    0.006573   -0.040663    0.099646
    0.021261   -0.071165    0.152065
    0.013198   -0.041973    0.090048
    0.025236   -0.080728    0.115700
    0.008697    0.001024    0.032949
    0.030637    0.010081    0.004675
    0.080439    0.072492   -0.148755
    0.145911    0.083319   -0.256314
    0.067513    0.109922   -0.154405
    0.100798    0.149268   -0.288380
    0.015809    0.078104    0.037883
    0.002390    0.093042    0.068863
   -0.026125    0.015737    0.175158
   -0.076977   -0.008958    0.309986
    0.002530   -0.011886    0.104503
   -0.012548   -0.057525   -0.008431
    0.029284   -0.031538   -0.009882
    0.055780   -0.006226    0.005249
    0.057422   -0.008674    0.020161
    0.061250   -0.002034    0.022366
    0.062999    0.012466   -0.015448
    0.052881   -0.079737    0.019376
    0.014690   -0.086768    0.007867
    0.109544   -0.056968    0.032074
    0.056579   -0.133592    0.041311
    0.026441    0.009448   -0.026246
    0.013117    0.042235   -0.049283
    0.057482    0.026422   -0.001977
    0.005574   -0.011475   -0.038420
   -0.013430    0.055423    0.002649
   -0.014469    0.080042    0.028809
   -0.015976    0.033434   -0.029652
    0.024370   -0.007757    0.043310
   -0.002629   -0.027319    0.124501
   -0.010342   -0.045879   -0.025063
   -0.002218   -0.011494    0.042245
   -0.049216    0.002057   -0.100320
    0.010346   -0.016356    0.068159
    0.008479   -0.027407    0.071461
    0.012801   -0.021717    0.064756
    0.010774   -0.033325    0.037225
   -0.001796   -0.001510   -0.022772
   -0.012436    0.024685   -0.072934
   -0.018711    0.036571   -0.100590
   -0.001484    0.005119   -0.039722
   -0.005363    0.009307   -0.042859
    0.030044    0.108819    0.004766
   -0.042306    0.114442   -0.231232
   -0.049639   -0.097719   -0.104352
    0.003411   -0.001291   -0.026959
    0.016060    0.018049   -0.027417
   -0.013621   -0.016123   -0.037466
   -0.023254    0.027562   -0.108695
   -0.015959    0.011581   -0.064146
   -0.011575    0.007712   -0.030387
   -0.012001   -0.001684   -0.011354
   -0.014492    0.016538   -0.037652
   -0.037843   -0.051176   -0.103869
   -0.025631    0.113571   -0.060095
    0.020802   -0.006827    0.048748
    0.005009    0.015181    0.005334
   -0.019627   -0.003415   -0.032801
   -0.022672   -0.023539    0.005626
   -0.010609   -0.001605   -0.046108
vibration   21
   -0.002658   -0.002482   -0.043779
   -0.010491    0.006765    0.022695
   -0.016799    0.008024    0.041290
   -0.015527   -0.010804    0.027828
   -0.006927    0.030718    0.021561
    0.003376   -0.028608   -0.006394
   -0.013118   -0.035748   -0.017927
    0.012047   -0.017710   -0.000969
    0.014477   -0.046186   -0.000715
    0.002255   -0.004192   -0.020544
   -0.017062    0.032665   -0.018025
    0.006771   -0.035054    0.008628
    0.021036   -0.013708   -0.060776
   -0.001729   -0.003020   -0.007045
    0.017999    0.028819   -0.019461
   -0.005313    0.010880   -0.040114
   -0.013828    0.004884   -0.003266
   -0.012446    0.016714    0.009841
   -0.024989   -0.016474    0.016338
   -0.029903   -0.022856    0.045546
   -0.028660   -0.027561   -0.002468
   -0.036272   -0.042893    0.010435
   -0.019796   -0.020497   -0.037006
   -0.022862   -0.035897   -0.053852
   -0.004830   -0.000708   -0.047777
    0.000551    0.011162   -0.059696
    0.016892    0.032276   -0.114443
    0.040177    0.040499   -0.184704
    0.005574    0.035172   -0.064741
    0.015563    0.046781   -0.107207
   -0.017361    0.015448    0.053146
   -0.028092    0.009949    0.112617
   -0.028825   -0.002007    0.082124
   -0.051217   -0.016579    0.159575
   -0.011884    0.001354   -0.002760
   -0.001647    0.007929   -0.016806
   -0.005183    0.013361    0.006292
    0.005623    0.013484    0.008923
    0.008593    0.046039    0.027345
   -0.024976    0.000594   -0.003201
    0.039158   -0.006074    0.003931
   -0.026134    0.023799    0.009853
   -0.043797    0.032659    0.008727
   -0.023686    0.023093   -0.006084
   -0.023729    0.023165    0.028785
   -0.007514   -0.000725   -0.012736
    0.007902   -0.004462   -0.018769
   -0.015202   -0.004557   -0.016287
   -0.016724   -0.004487   -0.016294
   -0.006228    0.011020   -0.024439
   -0.033779    0.005965   -0.051959
   -0.003737    0.024584   -0.070376
    0.002307    0.003193   -0.061202
   -0.010009    0.005290   -0.027774
    0.004742    0.018770    0.021302
    0.010718    0.017369    0.029320
    0.055860    0.047470    0.026482
   -0.000592    0.006419   -0.058186
    0.016429   -0.018852   -0.021495
    0.032535   -0.052263   -0.017207
    0.001952    0.021334   -0.019910
    0.012580   -0.006014    0.029771
    0.014413   -0.021216    0.056619
    0.013795   -0.022908    0.053179
   -0.006101    0.006711    0.018285
    0.018375   -0.023093    0.060233
   -0.016441   -0.087539   -0.054496
    0.038299   -0.091697    0.164699
    0.020575    0.104954    0.053546
    0.047536   -0.076416    0.163051
    0.073035   -0.022086   -0.154254
   -0.155011    0.135251    0.021185
   -0.001075    0.000533   -0.057035
    0.017591   -0.047518    0.076804
    0.017785   -0.050411    0.160709
    0.030093   -0.091056    0.259282
   -0.015224    0.008067    0.075474
   -0.063252    0.139058    0.191550
    0.043946   -0.132046    0.070901
   -0.055649    0.067043   -0.107870
   -0.117480   -0.076402    0.280388
    0.094805   -0.151333    0.399285
    0.131010   -0.074615    0.171740
    0.039190   -0.095635    0.139338
vibration   22
   -0.021284    0.015561    0.092360
    0.064595    0.008163    0.005020
    0.092872   -0.032685    0.023073
    0.077064    0.038044    0.004233
    0.071907    0.033303    0.003489
    0.011285   -0.036890   -0.015575
   -0.087413   -0.050475   -0.008877
    0.051450    0.052694   -0.025096
    0.069975   -0.121295   -0.015860
   -0.022459    0.028493   -0.025586
   -0.049587    0.073124   -0.021883
   -0.004238    0.023829    0.010582
   -0.034650    0.009987   -0.068077
    0.007230   -0.012186   -0.015700
    0.032918    0.007310    0.028446
   -0.013017    0.012070   -0.050856
   -0.079087    0.073256   -0.135384
   -0.116063    0.156510   -0.233310
   -0.091289    0.031117   -0.083978
   -0.132456    0.075798   -0.151888
   -0.035650   -0.066379    0.063006
   -0.029847   -0.107280    0.121074
    0.012619   -0.107449    0.110446
    0.049210   -0.188886    0.189494
    0.012414   -0.042523    0.028458
    0.010778   -0.004852    0.012751
    0.036920    0.030353   -0.003530
    0.070331    0.028708   -0.009171
    0.026309    0.061097   -0.010233
    0.042627    0.082545   -0.027605
   -0.006765    0.059001    0.009701
   -0.017252    0.081952    0.012048
   -0.029178    0.027185    0.022690
   -0.057297    0.026435    0.033698
   -0.015958    0.000703    0.011711
   -0.030056   -0.008184    0.014952
   -0.006119    0.001665   -0.020404
   -0.021939    0.014923   -0.020075
   -0.027957   -0.064220   -0.057609
    0.054792    0.048116    0.017325
   -0.099175    0.070037   -0.017384
    0.046066   -0.037879   -0.016993
    0.076777   -0.064545   -0.019008
    0.052578   -0.030943    0.026176
    0.041364   -0.048038   -0.054052
   -0.002405    0.051206    0.016261
   -0.044001    0.071622    0.022811
    0.028898    0.066987    0.031354
    0.010157    0.055455    0.020798
   -0.015901   -0.048423   -0.032865
   -0.055472   -0.088149   -0.110400
    0.004622    0.010607   -0.044711
    0.016675   -0.037636    0.020718
   -0.023626   -0.009897   -0.003712
   -0.041721   -0.017926   -0.065340
   -0.064681   -0.020673   -0.109644
    0.119669    0.058083    0.144371
   -0.002080   -0.022236   -0.017176
   -0.033514   -0.015181   -0.055060
   -0.048527    0.040233   -0.073266
    0.011909    0.014677    0.015192
    0.009316    0.015121    0.002077
    0.005092    0.005862    0.014322
    0.007311   -0.011161    0.025833
    0.001366    0.003202    0.029768
    0.007372    0.024151   -0.020948
    0.003144    0.008270    0.072277
    0.005568    0.008725   -0.012783
    0.014137   -0.062974    0.027034
    0.003918    0.006766    0.034555
    0.001272    0.005449    0.033682
   -0.005236   -0.004682    0.030667
    0.013230   -0.013036    0.057323
   -0.007879    0.015091   -0.028498
   -0.000263    0.010843   -0.038290
   -0.004811    0.024048   -0.069948
    0.039182   -0.027401    0.067722
    0.164571    0.150581    0.248910
    0.017512   -0.289327    0.170640
   -0.041629    0.031371   -0.144617
    0.096843    0.033735   -0.063528
   -0.047002    0.057494   -0.165462
   -0.069894   -0.009457   -0.005842
   -0.039892    0.049889   -0.111288
vibration   23
    0.020364    0.036589    0.128436
   -0.015174    0.002949    0.012060
   -0.018790    0.006785    0.013181
   -0.016555   -0.004909    0.016202
   -0.018174    0.006992    0.012292
   -0.003351   -0.000628    0.005368
    0.001086   -0.000745    0.003128
   -0.004403   -0.005790    0.008076
   -0.006646    0.004056    0.005751
   -0.003967   -0.000856    0.006372
   -0.007209    0.001848    0.006894
   -0.003422   -0.004866    0.010090
    0.000204   -0.001019    0.002619
   -0.006084    0.002271    0.005342
   -0.004946    0.009259    0.001190
    0.004305    0.004377    0.021919
    0.009571   -0.003283    0.038069
    0.017449   -0.014757    0.062515
   -0.000005    0.009186    0.011401
    0.000636    0.006584    0.018651
   -0.013707    0.026660   -0.028132
   -0.024649    0.039857   -0.054818
   -0.012240    0.025420   -0.027562
   -0.021512    0.037895   -0.051072
    0.000249    0.009958    0.003393
    0.008590    0.003417    0.000950
    0.010531    0.005738   -0.035475
    0.011786    0.009700   -0.064656
    0.012399    0.001492   -0.034363
    0.014362    0.002774   -0.064745
    0.011710   -0.007148    0.010900
    0.012314   -0.012944    0.019772
    0.010672   -0.008076    0.040066
    0.009142   -0.014397    0.067931
    0.011471   -0.000744    0.021570
    0.004062   -0.001933   -0.004487
   -0.017142   -0.030829   -0.054020
   -0.094256    0.041924   -0.045146
   -0.108178   -0.071485   -0.137052
    0.018688    0.097230    0.061107
   -0.235467    0.151341   -0.047678
    0.065333   -0.111824   -0.033569
    0.179120   -0.217396   -0.043400
    0.017661   -0.115220    0.104191
    0.051900   -0.066423   -0.140212
   -0.004679   -0.016016    0.047100
   -0.064376    0.020895    0.049210
    0.000812   -0.003510    0.117608
    0.060337   -0.055263    0.049883
   -0.004951    0.008921    0.001141
   -0.007132    0.011918    0.002413
    0.001232    0.007068    0.013865
    0.006659    0.006209    0.007095
    0.010981    0.002206    0.003753
   -0.030452   -0.052034   -0.183580
   -0.030712   -0.054014   -0.186211
   -0.011519    0.007664   -0.003945
    0.004777    0.010840   -0.011219
   -0.016551    0.041153   -0.061620
   -0.028863    0.063770   -0.062669
    0.011988   -0.001480    0.042256
    0.007934    0.003438    0.022767
    0.006192    0.000804    0.024955
    0.010676   -0.009106    0.045585
    0.011498   -0.003434    0.028898
    0.003719    0.013036    0.002602
   -0.006599   -0.021899    0.035928
    0.014512   -0.023600    0.070288
    0.028179    0.007704    0.048031
   -0.049749    0.096365   -0.137740
   -0.097469    0.009812    0.197203
    0.183282   -0.114208    0.023284
   -0.010246   -0.004188   -0.024901
    0.009844   -0.019834    0.031234
    0.008221   -0.019351    0.029710
    0.010952   -0.021593    0.036366
   -0.024897    0.007961   -0.059907
   -0.146854   -0.212256   -0.279735
   -0.019751    0.320701   -0.165761
    0.075888   -0.067715    0.212232
   -0.055669   -0.036454    0.023315
    0.038478   -0.039131    0.100304
    0.053936    0.009291   -0.009291
    0.035904   -0.040162    0.095649
vibration   24
    0.008484    0.022204    0.062304
   -0.053403    0.006569   -0.003172
   -0.083000    0.044217   -0.007491
   -0.069262   -0.027751   -0.005346
   -0.052641   -0.006663   -0.002860
   -0.014569    0.033670    0.008172
    0.091152    0.045392   -0.006481
   -0.061094   -0.066235    0.015723
   -0.078994    0.123000    0.019369
    0.031196   -0.017118   -0.000781
    0.059750   -0.043934   -0.005195
    0.010568   -0.025809   -0.032148
    0.047471   -0.003717    0.024623
   -0.001091    0.021238    0.006518
   -0.019859    0.007499   -0.036113
   -0.001248   -0.001761   -0.000235
    0.013437   -0.013633    0.009783
    0.017582   -0.026606    0.015920
    0.023364   -0.014140    0.019195
    0.032468   -0.024132    0.034384
    0.018219   -0.003201    0.008056
    0.024378   -0.002806    0.012917
    0.003309    0.009755   -0.008432
   -0.001614    0.022637   -0.017477
   -0.003646    0.005833   -0.009577
   -0.001910    0.002225   -0.016085
   -0.006986   -0.004571   -0.007621
   -0.011565   -0.003759   -0.009468
   -0.006317   -0.013470    0.008000
   -0.011239   -0.019757    0.017715
   -0.000195   -0.015140    0.010757
   -0.000024   -0.021588    0.022554
    0.004590   -0.007336   -0.000460
    0.007825   -0.008614    0.003376
    0.003736    0.000554   -0.011338
    0.001292    0.002529   -0.002617
   -0.004882   -0.006279   -0.023970
   -0.033699    0.020093   -0.021109
   -0.038964   -0.025206   -0.056167
    0.011615    0.041920    0.018831
   -0.088681    0.061970   -0.021510
    0.029961   -0.038836   -0.016845
    0.073981   -0.078592   -0.020259
    0.013257   -0.039561    0.036184
    0.024582   -0.023554   -0.058951
    0.000023    0.003611    0.016060
   -0.026242    0.021260    0.015498
    0.005058    0.010005    0.045692
    0.024792   -0.012611    0.016766
    0.022824    0.058129    0.026406
    0.048252    0.088068    0.081456
   -0.003425   -0.001609    0.004730
   -0.003686    0.007132   -0.016717
    0.003205    0.002557   -0.013134
   -0.013258   -0.016380   -0.075585
   -0.015550   -0.016503   -0.082511
   -0.082913   -0.036102   -0.129985
    0.002952    0.000651   -0.000934
    0.023537    0.003452    0.010770
    0.034948    0.054535   -0.030285
   -0.003009   -0.012599    0.016695
   -0.000512   -0.011398    0.025416
    0.001032   -0.002330    0.012550
    0.000605    0.008050    0.010095
   -0.003096    0.012060   -0.019366
   -0.001006   -0.019580    0.047810
   -0.006800   -0.021568   -0.045133
    0.006209   -0.023103    0.066873
    0.003833    0.075246    0.010324
    0.017700   -0.028941    0.039200
    0.030389   -0.003579   -0.099655
   -0.060856    0.077808   -0.019063
    0.008814   -0.001305    0.021629
   -0.016577    0.017383   -0.043816
    0.005539    0.001245    0.011047
   -0.000383    0.006224   -0.004641
    0.060427   -0.039946    0.158981
    0.235589    0.241454    0.441574
    0.035499   -0.441248    0.307800
   -0.062433    0.057127   -0.184507
    0.114140    0.029336    0.014948
   -0.047308    0.037818   -0.113930
   -0.072978   -0.044406    0.070689
   -0.064285    0.051489   -0.161767
vibration   25
   -0.014517    0.033577    0.039140
   -0.000477   -0.004047   -0.018494
   -0.047158    0.043576    0.008650
   -0.042505   -0.039194   -0.073806
    0.058239   -0.034811   -0.024225
   -0.043966    0.057316    0.036501
    0.080918    0.079340    0.038504
   -0.130024   -0.072548    0.000946
   -0.143325    0.185466    0.084680
    0.097422   -0.037271   -0.022770
    0.195963   -0.099856   -0.038605
    0.040877   -0.040098   -0.122857
    0.103063   -0.011288    0.047392
    0.037578    0.021319    0.025535
    0.017671   -0.006341    0.024237
    0.001306   -0.029769    0.012841
   -0.043775    0.011640   -0.049265
   -0.057702    0.053343   -0.084722
   -0.071691    0.006517   -0.068051
   -0.107373    0.043401   -0.121396
   -0.048790   -0.045703   -0.009569
   -0.060170   -0.055634   -0.006846
   -0.011768   -0.077537    0.029736
    0.001018   -0.114413    0.052045
    0.004805   -0.050087    0.010344
    0.003636   -0.000108   -0.043569
    0.020188    0.023161   -0.028201
    0.043511    0.022961   -0.042605
    0.002956    0.038406    0.025355
    0.010860    0.050129    0.047912
   -0.025817    0.035037    0.054995
   -0.041408    0.044049    0.107873
   -0.036170    0.019840    0.008864
   -0.061232    0.018656    0.022668
   -0.019538    0.007460   -0.047835
   -0.018076    0.021726    0.003325
   -0.003266    0.038285    0.012740
    0.017259    0.006675    0.005274
    0.019667    0.008265    0.020948
    0.014153    0.001791   -0.024115
    0.031507   -0.012418    0.012439
   -0.017103    0.067003   -0.003437
   -0.038225    0.101839    0.003703
   -0.010474    0.065037   -0.044921
   -0.015088    0.058051    0.015853
   -0.006355    0.053469   -0.008111
   -0.002070    0.041298    0.000700
    0.003643    0.053503   -0.038086
   -0.024356    0.080533   -0.003302
    0.086685    0.060210    0.098480
    0.111410    0.070115    0.131679
    0.028452   -0.034851    0.054558
    0.010213   -0.030940   -0.034725
   -0.023264    0.003562   -0.083644
   -0.009873    0.037679    0.046055
   -0.017285    0.029819    0.018475
   -0.048668   -0.041515   -0.058293
    0.017567   -0.021750   -0.031020
    0.073516   -0.027435    0.020139
    0.104346   -0.014818   -0.016675
   -0.012246   -0.017568    0.012480
   -0.018404    0.001157   -0.016723
   -0.006152   -0.003880   -0.000894
   -0.001350   -0.003221    0.020389
    0.028327   -0.048699    0.058254
   -0.028854    0.029294   -0.064189
    0.011352    0.038423    0.094686
   -0.021495    0.038990   -0.042536
    0.007790   -0.085999    0.021996
   -0.074246    0.109750   -0.218561
   -0.126947    0.001882    0.377380
    0.311554   -0.283297    0.051796
   -0.013065    0.001862   -0.001181
   -0.004862   -0.003879    0.018489
   -0.005571   -0.002816    0.011839
   -0.000920   -0.001213    0.012301
   -0.020661    0.003886   -0.029691
   -0.067009   -0.070609   -0.104724
   -0.009445    0.107291   -0.071976
    0.006089   -0.021939    0.056925
   -0.023630   -0.008229    0.005761
    0.008731   -0.004239    0.035997
    0.015832    0.010785   -0.005168
    0.006087   -0.010137    0.044544
vibration   26
    0.019856   -0.011024   -0.039317
   -0.023469    0.002187    0.019770
   -0.008214   -0.010059    0.001058
   -0.003365    0.003219    0.060191
   -0.065216    0.021923    0.023938
    0.036306   -0.034226   -0.020770
    0.001244   -0.045021   -0.032671
    0.074969    0.006225    0.011157
    0.074552   -0.080541   -0.048980
   -0.040254    0.008688    0.014439
   -0.097730    0.044978    0.023659
   -0.011377   -0.001696    0.073602
   -0.029588   -0.003638   -0.029173
   -0.017633   -0.009552   -0.013858
   -0.014637    0.011128   -0.035301
   -0.001403    0.011118    0.002526
    0.005515    0.003937    0.013022
    0.008372   -0.003084    0.019909
    0.003478    0.012052   -0.000479
    0.005701    0.010025    0.002243
   -0.004730    0.025362   -0.021856
   -0.008890    0.035364   -0.038313
   -0.006725    0.024723   -0.017288
   -0.012409    0.034717   -0.030005
   -0.002153    0.012071    0.002848
    0.002467    0.000955    0.000980
    0.000085   -0.003444   -0.020162
   -0.003345   -0.000977   -0.034535
    0.003438   -0.011166   -0.021692
    0.001978   -0.013921   -0.039774
    0.008865   -0.016024    0.004193
    0.011204   -0.023544    0.008366
    0.011898   -0.012316    0.021831
    0.016625   -0.016063    0.038713
    0.009648   -0.002931    0.011834
    0.021609    0.002885   -0.003362
    0.003175   -0.004144    0.012065
    0.000522   -0.007257    0.011028
    0.002508    0.030220    0.022368
   -0.036349   -0.022620   -0.002720
    0.032357   -0.031549    0.011312
   -0.022882    0.019019    0.007202
   -0.025099    0.027096    0.009458
   -0.038419    0.011555   -0.008365
   -0.021721    0.036457    0.016015
    0.002812   -0.040179    0.004118
    0.024684   -0.057208    0.006729
   -0.022217   -0.052286   -0.004312
    0.006540   -0.041068    0.004692
   -0.040356   -0.012130   -0.057808
   -0.057458   -0.013966   -0.075089
   -0.012147    0.020820   -0.029235
   -0.000387    0.009210    0.008315
    0.013969    0.003232    0.012338
    0.028222    0.008309    0.030832
    0.030993    0.002167    0.026437
    0.000016    0.015252   -0.021809
   -0.004531    0.016120   -0.007429
   -0.019867    0.012811   -0.016501
   -0.029532   -0.002034    0.001222
    0.000672   -0.011767    0.023448
   -0.009240    0.004806   -0.020975
   -0.002682   -0.006739    0.001369
    0.001359   -0.012988    0.019091
    0.033890   -0.061726    0.085362
   -0.018977    0.040117   -0.091369
    0.019554    0.045343    0.122257
   -0.019696    0.047154   -0.079101
    0.004307   -0.134933    0.019976
   -0.100229    0.156089   -0.279865
   -0.177593    0.003273    0.509362
    0.406818   -0.374418    0.077202
    0.010986   -0.002444    0.014087
    0.000097    0.004108   -0.010411
    0.002322    0.002301    0.000718
   -0.001559    0.001638   -0.001105
    0.020264   -0.007421    0.049744
    0.078985    0.096808    0.153809
    0.012465   -0.152483    0.102466
   -0.021759    0.029068   -0.076075
    0.036858    0.011604    0.007882
   -0.017523    0.009908   -0.039495
   -0.027149   -0.017237    0.025956
   -0.014821    0.013070   -0.046637
vibration   27
   -0.096658   -0.024747    0.025156
   -0.065435    0.028632    0.045267
   -0.116424    0.075568    0.090545
   -0.103112   -0.044032    0.032075
   -0.035868    0.056604    0.040917
   -0.021334    0.013486    0.016722
    0.009602    0.015405    0.006054
   -0.045847   -0.024033    0.006913
   -0.046417    0.042118    0.039975
    0.047784   -0.020676   -0.021175
    0.039074    0.022144   -0.020647
    0.031990   -0.101430    0.005166
    0.111771   -0.023711   -0.074040
    0.000922    0.028905    0.011900
    0.028394    0.075788   -0.030260
   -0.001266    0.015002   -0.071887
    0.047041   -0.030484    0.001682
    0.059969   -0.070089    0.037012
    0.079701   -0.030815    0.025950
    0.117244   -0.071073    0.086822
    0.056679    0.017971   -0.033742
    0.068970    0.021347   -0.027357
    0.020618    0.052230   -0.076981
    0.013917    0.087470   -0.084349
   -0.001627    0.026461   -0.066372
   -0.019686    0.001549    0.011046
   -0.035754   -0.016207    0.079301
   -0.053296   -0.022483    0.128928
   -0.033590   -0.011514    0.058164
   -0.039282   -0.017057    0.109919
   -0.019595    0.008510   -0.056185
   -0.012091    0.018436   -0.110071
   -0.014141    0.018519   -0.084537
   -0.002254    0.031905   -0.151511
   -0.020675    0.002076   -0.007338
   -0.081222   -0.045506    0.020305
    0.004146   -0.019776   -0.018005
    0.065561   -0.049919   -0.017308
    0.063033   -0.172261   -0.020218
    0.182858   -0.005991   -0.011847
   -0.012369    0.009927   -0.018028
    0.077207   -0.086654   -0.001913
    0.000349   -0.057106   -0.009728
    0.200846   -0.041763   -0.015939
    0.082060   -0.216495    0.034431
   -0.001375    0.128866   -0.045484
   -0.058394    0.173330   -0.052307
    0.104247    0.172866   -0.059146
   -0.057885    0.163507   -0.047495
    0.016634    0.079822    0.008134
   -0.055752    0.046153   -0.087502
   -0.020405    0.043915   -0.147418
   -0.014640    0.015640   -0.036725
   -0.034969   -0.025608    0.039037
   -0.093874   -0.055827   -0.018009
   -0.097525   -0.016029    0.031230
    0.091048    0.114710    0.056306
   -0.010977   -0.020323    0.007847
    0.066752   -0.140842    0.170822
    0.118461   -0.098388    0.097141
    0.006589    0.011935    0.002975
    0.004701    0.006394   -0.005256
    0.007166   -0.012621    0.028185
    0.008836   -0.018397    0.034915
    0.016508   -0.030545    0.061722
    0.000668    0.021842   -0.041112
   -0.000667   -0.026266    0.025308
    0.013499   -0.028018    0.048922
    0.014663   -0.007228    0.035602
   -0.039269    0.066402   -0.092204
   -0.078222   -0.005935    0.237815
    0.172905   -0.159352    0.058047
   -0.017636    0.016109   -0.033032
   -0.009890    0.007438   -0.008278
   -0.007130    0.006390   -0.002379
   -0.001722    0.006515    0.002287
   -0.014711    0.003359   -0.022101
   -0.012978    0.029831    0.003130
    0.001357   -0.033534   -0.022726
   -0.037411    0.012537   -0.063985
   -0.069358   -0.009880   -0.012269
    0.027002   -0.010271    0.070755
    0.042130    0.038426   -0.044882
   -0.002813    0.001879    0.009765
vibration   28
    0.011278   -0.067696   -0.041892
   -0.000548    0.053001    0.008179
   -0.031324    0.073378    0.055390
   -0.042633    0.044851   -0.070527
    0.083605    0.025699   -0.000863
   -0.165943    0.117374    0.084834
    0.012827    0.151592    0.093479
   -0.312743   -0.078998    0.001960
   -0.326105    0.316401    0.183506
    0.029431    0.039365   -0.009352
    0.183726   -0.057057   -0.034091
   -0.043303    0.080478   -0.168283
   -0.014272    0.068143    0.108488
   -0.013648    0.068701    0.063990
    0.001109    0.017931    0.045474
    0.001205   -0.014232   -0.035192
    0.058090   -0.041232   -0.045827
    0.057264   -0.079900   -0.064127
    0.108551   -0.017261   -0.039649
    0.142838   -0.034013   -0.048457
    0.105238    0.025591   -0.029296
    0.133908    0.049667   -0.034997
    0.058723    0.040381   -0.001412
    0.057645    0.085154    0.019466
    0.012425    0.002357    0.004118
    0.002258   -0.019582    0.057375
    0.017461   -0.002125    0.019683
    0.035099   -0.004021    0.024374
    0.021511    0.024590   -0.054468
    0.037079    0.043369   -0.111093
    0.007590    0.025695   -0.049083
    0.010957    0.044859   -0.102075
   -0.009338   -0.001551    0.026902
   -0.019104   -0.002544    0.033205
   -0.008004   -0.022979    0.059519
    0.007406   -0.037470    0.013091
    0.012650   -0.038207    0.022855
    0.020235   -0.057340    0.018961
    0.022794   -0.031811    0.035288
   -0.007844   -0.071221   -0.009432
    0.050228   -0.087059    0.025110
   -0.002988   -0.023480    0.018753
   -0.025642   -0.004922    0.019833
    0.008987   -0.021520   -0.005906
    0.000047   -0.034604    0.039660
    0.011912   -0.061105    0.013092
    0.030295   -0.079343    0.019110
   -0.006066   -0.070967   -0.001344
    0.012190   -0.055825    0.014722
    0.031851    0.069974    0.144613
    0.026360    0.057233    0.129707
   -0.035312   -0.011758   -0.066338
    0.002493   -0.011658    0.043284
   -0.009095   -0.033307    0.055057
    0.023017   -0.023699    0.050327
    0.009356   -0.036307    0.018620
    0.026954    0.018006    0.063360
   -0.046755   -0.006198   -0.069380
   -0.152223    0.039948   -0.192109
   -0.208403   -0.017745   -0.104809
    0.004455   -0.003749    0.014596
    0.001140   -0.002620    0.004673
   -0.001529    0.001289   -0.005433
    0.000508   -0.005749    0.004637
    0.001385   -0.005202    0.007694
    0.003977   -0.002416   -0.002056
    0.011165    0.029159    0.067995
   -0.011455    0.031579   -0.057102
    0.003089   -0.079520    0.005274
   -0.007696    0.013265   -0.017924
   -0.014127    0.001520    0.043732
    0.028545   -0.034032    0.007428
    0.018001   -0.010958    0.023509
    0.015254   -0.003865    0.006739
    0.013632   -0.003323    0.002522
    0.004879   -0.002806   -0.006069
    0.021777   -0.000194    0.024861
    0.033564    0.010835    0.036496
    0.007381   -0.012683    0.040135
    0.027776    0.003909    0.019878
    0.018343   -0.003116   -0.006826
   -0.001637   -0.001907   -0.022488
   -0.008440   -0.003107    0.004205
    0.010705    0.000938   -0.004706
vibration   29
    0.026047    0.003618   -0.018584
    0.096679   -0.019978   -0.059554
    0.136390   -0.061162   -0.080915
    0.113662    0.059880   -0.095562
    0.117432   -0.067510   -0.060525
   -0.039383    0.025684    0.015272
   -0.028003    0.034451    0.034548
   -0.069200    0.008544   -0.021794
   -0.062420    0.051534    0.039073
    0.003989    0.010682   -0.002621
    0.103821   -0.090122   -0.017658
   -0.028033    0.100685   -0.121441
   -0.072610    0.032658    0.118535
    0.015514   -0.010107    0.010252
    0.016798   -0.056131    0.024037
   -0.011909    0.034278   -0.094083
   -0.005480    0.050455   -0.161523
   -0.034384    0.072937   -0.263672
    0.067320   -0.009376   -0.008527
    0.091333   -0.025049   -0.001458
    0.113812   -0.053109    0.138469
    0.180803   -0.108176    0.269334
    0.055777    0.000552    0.063267
    0.064600   -0.011016    0.096048
   -0.013992    0.049173   -0.060189
   -0.055677    0.020953   -0.030416
   -0.101504   -0.038305   -0.052866
   -0.151525   -0.030738   -0.046340
   -0.073298   -0.108149   -0.068016
   -0.102952   -0.149390   -0.095568
   -0.014252   -0.121842   -0.034242
    0.007706   -0.168115   -0.043155
    0.018618   -0.071308    0.027420
    0.073823   -0.084766    0.071755
   -0.009496   -0.000548    0.028493
    0.017513    0.024371    0.001622
   -0.013442    0.027518   -0.019443
   -0.048398    0.072284   -0.010852
   -0.050238    0.095605   -0.028283
   -0.066528    0.070541    0.028285
   -0.049776    0.087530   -0.023120
   -0.018904    0.024906   -0.014316
    0.043512   -0.020875   -0.015585
   -0.078575    0.007752    0.035468
   -0.024271    0.088339   -0.058640
   -0.010213   -0.011333    0.004221
   -0.004513   -0.005338   -0.004903
   -0.036864   -0.018507    0.035340
    0.014916   -0.042088    0.000067
    0.021981   -0.046826    0.061497
    0.030502   -0.065588    0.048297
   -0.001653   -0.001093   -0.010733
   -0.057991    0.066843   -0.072050
    0.005215    0.035152    0.078807
    0.009644    0.026824   -0.048925
    0.024060    0.041977   -0.006339
    0.054326   -0.085581    0.007064
   -0.026167    0.038704    0.033148
    0.028263    0.019739    0.095689
    0.060362    0.025258    0.061890
   -0.001025    0.008623   -0.010307
   -0.001524    0.006639   -0.010510
    0.005531   -0.014407    0.027220
   -0.003215    0.007193   -0.013387
    0.013067   -0.027724    0.052057
   -0.006407    0.021990   -0.038591
   -0.006993   -0.050377   -0.133081
    0.019963   -0.054318    0.085198
   -0.026000    0.136278   -0.017417
   -0.025615    0.039560   -0.054323
   -0.052314   -0.009742    0.175131
    0.119576   -0.119637    0.049545
   -0.012653    0.009979   -0.036301
   -0.000754   -0.001459    0.001409
    0.007942   -0.008176    0.026586
   -0.001630   -0.000739    0.001244
   -0.002643   -0.002958   -0.001772
   -0.019860   -0.002850   -0.003815
    0.012751   -0.001785   -0.014641
   -0.008451   -0.001488   -0.010419
   -0.126442   -0.048917   -0.044663
    0.049246   -0.033271    0.120453
    0.066863    0.085100   -0.086624
    0.006360   -0.008761    0.019933
vibration   30
   -0.019716   -0.022923   -0.029198
    0.011103   -0.005125    0.029936
   -0.072295    0.067914    0.110978
   -0.053624   -0.126491    0.004429
    0.069878    0.041516    0.022121
    0.153112   -0.031406   -0.031142
    0.229300   -0.029081   -0.061525
    0.141311   -0.097536    0.007057
    0.122578    0.017128   -0.048719
    0.222171   -0.106307   -0.082733
    0.179107    0.011498   -0.078098
    0.196970   -0.302086    0.004643
    0.385209   -0.116327   -0.230761
    0.120421   -0.001052   -0.029357
    0.066843    0.050250   -0.033252
    0.008286   -0.018283    0.000780
   -0.019372   -0.009802    0.025349
   -0.015722    0.003705    0.045423
   -0.035809   -0.013745    0.018094
   -0.040257   -0.014633    0.029466
   -0.041788   -0.012526   -0.007474
   -0.057612   -0.012843   -0.021068
   -0.018807   -0.020986   -0.014225
   -0.022752   -0.037363   -0.034586
    0.000223   -0.021472    0.006174
   -0.046582   -0.012297    0.053155
   -0.069600   -0.039464    0.013017
   -0.105566   -0.035566    0.013622
   -0.049854   -0.064688   -0.050156
   -0.055286   -0.073745   -0.097135
   -0.027994   -0.067401   -0.047428
   -0.012099   -0.079345   -0.096504
   -0.016213   -0.048447    0.026069
    0.018405   -0.052535    0.033822
   -0.037318   -0.014213    0.067346
   -0.025880    0.007064    0.017049
   -0.027687    0.039404   -0.001482
   -0.040190    0.058899    0.002867
   -0.039017    0.095037    0.005990
   -0.073369    0.047768    0.011282
   -0.016396    0.049495   -0.004681
   -0.036732    0.048453   -0.003623
   -0.035066    0.053605   -0.001450
   -0.045500    0.044372   -0.011190
   -0.036177    0.059380   -0.001773
   -0.029358    0.038720    0.003495
   -0.033723    0.042579    0.002560
   -0.027391    0.040406    0.008559
   -0.027416    0.035259    0.002713
    0.119662    0.072184   -0.041282
    0.117894    0.076742   -0.036112
    0.049111    0.000551   -0.016679
   -0.033593   -0.017227    0.039210
   -0.028035    0.011562    0.095357
   -0.022227    0.033671   -0.001790
   -0.035256    0.036598   -0.013527
    0.042708    0.071017   -0.018167
   -0.022375   -0.000595    0.034573
   -0.095048    0.079064   -0.087441
   -0.130595    0.070714   -0.048381
   -0.004301   -0.012761    0.011325
   -0.004027   -0.005862    0.007669
   -0.006199    0.004314   -0.008957
   -0.000915   -0.008550    0.016479
   -0.006337    0.005820   -0.014824
   -0.005557   -0.007692    0.017637
    0.011279    0.046654    0.120859
   -0.022462    0.050470   -0.078759
    0.010197   -0.126386    0.018696
    0.004485   -0.015901    0.015574
    0.014525    0.001674   -0.050428
   -0.036306    0.031899   -0.014007
    0.005291   -0.003250    0.003106
    0.003514    0.001556   -0.007423
    0.002270    0.001503   -0.011771
    0.003185   -0.002674   -0.001509
    0.008331    0.001848    0.004129
    0.009874   -0.023049   -0.018870
   -0.007163    0.035101    0.005730
    0.026677   -0.007299    0.042196
    0.046043    0.015208    0.015664
   -0.014626    0.006383   -0.044013
   -0.021760   -0.033420    0.029942
    0.001237    0.003778   -0.012731
vibration   31
   -0.022703   -0.014525   -0.011011
    0.009531   -0.005506   -0.000566
    0.009724   -0.005106   -0.002429
    0.010677   -0.007234    0.003310
    0.006274   -0.004354   -0.000187
    0.022783   -0.009271   -0.005408
    0.037855   -0.009027   -0.011429
    0.021420   -0.022262    0.003756
    0.016931    0.000338   -0.009916
    0.020038   -0.011378   -0.005758
    0.020591   -0.008958   -0.005903
    0.017678   -0.019301   -0.004658
    0.027714   -0.010617   -0.009717
    0.013984   -0.005244   -0.004381
    0.006650    0.001140    0.005258
    0.004133    0.014361    0.011610
   -0.017771    0.027568    0.010374
   -0.018782    0.044731    0.013250
   -0.033615    0.017541    0.013091
   -0.046123    0.024628    0.013327
   -0.028854   -0.002579    0.019278
   -0.037204   -0.015291    0.028436
   -0.012260   -0.006732    0.006599
   -0.008768   -0.025195    0.007073
    0.000116    0.012363   -0.007756
    0.005519    0.008266    0.000137
    0.004391    0.007131    0.022555
    0.004348    0.005502    0.030336
    0.002944    0.011292    0.024610
    0.002070    0.010862    0.042417
    0.005756    0.017537   -0.007674
    0.006938    0.021310   -0.020409
    0.005509    0.016936   -0.017072
    0.004188    0.020482   -0.033067
    0.005218    0.005997    0.007173
   -0.014447   -0.014594    0.013362
    0.001127   -0.026252    0.009855
    0.020326   -0.051911    0.005220
    0.019660   -0.087343    0.006544
    0.050113   -0.043008   -0.011590
    0.001898   -0.049023    0.014731
    0.014016   -0.040341    0.014301
   -0.041762   -0.011853    0.011124
    0.076493   -0.019859   -0.014404
    0.018922   -0.104998    0.051676
   -0.000864    0.004790   -0.002843
   -0.008413    0.010020   -0.003075
    0.021789    0.013287   -0.013323
   -0.017880    0.016607   -0.003150
    0.011720   -0.001018   -0.007311
    0.028458    0.012349    0.021522
    0.016768    0.004176    0.038128
    0.005022    0.017647   -0.024545
    0.002328   -0.005468    0.035560
   -0.014774   -0.025083    0.022033
   -0.014047   -0.024807    0.029807
   -0.011344   -0.007241   -0.015784
    0.002226    0.006573   -0.006038
   -0.041414    0.021819   -0.050240
   -0.065946   -0.006242   -0.010533
    0.001257    0.011774   -0.016254
    0.001110    0.002922   -0.010854
    0.006860   -0.017815    0.026268
   -0.019418    0.059302   -0.099466
    0.014618   -0.028240    0.044072
    0.000956    0.009523   -0.028668
   -0.054970   -0.177249   -0.561418
    0.065696   -0.190141    0.310392
   -0.079170    0.578867   -0.110306
   -0.014328    0.022346   -0.035540
   -0.030779   -0.012238    0.139706
    0.092156   -0.101992    0.042433
    0.002807   -0.001832    0.000489
    0.003890   -0.001900    0.002510
    0.004266   -0.002626    0.006292
   -0.002066   -0.001012   -0.002887
    0.003736    0.001575    0.004829
    0.001937    0.010148    0.012460
    0.005152   -0.007492    0.006474
    0.002972    0.005236   -0.004998
   -0.031252   -0.013634   -0.015041
    0.009439   -0.010050    0.023376
    0.011515    0.021739   -0.022431
    0.003919   -0.002537    0.002782
vibration   32
    0.034186    0.006218    0.013504
   -0.045234    0.016666    0.018359
   -0.092501    0.052769    0.080621
   -0.090259   -0.039006   -0.024605
    0.015402    0.035675    0.010786
   -0.021279    0.020814    0.007520
   -0.089460    0.016855    0.026547
    0.003509    0.087270   -0.008006
    0.016991   -0.032871    0.003223
   -0.010111    0.006956    0.006108
   -0.074149    0.078257    0.015529
    0.010219   -0.055100    0.084826
    0.038939   -0.009687   -0.077492
   -0.016811    0.016696    0.006180
   -0.011457    0.015735   -0.006899
   -0.004890   -0.027817   -0.010755
    0.020275   -0.039172   -0.024651
    0.018382   -0.057072   -0.036819
    0.040610   -0.024117   -0.032884
    0.053604   -0.027478   -0.045999
    0.040180   -0.004758   -0.025312
    0.052175    0.010775   -0.035037
    0.022059   -0.004601    0.002668
    0.022125    0.015230    0.013886
    0.003772   -0.024882    0.014418
   -0.001945   -0.016947    0.003686
    0.006222   -0.007576   -0.011884
    0.014135   -0.007670   -0.014355
    0.005221   -0.002874   -0.016560
    0.009553    0.002418   -0.029581
   -0.005827   -0.007146    0.006285
   -0.010051   -0.002547    0.016395
   -0.011522   -0.014964    0.010700
   -0.017263   -0.016923    0.020887
   -0.008737   -0.011913   -0.009432
    0.019861    0.011971   -0.013980
    0.003256    0.037890   -0.009834
   -0.021646    0.077298   -0.001873
   -0.020242    0.127526   -0.001153
   -0.063243    0.065272    0.024253
    0.005874    0.075987   -0.018667
   -0.022419    0.066610   -0.019020
    0.081847    0.014028   -0.012893
   -0.140261    0.027824    0.033180
   -0.031441    0.188789   -0.088524
    0.005738   -0.013399    0.005393
    0.023810   -0.037582    0.016977
   -0.034381   -0.031664    0.001242
    0.030316   -0.014900    0.011113
   -0.012165    0.021907    0.000407
   -0.029818    0.010755   -0.026742
   -0.019950   -0.014842   -0.043099
   -0.000503   -0.035371    0.036890
   -0.007412   -0.001176   -0.038970
    0.025875    0.036899   -0.021600
    0.012225    0.029296   -0.064108
    0.000740    0.043679    0.036643
    0.000084   -0.035335    0.029553
    0.010489   -0.027157    0.021011
    0.016094    0.030074   -0.017600
    0.002164    0.002880   -0.006602
    0.000886    0.002607   -0.011939
    0.001876   -0.005215    0.001988
   -0.009920    0.028628   -0.055098
    0.006693   -0.013902    0.018143
   -0.000021    0.008406   -0.024504
   -0.037233   -0.098391   -0.293140
    0.036442   -0.105430    0.164284
   -0.032940    0.299767   -0.059532
   -0.000605    0.000683   -0.002623
   -0.001860   -0.004094    0.052962
    0.025814   -0.045372    0.018400
    0.009060   -0.007475    0.027100
   -0.008329    0.002731   -0.012290
   -0.025059    0.015303   -0.052865
    0.024739   -0.017670    0.064583
   -0.013767    0.007736   -0.022392
   -0.008296   -0.051648   -0.076581
   -0.040304    0.085210   -0.025086
    0.019081   -0.015472    0.062165
    0.359117    0.135979    0.213217
   -0.108892    0.070656   -0.248276
   -0.143078   -0.281238    0.298036
   -0.013084    0.005052   -0.023755
vibration   33
    0.029790   -0.000540    0.009995
   -0.035985    0.012358    0.015225
   -0.074506    0.042354    0.064199
   -0.071471   -0.034969   -0.015521
    0.009412    0.029421    0.009506
   -0.005986    0.012778    0.001952
   -0.044914    0.010392    0.012248
    0.011652    0.053128   -0.002943
    0.018267   -0.020001   -0.005065
   -0.003813    0.003544    0.002398
   -0.059485    0.066368    0.010565
    0.014028   -0.050416    0.071092
    0.038718   -0.011109   -0.071280
   -0.009750    0.012001    0.001922
   -0.011187    0.011333   -0.003657
   -0.006240   -0.019916   -0.007013
    0.007631   -0.030658   -0.000692
    0.010974   -0.043456    0.008326
    0.013742   -0.022849   -0.009084
    0.021198   -0.028037   -0.006110
    0.009067   -0.008915   -0.020490
    0.011023   -0.000825   -0.029362
    0.003547   -0.009265   -0.009393
    0.005126   -0.001558   -0.001530
    0.000174   -0.018873    0.001624
    0.004581   -0.013942    0.015116
    0.017219    0.002585    0.009782
    0.029195    0.000485    0.013831
    0.013242    0.019155   -0.001401
    0.021517    0.029974   -0.008503
   -0.001836    0.020164    0.000381
   -0.006469    0.032483   -0.002716
   -0.011878    0.004220    0.003433
   -0.024778    0.005397    0.000765
   -0.006639   -0.007807    0.000406
    0.017836    0.006739   -0.007984
    0.006520    0.026851   -0.007240
   -0.011576    0.058035   -0.000516
   -0.010572    0.091717   -0.000282
   -0.038461    0.051010    0.022116
    0.005960    0.061157   -0.014643
   -0.016637    0.051779   -0.014697
    0.087686   -0.004505   -0.009840
   -0.132168    0.014343    0.042014
   -0.025691    0.171642   -0.084782
    0.008614   -0.019355    0.003788
    0.027973   -0.049388    0.020192
   -0.029188   -0.038138   -0.011068
    0.029181   -0.011194    0.011779
   -0.007120    0.016726   -0.004701
   -0.012704    0.013228   -0.013485
   -0.010850   -0.014380   -0.017613
    0.005658   -0.031354    0.030048
   -0.005529   -0.003370   -0.021079
    0.024583    0.027304   -0.014678
    0.012251    0.020045   -0.051283
   -0.013067    0.030895    0.020137
    0.004205   -0.032967    0.027830
   -0.006719   -0.013812   -0.009903
   -0.011663    0.017992   -0.023217
    0.000420   -0.000039   -0.003007
   -0.000161    0.000498   -0.005759
    0.000467   -0.002712    0.000305
   -0.004459    0.011763   -0.023690
    0.002759   -0.006140    0.005602
   -0.000684    0.003389   -0.011323
   -0.013882   -0.037450   -0.116918
    0.013327   -0.040051    0.061243
   -0.014808    0.117532   -0.025626
   -0.000341   -0.001119   -0.002907
   -0.000241   -0.002387    0.018645
    0.010837   -0.017657    0.005611
   -0.014825    0.010998   -0.035008
    0.005729   -0.000116    0.009771
    0.028957   -0.017817    0.060205
   -0.030703    0.025747   -0.089412
    0.013744   -0.012351    0.018951
    0.004249    0.046815    0.072581
    0.045348   -0.090096    0.017302
   -0.023500    0.011117   -0.069557
   -0.454323   -0.169300   -0.278022
    0.139024   -0.084014    0.309088
    0.184457    0.358647   -0.386388
    0.010362   -0.000748    0.020104
vibration   34
   -0.003650    0.011516    0.004800
    0.016752    0.010536    0.023542
    0.156111   -0.082317   -0.199954
    0.176593    0.134234    0.242192
   -0.257686   -0.005861    0.055296
   -0.008085   -0.035151   -0.002013
    0.314579   -0.011699   -0.085053
   -0.146147   -0.357159    0.041761
   -0.203977    0.231815    0.045697
   -0.022214    0.021415   -0.011036
    0.169497   -0.184063   -0.039390
   -0.084454    0.201063   -0.244937
   -0.169380    0.068257    0.233225
   -0.004033   -0.003785   -0.002142
    0.006374    0.007063   -0.020393
   -0.000304    0.002529   -0.013033
   -0.005343   -0.004927    0.020966
   -0.000012   -0.001865    0.042849
   -0.018321   -0.012892    0.021400
   -0.019929   -0.019514    0.045561
   -0.027959   -0.008075   -0.012594
   -0.039231   -0.010544   -0.019578
   -0.016278   -0.008792   -0.026051
   -0.016818   -0.017734   -0.034656
    0.002463   -0.006314   -0.009899
    0.009095   -0.005011    0.007501
    0.010340   -0.003671    0.007424
    0.006701   -0.003509    0.003435
    0.010669   -0.004556    0.009918
    0.010735   -0.004405    0.014046
    0.009221   -0.002986    0.001956
    0.008799   -0.000751   -0.000246
    0.008579   -0.002253   -0.004968
    0.010211   -0.000223   -0.013686
    0.005511   -0.000261    0.003089
   -0.001435    0.006715    0.000610
   -0.007714    0.019003   -0.007549
   -0.026757    0.036308   -0.006250
   -0.020883    0.162569    0.022074
   -0.145683   -0.010260   -0.027215
    0.070797   -0.029116   -0.013044
   -0.005277    0.029754   -0.018369
   -0.055532    0.082092   -0.011847
    0.042606    0.041815   -0.073830
   -0.000792   -0.020871    0.016767
   -0.006185    0.016335    0.006857
   -0.023450    0.080312   -0.043507
    0.001516    0.032320    0.095664
    0.004671   -0.063958   -0.017814
   -0.010108   -0.004006   -0.015706
   -0.025089   -0.006753   -0.031138
   -0.001376    0.014153   -0.041939
    0.011040   -0.016999    0.014668
    0.004548    0.004063    0.007546
   -0.003123    0.014001   -0.010857
   -0.013012    0.009220   -0.038282
    0.031837    0.008935   -0.004011
    0.016297   -0.018214    0.026140
   -0.017729   -0.022527   -0.014209
   -0.040297    0.014269   -0.013827
    0.000352    0.002934   -0.004018
   -0.000069    0.001388   -0.004464
    0.000109   -0.000937   -0.000474
   -0.001364    0.003348   -0.007594
    0.001247   -0.003514    0.004929
    0.000623    0.001728   -0.006997
   -0.004630   -0.012331   -0.037151
    0.004242   -0.013254    0.019796
   -0.003957    0.037203   -0.008149
   -0.000314    0.000382    0.000226
   -0.000629   -0.000790    0.013745
    0.005509   -0.011907    0.005043
    0.000242    0.000802   -0.001377
   -0.000500    0.001428   -0.002655
    0.000785    0.000063    0.000870
    0.000201   -0.000051    0.000483
    0.000188    0.000593   -0.001013
   -0.003355   -0.005781   -0.007324
    0.000815    0.009398   -0.004463
    0.002423   -0.001438    0.005936
    0.006471    0.001570    0.001976
   -0.002538    0.001322   -0.006119
   -0.003834   -0.003353    0.004725
   -0.001824    0.001913   -0.005942
vibration   35
   -0.003598    0.012379    0.023016
   -0.012654   -0.000145   -0.003535
   -0.051390    0.026936    0.054885
   -0.056165   -0.035851   -0.061193
    0.059962    0.004365   -0.011943
   -0.006700    0.011329    0.003062
   -0.108692    0.003557    0.028455
    0.034917    0.111297   -0.012751
    0.053551   -0.071933   -0.007797
   -0.001317   -0.001947    0.005188
   -0.065112    0.065869    0.014675
    0.020593   -0.057641    0.082446
    0.043353   -0.018078   -0.074463
   -0.004696    0.003454    0.002369
   -0.003899    0.000731    0.004767
    0.000072   -0.001825   -0.000441
    0.004309   -0.001355   -0.010803
    0.002626   -0.003770   -0.017945
    0.010715   -0.000192   -0.007409
    0.012852   -0.000003   -0.011942
    0.013514   -0.000656    0.002569
    0.018249   -0.000351    0.006399
    0.007554    0.001255    0.004865
    0.007469    0.005196    0.007480
    0.000985   -0.000105    0.000727
    0.001287   -0.000716   -0.005272
   -0.000149   -0.002797   -0.008210
   -0.001446   -0.002177   -0.009811
    0.000301   -0.007073   -0.002645
   -0.001178   -0.009093   -0.002969
    0.001380   -0.008842    0.005260
    0.001234   -0.011731    0.011660
    0.003009   -0.005753    0.003542
    0.004665   -0.006725    0.007778
    0.002237   -0.000993   -0.003205
   -0.002322    0.001164    0.001566
   -0.003500   -0.003010   -0.007447
   -0.030353    0.001551   -0.011796
   -0.011960    0.341640    0.083919
   -0.357545   -0.132926   -0.118495
    0.252326   -0.209518   -0.012839
    0.028175   -0.005178   -0.025712
   -0.232889    0.200447   -0.015182
    0.296954    0.073000   -0.240750
    0.051153   -0.287018    0.152895
    0.001100    0.000424    0.026314
   -0.048026    0.168868   -0.104031
    0.025624    0.045112    0.264578
    0.029817   -0.214623   -0.039894
   -0.001236    0.003993    0.005203
    0.002224    0.006590    0.010843
   -0.000661   -0.004774    0.007541
    0.000592   -0.000285   -0.001029
    0.001727   -0.000125   -0.005701
   -0.005651   -0.004762   -0.013685
   -0.009228   -0.007899   -0.025598
   -0.009666    0.002507    0.003689
    0.002314   -0.003091    0.001438
    0.001788    0.004062   -0.006142
    0.002050    0.014532   -0.012428
    0.001145    0.005966   -0.000704
    0.001215    0.001296    0.003215
    0.000973    0.001754    0.002460
    0.000077    0.005551   -0.001521
    0.001293    0.001920    0.002297
    0.004178   -0.004076    0.008659
    0.005530    0.009105    0.000258
   -0.002142    0.009575   -0.007155
   -0.004028    0.002040   -0.002102
   -0.000462    0.004989   -0.002387
   -0.002005    0.002286    0.007407
    0.005973   -0.001671    0.002179
   -0.001353   -0.000354   -0.001030
   -0.000336   -0.000614    0.000691
    0.000898   -0.001589    0.002911
   -0.001050    0.000348   -0.003044
   -0.000091   -0.000677    0.000243
   -0.001827    0.000459    0.001065
    0.001018   -0.001358   -0.000492
   -0.000118    0.000048   -0.001608
   -0.021959   -0.008569   -0.011610
    0.007572   -0.004752    0.017304
    0.010491    0.015646   -0.017952
   -0.000085   -0.000400    0.001049
vibration   36
   -0.074405    0.032338   -0.024537
   -0.050862    0.016547    0.013805
   -0.097900    0.050637    0.081842
   -0.099617   -0.034896   -0.040294
    0.021769    0.030814    0.005079
   -0.041268    0.026861    0.011221
   -0.105275    0.024488    0.033801
   -0.021610    0.087928   -0.008538
   -0.010380   -0.017820    0.010698
   -0.047900    0.027523    0.028941
   -0.131854    0.096747    0.041931
   -0.010064   -0.007970    0.120991
   -0.020030    0.007108   -0.051015
   -0.032866    0.016363    0.009679
   -0.008429    0.017890    0.000756
    0.003659    0.034037   -0.048319
    0.010939    0.033542   -0.063589
    0.004322    0.037335   -0.085799
    0.041967   -0.008547    0.024838
    0.055922   -0.030466    0.069794
    0.053063   -0.027768    0.049173
    0.073075   -0.063285    0.112911
    0.022201    0.011127   -0.030873
    0.017033    0.013838   -0.042730
    0.009199    0.029517   -0.061067
    0.041200    0.013429   -0.130683
    0.020050   -0.016817   -0.111017
   -0.005357   -0.010792   -0.130103
    0.008906   -0.078468    0.058419
   -0.020164   -0.113528    0.161832
    0.021092   -0.085921    0.089815
    0.008605   -0.123415    0.221492
    0.052590   -0.031464   -0.061222
    0.075850   -0.033279   -0.052339
    0.041146    0.014197   -0.114651
   -0.048919    0.003453   -0.006142
   -0.038365    0.011046    0.020281
   -0.004987   -0.031518    0.011016
   -0.017348   -0.264154   -0.048509
    0.209871    0.051854    0.041229
   -0.188242    0.079595    0.033516
   -0.041328    0.000673    0.032599
   -0.157465    0.058026    0.025328
    0.056153    0.030144   -0.036050
   -0.030232   -0.097918    0.122758
   -0.048994    0.114174   -0.019911
   -0.073282    0.075194    0.032500
    0.029462    0.131484   -0.143131
   -0.112973    0.242422    0.007583
   -0.024428    0.012026   -0.000480
   -0.006986    0.038300    0.042309
    0.017093    0.008253    0.020555
    0.029711    0.003291   -0.039335
    0.025017    0.000899   -0.039067
   -0.055312   -0.000152    0.040759
   -0.078788   -0.028050   -0.033459
   -0.011421    0.018198   -0.002606
    0.074128   -0.050642    0.098487
   -0.108220    0.060272   -0.170818
   -0.230459    0.104652   -0.079484
   -0.003845    0.000775   -0.009149
   -0.000099   -0.005282    0.010138
    0.003297   -0.009482    0.018310
    0.000785   -0.009799    0.010607
    0.000929    0.000347   -0.003064
    0.000028   -0.008932    0.019970
    0.041792    0.065545    0.124714
   -0.023753    0.070437   -0.124506
   -0.020108   -0.156116    0.007905
   -0.012080    0.016092   -0.037064
   -0.025952   -0.006300    0.012930
    0.038505    0.000155   -0.005768
    0.005025   -0.007274    0.008307
    0.003138   -0.003092    0.001422
    0.005196   -0.007156    0.012170
    0.005198   -0.010763    0.019629
   -0.001339    0.008439   -0.004627
   -0.026718   -0.000401   -0.016118
    0.002799    0.031095   -0.016077
    0.013441    0.008205    0.008001
   -0.004739   -0.008800    0.022064
    0.010190   -0.014635    0.029691
    0.013346   -0.011016    0.012564
   -0.000356   -0.001531   -0.008868
vibration   37
    0.010031   -0.013710   -0.012027
    0.052349   -0.020609   -0.052076
   -0.026245    0.016613    0.118079
   -0.065136   -0.051042   -0.266915
    0.302124   -0.045325   -0.079884
   -0.052240    0.037001    0.029552
   -0.286854    0.021918    0.098983
    0.017584    0.254099   -0.040516
    0.068303   -0.138766    0.034193
   -0.007890    0.001237    0.039331
   -0.033453   -0.000820    0.043768
    0.005474    0.004568    0.060949
   -0.003362    0.001171    0.037081
   -0.000744   -0.003911    0.022490
    0.013987   -0.023980   -0.018756
   -0.009174    0.038165   -0.072430
   -0.041405    0.027349    0.026651
   -0.026717    0.053651    0.091307
   -0.078009   -0.031973    0.085537
   -0.082837   -0.061958    0.190856
   -0.097760   -0.041968    0.005520
   -0.120835   -0.085353    0.040902
   -0.068091   -0.017039   -0.102152
   -0.063833   -0.062886   -0.122171
   -0.010932    0.026304   -0.100858
    0.015663    0.016775    0.023314
    0.021908    0.026077    0.077973
    0.021426    0.022484    0.079661
    0.020753    0.044711    0.065958
    0.022360    0.048137    0.100116
    0.026607    0.063998   -0.036575
    0.031415    0.084825   -0.098942
    0.017336    0.048934   -0.038973
    0.009467    0.060422   -0.091182
    0.011826    0.016430    0.049363
    0.014658   -0.000360    0.026650
    0.012406    0.017283   -0.015159
   -0.007998    0.067904   -0.002647
   -0.000501    0.217084    0.034136
   -0.142528    0.019014    0.002728
    0.105310    0.015655   -0.031127
    0.008485    0.030298   -0.024341
    0.158982   -0.053056   -0.018170
   -0.131273   -0.012289    0.069414
   -0.005454    0.174770   -0.135983
    0.015897   -0.023334    0.000973
    0.028475   -0.032856    0.001955
   -0.018060   -0.036597    0.015110
    0.039562   -0.041007    0.000995
    0.005494   -0.015400    0.047760
    0.026133    0.007199    0.091310
   -0.001166    0.030389   -0.064287
    0.019097    0.013422   -0.063775
    0.014834    0.012965    0.129138
    0.015955    0.012205   -0.021200
   -0.004584    0.014955   -0.059748
    0.044133   -0.079397   -0.076949
    0.020186   -0.027165    0.014774
   -0.064154   -0.085419   -0.036681
   -0.110895   -0.020446   -0.029054
   -0.002968    0.006117   -0.005835
    0.000664   -0.007840    0.016339
    0.003784   -0.013419    0.027079
   -0.000666   -0.003623    0.008936
    0.002332   -0.002939    0.002032
    0.004061   -0.014598    0.027714
    0.041019    0.055000    0.086064
   -0.021053    0.058951   -0.094691
   -0.027520   -0.106509    0.005231
   -0.015908    0.019688   -0.045959
   -0.033041   -0.009073    0.029293
    0.054884   -0.008869   -0.001388
    0.005022   -0.002055    0.002219
    0.000131    0.001487   -0.007883
   -0.004994    0.004152   -0.016019
    0.010427   -0.009074    0.027186
    0.000526    0.005205   -0.001408
    0.006692   -0.000042   -0.005489
   -0.010917    0.014794    0.004902
    0.009810    0.003252    0.010619
    0.073492    0.031999    0.068010
   -0.013726    0.005903   -0.029727
   -0.015793   -0.074390    0.072043
   -0.001513    0.000712   -0.011130
vibration   38
    0.072682   -0.006491    0.041505
    0.009374    0.009114    0.019795
    0.031460   -0.002616   -0.026500
    0.044311    0.011505    0.089721
   -0.067038    0.024845    0.028162
    0.062027   -0.013528   -0.017504
    0.230456    0.000513   -0.058488
    0.009033   -0.166939    0.025716
   -0.025519    0.114460   -0.025647
    0.064139   -0.024792   -0.041171
    0.078708    0.002553   -0.044354
    0.044593   -0.078647   -0.040061
    0.103503   -0.026163   -0.073837
    0.032044    0.003249   -0.013038
   -0.006474    0.002675    0.007505
   -0.029961    0.015656   -0.048321
   -0.022240    0.015137   -0.060157
   -0.026662    0.009892   -0.077775
    0.019697   -0.012540    0.017557
    0.046502   -0.038390    0.052450
    0.030329   -0.012812    0.050334
    0.061253   -0.042427    0.116344
   -0.008373    0.031151   -0.023499
   -0.008321    0.041470   -0.017535
   -0.037858    0.039318   -0.063027
   -0.037001    0.029987   -0.100326
   -0.020819    0.057948   -0.040035
    0.020743    0.052225   -0.025961
   -0.055341    0.086573    0.075032
   -0.055152    0.091793    0.178812
   -0.073886    0.093827    0.045315
   -0.094574    0.099565    0.126631
   -0.074172    0.077501   -0.086053
   -0.123010    0.081710   -0.101567
   -0.041173    0.019938   -0.110799
    0.050464   -0.008110   -0.015920
    0.065748   -0.058536    0.000477
    0.070281   -0.071985   -0.001814
    0.082161    0.076203    0.064677
   -0.072605   -0.133797   -0.073993
    0.212885   -0.178648   -0.001881
    0.072758   -0.057504   -0.006754
    0.202748   -0.140534   -0.005225
   -0.031493   -0.086394    0.089507
    0.059876    0.046000   -0.108565
    0.076966   -0.168086    0.021758
    0.127355   -0.191561    0.012364
   -0.020936   -0.205171    0.065751
    0.133943   -0.232503    0.013991
    0.020402    0.007498   -0.019733
    0.027710   -0.005428   -0.028342
   -0.009310   -0.010603    0.017690
   -0.049635    0.031316   -0.049412
   -0.027890   -0.007387   -0.085598
    0.069601   -0.027213   -0.005518
    0.069697   -0.043273   -0.031830
   -0.012666    0.027513    0.037236
   -0.043245   -0.008742    0.071283
   -0.076485    0.041980    0.017324
   -0.101276    0.044389    0.039819
   -0.004001    0.011493   -0.011666
    0.000665   -0.003946    0.010697
    0.003782   -0.011848    0.027778
   -0.000560   -0.001204    0.009380
    0.002160   -0.000329   -0.000004
    0.004532   -0.012153    0.020147
    0.042963    0.061489    0.093182
   -0.023044    0.065660   -0.101228
   -0.028618   -0.113201    0.005707
   -0.011507    0.011649   -0.034760
   -0.023393   -0.008328    0.010343
    0.040127    0.006343   -0.002986
    0.004548   -0.003131    0.008009
   -0.000531   -0.002147    0.002638
   -0.004030   -0.000634    0.000684
    0.005769   -0.007941    0.025127
   -0.007974    0.004397   -0.008992
   -0.022466   -0.013958   -0.027855
   -0.005776    0.031578   -0.019460
    0.001620   -0.001460    0.013397
    0.033444    0.013110    0.046116
   -0.004281   -0.000684    0.001151
   -0.003408   -0.040584    0.044286
   -0.001563   -0.004124   -0.000500
vibration   39
    0.020323    0.008150    0.018112
    0.045802   -0.018014   -0.026874
    0.022487   -0.014712    0.046432
   -0.001519   -0.014000   -0.129189
    0.162896   -0.033319   -0.040029
   -0.015968   -0.005301    0.016597
   -0.293225   -0.034473    0.067595
    0.086012    0.250308   -0.031036
    0.140160   -0.227742    0.011127
    0.020564   -0.021020    0.009913
    0.222340   -0.260867   -0.019659
   -0.056043    0.143927   -0.239391
   -0.096507    0.042681    0.282804
    0.009993   -0.010718    0.011524
    0.012626   -0.003943   -0.045695
   -0.024485    0.003124   -0.047989
   -0.011550   -0.024227    0.013468
   -0.003425   -0.035820    0.036168
   -0.005016   -0.035886    0.036356
    0.012914   -0.061399    0.085771
   -0.024363   -0.004019   -0.021331
   -0.028088    0.000251   -0.030390
   -0.027481    0.004854   -0.040095
   -0.028706    0.008400   -0.044706
   -0.016806   -0.013783   -0.002713
   -0.012799   -0.031394    0.033042
    0.007997   -0.003698    0.001094
    0.030743   -0.005557   -0.005902
   -0.001265    0.028155   -0.016914
    0.015613    0.050191   -0.040469
   -0.028404    0.026166    0.012060
   -0.036805    0.040351    0.021676
   -0.040141    0.003184    0.010914
   -0.064669    0.005131    0.007796
   -0.023794   -0.018155   -0.016228
    0.005972    0.005982   -0.021029
   -0.002216   -0.008562    0.012345
    0.000104   -0.041207    0.002136
   -0.010038   -0.211066   -0.053607
    0.155908    0.018723    0.021950
   -0.140240    0.034513    0.027798
   -0.012556   -0.011715    0.021559
   -0.201508    0.101033    0.016563
    0.151276    0.035948   -0.108965
    0.005495   -0.179486    0.165924
   -0.002502   -0.015315    0.010167
    0.003029   -0.026226    0.017425
   -0.007153   -0.018574   -0.002466
   -0.001651   -0.005358    0.013447
    0.011170    0.006640    0.024434
   -0.013992   -0.002098   -0.004917
   -0.029542    0.037211   -0.127958
   -0.012484   -0.053144    0.094480
   -0.015441   -0.010899   -0.099265
    0.010990    0.002230    0.008450
    0.025325   -0.009061    0.024971
    0.069316   -0.028014   -0.047676
   -0.003708    0.013523    0.039396
    0.052365    0.154991    0.007645
    0.082279    0.092155    0.014912
    0.004638   -0.007565    0.013534
   -0.001428    0.006270   -0.015270
   -0.005391    0.011392   -0.026458
    0.000486   -0.000689   -0.001726
    0.000184   -0.007062    0.013019
   -0.004278    0.015633   -0.034167
   -0.035325   -0.041902   -0.049291
    0.013782   -0.045211    0.073464
    0.030774    0.067419    0.002487
    0.007158   -0.008225    0.029112
    0.017142    0.007621    0.027728
   -0.018820   -0.035459    0.015939
   -0.002980    0.000454    0.002486
   -0.000550    0.001415    0.000922
    0.002475   -0.000621    0.001325
    0.000949    0.002482   -0.007758
    0.004492   -0.004364    0.007375
    0.009482   -0.005885    0.006445
   -0.000342   -0.006414    0.011007
    0.004607   -0.005242    0.010180
   -0.005249   -0.003623   -0.014089
    0.003057    0.002349   -0.001817
    0.003010    0.011861   -0.013073
   -0.001054    0.004908   -0.001119
vibration   40
    0.015051    0.008572   -0.000694
    0.034685    0.000594   -0.027747
    0.034249   -0.007668   -0.003700
    0.020254    0.019241   -0.072292
    0.079246   -0.015455   -0.032151
   -0.016496    0.026643    0.000269
    0.264697    0.060296   -0.036683
   -0.139976   -0.239020    0.019321
   -0.187858    0.265575    0.023851
   -0.013786    0.015528    0.005458
   -0.272539    0.312198    0.043639
    0.082355   -0.201739    0.324842
    0.144799   -0.063109   -0.337606
   -0.002737    0.004209    0.001618
    0.005367   -0.025457   -0.003694
   -0.004569    0.006477   -0.011996
   -0.008626    0.002476    0.009478
   -0.006267    0.005666    0.017280
   -0.014783   -0.005281    0.017407
   -0.013996   -0.010926    0.034275
   -0.020731   -0.000250   -0.001070
   -0.024784   -0.002579   -0.001713
   -0.015446    0.001706   -0.012865
   -0.015608   -0.004749   -0.017810
   -0.004302    0.002424   -0.002438
   -0.000150   -0.000977    0.005963
    0.003301    0.003435    0.000358
    0.005854    0.003449   -0.003899
    0.002166    0.006649    0.001401
    0.003588    0.008457   -0.000676
    0.000420    0.006354    0.005242
   -0.000629    0.007117    0.008505
   -0.000246    0.004326   -0.000476
   -0.003161    0.005263   -0.004080
    0.001281    0.001629   -0.004421
    0.012192    0.007736   -0.007387
    0.001294    0.000679    0.000971
   -0.003102   -0.002962   -0.001573
   -0.009712   -0.097753   -0.038589
    0.086109    0.033499    0.027148
   -0.087872    0.052624    0.005543
   -0.004622    0.000178    0.005067
   -0.108696    0.065460    0.003392
    0.086300    0.026220   -0.070268
    0.005332   -0.092657    0.084184
    0.002198   -0.011551    0.001541
    0.006511   -0.008132   -0.004261
   -0.005327   -0.013198    0.011409
    0.006136   -0.022852   -0.001402
   -0.007661   -0.026903    0.016841
   -0.000967   -0.037046    0.010406
   -0.010250    0.013302   -0.035352
   -0.001127   -0.005041    0.019378
    0.003508    0.004847   -0.020087
    0.012344    0.005365    0.000235
    0.012570   -0.001890   -0.013151
    0.047683   -0.055044   -0.016696
   -0.002480    0.007208    0.011976
   -0.009979   -0.004499    0.011781
   -0.018391    0.007322    0.013022
    0.009145   -0.027598    0.039389
   -0.008083    0.020680   -0.045575
   -0.017115    0.044828   -0.092181
    0.014221   -0.021900    0.044005
   -0.002985   -0.008124    0.021304
   -0.017375    0.046707   -0.091487
   -0.104853   -0.095349    0.015684
    0.032691   -0.104250    0.190248
    0.144297    0.066343    0.062984
    0.030192   -0.032317    0.104517
    0.068799    0.030642    0.028423
   -0.097250   -0.066967    0.031428
   -0.000116    0.000397   -0.000199
   -0.000418    0.000252   -0.000007
   -0.000162   -0.000065    0.000895
   -0.000984    0.000136   -0.000490
   -0.000847   -0.000030   -0.001192
   -0.003503   -0.005332   -0.006434
    0.000593    0.006027   -0.004194
   -0.000103   -0.001870    0.004036
    0.000239   -0.000130   -0.000815
   -0.001619    0.000237   -0.002116
   -0.002281    0.000429    0.000329
   -0.000493    0.000054   -0.000263
vibration   41
    0.007559   -0.008075    0.005243
    0.010841    0.000979   -0.014873
    0.026125   -0.012135   -0.031376
    0.022766    0.023783   -0.009386
   -0.002401   -0.010434   -0.012905
   -0.010895    0.011857   -0.004991
    0.210699    0.036629   -0.039396
   -0.102078   -0.195838    0.019203
   -0.142321    0.197233    0.009227
   -0.024599    0.016631   -0.000072
   -0.212232    0.233426    0.027616
    0.047920   -0.131962    0.230513
    0.080053   -0.042457   -0.247811
   -0.010116    0.001487   -0.002412
   -0.000376   -0.020563   -0.000536
   -0.011604   -0.007554   -0.022554
   -0.004207   -0.019122   -0.005311
   -0.000063   -0.027369    0.006978
   -0.001469   -0.027016    0.006558
    0.005148   -0.037849    0.029068
   -0.007427   -0.017710   -0.011397
   -0.005628   -0.019361   -0.007870
   -0.012235   -0.009887   -0.022896
   -0.010371   -0.009110   -0.019052
   -0.008962   -0.010528   -0.016583
   -0.005984   -0.017602    0.034638
    0.004562   -0.003902    0.030841
    0.014663   -0.005852    0.032116
    0.005054    0.017727   -0.010012
    0.015781    0.031202   -0.034703
   -0.005352    0.020349   -0.017512
   -0.004703    0.034477   -0.048489
   -0.016653    0.001696    0.016669
   -0.027966    0.003333    0.011720
   -0.011372   -0.012185    0.025582
   -0.000964    0.001125    0.000992
   -0.006063    0.004213    0.001837
   -0.010778   -0.002114   -0.001031
   -0.016462   -0.084539   -0.033876
    0.065943    0.028855    0.020155
   -0.084298    0.041194    0.009003
   -0.012798    0.001476    0.008472
   -0.085325    0.041163    0.005372
    0.047065    0.018979   -0.038527
   -0.005613   -0.058902    0.065521
   -0.007241    0.006441    0.000904
   -0.008429    0.009524   -0.001143
   -0.003219    0.008660    0.001950
   -0.009672    0.006105    0.000106
   -0.010926   -0.020382    0.007362
   -0.012877   -0.030092   -0.004478
   -0.011121   -0.004164   -0.022741
   -0.002708   -0.022761    0.016004
   -0.005639   -0.004404   -0.002209
   -0.000555    0.004800   -0.003521
    0.015204    0.009318    0.039129
    0.023653   -0.027035    0.006521
    0.008433    0.004246   -0.000553
    0.078667    0.092574    0.000713
    0.118911    0.026772   -0.000135
   -0.013880    0.047603   -0.069550
    0.015387   -0.033572    0.075433
    0.031797   -0.078879    0.161540
   -0.024852    0.038917   -0.084238
    0.005675    0.013848   -0.033943
    0.029382   -0.073694    0.147779
    0.180371    0.155305   -0.056355
   -0.051097    0.170297   -0.321243
   -0.255868   -0.092166   -0.118135
   -0.055163    0.063972   -0.188174
   -0.127550   -0.053241   -0.035814
    0.179246    0.108721   -0.051890
   -0.006758    0.003361   -0.010205
    0.002962   -0.002507    0.010760
    0.006442   -0.004653    0.016060
   -0.003187    0.003645   -0.012188
   -0.000119   -0.000760   -0.001552
   -0.013101    0.002612   -0.000011
    0.011901   -0.004875   -0.010152
   -0.005038    0.001505   -0.011163
    0.056235    0.001255   -0.017241
   -0.030354    0.022558   -0.074785
   -0.047789   -0.002949    0.024582
    0.008855   -0.005151    0.025342
vibration   42
    0.060508    0.009322   -0.011271
    0.003565    0.001781    0.006356
   -0.017065    0.014041    0.043305
   -0.019348   -0.020272   -0.021406
    0.043169    0.012759    0.001504
    0.011518   -0.000120    0.001162
   -0.010219   -0.002006    0.005406
    0.020084    0.020553   -0.001968
    0.024795   -0.019313   -0.001477
    0.020391   -0.009166   -0.002357
    0.071985   -0.063984   -0.010092
   -0.002362    0.019495   -0.062700
    0.002326    0.007267    0.058579
    0.010033    0.001217    0.000706
   -0.001799    0.004521    0.002336
    0.005132   -0.001725    0.015346
   -0.002260    0.005302    0.009895
   -0.003805    0.012180    0.007055
   -0.009489    0.013355   -0.006409
   -0.015055    0.022128   -0.024303
   -0.006521    0.010071    0.003939
   -0.008765    0.013414   -0.002382
    0.001581    0.001182    0.018239
    0.002745   -0.004187    0.019889
    0.003368    0.004211    0.013982
   -0.000241    0.013626   -0.004071
   -0.002768    0.010513   -0.000513
   -0.006439    0.010456    0.004072
    0.000507    0.004092   -0.002019
   -0.003483   -0.001418   -0.002638
    0.007730    0.002426    0.000581
    0.008911   -0.001891    0.003907
    0.009772    0.005254    0.000056
    0.014290    0.003504    0.005004
    0.007043    0.011600   -0.006901
    0.048119    0.019196   -0.016353
    0.005290    0.014941   -0.008145
   -0.024119    0.033593   -0.010124
   -0.048286   -0.293712   -0.149296
    0.289841    0.166274    0.125387
   -0.329206    0.249647    0.001207
   -0.015624    0.013549    0.005748
   -0.323480    0.208292    0.001327
    0.253057    0.090074   -0.219363
    0.014164   -0.259491    0.240746
    0.009556   -0.046080   -0.000165
    0.027215   -0.015788   -0.039988
   -0.027569   -0.051895    0.067794
    0.031640   -0.119085   -0.019620
    0.004898    0.004157   -0.006050
    0.011917    0.009499    0.006158
    0.000228   -0.003363    0.007648
   -0.001278    0.014088   -0.004048
    0.009850    0.019175   -0.013050
    0.046881    0.026173   -0.015344
    0.039175    0.010438   -0.070540
   -0.012019    0.009503    0.002324
   -0.020458   -0.005672   -0.001419
   -0.077533   -0.129608    0.029869
   -0.110467   -0.036812    0.008193
   -0.005595    0.006163   -0.015491
    0.002186   -0.010288    0.019461
    0.008108   -0.023280    0.045349
   -0.007116    0.007493   -0.020247
    0.000269    0.004766   -0.014917
    0.002926   -0.014503    0.030990
    0.046811    0.038789   -0.011536
   -0.013495    0.042379   -0.083999
   -0.068816   -0.028805   -0.029285
   -0.015008    0.013663   -0.052788
   -0.033945   -0.016625   -0.025498
    0.044205    0.041066   -0.020163
    0.010565   -0.004193    0.017501
   -0.007676    0.006025   -0.021495
   -0.015461    0.011644   -0.037043
    0.005585   -0.005067    0.021006
    0.000435   -0.001928    0.004928
    0.031794   -0.020905   -0.008852
   -0.026961    0.016282    0.021959
    0.011292   -0.011807    0.038484
   -0.087741    0.007318    0.038057
    0.049043   -0.035383    0.121562
    0.079811   -0.005789   -0.035500
   -0.017786    0.010589   -0.045784
vibration   43
    0.043412   -0.053648   -0.001787
   -0.054869    0.006663    0.027047
    0.005475   -0.014384   -0.124683
    0.038646    0.036379    0.192745
   -0.256155    0.003827    0.050150
    0.006403   -0.010239   -0.007814
   -0.077994   -0.020422    0.001197
    0.052932    0.075098   -0.002466
    0.063590   -0.086121   -0.024267
   -0.011607    0.005149   -0.017405
    0.008285   -0.001447   -0.020725
   -0.017953    0.021958   -0.039562
   -0.030851    0.006230   -0.002641
   -0.011106    0.002713   -0.006680
   -0.018965    0.003836    0.025829
   -0.012109   -0.011606   -0.036706
   -0.004912   -0.014472   -0.053305
   -0.003739   -0.021478   -0.045641
    0.013023   -0.040649   -0.005557
    0.023641   -0.057781    0.029626
    0.018675   -0.050022    0.006563
    0.035755   -0.074751    0.053621
   -0.005484   -0.015656   -0.050415
   -0.001941   -0.012970   -0.042465
   -0.014355    0.004462   -0.080013
   -0.012118    0.008261    0.003602
   -0.007551    0.017371    0.057785
    0.000984    0.013249    0.070586
   -0.008813    0.038489    0.033075
   -0.005450    0.043892    0.050767
   -0.005157    0.052154   -0.044332
   -0.000294    0.071250   -0.104108
   -0.016413    0.030247   -0.013087
   -0.029343    0.033844   -0.031587
   -0.014703    0.000006    0.049163
    0.017000   -0.004940    0.029116
    0.001235    0.013929   -0.003282
   -0.022562    0.034273   -0.001735
   -0.037557   -0.174508   -0.091581
    0.179001    0.120563    0.093179
   -0.218186    0.178793    0.000502
   -0.021808    0.028841   -0.001889
   -0.222096    0.169575    0.000214
    0.145723    0.074212   -0.164545
   -0.001686   -0.140234    0.154094
    0.003755   -0.040485    0.008510
    0.020414   -0.019941   -0.021302
   -0.033273   -0.047995    0.065081
    0.028134   -0.102173   -0.006596
    0.001568    0.012806   -0.007011
    0.000677    0.006520   -0.016261
    0.010769   -0.045859    0.070764
   -0.008413    0.014144   -0.096533
   -0.004733    0.001317    0.117325
    0.025644    0.019873   -0.007402
    0.030617    0.018595    0.005319
   -0.073750    0.042688    0.047087
    0.018748   -0.026467   -0.006395
    0.086728    0.076244   -0.038749
    0.132150    0.018485   -0.048748
    0.002989   -0.022800    0.020964
   -0.006526    0.014358   -0.032044
   -0.009488    0.026889   -0.055528
    0.013204   -0.026266    0.043657
   -0.004054   -0.004688    0.016120
   -0.017075    0.037539   -0.064798
   -0.060686   -0.049273    0.071219
    0.018211   -0.054142    0.094814
    0.101410   -0.022574    0.056702
    0.015234   -0.013854    0.063420
    0.034818    0.018405    0.024082
   -0.058824   -0.043370    0.022278
   -0.018547    0.010992   -0.043574
    0.016556   -0.013140    0.044658
    0.030014   -0.023740    0.077998
   -0.009113    0.009171   -0.033865
   -0.006557    0.006259   -0.019206
   -0.076941    0.050556    0.013616
    0.056690   -0.033816   -0.058326
   -0.032643    0.028904   -0.097441
    0.210459   -0.006859   -0.059931
   -0.109555    0.080202   -0.266105
   -0.175254   -0.008144    0.099555
    0.039095   -0.028609    0.100164
vibration   44
    0.000009   -0.022918    0.001899
   -0.019847    0.001121    0.004922
    0.045007   -0.030906   -0.130772
    0.064961    0.053946    0.132480
   -0.183029   -0.018307    0.024197
   -0.008034   -0.001287   -0.001468
   -0.033039   -0.004142    0.001799
    0.003315    0.022030   -0.002724
    0.007218   -0.022063   -0.002180
   -0.008884    0.003646   -0.008299
   -0.049190    0.058369   -0.002485
    0.006150   -0.031205    0.042736
    0.013187   -0.010878   -0.067496
   -0.007537    0.001169   -0.001994
   -0.005435   -0.002179    0.009741
   -0.006651   -0.005982   -0.018788
   -0.000960   -0.010210   -0.024056
   -0.000052   -0.015236   -0.020372
    0.007399   -0.022194   -0.002156
    0.012849   -0.031136    0.016346
    0.008548   -0.024344   -0.001414
    0.015662   -0.034170    0.017558
   -0.003107   -0.008915   -0.026026
   -0.001640   -0.006484   -0.022237
   -0.006364   -0.002354   -0.034174
   -0.003943   -0.003252    0.005220
   -0.000194    0.003371    0.021639
    0.004298    0.001295    0.029502
   -0.001288    0.015982    0.005752
    0.002897    0.021618    0.005517
   -0.003586    0.020450   -0.016520
   -0.002421    0.029592   -0.040032
   -0.010520    0.008292    0.003369
   -0.019320    0.008913    0.001787
   -0.007117   -0.005196    0.020920
   -0.006815   -0.007012    0.014744
   -0.002395    0.001196    0.002097
   -0.002749   -0.000633    0.001973
   -0.002834   -0.007825    0.000681
    0.003639    0.001748    0.001757
   -0.007567    0.001829    0.003020
   -0.007280    0.007022    0.000132
   -0.005898    0.009419    0.001346
   -0.012935    0.004525   -0.003417
   -0.007068    0.013412    0.001119
   -0.002912    0.000116    0.003362
   -0.003645    0.007969   -0.003594
   -0.002768    0.001841    0.014583
   -0.001650   -0.010841   -0.000103
    0.001282    0.004288    0.004781
   -0.002215   -0.001022   -0.004432
    0.002508   -0.017269    0.019859
   -0.002228   -0.002017   -0.032960
   -0.004170   -0.005040    0.045578
   -0.003361    0.000903    0.002951
    0.000259    0.003409    0.020278
   -0.023408    0.009642    0.015961
    0.014195   -0.005884   -0.004533
    0.065122    0.075414   -0.016251
    0.089355    0.049140   -0.025375
    0.000997   -0.004762    0.003979
   -0.001393    0.004168   -0.008834
   -0.002417    0.008050   -0.016387
    0.004049   -0.006929    0.011911
   -0.000708   -0.001697    0.006061
   -0.003632    0.008846   -0.015272
   -0.016441   -0.013003    0.020074
    0.005134   -0.014377    0.025880
    0.029017   -0.006290    0.015608
    0.004479   -0.002760    0.018435
    0.009577    0.005787    0.011414
   -0.015439   -0.015832    0.007934
    0.027737   -0.023277    0.080499
   -0.037210    0.025728   -0.093897
   -0.066685    0.049566   -0.170961
    0.029045   -0.026988    0.091832
    0.015577   -0.011159    0.048746
    0.166736   -0.122873   -0.037351
   -0.131317    0.097574    0.134438
    0.088355   -0.064240    0.241114
   -0.336771    0.045235    0.183176
    0.201376   -0.147581    0.490926
    0.329014   -0.057831   -0.125934
   -0.079442    0.057266   -0.197296
vibration   45
   -0.002614    0.005973   -0.002088
    0.015373   -0.004613   -0.015009
    0.216940   -0.119463   -0.391354
    0.252955    0.193739    0.297115
   -0.399835   -0.091775    0.035254
   -0.043365    0.015012    0.021433
   -0.269135   -0.004806    0.072382
    0.026335    0.218047   -0.037964
    0.075246   -0.159672    0.035233
    0.035508   -0.024784   -0.014352
   -0.053143    0.102595   -0.001506
    0.053490   -0.156343    0.108306
    0.137461   -0.050309   -0.162116
    0.003799    0.004383    0.011109
    0.005438    0.005090   -0.000301
   -0.000175    0.006418   -0.000912
   -0.000956    0.005669    0.006778
   -0.000677    0.007240    0.006833
   -0.001407    0.006127    0.007065
   -0.000849    0.005321    0.008789
   -0.003470    0.008832    0.001272
   -0.005989    0.010471   -0.003032
   -0.000841    0.006313    0.002961
   -0.001596    0.006198    0.001039
    0.001034    0.002408    0.008452
    0.003988   -0.003189    0.001920
    0.004821   -0.003203   -0.007306
    0.004832   -0.002626   -0.010671
    0.004630   -0.004777   -0.003954
    0.005034   -0.004375   -0.007284
    0.002216   -0.006543    0.007513
    0.000889   -0.007976    0.016438
    0.003124   -0.004385    0.000664
    0.004544   -0.004349    0.000871
    0.002998   -0.001031   -0.008529
    0.000493    0.000126   -0.005255
    0.000000   -0.001925    0.000981
    0.006181   -0.017265   -0.002907
    0.003388   -0.073375   -0.016333
    0.058428    0.002670    0.000392
   -0.038110    0.007038    0.005096
   -0.008756    0.007616   -0.001562
    0.058808   -0.036360   -0.000878
   -0.080031   -0.014506    0.044110
   -0.014812    0.080705   -0.047102
   -0.000147    0.007346   -0.003951
   -0.026211    0.153713   -0.127031
    0.031253    0.047833    0.183661
   -0.005885   -0.170050   -0.065574
    0.017967    0.020043    0.034547
    0.015315    0.020833    0.034666
   -0.002843    0.011568   -0.017818
    0.002871   -0.003920    0.019538
    0.000796   -0.001919   -0.024302
    0.000712   -0.000232    0.010620
   -0.001728   -0.002980   -0.000232
    0.008068   -0.011175   -0.020664
   -0.004980    0.001100    0.001191
   -0.028998   -0.021299    0.002169
   -0.041393   -0.009548    0.007515
   -0.000900    0.002349   -0.005242
    0.000175   -0.001711    0.002261
    0.001876   -0.004613    0.007479
   -0.001285    0.003001   -0.005710
    0.000470    0.000326   -0.002479
    0.001348   -0.003634    0.005002
    0.009208    0.006444   -0.009238
   -0.002583    0.007085   -0.012465
   -0.012738    0.002518   -0.007448
   -0.002848    0.004466   -0.011101
   -0.007723   -0.003231   -0.001106
    0.010200    0.004166   -0.003431
   -0.002103    0.001204   -0.005350
    0.003376   -0.002278    0.007922
    0.005039   -0.003769    0.011849
   -0.002199    0.001997   -0.007923
   -0.001104    0.001675   -0.004430
   -0.011514    0.014206    0.006027
    0.009085   -0.010700   -0.008856
   -0.006813    0.007213   -0.023082
    0.019336   -0.005088   -0.016285
   -0.012584    0.009464   -0.031905
   -0.020952    0.007512    0.004341
    0.007354   -0.004764    0.017487
vibration   46
   -0.003097   -0.011779   -0.004108
   -0.004047    0.000163    0.002379
   -0.085026    0.047646    0.149747
   -0.101397   -0.077231   -0.128921
    0.167665    0.029259   -0.018201
    0.013885   -0.008655   -0.006000
    0.086189   -0.003728   -0.025526
   -0.008652   -0.075566    0.014451
   -0.024262    0.046762   -0.008067
   -0.013469    0.008977    0.007770
    0.012436   -0.032999    0.004111
   -0.017240    0.054201   -0.030063
   -0.048099    0.017059    0.056289
   -0.001186   -0.001904   -0.002864
   -0.000199   -0.000085   -0.001245
    0.001072   -0.000277    0.001795
    0.001307    0.000072   -0.000084
    0.001166   -0.000389   -0.000591
    0.001168    0.000600   -0.001202
    0.000443    0.001459   -0.002671
    0.001689   -0.000643   -0.000109
    0.001455   -0.000574   -0.000396
    0.001509   -0.000930    0.000600
    0.001364   -0.000298    0.000539
    0.000750   -0.000618   -0.000369
    0.000753   -0.000569   -0.004429
    0.000991   -0.000435   -0.002123
    0.001782   -0.000568   -0.001607
   -0.000315   -0.000099    0.003059
   -0.000382    0.000031    0.008100
   -0.001389    0.000591    0.000193
   -0.002156    0.001204    0.002452
   -0.001311    0.000505   -0.004470
   -0.001876    0.000651   -0.005255
   -0.000898   -0.001246   -0.002177
   -0.004946   -0.004553    0.005796
   -0.000074   -0.000855    0.000556
    0.019264   -0.032212   -0.005736
    0.013612   -0.172645   -0.033492
    0.151828    0.018797    0.006091
   -0.087195    0.032984    0.007690
   -0.022751    0.025259   -0.006877
    0.105267   -0.052847   -0.003653
   -0.164066   -0.019903    0.072221
   -0.033824    0.170600   -0.090371
    0.000063    0.011147   -0.002495
   -0.070764    0.377218   -0.306761
    0.069589    0.111614    0.487581
    0.002212   -0.449260   -0.158110
   -0.005943   -0.005908   -0.011390
   -0.004775   -0.003238   -0.008153
    0.001826   -0.000758    0.004211
    0.000515    0.000264   -0.003805
   -0.002176   -0.004356    0.005792
   -0.000754    0.002345    0.022022
   -0.003041    0.001065    0.017923
    0.000939    0.003385    0.004089
    0.002261    0.000992   -0.000559
    0.008323    0.015415   -0.003096
    0.012200   -0.003010    0.003778
    0.000309   -0.005877    0.001055
    0.000532    0.001109    0.000499
    0.000911    0.003378   -0.003238
    0.001285   -0.002721   -0.000239
   -0.003506    0.004111    0.003834
   -0.002104    0.003852    0.000741
   -0.003767   -0.004913    0.000620
    0.004198   -0.005117    0.001484
    0.004253   -0.003097    0.000176
   -0.001340    0.009300    0.007434
   -0.005220    0.004124    0.005968
   -0.008237   -0.000182    0.004397
    0.000560   -0.000140    0.001372
   -0.000426    0.000576   -0.001437
   -0.001080    0.001156   -0.002902
    0.000227   -0.000370    0.001706
    0.000424   -0.000100    0.001158
    0.003216   -0.002410   -0.000667
   -0.001919    0.001651    0.002512
    0.001385   -0.001271    0.004927
   -0.004497    0.001420    0.003790
    0.002431   -0.002348    0.006604
    0.004021   -0.001694   -0.000672
   -0.001097    0.001010   -0.002996
vibration   47
    0.002017    0.027107    0.011647
    0.029470   -0.011300    0.001284
    0.023040   -0.017013    0.041072
    0.013219   -0.013424   -0.030226
    0.075360    0.001817   -0.004166
    0.082594   -0.015107   -0.016617
    0.161203   -0.006294   -0.033125
    0.095855   -0.058326    0.045238
    0.068573    0.023462   -0.076261
    0.045610   -0.039301   -0.044392
    0.104880   -0.038627   -0.054909
    0.007947   -0.072344   -0.089915
    0.065479   -0.033194   -0.043574
    0.012363   -0.013321   -0.005518
   -0.056791   -0.024374    0.063513
   -0.071575    0.095507   -0.098400
   -0.067424    0.108520   -0.117098
   -0.076294    0.110245   -0.149442
    0.036612    0.005618    0.131395
    0.109743   -0.084454    0.288712
    0.029834    0.024285    0.110894
    0.073480   -0.048390    0.244564
   -0.058774    0.147022   -0.129079
   -0.071960    0.199312   -0.151093
   -0.068581    0.103097   -0.109176
    0.035360   -0.074409    0.139615
    0.061534   -0.050565    0.115964
    0.082479   -0.055949    0.114603
    0.084099    0.017882   -0.083310
    0.125094    0.066393   -0.233145
    0.044573    0.015107   -0.041582
    0.048902    0.056920   -0.142323
    0.001867   -0.038487    0.117270
   -0.019303   -0.036840    0.123025
    0.017666   -0.048014    0.053918
    0.001541   -0.011350   -0.070236
   -0.012478    0.002395    0.010286
   -0.002784   -0.029650    0.002775
    0.000697    0.003914    0.023574
   -0.040765   -0.050240   -0.049456
    0.037649   -0.080816    0.020624
   -0.045154    0.020094    0.016187
   -0.038290    0.004264    0.012353
   -0.099030    0.000261    0.018874
   -0.045276    0.077340    0.027024
   -0.016234    0.077890    0.014305
   -0.070708    0.102455    0.025137
    0.055721    0.107592    0.001777
   -0.036987    0.116450    0.022343
   -0.007092   -0.022778    0.002516
    0.046728   -0.028034    0.039684
   -0.035002   -0.001526    0.099774
    0.021678   -0.014268    0.066313
    0.001621   -0.037937   -0.218653
   -0.003468   -0.006303   -0.003083
   -0.011690   -0.026369   -0.055637
   -0.127766    0.002889    0.063811
    0.012666   -0.020647   -0.021041
   -0.009344   -0.088120   -0.009849
   -0.031957   -0.023485   -0.025862
    0.005259    0.000666    0.016170
   -0.004721    0.008978   -0.022593
   -0.002342   -0.006626    0.002328
    0.001190   -0.000549    0.013698
    0.000957   -0.010448    0.002947
   -0.007634    0.029827   -0.075179
    0.000228    0.003051    0.020402
   -0.008072    0.000916    0.020672
    0.014472   -0.002930    0.015550
   -0.004326   -0.005357   -0.010093
   -0.006972   -0.009416    0.011657
    0.014545   -0.014906    0.002112
    0.003013    0.003333    0.001264
    0.001715    0.000111    0.006802
   -0.005462    0.005529   -0.012413
    0.002808    0.001439    0.004282
    0.000345   -0.005476    0.001179
    0.016092   -0.010967   -0.001907
   -0.006143   -0.005918    0.007494
   -0.003159   -0.009847    0.009973
    0.032126    0.018105    0.020644
   -0.009157    0.009483   -0.022440
   -0.011080   -0.024203    0.024144
    0.008192   -0.006017    0.024074
vibration   48
    0.010171   -0.278973    0.081520
    0.059824   -0.010762   -0.030914
    0.088249   -0.047547   -0.024417
    0.065466    0.048407   -0.072123
    0.098135   -0.035187   -0.034588
    0.016300   -0.020561   -0.000907
    0.043254   -0.025088   -0.022763
    0.013468   -0.049675    0.019883
    0.007166   -0.007041   -0.001431
    0.020773   -0.029004    0.002325
    0.017692   -0.031924    0.003084
    0.012906   -0.061075    0.009673
    0.056180   -0.023000   -0.004039
    0.003093   -0.007692    0.000891
   -0.002436    0.015836    0.002850
   -0.003952    0.078114    0.034894
   -0.004431    0.097594    0.038568
   -0.009363    0.095980    0.009625
    0.023154    0.112094    0.056856
    0.034646    0.108765    0.048859
    0.022032    0.109426    0.052368
    0.007976    0.107433    0.043774
    0.018863    0.099917    0.041696
    0.006388    0.136597    0.028467
   -0.006577    0.054435    0.045519
    0.057735   -0.047888   -0.081715
    0.088507   -0.028672   -0.085139
    0.137367   -0.029771   -0.106529
    0.051447   -0.007967    0.067670
    0.060648    0.008469    0.170492
   -0.005292    0.000803    0.042164
   -0.038388    0.033552    0.127424
   -0.017245   -0.013322   -0.114746
   -0.041966   -0.006384   -0.152617
    0.000024   -0.063779   -0.080747
   -0.077479   -0.165863    0.038061
   -0.016591    0.011463   -0.003602
   -0.009566    0.143796    0.044492
   -0.002251    0.149135    0.067098
    0.024879    0.174359    0.188419
   -0.010393    0.266256   -0.060312
   -0.041333    0.122347   -0.084929
   -0.072842    0.299756   -0.030311
   -0.035761    0.104071   -0.273225
   -0.036874    0.113077   -0.061152
   -0.016457   -0.017053    0.031024
   -0.014861   -0.061561    0.072343
   -0.053693   -0.037660    0.000646
    0.024160    0.019620    0.053769
   -0.008160    0.001796    0.005799
   -0.007836    0.000079    0.004926
   -0.018637    0.068336    0.004932
    0.026327    0.007553    0.027632
   -0.062757   -0.151870    0.023033
   -0.048936   -0.032716   -0.018290
   -0.103737    0.012193   -0.033083
    0.022952   -0.015782   -0.025035
   -0.033087   -0.014341   -0.032523
    0.044254    0.040347    0.010406
    0.105415    0.046355   -0.052777
   -0.003573   -0.025591   -0.003636
   -0.000067    0.007690   -0.007321
    0.013636   -0.002574    0.021966
    0.006429   -0.007818   -0.007018
   -0.010964    0.022858    0.003022
   -0.021641    0.038381   -0.033316
    0.009532   -0.011514   -0.017895
    0.020594   -0.011009   -0.016474
   -0.016351   -0.009047   -0.010483
   -0.010986    0.045786   -0.003855
   -0.041041    0.003795   -0.008134
   -0.003777    0.043653    0.001260
    0.014271    0.002408    0.005891
   -0.009379    0.002922   -0.013771
   -0.002890   -0.002512    0.015960
    0.002693    0.005151    0.004599
   -0.010452   -0.011025   -0.004650
   -0.024605   -0.019875   -0.014852
    0.006376   -0.005062   -0.020883
   -0.021168   -0.014994   -0.001625
   -0.005563   -0.003607   -0.004517
    0.007852    0.009801    0.020045
    0.013887    0.013354   -0.007156
   -0.026741    0.003849   -0.054204
vibration   49
   -0.009510    0.029973   -0.005114
    0.004471    0.002913    0.007899
    0.008512   -0.003436    0.012484
    0.007676    0.004229    0.013335
    0.001861    0.012674    0.007916
    0.002936    0.008397    0.000675
    0.005633    0.012691    0.009406
    0.002819    0.011629   -0.002354
    0.002207    0.011812   -0.006853
    0.011792   -0.010252   -0.006678
    0.024492   -0.012742   -0.008876
    0.001561   -0.023045   -0.016358
    0.022851   -0.007171   -0.005585
    0.001417   -0.000115    0.000937
   -0.013055   -0.008815   -0.001517
   -0.007180   -0.007416   -0.008999
   -0.004371   -0.012086   -0.009083
   -0.004244   -0.012085   -0.007283
   -0.003334   -0.015942   -0.003517
    0.000084   -0.019612    0.001808
   -0.004524   -0.009298   -0.004643
    0.000193   -0.007936   -0.002407
   -0.008860   -0.004606   -0.007563
   -0.007756   -0.006710   -0.006243
   -0.004231   -0.001624   -0.004329
    0.006627    0.000780    0.004165
    0.012673    0.005245   -0.001877
    0.014318    0.005976   -0.011077
    0.015268    0.000441    0.003583
    0.012422   -0.003664    0.001236
    0.019660   -0.000464    0.007268
    0.019775   -0.001734    0.009604
    0.018775    0.000047   -0.000119
    0.019556    0.002048   -0.006679
    0.013628    0.003258    0.002150
    0.007018    0.011073    0.002739
   -0.000032   -0.004934   -0.000465
   -0.003701    0.000421    0.000070
   -0.003649    0.026993    0.001614
   -0.028285   -0.008514    0.002400
    0.012656   -0.004019   -0.006577
    0.010164   -0.008473   -0.004136
    0.017728   -0.010096   -0.002953
    0.016205   -0.005528    0.002044
    0.008901   -0.016462   -0.015101
   -0.001047    0.001732   -0.007308
   -0.001770   -0.012125    0.005761
    0.001865   -0.001325   -0.036999
   -0.011430    0.027114   -0.001429
   -0.002793   -0.003160    0.001178
   -0.013776   -0.022153   -0.028879
   -0.013895   -0.010158   -0.010254
    0.001858   -0.003394    0.007501
    0.014992    0.009831    0.000389
   -0.000374   -0.004407    0.005247
    0.017106    0.004560    0.052593
   -0.018189    0.001120    0.010055
   -0.008182    0.004564    0.000309
   -0.009766    0.004490    0.011183
   -0.009387   -0.039142    0.036414
   -0.051333   -0.261045   -0.121744
    0.022886    0.027245    0.012262
    0.117005    0.079804    0.035133
    0.089212   -0.058823   -0.065820
   -0.132693    0.228683    0.147288
   -0.131971    0.144509    0.102793
    0.028514   -0.099582   -0.084536
    0.205907   -0.095546   -0.120045
    0.001950   -0.100133   -0.078453
   -0.085026    0.529297    0.173450
   -0.359361    0.146183    0.215327
   -0.192614    0.160303    0.155701
   -0.024187   -0.010058    0.003533
    0.006119   -0.001214    0.004323
    0.010182   -0.001785   -0.010451
   -0.003191   -0.011105   -0.002521
    0.015006    0.023833    0.002882
    0.011708    0.035061    0.012879
    0.000518    0.027596    0.013908
    0.037723    0.032402   -0.004455
   -0.010534   -0.005965    0.003239
   -0.002322   -0.024309   -0.006639
   -0.009426   -0.009617    0.001647
    0.015536    0.013879    0.021636
vibration   50
    0.000625    0.005774   -0.003540
   -0.002032    0.000286    0.000084
   -0.001154    0.000656   -0.004180
   -0.000057    0.000637    0.003811
   -0.007215   -0.000865    0.000691
   -0.005685   -0.000383    0.001163
   -0.014313   -0.001332    0.002700
   -0.005970    0.005129   -0.004287
   -0.003612   -0.005030    0.006319
   -0.003639    0.002882    0.004879
   -0.011318    0.003710    0.006200
    0.000917    0.005593    0.011237
   -0.004733    0.002151    0.003583
   -0.000267    0.000479    0.000141
    0.004239    0.003118   -0.002230
    0.004139   -0.002725    0.000335
    0.002317   -0.002233    0.000854
    0.002821   -0.001390    0.003448
   -0.001514   -0.002608   -0.002649
   -0.004415   -0.000824   -0.003247
   -0.001118   -0.005461   -0.002847
   -0.002640   -0.006250   -0.003248
    0.001771   -0.006829   -0.001805
    0.002697   -0.010172   -0.001009
    0.003272   -0.003164   -0.003111
   -0.003210    0.001909    0.003804
   -0.006450   -0.000740    0.007888
   -0.010294   -0.001241    0.014145
   -0.004935    0.000159   -0.004247
   -0.004392    0.000725   -0.008999
   -0.003272    0.000579   -0.005913
   -0.001249   -0.000168   -0.013586
   -0.002988    0.000289    0.007881
   -0.001986   -0.000766    0.012388
   -0.002616    0.001845    0.005891
    0.002167    0.004070   -0.002050
    0.000465   -0.000742    0.000815
    0.002425   -0.010330   -0.001861
    0.002924   -0.006794    0.001888
   -0.003478   -0.014234   -0.015392
    0.009089   -0.021722    0.003682
   -0.001227   -0.004679    0.005156
   -0.001756   -0.012726    0.002219
   -0.003390   -0.004727    0.012269
   -0.001159   -0.001927    0.006826
    0.000673    0.001274    0.002392
   -0.002328   -0.000148    0.005548
    0.002099    0.001423   -0.000791
    0.001630    0.005589    0.004075
    0.001789    0.001921   -0.000956
   -0.002473    0.001946   -0.004384
    0.006527   -0.001301    0.002828
   -0.000347    0.000763   -0.005723
   -0.000027    0.004395   -0.001277
    0.002058    0.001558    0.000835
   -0.001542   -0.003401   -0.014182
    0.003499    0.003207   -0.001935
    0.003599    0.000386    0.001377
   -0.008784    0.004932   -0.010887
   -0.015538    0.039018   -0.024102
   -0.005051   -0.025395   -0.011681
    0.002029    0.002671    0.000638
    0.011327    0.007671    0.003446
    0.008893   -0.005655   -0.005481
   -0.013200    0.022345    0.014261
   -0.012881    0.014275    0.008329
    0.002998   -0.009060   -0.006256
    0.019613   -0.008703   -0.011091
    0.001084   -0.010442   -0.006603
   -0.008330    0.051458    0.017425
   -0.035011    0.014090    0.020034
   -0.019752    0.016337    0.015097
    0.265089    0.120015   -0.055638
   -0.041688    0.001931    0.001768
   -0.126439    0.038338    0.070649
    0.027161    0.126232    0.020841
   -0.157077   -0.266239   -0.012472
   -0.048570   -0.370955   -0.095843
   -0.037700   -0.352895   -0.086146
   -0.419078   -0.362548    0.065393
    0.107529    0.089617   -0.021310
    0.015386    0.264177    0.057828
    0.095510    0.091065   -0.016596
   -0.098838   -0.197733   -0.071117
vibration   51
   -0.007584   -0.033198    0.022650
   -0.130348    0.000760   -0.015340
   -0.189091    0.098450   -0.094564
   -0.138751   -0.088205    0.046820
   -0.223439   -0.039344   -0.003854
    0.005184   -0.009794   -0.013254
   -0.048792   -0.035407   -0.046279
    0.047473    0.032389    0.022974
    0.052839   -0.076819   -0.017887
   -0.093248    0.119009   -0.003807
   -0.126415    0.159807    0.000866
   -0.039371    0.233319    0.015898
   -0.224368    0.083144   -0.016322
   -0.012526    0.021314   -0.007620
    0.109063    0.045999    0.020827
    0.063869    0.045526    0.048730
    0.027676    0.084983    0.042961
    0.028583    0.095131    0.040850
    0.011388    0.088405    0.028745
   -0.017599    0.107559    0.020328
    0.018229    0.031232    0.024688
   -0.018514    0.003702    0.028142
    0.052068    0.013420    0.002746
    0.048215    0.009775   -0.008961
    0.038519    0.005411   -0.008655
   -0.062202   -0.009813    0.043609
   -0.116462   -0.048707    0.082870
   -0.147407   -0.055229    0.163233
   -0.113818   -0.000365   -0.088168
   -0.082503    0.040167   -0.164958
   -0.137364   -0.000238   -0.078530
   -0.122623    0.003996   -0.157068
   -0.137338   -0.010630    0.093375
   -0.137885   -0.028163    0.163631
   -0.096420   -0.011979    0.022900
   -0.036616   -0.020760   -0.036068
    0.009019   -0.003693    0.006175
    0.062150   -0.006419    0.017497
    0.070386   -0.050375    0.068388
    0.113855    0.011361    0.008274
    0.072210    0.017878   -0.009569
    0.018233    0.022083   -0.020026
    0.017080    0.073373   -0.002562
    0.032091    0.021819   -0.069147
    0.017871    0.003835   -0.026602
    0.017413   -0.078798    0.033457
    0.050469   -0.122318    0.053818
   -0.066208   -0.114743    0.039622
    0.076402   -0.094799    0.042950
    0.036869    0.020581    0.024902
    0.057364    0.074086    0.100244
    0.128430    0.057476    0.095373
   -0.011844    0.011883   -0.046080
   -0.085297   -0.020592   -0.117650
   -0.013929    0.001541   -0.004623
   -0.037738   -0.020871   -0.085583
    0.171296   -0.063042   -0.096219
    0.062293   -0.036958    0.009078
    0.003730   -0.061354   -0.064400
   -0.040935    0.035988   -0.078560
   -0.008200   -0.038432   -0.018664
    0.002951    0.000780    0.005285
    0.017230    0.010435    0.005681
    0.013631   -0.007209   -0.006195
   -0.019545    0.034290    0.017374
   -0.017797    0.014363    0.021946
    0.009064   -0.006579   -0.000051
    0.025458   -0.005872   -0.022100
    0.002162   -0.023179   -0.007821
   -0.011910    0.077309    0.023520
   -0.052785    0.020058    0.022967
   -0.030467    0.028809    0.018468
   -0.013435   -0.006179    0.004246
    0.001323    0.000373   -0.000067
    0.005376   -0.001452   -0.007157
   -0.001226   -0.005972   -0.002833
    0.008047    0.011903   -0.001426
    0.003001    0.008918   -0.004821
    0.001709    0.024954    0.000553
    0.024664    0.013640    0.005332
   -0.002536   -0.002720    0.000680
   -0.001372   -0.012116   -0.005771
   -0.006037   -0.007675    0.001458
    0.004877    0.010216    0.005149
vibration   52
    0.000752    0.002913    0.001318
    0.167292   -0.030476   -0.076374
    0.245897   -0.137563   -0.039834
    0.177713    0.130272   -0.199192
    0.289313   -0.082532   -0.089080
   -0.118849   -0.112588    0.021346
   -0.124654   -0.140248   -0.044851
   -0.230401   -0.227250   -0.072797
   -0.198695   -0.061990    0.224354
    0.003333   -0.073075    0.170355
   -0.200971   -0.160879    0.208892
    0.088251   -0.076494    0.324559
    0.106479   -0.034832    0.210840
    0.018130   -0.026805   -0.008865
    0.002810    0.079391   -0.046622
    0.005672    0.004524    0.009118
    0.006902    0.008963    0.003908
    0.006680    0.004452    0.004598
    0.013336    0.018501   -0.007351
    0.012777    0.022146   -0.018133
    0.017040    0.010012    0.001264
    0.014510    0.008644    0.000954
    0.018160    0.004530    0.010546
    0.018548    0.010695    0.016191
    0.003123   -0.001442   -0.000140
   -0.024656    0.003143    0.006731
   -0.042991   -0.009109    0.024652
   -0.052769   -0.011540    0.054260
   -0.041849    0.002818   -0.024989
   -0.035291    0.011353   -0.044119
   -0.042520    0.002515   -0.024413
   -0.036457   -0.000196   -0.047687
   -0.040387    0.000871    0.029613
   -0.041368   -0.005441    0.056196
   -0.028218    0.001580    0.008206
   -0.004174    0.004876   -0.007611
    0.003778   -0.000888    0.001702
    0.013709   -0.009270    0.001154
    0.014985   -0.019674    0.010098
    0.023212   -0.007144   -0.009391
    0.015338   -0.011233    0.001833
    0.007057   -0.002325    0.001168
    0.004762    0.000455    0.001537
    0.013489   -0.000175   -0.000806
    0.007098   -0.009410    0.001220
    0.006295   -0.021841    0.006559
    0.018412   -0.038771    0.015340
   -0.017150   -0.033310   -0.001305
    0.019235   -0.018247    0.010950
    0.009807    0.055035   -0.065057
   -0.026917    0.086317   -0.057640
    0.024118    0.012633    0.011445
   -0.009663    0.005240   -0.021739
   -0.018603    0.004903   -0.018556
    0.000755    0.003637   -0.000915
   -0.000440   -0.006162   -0.019305
   -0.098840    0.150028   -0.018360
    0.030821   -0.012446    0.004672
    0.017838   -0.016755   -0.029180
   -0.000437    0.005655   -0.024959
   -0.002135   -0.010158   -0.002461
    0.001315   -0.002419    0.004819
    0.001821    0.004585   -0.002640
    0.002355   -0.000178    0.000252
   -0.005053    0.006519    0.005873
   -0.002961   -0.002831    0.015890
   -0.000787   -0.000018    0.003728
    0.003458    0.000213   -0.001852
    0.003723   -0.004019    0.000614
   -0.002167    0.014257    0.010257
   -0.008004    0.006309    0.008904
   -0.011226    0.001047    0.006781
   -0.005100   -0.003087    0.001871
   -0.000063    0.000182   -0.001874
    0.002772   -0.001546   -0.000324
    0.000794   -0.001827   -0.001415
    0.003739    0.005472    0.002865
    0.002725    0.012633    0.009347
   -0.000039    0.003987    0.005829
    0.009060    0.009771   -0.004613
    0.001600   -0.002275   -0.001935
    0.000518   -0.002237   -0.002445
   -0.000530   -0.001546   -0.000623
   -0.000748    0.005521   -0.004981
vibration   53
   -0.183042    0.128538   -0.012723
    0.010264   -0.000715    0.006415
    0.015251   -0.009466    0.012612
    0.012312    0.005463    0.005059
    0.014994    0.006307    0.005770
    0.009814    0.007491    0.000840
    0.019235    0.013531    0.010446
    0.013202    0.009995    0.004590
    0.008801    0.014088   -0.015165
    0.010457   -0.011604   -0.011848
    0.028238   -0.006688   -0.015101
   -0.002006   -0.027690   -0.023354
    0.020234   -0.010854   -0.017094
   -0.000111   -0.003392    0.002490
   -0.017761   -0.012402    0.005040
   -0.017285   -0.000339   -0.014386
   -0.011985   -0.003736   -0.022888
   -0.015207   -0.003659   -0.034031
    0.004692   -0.017259    0.011133
    0.018078   -0.030633    0.029485
    0.001301   -0.002932    0.005551
    0.011012   -0.002105    0.013092
   -0.015296    0.013374   -0.015211
   -0.020033    0.024210   -0.025277
   -0.010690    0.001260    0.003497
    0.006068   -0.004444    0.025045
    0.003924   -0.008328   -0.009751
   -0.006076   -0.004520   -0.030886
    0.010085   -0.021415   -0.013417
    0.008482   -0.024591   -0.036218
    0.014205   -0.025906    0.014714
    0.017840   -0.035615    0.018003
    0.019596   -0.010386    0.014697
    0.029727   -0.005403    0.003091
    0.011340    0.006223    0.012533
   -0.077456    0.011008    0.027670
    0.012515   -0.020587    0.014481
    0.071599    0.106405    0.067083
    0.071772    0.022529    0.083692
    0.200965    0.178302    0.258022
    0.000497    0.309826   -0.061705
    0.139784    0.037619   -0.108715
    0.235275    0.193404   -0.031899
    0.219706    0.056310   -0.209516
    0.125800   -0.068340   -0.250767
    0.015876   -0.173801   -0.045889
    0.169881   -0.209670   -0.108766
   -0.144988   -0.238472   -0.003510
    0.022657   -0.293912   -0.084643
   -0.006763   -0.008499    0.002636
   -0.005311   -0.019304   -0.008174
   -0.018770   -0.007391   -0.005880
    0.005805   -0.015500    0.040617
    0.010319    0.010502   -0.003264
   -0.065146   -0.027537    0.076655
   -0.073936   -0.007688    0.100561
   -0.027960   -0.001302    0.016377
    0.015897    0.005126   -0.008942
    0.011659    0.016304   -0.016516
    0.005466   -0.047036    0.026082
    0.002851    0.005945    0.014901
   -0.005318    0.008794   -0.017350
   -0.002606   -0.011033    0.014090
   -0.005574   -0.003593    0.000767
    0.008112   -0.009092   -0.014722
   -0.008723    0.031613   -0.068242
   -0.002030   -0.006627   -0.009272
   -0.002403   -0.007418    0.004578
   -0.013835    0.003437   -0.000654
    0.001341   -0.027750   -0.025740
    0.010761   -0.014350   -0.031751
    0.024359    0.017020   -0.017558
    0.003838    0.004887   -0.006319
    0.004996   -0.003131    0.013494
   -0.006893    0.005333   -0.011416
   -0.001222    0.003660   -0.002309
   -0.000491   -0.008215    0.005737
    0.021898   -0.009416    0.007463
   -0.010175   -0.017773    0.016878
   -0.006995   -0.012009    0.011495
   -0.001517    0.007553    0.001888
   -0.001135    0.004420   -0.001340
    0.001658   -0.001445   -0.002206
    0.017101   -0.016451    0.045209
vibration   54
   -0.038655    0.035376   -0.018228
    0.034784    0.028917    0.060859
    0.071406   -0.036638    0.123687
    0.057845    0.045638    0.093522
    0.040007    0.126647    0.058138
   -0.014714    0.069490   -0.011074
   -0.009016    0.105738    0.072699
   -0.016895    0.108848   -0.049779
   -0.021599    0.094139   -0.057248
    0.027208   -0.058725   -0.019163
    0.072228   -0.087632   -0.026318
   -0.015290   -0.120721   -0.053601
    0.092678   -0.038716   -0.003814
   -0.016609   -0.008483   -0.006706
   -0.029176   -0.025207   -0.014621
   -0.012061   -0.004304    0.007672
   -0.003173   -0.013898    0.018798
   -0.001163   -0.020935    0.022747
   -0.006766    0.006144   -0.009974
   -0.004062    0.011368   -0.031756
   -0.006560    0.018299   -0.001347
   -0.002853    0.032251   -0.016059
   -0.003760    0.004296    0.032850
   -0.001175    0.002450    0.041813
   -0.009505    0.005933    0.020095
   -0.011596    0.028353   -0.003047
   -0.030741    0.012967    0.007098
   -0.048867    0.013372    0.021797
   -0.022349   -0.003885   -0.007969
   -0.032609   -0.017876   -0.013885
    0.002493   -0.007159   -0.006786
    0.012537   -0.025351   -0.016663
    0.011985    0.009099    0.019732
    0.023822    0.005052    0.037888
    0.007317    0.023685    0.011730
   -0.019693    0.003171   -0.036753
    0.003892   -0.011947   -0.020221
    0.147070   -0.047365    0.000413
    0.171815   -0.120149    0.157872
    0.227832   -0.029666   -0.094121
    0.225996   -0.056900   -0.041920
   -0.090839    0.048817   -0.013716
   -0.176431    0.115311   -0.010474
   -0.154168    0.012964   -0.126651
   -0.081337    0.125455    0.094147
    0.028700   -0.017130    0.150211
   -0.086629   -0.059275    0.263133
   -0.011132   -0.029011    0.190367
    0.215385    0.027161    0.212558
   -0.039428   -0.035667   -0.026383
   -0.047305   -0.058742   -0.059868
   -0.032481    0.000271   -0.030766
   -0.008459    0.018959   -0.012093
    0.007848    0.021351    0.032332
   -0.031963   -0.028674   -0.107983
   -0.039495   -0.034127   -0.137798
   -0.004864   -0.021275    0.007011
    0.020431   -0.010320    0.001292
    0.037659   -0.020504   -0.026093
    0.033439    0.104643   -0.095211
    0.003259   -0.010496    0.018969
   -0.008038    0.022571   -0.040109
    0.008796   -0.015091    0.034865
    0.001930   -0.005400    0.004920
   -0.001669    0.011041   -0.014226
   -0.028767    0.077127   -0.139164
    0.010062   -0.006612   -0.007267
    0.008356   -0.008272    0.003181
   -0.017011   -0.000817    0.001778
   -0.007481    0.010692   -0.028217
   -0.026022   -0.014020   -0.048284
    0.017973    0.063316   -0.018991
    0.010291   -0.013594    0.036876
   -0.029843    0.020431   -0.076905
    0.024532   -0.019666    0.060198
    0.007131   -0.004366    0.009313
   -0.007225    0.014069   -0.024786
   -0.100796    0.018873   -0.032771
    0.051233    0.037265   -0.082193
   -0.006555    0.024390   -0.051696
    0.014454   -0.024486   -0.012983
    0.006244    0.000722    0.008698
   -0.003271    0.018559    0.007173
   -0.104427    0.076375   -0.262620
vibration   55
   -0.032563    0.012794    0.002973
   -0.046954   -0.025857   -0.052086
   -0.086658    0.046104   -0.123316
   -0.063897   -0.058072   -0.058366
   -0.079882   -0.112468   -0.046536
   -0.011949   -0.067294    0.011285
   -0.033778   -0.103167   -0.064793
   -0.029010   -0.107737    0.017110
   -0.013486   -0.089807    0.088592
   -0.031788    0.067643    0.038869
   -0.107125    0.088311    0.051520
    0.028843    0.147270    0.094006
   -0.103141    0.048648    0.030235
    0.024701    0.010009    0.001259
    0.038183    0.021530    0.004460
    0.042892   -0.015409   -0.022371
    0.025217   -0.011591   -0.020926
    0.028743    0.008264    0.006752
   -0.012127   -0.044262   -0.015944
   -0.039266   -0.037334    0.010661
   -0.010407   -0.073995   -0.026523
   -0.019596   -0.094269   -0.009284
    0.008933   -0.065706   -0.052606
    0.016547   -0.105995   -0.054263
    0.040004   -0.019488   -0.053092
    0.028339   -0.018889    0.014567
    0.051654   -0.005202   -0.000820
    0.061317   -0.002579   -0.036567
    0.055487   -0.007373    0.012121
    0.056986   -0.006296    0.005546
    0.046445   -0.005222    0.009209
    0.041314    0.009935    0.003707
    0.033642   -0.014948   -0.009216
    0.032737   -0.006364   -0.043331
    0.022121   -0.015165    0.009885
   -0.018740   -0.021514   -0.036042
   -0.004457   -0.019307   -0.017307
    0.108778   -0.004702    0.014496
    0.129528   -0.046430    0.142829
    0.170228    0.014218   -0.012967
    0.175965    0.021523   -0.051065
   -0.080121    0.056613   -0.036321
   -0.143742    0.150344   -0.018302
   -0.135430    0.022101   -0.166046
   -0.073188    0.119920    0.043395
    0.012555    0.005607    0.117688
   -0.091655   -0.031191    0.218672
    0.005021    0.003963    0.128864
    0.149569    0.065769    0.172876
    0.054105    0.039780    0.016708
    0.041601    0.049690    0.018291
    0.054024   -0.026612    0.038377
    0.020063   -0.007343   -0.017035
    0.008682   -0.011778   -0.025697
   -0.038748   -0.046177   -0.096390
   -0.012134   -0.009385    0.012556
   -0.009677    0.037801   -0.003846
   -0.052705    0.045780    0.010937
   -0.085790    0.043781    0.075019
   -0.074173   -0.051896    0.120721
    0.004549   -0.004435    0.020557
   -0.006734    0.017768   -0.032865
    0.003591   -0.014422    0.025792
   -0.000468   -0.003559    0.007497
    0.001048    0.001814   -0.013802
   -0.021326    0.059749   -0.113634
    0.007306   -0.001346    0.002245
   -0.000492   -0.003648    0.007148
   -0.010833   -0.001518    0.005660
   -0.005163   -0.002962   -0.026940
   -0.014428   -0.015412   -0.039313
    0.019279    0.041757   -0.017744
   -0.019119    0.017266   -0.053855
    0.041614   -0.029295    0.107635
   -0.031924    0.025013   -0.082733
   -0.008505    0.003533   -0.012498
    0.012175   -0.015454    0.035356
    0.138558   -0.021638    0.046641
   -0.071735   -0.042301    0.115502
    0.017834   -0.027516    0.071206
   -0.014157    0.031723    0.018691
   -0.009175   -0.002235   -0.016364
    0.003191   -0.029410   -0.007159
    0.147322   -0.105641    0.369739
vibration   56
   -0.010198    0.003672    0.000007
   -0.041368   -0.037266   -0.071124
   -0.082598    0.041017   -0.155636
   -0.064334   -0.054707   -0.102976
   -0.059154   -0.158234   -0.066481
    0.020435   -0.078578    0.017660
    0.005626   -0.120208   -0.075483
    0.027118   -0.114090    0.060614
    0.033083   -0.113311    0.069140
   -0.026165    0.068251    0.016390
   -0.072098    0.112460    0.023282
    0.019659    0.134422    0.054057
   -0.102819    0.042066   -0.010450
    0.022455    0.009454    0.011885
    0.021500    0.017372    0.012795
    0.008337   -0.011091   -0.018540
    0.003606   -0.011683   -0.024047
    0.003950   -0.006111   -0.017344
    0.000074   -0.033103   -0.002242
   -0.002561   -0.038980    0.021130
   -0.001424   -0.036533   -0.012068
    0.000275   -0.044466   -0.000653
   -0.004024   -0.023037   -0.034739
   -0.002599   -0.031304   -0.037645
    0.008662   -0.013172   -0.022491
    0.011985   -0.018087    0.010461
    0.028016   -0.006240    0.004792
    0.037367   -0.006550   -0.006204
    0.028229    0.001073    0.003909
    0.032386    0.006299   -0.001509
    0.018198    0.001945    0.005611
    0.013243    0.013195    0.005599
    0.008462   -0.009645   -0.000912
    0.000760   -0.006851   -0.009061
    0.007572   -0.013602   -0.000556
   -0.001785   -0.003817    0.004490
   -0.001661   -0.001288    0.005253
   -0.012169    0.006664    0.005811
   -0.014116    0.018637   -0.005908
   -0.022511    0.004721    0.020377
   -0.016114    0.012682    0.003240
    0.013693   -0.002008   -0.003683
    0.030281    0.000541    0.001071
    0.019653    0.000629    0.000823
    0.011720   -0.010403   -0.023904
   -0.004774   -0.001460   -0.016506
    0.011807    0.000229   -0.028807
   -0.001835   -0.001765   -0.027254
   -0.028577   -0.002992   -0.023012
    0.048457    0.040662    0.039453
    0.035471    0.037807    0.026960
    0.024207   -0.014324    0.018155
    0.005682   -0.017355    0.016947
    0.004904   -0.005738   -0.003574
   -0.000452   -0.000597    0.020093
   -0.017681   -0.001994   -0.015857
   -0.010847    0.026459    0.005431
   -0.021595    0.031416   -0.000465
   -0.037120    0.008505    0.039388
   -0.047164    0.102860   -0.006893
    0.002159   -0.014960    0.023525
   -0.011753    0.024720   -0.047739
    0.007439   -0.017249    0.035499
    0.000862   -0.006023    0.005646
   -0.001370    0.007461   -0.015492
   -0.033527    0.088142   -0.163472
    0.008126   -0.007777   -0.006912
    0.006940   -0.009916    0.006396
   -0.016880   -0.000469    0.002682
   -0.008740    0.005859   -0.032522
   -0.025662   -0.017352   -0.049601
    0.022238    0.061242   -0.020656
    0.028828   -0.028881    0.088406
   -0.066191    0.048506   -0.176291
    0.056635   -0.041631    0.137217
    0.012744   -0.009831    0.024052
   -0.018240    0.029613   -0.063868
   -0.232070    0.042015   -0.080887
    0.123412    0.073720   -0.197981
   -0.028283    0.050441   -0.126736
    0.031467   -0.050848   -0.021943
    0.008451   -0.002998    0.015074
   -0.018152    0.041554    0.025158
   -0.238131    0.176161   -0.603189
vibration   57
   -0.023496    0.058316   -0.026112
   -0.019755   -0.070709   -0.131717
   -0.053616    0.015878   -0.267517
   -0.048475   -0.029870   -0.227561
   -0.008261   -0.298544   -0.127697
    0.094540   -0.113491    0.040779
    0.123696   -0.171533   -0.111052
    0.144214   -0.171779    0.179542
    0.126899   -0.159034    0.038605
   -0.009975    0.070839   -0.035584
    0.015984    0.174066   -0.042717
   -0.000379    0.103910   -0.040561
   -0.100127    0.026798   -0.107597
    0.017689    0.009595    0.043291
   -0.021527    0.010768    0.025489
   -0.045091    0.001771    0.000939
   -0.033013   -0.001865   -0.000074
   -0.039669   -0.007754   -0.030217
    0.006872    0.016149    0.016547
    0.040890    0.001482    0.002651
    0.002252    0.059484    0.022424
    0.016825    0.081754    0.007138
   -0.018470    0.059209    0.036167
   -0.028702    0.091931    0.025129
   -0.033307    0.016779    0.052750
   -0.011845    0.039388   -0.002835
   -0.024010    0.032182   -0.041198
   -0.038616    0.037920   -0.063298
   -0.020271   -0.007850    0.009936
   -0.040779   -0.034788    0.024123
    0.010621   -0.014238    0.024724
    0.016779   -0.042597    0.053687
    0.032593    0.019446   -0.024209
    0.055443    0.022177   -0.040293
    0.012843    0.036950    0.004834
    0.005569    0.028439   -0.002491
    0.011059    0.004201   -0.013282
    0.050098   -0.025566   -0.016505
    0.055088   -0.070307    0.020298
    0.089226   -0.016926   -0.062277
    0.056973   -0.039206   -0.009497
   -0.029296    0.003468    0.013015
   -0.077944   -0.001970   -0.000288
   -0.044807   -0.003897   -0.001826
   -0.024121    0.026772    0.070435
    0.022891   -0.013790    0.052739
   -0.009197   -0.040979    0.098891
   -0.008574   -0.026557    0.060636
    0.099137    0.004977    0.078375
    0.032717    0.050243    0.094488
    0.040704    0.048280    0.102375
   -0.063852    0.013418   -0.068092
   -0.014758    0.003444    0.048373
    0.016623    0.033882    0.064182
   -0.001883    0.002237   -0.044465
    0.002339   -0.002237   -0.049050
   -0.020720    0.009354    0.025293
   -0.006908   -0.064431   -0.017461
    0.065438   -0.021155   -0.049992
    0.112261    0.016007   -0.116080
   -0.005767    0.024253   -0.052519
    0.023990   -0.052747    0.096252
   -0.012523    0.033098   -0.070146
    0.000475    0.017489   -0.013675
   -0.003771   -0.012085    0.036419
    0.066494   -0.179872    0.332933
   -0.008868    0.019888    0.004600
   -0.015138    0.025438   -0.010955
    0.034966    0.014953   -0.007809
    0.011679    0.005691    0.068626
    0.034651    0.035279    0.110983
   -0.050365   -0.125586    0.047126
   -0.000644    0.002585   -0.005807
    0.002482   -0.002105    0.009341
   -0.003953    0.002080   -0.005807
   -0.000995    0.002366   -0.003451
   -0.000342   -0.004030    0.003345
    0.009061   -0.010682   -0.001656
   -0.007616   -0.001393    0.008757
    0.000455   -0.007193    0.012411
   -0.006386    0.000892   -0.004721
    0.001167    0.002232    0.002172
    0.004112    0.002970   -0.007420
    0.010774   -0.010197    0.030297
vibration   58
   -0.019852   -0.008342    0.007564
    0.005466    0.022216    0.044522
    0.019438   -0.007901    0.084331
    0.020737    0.010233    0.086516
   -0.008554    0.100117    0.044372
   -0.031394    0.037728   -0.015662
   -0.040993    0.058429    0.037870
   -0.048950    0.057361   -0.063925
   -0.043592    0.054864   -0.014848
    0.000255   -0.021923    0.012274
   -0.013620   -0.054818    0.015592
    0.001466   -0.027298    0.017780
    0.024670   -0.008516    0.036202
   -0.006189   -0.004994   -0.016096
    0.009891   -0.004152   -0.004767
    0.024827   -0.002050   -0.005662
    0.013572    0.004896   -0.012358
    0.013684    0.015530   -0.005509
   -0.003984   -0.013587   -0.003903
   -0.020361   -0.008662    0.010256
   -0.001205   -0.036409   -0.008651
   -0.008788   -0.052058    0.004662
    0.006928   -0.029426   -0.033525
    0.009653   -0.044535   -0.035972
    0.019763   -0.008281   -0.033069
    0.015304   -0.022526    0.007246
    0.026002   -0.018022    0.023088
    0.033144   -0.020389    0.027284
    0.026700   -0.000330   -0.004746
    0.036528    0.012269   -0.017232
    0.010918    0.002931   -0.009269
    0.007458    0.018871   -0.025417
   -0.002594   -0.014289    0.015456
   -0.012125   -0.014165    0.019508
    0.003155   -0.019587    0.000392
   -0.015254   -0.016498   -0.008079
   -0.006830   -0.004862   -0.004525
    0.027880    0.023115    0.013342
    0.032717   -0.011241    0.043008
    0.076527    0.045082    0.047167
    0.023217    0.068728   -0.023304
   -0.007502    0.019226   -0.025732
   -0.010671    0.065997   -0.010022
   -0.008946    0.013531   -0.072961
   -0.007478    0.019650   -0.025122
   -0.004025   -0.010406    0.021053
   -0.016532   -0.019348    0.037520
   -0.016678   -0.014803    0.028925
    0.026443   -0.006548    0.030251
   -0.009780   -0.018554   -0.037762
    0.008073    0.012481    0.011609
    0.030435   -0.010236    0.033874
    0.012659   -0.004128   -0.021546
   -0.004518   -0.017343   -0.036014
   -0.022012   -0.018113   -0.022422
   -0.008337    0.008600    0.047204
    0.001615    0.003916   -0.002312
   -0.011576    0.030975    0.005026
   -0.039550    0.017746    0.039545
   -0.055493   -0.008654    0.069945
   -0.009761    0.052520   -0.095023
    0.045733   -0.101909    0.185862
   -0.028700    0.063657   -0.139546
   -0.000058    0.028735   -0.016372
   -0.002843   -0.030599    0.064104
    0.130175   -0.347640    0.637414
   -0.022923    0.039981    0.035239
   -0.034460    0.049223   -0.017522
    0.075429    0.009372   -0.003600
    0.025630   -0.010161    0.127110
    0.082867    0.064940    0.203714
   -0.093779   -0.247012    0.084787
    0.009705   -0.008102    0.027084
   -0.018715    0.014563   -0.051789
    0.016987   -0.011690    0.040742
    0.003058   -0.002794    0.007000
   -0.005739    0.008804   -0.019399
   -0.068152    0.014739   -0.022307
    0.037603    0.017792   -0.058905
   -0.011360    0.015116   -0.040232
    0.010543   -0.014232   -0.006066
    0.000870   -0.001256    0.001821
   -0.008661    0.011540    0.009599
   -0.069550    0.052293   -0.177856
vibration   59
    0.023308   -0.099648    0.020559
    0.000392   -0.046155   -0.047477
   -0.006324   -0.016275   -0.112250
   -0.008243   -0.012527   -0.094776
    0.009864   -0.153846   -0.045939
    0.073250   -0.023774    0.031174
    0.090795   -0.034180   -0.002804
    0.123900   -0.010254    0.108903
    0.105427   -0.051759   -0.030117
    0.006362    0.020472   -0.055817
    0.086753    0.097966   -0.071994
   -0.025317    0.009288   -0.104298
   -0.037087   -0.007284   -0.111320
    0.005130   -0.008107    0.036125
   -0.027292   -0.010508    0.028201
   -0.134854   -0.060394   -0.005370
   -0.038561   -0.142409   -0.055729
   -0.037339   -0.237395   -0.088799
    0.047767   -0.106565   -0.063909
    0.106777   -0.133899   -0.087907
    0.042716   -0.022076   -0.032264
    0.123061    0.041153   -0.042585
   -0.072479    0.017728    0.042369
   -0.075880    0.113032    0.082384
   -0.133506   -0.042924    0.046627
   -0.048887   -0.098548   -0.030832
   -0.005261   -0.041900   -0.034804
    0.082906   -0.050887   -0.027104
   -0.058856    0.054655    0.024502
   -0.023682    0.104737    0.077751
   -0.107194    0.061343    0.006762
   -0.130389    0.091893    0.045462
   -0.125323    0.002551   -0.050715
   -0.221007    0.005262   -0.043890
   -0.051138   -0.090874   -0.037058
   -0.006801   -0.042955    0.026114
   -0.016694   -0.010857   -0.013200
    0.015217    0.026248    0.007698
    0.023580    0.033454    0.051181
    0.026149    0.033574    0.036981
    0.044375    0.058043   -0.038302
   -0.032590    0.011271   -0.029103
   -0.042631    0.049658   -0.018177
   -0.048704   -0.000087   -0.075614
   -0.031021    0.031350   -0.015173
   -0.014351    0.020186    0.032386
   -0.068574    0.024480    0.062125
    0.012104    0.031951    0.035165
    0.018658    0.051640    0.051592
   -0.009343   -0.000913    0.050617
    0.021203    0.005756    0.087088
   -0.059661    0.003303   -0.038551
   -0.059259   -0.057962    0.054841
    0.005945   -0.022479    0.072529
   -0.014489   -0.025281   -0.023854
   -0.042500   -0.015187   -0.068139
   -0.056656   -0.000603    0.039327
    0.208020    0.210663    0.008779
   -0.076270   -0.170817   -0.045631
   -0.361520   -0.001334    0.129541
   -0.000404   -0.001461   -0.010353
    0.004514   -0.013368    0.018817
    0.000662    0.003376   -0.010478
    0.001267    0.008189   -0.006422
   -0.005162    0.001567    0.007070
    0.010281   -0.032241    0.057571
    0.004291    0.004309   -0.015740
   -0.002702    0.006282    0.003085
    0.005568    0.024556   -0.005819
   -0.000889    0.015986    0.013222
   -0.009012    0.006258    0.023711
   -0.012380   -0.017577    0.008742
   -0.002935    0.007547   -0.017037
    0.015096   -0.006848    0.033132
   -0.006217    0.008474   -0.024873
   -0.008033   -0.002277   -0.001890
    0.007473   -0.008742    0.008319
    0.051271    0.000603    0.023061
   -0.013242   -0.033944    0.033954
   -0.001189   -0.011166    0.008862
   -0.011981    0.008866    0.010614
   -0.008812   -0.013230   -0.008887
   -0.011562   -0.009573    0.004184
    0.049010   -0.031840    0.116332
vibration   60
   -0.008201    0.035876   -0.017795
   -0.025729    0.058140    0.040878
   -0.036943    0.055784    0.089120
   -0.016010   -0.011037    0.122655
   -0.070690    0.174672    0.043144
   -0.067472    0.001807   -0.054200
   -0.124070   -0.007220   -0.050019
   -0.105932    0.004714   -0.125051
   -0.079526   -0.009513    0.036283
   -0.000596   -0.002369    0.066273
   -0.104521   -0.107733    0.087337
    0.045899    0.032271    0.125768
    0.041315    0.033054    0.145986
    0.011327    0.019668   -0.058583
    0.057588    0.016164    0.009797
    0.003645   -0.029792    0.032511
   -0.053271    0.048471   -0.130285
   -0.100844    0.112283   -0.287106
    0.029837   -0.049784    0.080407
    0.064332   -0.090049    0.146915
    0.015826   -0.020298    0.043481
    0.023055   -0.024231    0.054885
   -0.049885    0.073912   -0.127389
   -0.115829    0.173403   -0.290031
    0.004347   -0.045467    0.071565
   -0.021606   -0.014447    0.075155
   -0.004452    0.015797   -0.129840
    0.008118    0.039160   -0.302256
   -0.036135   -0.010591    0.039574
   -0.033687   -0.005805    0.056413
   -0.055049   -0.015693    0.074172
   -0.066543   -0.024556    0.142861
   -0.019502    0.027409   -0.129860
    0.000685    0.058133   -0.282248
   -0.034282   -0.000160    0.031198
    0.011190    0.027717    0.022184
    0.025207    0.019352   -0.022687
    0.005427   -0.014422   -0.044399
    0.000714   -0.022618   -0.069887
   -0.001933   -0.021731   -0.081363
   -0.010484   -0.048722   -0.004803
   -0.018369   -0.013580    0.034349
   -0.076808   -0.073577   -0.000412
   -0.026437   -0.012387    0.072531
   -0.011738    0.004726    0.104162
    0.036572   -0.010662    0.019752
    0.023824   -0.027217    0.043851
    0.001274   -0.023535    0.039275
    0.093097   -0.015874    0.032134
    0.026692   -0.005335   -0.055252
    0.042654    0.007129   -0.030669
    0.080206   -0.022325    0.105721
   -0.003994   -0.084317    0.189786
   -0.008150    0.028920    0.101460
    0.012218    0.020617   -0.019438
    0.013231    0.034553    0.000292
    0.069221   -0.018348   -0.034436
   -0.002124    0.001000   -0.044481
    0.032075   -0.042946    0.005296
    0.072822   -0.048207   -0.030892
    0.005236   -0.002857   -0.003469
    0.004273   -0.005851   -0.003468
    0.000942   -0.008100   -0.000995
    0.000788    0.017247   -0.005051
   -0.012429   -0.000987    0.000434
    0.006002   -0.007290   -0.003786
    0.016758    0.016256   -0.021683
   -0.015701    0.017745    0.013446
    0.003610    0.044460   -0.004538
   -0.008729    0.014899    0.005711
   -0.023793   -0.006664    0.000261
   -0.020749    0.000683    0.001080
   -0.001197    0.007106    0.003597
    0.002402    0.009595   -0.002956
    0.007629    0.006524   -0.001930
   -0.016843   -0.004086    0.000225
    0.007952   -0.012630   -0.007649
    0.017354   -0.021151   -0.014186
    0.019124   -0.020891   -0.013935
   -0.013636   -0.020733   -0.002727
   -0.040992   -0.000794    0.004842
   -0.012311   -0.035511   -0.001716
   -0.029506    0.010389    0.005027
    0.000938    0.015078   -0.007967
vibration   61
   -0.003939    0.002128   -0.000858
   -0.003039    0.002932    0.001395
   -0.006237    0.006161    0.003539
   -0.003999   -0.003747    0.005399
   -0.006009    0.007888    0.001542
   -0.001974   -0.001324   -0.003042
   -0.003093   -0.002587   -0.005519
   -0.005186   -0.005441   -0.005120
   -0.004577    0.000286    0.003659
    0.001055    0.001480    0.002927
   -0.003668   -0.004057    0.003931
    0.003532    0.004644    0.005140
    0.001724    0.003172    0.007629
    0.001923    0.001675   -0.003286
    0.002558   -0.001555    0.000735
   -0.000621   -0.002425    0.002996
   -0.002267   -0.000146   -0.004184
   -0.004135    0.001760   -0.010795
    0.000533   -0.002038    0.000968
    0.001779   -0.002606    0.000735
    0.000668   -0.000867    0.001874
    0.001816   -0.000437    0.002425
   -0.002467    0.002341   -0.002868
   -0.004551    0.006202   -0.007376
   -0.001260   -0.001689    0.002901
    0.000053   -0.003278    0.003282
    0.002344   -0.001334   -0.003985
    0.004332   -0.000773   -0.009071
    0.000935   -0.000987    0.002583
    0.001731    0.000111    0.003548
   -0.001219   -0.000590    0.001578
   -0.002021    0.001254    0.001500
   -0.001329   -0.000903   -0.004729
   -0.002162    0.000925   -0.012596
   -0.001439   -0.002909    0.003064
   -0.001302   -0.000422    0.000713
    0.003036    0.002521    0.000643
   -0.001527   -0.000559   -0.001772
   -0.002646   -0.002936   -0.008307
   -0.001063   -0.000515   -0.003385
   -0.007228   -0.003216    0.004007
    0.001044    0.001117    0.004029
   -0.001324   -0.002170    0.002353
   -0.000023    0.000981    0.006230
    0.001372    0.002801    0.007073
    0.003467   -0.002347   -0.001422
    0.008537   -0.003935   -0.003154
   -0.001125   -0.004422   -0.001781
    0.002941   -0.004565   -0.002274
    0.001913   -0.001308   -0.002685
    0.007212    0.000208    0.003086
    0.001765   -0.001504    0.002333
   -0.000392   -0.003215    0.007117
   -0.000530   -0.000390    0.003236
    0.000371    0.002010    0.001484
   -0.007775   -0.000223   -0.017898
    0.003547   -0.002458    0.000023
    0.000022    0.003063   -0.000581
    0.001455   -0.004187    0.001788
    0.005993    0.023347   -0.018729
    0.027334   -0.004234   -0.005593
    0.017043   -0.025300   -0.021655
    0.001127   -0.036413   -0.011243
    0.013139    0.057965    0.024947
   -0.055459   -0.009053    0.003428
    0.027046   -0.028244   -0.041804
    0.083950    0.102405    0.041151
   -0.087203    0.101052    0.053109
    0.060423    0.089966    0.032263
   -0.040475    0.065950    0.021617
   -0.112144   -0.033445    0.010767
   -0.084400   -0.014220    0.006161
    0.021643   -0.075948   -0.034978
   -0.051873   -0.101200   -0.003607
   -0.094212   -0.062856    0.011184
    0.177339    0.078820   -0.053364
   -0.094733    0.128014    0.076343
   -0.184168    0.212948    0.142526
   -0.196621    0.221189    0.133116
    0.132382    0.211382    0.027719
    0.346888    0.001366   -0.143834
    0.168244    0.404207    0.067786
    0.369462    0.005745   -0.167781
   -0.058180   -0.153997    0.001747
vibration   62
    0.002590    0.001824   -0.000962
   -0.001118    0.001565   -0.000038
   -0.001728    0.002391   -0.001013
   -0.000597   -0.001486    0.003651
   -0.003292    0.003907    0.000395
   -0.001637   -0.001024   -0.002402
   -0.003872   -0.001899   -0.003524
   -0.003269   -0.002042   -0.004506
   -0.002374   -0.001440    0.001847
    0.000321    0.001107    0.002557
   -0.004329   -0.002164    0.003498
    0.002770    0.003348    0.005421
    0.001079    0.002139    0.005101
    0.001525    0.000964   -0.002483
    0.002574    0.001258    0.000432
   -0.000818   -0.001920    0.002507
   -0.004406    0.003413   -0.009975
   -0.008183    0.008015   -0.022551
    0.002590   -0.003667    0.006701
    0.005644   -0.007112    0.012163
    0.001369   -0.000998    0.002494
    0.001601   -0.001073    0.002820
   -0.003997    0.006196   -0.010574
   -0.009044    0.015174   -0.022796
   -0.000294   -0.003451    0.005513
   -0.001452   -0.001877    0.003567
   -0.000506   -0.000196   -0.003759
    0.000517    0.000514   -0.010214
   -0.002373    0.000751    0.001595
   -0.001419    0.002080    0.001739
   -0.003667    0.000932    0.002084
   -0.004013    0.001106    0.003257
   -0.002532    0.001444   -0.004415
   -0.002943    0.002732   -0.010608
   -0.001975   -0.001208    0.001832
    0.003599    0.001510    0.000940
   -0.001407   -0.002550   -0.004312
    0.002768   -0.001084   -0.003435
    0.003849    0.004351    0.003152
   -0.001019   -0.002638   -0.004003
    0.010595   -0.000010   -0.009095
   -0.004479   -0.004465   -0.002491
   -0.007344   -0.007724   -0.004354
   -0.005609   -0.004690   -0.000392
   -0.004208   -0.002896    0.001186
   -0.000634    0.002761    0.004626
   -0.012727    0.004944    0.010151
    0.004121    0.005359    0.008644
    0.006985    0.005692    0.007494
    0.002984    0.000978    0.000139
   -0.008438   -0.005658   -0.016191
    0.004456   -0.001363    0.006305
   -0.000475   -0.004406    0.008673
    0.000569    0.001508    0.002678
    0.001004   -0.001626   -0.001991
    0.008184    0.002801    0.018261
    0.002065   -0.000938   -0.002662
    0.001160    0.000673   -0.002087
   -0.001552   -0.003455    0.000721
   -0.002009   -0.015869    0.008349
   -0.085186    0.012722    0.014839
   -0.051943    0.075901    0.070416
   -0.003333    0.113523    0.033247
   -0.040526   -0.177693   -0.078938
    0.170974    0.028518   -0.009712
   -0.081700    0.081438    0.139884
   -0.259614   -0.316620   -0.131587
    0.269878   -0.311928   -0.164020
   -0.187112   -0.273375   -0.101546
    0.125353   -0.202436   -0.064618
    0.346829    0.104824   -0.030842
    0.258506    0.042257   -0.017790
    0.007694   -0.024588   -0.010143
   -0.017247   -0.031983   -0.003144
   -0.029860   -0.020315    0.004852
    0.057046    0.025666   -0.017203
   -0.030847    0.041302    0.023812
   -0.061203    0.069471    0.045638
   -0.061841    0.070337    0.040874
    0.041198    0.068262    0.007080
    0.111230    0.000222   -0.046885
    0.054295    0.130224    0.022207
    0.118659    0.003013   -0.054166
   -0.021220   -0.047696   -0.006093
vibration   63
   -0.081212    0.088070   -0.010028
   -0.047515    0.145368   -0.044378
   -0.074603    0.176517   -0.038948
   -0.053234    0.085273   -0.000484
   -0.082120    0.182127   -0.041691
   -0.031232   -0.094815   -0.070617
   -0.109351   -0.198923   -0.282252
   -0.031342   -0.166182   -0.008742
   -0.000915   -0.193361    0.100317
    0.079573   -0.004638    0.084324
   -0.011541   -0.202671    0.106119
    0.080629   -0.071060    0.129839
    0.266500    0.081894    0.218559
    0.002682    0.117219   -0.070867
   -0.008679   -0.008833    0.032832
   -0.082843   -0.018577    0.024415
   -0.035221   -0.060482    0.024532
   -0.021606   -0.140061    0.035535
    0.013860    0.008981   -0.036508
    0.052227    0.002843   -0.087094
    0.023740    0.043341    0.015228
    0.065954    0.066621    0.023720
   -0.029799    0.042892    0.069171
   -0.018319    0.094845    0.136504
   -0.098255    0.020528   -0.005845
    0.009463   -0.070437   -0.065646
    0.060191   -0.037624    0.047061
    0.128332   -0.055693    0.115651
    0.057311    0.027490    0.007849
    0.072838    0.048204    0.026405
    0.033441    0.035661   -0.024494
    0.018034    0.078968   -0.040747
   -0.020665   -0.045912    0.040846
   -0.105139   -0.052594    0.111464
    0.013142   -0.075556   -0.025629
    0.006004   -0.016799    0.010360
    0.071165   -0.005108   -0.011705
   -0.034539    0.014539   -0.036939
   -0.056329    0.053228   -0.162979
   -0.087359    0.002212    0.017462
   -0.106498    0.013187    0.009940
   -0.029823    0.020736    0.034751
   -0.117198    0.003124    0.008412
   -0.094438   -0.006546    0.004606
   -0.019983    0.100313    0.150494
    0.085923    0.009403   -0.010397
    0.074784    0.010883   -0.004333
    0.095214    0.012438   -0.012979
    0.086377    0.017803   -0.007624
    0.000108    0.007644   -0.010069
    0.062573   -0.040270   -0.016377
   -0.030485    0.000866    0.033312
   -0.036189    0.016311   -0.093098
    0.037258   -0.025525    0.027045
    0.009581   -0.025012    0.004144
   -0.021090   -0.000995   -0.009203
    0.106683   -0.090456   -0.004270
   -0.008277   -0.004443    0.007564
   -0.004081    0.012540   -0.004077
   -0.002841    0.028183   -0.014253
   -0.001728    0.001130   -0.000753
   -0.000680    0.000646    0.001993
   -0.001030    0.002348   -0.001215
   -0.000229   -0.003828    0.003231
    0.002300   -0.000298   -0.000174
   -0.000112   -0.001799    0.007562
   -0.004088   -0.002159    0.009418
    0.001868   -0.002710   -0.001615
    0.001318   -0.011457    0.003506
    0.001871   -0.004891   -0.000021
    0.006752    0.001822   -0.000174
    0.002213   -0.001693   -0.000042
   -0.000827    0.001605   -0.000888
    0.001559    0.001449    0.001675
    0.001428    0.000948   -0.000195
   -0.003621   -0.002548    0.002872
    0.001113   -0.002500   -0.002427
    0.001833   -0.007113   -0.006545
    0.003743   -0.001833   -0.004339
   -0.001747   -0.005074    0.002105
   -0.006573   -0.000360    0.005373
   -0.003629   -0.008817   -0.000088
   -0.007502   -0.002668    0.005469
    0.003131    0.000958    0.005131
vibration   64
    0.119312   -0.086360    0.003727
   -0.045572    0.084690   -0.022876
   -0.083547    0.132717   -0.031419
   -0.055450    0.012561    0.022218
   -0.089146    0.106740   -0.018686
   -0.033577   -0.059170   -0.039562
   -0.100380   -0.124115   -0.164375
   -0.051910   -0.103011   -0.033768
   -0.023163   -0.118837    0.100354
    0.056938    0.016047    0.058552
   -0.013367   -0.100392    0.074341
    0.070957   -0.004334    0.096610
    0.152383    0.064600    0.139740
    0.022186    0.073495   -0.045958
   -0.006753   -0.029154    0.008052
   -0.027611   -0.042720    0.013401
   -0.035298   -0.040909   -0.036148
   -0.048843   -0.026396   -0.080602
   -0.013171   -0.049001   -0.005907
    0.012935   -0.059835   -0.019316
   -0.014442    0.000386    0.015812
    0.018901    0.024131    0.014568
   -0.048069    0.029169   -0.001849
   -0.060999    0.052526   -0.034367
   -0.025368    0.006300    0.037519
   -0.016168    0.077407    0.006712
   -0.047446    0.060391    0.024577
   -0.093215    0.061524    0.046097
   -0.018927    0.009321   -0.015464
   -0.052141   -0.036620   -0.039629
    0.049855   -0.000961    0.004930
    0.070775   -0.047800    0.004901
    0.072703    0.038137    0.027177
    0.116996    0.027614    0.056058
    0.040247    0.075627   -0.009180
    0.026550    0.017680   -0.020983
   -0.130134   -0.042602    0.037134
    0.051839   -0.004400    0.112325
    0.089445   -0.046386    0.333242
    0.140276    0.026622    0.105105
    0.178079    0.061338   -0.024567
    0.037853   -0.020919   -0.103183
    0.214300    0.097877   -0.020497
    0.118992    0.005084   -0.139492
    0.017545   -0.131948   -0.327828
   -0.163528    0.027625    0.006596
   -0.188890    0.064341   -0.013212
   -0.077889    0.062967   -0.016817
   -0.230631    0.055866   -0.000212
    0.015845   -0.003410   -0.013134
    0.049881   -0.045969   -0.035310
   -0.022030   -0.033510   -0.007183
   -0.017670    0.030530    0.017657
    0.015053    0.028869   -0.043966
   -0.005559   -0.011591   -0.000894
    0.057093   -0.064198    0.024272
    0.043546   -0.050572    0.014745
    0.008728   -0.008518    0.000070
    0.010573   -0.007812   -0.016540
   -0.003596   -0.032700    0.011510
    0.002021    0.002649   -0.002292
    0.002377   -0.002919    0.002282
   -0.000862   -0.002064   -0.001688
   -0.000338    0.004304    0.000563
   -0.002643   -0.001825   -0.000820
    0.004352   -0.007862    0.010179
    0.004667    0.007099    0.001284
   -0.006926    0.007018    0.002502
    0.002016    0.006711    0.000929
   -0.001600   -0.000017    0.001344
   -0.003208   -0.002063   -0.000414
   -0.005627   -0.002449   -0.000545
    0.001007   -0.000668    0.001125
   -0.000263   -0.000593   -0.000543
   -0.000650   -0.000251    0.000980
    0.000754    0.001165   -0.000812
   -0.001528    0.000709   -0.000437
   -0.002911    0.001992    0.000554
   -0.000421   -0.000590   -0.000826
   -0.001170    0.001081   -0.000946
    0.001051   -0.000167   -0.002256
    0.001133    0.003513    0.001302
    0.002503    0.001978   -0.002247
   -0.001685   -0.000083   -0.003918
vibration   65
   -0.047842   -0.130167    0.038607
   -0.055891    0.064491   -0.021374
   -0.121406    0.154872   -0.055516
   -0.079756   -0.036730    0.020939
   -0.112239    0.053867   -0.014870
   -0.027587   -0.047951   -0.009749
   -0.092635   -0.104669   -0.117604
   -0.060096   -0.093626   -0.027091
   -0.029241   -0.093190    0.140043
    0.078727    0.035203    0.037208
    0.050382   -0.035554    0.044460
    0.076245    0.004964    0.052114
    0.153366    0.068317    0.083482
    0.042720    0.069292   -0.023180
   -0.047552   -0.092122    0.001772
    0.050861    0.026587   -0.056240
    0.040574    0.019501    0.013508
    0.051632    0.060512    0.080117
   -0.034677   -0.011881    0.003468
   -0.064400   -0.005829    0.038646
   -0.040741   -0.023434   -0.017459
   -0.055209   -0.037529   -0.013074
    0.018358   -0.046548   -0.004797
    0.038645   -0.146697    0.006869
    0.067572    0.031215   -0.025782
    0.016118    0.085317    0.050748
   -0.038460    0.041179   -0.008482
   -0.120237    0.054747   -0.036824
   -0.012896   -0.038662   -0.016471
   -0.037452   -0.073129   -0.050653
    0.020668   -0.048225    0.010520
    0.040515   -0.086545   -0.001178
    0.058467    0.032749    0.000210
    0.157414    0.034782   -0.045155
    0.013849    0.084643    0.018782
   -0.108820   -0.048642   -0.006862
    0.055861    0.095875   -0.007786
   -0.020115   -0.022463   -0.080688
   -0.035794   -0.042640   -0.179270
   -0.052242   -0.048809   -0.201453
   -0.077683   -0.140595    0.057754
    0.023845    0.028125    0.098240
   -0.046640   -0.093221    0.039156
    0.029401    0.041371    0.197352
    0.032857    0.034587    0.182049
    0.072810   -0.073890   -0.009404
    0.200049   -0.149460   -0.017189
   -0.118076   -0.154913    0.013432
    0.143774   -0.154354   -0.019080
    0.006043   -0.044751   -0.010233
    0.044412   -0.113832   -0.057608
   -0.045808   -0.030905   -0.058850
    0.039397    0.031883    0.048388
   -0.068706   -0.020901   -0.071137
   -0.052179    0.063530    0.002495
   -0.155299    0.083125   -0.156194
   -0.070135   -0.043529    0.072015
    0.023556    0.039746    0.009322
    0.025117   -0.037305   -0.020911
   -0.008159    0.210204   -0.132541
   -0.005624    0.000311   -0.005259
   -0.000759   -0.003600    0.010805
    0.000817    0.007494   -0.002163
    0.000467   -0.003552   -0.004242
    0.004364    0.003888    0.004737
    0.001158   -0.011593    0.026345
   -0.008203   -0.008797   -0.005446
    0.011396   -0.007896   -0.008004
   -0.005565   -0.007078   -0.005013
    0.004034    0.001151    0.003958
    0.009318    0.009118    0.011154
    0.005076   -0.004053    0.005275
   -0.004266    0.002809   -0.004657
    0.002132   -0.000752    0.010089
   -0.000237    0.000643   -0.005834
   -0.002073   -0.002993   -0.000080
    0.004085   -0.003340    0.002509
    0.013211   -0.007443    0.000245
   -0.003564   -0.000244    0.007885
    0.006508   -0.004059    0.005878
   -0.001335    0.000254    0.003680
   -0.003342   -0.007011   -0.005433
   -0.005386   -0.005270    0.003085
    0.011896   -0.006043    0.032630
vibration   66
    0.042902    0.063262   -0.021635
   -0.011924    0.076427   -0.023436
   -0.000006    0.056324   -0.007352
   -0.004625    0.086774   -0.015876
   -0.008938    0.099935   -0.024469
    0.015376   -0.037855   -0.038235
    0.020918   -0.082887   -0.148004
    0.050997   -0.073733    0.055811
    0.043822   -0.082066   -0.028926
    0.020749   -0.025642    0.017356
    0.004934   -0.107722    0.022429
   -0.001256   -0.093606    0.023476
    0.133795    0.016634    0.066710
   -0.032924    0.052398   -0.026023
   -0.036685   -0.026909    0.049807
    0.008125    0.107029   -0.113875
    0.077278    0.032931    0.106760
    0.151883   -0.069158    0.346937
    0.005328    0.081370   -0.023264
   -0.030290    0.082787    0.037514
    0.007528   -0.000293   -0.044662
   -0.022678   -0.055887    0.000537
    0.089148   -0.084149    0.066465
    0.160844   -0.224921    0.239404
    0.014437    0.045368   -0.143591
   -0.014500   -0.077575    0.128157
    0.029568   -0.033454   -0.113483
    0.103904   -0.007183   -0.315779
   -0.012874   -0.014634    0.024376
    0.023351    0.033378   -0.014037
   -0.081418   -0.015593    0.046748
   -0.096195    0.023127    0.035036
   -0.065188   -0.006523   -0.114178
   -0.056913    0.042961   -0.352158
   -0.062191   -0.060482    0.105115
    0.047292    0.050090   -0.008566
   -0.056601   -0.012627   -0.002051
    0.030127   -0.003945    0.025944
    0.046743   -0.033439    0.128329
    0.079265    0.012350    0.013647
    0.083613    0.024031   -0.032278
    0.006350   -0.030668   -0.038602
    0.061609   -0.016618   -0.020988
    0.054035   -0.011128   -0.021122
   -0.000623   -0.088868   -0.114652
   -0.069604    0.016288    0.015290
   -0.107295    0.032942    0.022841
   -0.030560    0.034404    0.017617
   -0.068646    0.034596    0.021890
   -0.016725   -0.009069    0.037300
    0.031195   -0.034905    0.046293
   -0.017587    0.029564    0.016676
    0.014246   -0.035538    0.020376
   -0.008863    0.021066    0.016130
    0.028389    0.014745    0.003820
    0.068662   -0.017745    0.019498
   -0.044641   -0.042075    0.035406
    0.004402   -0.005092   -0.003340
    0.010732   -0.014896   -0.009241
    0.013638   -0.066676    0.018124
   -0.000441    0.000982    0.000422
   -0.000967    0.001107    0.000136
   -0.000598    0.001378   -0.002718
    0.000609   -0.002233    0.000034
    0.001194   -0.002656    0.004138
   -0.000468    0.000747    0.000845
   -0.001002   -0.002011    0.002377
    0.001289   -0.001612   -0.001734
    0.002531   -0.005344    0.000247
   -0.000535    0.000665   -0.000585
   -0.000358    0.000673    0.012749
    0.005784   -0.013116    0.004358
    0.002982   -0.000657    0.004092
   -0.004129    0.002302   -0.009553
    0.000069   -0.000433    0.003025
    0.002947   -0.000028    0.003520
   -0.001656    0.001660   -0.001715
   -0.008310    0.002377   -0.002109
    0.003261    0.002094   -0.005571
   -0.002101    0.001933   -0.002631
    0.009660    0.003262    0.006460
    0.000759    0.003197   -0.000636
    0.001326   -0.004545    0.005500
   -0.011896    0.006509   -0.027131
vibration   67
    0.007191   -0.001236   -0.008824
   -0.013654    0.012417   -0.010890
   -0.032475    0.041632   -0.031037
   -0.021473   -0.008629   -0.007777
   -0.028676   -0.011020   -0.008622
   -0.006020   -0.010536    0.011549
   -0.022329   -0.025582   -0.017221
   -0.018027   -0.025991    0.004164
   -0.008700   -0.020058    0.053991
    0.029020    0.013651    0.003802
    0.041716    0.007930    0.001917
    0.017499   -0.005910   -0.003971
    0.049344    0.018952    0.004962
    0.013034    0.020493    0.004753
   -0.019838   -0.027529   -0.001892
    0.024520    0.015017    0.002129
    0.006351    0.041056   -0.006683
   -0.004660    0.073167   -0.035566
    0.002361    0.017225    0.033116
   -0.008862    0.017620    0.052986
   -0.004288    0.003074   -0.004901
   -0.035061   -0.007448   -0.018875
    0.017353   -0.002465   -0.028237
    0.012995    0.001593   -0.045689
    0.033943   -0.017748    0.017370
    0.027344   -0.002307   -0.083259
    0.016811   -0.029088    0.044790
   -0.015278   -0.047400    0.182173
    0.018764   -0.010122   -0.010837
    0.027659    0.004275    0.047473
   -0.018959   -0.000672   -0.032465
   -0.033971    0.016420    0.001997
   -0.035673   -0.027157    0.036897
   -0.052729   -0.057585    0.182752
   -0.016649    0.000966   -0.076029
    0.004063    0.037094    0.074657
   -0.053244    0.007031   -0.148294
    0.065955    0.095563   -0.134473
    0.089633    0.110710   -0.001879
    0.107489    0.123644   -0.036543
    0.142640    0.212117   -0.285106
   -0.055769   -0.151258   -0.065478
   -0.103653   -0.370571   -0.154891
    0.031767   -0.094706    0.155279
   -0.050643   -0.239267   -0.024130
   -0.032849    0.003661    0.089990
   -0.222441   -0.010353    0.221996
   -0.066654    0.005930    0.206344
    0.237127    0.023549    0.164536
   -0.010756   -0.021063   -0.009830
    0.006778   -0.034532   -0.011538
   -0.014250    0.001800   -0.020399
    0.027729   -0.028887    0.025062
   -0.011548    0.008034    0.017638
    0.031037    0.073902    0.174866
    0.002270    0.052400    0.094992
   -0.025950   -0.011299    0.021367
    0.000162    0.000232   -0.003474
   -0.003844    0.014976    0.009538
    0.000821   -0.063120    0.049986
    0.002513   -0.001349    0.000093
   -0.000191   -0.000121   -0.006493
   -0.000310   -0.005118   -0.000080
    0.000000    0.003332    0.000530
   -0.004051   -0.003426   -0.002253
    0.001391    0.005737   -0.019400
    0.005937    0.006228    0.000565
   -0.007610    0.006035    0.004020
    0.002886    0.006901    0.000929
   -0.003606   -0.000068   -0.001945
   -0.007746   -0.005761   -0.003557
   -0.004222   -0.000320   -0.002428
   -0.000121   -0.000249   -0.000810
    0.001560   -0.001216    0.002416
   -0.000762    0.000678   -0.000885
   -0.000405    0.000997   -0.000391
   -0.000569    0.000150    0.000157
    0.001653    0.002401    0.002517
   -0.001119   -0.003140    0.001653
   -0.002253    0.000319   -0.001460
   -0.000832    0.000737   -0.000618
   -0.000048    0.001814    0.000822
    0.000804    0.001298   -0.001133
    0.003246   -0.002488    0.006471
vibration   68
   -0.002799    0.031450    0.002188
   -0.042879   -0.036923    0.005526
   -0.141283    0.104906   -0.062293
   -0.088970   -0.169831    0.028363
   -0.102762   -0.103184    0.014081
   -0.046774    0.002370    0.058874
   -0.127019    0.002598    0.093982
   -0.142205   -0.007265   -0.100443
   -0.095995    0.022215    0.220834
    0.082046    0.079532    0.008728
    0.106125    0.128412    0.003725
    0.089657    0.115765   -0.003356
    0.018541    0.055826   -0.022029
    0.098215    0.009454    0.023019
   -0.016455   -0.065417   -0.037368
    0.026974    0.004403   -0.015442
   -0.003770    0.026922    0.018068
   -0.005842    0.060865    0.024144
   -0.018722    0.032824    0.017877
   -0.018284    0.036564    0.007353
   -0.016978    0.029767    0.021080
   -0.035997    0.018583    0.019382
    0.021589    0.011379    0.006820
    0.020701   -0.019435   -0.008037
    0.025488    0.014583   -0.000882
   -0.018196    0.008458    0.020992
   -0.051112   -0.004708   -0.019121
   -0.046877   -0.001145   -0.031514
   -0.071845    0.016059   -0.010695
   -0.066732    0.024146   -0.016379
   -0.046636    0.013172    0.008702
   -0.030632   -0.028472    0.015579
   -0.010657    0.044649   -0.005234
   -0.017714    0.048052   -0.022898
    0.011730    0.003012    0.012197
    0.037674   -0.022009    0.006108
    0.057771   -0.098225   -0.001539
   -0.036498    0.033660    0.029366
   -0.053633    0.131294   -0.074977
   -0.104913    0.032116    0.222347
   -0.083523    0.130508   -0.023840
   -0.048937    0.004286   -0.039530
   -0.097352    0.097091   -0.017961
   -0.154860   -0.050592   -0.177535
   -0.043344    0.120076    0.039307
    0.072202    0.049241   -0.013149
   -0.022966    0.105203   -0.005659
    0.225740    0.112584   -0.034788
    0.008764    0.113527   -0.007427
   -0.000455   -0.070821   -0.088211
    0.031292   -0.080860   -0.077111
   -0.014254   -0.024024   -0.042025
   -0.001843    0.012424    0.016682
    0.034422   -0.016947   -0.014519
    0.020370   -0.096584    0.000186
    0.109571   -0.044168    0.264489
   -0.044268   -0.005494    0.032000
    0.020286   -0.012721   -0.007767
   -0.008680    0.031273    0.001995
   -0.039540   -0.358741    0.257020
    0.003769    0.001550    0.001946
    0.001711    0.001590   -0.001911
   -0.001717   -0.002816   -0.000821
   -0.001588    0.002125    0.001762
   -0.001926   -0.003422   -0.001263
    0.001154    0.001620   -0.000881
    0.003012    0.004269    0.001648
   -0.007630    0.004540    0.003791
    0.002889    0.004176    0.002330
   -0.002105   -0.003038   -0.001652
   -0.002820   -0.004027   -0.001666
   -0.001831   -0.003837   -0.001286
    0.006025   -0.002823    0.009005
   -0.002082    0.002244   -0.013929
    0.001652    0.000506    0.006985
    0.001513    0.003132    0.001063
   -0.003781    0.002926   -0.002933
   -0.011208    0.014866    0.006562
    0.006039   -0.010599   -0.007413
   -0.012773    0.004423   -0.012751
    0.003594    0.002290   -0.000564
    0.001527    0.005695    0.002858
    0.001493    0.003818    0.000940
   -0.015616    0.011521   -0.045621
vibration   69
    0.011213    0.043365   -0.021044
   -0.030997   -0.066012    0.018845
   -0.127715    0.072713   -0.048275
   -0.072577   -0.198507    0.049462
   -0.097414   -0.124704    0.028071
   -0.052213    0.017244    0.062674
   -0.136099    0.037444    0.146669
   -0.163031    0.023440   -0.137981
   -0.115104    0.056688    0.226135
    0.072331    0.084782    0.005892
    0.090789    0.156782    0.001217
    0.094456    0.152449   -0.001487
   -0.032859    0.047328   -0.037416
    0.111240   -0.014414    0.024231
    0.003891   -0.044927   -0.047971
   -0.000755   -0.002948   -0.003279
   -0.024951    0.016086    0.017320
   -0.025207    0.021124    0.015989
   -0.005896    0.038632    0.018659
    0.015556    0.031616    0.004082
   -0.003357    0.048015    0.025810
   -0.013991    0.039412    0.028139
    0.012014    0.034692    0.013161
    0.012988    0.042416    0.022589
   -0.011077    0.010289   -0.003055
    0.022397   -0.064814   -0.051061
    0.072737   -0.046031    0.006393
    0.113591   -0.056710    0.040821
    0.063736   -0.005980    0.022963
    0.087107    0.026436    0.068335
   -0.007543    0.006321   -0.022677
   -0.039055    0.077369   -0.021000
   -0.058315   -0.066587   -0.004546
   -0.109761   -0.071372    0.037096
   -0.033901   -0.066478   -0.023495
    0.013363    0.035601   -0.015790
   -0.056842    0.057116    0.040735
    0.022851   -0.051186    0.031743
    0.037333   -0.141364    0.125512
    0.087297   -0.048245   -0.135647
    0.063889   -0.133938    0.076887
    0.049400    0.020865    0.023426
    0.125378    0.026234    0.043068
    0.124016    0.053383    0.065045
    0.040311   -0.065531   -0.083202
   -0.081949   -0.020313   -0.006611
    0.007021   -0.041193   -0.043873
   -0.145564   -0.049986   -0.025534
   -0.117071   -0.055583   -0.027204
    0.007808   -0.064532   -0.107114
    0.016495   -0.067795   -0.106433
    0.001435   -0.016800   -0.012749
   -0.003772   -0.011285   -0.014783
   -0.006589    0.018393    0.066826
    0.003789    0.054115   -0.045255
   -0.053616   -0.009759   -0.272576
   -0.015567    0.007811    0.009307
   -0.022161    0.015694    0.010640
    0.044152   -0.033575   -0.018041
    0.079127    0.327586   -0.260260
   -0.003608   -0.000523   -0.003091
   -0.000197   -0.002116    0.005498
    0.000102    0.004212   -0.000755
    0.000179   -0.001974   -0.000867
    0.001731    0.002604    0.002484
    0.000699   -0.006344    0.013768
   -0.004788   -0.004318   -0.001003
    0.005982   -0.004062   -0.003435
   -0.002752   -0.004267   -0.001102
    0.001615   -0.000313    0.002541
    0.005859    0.005063    0.003428
    0.000863   -0.000109    0.002890
   -0.005546    0.003610   -0.008097
    0.002264   -0.000713    0.012309
   -0.000216   -0.000165   -0.005871
   -0.002664   -0.003642   -0.000476
    0.004738   -0.004941    0.003348
    0.014177   -0.013325   -0.002640
   -0.005087    0.004087    0.008407
    0.009601   -0.005744    0.008607
   -0.007013   -0.002849    0.001082
   -0.002345   -0.009487   -0.002834
   -0.004187   -0.003529    0.000374
    0.014229   -0.008345    0.039914
vibration   70
   -0.018451   -0.038740    0.011832
    0.007557   -0.091930    0.053042
   -0.022455   -0.059618    0.064934
    0.006103   -0.168847    0.115343
   -0.039688   -0.033159    0.057392
   -0.032683    0.038998   -0.013624
   -0.063533    0.098955    0.141544
   -0.098037    0.088914   -0.173476
   -0.078689    0.097633    0.011124
   -0.027565    0.036062    0.007001
   -0.103785    0.092465    0.018653
    0.058931    0.189418    0.058189
   -0.191782   -0.007657   -0.012052
    0.070930   -0.077689   -0.021409
    0.065745    0.029584   -0.023511
   -0.091041   -0.034134   -0.054736
   -0.053559   -0.115149    0.040539
   -0.003986   -0.224519    0.183815
   -0.021899   -0.021438   -0.073563
    0.054981   -0.052939   -0.112740
   -0.004563    0.053102    0.036055
    0.088409    0.069150    0.099328
   -0.042667    0.046234    0.108558
   -0.002693    0.005656    0.231501
   -0.116169    0.083318   -0.072310
   -0.036657   -0.002630    0.127614
    0.004778    0.053624   -0.042419
    0.062737    0.076967   -0.226743
    0.025366    0.011193    0.003066
    0.004897   -0.021861   -0.111066
    0.073639   -0.008319    0.059233
    0.086689   -0.014623    0.015261
    0.077491    0.014476   -0.048189
    0.112633    0.059425   -0.262946
    0.026932    0.002616    0.089837
   -0.026868   -0.024188    0.009366
   -0.002959    0.002974   -0.065739
    0.015771    0.049604   -0.068695
    0.019630    0.076171   -0.051811
    0.012658    0.057262   -0.001197
    0.027950    0.104153   -0.124126
   -0.027203   -0.059253   -0.019617
   -0.064481   -0.164708   -0.065983
   -0.006711   -0.041562    0.074522
   -0.022815   -0.077681    0.022827
    0.010937   -0.003088    0.031259
   -0.065394   -0.010708    0.085974
   -0.011251   -0.005785    0.081926
    0.127025    0.002053    0.062134
    0.072712    0.013079   -0.046212
    0.051915    0.048959   -0.022089
    0.036450   -0.031015    0.039698
   -0.062830    0.060061   -0.036508
   -0.005899   -0.023778   -0.095383
    0.004851    0.028441    0.111021
   -0.063509    0.005439   -0.048391
    0.049854    0.031298   -0.043905
   -0.002757   -0.005467    0.008128
    0.025063   -0.014958   -0.025576
    0.019427    0.118028   -0.097648
   -0.002663   -0.000152   -0.002790
   -0.000476   -0.002741    0.004480
   -0.001051    0.002524   -0.003158
    0.000689   -0.002549    0.001487
    0.000940   -0.001886    0.002790
    0.001991   -0.006577    0.011213
   -0.002419   -0.000280    0.008091
    0.001575   -0.001173   -0.002661
    0.001343   -0.010208    0.001811
    0.000124   -0.002868    0.001049
    0.004300    0.002131    0.007621
    0.001977   -0.009065    0.003308
   -0.000366    0.000985    0.001116
   -0.001782    0.001749   -0.001658
    0.000986   -0.000689    0.000218
    0.001217   -0.002369    0.002293
    0.001258   -0.000670    0.000212
   -0.000076   -0.004602   -0.003514
    0.000324    0.004678   -0.000870
    0.004036   -0.001035    0.003093
    0.003914    0.000157    0.004835
   -0.000454   -0.003388   -0.002369
   -0.002072   -0.005276    0.004918
   -0.003118    0.003213   -0.004850
vibration   71
    0.000328    0.000506   -0.004573
   -0.000524   -0.030619    0.064534
   -0.008793   -0.050720    0.153723
    0.022283   -0.136489    0.203352
   -0.069212    0.173584    0.067715
   -0.012873    0.011688   -0.131617
   -0.013417    0.052070   -0.039084
   -0.027569    0.050545   -0.194039
   -0.024674    0.038671   -0.165384
   -0.066092   -0.005127    0.033986
   -0.275030   -0.050558    0.071076
    0.076824    0.177296    0.166661
   -0.179775   -0.011439    0.092366
    0.040596   -0.070314   -0.102503
    0.038851   -0.030873    0.038275
   -0.031095    0.043269   -0.147574
   -0.019250   -0.007118    0.030264
    0.039435   -0.073145    0.227234
   -0.013612    0.009523    0.026881
    0.048239   -0.057806    0.132901
   -0.032553    0.061103   -0.026200
   -0.028553    0.035602    0.010845
    0.036233   -0.005662    0.056079
    0.105943   -0.123268    0.223689
   -0.010421    0.042189   -0.061055
    0.007217    0.029516   -0.110214
   -0.023600   -0.000385    0.049184
   -0.066380   -0.031755    0.305259
   -0.013918    0.009159   -0.039075
   -0.029516   -0.007577    0.049580
   -0.009338    0.002983   -0.007719
   -0.023092   -0.029262    0.117378
   -0.010431   -0.005811    0.037853
   -0.045064   -0.057203    0.286716
    0.015084    0.027125   -0.143002
    0.009915   -0.001315    0.017729
    0.012886   -0.015594    0.017939
   -0.010654   -0.009720    0.022277
   -0.014891   -0.001643   -0.001747
   -0.023120   -0.013358    0.030813
   -0.022544   -0.013608    0.033399
   -0.000128    0.017323    0.001546
    0.000923    0.059847    0.016948
   -0.025531    0.002592   -0.046408
   -0.000141    0.044860    0.005184
    0.012456    0.005115   -0.011572
    0.019731    0.016589   -0.027001
    0.038841    0.014525   -0.025595
   -0.028361    0.009822   -0.020157
    0.145806    0.033921    0.076761
    0.136846    0.002619    0.038160
    0.014165   -0.023669   -0.018126
   -0.005052   -0.051836    0.153839
    0.020803    0.013958    0.075877
   -0.002874   -0.023657   -0.033194
    0.011990   -0.009350    0.014375
   -0.054892   -0.006040    0.023539
   -0.004636    0.002775   -0.017409
    0.005178   -0.015857   -0.003199
    0.018456   -0.035851   -0.004100
   -0.000638    0.001172   -0.001937
    0.000638    0.000330    0.002419
   -0.000667    0.001684   -0.002117
   -0.000381    0.000528   -0.002230
    0.001289   -0.002448    0.004584
    0.001021   -0.003377    0.011711
   -0.001269   -0.002865   -0.006796
    0.001209   -0.000578   -0.001544
   -0.000413    0.003200   -0.002181
   -0.000488    0.000503   -0.000275
    0.000692    0.001307    0.012877
    0.005533   -0.012984    0.004946
   -0.000509    0.000301   -0.002480
    0.002022   -0.002066    0.005849
   -0.001918    0.000896   -0.002137
    0.000716    0.001059    0.001328
   -0.000913   -0.000315   -0.000267
    0.001612   -0.001308   -0.000829
   -0.003117   -0.000897    0.002223
   -0.001463   -0.001056    0.001277
    0.006306    0.003456    0.003592
   -0.000780    0.004867   -0.000599
    0.000665   -0.002260    0.002405
    0.006740   -0.005947    0.016754
vibration   72
    0.018249   -0.027008    0.015063
   -0.000461   -0.007509   -0.007376
   -0.007854    0.009245   -0.031081
   -0.008925    0.000229   -0.031684
    0.008038   -0.053829   -0.007046
   -0.004441    0.002491    0.033958
   -0.011718    0.001311    0.035587
   -0.018355   -0.003797    0.015710
   -0.011862    0.007227    0.052740
    0.019482    0.011660   -0.005978
    0.061988    0.032501   -0.013714
   -0.003064   -0.009680   -0.032191
    0.020984    0.006000   -0.023987
    0.005743    0.007318    0.023322
    0.002337    0.019741    0.000044
   -0.049335    0.010058   -0.030861
   -0.021344   -0.027934    0.010869
    0.003399   -0.092676    0.076512
    0.006816    0.000208   -0.008055
    0.041165   -0.026225    0.013477
    0.006021    0.021998   -0.004456
    0.027938    0.021229    0.016595
   -0.006541    0.010215    0.033203
    0.015760    0.003850    0.104623
   -0.042708    0.014299   -0.025989
    0.009123    0.004520   -0.009898
    0.021600    0.006084    0.012969
    0.006366    0.001574    0.052266
    0.036117   -0.013691   -0.012360
    0.032310   -0.018948   -0.007293
    0.012221   -0.015228    0.006134
   -0.001015   -0.001208    0.040897
    0.003932   -0.019082   -0.003180
    0.021731   -0.028825    0.035218
   -0.017655    0.021623   -0.023904
   -0.033736    0.037239    0.001302
   -0.020695    0.082421   -0.001740
    0.014920   -0.016819   -0.034935
    0.020497   -0.078508   -0.003154
    0.048131   -0.021851   -0.174104
    0.026502   -0.101797    0.031254
    0.030709    0.025960    0.044245
    0.033646   -0.033023    0.024635
    0.089075    0.057838    0.127032
    0.030597   -0.034617    0.028454
   -0.027377   -0.030099    0.005728
    0.063398   -0.088351    0.005649
   -0.161610   -0.084462    0.029825
    0.027790   -0.092159   -0.001243
   -0.031225   -0.014816   -0.042902
    0.017286    0.038301    0.053019
    0.012440    0.001713    0.040496
    0.007035   -0.024528    0.015493
   -0.025652    0.022699    0.014274
   -0.046549    0.041597   -0.076637
    0.106231    0.154894    0.396361
    0.025142    0.001407   -0.017189
    0.026928   -0.028512   -0.021273
   -0.055837    0.051512    0.042062
   -0.072538   -0.591084    0.429438
    0.003632   -0.001440    0.006583
   -0.000748    0.007186   -0.009354
   -0.000362   -0.002772    0.002115
   -0.000812    0.000014    0.001472
   -0.000068   -0.002200   -0.000962
   -0.005230    0.013220   -0.017597
    0.002028    0.001257    0.001346
   -0.003559    0.000867    0.002966
    0.001981    0.000040    0.001628
   -0.001316   -0.000838   -0.003732
   -0.003842   -0.004273   -0.001902
    0.003794   -0.000946   -0.001551
    0.006847   -0.004602    0.009191
   -0.000184    0.000781   -0.015455
    0.000374    0.002309    0.006610
    0.002506    0.005699    0.002472
   -0.006173    0.005263   -0.003847
   -0.013136    0.019141    0.007384
    0.006766   -0.012248   -0.009164
   -0.018221    0.005446   -0.012267
    0.006240    0.006360    0.002356
    0.002430    0.011336    0.005308
    0.003866    0.004963    0.001728
   -0.014874    0.010643   -0.048719
vibration   73
   -0.010248   -0.015949   -0.004235
    0.002570    0.018215   -0.042719
    0.013621    0.029863   -0.114939
   -0.013240    0.114252   -0.158942
    0.061947   -0.148849   -0.045528
    0.004012    0.001697    0.119679
    0.001744   -0.019670    0.073596
    0.005713   -0.023806    0.147162
    0.002541   -0.005561    0.152679
    0.045036    0.004550   -0.026628
    0.226880    0.052539   -0.059038
   -0.075013   -0.143940   -0.141508
    0.129495    0.004685   -0.083467
   -0.037395    0.049023    0.089714
    0.004402    0.064857   -0.002682
   -0.046056    0.061733   -0.094016
    0.033394   -0.019783   -0.002872
    0.103236   -0.158735    0.206647
    0.022858   -0.041571   -0.014409
    0.035878   -0.098325    0.141963
    0.003230   -0.042456   -0.075990
    0.039732   -0.067763   -0.011654
   -0.001962   -0.061197    0.022662
    0.069538   -0.147255    0.207686
   -0.038788    0.019967   -0.084330
   -0.020723    0.039122   -0.029364
   -0.045330    0.036340    0.039333
   -0.079006    0.018817    0.193912
   -0.022162    0.021161   -0.052886
   -0.051999   -0.018176   -0.038771
    0.024666   -0.000469    0.034192
    0.023098   -0.058537    0.156732
    0.037632    0.019658    0.008194
    0.024642   -0.010468    0.154725
    0.035256    0.042352   -0.102057
    0.005699   -0.025056    0.015189
    0.019247   -0.040506    0.004666
   -0.011383    0.004975    0.018206
   -0.016326    0.038589   -0.011231
   -0.035690    0.004215    0.084266
   -0.023409    0.038900   -0.003478
   -0.014609   -0.006178   -0.016276
   -0.022119    0.028942   -0.005858
   -0.054151   -0.027071   -0.067676
   -0.013728    0.036189    0.000802
    0.026225    0.009672   -0.004872
   -0.006342    0.033719   -0.007926
    0.083260    0.031511   -0.021718
   -0.004378    0.038321   -0.002988
   -0.131449   -0.038311   -0.109881
   -0.088402    0.051887    0.020689
    0.066571    0.020199    0.168362
   -0.023130   -0.052733    0.137674
    0.023262    0.004118    0.035791
    0.010088   -0.026032    0.025620
   -0.068345   -0.070557   -0.196412
    0.067702    0.014881   -0.051383
   -0.026284    0.006748   -0.008811
    0.045699   -0.040805   -0.015295
    0.099495    0.271870   -0.248154
   -0.002667   -0.001344   -0.001320
   -0.001014   -0.002319    0.005510
   -0.000193    0.003296   -0.003001
    0.000694   -0.000223   -0.003035
    0.001406   -0.000908    0.004264
    0.000568   -0.004861    0.010436
   -0.003129   -0.004414   -0.006172
    0.004765   -0.002508   -0.002702
   -0.000390    0.001499   -0.003103
    0.000446    0.000959    0.001825
    0.003013    0.003363    0.011443
    0.002836   -0.010249    0.004803
   -0.003688    0.001482   -0.005665
    0.000498   -0.003000    0.010929
   -0.002774   -0.000328   -0.005952
    0.001365   -0.001070   -0.000128
    0.001981   -0.001230    0.003513
    0.008045   -0.008815   -0.002293
   -0.004419    0.008620    0.006262
    0.010513   -0.001212    0.009265
    0.006544    0.001702    0.002984
    0.000003    0.002368   -0.002027
    0.001408   -0.004470    0.000974
    0.010399   -0.010099    0.033400
vibration   74
    0.001109    0.008959   -0.001397
    0.000621   -0.007289    0.002734
   -0.004291   -0.000325    0.000520
   -0.000244   -0.014292    0.006872
   -0.002979   -0.008837    0.003428
   -0.002763    0.001369    0.001953
   -0.006781    0.004785    0.011914
   -0.013589   -0.000219   -0.015630
   -0.009830    0.007965    0.013430
    0.006780    0.005635    0.000872
    0.006248    0.010560    0.001005
    0.010490    0.013388    0.001787
   -0.003498    0.002650   -0.001244
    0.007451   -0.003017    0.000111
    0.001531    0.009089    0.011957
   -0.047653    0.050176   -0.095722
   -0.019564    0.017392   -0.075089
    0.009025   -0.044432    0.008191
    0.045304   -0.068720    0.100423
    0.117237   -0.169081    0.292153
   -0.036291    0.067294   -0.123481
   -0.056050    0.151291   -0.249505
    0.005666   -0.037023    0.103990
    0.005537   -0.030974    0.113990
    0.000119   -0.026833    0.079405
    0.019246    0.043623   -0.110922
    0.006146    0.035227   -0.140677
   -0.010945    0.040240   -0.149700
   -0.039171   -0.044430    0.202051
   -0.081930   -0.092789    0.423161
    0.027993    0.021051   -0.190939
    0.078594    0.064716   -0.506940
   -0.001019   -0.012326    0.118935
    0.043640    0.007696    0.012971
   -0.015741   -0.009251    0.163131
    0.000788   -0.000972   -0.019483
    0.004046   -0.011853    0.000641
   -0.001678   -0.000376    0.005926
   -0.002718    0.008386    0.000052
   -0.006529    0.000121    0.024375
   -0.004151    0.010406   -0.001822
   -0.003435   -0.004562   -0.005259
   -0.004088    0.001798   -0.003227
   -0.011093   -0.008594   -0.014923
   -0.003384    0.002907   -0.002777
    0.006637    0.001789   -0.000970
   -0.003336    0.007590   -0.000283
    0.023169    0.008301   -0.005154
   -0.000428    0.009873   -0.000080
   -0.005887   -0.008398   -0.021736
    0.055631    0.043716    0.084439
    0.017065    0.007745    0.050604
    0.021117   -0.015678    0.013258
   -0.025990   -0.009301   -0.074227
    0.006162   -0.001726    0.011863
   -0.001715   -0.012961   -0.019559
    0.006826   -0.000678   -0.002999
    0.008340   -0.007280   -0.009948
   -0.027922    0.016646    0.034595
   -0.022081    0.105344   -0.023174
   -0.000102   -0.001204   -0.000148
   -0.000337   -0.000342    0.001160
   -0.000045    0.000070   -0.000377
   -0.000455    0.001502   -0.001214
    0.000167   -0.000574    0.001669
    0.000391   -0.001235    0.001816
    0.000761    0.001661   -0.000638
   -0.001441    0.001798   -0.000724
   -0.000792    0.001201   -0.001246
   -0.000582    0.002036   -0.000440
   -0.001618    0.000003    0.004966
    0.002503   -0.005123    0.001755
   -0.000709    0.001018   -0.000285
   -0.001911    0.000573    0.000212
    0.000260   -0.000780   -0.000706
    0.000199   -0.001945    0.000709
    0.001350   -0.000015    0.000062
    0.000739   -0.001871   -0.001616
    0.000784    0.003939   -0.000329
    0.003920    0.000635   -0.000206
   -0.004754   -0.002037    0.000923
    0.002120   -0.004679    0.003591
    0.001997    0.000158   -0.001472
   -0.001142    0.000135    0.001834
vibration   75
    0.000257   -0.000174    0.002968
   -0.000298   -0.008355    0.005489
   -0.009961    0.002182    0.008651
   -0.001983   -0.030518    0.021286
   -0.012219    0.005486    0.006625
   -0.002387   -0.000418   -0.010976
   -0.008875    0.002973   -0.000646
   -0.012499    0.000834   -0.030275
   -0.008435    0.004384    0.001091
    0.006265    0.006517    0.003147
   -0.011255    0.005768    0.006264
    0.020383    0.026466    0.014593
   -0.009001    0.004422    0.006845
    0.013854   -0.005859   -0.008749
   -0.005577   -0.007306    0.006473
   -0.021809    0.050854   -0.078668
   -0.016679    0.058058   -0.119656
   -0.012504    0.044590   -0.109478
    0.065894   -0.093085    0.169560
    0.135857   -0.209091    0.415599
   -0.057818    0.088236   -0.184143
   -0.123169    0.221358   -0.414539
    0.012364   -0.056307    0.121285
   -0.012995    0.004032    0.070942
    0.028024   -0.069787    0.152446
   -0.015236   -0.036038    0.102204
    0.001532   -0.025102    0.083399
    0.041314   -0.018825    0.013528
    0.032925    0.026240   -0.133842
    0.069166    0.066811   -0.330954
   -0.020500   -0.021344    0.137276
   -0.051777   -0.036792    0.309656
   -0.001809    0.005992   -0.092636
   -0.018897    0.010462   -0.109256
    0.002682   -0.004655   -0.060259
   -0.001007   -0.001754   -0.002323
   -0.001551    0.002540   -0.000788
    0.000645    0.000653   -0.002167
    0.001062   -0.000801   -0.000013
    0.002184    0.000862   -0.005233
    0.001644   -0.000428   -0.001878
    0.000620   -0.000324    0.000529
    0.001182   -0.003785   -0.000575
    0.003844    0.001390    0.005001
    0.000544   -0.003839   -0.000709
   -0.002405   -0.000295    0.000454
   -0.001876   -0.001130    0.000834
   -0.005219   -0.001353    0.001367
   -0.000031   -0.001444    0.000639
    0.009133   -0.005801    0.002073
    0.024243   -0.006990    0.012675
    0.003400    0.016683    0.019248
   -0.007858    0.068814   -0.172970
    0.007821    0.002839    0.021195
    0.001102    0.002246    0.003078
   -0.005917   -0.003909   -0.018583
   -0.009857   -0.004855    0.009189
   -0.001644   -0.004002    0.010431
   -0.008796    0.008325    0.002916
   -0.013425    0.023520   -0.001217
    0.000336   -0.000125   -0.000487
    0.000347   -0.000768   -0.000209
    0.000096   -0.000621    0.000390
   -0.000147    0.000921    0.000641
   -0.000600    0.000142    0.001031
    0.000650   -0.000911   -0.000730
    0.000714    0.002344    0.002531
   -0.002043    0.000589    0.003416
   -0.000233    0.005056    0.000661
   -0.000977    0.001917   -0.000139
   -0.002150   -0.000353    0.001881
   -0.000072   -0.001334    0.001076
   -0.000128   -0.000590   -0.000755
    0.000365   -0.000198   -0.000019
   -0.000080   -0.000568    0.000381
    0.000666    0.000232   -0.000472
   -0.000357   -0.000044    0.000119
   -0.000907   -0.000360   -0.000276
   -0.000323    0.000988   -0.000192
    0.000508    0.000145    0.000172
    0.001305   -0.001509   -0.002341
    0.000743    0.001360    0.000416
    0.000599   -0.000043   -0.000547
    0.000499   -0.000391    0.000313
vibration   76
    0.004319   -0.003990    0.007333
    0.002928   -0.004946    0.001249
    0.002943   -0.005206    0.000309
    0.000486   -0.004673   -0.004486
    0.004667   -0.003888    0.000652
    0.003026   -0.000491   -0.002138
   -0.009017    0.001209    0.006592
    0.012353    0.018044   -0.002870
    0.005313   -0.004032   -0.001372
   -0.006182   -0.002420   -0.000952
   -0.007449   -0.001356   -0.000971
   -0.005347    0.002251   -0.001881
   -0.009485   -0.003362   -0.001487
    0.001992   -0.003923   -0.001476
    0.005441    0.005704   -0.012881
    0.018657    0.019925    0.006943
    0.037591    0.023182   -0.020506
    0.035628    0.032347   -0.022568
    0.009818   -0.025192    0.010407
   -0.022893   -0.020510    0.053515
   -0.006759   -0.027586   -0.034949
   -0.005142   -0.009294   -0.058278
   -0.017829   -0.023182    0.003607
   -0.019053   -0.019940   -0.003446
    0.007690    0.002257    0.015408
   -0.015626   -0.000619   -0.022790
    0.024242    0.028937   -0.006887
    0.028469    0.026616   -0.005062
    0.041786   -0.006835    0.034402
    0.023429   -0.031955    0.062981
    0.037688    0.001799   -0.026363
    0.022708    0.052739   -0.057638
   -0.008888   -0.052104    0.011667
   -0.018687   -0.050775    0.011645
   -0.023033   -0.017384    0.000731
   -0.004955    0.007815    0.005918
    0.004699   -0.005282   -0.004386
   -0.000581    0.001608   -0.002116
   -0.002002    0.010624   -0.010931
   -0.006339    0.001339    0.014404
   -0.004175    0.009032   -0.005875
   -0.003147   -0.001692   -0.003721
   -0.009275   -0.001937   -0.004978
   -0.007114   -0.002929   -0.003589
   -0.002462    0.002116    0.005068
    0.008280    0.000320   -0.000649
    0.006128   -0.001225    0.003320
    0.005208    0.001006    0.013301
    0.016675   -0.002862    0.001089
    0.015741    0.020597    0.026880
   -0.133780   -0.098985   -0.224517
    0.000626    0.008586    0.027782
   -0.029712    0.023581    0.008388
   -0.022229    0.004384   -0.030347
   -0.018104   -0.009956   -0.021098
    0.101208    0.078200    0.321916
    0.011856    0.000630   -0.011983
   -0.067049    0.051731    0.065867
    0.173792   -0.127639   -0.224397
    0.090949   -0.757421    0.223622
    0.004162    0.002276   -0.001002
    0.004736    0.003067   -0.004037
   -0.001363   -0.001303    0.000339
   -0.001886    0.001826    0.000106
   -0.001787   -0.002005   -0.000707
    0.001439    0.003487   -0.000476
    0.000192    0.003471    0.001305
   -0.006097    0.002593    0.003013
   -0.001244    0.004096    0.000157
   -0.002171   -0.005769   -0.000905
    0.000732   -0.002017   -0.003907
   -0.004594    0.002048   -0.000747
    0.005675   -0.009630    0.011234
    0.005898   -0.002012   -0.016132
    0.000010    0.007518    0.004295
   -0.000659    0.010837    0.005053
   -0.005770    0.003183   -0.003150
   -0.005271    0.011361    0.003260
    0.008397   -0.022876   -0.007840
   -0.024903   -0.003926    0.004004
   -0.001450    0.014869    0.008462
   -0.000133    0.013257    0.008413
    0.002101    0.010792    0.003616
   -0.010471    0.009874   -0.052283
vibration   77
    0.013748    0.006817   -0.002830
   -0.012464    0.059652   -0.026758
    0.023353    0.018872   -0.038725
   -0.016614    0.140610   -0.103797
    0.034317    0.004385   -0.032777
    0.008969    0.002593    0.058454
    0.046290   -0.018316   -0.004847
    0.058108   -0.011060    0.158076
    0.041577   -0.024651   -0.003353
   -0.044692   -0.034536   -0.011379
    0.029343   -0.040444   -0.025293
   -0.114828   -0.138166   -0.063762
    0.042999   -0.020358   -0.025894
   -0.067751    0.034713    0.042064
    0.020071   -0.025118   -0.091031
    0.056301   -0.092970   -0.081521
   -0.068120   -0.078608   -0.030113
   -0.051812    0.011278    0.084842
   -0.081308   -0.082060   -0.000228
    0.060233   -0.158287   -0.008740
   -0.087681    0.127724    0.068959
   -0.027500    0.152857    0.090286
    0.023273    0.075590    0.050658
    0.038532   -0.076542    0.028946
    0.070807    0.099988   -0.010283
    0.090687    0.021805    0.008375
    0.053881   -0.066122   -0.005467
   -0.009531   -0.062138    0.010578
    0.043259   -0.053575   -0.009244
    0.103709    0.030531    0.026051
   -0.103873   -0.037552   -0.017604
   -0.125244    0.001267    0.001883
   -0.065236    0.017228   -0.009386
    0.004184    0.004983    0.011380
   -0.036031    0.031490    0.000807
    0.001141    0.018517   -0.004571
    0.009801   -0.025062    0.003128
   -0.003857   -0.005018    0.016510
   -0.006395    0.013315    0.001874
   -0.015965   -0.005350    0.051434
   -0.009986    0.013308    0.004688
   -0.007281   -0.010925   -0.012644
   -0.011102    0.009776   -0.006421
   -0.027286   -0.021865   -0.041300
   -0.007080    0.010187   -0.005021
    0.019619    0.002238   -0.002668
    0.002892    0.013870   -0.002879
    0.053215    0.015571   -0.009335
    0.003948    0.014043   -0.002934
    0.009583    0.026427    0.056727
   -0.392364   -0.255029   -0.576909
    0.073971   -0.146612    0.029780
    0.066623    0.076793    0.017438
   -0.039305    0.016596    0.008774
    0.005721   -0.003280    0.002400
    0.010172   -0.022059   -0.013525
    0.017893    0.026998   -0.017686
    0.005556    0.005542   -0.001601
   -0.006941    0.005142    0.006669
    0.013701    0.011182   -0.015389
    0.001612    0.007242   -0.005586
    0.006970   -0.001982    0.003203
   -0.001550    0.002058   -0.003051
    0.001133    0.001276    0.000723
   -0.002901   -0.001699    0.002716
    0.005185   -0.003184    0.006929
   -0.000337    0.001977    0.002362
   -0.001360    0.002086    0.001303
    0.001175    0.001284    0.001211
   -0.003856   -0.008723    0.001333
    0.004423    0.000884   -0.000984
   -0.010324   -0.000864    0.003643
   -0.001086   -0.000215   -0.000950
   -0.000001   -0.000481    0.000731
   -0.000074    0.000409   -0.001297
    0.000405    0.000097    0.001182
    0.000899   -0.000110    0.001427
    0.005005    0.001130    0.003336
   -0.000560    0.000612    0.001557
    0.002158    0.000665    0.000175
    0.000819    0.001323    0.002633
    0.000405   -0.000179    0.000904
   -0.000609    0.000179    0.001663
    0.001375   -0.001004    0.003701
vibration   78
   -0.003201    0.018415   -0.002238
    0.012120   -0.046764    0.018560
   -0.005219   -0.027209    0.024997
    0.015360   -0.088180    0.059424
   -0.011745   -0.017002    0.021680
   -0.005869   -0.000281   -0.035071
   -0.028861    0.016483    0.013181
   -0.037971    0.012308   -0.103365
   -0.027332    0.019526   -0.000119
    0.024062    0.020893    0.006452
   -0.022658    0.028748    0.015047
    0.070522    0.093991    0.038624
   -0.040165    0.009248    0.013900
    0.044186   -0.026505   -0.025249
   -0.006571    0.032726    0.047443
    0.024935    0.095588    0.036081
    0.209944   -0.021217   -0.053575
    0.220152   -0.009109    0.007378
   -0.013453   -0.169187   -0.119368
   -0.149894   -0.113139   -0.054270
   -0.023250   -0.117824   -0.018970
    0.219211    0.015753    0.023626
   -0.262547    0.013751    0.073774
   -0.254110    0.004026    0.093926
   -0.040266    0.156764    0.065169
    0.166353   -0.011931    0.001192
    0.048438   -0.213949   -0.023146
   -0.007484   -0.214172    0.005290
   -0.045140   -0.048336   -0.022806
    0.090031    0.139586    0.062044
   -0.186338   -0.011621   -0.029882
   -0.157236   -0.098306    0.008047
   -0.041899    0.161696    0.022280
    0.036881    0.134758    0.104602
    0.049881    0.049294    0.001775
    0.014336   -0.001258    0.000540
   -0.011538    0.018086   -0.000787
    0.003443    0.001050   -0.007451
    0.006379   -0.016783    0.010262
    0.017996    0.002694   -0.037395
    0.010696   -0.012186   -0.000711
    0.005460    0.006213    0.007078
    0.012248   -0.003983    0.005175
    0.024393    0.015426    0.025580
    0.004723   -0.013580   -0.004680
   -0.022596    0.001416    0.002423
   -0.016024   -0.001660    0.000922
   -0.034422   -0.003130    0.003699
   -0.019089   -0.001959    0.002307
   -0.002270    0.004660   -0.037728
    0.203028    0.156122    0.295083
   -0.058455    0.078014    0.013209
    0.132231    0.117977    0.031086
    0.016911   -0.030379    0.014912
    0.015709    0.006514   -0.009061
    0.020032    0.009020    0.000638
    0.016519   -0.009171    0.000061
   -0.024819   -0.020678    0.000430
    0.016958   -0.000464   -0.010360
    0.068391   -0.066412   -0.021387
   -0.002420   -0.003012    0.003773
   -0.005023    0.000357   -0.001187
    0.001306   -0.000404    0.000490
    0.001530   -0.001509   -0.000384
    0.001646    0.000606   -0.001527
   -0.003932    0.000709   -0.002551
    0.000879   -0.002131   -0.000610
    0.003653   -0.001986   -0.001490
    0.001531   -0.002214   -0.000609
    0.003180    0.004992    0.001431
   -0.002171   -0.000151    0.001847
    0.003188    0.000634   -0.001831
    0.000479   -0.000632    0.001655
   -0.000070    0.000020   -0.001599
    0.000401    0.000464    0.000818
   -0.000392    0.000613   -0.000316
   -0.000458    0.000376   -0.000645
   -0.001871   -0.000727   -0.002106
    0.001695   -0.000727   -0.001830
   -0.002106   -0.000600    0.000695
    0.000451    0.001193    0.000059
   -0.000239    0.000302    0.000352
   -0.000689   -0.000583    0.000521
   -0.001496    0.001261   -0.005155
vibration   79
   -0.013663    0.002767    0.000305
    0.001992   -0.015897    0.005211
   -0.015307    0.003240    0.000465
   -0.018552   -0.054984   -0.002985
   -0.011319   -0.018258    0.005061
   -0.000405   -0.000155   -0.002670
   -0.012971    0.003777    0.012252
   -0.022308   -0.002898   -0.040721
   -0.008804    0.006090    0.012440
    0.012223    0.010781    0.003552
    0.009933    0.013983    0.003036
    0.012543    0.016996    0.001186
    0.009716    0.009167   -0.000743
    0.023355   -0.003209   -0.001533
   -0.006028    0.004182   -0.006896
   -0.015016    0.031121    0.015432
    0.024965    0.027686    0.003276
    0.030971   -0.009883    0.005349
    0.024347    0.019383    0.002741
   -0.010179    0.028102    0.036716
    0.018696   -0.030173   -0.025373
    0.016512   -0.036271   -0.019112
   -0.017487   -0.018625    0.000800
   -0.015949    0.014790    0.023918
   -0.029141   -0.018359   -0.000861
   -0.015366   -0.039022   -0.006793
   -0.035500   -0.040840   -0.018366
    0.026116   -0.047141   -0.008506
   -0.076266    0.037782    0.003113
   -0.073877    0.041603    0.013690
    0.015674    0.035923    0.001626
    0.054224   -0.047089   -0.010220
    0.041256    0.054681    0.020447
   -0.009450    0.058931    0.022657
    0.065356   -0.026435    0.004071
    0.008555   -0.024691    0.005036
   -0.017825    0.040643   -0.003875
    0.006691    0.009433   -0.027106
    0.011527   -0.024405    0.000200
    0.028878    0.010318   -0.090523
    0.018492   -0.022173   -0.008072
    0.012461    0.019205    0.021335
    0.020659   -0.015042    0.011380
    0.047873    0.038278    0.069122
    0.011937   -0.018607    0.006197
   -0.037506   -0.000020    0.004920
   -0.010955   -0.019388    0.006471
   -0.086031   -0.018862    0.014915
   -0.015327   -0.024077    0.002375
    0.025934    0.017545    0.059279
   -0.427969   -0.379969   -0.744025
   -0.003845    0.030159    0.033888
   -0.015653   -0.017585    0.003502
    0.058068   -0.033567   -0.003717
    0.002172    0.005883   -0.002689
   -0.018103    0.009985   -0.023223
   -0.008732   -0.013104   -0.020273
    0.003420   -0.010384   -0.006835
   -0.027175    0.012068    0.015066
   -0.019314   -0.002611    0.017120
    0.003182    0.008280   -0.007908
    0.010118   -0.001761    0.002862
   -0.002250    0.002002   -0.002171
   -0.000616    0.002626    0.000247
   -0.003529   -0.001830    0.002681
    0.007274   -0.003565    0.009485
   -0.001804    0.002592    0.000889
   -0.003566    0.002801    0.002496
   -0.001840    0.004677    0.000637
   -0.005037   -0.012226    0.000345
    0.006600    0.001059   -0.003503
   -0.012059    0.002193    0.003641
   -0.000816   -0.000180   -0.001179
    0.000247   -0.000237    0.000834
   -0.000031    0.000182   -0.000667
   -0.000132    0.000383    0.000033
    0.000681    0.000009    0.000590
    0.002693    0.000340    0.001312
   -0.000562    0.000816    0.000906
    0.001278    0.000369   -0.000237
    0.000339    0.000522    0.000299
   -0.000316    0.000204   -0.000418
   -0.000302    0.000054    0.000332
    0.001667   -0.000991    0.004124
vibration   80
   -0.036320    0.010042    0.005884
   -0.008021    0.040862   -0.015446
    0.021931    0.007043   -0.015295
    0.011612    0.108672   -0.032982
    0.020436    0.025405   -0.017418
    0.003095    0.001275    0.025096
    0.029169   -0.011054   -0.014588
    0.044538   -0.000121    0.101789
    0.024409   -0.016242   -0.012624
   -0.031022   -0.024216   -0.007559
   -0.002539   -0.030963   -0.012027
   -0.057107   -0.068814   -0.023951
    0.004939   -0.017016   -0.008165
   -0.047561    0.015991    0.016065
    0.020668   -0.016965   -0.026590
    0.034586   -0.069468   -0.046379
   -0.079667   -0.022458   -0.001423
   -0.083044    0.035036    0.013169
   -0.030118    0.008413    0.036787
    0.058172   -0.030018    0.002326
   -0.032530    0.080550    0.029688
   -0.092171    0.059063    0.004270
    0.100676    0.014652   -0.001509
    0.093829   -0.053772   -0.053132
    0.057698   -0.007792   -0.021091
    0.003301   -0.090589   -0.010107
   -0.053247   -0.133784   -0.042899
    0.081495   -0.147656   -0.017963
   -0.153851    0.069669   -0.000319
   -0.116692    0.121465    0.028842
   -0.004169    0.070251    0.003813
    0.075115   -0.103897   -0.014065
    0.068015    0.130633    0.038576
   -0.034724    0.138805    0.042238
    0.144864   -0.066121    0.004455
    0.022538   -0.063350    0.010143
   -0.036878    0.079527   -0.009350
    0.013288    0.018973   -0.054078
    0.023691   -0.049311    0.005212
    0.060815    0.022225   -0.177216
    0.039701   -0.041559   -0.019666
    0.023698    0.037471    0.040448
    0.042845   -0.030885    0.021569
    0.098649    0.077691    0.139349
    0.022458   -0.043314    0.006943
   -0.080716   -0.000384    0.010743
   -0.032964   -0.034377    0.012296
   -0.175228   -0.036878    0.029979
   -0.037853   -0.036620    0.010198
   -0.017561   -0.010678   -0.037161
    0.286021    0.282184    0.529978
    0.038080   -0.083524   -0.017866
   -0.024064    0.014262    0.004365
    0.124110   -0.077890   -0.013697
    0.007402    0.008001   -0.011558
    0.003067    0.065132    0.063535
    0.011023    0.023489    0.014501
   -0.027629    0.018502    0.015751
    0.037751   -0.021579   -0.038769
    0.018475   -0.144061    0.049771
   -0.000278   -0.007514    0.006485
   -0.005880    0.004384   -0.004891
    0.000779   -0.002216    0.002704
   -0.001764   -0.001523    0.000083
    0.002393    0.000714   -0.002402
   -0.005398    0.006371   -0.007777
    0.000522   -0.000354    0.000592
   -0.000977   -0.001504   -0.000405
   -0.000618   -0.003290   -0.000328
    0.002827    0.006861   -0.001801
   -0.004692   -0.001515    0.001405
    0.010331   -0.001097   -0.003434
    0.000456   -0.003956    0.001550
    0.002543   -0.001574   -0.003387
   -0.000037    0.002420    0.000596
   -0.000628    0.004162    0.001928
   -0.000840    0.000303   -0.000758
    0.000875    0.001306    0.000191
    0.002724   -0.005683   -0.001826
   -0.006662   -0.001891    0.001237
    0.001840    0.005730    0.003278
   -0.001462    0.005269    0.000963
   -0.001333    0.003399    0.002774
    0.000302    0.000108   -0.007919
vibration   81
   -0.000902    0.000435    0.000690
    0.000324   -0.001194    0.000358
   -0.000585   -0.000214    0.000663
    0.000135   -0.003156    0.001646
   -0.000784   -0.000474    0.000508
   -0.000546   -0.000065   -0.001051
   -0.001073    0.000282    0.000034
   -0.001585    0.000641   -0.003564
   -0.000536   -0.000293   -0.000205
    0.001500    0.001005    0.000221
    0.000381    0.001001    0.000427
    0.002500    0.002358    0.001057
    0.000454    0.000887    0.000559
    0.001147   -0.000352   -0.000534
   -0.001032    0.000753    0.001842
   -0.002467   -0.000090   -0.000695
   -0.002287   -0.001401    0.001294
   -0.001599   -0.005056    0.002313
    0.000407    0.001687   -0.000967
    0.001989    0.000908   -0.001469
    0.001493   -0.000391    0.000592
    0.000865   -0.002212    0.002382
    0.000708    0.000017   -0.001285
    0.000726    0.001358   -0.000531
   -0.000966   -0.002024    0.000120
    0.001330    0.001598    0.001053
    0.000459    0.000593   -0.000661
   -0.003095    0.001085   -0.000664
    0.001004   -0.001589   -0.000512
    0.001541   -0.000820   -0.002849
   -0.001225   -0.001590    0.000571
   -0.000762   -0.000779   -0.003539
    0.000131    0.001488    0.000222
    0.004132    0.002614   -0.006508
   -0.001163    0.002410    0.002167
   -0.001860   -0.001221   -0.006604
    0.000507   -0.001921    0.000898
   -0.000517   -0.000962    0.002818
   -0.000609   -0.000691    0.002620
   -0.000611   -0.000844    0.004340
   -0.000833   -0.000205    0.002363
   -0.000751   -0.001777   -0.001396
   -0.000431    0.000570   -0.000663
   -0.002796   -0.003121   -0.005075
   -0.000909    0.000440   -0.001839
    0.001891   -0.000099   -0.000243
   -0.000074    0.002175   -0.001312
    0.006550    0.001384   -0.003175
   -0.001177    0.002281   -0.000366
   -0.000585   -0.000837   -0.000268
    0.000333   -0.000887    0.000624
   -0.000665    0.002260   -0.001337
    0.001988   -0.001750   -0.001565
   -0.002659   -0.000029    0.002052
    0.003823    0.002847    0.004875
   -0.019535   -0.018323   -0.070890
   -0.001146   -0.000489   -0.000160
    0.002619   -0.000845   -0.001308
   -0.007593    0.004985    0.008693
    0.013350    0.043057   -0.032839
   -0.013569    0.012149    0.008595
   -0.013469   -0.007902    0.000260
    0.008304   -0.003556   -0.003558
    0.021921   -0.002571   -0.006342
   -0.002030   -0.000924   -0.000077
   -0.013454   -0.007532   -0.000175
    0.019695   -0.003416   -0.006001
    0.022258   -0.002245   -0.006944
    0.019264   -0.003227   -0.006400
    0.002794    0.017165    0.007890
   -0.016315   -0.007207    0.001366
   -0.015138   -0.003298    0.001119
   -0.094257   -0.304378   -0.050388
    0.187455   -0.112076   -0.104247
    0.003373    0.149679    0.042666
   -0.099050    0.327096    0.131437
    0.032472   -0.015411   -0.016672
    0.186046   -0.158725   -0.129230
    0.184755   -0.163045   -0.098069
   -0.270830   -0.135597    0.056035
   -0.079259    0.307275    0.114686
   -0.104575    0.322771    0.123970
   -0.084772    0.305019    0.126832
    0.185723   -0.128575   -0.103163
vibration   82
   -0.000158   -0.001369   -0.002868
   -0.000601   -0.000278    0.000504
    0.001190   -0.002218    0.000298
    0.001088    0.004098   -0.000065
   -0.001094   -0.000687    0.000269
    0.000162    0.000118    0.001834
    0.000930    0.000370    0.001967
    0.001324    0.000598    0.003444
    0.000485    0.000078    0.000508
   -0.001766   -0.001533   -0.000402
   -0.001947   -0.000795   -0.000344
   -0.001444   -0.000620   -0.000534
   -0.003363   -0.001856   -0.000445
   -0.001481   -0.000156    0.000634
   -0.002616   -0.000947    0.000834
   -0.001360    0.002086   -0.002609
    0.001099   -0.001176    0.001310
    0.002154   -0.003147    0.004575
   -0.000643    0.000138   -0.001481
   -0.002250    0.001666   -0.003556
    0.000964   -0.001718    0.001386
    0.000208    0.000544   -0.002271
   -0.000803   -0.000557   -0.000250
   -0.003059    0.003395   -0.005405
   -0.000094    0.000878   -0.000146
    0.001945    0.001629    0.000687
    0.001043   -0.000121    0.001434
   -0.001277    0.000798   -0.003459
    0.001788   -0.001400   -0.000361
    0.003625    0.000925   -0.005820
   -0.002384   -0.001459    0.000738
   -0.002622    0.001057   -0.003382
   -0.001351    0.000344   -0.000575
    0.002145    0.000941   -0.004865
   -0.000638    0.001133    0.000189
    0.002655    0.001286    0.009081
    0.000346   -0.000182    0.000522
    0.000325   -0.002117   -0.000066
    0.000195    0.003803   -0.000216
   -0.005093   -0.004610   -0.002784
    0.001552   -0.000382   -0.002275
    0.000082   -0.000047    0.000217
   -0.000256    0.000510    0.000269
   -0.000340   -0.000367   -0.000260
    0.000066    0.000939    0.000783
    0.000756   -0.000489    0.000183
   -0.000947    0.000212    0.000176
    0.000345   -0.001066   -0.001288
   -0.000003    0.000542    0.000156
    0.000348    0.001612   -0.002440
    0.022918    0.009784    0.022101
   -0.001400   -0.000064   -0.000121
    0.001379    0.000721   -0.000489
   -0.001541    0.001252   -0.002598
   -0.001611   -0.001097   -0.001904
   -0.001001    0.002668    0.005393
    0.001127   -0.001813    0.001720
    0.000326    0.000210   -0.000801
   -0.000944   -0.001029    0.001774
   -0.000083    0.035428   -0.020073
    0.211895   -0.194365   -0.146208
    0.215256    0.110901    0.009991
   -0.132513    0.064148    0.053517
   -0.351306    0.041735    0.102859
    0.035307    0.021928    0.005233
    0.226105    0.101289    0.003001
   -0.326268    0.049106    0.094941
   -0.347372    0.034007    0.106523
   -0.313623    0.049722    0.104108
   -0.041858   -0.270983   -0.122093
    0.271327    0.128252   -0.013077
    0.245762    0.054042   -0.012744
   -0.006005   -0.019130   -0.003259
    0.011617   -0.007043   -0.006271
    0.000227    0.009235    0.002735
   -0.006220    0.020489    0.008341
    0.002273   -0.001136   -0.000935
    0.011660   -0.010600   -0.008498
    0.011722   -0.009772   -0.006103
   -0.016380   -0.008526    0.003422
   -0.004902    0.019030    0.007035
   -0.006606    0.020175    0.007742
   -0.005411    0.019064    0.008083
    0.011729   -0.008374   -0.005798
vibration   83
    0.028281   -0.035478   -0.001437
    0.015033   -0.053381    0.018707
    0.004191   -0.041116    0.018844
    0.010123   -0.082496    0.030855
    0.003895   -0.048396    0.020253
   -0.002228   -0.003054   -0.039277
   -0.025387    0.008403   -0.003589
   -0.030555    0.004732   -0.098067
   -0.020570    0.012985   -0.009216
    0.036990    0.026485    0.007425
    0.017493    0.035741    0.011108
    0.061429    0.068101    0.021446
    0.002065    0.019868    0.009159
    0.030357   -0.014176   -0.013404
   -0.032565    0.053484    0.055911
   -0.182448   -0.030533    0.016493
   -0.236983   -0.059180    0.053293
   -0.227327   -0.280961   -0.019048
    0.063833    0.131585    0.036986
    0.182038    0.078882   -0.019816
    0.092035   -0.016879   -0.030331
   -0.097423   -0.137908   -0.044853
    0.147713   -0.055662   -0.071062
    0.131451    0.069649   -0.067544
   -0.033743   -0.139338   -0.041133
    0.143235    0.028359   -0.011325
    0.072397   -0.154903   -0.006877
   -0.039980   -0.156046    0.055522
    0.033235   -0.089264   -0.041928
    0.160794    0.085320    0.029039
   -0.145995   -0.057766   -0.006062
   -0.095007   -0.166566   -0.008806
    0.042768    0.234619    0.028947
    0.299252    0.213570    0.033532
    0.023319    0.172277    0.069403
   -0.036289    0.057071    0.005526
    0.016081   -0.032124    0.003693
   -0.008826   -0.016927    0.040857
   -0.013980    0.015599    0.012713
   -0.033472   -0.019756    0.098153
   -0.022827    0.007437    0.029858
   -0.016690   -0.029621   -0.029672
   -0.028202   -0.001079   -0.022969
   -0.054254   -0.049704   -0.075504
   -0.016281    0.009824   -0.013564
    0.061030   -0.003065   -0.007648
    0.050385    0.005303   -0.008157
    0.088769    0.006649   -0.012358
    0.052953    0.006641   -0.006961
   -0.023800    0.023223   -0.003012
   -0.054850   -0.031490   -0.089363
   -0.054846    0.047121    0.030551
    0.114732   -0.102870   -0.076761
   -0.049980    0.063055   -0.010559
   -0.031611    0.016063    0.001499
   -0.021429   -0.007641   -0.020368
    0.025182   -0.025126   -0.020780
   -0.034335    0.030751    0.024870
    0.028269   -0.028642   -0.032818
    0.033892   -0.019261   -0.042712
   -0.000839    0.001755   -0.001044
    0.000948   -0.002884   -0.000261
    0.000502   -0.000265    0.000432
    0.000914    0.000143   -0.001268
   -0.000110    0.001051    0.000784
    0.000531   -0.000592   -0.007585
   -0.001935    0.001619    0.003310
    0.000788   -0.002200    0.003451
   -0.002352    0.003939   -0.001765
   -0.000324    0.000453    0.000296
    0.000228    0.001531    0.000724
   -0.001107    0.003434    0.000675
    0.001112    0.003661    0.001039
   -0.002156    0.000389    0.001541
   -0.000527   -0.001089   -0.001536
    0.000872   -0.004213   -0.000176
    0.000357    0.000503   -0.000338
   -0.001141    0.000418   -0.000439
   -0.000739    0.001186    0.000646
    0.003361    0.000881    0.001439
    0.003472   -0.000819    0.003518
   -0.001201   -0.001401   -0.004165
    0.001780   -0.002255   -0.001654
   -0.002912    0.000477    0.000862
vibration   84
   -0.004327    0.009987    0.006947
   -0.000430    0.001097   -0.000016
   -0.003297    0.004674   -0.000761
   -0.001229   -0.004362    0.003494
   -0.004302    0.002693    0.000359
   -0.000368   -0.000308   -0.003705
   -0.000778   -0.001726   -0.006901
    0.000076   -0.001996   -0.001531
    0.000121   -0.001493   -0.002206
    0.002722    0.002510    0.000927
    0.008139    0.000748    0.000047
   -0.001265   -0.003957   -0.001891
    0.010747    0.004141   -0.000011
    0.000811    0.000501   -0.000290
    0.020250    0.011607    0.027948
    0.018202   -0.029640    0.054472
   -0.020713    0.013126   -0.038183
    0.057552   -0.100263    0.217230
   -0.014038    0.019607   -0.043059
    0.139202   -0.195210    0.369151
   -0.018639    0.031189   -0.047938
    0.171512   -0.245411    0.480231
   -0.009433    0.026044   -0.043968
    0.112003   -0.146944    0.264625
    0.014169   -0.023954    0.038496
   -0.005350   -0.000071    0.013678
    0.002667    0.014065   -0.032557
   -0.035987   -0.023276    0.254347
    0.006964    0.007306   -0.043888
   -0.055551   -0.061374    0.331062
    0.008565    0.002817   -0.021777
   -0.037334   -0.050935    0.291467
    0.003922   -0.000097   -0.033344
   -0.009127   -0.032456    0.118833
   -0.007941   -0.013470    0.059151
    0.000612   -0.011590   -0.031069
   -0.001346    0.001561   -0.000317
    0.001013    0.001309   -0.003885
    0.001481    0.000037   -0.001517
    0.003444    0.002056   -0.005619
    0.002087    0.001885   -0.005227
    0.001836    0.002854    0.003170
    0.003229    0.000259    0.002535
    0.005377    0.004593    0.006890
    0.001712   -0.001224    0.001467
   -0.007855    0.000457    0.000974
   -0.010339    0.002254    0.000680
   -0.004209    0.002115    0.000010
   -0.010166    0.002810    0.001168
   -0.006759   -0.013298    0.000444
   -0.007696   -0.010669    0.003283
   -0.002392    0.015230   -0.026510
    0.004692    0.011272   -0.020761
   -0.008876   -0.017215   -0.005416
    0.012218    0.001234    0.007489
    0.005623   -0.009742   -0.021975
   -0.013428   -0.001310   -0.005664
   -0.000071    0.001324    0.001053
    0.001194    0.001752   -0.001459
   -0.002315   -0.024486    0.017115
    0.001013   -0.000685   -0.000664
    0.000673   -0.001172    0.000494
   -0.000407    0.000195    0.000216
   -0.002090    0.000388    0.000353
    0.000672    0.001218   -0.000405
    0.001021   -0.000551   -0.002387
   -0.001782    0.000081    0.000047
   -0.001843    0.000221    0.000355
   -0.002936    0.001525    0.000163
    0.000981   -0.000106    0.000406
    0.001029    0.001467   -0.000282
    0.001297    0.002499   -0.000578
    0.000267    0.000210    0.000468
   -0.000294    0.000506   -0.001034
    0.000431   -0.000260    0.000538
   -0.000444   -0.000273   -0.001017
   -0.000173    0.000219   -0.000459
   -0.001154    0.000228   -0.000659
    0.000068   -0.000384   -0.000354
   -0.000531   -0.000003    0.000016
    0.000193   -0.000528   -0.001400
   -0.000061   -0.000112    0.000334
   -0.000709   -0.001079   -0.000172
   -0.000596    0.001119   -0.001859
vibration   85
   -0.005126    0.004073    0.011574
   -0.012973    0.046530   -0.012179
   -0.056870    0.101986   -0.023111
   -0.033982   -0.030612    0.019745
   -0.065032    0.063074   -0.007777
    0.001176   -0.001487   -0.006451
   -0.009959   -0.019291   -0.041246
   -0.003317   -0.029991    0.010785
   -0.000139   -0.009579    0.027389
    0.014354    0.016377    0.007934
    0.096032   -0.001713   -0.006326
   -0.053672   -0.093426   -0.039440
    0.126090    0.034776   -0.015583
    0.000114    0.013109    0.006301
    0.280676    0.151922    0.380597
    0.006887   -0.025227   -0.088170
   -0.045825   -0.095282    0.014040
   -0.090451    0.011034   -0.093199
   -0.030291   -0.105478   -0.027827
   -0.003239   -0.023631   -0.342884
   -0.010614    0.030935    0.081867
   -0.078024    0.229512   -0.238075
    0.047375    0.024981    0.011818
   -0.033401    0.080638   -0.223258
    0.035852   -0.008991    0.016201
   -0.004888   -0.002805    0.029840
    0.003925    0.005118   -0.010777
    0.001937    0.006993   -0.027016
    0.002377   -0.001332    0.009712
   -0.009582   -0.014869    0.072127
    0.008046    0.006559   -0.024874
   -0.009077   -0.004086    0.072739
   -0.002091   -0.010330    0.001733
   -0.019503   -0.032384    0.108513
   -0.001347    0.001223   -0.023688
   -0.004159   -0.018825   -0.041231
   -0.001180    0.001563    0.000275
    0.001060    0.001970   -0.004369
    0.001573    0.000085   -0.001391
    0.002351    0.002127   -0.007349
    0.002152    0.001432   -0.004745
    0.001998    0.003208    0.003261
    0.003021   -0.000501    0.002052
    0.004419    0.004374    0.006162
    0.001815   -0.000829    0.001532
   -0.007036    0.000814    0.000479
   -0.008888    0.001552    0.000662
   -0.004552    0.001801   -0.001126
   -0.008426    0.001163    0.000112
   -0.064555   -0.204858   -0.010485
   -0.165596   -0.246902   -0.133758
    0.122118    0.183020   -0.136903
   -0.003937    0.019527   -0.008850
   -0.002559   -0.010246    0.010188
    0.011773    0.002703    0.014050
   -0.022007   -0.032457   -0.101874
   -0.185362    0.001146   -0.093275
   -0.016440   -0.006679    0.007512
    0.004967    0.007362   -0.010150
    0.077119   -0.122974   -0.002532
    0.003040   -0.000882   -0.001020
    0.001043   -0.001410    0.002170
   -0.000311    0.000555   -0.000444
   -0.003960    0.000090    0.001116
    0.001567    0.002043    0.000904
    0.002417    0.000376   -0.005589
   -0.002334    0.000311   -0.000299
   -0.003172   -0.000608    0.001549
   -0.001613    0.000601    0.001361
    0.001731    0.000964    0.000977
   -0.000576    0.002247    0.003429
    0.004685   -0.000373    0.000728
    0.001111    0.001199    0.001580
   -0.000633    0.001335   -0.001235
   -0.000480   -0.000548    0.001226
    0.000665   -0.001958   -0.000702
   -0.002026    0.002655   -0.003780
   -0.012294   -0.006022   -0.013524
   -0.000616    0.000558   -0.001256
   -0.004213   -0.001232    0.004350
    0.002747   -0.001776   -0.001062
    0.000237    0.000297   -0.000577
    0.001298   -0.002824   -0.001219
   -0.002696    0.002044   -0.005294
vibration   86
   -0.001243    0.008186    0.012041
    0.001604   -0.006324    0.002185
    0.005778   -0.011348    0.002317
    0.003097    0.000441   -0.001347
    0.006252   -0.009380    0.001800
   -0.000584   -0.000011   -0.001796
   -0.000138    0.001546    0.001403
   -0.001080    0.002138   -0.004663
   -0.000803    0.000894   -0.004043
    0.000690    0.000273    0.000053
   -0.004864    0.002504    0.001005
    0.005882    0.008347    0.003852
   -0.007949   -0.001418    0.000934
    0.000653   -0.001149   -0.000540
   -0.020685   -0.006786   -0.023924
   -0.003766   -0.000580    0.012129
    0.007272   -0.003091    0.015990
   -0.071748    0.108417   -0.242545
    0.017164   -0.022002    0.052275
   -0.096377    0.135480   -0.248435
    0.004796   -0.014879    0.007524
   -0.116770    0.144998   -0.308358
    0.011142   -0.021505    0.028011
   -0.030186    0.052235   -0.074475
   -0.019595    0.030631   -0.062090
   -0.006453   -0.008559    0.058526
    0.008905    0.010735   -0.046495
   -0.054962   -0.030323    0.266719
    0.014218    0.006782   -0.046849
   -0.068931   -0.082734    0.507711
    0.014298    0.010905   -0.058206
   -0.060575   -0.081542    0.464511
    0.006850    0.007730   -0.038693
   -0.016329   -0.063378    0.294648
   -0.005944   -0.002739    0.040112
   -0.006650   -0.009788   -0.047872
   -0.000484   -0.000100   -0.000323
    0.000014   -0.000385    0.000526
    0.000265    0.001002    0.001694
    0.000208   -0.000125    0.002413
    0.000580    0.001868   -0.001831
   -0.000186   -0.000088   -0.000226
    0.000396   -0.004027   -0.001564
    0.002453    0.001209    0.003178
   -0.000287   -0.004068   -0.001422
   -0.001462    0.000070   -0.000029
   -0.004668    0.001446    0.000597
    0.002640    0.001684   -0.001686
   -0.002483    0.002964    0.000586
    0.002656    0.017596   -0.000338
    0.006124    0.016475    0.000956
   -0.012478   -0.013991    0.013596
   -0.003521    0.004607    0.003371
   -0.009890   -0.009474    0.001421
    0.009350    0.005780    0.012837
    0.000857   -0.012968   -0.031594
    0.015793   -0.000693    0.004611
    0.003757    0.000071   -0.001351
   -0.001066    0.001099    0.002559
    0.004147   -0.020882    0.009997
    0.000294   -0.000338   -0.000884
    0.000643   -0.000802    0.001125
   -0.000453    0.000692   -0.000160
   -0.000872   -0.000221    0.000729
    0.000304    0.000572    0.000167
    0.000924   -0.000093   -0.002255
   -0.001481   -0.000080    0.000807
   -0.000056   -0.000535    0.000234
   -0.001245   -0.000700    0.000712
    0.000061   -0.000506   -0.000156
    0.002069    0.001351    0.000207
    0.000621    0.000749    0.000174
    0.000012    0.000019    0.000189
   -0.000255    0.000139   -0.000743
    0.000194    0.000044    0.000006
   -0.000172   -0.000064    0.000077
    0.000258    0.000002    0.000240
    0.001113    0.000939    0.001201
    0.000528   -0.000032   -0.000206
    0.000189    0.000199   -0.000331
    0.002508    0.000979    0.001022
   -0.000627    0.000838   -0.000246
   -0.001544   -0.001288    0.001358
   -0.000360    0.000239   -0.000791
vibration   87
    0.019263   -0.050813   -0.039095
   -0.003099    0.013554   -0.005226
   -0.004406    0.015305   -0.004508
   -0.002766    0.013421   -0.003654
   -0.003671    0.017209   -0.005313
    0.001788    0.000939    0.013626
    0.004095    0.000719    0.012540
    0.004049    0.000943    0.018131
    0.002889   -0.000002    0.012472
   -0.011116   -0.009062   -0.003062
   -0.015266   -0.010722   -0.002498
   -0.010378   -0.008677   -0.001523
   -0.013170   -0.009418   -0.001892
   -0.001857    0.000610    0.000300
   -0.003636   -0.021223   -0.027259
   -0.017373    0.036338   -0.086488
    0.004829    0.002248    0.019718
    0.079256   -0.109711    0.256371
   -0.013606    0.047641   -0.052230
    0.029044   -0.027576    0.112082
    0.019276   -0.024780    0.031920
    0.032042   -0.057499    0.086208
   -0.018892    0.015001   -0.029192
   -0.057208    0.082863   -0.115001
    0.018384   -0.060241    0.100176
   -0.038795   -0.077115    0.270324
    0.027501   -0.024381   -0.104401
    0.107876   -0.001394   -0.319184
   -0.015454   -0.011941    0.107101
   -0.011467   -0.002886    0.216695
    0.021293    0.034075   -0.147429
   -0.021089   -0.035744    0.182858
   -0.003651   -0.007716    0.058064
   -0.051596   -0.114842    0.565781
    0.025607    0.053848   -0.227716
   -0.007161    0.080876    0.161485
    0.004284   -0.002019    0.001296
   -0.004692   -0.007096    0.020826
   -0.007777    0.000890    0.005766
   -0.017627   -0.010781    0.032912
   -0.013431   -0.008970    0.029044
   -0.009046   -0.016280   -0.016886
   -0.020331    0.000324   -0.013887
   -0.031125   -0.027609   -0.040670
   -0.008461    0.011531   -0.004471
    0.045313   -0.000414   -0.005434
    0.067780   -0.014844   -0.004968
    0.014695   -0.014147    0.002672
    0.063342   -0.019038   -0.007444
    0.013582   -0.003264    0.000669
    0.023069    0.002921    0.014435
    0.017123   -0.008748    0.010457
   -0.021647    0.033195   -0.070459
    0.034117    0.069445   -0.018487
   -0.070791   -0.007216   -0.034479
   -0.038806    0.033158    0.092587
   -0.001022    0.004172    0.009180
   -0.003355   -0.007374    0.000630
   -0.002138   -0.004811    0.001171
   -0.005058    0.130748   -0.074436
   -0.001510    0.000531    0.002221
   -0.001742    0.002579   -0.003450
    0.000914   -0.001427    0.000749
    0.002740   -0.000364   -0.001925
   -0.000760   -0.001508    0.000237
   -0.001479   -0.000446    0.005488
    0.003101    0.000461   -0.000169
    0.001333   -0.001508    0.002189
    0.002031    0.002182   -0.002101
   -0.000960    0.001013   -0.000538
   -0.003551   -0.002863   -0.000142
   -0.001018   -0.002578    0.000190
   -0.001100   -0.001644   -0.001304
    0.001103   -0.001105    0.001461
   -0.000580    0.000214   -0.000268
    0.000109    0.002024    0.000097
    0.000434   -0.000704    0.000630
    0.001959   -0.002503   -0.000637
   -0.000409    0.001412    0.000494
    0.001219   -0.000122   -0.000553
    0.000068    0.000382   -0.001426
   -0.000684    0.001837   -0.001494
   -0.000409    0.002043    0.000131
    0.002773   -0.002599    0.004919
vibration   88
    0.003984    0.048336    0.126489
   -0.002360    0.010546   -0.005064
   -0.000913    0.008116   -0.001651
    0.000248    0.016441   -0.004700
   -0.000816    0.014042   -0.005321
    0.001593    0.000725    0.014876
    0.004863    0.001734    0.015972
    0.004528    0.002917    0.018501
    0.003053    0.000714    0.008820
   -0.011447   -0.010154   -0.003737
   -0.024410   -0.010658   -0.001587
   -0.004014    0.000351    0.002793
   -0.023799   -0.011933    0.000292
   -0.002656   -0.000098    0.000103
   -0.032986   -0.039670   -0.068551
   -0.058081    0.091548   -0.197653
    0.010868   -0.018236    0.057425
    0.111876   -0.177053    0.375742
   -0.027283    0.065757   -0.086527
   -0.004607    0.020435    0.017361
    0.043904   -0.057812    0.093400
   -0.007780    0.005958   -0.034809
   -0.034452    0.029687   -0.054625
   -0.129158    0.201143   -0.278799
    0.043108   -0.099970    0.185587
    0.003364    0.005249    0.016669
   -0.006539   -0.000029    0.002204
    0.000936    0.018131   -0.137238
   -0.014305   -0.001929    0.023972
   -0.008449    0.001727   -0.065994
    0.018669    0.004361   -0.014015
    0.027030   -0.016855   -0.009325
    0.009578    0.004827    0.011152
   -0.012558   -0.012899    0.101743
    0.010306    0.007551   -0.040597
   -0.079074   -0.110721   -0.456654
   -0.002266   -0.002527   -0.003343
   -0.002742   -0.006295    0.011852
   -0.000900    0.008166    0.019630
   -0.000210   -0.002465    0.037885
   -0.001292    0.017146   -0.009652
   -0.008688   -0.008022   -0.012057
   -0.001825   -0.051542   -0.026792
    0.015388    0.004714    0.027480
   -0.009890   -0.049820   -0.022989
    0.001496    0.000407   -0.001707
   -0.020543    0.008400    0.004462
    0.029707    0.011591   -0.010860
   -0.000283    0.021718    0.004366
    0.021957    0.013079    0.005344
    0.038433    0.020496    0.027206
    0.024236   -0.021563    0.049961
    0.011781   -0.001530   -0.036132
   -0.025776   -0.013957    0.139096
    0.064716    0.057642    0.118719
   -0.006365   -0.087059   -0.242904
    0.015211    0.005749    0.018705
   -0.000146    0.006594    0.002007
   -0.001338    0.012588    0.001009
    0.044232   -0.309612    0.144399
    0.002252   -0.000554   -0.006114
    0.003399   -0.010291    0.009472
   -0.001381    0.003231   -0.001817
   -0.006545    0.002088    0.001342
    0.002584    0.004776    0.003971
    0.004235   -0.002757   -0.018384
   -0.011324   -0.001476   -0.000424
   -0.000972   -0.001405    0.001396
   -0.006963    0.008612    0.001665
    0.001202    0.003001    0.000512
    0.006696    0.007456    0.004719
    0.005983    0.001848    0.004199
    0.002127    0.004260    0.001798
   -0.000308    0.002261   -0.000909
    0.000277   -0.000826   -0.000327
    0.002778   -0.005038   -0.002407
   -0.003883    0.001033    0.000996
   -0.004388    0.007596    0.006643
   -0.003065   -0.002423    0.000930
   -0.004115    0.001135    0.001505
    0.001855   -0.003982   -0.001629
    0.003486   -0.005082   -0.000698
    0.002960   -0.003719   -0.002791
   -0.003407    0.006531   -0.007706
vibration   89
   -0.015843    0.001263   -0.063233
   -0.006250    0.027143   -0.010632
   -0.010329    0.031839   -0.009122
   -0.006813    0.023163   -0.006458
   -0.009829    0.035371   -0.010689
    0.003909    0.001505    0.027030
    0.006069    0.001002    0.025775
    0.006320    0.001041    0.032670
    0.004589    0.000748    0.028089
   -0.019942   -0.016581   -0.005466
   -0.025908   -0.019510   -0.004763
   -0.020322   -0.018232   -0.004136
   -0.022125   -0.017209   -0.004514
   -0.002389    0.001328    0.000328
    0.001254   -0.033315   -0.037721
   -0.051663    0.097449   -0.217121
    0.026158   -0.027692    0.064442
    0.094730   -0.121596    0.288001
   -0.029564    0.036984   -0.077152
   -0.049334    0.059717   -0.114242
    0.040379   -0.053578    0.116326
   -0.039198    0.105485   -0.160073
   -0.050671    0.042124   -0.043885
   -0.152109    0.246428   -0.278551
    0.037794   -0.092852    0.183089
    0.010389    0.032992   -0.125993
   -0.017056    0.026098    0.042744
   -0.117707   -0.014045    0.362901
    0.017577    0.020253   -0.109014
   -0.054564   -0.061152    0.263157
    0.001327   -0.007337    0.048024
   -0.033548   -0.031148    0.252889
    0.005639    0.003548   -0.070623
    0.015059    0.019223   -0.145754
   -0.024758   -0.042279    0.185082
    0.060777    0.025847    0.213960
   -0.000585    0.001379    0.001404
    0.005223    0.008885   -0.022600
    0.005881   -0.004985   -0.018617
    0.011132    0.008654   -0.046350
    0.010018   -0.004692   -0.014346
    0.012379    0.016454    0.019828
    0.014779    0.036714    0.028438
    0.009408    0.014720    0.007236
    0.012904    0.028276    0.019989
   -0.031209   -0.000457    0.004821
   -0.031913    0.004219    0.000352
   -0.029174    0.001462    0.005501
   -0.042691   -0.001448    0.002321
    0.024691   -0.012983    0.000739
    0.028943   -0.011958    0.004186
    0.045434   -0.003353    0.037060
    0.023555   -0.019316   -0.033193
   -0.011651   -0.038699   -0.094650
    0.001501   -0.036076   -0.060156
    0.034930    0.042238    0.123051
   -0.006839    0.008108    0.012306
   -0.005428    0.004432    0.003107
    0.004276   -0.009617   -0.004868
   -0.036104    0.141238   -0.053939
   -0.002319    0.001400    0.003424
   -0.002424    0.004977   -0.003973
    0.001702   -0.002239    0.000514
    0.005447    0.000173   -0.003196
   -0.001937   -0.003951    0.000620
   -0.003373    0.001200    0.011111
    0.006655    0.001344   -0.000995
    0.002324   -0.000065    0.001134
    0.006337    0.000103   -0.003112
   -0.002383    0.001326   -0.001165
   -0.007208   -0.006344    0.000352
   -0.002966   -0.007058    0.000738
   -0.000551   -0.001388   -0.000463
   -0.001647   -0.001281    0.000014
   -0.000194   -0.000088   -0.000469
   -0.001051    0.001838    0.001385
    0.003244   -0.000334   -0.000241
    0.004061   -0.001633   -0.001227
    0.003227    0.001661   -0.000992
    0.004795    0.000492   -0.001717
    0.000009    0.001670    0.001261
   -0.000304    0.003135    0.003637
   -0.000665    0.002146    0.000923
   -0.000607   -0.003323    0.002433
vibration   90
    0.029061   -0.034057    0.010484
   -0.025954    0.140923   -0.059599
   -0.062322    0.186368   -0.054944
   -0.032405    0.093410   -0.020495
   -0.064873    0.198134   -0.058484
    0.026949    0.006674    0.152532
    0.024062    0.010722    0.169318
    0.018156    0.005995    0.144661
    0.019198    0.012177    0.182598
   -0.114338   -0.097847   -0.035106
   -0.161067   -0.117677   -0.029179
   -0.103764   -0.080071   -0.020851
   -0.144357   -0.104504   -0.026739
    0.022125   -0.005260   -0.015360
    0.097171   -0.075211   -0.035688
    0.017395    0.001185    0.029026
    0.046482    0.051750    0.006244
    0.022949    0.076971   -0.086636
    0.039316    0.043864    0.028039
   -0.042016    0.087228    0.041134
    0.013860   -0.011445   -0.036381
    0.065281   -0.012451    0.015003
   -0.098645    0.005643    0.044988
   -0.074908    0.079198    0.170681
   -0.091666   -0.007055   -0.020149
   -0.015424   -0.072334   -0.074041
    0.010654   -0.110110   -0.006659
    0.122471   -0.142318    0.120494
   -0.028777    0.034031   -0.030072
   -0.017927    0.048283    0.051984
    0.062502    0.027842    0.038349
    0.108618   -0.058625    0.008867
    0.062392    0.050086    0.003003
    0.059992    0.074754   -0.093657
    0.010767   -0.001705    0.061089
   -0.074983    0.086387   -0.032114
   -0.005950    0.029239   -0.004350
   -0.030579   -0.041817    0.133165
   -0.031485   -0.058862    0.142583
   -0.026597   -0.045591    0.117915
   -0.039670   -0.067855    0.165207
   -0.061159   -0.081862   -0.100835
   -0.073087   -0.120953   -0.120087
   -0.049959   -0.078556   -0.079177
   -0.063465   -0.107856   -0.107589
    0.142395    0.009368   -0.020522
    0.191912   -0.025572   -0.014877
    0.084838   -0.017989   -0.006783
    0.197959   -0.021903   -0.019167
    0.110314   -0.065153   -0.036742
    0.125847   -0.058994   -0.018526
    0.062988    0.003840   -0.056995
   -0.038055   -0.044014    0.000045
   -0.031619    0.067751    0.000950
   -0.064156    0.100770   -0.004610
   -0.044165    0.107141    0.038113
   -0.049069    0.020798    0.014600
   -0.003587   -0.005030    0.000112
   -0.005609   -0.002099    0.002706
    0.018720    0.004235   -0.023346
   -0.000285   -0.000859    0.000417
   -0.001339   -0.001823    0.000549
   -0.000006    0.000465    0.000096
   -0.001434    0.000141    0.000223
    0.001289    0.002186    0.000436
    0.001505   -0.003524   -0.003243
   -0.001025    0.000469    0.000528
    0.000041   -0.000753    0.000038
   -0.002525   -0.001984    0.000116
    0.001218    0.002063    0.000356
    0.001383    0.001656   -0.000441
    0.002283    0.001162    0.000428
   -0.000208    0.000078   -0.000280
    0.000961    0.000616    0.000031
    0.000363   -0.000039    0.000333
   -0.000203    0.000017   -0.000133
   -0.000301   -0.000381   -0.000336
   -0.000329   -0.000427   -0.000270
   -0.003159    0.000478    0.001474
   -0.000556   -0.000193   -0.000966
   -0.001410   -0.001024   -0.001092
   -0.000105   -0.000683   -0.000172
   -0.000058   -0.000945    0.000073
    0.000219    0.001428   -0.001320
vibration   91
   -0.001243    0.021106   -0.000236
   -0.018502    0.124977   -0.057960
   -0.057225    0.170622   -0.049239
   -0.023946    0.068686   -0.010615
   -0.061528    0.192504   -0.056615
    0.034042    0.004351    0.157470
    0.011771    0.019102    0.207687
    0.001149    0.010228    0.101466
    0.009203    0.025638    0.215326
   -0.109925   -0.102311   -0.039152
   -0.191236   -0.116920   -0.027295
   -0.071066   -0.036960   -0.006166
   -0.185361   -0.116760   -0.023554
    0.043436   -0.013176   -0.028970
    0.052721   -0.051213   -0.014297
   -0.041984   -0.002492    0.039805
   -0.037154    0.016407    0.014724
   -0.053611   -0.044768   -0.088654
    0.049824    0.060628    0.029635
    0.011219    0.080036    0.035788
    0.036563   -0.038556   -0.056581
    0.029720   -0.080208   -0.006888
   -0.047915   -0.023739    0.018162
   -0.033171    0.048165    0.105011
   -0.068109   -0.010055   -0.024131
    0.019184    0.058107    0.048402
    0.021082    0.064864    0.006021
   -0.082514    0.089642   -0.092411
    0.060762   -0.059597    0.024135
    0.089791   -0.021379   -0.053605
   -0.082770   -0.040565   -0.033523
   -0.108033    0.017413   -0.034761
   -0.030273    0.028326    0.011129
    0.066788   -0.000099    0.095575
   -0.010450    0.058815   -0.034234
    0.048736   -0.053882   -0.013772
    0.014164   -0.057328    0.007167
    0.037279    0.040404   -0.151159
    0.033747    0.100304   -0.189777
    0.008219    0.043293   -0.071975
    0.034792    0.104537   -0.208765
    0.071803    0.085876    0.113955
    0.075341    0.156061    0.142408
    0.026673    0.066026    0.054560
    0.075156    0.152338    0.137909
   -0.138482   -0.015428    0.020958
   -0.198511    0.024549    0.017449
   -0.065557    0.017829    0.004640
   -0.201513    0.023603    0.020452
    0.107310   -0.028583   -0.054423
    0.134599   -0.046428   -0.056008
    0.017065    0.016436   -0.033195
    0.012545   -0.009712   -0.009897
    0.013454   -0.024380    0.007918
    0.032025   -0.114615    0.025159
    0.034123   -0.148449   -0.014950
   -0.024973   -0.001653    0.013559
   -0.006163    0.003840    0.002508
    0.006299    0.000635   -0.005305
   -0.017856    0.022945    0.004927
   -0.001033    0.000598    0.000533
   -0.000307    0.000720    0.001543
   -0.000001   -0.000025   -0.000100
    0.001633   -0.000568   -0.000281
   -0.000944   -0.001549   -0.000685
   -0.002246    0.000892    0.006699
    0.001683   -0.000454   -0.000444
    0.001159   -0.000383   -0.000030
    0.001582    0.002480   -0.000270
   -0.001083   -0.001496   -0.000853
   -0.000449   -0.001388   -0.000770
   -0.001111   -0.002117   -0.000602
   -0.000192   -0.000531    0.000087
    0.000483    0.000017   -0.000126
    0.000290    0.000206    0.000406
   -0.000270    0.000462    0.000402
   -0.000026   -0.000108   -0.000424
    0.000047   -0.000565   -0.000878
   -0.001549   -0.000663    0.000962
   -0.001173   -0.000602   -0.000099
   -0.000653    0.000377    0.000219
   -0.000954    0.000041   -0.001264
    0.000240    0.000629    0.000036
    0.000742   -0.000268    0.000144
vibration   92
    0.105160   -0.033395    0.028762
    0.001244   -0.019520    0.011264
    0.008764   -0.028300    0.008072
    0.001256   -0.008037   -0.000019
    0.010811   -0.035341    0.010987
   -0.009283    0.000289   -0.035296
    0.000379   -0.006971   -0.057641
    0.006037   -0.003258   -0.006816
    0.000880   -0.009925   -0.052004
    0.021628    0.023723    0.010157
    0.053948    0.025915    0.005025
    0.001486   -0.009764   -0.005146
    0.055130    0.029299    0.002659
   -0.016983    0.005414    0.011187
    0.006585    0.000439   -0.004571
    0.019934   -0.000464   -0.011588
    0.025361    0.007051    0.000260
    0.022173    0.039706    0.002762
   -0.007227   -0.007125   -0.002340
   -0.020224    0.002459   -0.007469
   -0.007136    0.007552    0.010312
    0.003202    0.020352    0.003205
   -0.007200    0.008532   -0.000083
   -0.003389    0.004228    0.011780
   -0.001600   -0.004625    0.006352
   -0.013694   -0.039161   -0.039027
    0.014877   -0.062409   -0.011666
    0.075024   -0.087926    0.107421
   -0.005227    0.024868   -0.019305
    0.006337    0.042942    0.089995
    0.011145    0.017773    0.018594
    0.016743    0.017735   -0.006554
    0.000134   -0.012952   -0.001803
   -0.025012    0.012077   -0.109694
   -0.003156   -0.010542    0.038995
   -0.048895    0.078228   -0.114997
    0.010867   -0.053664   -0.000142
    0.027805    0.010924   -0.091986
    0.014562    0.140638   -0.182455
   -0.046792    0.008832    0.091867
   -0.008376    0.123207   -0.166508
    0.043062    0.043125    0.061568
    0.018888    0.093809    0.076254
   -0.024350    0.015494    0.014758
    0.047636    0.127571    0.114151
   -0.012608   -0.006545   -0.000412
   -0.001464   -0.039589    0.025004
   -0.069387   -0.026241    0.039256
    0.025731   -0.033183    0.002769
   -0.020501   -0.013160    0.018607
   -0.032836   -0.000924    0.022554
    0.017471   -0.002570   -0.004996
   -0.030526   -0.005309    0.005291
    0.054955    0.137520    0.007507
   -0.167572   -0.099547    0.058839
    0.046343    0.007899    0.633576
   -0.005598    0.009910   -0.002898
   -0.006307   -0.007005    0.000875
    0.000934   -0.024452   -0.006971
   -0.003918    0.401579   -0.246884
    0.001872    0.000148    0.001945
    0.000379    0.007333   -0.000574
    0.000231   -0.000982    0.000410
    0.002544   -0.000394   -0.000766
   -0.002518   -0.004685   -0.001943
   -0.006415    0.007442    0.012141
    0.006983    0.001592   -0.000754
   -0.000121    0.000612    0.000463
    0.006186    0.000661   -0.000552
   -0.002709   -0.003777   -0.002037
   -0.004685   -0.006178   -0.002485
   -0.003466   -0.005884   -0.002075
   -0.000802   -0.002316   -0.002766
   -0.003439   -0.001939    0.002624
   -0.001478   -0.001293   -0.000296
   -0.002940    0.004964    0.002503
    0.007318   -0.001895   -0.001275
    0.005410   -0.006436   -0.005167
    0.003664    0.005934   -0.000688
    0.014821    0.001610   -0.005755
   -0.002116    0.002274    0.000237
   -0.003032    0.006598    0.002806
   -0.001787    0.004163    0.001613
   -0.000320   -0.008860    0.010386
vibration   93
   -0.003313   -0.006218   -0.012747
   -0.005192   -0.021183    0.018256
   -0.001109   -0.027905    0.020396
   -0.003864   -0.008886    0.011188
   -0.001739   -0.047849    0.019771
   -0.039670    0.004173   -0.099128
    0.025202   -0.031073   -0.212697
    0.043586   -0.013080    0.057468
    0.019956   -0.050418   -0.204139
    0.052440    0.070022    0.033093
    0.174537    0.067784    0.013346
   -0.030415   -0.073578   -0.024159
    0.194568    0.094117    0.005479
   -0.066052    0.015105    0.046596
    0.061761   -0.079914   -0.134680
    0.000876   -0.000737   -0.036521
    0.017895   -0.002991    0.062010
   -0.092049    0.130930   -0.318125
    0.043902    0.038022    0.038475
   -0.047201    0.137154   -0.110944
    0.010531    0.002109   -0.047071
    0.111132   -0.085332    0.161182
   -0.100416    0.024975    0.004834
   -0.008246   -0.008542    0.302014
   -0.062153   -0.031520    0.012590
   -0.012009   -0.011248    0.010749
    0.016236   -0.009017   -0.021782
    0.014367   -0.025924    0.089269
    0.019345   -0.016135   -0.001247
    0.027836   -0.004560    0.024284
   -0.004866   -0.008948    0.007358
    0.016640   -0.009862   -0.083100
    0.015701    0.035739    0.027918
    0.079084    0.053380   -0.069661
   -0.007048    0.036460   -0.013631
   -0.002363    0.013218    0.028150
    0.006765   -0.027428    0.008770
    0.007770    0.006451   -0.029685
    0.007039    0.017869   -0.037010
   -0.000201    0.006311   -0.013606
    0.008797    0.019204   -0.042444
    0.017855    0.009423    0.025869
    0.018355    0.060297    0.043608
   -0.019317   -0.011065   -0.036341
    0.017677    0.056988    0.030670
   -0.022044   -0.009131    0.006533
   -0.047377    0.019748   -0.007157
    0.030275    0.009980   -0.021336
   -0.064111    0.014500    0.003242
   -0.026077   -0.106526    0.104880
   -0.050105   -0.011424    0.203886
    0.125163   -0.000748   -0.010357
   -0.016361   -0.029953   -0.019496
   -0.021638    0.008806   -0.000634
    0.015311   -0.005887    0.008526
   -0.092876   -0.150038   -0.408791
   -0.032527    0.084442    0.002565
   -0.004938    0.001059    0.001472
    0.000991    0.013206    0.002458
    0.049432   -0.236048    0.099968
    0.000904   -0.000752   -0.001275
   -0.001518   -0.006106    0.001841
    0.000219   -0.000390   -0.001415
   -0.005315   -0.000198    0.000777
    0.004556    0.006026    0.002049
    0.005160   -0.005068   -0.015297
   -0.004384    0.000098    0.001055
   -0.005963   -0.000265    0.001618
   -0.004781    0.000880    0.000802
    0.004949    0.010447    0.002243
    0.003240    0.004295    0.000370
    0.003633    0.002841    0.002146
   -0.000103    0.001225    0.001758
    0.004687    0.002079   -0.001719
    0.001569    0.001384    0.000229
    0.002186   -0.003718   -0.002096
   -0.006692    0.000742    0.001974
   -0.003664    0.003958    0.004973
   -0.005303   -0.004142    0.001364
   -0.011920   -0.001397    0.004337
    0.000869   -0.002641   -0.001293
    0.002567   -0.005870   -0.001737
    0.000904   -0.003680   -0.000897
    0.001755    0.008888   -0.009276
vibration   94
   -0.001106    0.005405   -0.002250
   -0.002087   -0.004874    0.005248
   -0.002271   -0.005309    0.006050
   -0.002479   -0.003769    0.004173
   -0.002504   -0.012435    0.005872
   -0.014336    0.001910   -0.033691
    0.009916   -0.011465   -0.076332
    0.016716   -0.004396    0.024855
    0.008189   -0.019045   -0.071753
    0.016324    0.023841    0.011572
    0.062271    0.022160    0.004077
   -0.015156   -0.029859   -0.010454
    0.070049    0.032827    0.000998
   -0.022517    0.004831    0.016529
    0.032577   -0.026632   -0.045324
    0.028526   -0.036667    0.071632
   -0.022106    0.054598   -0.082961
    0.147310   -0.193720    0.459762
   -0.002777    0.039685   -0.026805
    0.070331   -0.091850    0.265404
    0.020284   -0.024085    0.027287
   -0.068614    0.119003   -0.236251
   -0.006274   -0.033407    0.076116
   -0.160706    0.222292   -0.294827
   -0.042803    0.021598   -0.057831
    0.000528    0.003989   -0.045475
   -0.004430   -0.013294    0.063657
    0.050284    0.037200   -0.327103
    0.006776   -0.010635    0.021747
    0.034969    0.019955   -0.148078
    0.009366    0.002422   -0.032569
   -0.021023   -0.055067    0.222448
    0.019317    0.032287   -0.056656
    0.017534   -0.055378    0.346805
   -0.009801    0.006181    0.048990
    0.002537    0.005531    0.000815
    0.002605   -0.008105    0.000581
    0.002789   -0.000088   -0.007134
    0.001925    0.008874   -0.012725
   -0.001748    0.000072    0.006596
    0.000941    0.008858   -0.013751
    0.005038    0.003010    0.006535
    0.004055    0.014025    0.010352
   -0.003137   -0.001186   -0.005151
    0.005241    0.013802    0.009699
   -0.008363   -0.002635    0.001316
   -0.019273    0.005115    0.000594
    0.008287    0.004498   -0.001325
   -0.017786    0.005689    0.001922
   -0.008391   -0.041213    0.037428
   -0.022491   -0.005129    0.070992
    0.030391   -0.002599   -0.028624
   -0.012690   -0.024309    0.019259
   -0.024310   -0.010963   -0.009257
    0.006617   -0.001608   -0.001558
    0.011828   -0.004426    0.002364
   -0.013247    0.030592   -0.001239
    0.000085    0.001161   -0.000222
    0.002136   -0.000532   -0.000130
   -0.014088    0.011338    0.008319
    0.000565   -0.000190    0.000426
   -0.001016   -0.000632   -0.000110
    0.000466   -0.000792   -0.000360
   -0.001607   -0.000530    0.000433
    0.001644    0.001185   -0.000200
    0.000192   -0.000775   -0.002161
   -0.000222    0.000446    0.000308
   -0.001532   -0.000805    0.000905
    0.000526   -0.001579    0.000672
    0.002944    0.003426    0.002468
   -0.001547   -0.000026    0.000621
   -0.000780    0.001059   -0.000128
   -0.000091   -0.000292    0.000089
    0.000051   -0.000030   -0.000402
    0.000180    0.000218    0.000174
    0.000393    0.000454    0.000552
   -0.000178   -0.000098    0.000003
    0.000943    0.000531    0.000729
   -0.001396   -0.000282    0.000667
   -0.000218   -0.000045   -0.000169
   -0.003792   -0.000463   -0.000257
    0.000114   -0.002201   -0.001668
    0.000536    0.002046   -0.000125
    0.000112   -0.000854   -0.000003
vibration   95
   -0.020039    0.023770    0.013878
   -0.001006    0.000709    0.001359
   -0.002694    0.002831    0.000249
   -0.003701   -0.004648    0.000998
   -0.001875   -0.001387    0.001565
   -0.003802    0.000420   -0.009910
    0.002280   -0.003140   -0.021149
    0.004468   -0.001142    0.005459
    0.001772   -0.005044   -0.018852
    0.004961    0.007385    0.003877
    0.020899    0.007479    0.001201
   -0.006316   -0.011694   -0.004154
    0.022658    0.009961   -0.000721
   -0.006950    0.001376    0.005358
    0.007832   -0.011721   -0.016934
   -0.017431    0.011827   -0.028849
    0.000978   -0.026395    0.049312
   -0.094590    0.090028   -0.271994
    0.017708   -0.000120    0.018751
   -0.018179    0.060306   -0.110636
   -0.003057    0.011424   -0.034893
    0.073659   -0.094220    0.171394
   -0.020025    0.010608   -0.018052
    0.047441   -0.092664    0.155689
   -0.001242   -0.010143    0.017975
    0.011268    0.022147   -0.016699
   -0.010290    0.022699    0.045579
    0.026016    0.069355   -0.278557
   -0.001666   -0.015905    0.035996
    0.026721    0.013748   -0.214959
   -0.012425   -0.009358   -0.033585
   -0.039851   -0.043962    0.157241
    0.003924    0.019274   -0.052321
   -0.003373   -0.065242    0.332662
    0.004618   -0.005307    0.023786
    0.022375   -0.041126   -0.024090
   -0.002397    0.027081   -0.011868
   -0.007131   -0.007045    0.031175
   -0.006014   -0.023239    0.041408
    0.005149   -0.006127    0.011306
   -0.006672   -0.021941    0.044914
   -0.017490   -0.006016   -0.025546
   -0.015334   -0.066427   -0.045599
    0.031916    0.020648    0.051423
   -0.017156   -0.068401   -0.032810
    0.000935    0.006992   -0.004563
    0.001999   -0.006570    0.009745
   -0.017750    0.003847    0.024875
    0.028439    0.001611    0.001919
   -0.001514   -0.018299    0.014432
   -0.015248   -0.016366    0.005727
    0.024917    0.010372    0.005800
    0.009745   -0.002604   -0.001777
   -0.016766   -0.052861    0.000450
    0.031093    0.011397   -0.025730
    0.170784    0.217986    0.536219
   -0.006507    0.011612    0.000297
   -0.002102    0.001499    0.000954
    0.005758   -0.018178   -0.006606
   -0.085653    0.308891   -0.108333
    0.001510   -0.001386    0.002105
    0.000726    0.012674   -0.001275
   -0.000226    0.000193    0.001811
    0.005329   -0.000227   -0.001412
   -0.005844   -0.008538   -0.003083
   -0.004990    0.009219    0.022547
    0.008936    0.001331   -0.001258
    0.003354    0.000813   -0.000723
    0.008321    0.002206   -0.001280
   -0.007435   -0.011391   -0.005571
   -0.004584   -0.008506   -0.003897
   -0.004148   -0.009707   -0.003332
    0.000506   -0.001427   -0.002101
   -0.007310   -0.003299    0.002387
   -0.002090   -0.002171   -0.000180
   -0.002864    0.005879    0.003352
    0.010239   -0.001377   -0.002948
    0.007669   -0.001998   -0.003403
    0.005276    0.005273   -0.001009
    0.019493    0.002623   -0.007360
   -0.003603    0.003976    0.001781
   -0.003374    0.007307    0.002485
   -0.001659    0.006468    0.001942
   -0.004163   -0.012456    0.011068
vibration   96
    0.028548   -0.016741   -0.015518
    0.001815   -0.003142   -0.000809
    0.007397   -0.009361   -0.001402
    0.005190    0.008142   -0.004974
    0.007488   -0.003117   -0.001616
    0.008703   -0.001285    0.018801
   -0.007128    0.007138    0.045714
   -0.010779    0.003139   -0.018295
   -0.005433    0.011991    0.042133
   -0.008309   -0.013671   -0.007265
   -0.039470   -0.012575   -0.002070
    0.013672    0.023550    0.008226
   -0.044329   -0.019266    0.000913
    0.013151   -0.001759   -0.010760
   -0.025222    0.022351    0.035182
    0.000388    0.017101   -0.032247
    0.036139   -0.020102    0.030388
   -0.040859    0.121800   -0.201695
   -0.007531   -0.031218    0.003762
   -0.017253    0.006747   -0.098315
   -0.027398    0.044258   -0.002677
    0.057616   -0.038874    0.181527
    0.010286    0.019874   -0.017133
    0.058046   -0.106665    0.082441
    0.024248   -0.008824    0.017027
   -0.003938   -0.019070   -0.061276
   -0.016036   -0.038900    0.059839
    0.130290    0.010260   -0.359463
   -0.039325    0.016079    0.033974
   -0.009577    0.044294   -0.244628
    0.042546    0.017594   -0.027406
    0.019448   -0.066219    0.243680
    0.023000    0.000369   -0.078783
   -0.033809   -0.097304    0.391688
   -0.019444   -0.011234    0.069150
   -0.022941    0.058712    0.017309
    0.002805   -0.032347    0.011435
    0.009218    0.005016   -0.034269
    0.006698    0.034831   -0.052786
   -0.010335    0.004007    0.005823
    0.004969    0.032325   -0.056160
    0.020186    0.006361    0.028299
    0.015299    0.073986    0.050467
   -0.036436   -0.023570   -0.055557
    0.020097    0.078103    0.039750
    0.000164   -0.007488    0.004093
   -0.001536    0.003982   -0.007540
    0.016782   -0.004740   -0.021086
   -0.024300   -0.003107   -0.001706
    0.001847    0.037729   -0.029305
    0.020478    0.019140   -0.037606
   -0.029874   -0.007862    0.016397
    0.019079   -0.029538   -0.002729
   -0.011119    0.043906   -0.020307
   -0.043654   -0.013977    0.026244
   -0.149185   -0.198523   -0.439871
    0.012144   -0.024741    0.001365
    0.000663    0.002361    0.001001
   -0.005308    0.013298    0.004260
    0.083413   -0.251947    0.073310
   -0.001503    0.001608   -0.001972
   -0.000327   -0.011964    0.001138
    0.000132   -0.000138   -0.001772
   -0.004506    0.000606    0.000969
    0.005136    0.007976    0.003228
    0.004248   -0.008158   -0.021908
   -0.008344   -0.001207    0.001268
   -0.003413   -0.000043    0.000433
   -0.008204   -0.002076    0.000728
    0.006018    0.010724    0.004079
    0.004857    0.007828    0.002938
    0.004452    0.008702    0.003437
   -0.000614    0.000692    0.001903
    0.005884    0.002404   -0.002701
    0.001785    0.002462    0.000059
    0.003554   -0.004817   -0.002221
   -0.009078    0.001522    0.002857
   -0.006139    0.000606    0.001986
   -0.003328   -0.004865    0.000381
   -0.018526   -0.002650    0.007396
   -0.001529   -0.003325   -0.000692
    0.004167   -0.009253   -0.003476
    0.002624   -0.002124   -0.002487
    0.003471    0.008630   -0.009105
vibration   97
    0.008684   -0.037202    0.005805
   -0.002492   -0.012340    0.014341
    0.016535   -0.027320   -0.008371
   -0.002811    0.032995   -0.027142
    0.022739   -0.061632    0.012399
   -0.008489    0.002168   -0.017859
    0.001042   -0.004687   -0.038234
    0.004898   -0.002747    0.009651
    0.001100   -0.006377   -0.035229
   -0.002675    0.011205    0.008820
    0.047807    0.013405   -0.000074
   -0.038510   -0.041323   -0.020339
    0.041947    0.015750   -0.007518
   -0.017201    0.010305    0.016052
    0.053248    0.036331    0.058139
   -0.009441   -0.030083   -0.058794
   -0.025197    0.024456    0.040683
   -0.047042    0.039095   -0.055332
    0.031527    0.104523    0.036572
   -0.082055    0.145055    0.110642
    0.038768   -0.111728   -0.080039
   -0.065740   -0.225784   -0.028696
   -0.002589   -0.044527   -0.026333
   -0.001194   -0.016361   -0.026293
   -0.002956    0.013559    0.058725
   -0.020246    0.053969   -0.059475
    0.043143    0.042686    0.045774
   -0.010081    0.069162   -0.126164
    0.141945   -0.061038    0.010795
    0.238251    0.070861    0.020438
   -0.169284   -0.034026   -0.040586
   -0.270103    0.127668    0.085916
   -0.065002    0.013181   -0.032451
   -0.070091   -0.021907    0.094310
    0.067973   -0.043987    0.082141
   -0.002688   -0.029844   -0.009272
   -0.034971    0.083616   -0.001738
   -0.022738    0.018459    0.040410
   -0.012951   -0.089445    0.102743
    0.033440    0.017198   -0.130753
    0.000724   -0.086395    0.115748
   -0.034613   -0.008885   -0.039533
   -0.023775   -0.097320   -0.069675
    0.036940    0.027353    0.056094
   -0.036599   -0.097160   -0.069550
    0.066970    0.037380   -0.011781
    0.208218   -0.061106   -0.006494
   -0.150040   -0.056593    0.010964
    0.169937   -0.073651   -0.024955
   -0.000153   -0.000561   -0.023037
   -0.020268    0.015502   -0.021741
   -0.027701   -0.117719   -0.024442
   -0.195953    0.193174    0.095077
    0.230271    0.047132   -0.044101
   -0.065990   -0.040074    0.037126
   -0.166107   -0.121972   -0.247209
    0.003531    0.001745   -0.025522
    0.010726   -0.018396   -0.009272
   -0.005173    0.013945    0.008171
    0.018838   -0.128573    0.065828
   -0.000395    0.005926    0.002404
   -0.006665   -0.028563   -0.011723
    0.003374   -0.008425   -0.005500
   -0.017324   -0.000976    0.003176
    0.020902    0.026621    0.009561
    0.006419   -0.038967   -0.020266
   -0.018066   -0.001559    0.003403
   -0.026879    0.002171    0.006339
   -0.018199    0.001203    0.003197
    0.027774    0.052312    0.019289
    0.005893    0.019306    0.009479
    0.006188    0.023053    0.010659
   -0.005882   -0.003367    0.002597
    0.027221    0.011949   -0.009366
    0.008330    0.009902    0.000661
    0.009486   -0.016130   -0.007905
   -0.034693    0.003271    0.012886
   -0.020780   -0.010537    0.001200
   -0.018314   -0.013143    0.005310
   -0.069141   -0.010385    0.023499
    0.004391   -0.015229   -0.007174
    0.010007   -0.028869   -0.013943
    0.008896   -0.012623   -0.008326
    0.031528    0.026790   -0.005720
vibration   98
    0.005731   -0.003439    0.002666
    0.003029    0.012297   -0.011092
   -0.020102    0.035462    0.003280
   -0.000017   -0.033365    0.024251
   -0.024463    0.047381   -0.008548
    0.004013   -0.001339    0.006652
    0.000528    0.001427    0.014914
   -0.001994   -0.000913   -0.004416
    0.000086    0.002324    0.013110
    0.002467   -0.004870   -0.004067
   -0.021992   -0.006938    0.000287
    0.019940    0.018443    0.011341
   -0.016965   -0.006617    0.003894
    0.009637   -0.008014   -0.007287
   -0.025234   -0.028602   -0.048042
   -0.012917    0.015133    0.028722
   -0.028069   -0.023123   -0.006470
   -0.024792   -0.064066   -0.003853
   -0.006060   -0.032883   -0.013717
    0.040627   -0.053990   -0.035690
    0.000812    0.013747    0.007555
    0.023107    0.034887   -0.001114
    0.010561    0.003709    0.002007
    0.008429   -0.005974   -0.010411
    0.008018    0.007831   -0.013432
    0.017198    0.012376    0.010350
   -0.015281    0.034577    0.006442
   -0.043712    0.043298   -0.015751
   -0.025420    0.011394   -0.003415
   -0.044709   -0.011332    0.001522
   -0.014355   -0.003605   -0.005209
   -0.023274    0.001326    0.016257
   -0.016528   -0.030621   -0.006902
   -0.049337   -0.026886   -0.020440
    0.010765   -0.017778    0.001902
    0.005281   -0.010969   -0.005290
   -0.006883    0.019017   -0.003552
   -0.004511    0.000943    0.010698
   -0.003332   -0.012622    0.019249
    0.002393    0.000574   -0.011458
   -0.002309   -0.012796    0.021509
   -0.008026    0.000708   -0.010132
   -0.008055   -0.031374   -0.021413
    0.014382    0.013052    0.027254
   -0.007814   -0.027197   -0.012356
    0.012984    0.009538   -0.004427
    0.042525   -0.018054    0.003743
   -0.044099   -0.013591    0.011401
    0.048655   -0.017779   -0.004536
   -0.000122   -0.016524    0.026723
    0.011472   -0.016204    0.038299
    0.028118    0.069270    0.014464
    0.060411   -0.028484   -0.013106
    0.040841    0.007653   -0.004501
   -0.019983   -0.013329    0.005353
   -0.012073    0.021774    0.078648
   -0.005167    0.009960    0.013041
   -0.005801    0.001968    0.003076
   -0.019020   -0.003649    0.001651
    0.194558   -0.026374   -0.185609
    0.000141   -0.003080   -0.000953
    0.003060    0.014376    0.004561
   -0.001568    0.003983    0.003121
    0.008443    0.000506   -0.001564
   -0.010168   -0.012750   -0.004545
   -0.002444    0.016327    0.014892
    0.008252    0.000311   -0.001840
    0.012946   -0.000647   -0.003594
    0.008465   -0.000207   -0.001653
   -0.013663   -0.025040   -0.009569
   -0.002388   -0.009007   -0.004472
   -0.003130   -0.010957   -0.005087
   -0.052090   -0.030636    0.011954
    0.233683    0.096404   -0.061277
    0.066051    0.080707   -0.000247
    0.076425   -0.126567   -0.065023
   -0.284745    0.017496    0.112832
   -0.164321   -0.089673    0.025264
   -0.161386   -0.090054    0.045931
   -0.540675   -0.078240    0.177478
    0.050820   -0.123448   -0.061385
    0.086377   -0.233813   -0.100437
    0.052751   -0.111148   -0.052343
    0.264499    0.233063   -0.048518
vibration   99
   -0.020915    0.024913   -0.003589
   -0.008761   -0.033006    0.030754
    0.055629   -0.097264   -0.010685
   -0.001153    0.091876   -0.067312
    0.068375   -0.130970    0.023601
   -0.009742    0.003465   -0.018426
   -0.003415   -0.004325   -0.039815
    0.004670    0.000730    0.010082
   -0.001202   -0.004281   -0.032771
   -0.007309    0.013202    0.011361
    0.060934    0.019275   -0.000892
   -0.056039   -0.051919   -0.031415
    0.046771    0.017696   -0.011641
   -0.025740    0.022048    0.019164
    0.066191    0.074091    0.124934
    0.032902   -0.036931   -0.070297
    0.075491    0.059178    0.012514
    0.070512    0.161543    0.018908
    0.015074    0.079586    0.033942
   -0.097077    0.132666    0.080287
   -0.004962   -0.024180   -0.010124
   -0.055614   -0.063010   -0.001401
   -0.032539   -0.003702   -0.001117
   -0.025267    0.020448    0.038842
   -0.021424   -0.021832    0.028214
   -0.039142   -0.040733   -0.014907
    0.030435   -0.100145   -0.024801
    0.112343   -0.126999    0.060450
    0.040917   -0.019047    0.004193
    0.069730    0.011329    0.004995
    0.073470    0.014436    0.020933
    0.118033   -0.035397   -0.056139
    0.055830    0.083850    0.026312
    0.150985    0.082179    0.029835
   -0.041505    0.054877   -0.022684
   -0.002765    0.021103    0.010141
    0.029247   -0.064850    0.002001
    0.016909   -0.014274   -0.028196
    0.009969    0.061884   -0.072865
   -0.022438   -0.013540    0.092247
    0.000634    0.060278   -0.082128
    0.026834    0.004071    0.029852
    0.018635    0.078237    0.054997
   -0.031597   -0.026325   -0.053055
    0.028106    0.076268    0.051484
   -0.055412   -0.032912    0.011188
   -0.178314    0.057801    0.001568
    0.141319    0.051197   -0.016880
   -0.154254    0.066413    0.020690
    0.001382    0.045703   -0.071502
   -0.031071    0.038781   -0.112098
   -0.074995   -0.178184   -0.037142
   -0.121492    0.045156    0.019740
   -0.171622   -0.044965    0.022374
    0.073787    0.043971   -0.033357
    0.136391    0.075328    0.109619
    0.012316   -0.029631   -0.031788
    0.018919    0.001999   -0.005788
    0.029557   -0.003558    0.000335
   -0.341023    0.251271    0.202169
   -0.000559   -0.007241   -0.003510
    0.008484    0.030841    0.015242
   -0.004644    0.011491    0.007104
    0.022395    0.002465   -0.004447
   -0.026884   -0.030714   -0.010184
   -0.006341    0.044232    0.020719
    0.019126    0.000590   -0.004341
    0.036845   -0.002943   -0.008701
    0.019156    0.000028   -0.004756
   -0.037200   -0.065735   -0.026304
   -0.002245   -0.019280   -0.011800
   -0.000045   -0.028687   -0.011745
   -0.020492   -0.013403    0.002317
    0.092997    0.038838   -0.023480
    0.025439    0.031063    0.000216
    0.029277   -0.049236   -0.024502
   -0.111107    0.007243    0.042677
   -0.065554   -0.035268    0.008382
   -0.066074   -0.037240    0.020990
   -0.210787   -0.031519    0.071823
    0.020931   -0.052216   -0.027018
    0.031808   -0.087373   -0.040284
    0.023353   -0.043568   -0.022344
    0.109032    0.088465   -0.008507
vibration  100
    0.002916   -0.008004    0.000045
   -0.000295    0.000140   -0.000026
   -0.000457    0.000468   -0.000369
    0.000967    0.000660    0.002153
   -0.000055    0.001118    0.000128
   -0.001029    0.000325   -0.001002
    0.001272   -0.000748   -0.004594
    0.001631   -0.000399    0.004180
    0.000868   -0.001557   -0.003897
    0.000286    0.000811    0.000530
    0.002220    0.000753    0.000223
   -0.000929   -0.001644   -0.000120
    0.002668    0.001195    0.000039
   -0.001418    0.000102    0.000838
    0.000555   -0.002624   -0.003598
   -0.002717    0.000086    0.002968
   -0.007694   -0.002319    0.001732
   -0.008887   -0.009151   -0.005715
    0.001107    0.003712   -0.001008
    0.004740   -0.003220    0.013385
    0.003748   -0.005702   -0.005942
    0.003293   -0.012977    0.002649
    0.000172   -0.003481    0.001617
   -0.005578    0.006677   -0.013538
    0.001298    0.003539    0.002032
    0.001885    0.005789   -0.004127
   -0.000432    0.009290    0.006924
   -0.006838    0.014550   -0.023015
    0.003697   -0.000372   -0.000835
    0.006715    0.004784    0.006376
   -0.015816   -0.002700   -0.005164
   -0.027094    0.009172    0.019158
   -0.009271   -0.008018   -0.005082
   -0.020092   -0.009620    0.001251
    0.008153   -0.007848    0.009967
   -0.001994   -0.003514   -0.002623
   -0.006138    0.009771    0.002621
   -0.003786   -0.001005    0.003805
   -0.001601   -0.008787    0.017618
   -0.000795   -0.003367   -0.023682
    0.004760   -0.004288    0.001593
   -0.003806   -0.000790   -0.003038
   -0.001579   -0.009429   -0.006092
    0.003175    0.002225    0.003639
   -0.004419   -0.009789   -0.008792
    0.013248    0.003697   -0.001691
    0.028925   -0.006105   -0.002848
   -0.013755   -0.009213   -0.004756
    0.023111   -0.010403   -0.004695
    0.000573   -0.003453    0.001668
    0.014704    0.005476    0.022262
    0.002856    0.002120   -0.002912
    0.000484    0.006320    0.002996
    0.031856    0.015627   -0.006149
   -0.013611   -0.003919    0.009830
   -0.058512   -0.050531   -0.138096
   -0.001012    0.001933    0.000731
   -0.000290   -0.000136    0.000694
   -0.007840    0.004292    0.002156
    0.088575   -0.108308   -0.023968
   -0.003770   -0.058267   -0.030115
    0.064460    0.241642    0.112296
   -0.035579    0.089315    0.056225
    0.166518    0.016698   -0.029440
   -0.201643   -0.235648   -0.079198
   -0.034909    0.320219    0.186773
    0.138768   -0.000467   -0.035200
    0.279317   -0.018690   -0.074566
    0.142974   -0.007304   -0.032218
   -0.278864   -0.501797   -0.196998
   -0.016245   -0.147929   -0.085917
   -0.018434   -0.209131   -0.090511
    0.004538    0.003253   -0.000274
   -0.020014   -0.008509    0.005201
   -0.005547   -0.006673   -0.000074
   -0.006131    0.010357    0.005166
    0.023847   -0.001320   -0.009426
    0.013646    0.007913   -0.002052
    0.014285    0.007583   -0.004502
    0.044785    0.006602   -0.014903
   -0.004914    0.011321    0.006032
   -0.006805    0.018785    0.008390
   -0.004554    0.009348    0.004449
   -0.024699   -0.018322   -0.000702
vibration  101
    0.012266   -0.009153    0.003396
   -0.008537   -0.023293    0.032718
    0.041698   -0.063980   -0.025858
   -0.009162    0.089936   -0.071171
    0.060660   -0.142800    0.026929
   -0.011830    0.003353   -0.025347
   -0.002933   -0.005646   -0.051272
    0.007159    0.002598    0.009039
   -0.000953   -0.006465   -0.044442
   -0.014146    0.014092    0.014461
    0.075656    0.017564   -0.001648
   -0.079680   -0.079813   -0.039692
    0.063611    0.021293   -0.015647
   -0.027655    0.023860    0.026595
    0.062101    0.037238    0.075188
    0.023895   -0.032352   -0.024662
    0.065805    0.046041   -0.020285
    0.095657    0.062012    0.083925
    0.034648    0.054058    0.028414
    0.001110    0.095202   -0.022220
   -0.013353    0.059369    0.045701
    0.032717    0.141101   -0.006632
   -0.120250    0.031084    0.045839
   -0.097024    0.077609    0.174535
   -0.041937   -0.032842   -0.035182
    0.028664    0.015791    0.035879
   -0.029409    0.115831    0.016087
   -0.119539    0.136080   -0.018228
   -0.048181    0.008675   -0.010211
   -0.100436   -0.052123    0.010024
   -0.058108   -0.027144   -0.016731
   -0.064410   -0.034990    0.007538
   -0.021442   -0.031169    0.001412
   -0.028120   -0.023077   -0.051161
    0.023487   -0.009537   -0.005597
    0.003807   -0.018837   -0.016734
   -0.023767    0.044086    0.001926
   -0.012720    0.015070    0.012846
   -0.005594   -0.050091    0.056039
    0.024038    0.015586   -0.090053
    0.006860   -0.043915    0.050719
   -0.019202   -0.000478   -0.016881
   -0.003950   -0.046057   -0.029864
    0.027397    0.022632    0.037921
   -0.020954   -0.057405   -0.043095
    0.037764    0.024107   -0.006152
    0.125846   -0.036454   -0.003766
   -0.094649   -0.033064    0.008060
    0.093646   -0.044850   -0.015880
    0.017538    0.024626   -0.053735
   -0.005932    0.030380   -0.071132
   -0.042267   -0.129219   -0.032910
    0.174329   -0.189583   -0.087579
    0.105440    0.021546    0.003745
   -0.037385   -0.036971    0.024080
   -0.059467   -0.087423   -0.085494
    0.003621   -0.015637   -0.019920
   -0.027901    0.014362    0.007465
    0.056746   -0.001312   -0.012299
   -0.514040    0.224557    0.395537
   -0.000680   -0.000034   -0.000176
    0.000386   -0.001603    0.001102
   -0.000272    0.000621   -0.000687
   -0.000432   -0.000080    0.000201
    0.000364    0.000943    0.000781
   -0.000694    0.001807   -0.006311
   -0.001235   -0.000265    0.000202
    0.000497   -0.000966    0.000802
   -0.000402    0.000383    0.000338
   -0.000104   -0.000352   -0.000268
    0.000548    0.000608   -0.000719
    0.002997   -0.000310    0.000795
   -0.000238   -0.002769   -0.000634
    0.004606    0.004521   -0.005613
    0.001965    0.000819    0.001702
    0.001050   -0.002066   -0.000343
   -0.006469    0.000988    0.000473
   -0.003137    0.001731    0.001969
   -0.008705   -0.006674    0.005404
   -0.011426   -0.003232    0.008449
    0.004152   -0.006005   -0.004323
    0.000837   -0.002106   -0.001627
    0.000875   -0.002174   -0.000660
    0.019037   -0.002768    0.028023
vibration  102
   -0.001963    0.003945    0.000602
   -0.003567   -0.015664    0.020331
    0.022336   -0.035295   -0.014970
   -0.004220    0.048274   -0.039368
    0.034770   -0.087265    0.017431
   -0.003560    0.005191   -0.018395
   -0.011995   -0.007412   -0.045113
   -0.002534   -0.007151   -0.005579
   -0.000719   -0.005324   -0.000439
   -0.012491    0.006365    0.009956
    0.052279    0.013897   -0.001828
   -0.059069   -0.058044   -0.030345
    0.035657    0.008687   -0.015060
   -0.015823    0.016847    0.017322
    0.030719    0.019065    0.043068
   -0.000143   -0.024865   -0.019603
   -0.013022    0.013211    0.006314
   -0.007036   -0.005079    0.008785
    0.029078    0.063035    0.021893
   -0.004182    0.076590    0.042865
    0.017994   -0.025420   -0.017901
   -0.001744   -0.029465   -0.026771
   -0.057358   -0.006441    0.017069
   -0.056678    0.040355    0.045553
   -0.008935    0.012119    0.002513
    0.025038    0.008299    0.012563
   -0.014055    0.012973   -0.000766
   -0.029086    0.015944    0.005401
   -0.040049    0.018769   -0.001335
   -0.064339   -0.012735   -0.020556
    0.017052    0.004164    0.003611
    0.022144   -0.008755   -0.000608
   -0.005818   -0.032368   -0.005322
   -0.036726   -0.027182   -0.019936
   -0.000103   -0.011356   -0.008343
    0.007850   -0.002831    0.004207
    0.008158   -0.001686   -0.006751
    0.004035   -0.008483    0.005933
   -0.000501    0.019343   -0.019187
   -0.014509   -0.010222    0.047166
   -0.011367    0.011966   -0.001189
    0.004388    0.002020   -0.002613
   -0.013730   -0.012825   -0.011778
   -0.002650    0.000788    0.010587
    0.006598    0.009743    0.021356
   -0.013265   -0.000450   -0.001386
   -0.026357   -0.002076    0.008508
   -0.015031    0.000802    0.010779
    0.001761    0.002654    0.003950
    0.012330    0.014425   -0.031111
    0.005868    0.015833   -0.038999
   -0.020825   -0.084584   -0.027854
    0.065303   -0.003156   -0.010671
   -0.014895   -0.010631   -0.004013
    0.003739    0.000587   -0.007757
    0.015158    0.073893    0.125965
    0.001287   -0.009957   -0.009667
    0.008863    0.014930    0.011070
   -0.070403    0.001039    0.008114
    0.698301   -0.292553   -0.544490
    0.000205    0.001600    0.001599
   -0.002136   -0.005472   -0.004215
    0.001061   -0.002971   -0.001869
   -0.004400   -0.000829    0.000777
    0.005464    0.006163    0.002160
   -0.000225   -0.009379    0.000252
   -0.002714    0.000085    0.000802
   -0.009020    0.000956    0.002153
   -0.002000    0.000525    0.001138
    0.007651    0.014442    0.005335
   -0.000097    0.003315    0.001801
    0.000526    0.003617    0.002609
    0.001243    0.003326    0.001517
   -0.009170   -0.006009    0.005786
   -0.002859   -0.002482   -0.000953
   -0.002337    0.004764    0.001234
    0.011080   -0.000616   -0.003115
    0.002068   -0.003869   -0.007874
    0.011615    0.007660   -0.005857
    0.020084    0.004405   -0.010432
   -0.004235    0.008986    0.005105
   -0.001406    0.005120    0.004912
   -0.004095    0.002564    0.003796
   -0.023954   -0.000552   -0.028319
vibration  103
    0.003454    0.001703   -0.001363
    0.000918    0.001157   -0.002370
   -0.003530    0.004969    0.002330
    0.000855   -0.008396    0.006208
   -0.005036    0.010666   -0.001837
   -0.000329    0.000199    0.001412
    0.001804   -0.000271   -0.000428
    0.001520   -0.000037    0.004815
    0.001181   -0.001164   -0.000837
    0.000850   -0.000004   -0.000877
   -0.003735   -0.002290    0.000026
    0.003900    0.003173    0.002432
    0.000111    0.000707    0.001729
    0.001262   -0.001575   -0.001590
    0.000908   -0.001776   -0.005773
    0.004496   -0.007513    0.018940
   -0.021304    0.023071   -0.054543
    0.085868   -0.142405    0.287625
    0.015941   -0.015482    0.040748
   -0.069800    0.114009   -0.220303
    0.018587   -0.024384    0.045246
   -0.101572    0.141767   -0.277079
   -0.025630    0.035020   -0.074454
    0.168693   -0.248673    0.416530
    0.004766   -0.009804    0.019924
   -0.005465   -0.005155    0.011321
    0.009601    0.008210   -0.065954
   -0.038588   -0.048904    0.362392
   -0.004730   -0.008501    0.056147
    0.053142    0.053538   -0.326603
   -0.004071   -0.007515    0.034989
    0.026722    0.039686   -0.198264
    0.005720    0.012036   -0.065160
   -0.025767   -0.076821    0.349817
   -0.001189   -0.005089    0.024311
    0.000913    0.005083   -0.001173
   -0.002497    0.003041    0.000976
   -0.000471    0.001484   -0.000207
   -0.000232   -0.002346    0.001297
    0.001325    0.001276   -0.007320
    0.000175   -0.002513    0.002788
   -0.000981   -0.000787   -0.000548
    0.000157    0.000696    0.000149
   -0.000663   -0.000814   -0.001858
   -0.001246   -0.000660   -0.002760
    0.003787    0.002680   -0.000431
    0.014638   -0.004331   -0.000584
   -0.011138   -0.003952    0.000358
    0.009143   -0.005614   -0.001967
   -0.001465   -0.003010    0.004214
   -0.001561    0.000101    0.008311
   -0.002713    0.003915   -0.003205
   -0.004927    0.015608   -0.007312
    0.000407   -0.004121   -0.006607
   -0.006267   -0.004381    0.002999
   -0.008028   -0.012826   -0.011169
    0.000166    0.002419   -0.000029
    0.000877   -0.000695   -0.000086
   -0.001225    0.000608    0.000336
    0.011238   -0.009418   -0.005660
    0.000051   -0.000549   -0.000253
    0.000520    0.001479    0.000556
   -0.000443    0.000793    0.000656
    0.001259    0.000289   -0.000154
   -0.001511   -0.001615   -0.000725
    0.000291    0.001399    0.001577
    0.001092   -0.000341   -0.000458
    0.001806    0.000704   -0.001478
   -0.000910    0.000689   -0.000548
   -0.001987   -0.004567   -0.001192
    0.000786    0.000173    0.000333
    0.000089   -0.001036   -0.000892
   -0.000072    0.000030    0.000244
    0.000195    0.000456   -0.000577
    0.000300   -0.000085    0.000177
   -0.000492   -0.000266   -0.000470
   -0.000264   -0.000023    0.000108
    0.000020    0.000076    0.000186
   -0.000116   -0.000031   -0.000106
   -0.000413   -0.000033    0.000011
    0.002106   -0.000035   -0.000400
   -0.000227    0.001246    0.001240
   -0.000778   -0.001706    0.000402
    0.001092    0.000163    0.001208
vibration  104
   -0.007815   -0.006212   -0.000849
   -0.009420   -0.013213   -0.009830
    0.025142   -0.074005    0.049481
    0.018196    0.016318    0.020043
    0.007393    0.063946   -0.013014
   -0.010889    0.003083    0.024706
    0.030220   -0.000281    0.001427
    0.030695    0.004610    0.096416
    0.013506   -0.012730   -0.031554
    0.022674    0.009635   -0.008847
   -0.043875   -0.013011    0.004210
    0.065747    0.059616    0.035024
    0.000755    0.017873    0.028672
   -0.015014   -0.004978   -0.017896
   -0.005103    0.000686    0.003566
    0.011287    0.000649   -0.001130
    0.033391    0.009570   -0.008643
    0.037864    0.035180    0.020239
   -0.008809   -0.015671   -0.002861
   -0.010618   -0.009295   -0.015710
   -0.014657    0.026341    0.019747
    0.001026    0.040153    0.017232
    0.004839    0.008870   -0.001260
    0.010383   -0.002756    0.016916
   -0.011409   -0.022887   -0.005739
   -0.022304   -0.008153   -0.003738
    0.006762    0.015276    0.003728
    0.002812    0.015727   -0.004120
    0.028258   -0.017574   -0.000216
    0.037282   -0.005008    0.014951
   -0.024434   -0.010828   -0.006022
   -0.027126   -0.004015   -0.004566
    0.004077    0.029470    0.007594
    0.040875    0.026504    0.008062
    0.006460    0.007967    0.003143
    0.001264   -0.005766    0.010403
   -0.031489   -0.025137   -0.106522
   -0.042137   -0.102105    0.060176
   -0.013805    0.074584    0.236645
   -0.024649   -0.050399    0.420605
    0.057206    0.175991   -0.235755
    0.030409    0.132573    0.028592
   -0.033194   -0.222253   -0.106141
    0.210674    0.241816    0.419519
    0.049743   -0.083023    0.146410
    0.014935   -0.021086   -0.057637
   -0.254057    0.000852    0.092655
    0.099037    0.035690    0.083491
    0.263380    0.069975    0.036250
   -0.000669    0.006493   -0.006668
    0.000656    0.000147   -0.013573
    0.001461    0.003772    0.000025
   -0.027411   -0.032755   -0.011989
    0.018807    0.005447   -0.004824
    0.002589    0.000246   -0.013218
   -0.021159   -0.010450   -0.074635
   -0.000529   -0.005755    0.003142
    0.000938    0.001797    0.000992
   -0.007383    0.001675    0.001287
    0.065915   -0.058481   -0.032975
   -0.000182    0.000905   -0.000507
    0.000225   -0.002346    0.001811
    0.000181   -0.000572   -0.001046
   -0.000891   -0.000406   -0.000025
    0.001239    0.000978    0.000283
   -0.002106    0.003600   -0.008490
    0.000240    0.000271    0.000125
   -0.002590    0.000038    0.000938
   -0.000082    0.000514    0.000143
    0.001855    0.003402    0.001082
   -0.000715   -0.000064   -0.000056
   -0.000101    0.001107    0.000401
    0.000257    0.000586    0.000197
   -0.001233   -0.000961    0.000877
   -0.000451   -0.000350   -0.000224
   -0.000040    0.000591    0.000145
    0.001401    0.000086   -0.000486
    0.000478    0.000448   -0.000337
    0.001773    0.000676   -0.000962
    0.002387    0.000541   -0.000950
   -0.001342    0.001009    0.000555
    0.000064    0.000506    0.000542
   -0.000815    0.000767    0.000703
   -0.003801    0.000039   -0.004816
vibration  105
    0.018067    0.005719   -0.009708
    0.012224    0.017506   -0.005685
   -0.040012    0.086194   -0.024450
   -0.010423   -0.058910    0.018112
   -0.039050    0.005047    0.000403
    0.005400   -0.000714   -0.016587
   -0.017189   -0.004330   -0.016261
   -0.016856   -0.007006   -0.050715
   -0.003991    0.001663    0.016120
   -0.015444   -0.004917    0.007344
    0.039368    0.009051   -0.003220
   -0.050783   -0.050226   -0.026320
    0.010445   -0.009526   -0.022330
    0.015027   -0.002449    0.012003
    0.030268    0.004841   -0.007528
   -0.047460   -0.009419    0.002070
   -0.152520   -0.036291    0.030071
   -0.153627   -0.178122   -0.040118
    0.048508    0.076643    0.025604
    0.032872    0.079903    0.024996
    0.069256   -0.121331   -0.084771
   -0.012128   -0.165129   -0.106070
   -0.037725   -0.033985   -0.002558
   -0.028943   -0.031404    0.003356
    0.052157    0.102580    0.029872
    0.102557    0.039450    0.012298
   -0.031288   -0.059468   -0.004474
   -0.000865   -0.051340   -0.039301
   -0.128116    0.082601   -0.002794
   -0.167886    0.029957   -0.043877
    0.090941    0.045581    0.015817
    0.086650    0.020473    0.067017
   -0.028334   -0.147494   -0.032515
   -0.202331   -0.124758   -0.080142
   -0.017796   -0.041881   -0.006342
   -0.012557    0.035332    0.010499
   -0.026260   -0.032422   -0.042325
   -0.022472   -0.048204    0.009161
   -0.002853    0.041970    0.125762
   -0.000410   -0.015931    0.197548
    0.048260    0.106966   -0.166717
    0.016860    0.063612    0.029919
    0.013604   -0.058835   -0.011531
    0.098701    0.109941    0.174078
    0.022971   -0.028957    0.054534
    0.024783   -0.019627   -0.025425
   -0.117480    0.013499    0.033606
    0.114394    0.025810    0.023263
    0.110022    0.044844    0.017506
   -0.005818   -0.036480    0.025526
   -0.023175   -0.013654    0.042268
   -0.008792   -0.031905   -0.003144
    0.130637    0.143769    0.052940
   -0.038887    0.003811    0.004250
   -0.022665    0.007880   -0.001748
   -0.026134   -0.065136   -0.121530
    0.002647    0.028722   -0.020195
   -0.008005   -0.010480   -0.006260
    0.046079    0.003621   -0.003719
   -0.411389    0.160941    0.334963
   -0.000075   -0.000005   -0.000861
    0.000413   -0.000767    0.002076
   -0.000133    0.000409   -0.000256
    0.000291    0.000319   -0.000121
   -0.000396   -0.000477   -0.000259
    0.000494    0.002501   -0.006205
   -0.002832   -0.000720    0.001147
    0.000103    0.000653   -0.000418
   -0.000512   -0.000628   -0.000301
   -0.000378    0.000049   -0.000227
    0.000718    0.000653    0.001259
   -0.000857    0.000709   -0.000322
    0.000288   -0.001965   -0.000511
    0.001486    0.003225   -0.004875
    0.001260    0.000262    0.001653
   -0.000574   -0.001275    0.000119
   -0.002655    0.000647   -0.000465
    0.001565    0.002805    0.002413
   -0.006082   -0.004899    0.004159
   -0.005646   -0.002297    0.005335
    0.005870   -0.003328   -0.002001
   -0.001220    0.001243   -0.001341
    0.002881   -0.002056   -0.002412
    0.014478   -0.004875    0.026266
vibration  106
   -0.001999   -0.000751   -0.000143
    0.035515    0.052355    0.047517
   -0.087926    0.286396   -0.212450
   -0.073513   -0.019623   -0.111351
   -0.012725   -0.316700    0.059391
    0.060789   -0.010936   -0.118511
   -0.168503   -0.004796   -0.016720
   -0.163820   -0.033448   -0.492012
   -0.066172    0.061793    0.203471
   -0.106820   -0.054989    0.047041
    0.222616    0.098511   -0.018816
   -0.310678   -0.262819   -0.179215
   -0.055721   -0.114300   -0.157514
    0.071904    0.029365    0.085964
   -0.013404   -0.008477   -0.013632
    0.001302    0.008584    0.006313
    0.014310   -0.000341   -0.003144
    0.012272    0.012674   -0.002399
   -0.011139   -0.019804   -0.007931
   -0.000346   -0.026918   -0.004498
   -0.008937    0.014262    0.010081
    0.000899    0.017810    0.013748
    0.017305    0.003148   -0.003676
    0.014505   -0.003555   -0.015660
   -0.002230   -0.009974   -0.002825
   -0.013078   -0.005283   -0.002101
    0.004573    0.002400   -0.002532
    0.001395   -0.001333    0.018473
    0.016193   -0.009750    0.002140
    0.024461    0.000441   -0.004052
   -0.008168   -0.004107    0.000507
   -0.006358    0.001904   -0.016684
    0.003872    0.017812    0.001136
    0.021214    0.012011    0.022891
    0.000836    0.004917    0.001859
    0.000978   -0.002353    0.001678
   -0.011046   -0.005569   -0.015494
   -0.012409   -0.014865    0.004636
   -0.001640    0.002143    0.067845
    0.010773   -0.000256    0.052969
    0.025790    0.032764   -0.059734
    0.003089    0.024314    0.006764
    0.000799   -0.036349   -0.014221
    0.043204    0.046828    0.077247
    0.005621   -0.023055    0.016707
    0.009340   -0.005546   -0.006062
   -0.026827    0.007634    0.004417
    0.038638    0.008227    0.002078
    0.028896    0.016514    0.006029
    0.005726    0.008611    0.011163
    0.023264    0.019006    0.037287
    0.000767    0.020406    0.007775
   -0.021106   -0.010343   -0.002836
    0.002115    0.000147   -0.000822
    0.001920   -0.001539   -0.001973
   -0.000833   -0.006621   -0.014702
    0.001511   -0.001109    0.006298
    0.000974   -0.000696   -0.000620
   -0.002343    0.000435    0.001023
    0.009123   -0.011160   -0.003289
   -0.000039   -0.000175   -0.000074
   -0.000115    0.000185    0.000221
   -0.000043   -0.000019    0.000082
   -0.000064   -0.000040   -0.000015
   -0.000136   -0.000139   -0.000006
   -0.000033    0.000270    0.000039
    0.000465    0.000165   -0.000077
    0.000115   -0.000095   -0.000028
    0.000329    0.000008   -0.000006
   -0.000060   -0.000034    0.000176
   -0.000066   -0.000227   -0.000174
   -0.000017   -0.000057   -0.000072
   -0.000025    0.000093   -0.000028
    0.000008   -0.000212    0.000285
    0.000086   -0.000025   -0.000118
    0.000156    0.000282    0.000114
    0.000162   -0.000375   -0.000006
    0.000625    0.000908    0.001231
   -0.001019    0.000658    0.000436
    0.001131    0.000250   -0.000890
   -0.000754    0.000299    0.000194
    0.000100   -0.000383   -0.000223
   -0.000634    0.000716    0.000528
   -0.000753    0.000317   -0.001470
vibration  107
    0.005052    0.003170   -0.001461
   -0.002112   -0.004625    0.001626
    0.007084   -0.016854    0.005478
    0.001615    0.008246   -0.002498
    0.006363   -0.002586    0.000661
   -0.003401    0.000880    0.003411
    0.006731   -0.000137   -0.002965
    0.007435    0.001596    0.021816
    0.002552   -0.002844   -0.010785
    0.002426    0.003340   -0.001441
   -0.005679   -0.005714    0.000374
    0.005685    0.002743    0.004870
    0.008976    0.007557    0.006658
   -0.005384    0.001719   -0.001696
    0.002023    0.000598    0.004568
   -0.001637    0.004868   -0.012288
    0.016716   -0.018983    0.048849
   -0.079567    0.137643   -0.253649
   -0.023898    0.016326   -0.048269
    0.072517   -0.138248    0.272214
   -0.008411    0.005721   -0.024199
    0.046450   -0.074759    0.127752
    0.021259   -0.025198    0.059244
   -0.139162    0.263768   -0.327617
   -0.007243    0.008057   -0.020618
    0.001602   -0.003161    0.023997
    0.004223    0.012160   -0.071777
   -0.140804   -0.050995    0.432236
   -0.001322   -0.003422    0.035865
    0.033892    0.032908   -0.209815
    0.001705   -0.003482    0.061440
    0.050506    0.081015   -0.325430
    0.003628    0.009414   -0.071957
   -0.049090   -0.086568    0.383706
   -0.002816   -0.005888    0.017616
    0.003070    0.002364   -0.002098
   -0.023288    0.000760    0.005072
   -0.011862    0.008678   -0.011317
    0.000272   -0.028732    0.057125
    0.032232    0.019216   -0.056863
    0.030407   -0.001978   -0.029707
   -0.013177    0.008790    0.010657
    0.045720    0.015409    0.026800
    0.045647    0.032498    0.026526
   -0.018480   -0.052519   -0.060236
    0.029960   -0.005696   -0.002463
    0.014478    0.010650   -0.007281
    0.068031    0.009322   -0.009830
    0.015436    0.013207   -0.000419
    0.003017    0.002377   -0.005486
    0.003234    0.000136   -0.008558
    0.001244   -0.005168    0.001033
    0.012041   -0.008121   -0.004263
    0.001590   -0.004948   -0.004563
   -0.009016   -0.011897    0.004654
   -0.003857   -0.022512    0.000281
   -0.000433   -0.002122    0.000124
   -0.001115    0.000956    0.000539
    0.001296   -0.000050   -0.000366
   -0.007439    0.007630    0.003484
   -0.000033    0.000190    0.000093
   -0.000192   -0.000369   -0.000108
    0.000168   -0.000191   -0.000239
   -0.000396   -0.000152    0.000045
    0.000531    0.000520    0.000287
   -0.000100   -0.000551   -0.000148
   -0.000438    0.000453    0.000434
   -0.000040   -0.000905    0.001048
    0.000753   -0.000802    0.000282
    0.000583    0.001626    0.000187
   -0.000535   -0.000527   -0.000538
    0.000039    0.000193    0.000369
   -0.000164   -0.000171    0.000255
    0.000620    0.000774   -0.001002
    0.000362    0.000123    0.000294
   -0.000574   -0.000750   -0.000607
   -0.000749    0.000146    0.000354
   -0.000412   -0.000594   -0.000317
    0.000299   -0.000668   -0.000191
   -0.002152   -0.000386    0.000692
    0.003924    0.000249    0.000193
   -0.000182    0.001789    0.002021
   -0.000191   -0.003040    0.000026
    0.002618    0.000155    0.003209
vibration  108
   -0.002605    0.000997    0.001500
   -0.011257    0.006003   -0.002476
    0.018095   -0.031848    0.008069
    0.001277    0.049905   -0.015808
    0.017132    0.016049   -0.006175
   -0.002526   -0.004792    0.001356
    0.009037    0.006333    0.022328
    0.004599    0.007848    0.002616
   -0.003390    0.004572   -0.023649
    0.014365    0.000011    0.002551
    0.002056    0.025784    0.004323
    0.031189    0.039181    0.006411
   -0.030306   -0.011377   -0.003598
   -0.006050   -0.008889    0.000482
   -0.000579   -0.000151    0.002554
    0.002844   -0.002230    0.001747
    0.000868    0.005595   -0.011298
    0.021816   -0.023454    0.056392
    0.004612   -0.003134    0.010477
   -0.017565    0.030552   -0.056589
    0.000744    0.001498    0.006717
   -0.008263    0.019604   -0.024223
   -0.006275    0.005970   -0.011716
    0.027584   -0.053461    0.071706
   -0.001077   -0.004567    0.003758
   -0.003079   -0.001357   -0.005041
    0.000161   -0.005064    0.015009
    0.033838    0.007950   -0.093291
    0.002631   -0.000691   -0.007910
   -0.004813   -0.008567    0.047371
    0.002296    0.000514   -0.012854
   -0.005953   -0.021489    0.069121
    0.001492    0.003434    0.017186
    0.022840    0.023763   -0.081548
   -0.001500    0.004397   -0.005343
   -0.000795   -0.004224   -0.001402
   -0.095174   -0.027037    0.040884
   -0.049001    0.050108   -0.074686
    0.007316   -0.136698    0.237672
    0.161348    0.098311   -0.305435
    0.149951   -0.013170   -0.150950
   -0.063869    0.025047    0.062155
    0.255567    0.143283    0.178317
    0.197439    0.121634    0.051973
   -0.094341   -0.240266   -0.323098
    0.125008   -0.058555    0.003020
   -0.021430    0.104896   -0.055244
    0.483757    0.085269   -0.079398
   -0.065747    0.118536    0.011411
    0.000275    0.001388   -0.002427
   -0.003349    0.000189   -0.007291
    0.001842   -0.000429   -0.003016
   -0.006691   -0.002276   -0.000949
   -0.010257   -0.000208    0.001960
    0.000313   -0.011404   -0.000170
    0.039529   -0.005986    0.078017
   -0.001050   -0.002557    0.001190
    0.001768    0.001495    0.000863
   -0.007614   -0.001357    0.000177
    0.072653   -0.005005   -0.072844
    0.000614    0.000407    0.000812
   -0.000876    0.000261   -0.002009
    0.000399   -0.000939   -0.000092
   -0.000967   -0.000338    0.000178
    0.001061    0.000882    0.000190
    0.000068   -0.003769    0.006718
    0.000760    0.000248   -0.000190
   -0.002666    0.000605    0.000233
   -0.000086    0.000701    0.000248
    0.001732    0.003046    0.001346
   -0.000506    0.000280    0.000562
   -0.000792   -0.000121    0.000312
   -0.000144    0.000146   -0.000040
    0.000070   -0.000519    0.000983
   -0.000154    0.000043   -0.000289
    0.000172    0.000302   -0.000017
    0.000259   -0.000197    0.000210
   -0.000801   -0.001142   -0.000858
    0.000779    0.000933   -0.000568
    0.000705    0.000355   -0.000983
   -0.001334    0.000431    0.000141
    0.000290   -0.000756   -0.000178
   -0.000273    0.000440    0.000296
   -0.002391    0.001090   -0.005013
vibration  109
    0.000062   -0.000483    0.000033
   -0.094170    0.104963   -0.026401
    0.120089   -0.153600   -0.000678
   -0.006510    0.478261   -0.174506
    0.130113    0.104747   -0.055506
    0.008028   -0.056756   -0.042424
    0.007902    0.062042    0.230652
   -0.041195    0.062499   -0.234096
   -0.065366    0.075937   -0.133779
    0.100578   -0.033304    0.052979
    0.142479    0.342763    0.036175
    0.182435    0.304681   -0.027167
   -0.377378   -0.196417   -0.130556
   -0.010423   -0.094823    0.044387
    0.004570    0.000436    0.005670
    0.001293   -0.003273   -0.002303
   -0.001958    0.000438    0.001738
   -0.003531    0.004527   -0.003473
    0.002405    0.006544    0.001100
    0.001791    0.004015    0.010384
    0.002087   -0.002865   -0.002820
    0.002175   -0.004636   -0.000208
   -0.005978   -0.000955    0.003668
   -0.009857    0.011655   -0.002587
   -0.000744    0.001857   -0.000463
    0.002316    0.000693    0.001217
   -0.000632    0.000717   -0.002198
   -0.006183   -0.000935    0.013078
   -0.002625    0.001513    0.001161
   -0.002252    0.001788   -0.008198
    0.000434    0.000200    0.001930
    0.001788    0.002454   -0.009227
   -0.000846   -0.002591   -0.003105
   -0.005576   -0.005513    0.011342
    0.000237   -0.001042    0.000815
   -0.000171    0.000074    0.000170
    0.008912    0.002479   -0.003261
    0.004598   -0.004017    0.006621
   -0.000664    0.011941   -0.022877
   -0.014708   -0.008711    0.025441
   -0.014044   -0.000044    0.015378
    0.005566   -0.002866   -0.005820
   -0.023086   -0.012452   -0.015911
   -0.018685   -0.011953   -0.006155
    0.008285    0.021919    0.028633
   -0.011226    0.004758    0.000009
    0.001189   -0.009065    0.005000
   -0.042346   -0.007692    0.006861
    0.003588   -0.010596   -0.001220
   -0.010823   -0.005335    0.008430
   -0.049035    0.009311   -0.002875
    0.002311   -0.007927   -0.002930
    0.004438    0.000354   -0.000153
    0.001461    0.000887   -0.000497
   -0.000326    0.001502    0.000018
   -0.003676    0.002034   -0.005393
   -0.001492   -0.001113   -0.001443
   -0.000244    0.000413    0.000286
    0.000479   -0.000028    0.000031
    0.000500   -0.002486    0.001437
    0.000039    0.000047   -0.000199
    0.000430   -0.000351    0.000540
   -0.000104    0.000128   -0.000121
    0.000094    0.000036   -0.000100
   -0.000167   -0.000099    0.000105
   -0.000364    0.001805   -0.003388
   -0.000282    0.000031    0.000266
    0.000165   -0.000163    0.000222
    0.000325   -0.000003   -0.000056
   -0.000346   -0.000415   -0.000319
    0.000106   -0.000112   -0.000288
    0.000424    0.000600    0.000018
    0.000003    0.000033   -0.000009
   -0.000048   -0.000061    0.000019
    0.000057   -0.000032   -0.000082
    0.000049    0.000018    0.000034
    0.000133   -0.000107    0.000088
    0.000118   -0.000119    0.000087
   -0.000153    0.000469    0.000036
    0.000039    0.000003   -0.000238
    0.000047    0.000178    0.000214
   -0.000006    0.000055   -0.000029
   -0.000139    0.000117    0.000125
    0.000031    0.000001    0.000171
vibration  110
    0.000273    0.001581   -0.000094
   -0.003219    0.015835    0.042626
    0.001299    0.064935   -0.124525
   -0.050004    0.097084   -0.127283
    0.046052   -0.238350    0.040561
   -0.020840   -0.042753    0.002171
    0.088338    0.069150    0.213950
    0.037828    0.091751   -0.013600
   -0.038715    0.059880   -0.228666
    0.002760    0.029052   -0.026112
   -0.101583   -0.135874   -0.001569
    0.036364   -0.021045    0.068167
    0.137904    0.099116    0.096955
   -0.022352   -0.002254    0.007268
   -0.000586   -0.014594    0.000091
   -0.000251    0.003439    0.004361
   -0.010320   -0.003850    0.000248
   -0.008956   -0.015621    0.001983
   -0.000445   -0.004846   -0.001352
    0.004669   -0.006033   -0.008930
    0.003642   -0.003335   -0.002683
    0.006603    0.000449   -0.005592
    0.000958   -0.000125   -0.000694
    0.002578   -0.001424    0.003065
    0.000362    0.001982    0.000531
    0.000593    0.000638   -0.000480
    0.000116   -0.003425   -0.000125
    0.003395   -0.003365   -0.002881
   -0.000460    0.000489    0.000123
   -0.000030    0.000846   -0.000828
    0.002832    0.001220   -0.000118
    0.002470   -0.000088    0.004453
    0.000095   -0.000857    0.000597
   -0.000712    0.000460   -0.004569
   -0.001332    0.000494   -0.000619
    0.000792   -0.000784   -0.001042
   -0.004536    0.001668    0.008334
   -0.061224   -0.010619   -0.025230
    0.003919   -0.066212    0.340104
    0.137805    0.062464   -0.023861
    0.171499    0.079418   -0.248729
    0.047582    0.003224   -0.037938
   -0.203221   -0.141892   -0.145398
   -0.115512   -0.048440    0.048636
    0.072529    0.148396    0.267053
    0.014911    0.008409    0.059992
    0.282306    0.035556   -0.137252
    0.009390   -0.023140   -0.141571
   -0.315897   -0.061534   -0.050014
    0.025750    0.012471   -0.024030
    0.033856    0.001372   -0.033927
    0.015610    0.021381   -0.005378
   -0.002039    0.005550    0.002468
   -0.004150   -0.001372    0.000402
    0.000102   -0.001887    0.001726
    0.008328    0.002201    0.022761
   -0.007213   -0.016490    0.013408
   -0.000393   -0.000935   -0.000314
   -0.000040   -0.000999   -0.000587
    0.002405    0.006486   -0.007077
   -0.000207   -0.000005    0.000533
   -0.000328   -0.000343   -0.001762
    0.000058   -0.000247    0.000308
   -0.000035    0.000117    0.000127
    0.000098    0.000553    0.000223
    0.000190   -0.003802    0.006081
   -0.000373   -0.000139   -0.000149
    0.000218    0.000071   -0.000206
   -0.000994   -0.000172    0.000034
    0.000144   -0.000041    0.000365
    0.000597    0.000922    0.000470
    0.000313    0.000506    0.000244
   -0.000039   -0.000027   -0.000050
    0.000003   -0.000044    0.000111
   -0.000039    0.000072   -0.000075
    0.000031   -0.000093   -0.000100
    0.000098    0.000123    0.000258
   -0.000198   -0.000716   -0.000551
    0.000733    0.000338   -0.000327
   -0.000987   -0.000011   -0.000272
    0.000050    0.000033    0.000046
    0.000059   -0.000037    0.000016
    0.000228   -0.000306   -0.000167
   -0.000070    0.000019   -0.000109
vibration  111
    0.000142   -0.001098   -0.000436
   -0.006672    0.020352    0.062900
    0.007867    0.080835   -0.175146
   -0.069113    0.155867   -0.188288
    0.068641   -0.356687    0.059759
   -0.026909   -0.058172   -0.002604
    0.112993    0.093127    0.286385
    0.045413    0.123506   -0.035789
   -0.055337    0.083470   -0.305286
   -0.002663    0.039435   -0.032052
   -0.121295   -0.179827   -0.003098
    0.026571   -0.049386    0.080546
    0.194118    0.133861    0.124383
   -0.031866    0.002087    0.016181
   -0.001222   -0.024585   -0.001033
   -0.000929    0.006295    0.007542
   -0.017575   -0.006702    0.000818
   -0.015886   -0.025784    0.002000
   -0.001068   -0.008553   -0.002822
    0.008731   -0.012056   -0.013018
    0.006155   -0.005731   -0.004510
    0.011160    0.000526   -0.009338
    0.002242   -0.000160   -0.001205
    0.004717   -0.001865    0.004333
    0.001065    0.003649    0.000899
    0.001308    0.001380   -0.001170
    0.000264   -0.004278   -0.000529
    0.003994   -0.004613   -0.000589
   -0.001085    0.001409    0.000946
    0.001327    0.004325   -0.004612
    0.001989    0.001728   -0.000653
   -0.000149    0.002156    0.007929
   -0.000970   -0.003638   -0.000471
   -0.005349   -0.002406   -0.004833
   -0.000433   -0.000489    0.001003
   -0.000148    0.000295    0.001736
    0.004079   -0.002108   -0.008843
    0.046177    0.004856    0.020326
   -0.003021    0.054603   -0.255035
   -0.106656   -0.049438    0.033236
   -0.129409   -0.053889    0.181181
   -0.034472    0.000204    0.028471
    0.149155    0.100011    0.104898
    0.088784    0.040151   -0.028137
   -0.052493   -0.110772   -0.193794
   -0.012890   -0.005336   -0.044972
   -0.210933   -0.027428    0.102712
   -0.016382    0.014966    0.106654
    0.242828    0.046603    0.039236
    0.043280    0.021194   -0.039276
    0.059164    0.002498   -0.053878
    0.025286    0.036104   -0.007940
   -0.002564    0.009218    0.004386
    0.000309    0.001800   -0.000543
   -0.000438    0.001431   -0.001149
   -0.008557   -0.006810   -0.028760
   -0.011615   -0.026754    0.022285
   -0.001271   -0.002210   -0.000904
    0.001973    0.000108   -0.000549
   -0.017079   -0.002634    0.018946
   -0.000621    0.000188   -0.000025
    0.000400   -0.001180   -0.000026
   -0.000308    0.000386    0.000213
    0.000620    0.000324    0.000041
   -0.000466    0.000144    0.000293
    0.000111   -0.000853   -0.000924
   -0.001004   -0.000465   -0.000093
    0.001938   -0.000166   -0.000637
   -0.000960   -0.000565   -0.000075
   -0.000869   -0.001837   -0.000463
    0.001053    0.000922    0.000129
    0.001033    0.001363    0.000212
    0.000057    0.000028   -0.000021
   -0.000147   -0.000021   -0.000046
   -0.000075    0.000040   -0.000051
   -0.000016   -0.000174   -0.000037
    0.000255    0.000194    0.000188
    0.000035   -0.000389   -0.000356
    0.000869    0.000178   -0.000296
   -0.001256   -0.000082   -0.000239
    0.000297   -0.000063    0.000069
   -0.000085    0.000354    0.000032
    0.000451   -0.000347   -0.000324
    0.000108   -0.000336    0.000661
vibration  112
    0.000770    0.001641   -0.000123
    0.070032    0.086610   -0.041092
   -0.190740    0.429777   -0.139338
   -0.047026   -0.308697    0.078038
   -0.193429    0.044123   -0.011331
    0.016278   -0.075035    0.012840
    0.083096    0.102578    0.395836
   -0.007334    0.109829   -0.193866
   -0.068064    0.112122   -0.181066
    0.018654    0.000914   -0.055494
   -0.222646   -0.196254   -0.005433
    0.155075    0.081228    0.134007
    0.061436    0.068773    0.126053
    0.071473   -0.071683   -0.028125
    0.004028    0.065467    0.002958
    0.001723   -0.017430   -0.019821
    0.045405    0.017692   -0.003283
    0.043308    0.063607    0.000334
    0.003762    0.023505    0.009223
   -0.025415    0.037035    0.028594
   -0.016235    0.014131    0.010859
   -0.030817   -0.005281    0.026113
   -0.006082   -0.000236    0.002778
   -0.012428    0.002390   -0.012533
   -0.002018   -0.008532   -0.001529
   -0.002933   -0.003444    0.002827
   -0.000795    0.010378    0.001921
   -0.008641    0.011771   -0.002469
    0.002168   -0.002847   -0.003385
   -0.004952   -0.011289    0.017784
   -0.004908   -0.004405    0.002736
    0.001504   -0.003922   -0.026843
    0.002425    0.008410    0.000147
    0.012250    0.004146    0.016453
    0.001187    0.000815   -0.002133
    0.001762    0.000235   -0.000526
   -0.001864    0.000410   -0.000644
    0.003364    0.000443    0.000616
   -0.000064    0.004246   -0.018512
   -0.007073   -0.003220    0.001704
   -0.009019   -0.002950    0.011293
   -0.004649    0.000983    0.003372
    0.017797    0.009971    0.011693
    0.013211    0.007428    0.001300
   -0.006739   -0.015942   -0.023469
    0.000167    0.000203   -0.003809
   -0.012282   -0.002087    0.006475
   -0.002703    0.000691    0.009363
    0.025677    0.005910    0.004871
   -0.119856   -0.061525    0.112953
   -0.167146    0.008901    0.173756
   -0.068487   -0.097576    0.020460
    0.006833   -0.022047   -0.010723
   -0.000629   -0.003929    0.000811
    0.000314   -0.003025   -0.000529
    0.003679    0.004615    0.017650
    0.031852    0.070828   -0.061043
    0.003625    0.006032    0.002505
   -0.005868    0.000618    0.002318
    0.062789   -0.016382   -0.052579
    0.001372   -0.000615   -0.000929
   -0.000170    0.002512    0.002735
    0.000412   -0.000232   -0.000752
   -0.001165   -0.000662   -0.000274
    0.000418   -0.000913   -0.000767
   -0.000784    0.007730   -0.008275
    0.002317    0.001176    0.000509
   -0.003617    0.000153    0.001410
    0.003775    0.001141    0.000160
    0.001023    0.002796    0.000331
   -0.002635   -0.002732   -0.000944
   -0.001450   -0.003167   -0.000756
    0.000004    0.000316    0.000020
   -0.000444   -0.000625    0.000966
   -0.000292   -0.000108   -0.000218
   -0.000148    0.000282   -0.000047
    0.000786    0.000254    0.000253
   -0.000163   -0.001190   -0.001291
    0.002370    0.000850   -0.001488
    0.000930    0.000452   -0.000400
   -0.000375    0.000543    0.000173
    0.000098    0.000180    0.000682
   -0.000156   -0.000250    0.000217
   -0.002659    0.000727   -0.004536
vibration  113
    0.002537    0.002343   -0.000893
   -0.000695   -0.000919    0.000529
    0.001878   -0.004177    0.001207
    0.000404    0.003278   -0.001049
    0.002064   -0.001008    0.000233
   -0.000198    0.000782   -0.000184
   -0.000909   -0.001024   -0.004062
    0.000096   -0.001045    0.001963
    0.000687   -0.001132    0.001682
   -0.000320    0.000060    0.000586
    0.002467    0.001802    0.000038
   -0.001953   -0.001250   -0.001473
   -0.000055   -0.000471   -0.001283
   -0.000835    0.000779    0.000357
    0.000291   -0.000833   -0.001276
   -0.001188    0.003561   -0.007785
   -0.016887    0.021140   -0.045228
    0.095028   -0.135749    0.321715
    0.023735   -0.041089    0.078870
   -0.178376    0.255207   -0.508552
   -0.021385    0.027148   -0.064633
    0.137186   -0.217883    0.393988
    0.015277   -0.015488    0.031912
   -0.094973    0.158479   -0.242787
    0.002620   -0.002124    0.008052
    0.001065    0.000045    0.006674
   -0.002693   -0.002927    0.010622
   -0.007151    0.009827   -0.081667
    0.004816    0.006136   -0.034525
   -0.034102   -0.036472    0.216955
   -0.001682   -0.005236    0.046999
    0.042140    0.060352   -0.280795
    0.002366    0.003646   -0.028210
   -0.016662   -0.040874    0.181063
   -0.001521   -0.000293   -0.002669
    0.002107    0.001409   -0.000716
   -0.001862    0.002269   -0.000116
   -0.000427    0.000486    0.000367
   -0.000275   -0.001087    0.001472
    0.000387    0.000470   -0.002456
   -0.000064   -0.000848    0.001278
   -0.000770    0.000614   -0.000399
    0.000071   -0.001952   -0.001106
    0.002005    0.002044    0.003111
   -0.000822   -0.002435   -0.001567
    0.001881    0.002778   -0.000935
    0.009014   -0.004191    0.001203
   -0.012315   -0.003127    0.002132
    0.010104   -0.004581   -0.001339
    0.001489    0.000772   -0.001146
    0.002061    0.000457   -0.001217
   -0.000351    0.000938   -0.000337
    0.001000    0.002604    0.001501
   -0.003075   -0.004266    0.000139
   -0.002537   -0.004653    0.001680
   -0.001548   -0.008299   -0.000916
   -0.000165   -0.000997    0.001032
    0.000137   -0.000074   -0.000073
    0.000005    0.000113   -0.000120
    0.001742   -0.000309   -0.001518
   -0.000080    0.000010    0.000003
   -0.000007    0.000073    0.000063
    0.000140   -0.000003    0.000095
    0.000043    0.000110   -0.000163
   -0.000058   -0.000261   -0.000004
   -0.000127    0.000071    0.000344
   -0.000764    0.000122    0.000330
    0.000899   -0.000708    0.000486
    0.000803   -0.000377   -0.000010
    0.000101    0.000151    0.000235
   -0.000801   -0.000369    0.000457
   -0.000128   -0.000101    0.000006
    0.000014   -0.000042    0.000034
   -0.000156   -0.000061   -0.000087
   -0.000009    0.000029   -0.000033
    0.000264    0.000108    0.000111
   -0.000067   -0.000006    0.000012
    0.000118    0.000085    0.000104
   -0.000167    0.000042    0.000064
    0.000158    0.000052    0.000024
   -0.000679   -0.000130   -0.000115
    0.000172   -0.000780   -0.000590
   -0.000124    0.000835    0.000103
    0.000043   -0.000401    0.000410
vibration  114
    0.001775    0.000728   -0.000728
    0.000942    0.000795   -0.000962
   -0.002312    0.004470   -0.000275
    0.000023   -0.004947    0.002374
   -0.002857    0.003156   -0.000574
    0.000286   -0.000465    0.000131
    0.000317    0.000559    0.002517
   -0.000246    0.000499   -0.001688
   -0.000365    0.000681   -0.000448
    0.000305   -0.000226   -0.000414
   -0.001733   -0.001000   -0.000018
    0.001767    0.001456    0.001056
   -0.000599   -0.000086    0.000644
    0.000977   -0.000889   -0.000389
    0.000647    0.001289   -0.000055
    0.000499    0.002024   -0.006083
   -0.001037    0.009979   -0.014521
    0.038524   -0.031103    0.122807
    0.002444   -0.019761    0.028498
   -0.083518    0.096833   -0.191583
   -0.011382    0.012441   -0.031749
    0.065992   -0.110622    0.195852
    0.013829   -0.009443    0.024358
   -0.068139    0.153215   -0.167382
   -0.003157   -0.003509   -0.000375
    0.001495    0.003314   -0.005949
    0.004193    0.001764   -0.048962
   -0.111400   -0.048492    0.352756
   -0.002681   -0.017185    0.080775
    0.091516    0.084205   -0.512608
    0.015626    0.021093   -0.078234
   -0.069840   -0.082299    0.517243
   -0.006673   -0.005139    0.043250
    0.000189    0.071959   -0.307004
   -0.001236   -0.002048    0.008266
    0.000911   -0.001899    0.000870
   -0.001090    0.001589   -0.000153
   -0.000569    0.000449    0.000369
   -0.000253   -0.001387    0.002228
    0.000939    0.000614   -0.002698
    0.000436   -0.000974    0.000960
   -0.000510    0.000562   -0.000418
   -0.000212   -0.001947   -0.001224
    0.001538    0.001667    0.002687
   -0.000500   -0.002044   -0.000764
    0.001009    0.001614   -0.000415
    0.005465   -0.002164    0.000363
   -0.006936   -0.001749    0.000910
    0.005063   -0.002540   -0.000800
   -0.001890   -0.000644    0.001482
   -0.002731    0.000797    0.002729
   -0.002290   -0.003293    0.000229
   -0.000879   -0.002640   -0.001128
    0.000090    0.000624    0.000993
   -0.000961   -0.003170    0.000626
   -0.001480   -0.004531   -0.001546
    0.000716    0.000946   -0.000965
    0.000093    0.000331    0.000094
    0.000023    0.000032    0.000107
    0.000705    0.001021   -0.001105
   -0.000030    0.000017   -0.000070
    0.000010   -0.000017    0.000316
    0.000090    0.000022   -0.000049
   -0.000053    0.000017   -0.000073
    0.000018   -0.000138    0.000032
   -0.000221    0.000687   -0.000990
   -0.000334    0.000181    0.000176
    0.000455   -0.000512    0.000407
    0.000780   -0.000335    0.000074
    0.000088    0.000351    0.000074
   -0.000649   -0.000507   -0.000056
   -0.000022    0.000036    0.000031
   -0.000090    0.000128   -0.000009
    0.000600    0.000317    0.000124
    0.000084   -0.000090   -0.000005
   -0.000665   -0.000460   -0.000432
   -0.000073   -0.000010    0.000124
   -0.000476   -0.000186   -0.000079
    0.000415   -0.000050   -0.000291
   -0.000509   -0.000062   -0.000060
    0.002926    0.000120    0.000028
   -0.000290    0.002454    0.002241
    0.000123   -0.002483   -0.000166
    0.000300    0.001323   -0.000901
vibration  115
   -0.103123   -0.094295    0.043262
    0.001848    0.001781    0.000097
   -0.004349    0.009845   -0.005214
   -0.002883   -0.008446   -0.000340
   -0.004702   -0.006217    0.000918
    0.001453   -0.002175   -0.000068
   -0.000014    0.002613    0.011592
   -0.003907    0.001128   -0.012288
   -0.002467    0.004127   -0.001517
   -0.002212    0.000965   -0.001190
   -0.002864   -0.008679   -0.000863
   -0.004429   -0.008265    0.001016
    0.009794    0.004926    0.003233
    0.002002    0.000428    0.000222
   -0.001723    0.001799    0.001483
    0.000552    0.000285    0.000097
   -0.000492    0.000726   -0.001774
    0.004600   -0.007061    0.014472
    0.001830   -0.000494    0.003610
   -0.005967    0.012824   -0.024573
   -0.000485    0.005039   -0.003311
    0.019596   -0.007723    0.031545
   -0.006639   -0.001488    0.007344
   -0.021832    0.035737   -0.023299
   -0.000132   -0.000711   -0.003054
    0.005513    0.000612   -0.003956
    0.002713    0.019195   -0.003549
   -0.005971    0.011880    0.058938
   -0.009188    0.021825    0.008085
    0.029840    0.078267   -0.017800
   -0.056297   -0.011766   -0.004723
   -0.083047    0.045063   -0.017859
   -0.022503   -0.051548   -0.030618
   -0.090917   -0.070996    0.060281
    0.047259   -0.018056    0.038830
   -0.084235   -0.005947    0.000295
    0.070924   -0.077249    0.004064
    0.022686   -0.020181   -0.009369
    0.010752    0.050948   -0.083857
   -0.030227   -0.026612    0.105956
   -0.015093    0.027309   -0.025579
    0.028691   -0.029455    0.011340
   -0.010095    0.071934    0.037609
   -0.084255   -0.087689   -0.130216
    0.030659    0.100395    0.058195
   -0.064568   -0.114128    0.033643
   -0.354639    0.161442   -0.044840
    0.495386    0.119955   -0.079562
   -0.374898    0.182303    0.054972
   -0.000987   -0.001955    0.002490
   -0.006159   -0.006582   -0.007195
    0.003026   -0.000707   -0.000884
    0.015484   -0.015769   -0.004796
    0.157680    0.133256   -0.035502
    0.071004    0.191576   -0.055481
    0.045845    0.328354    0.064890
   -0.000523    0.000623   -0.001130
   -0.008870   -0.006919   -0.000110
   -0.000900   -0.003270    0.002014
   -0.039613    0.015532    0.027345
    0.000223    0.001375   -0.001865
    0.000868   -0.004084    0.008132
    0.000099    0.000386   -0.002519
   -0.001204   -0.000442   -0.000526
    0.001085   -0.000099    0.000497
   -0.006978    0.020999   -0.039265
   -0.000938    0.000755    0.001822
   -0.003417   -0.000571    0.002573
    0.002989    0.000203    0.000041
    0.000917    0.003670   -0.000613
   -0.003235   -0.003466   -0.002492
   -0.000352    0.003970    0.000276
    0.000328   -0.000888    0.001643
   -0.001997    0.002258   -0.007067
    0.000999   -0.000062    0.001491
    0.000254   -0.000570    0.000109
   -0.001126    0.000124    0.000162
    0.003238   -0.000211    0.000449
   -0.002299   -0.000615    0.001474
   -0.002486   -0.000575    0.001037
    0.000898   -0.001596   -0.000956
   -0.000103   -0.000494   -0.001074
   -0.000528    0.001196   -0.000087
    0.013781   -0.008912    0.031700
vibration  116
    0.001769    0.001713   -0.000804
   -0.000009    0.000047   -0.000006
    0.000013    0.000028   -0.000071
    0.000006    0.000357   -0.000306
    0.000049    0.000010   -0.000013
    0.000288   -0.000153    0.000043
   -0.000105    0.000287    0.001180
   -0.000377   -0.000270   -0.000990
   -0.000314    0.000598    0.000377
    0.000208    0.000020   -0.000249
   -0.001014   -0.000507    0.000003
    0.000957    0.000837    0.000530
   -0.000075    0.000227    0.000540
   -0.000042   -0.000194   -0.000125
   -0.000312   -0.000041   -0.000272
    0.000050   -0.000170   -0.000115
    0.001226    0.000336   -0.000173
    0.001214    0.001286    0.000052
   -0.000337   -0.000248   -0.000075
   -0.000925    0.000046    0.000286
   -0.000467    0.000462    0.000415
   -0.000939    0.000387    0.000140
    0.000635    0.000050   -0.000378
    0.000897   -0.000426    0.000376
   -0.000586   -0.000923    0.000259
   -0.000588    0.000279   -0.000461
    0.000087   -0.000628    0.000267
    0.000282   -0.000389   -0.002321
    0.001157   -0.001447   -0.000428
    0.000583   -0.002480    0.000881
    0.001201    0.000655   -0.000157
    0.001871   -0.000997    0.001471
    0.000783    0.002127    0.001758
    0.002532    0.003525   -0.004492
    0.000238    0.000040   -0.001856
    0.001452    0.000195    0.000052
   -0.000983    0.000383   -0.000041
   -0.000364    0.000015   -0.000239
   -0.000110   -0.000186    0.001336
    0.000675    0.000473    0.000344
    0.000658    0.000489   -0.001237
   -0.000118    0.000153    0.000434
    0.000904    0.001026    0.000955
    0.000606    0.000412    0.000013
   -0.000273   -0.000307   -0.001047
    0.000832    0.001363   -0.000598
    0.003481   -0.001982    0.000914
   -0.005971   -0.001463    0.001083
    0.005495   -0.002103   -0.000607
   -0.000370    0.000319    0.000196
   -0.000505    0.000083   -0.000190
   -0.000118   -0.000206    0.000003
   -0.002204   -0.000121   -0.000181
   -0.004591   -0.002574    0.000525
   -0.001036   -0.002046    0.000846
   -0.002213   -0.003733   -0.003064
    0.000142   -0.000107    0.000120
    0.000612    0.000550    0.000341
   -0.002628    0.000085    0.000334
    0.035953   -0.021651   -0.023717
    0.000715   -0.001614    0.003319
   -0.002381    0.006479   -0.012693
    0.000599   -0.001764    0.003068
    0.000186   -0.000314    0.000536
   -0.000382    0.000759   -0.000911
    0.010465   -0.030940    0.057953
    0.003050    0.000297   -0.001528
   -0.000332    0.001050   -0.001699
   -0.003533    0.000699   -0.000008
    0.000941   -0.001575    0.002730
    0.003874    0.005056    0.004634
   -0.001907   -0.007288   -0.000324
    0.018472   -0.013788    0.048978
   -0.074378    0.054760   -0.188180
    0.017411   -0.012318    0.045908
    0.003192   -0.004182    0.008350
   -0.005507    0.004875   -0.014198
    0.108913    0.011686    0.006013
   -0.077952   -0.032775    0.058851
    0.013600   -0.011353    0.042368
    0.013170   -0.039919   -0.030746
   -0.012286    0.011700   -0.025533
   -0.016012    0.041552    0.003509
    0.343759   -0.246192    0.856503
vibration  117
    0.003060    0.002849   -0.001525
   -0.000274   -0.000267    0.000769
    0.000548   -0.000479   -0.001128
    0.000057    0.001646   -0.000296
    0.001796   -0.002880    0.000662
   -0.000406    0.000691   -0.000123
   -0.000013   -0.000644   -0.003369
    0.000729   -0.000535    0.002937
    0.000645   -0.001071    0.000632
   -0.000445   -0.000096   -0.000175
   -0.000690   -0.000840   -0.000090
   -0.000499   -0.000829    0.000249
    0.000036    0.000095    0.000144
   -0.000119    0.000590    0.000071
   -0.000051   -0.001067   -0.000589
    0.000388    0.000037    0.000239
   -0.001406   -0.000367    0.000175
   -0.001512   -0.000529   -0.000202
   -0.000141   -0.000363   -0.000063
    0.000362   -0.000667   -0.000305
    0.000717   -0.000915   -0.000401
   -0.000027    0.000039   -0.002398
    0.000213    0.000085   -0.000399
    0.001185   -0.001263    0.002082
    0.000161    0.000477    0.000192
   -0.000673   -0.000223    0.000038
   -0.000122    0.001584    0.000474
   -0.000542    0.002040   -0.002021
    0.000729   -0.001396   -0.000288
   -0.001410   -0.004260    0.000454
   -0.000030    0.000380    0.000049
    0.000206    0.000549   -0.000874
    0.000783    0.001357    0.001312
    0.001534    0.002106   -0.002265
   -0.000740   -0.000640   -0.001708
    0.000383    0.003728    0.004621
   -0.002248    0.001677    0.002727
    0.000687    0.000251   -0.001030
    0.000622    0.001117   -0.001139
   -0.003751   -0.002588   -0.012746
    0.000265    0.003375   -0.003895
   -0.002932    0.000826   -0.001449
    0.001410   -0.005556   -0.002627
    0.005269    0.004794    0.007432
   -0.003196   -0.010022   -0.006535
    0.002469    0.004034    0.001918
    0.021869   -0.003651   -0.003102
   -0.013470   -0.003607   -0.001737
   -0.002152   -0.007392   -0.003143
    0.001106    0.000206   -0.001532
    0.005045    0.007854    0.010569
    0.001100    0.001620   -0.000183
   -0.000580    0.001824    0.000487
   -0.001476   -0.007647    0.000193
   -0.001054   -0.005723   -0.003078
    0.013966    0.005234    0.039271
   -0.000312   -0.000510    0.000910
    0.000146   -0.000182    0.000463
   -0.000528   -0.000689   -0.000469
    0.006400    0.007887   -0.011897
   -0.010246    0.022871   -0.047794
    0.034446   -0.092630    0.182139
   -0.009287    0.025377   -0.043625
   -0.001768    0.004611   -0.008677
    0.004037   -0.010721    0.012485
   -0.149829    0.443768   -0.831522
   -0.042405   -0.002752    0.022560
    0.006151   -0.017005    0.026083
    0.051051   -0.009931   -0.000450
   -0.014632    0.018503   -0.039288
   -0.053171   -0.069788   -0.066011
    0.028905    0.103856    0.004289
    0.001219   -0.000993    0.003334
   -0.004986    0.003828   -0.012845
    0.001160   -0.000863    0.003161
    0.000137   -0.000279    0.000640
   -0.000380    0.000225   -0.000929
    0.007221    0.000616    0.000357
   -0.005388   -0.002053    0.004015
    0.001268   -0.000700    0.002657
    0.001016   -0.002910   -0.002234
   -0.000957    0.001015   -0.001705
   -0.000976    0.002925    0.000125
    0.023666   -0.016850    0.058669
vibration  118
    0.000357    0.000206    0.000234
   -0.047590   -0.036699   -0.065055
    0.073639   -0.264527    0.196991
    0.070273    0.050316    0.099501
    0.014117    0.329721   -0.076669
    0.079866   -0.065580    0.030972
   -0.061860    0.065293    0.389466
   -0.097351    0.043027   -0.362854
   -0.087041    0.137204    0.140821
   -0.036222    0.096540    0.029016
    0.197949   -0.058531   -0.008356
   -0.217455   -0.274515   -0.061490
    0.373623    0.176687    0.002216
   -0.031833   -0.025978   -0.045199
   -0.006632   -0.001422    0.000294
    0.005685   -0.003701   -0.002191
   -0.003138   -0.001161    0.000005
   -0.002703   -0.002886   -0.000080
    0.002842    0.004539    0.001311
    0.006334    0.003160   -0.000189
    0.001103   -0.000327   -0.000559
    0.005572    0.003477   -0.000869
   -0.007917   -0.000631    0.002620
   -0.008292   -0.000103    0.002865
    0.001851    0.000685   -0.001106
   -0.001474   -0.000067   -0.000189
   -0.000973   -0.003110   -0.000762
   -0.004289   -0.003151   -0.000338
    0.001839   -0.001623   -0.000043
    0.001771   -0.002281    0.000102
    0.002908    0.001689    0.000642
    0.002183    0.003832    0.001224
   -0.000709    0.001564    0.000050
   -0.004884    0.002089    0.000398
   -0.002128    0.001796    0.000080
    0.000799   -0.002189   -0.000367
   -0.000845   -0.000371   -0.009679
   -0.012811    0.012524    0.008566
   -0.005155   -0.045931    0.052027
    0.024124    0.015375   -0.066817
    0.015860   -0.032460    0.028302
    0.014498   -0.003859    0.002881
   -0.018618    0.015646    0.002142
   -0.030003   -0.022500   -0.024903
    0.016569    0.047907    0.038652
   -0.001466   -0.003769   -0.014094
   -0.056346   -0.005417    0.023000
    0.009360    0.006270    0.021454
    0.048928    0.010920    0.004309
    0.008064    0.019414    0.016340
    0.003332    0.031112    0.026408
    0.011463    0.000532   -0.005265
   -0.001275   -0.000796    0.000075
   -0.000847    0.002635   -0.000248
    0.000616   -0.004297    0.004958
   -0.000862   -0.002313    0.006983
   -0.000623   -0.006696    0.005757
   -0.000186   -0.000015   -0.000071
    0.000007    0.000102    0.000135
   -0.002735    0.001321    0.001865
    0.000057    0.000068   -0.000242
    0.000273   -0.000191    0.000909
    0.000005    0.000157   -0.000115
    0.000001    0.000027   -0.000089
   -0.000017   -0.000233   -0.000134
   -0.000721    0.002829   -0.004898
   -0.000279    0.000057    0.000263
    0.000173   -0.000249    0.000265
    0.000251   -0.000136   -0.000055
    0.000156    0.000294    0.000141
   -0.000814   -0.000678   -0.000253
    0.000300    0.000456   -0.000204
   -0.000038    0.000023   -0.000036
    0.000079   -0.000003    0.000056
    0.000033   -0.000002   -0.000062
    0.000012    0.000042    0.000130
   -0.000096   -0.000160   -0.000007
    0.000654    0.000169    0.000421
   -0.000746    0.000827    0.000198
    0.000184    0.000157   -0.000621
   -0.000117   -0.000235   -0.000111
   -0.000059   -0.000263   -0.000255
   -0.000247    0.000612    0.000090
    0.000012    0.000159   -0.000188
vibration  119
   -0.002365   -0.002504   -0.001309
   -0.007934   -0.006874   -0.008748
    0.013522   -0.044668    0.029042
    0.010029    0.007965    0.014515
    0.007740    0.052696   -0.011335
    0.014669   -0.008591    0.005197
   -0.014552    0.008256    0.055967
   -0.018024    0.003224   -0.060401
   -0.012763    0.020962    0.034483
   -0.004504    0.013782    0.002346
    0.021940   -0.012126   -0.001564
   -0.026377   -0.035636   -0.005751
    0.053402    0.026658    0.003272
   -0.004717   -0.003113   -0.008562
   -0.003599    0.000323    0.000769
    0.002882   -0.002182   -0.001383
   -0.000912   -0.000772   -0.000305
   -0.000590   -0.002679   -0.000673
    0.002008    0.002837    0.000730
    0.004464    0.002010   -0.000507
    0.000059    0.000503    0.000261
    0.001660    0.002145    0.000062
   -0.004428   -0.000745    0.001132
   -0.004479   -0.002827    0.000837
    0.000668   -0.000093   -0.000632
   -0.000942    0.001319   -0.000459
   -0.000427   -0.007271   -0.001232
   -0.000508   -0.007639   -0.001466
    0.000599   -0.000176    0.000064
    0.002313    0.001417    0.000400
    0.005215    0.002727    0.001111
    0.003720    0.006145    0.002475
   -0.001048   -0.000920   -0.001091
   -0.002279   -0.001318    0.002428
   -0.004984    0.005118    0.001853
    0.003476   -0.004265    0.003329
    0.017580    0.014985    0.061186
    0.083198   -0.040123   -0.034544
    0.028374    0.218741   -0.344254
   -0.139359   -0.077788    0.265533
   -0.117962    0.109793   -0.034247
   -0.087830    0.048147   -0.053139
    0.045865   -0.231641   -0.118809
    0.210122    0.186809    0.269793
   -0.089710   -0.329054   -0.172500
    0.005140    0.004819    0.090838
    0.284302    0.051673   -0.134452
    0.025704   -0.018619   -0.142874
   -0.388313   -0.057487   -0.034233
   -0.001887    0.004285    0.003540
   -0.002003    0.006126    0.005563
    0.005701    0.000197   -0.002010
   -0.000845   -0.000737    0.000315
   -0.001269    0.009409   -0.000887
   -0.002873   -0.013862   -0.021089
   -0.005016   -0.031828   -0.054019
   -0.000468   -0.002199    0.001671
   -0.000044   -0.000059   -0.000242
    0.000718    0.001050    0.000333
   -0.005004   -0.010293    0.012137
   -0.000269   -0.000144    0.000871
   -0.000439    0.001725   -0.002251
    0.000506   -0.000984    0.000318
   -0.000579   -0.000656    0.000255
    0.000763    0.000388   -0.000737
    0.000553   -0.005175    0.014537
    0.002671    0.000455   -0.000867
   -0.003180    0.001008   -0.000094
   -0.000841    0.001310    0.000151
    0.002336    0.002807    0.002564
   -0.000468    0.000890    0.002169
   -0.003057   -0.003835   -0.000272
    0.000052    0.000047    0.000097
   -0.000122   -0.000050   -0.000166
   -0.000022   -0.000038    0.000068
    0.000003   -0.000030    0.000044
    0.000029    0.000038   -0.000152
    0.000503    0.000344    0.000174
   -0.000135   -0.000213    0.000085
    0.000035   -0.000134    0.000343
   -0.000023   -0.000127   -0.000076
   -0.000040    0.000154   -0.000004
   -0.000109    0.000339   -0.000004
    0.000056   -0.000190    0.000362
vibration  120
    0.008030    0.008146   -0.003691
    0.014228    0.013096   -0.030815
   -0.041079    0.060841    0.025419
    0.011886   -0.087275    0.060313
   -0.060991    0.120441   -0.023896
   -0.051044   -0.023992    0.001305
    0.103247    0.028365    0.057571
    0.071409    0.058073    0.140263
   -0.002410   -0.011286   -0.242841
   -0.014015    0.023272    0.057624
    0.224858    0.117491    0.010580
   -0.149512   -0.121900   -0.094175
    0.059794   -0.008492   -0.088531
   -0.012975   -0.025822    0.013812
    0.036036   -0.007571   -0.009396
   -0.033574    0.026854    0.017375
    0.011388    0.009623    0.002799
    0.007596    0.030976    0.005889
   -0.025923   -0.033423   -0.007708
   -0.064417   -0.019834    0.011166
    0.001615   -0.006521   -0.004013
   -0.014527   -0.021835   -0.004843
    0.051384    0.009822   -0.013405
    0.054150    0.035060   -0.002303
   -0.008210    0.002038    0.008619
    0.008398   -0.009841    0.001443
    0.007959    0.056360    0.010271
    0.032715    0.056743    0.015702
   -0.009771    0.007844    0.000493
   -0.016670    0.005136   -0.002725
   -0.043404   -0.026089   -0.010289
   -0.027828   -0.066150   -0.015842
    0.011330    0.003975    0.005090
    0.039824    0.001512   -0.005078
    0.038159   -0.039502   -0.006228
   -0.014804    0.033021   -0.000582
   -0.032148   -0.016283    0.018797
   -0.003118   -0.085940   -0.052521
    0.013733    0.165679    0.039966
   -0.024479   -0.039409    0.343196
    0.043247    0.221810   -0.339407
   -0.014458   -0.050599    0.063968
    0.139977    0.256846    0.203449
   -0.041993   -0.089693   -0.224252
   -0.038005    0.033127   -0.160850
    0.027573    0.054398    0.003448
    0.214331   -0.062248   -0.004524
   -0.194096   -0.047346    0.002293
    0.083068   -0.093480   -0.032982
    0.057855   -0.016469   -0.022355
    0.038818   -0.004894   -0.024286
   -0.063493   -0.004342    0.018766
    0.005560    0.006972   -0.001310
    0.007385   -0.061952    0.007497
   -0.010067    0.080847   -0.020579
    0.011423    0.073510   -0.007947
    0.006185    0.016050   -0.011209
    0.000803   -0.000082   -0.000070
   -0.003155   -0.000963    0.001339
    0.007459   -0.006505   -0.005262
   -0.000290   -0.000164    0.000364
   -0.000282   -0.000355   -0.001436
    0.000246   -0.000323    0.000246
   -0.000099    0.000610    0.000137
    0.000209    0.000303   -0.000215
    0.001423   -0.004408    0.005436
   -0.002729   -0.000602    0.000434
    0.001130   -0.000078   -0.000063
   -0.001888   -0.001480   -0.000110
    0.000836    0.001618    0.001028
    0.000401    0.000888    0.001255
   -0.001318   -0.000959   -0.000002
   -0.000052    0.000097   -0.000278
    0.000368    0.000092    0.000736
   -0.000210   -0.000063    0.000229
   -0.001153   -0.000391   -0.000263
    0.000708    0.000475   -0.000117
    0.000853   -0.001125   -0.001554
    0.000808   -0.000683   -0.000045
   -0.001700   -0.000460    0.000295
    0.002996   -0.000007   -0.000031
   -0.000810    0.003525    0.002301
    0.003188   -0.003715   -0.002167
   -0.000862    0.001040   -0.002461
vibration  121
    0.002133   -0.000719   -0.000113
    0.037199    0.023758   -0.040633
   -0.084281    0.150348    0.011232
    0.010386   -0.173919    0.090160
   -0.110895    0.135681   -0.025293
   -0.084623   -0.030268   -0.002389
    0.161007    0.036698    0.049333
    0.117112    0.083849    0.243792
    0.003677   -0.029186   -0.380541
   -0.013745    0.016875    0.081089
    0.301187    0.187436    0.017451
   -0.183026   -0.131775   -0.129885
    0.020802   -0.045363   -0.132594
   -0.013338   -0.033016    0.025982
    0.033555   -0.007176   -0.006419
   -0.041293    0.029550    0.020873
    0.027276    0.005624   -0.004523
    0.025446   -0.014223   -0.019749
   -0.017545   -0.025769   -0.007418
   -0.043511   -0.015901    0.007392
   -0.011395    0.006701    0.007703
   -0.043925   -0.018143    0.007559
    0.049440    0.001503   -0.017883
    0.053320   -0.021873   -0.023680
   -0.011919   -0.004101    0.007849
    0.006224    0.008441    0.001291
    0.004482   -0.022787   -0.002273
    0.035902   -0.025353   -0.005837
   -0.012079    0.012956    0.000038
   -0.000592    0.028695    0.005916
    0.011709    0.003699    0.002536
    0.009130    0.007984    0.002987
    0.000075   -0.019321   -0.004035
    0.036204   -0.023283   -0.000794
   -0.018993    0.023016    0.002623
    0.006766   -0.008130   -0.001009
    0.022401    0.011838   -0.010160
    0.009087    0.059338    0.035930
   -0.007756   -0.102814   -0.056916
    0.006722    0.022156   -0.228512
   -0.041560   -0.152891    0.245466
    0.009305    0.037879   -0.049072
   -0.104361   -0.195110   -0.154036
    0.033820    0.068639    0.170345
    0.026729   -0.029833    0.116825
   -0.018144   -0.046278    0.002932
   -0.153623    0.055718   -0.007622
    0.172468    0.038339   -0.012172
   -0.089892    0.075163    0.025749
    0.072237   -0.013557   -0.036813
    0.049310    0.001143   -0.039699
   -0.071704   -0.003655    0.019394
    0.004237    0.001565   -0.001394
   -0.007970    0.026856   -0.002448
   -0.003518   -0.053697    0.014099
   -0.016391   -0.051355    0.006575
    0.006879    0.014336   -0.010818
    0.001476   -0.000311   -0.000162
   -0.001900    0.000017    0.000037
    0.019593   -0.002736   -0.018154
    0.000035    0.000287   -0.000358
    0.000052   -0.001830    0.000483
   -0.000720    0.000721   -0.000195
    0.000876    0.000485    0.000460
   -0.000801    0.000568    0.000860
    0.000436   -0.000565   -0.004670
   -0.001546   -0.001361   -0.000999
    0.003219    0.000258   -0.001881
   -0.001621   -0.000344    0.000215
   -0.002402   -0.003274   -0.002134
    0.003651    0.002047   -0.000926
    0.002913    0.001335    0.000657
    0.000119   -0.000008    0.000316
   -0.000820   -0.000045   -0.000521
   -0.000374    0.000103    0.000811
   -0.000785   -0.000658   -0.000461
    0.001430    0.001561   -0.000103
    0.002586   -0.002957   -0.004228
    0.003617   -0.002781   -0.000644
   -0.005258   -0.001123    0.001462
    0.002161   -0.000727   -0.000804
   -0.000698    0.003729    0.001804
    0.003174   -0.003684   -0.002165
   -0.000010   -0.001547    0.001866
vibration  122
   -0.001404   -0.005424    0.001950
    0.009870    0.004577   -0.008310
   -0.019618    0.036483    0.000602
    0.002055   -0.043390    0.020384
   -0.025090    0.026332   -0.004608
   -0.018975   -0.006643    0.000058
    0.036099    0.008256    0.011338
    0.026046    0.018656    0.055106
    0.001068   -0.006865   -0.084328
   -0.002454    0.001560    0.018246
    0.065196    0.044940    0.004274
   -0.037491   -0.023368   -0.029271
   -0.004263   -0.014961   -0.031327
   -0.002012   -0.006131    0.004524
   -0.002449   -0.003656    0.000502
   -0.021339   -0.001612    0.005466
    0.046075   -0.039650   -0.035388
    0.057301   -0.327822   -0.167764
    0.087491    0.076589    0.005067
    0.241704    0.024884   -0.068734
   -0.080755    0.057784    0.057073
   -0.190663   -0.011557    0.069813
   -0.055013   -0.057440   -0.007741
   -0.067938   -0.375272   -0.193814
    0.019478    0.000324   -0.003642
   -0.000205    0.019552    0.004807
   -0.055665   -0.048660   -0.014204
   -0.401724   -0.013446   -0.070132
    0.069124   -0.094081   -0.008391
   -0.000432   -0.208434   -0.027781
    0.078403    0.077103    0.022668
    0.027859    0.212900    0.037312
   -0.047609    0.060816    0.000738
   -0.416440    0.100378   -0.008538
    0.000419   -0.022918   -0.000868
   -0.004318   -0.003327    0.001975
   -0.003746   -0.002490    0.001717
   -0.002646   -0.015156   -0.008299
    0.001822    0.024708    0.016369
   -0.001072   -0.005597    0.057544
    0.010457    0.037239   -0.060272
   -0.001712   -0.010676    0.012324
    0.025479    0.050444    0.039199
   -0.010439   -0.019715   -0.046355
   -0.006138    0.010065   -0.028554
    0.003141    0.008529   -0.000721
    0.028101   -0.010227    0.001264
   -0.031634   -0.006862    0.002841
    0.017770   -0.013195   -0.004306
    0.014281    0.002238   -0.009555
    0.013158   -0.000022   -0.013661
    0.000656    0.018780    0.003924
    0.005106    0.004639    0.004629
    0.020720    0.006688   -0.002208
    0.000928    0.017569   -0.004207
   -0.000037    0.024536    0.001296
   -0.001488   -0.000742    0.002889
   -0.000789   -0.000978   -0.000291
   -0.000355   -0.000443   -0.000011
   -0.001026   -0.001547    0.001239
   -0.000276    0.000104   -0.000005
    0.000043   -0.000367    0.000228
   -0.001015   -0.000853    0.000007
    0.001131   -0.002262   -0.001201
   -0.001161    0.002524    0.000729
   -0.000680    0.001087   -0.002008
    0.009277    0.002896    0.001177
   -0.009757    0.002324    0.002358
    0.005217    0.005732   -0.000533
   -0.003187   -0.009712   -0.001494
    0.008883    0.007781    0.001489
    0.006113   -0.000731    0.000372
   -0.000113    0.000165   -0.000008
    0.000441    0.000019    0.000265
   -0.000352   -0.000043   -0.000097
   -0.000670   -0.000691   -0.000105
    0.000491    0.000286    0.000132
    0.000231   -0.000776   -0.000831
    0.001988   -0.000323   -0.000962
   -0.001964   -0.000384    0.000012
    0.002968   -0.000612   -0.000146
   -0.000608    0.003536    0.001733
    0.001310   -0.001190   -0.001471
   -0.000224    0.001203   -0.001567
vibration  123
   -0.009048    0.000200    0.000877
   -0.048463   -0.002770    0.030129
    0.073144   -0.131822   -0.011452
   -0.014245    0.206155   -0.089793
    0.100215   -0.079730    0.013333
    0.022410    0.022446   -0.000215
   -0.054236   -0.023259   -0.071771
   -0.031361   -0.039611   -0.037453
    0.012504   -0.009956    0.137540
   -0.007501    0.011668   -0.027990
   -0.088553   -0.097082   -0.009536
    0.021396   -0.011651    0.041014
    0.068556    0.054212    0.053552
    0.001325    0.006787   -0.004140
    0.045336   -0.013233   -0.022118
   -0.064986    0.015904    0.021281
    0.096196   -0.029979   -0.045439
    0.108379   -0.340157   -0.189949
    0.057601    0.049098    0.000077
    0.137499    0.028148   -0.035983
   -0.104785    0.052541    0.060010
   -0.331144   -0.114488    0.089721
    0.019115   -0.047780   -0.023776
   -0.013010   -0.231193   -0.223217
   -0.015053   -0.014717    0.004259
    0.021320    0.011704    0.002476
    0.041932    0.004298    0.000911
    0.204504   -0.024988    0.100828
   -0.056900    0.097829    0.012694
    0.069617    0.284621    0.030989
   -0.056221   -0.047723   -0.013513
   -0.040483   -0.107560   -0.017418
    0.037314   -0.090090   -0.009577
    0.364101   -0.127386    0.001367
   -0.000703    0.031980    0.005664
    0.005250   -0.004483    0.000187
   -0.001510    0.001403    0.000087
   -0.003337    0.001350   -0.000370
   -0.000897   -0.006420    0.012737
    0.006568    0.003742   -0.009956
    0.006071   -0.000783   -0.004631
   -0.003597    0.002182    0.000665
    0.007003   -0.001028    0.002066
    0.009646    0.007866    0.008050
   -0.004140   -0.011829   -0.010027
    0.000274    0.010765   -0.001592
    0.022643   -0.012077    0.005635
   -0.042262   -0.007178    0.005114
    0.017826   -0.015788   -0.005961
    0.032893   -0.061645    0.020663
    0.051118   -0.070520    0.029775
   -0.059242    0.005133    0.024559
   -0.017296    0.027080    0.009080
   -0.013004    0.001951   -0.001800
    0.015728   -0.013144   -0.000341
    0.020213   -0.017188    0.000561
    0.006884    0.045083   -0.024497
    0.002092   -0.001387   -0.000863
   -0.001896    0.000241    0.000551
    0.010818   -0.003739   -0.009064
   -0.000909    0.000011    0.000346
   -0.000923    0.000791    0.002113
   -0.004452   -0.004091   -0.000814
    0.004981   -0.012396   -0.008420
   -0.004580    0.011815    0.006537
   -0.001552    0.003676   -0.003685
    0.044955    0.017608    0.011648
   -0.060148    0.011839    0.019255
    0.041391    0.028054   -0.003028
   -0.019037   -0.044924   -0.015375
    0.038464    0.028664   -0.002929
    0.036495    0.007257    0.003440
   -0.000082    0.000020    0.000136
    0.000648    0.000380   -0.000244
    0.000910   -0.000576    0.000248
   -0.000107    0.000928    0.000883
   -0.001113   -0.001281   -0.001443
    0.002132    0.003235    0.003078
   -0.009786    0.000973    0.004691
    0.007811    0.000399    0.000839
   -0.001177   -0.000018   -0.000073
   -0.001173   -0.001175   -0.002700
   -0.001070    0.003835    0.000537
    0.000323    0.000747   -0.001206
vibration  124
    0.035730    0.017701   -0.010142
   -0.046649   -0.001495    0.029055
    0.069140   -0.123997   -0.012021
   -0.014379    0.200146   -0.088054
    0.094790   -0.078263    0.013037
    0.021070    0.022188   -0.001194
   -0.052186   -0.023041   -0.072982
   -0.029315   -0.038895   -0.033552
    0.012428   -0.009997    0.130777
   -0.006984    0.011635   -0.027980
   -0.088359   -0.096490   -0.009438
    0.022182   -0.011550    0.041422
    0.067484    0.053869    0.053839
    0.001348    0.005667   -0.002146
    0.052695   -0.008750   -0.020352
   -0.042899    0.028002    0.020548
    0.015247    0.010868    0.002053
    0.011753    0.021064   -0.000445
   -0.024111   -0.030992   -0.007009
   -0.075668   -0.012457    0.020561
    0.001560   -0.005852   -0.002581
   -0.020013   -0.020026   -0.009691
    0.053029    0.010778   -0.015758
    0.064530   -0.000168    0.006976
   -0.009382    0.006627    0.011270
    0.008993   -0.005542    0.002906
   -0.014730    0.030115    0.005200
   -0.109714    0.046710   -0.033379
    0.016233   -0.040024   -0.005944
   -0.049835   -0.132838   -0.020925
    0.005774    0.010705    0.001819
    0.010363    0.009163   -0.000292
   -0.011175    0.041311    0.007086
   -0.159750    0.059307   -0.008676
    0.023082   -0.044686   -0.009256
   -0.011603    0.037852   -0.003439
    0.001379    0.000850   -0.000619
    0.014813    0.008492    0.008009
    0.001743    0.003977   -0.062778
   -0.021606   -0.008512   -0.017816
   -0.031725   -0.026799    0.066944
    0.013458    0.003546   -0.013460
   -0.047115   -0.042627   -0.043049
   -0.020072   -0.005781    0.019875
    0.019192    0.029238    0.059028
    0.001469   -0.040101    0.005893
   -0.088055    0.044360   -0.016517
    0.162219    0.027840   -0.020253
   -0.072621    0.054688    0.018058
    0.032074   -0.063386    0.020767
    0.042737   -0.069792    0.027142
   -0.074965   -0.016578    0.023890
    0.016698    0.004470   -0.002544
   -0.002231   -0.051949    0.009389
   -0.052970    0.019051    0.005349
   -0.059844    0.013792   -0.006728
    0.009972    0.046332   -0.029705
    0.000747    0.000391    0.000085
   -0.001517   -0.000136    0.001158
    0.004238   -0.005518   -0.001019
    0.005808   -0.001830   -0.001288
    0.002037    0.007950    0.001854
    0.033891    0.020121    0.003455
   -0.039182    0.067311    0.048756
    0.035602   -0.075048   -0.051696
   -0.001053    0.008185    0.012473
   -0.254827   -0.096409   -0.059960
    0.327392   -0.067875   -0.107263
   -0.243832   -0.147377    0.017399
    0.142758    0.315161    0.120135
   -0.247422   -0.175150    0.040057
   -0.269808   -0.087244   -0.027287
    0.000281   -0.001084   -0.000517
    0.002725    0.001207   -0.000356
    0.008274   -0.005231   -0.003975
    0.010112    0.019738    0.001743
   -0.014080   -0.020430   -0.001912
   -0.049638    0.033528    0.043156
   -0.062988    0.037271    0.020162
    0.091905    0.018923   -0.023125
   -0.053652    0.032394    0.018423
    0.013709   -0.073903   -0.028539
   -0.046073    0.029789    0.039965
    0.002861    0.005894   -0.002019
vibration  125
   -0.032077   -0.015543    0.008923
    0.033441    0.000911   -0.020607
   -0.049272    0.088430    0.008741
    0.009936   -0.142460    0.061476
   -0.068133    0.055525   -0.009172
   -0.015533   -0.015953    0.000888
    0.038192    0.016632    0.052222
    0.021310    0.028316    0.024885
   -0.008707    0.006801   -0.095325
    0.004983   -0.008390    0.020458
    0.064480    0.070214    0.006910
   -0.016963    0.007982   -0.031009
   -0.048855   -0.039104   -0.039313
   -0.001203   -0.003809    0.001809
   -0.037996    0.005170    0.014363
    0.027677   -0.020916   -0.014884
   -0.000850   -0.013340   -0.007058
    0.003219   -0.065075   -0.026984
    0.029844    0.033397    0.005766
    0.087930    0.013460   -0.024227
   -0.015900    0.012265    0.010569
   -0.029002    0.001925    0.019845
   -0.043815   -0.015906    0.010135
   -0.056680   -0.036223   -0.033674
    0.007394   -0.007036   -0.008808
   -0.006373    0.006025   -0.002039
    0.016036   -0.027070   -0.004780
    0.107511   -0.043661    0.037206
   -0.018152    0.042669    0.006252
    0.051360    0.140814    0.021122
   -0.009126   -0.012306   -0.002453
   -0.012923   -0.013373   -0.000590
    0.012643   -0.043715   -0.007042
    0.170393   -0.062628    0.007623
   -0.020499    0.041756    0.008539
    0.010810   -0.033634    0.003177
   -0.001118   -0.000297    0.000490
   -0.013319   -0.007055   -0.006627
   -0.001791   -0.005086    0.055976
    0.019396    0.007645    0.012305
    0.028197    0.022622   -0.057700
   -0.011798   -0.002875    0.011574
    0.040925    0.036366    0.036988
    0.017829    0.005491   -0.016469
   -0.016792   -0.026082   -0.051449
   -0.001230    0.035516   -0.005486
    0.076393   -0.039123    0.015286
   -0.144646   -0.025086    0.017764
    0.065049   -0.048497   -0.016120
   -0.021894    0.046058   -0.015405
   -0.033747    0.047341   -0.026438
    0.054620    0.014333   -0.016676
   -0.015734   -0.000948    0.002785
    0.001107    0.046285   -0.008531
    0.047589   -0.017992   -0.004411
    0.052825   -0.014534    0.003070
   -0.007458   -0.033293    0.021859
   -0.000389   -0.000530   -0.000172
    0.000893    0.000232   -0.000849
   -0.001582    0.003722   -0.000562
[truncated: 381,484 more chars]
