# Supplementary material for: Enhanced Proton-Coupled Electron-Transfer Reactivity by a Mononuclear Nickel(II) Hydroxide Radical Complex
Source: Inorg Chem. 2024 Dec 16;63(52):24453–65. doi: 10.1021/acs.inorgchem.4c03370 (PMC11688665; doi:10.1021/acs.inorgchem.4c03370)
Supplement: Supplementary file 2 — ic4c03370_si_002.zip [file ic4c03370_si_002.zip › CompData/frq_niohdmf2_-2_1.1328094.out.molf]

[Molden Format]
[Atoms] AU
 O      1     8    0.000000    0.000000    7.822143
 C      2     6    8.171175   -2.950429   -3.721059
 H      3     1    8.358825   -1.316383   -2.461935
 H      4     1    9.997028   -3.300595   -4.631718
 H      5     1    7.660571   -4.581074   -2.552264
 C      6     6    6.799045   -0.115084   -7.251068
 H      7     1    5.319768    0.284971   -8.637749
 H      8     1    8.598064   -0.373599   -8.247331
 H      9     1    6.977624    1.522363   -5.995345
 C     10     6    5.958873   -4.792156   -7.446843
 H     11     1    5.531417   -6.481571   -6.328314
 H     12     1    7.759971   -5.091678   -8.427044
 H     13     1    4.460509   -4.537610   -8.843918
 C     14     6    6.123846   -2.479509   -5.711886
 C     15     6    1.477010   -1.644629   -5.307673
 C     16     6   -2.906588   -1.418995   -4.134720
 C     17     6   -3.940457   -2.618593   -6.268221
 H     18     1   -2.671506   -3.325162   -7.709704
 C     19     6   -6.549601   -2.945138   -6.544877
 H     20     1   -7.271855   -3.897182   -8.222765
 C     21     6   -8.203112   -2.082856   -4.689166
 H     22     1  -10.235890   -2.352142   -4.881540
 C     23     6   -7.238217   -0.884203   -2.544327
 H     24     1   -8.525877   -0.306703   -1.055601
 C     25     6   -4.627750   -0.521564   -2.235546
 C     26     6   -4.389078    1.943205    1.728532
 C     27     6   -6.655426    3.332532    1.728343
 H     28     1   -7.894330    3.270549    0.095053
 C     29     6   -7.285839    4.889099    3.767169
 H     30     1   -9.040638    5.966243    3.711800
 C     31     6   -5.670312    5.075993    5.835285
 H     32     1   -6.150302    6.289386    7.428513
 C     33     6   -3.394704    3.720870    5.863442
 H     34     1   -2.119517    3.888867    7.460071
 C     35     6   -2.705521    2.162791    3.842002
 C     36     6    0.846030   -0.063117    5.603227
 C     37     6    4.963365   -2.107044    6.818509
 C     38     6    3.908142   -4.348260    8.324810
 H     39     1    2.263892   -3.759043    9.426709
 H     40     1    5.347358   -5.101693    9.611146
 H     41     1    3.326107   -5.868544    7.044143
 C     42     6    5.850025   -0.027590    8.636804
 H     43     1    6.669977    1.546363    7.568353
 H     44     1    7.289240   -0.751922    9.940715
 H     45     1    4.250939    0.687293    9.732656
 C     46     6    7.214218   -3.007499    5.236431
 H     47     1    6.643521   -4.469202    3.885088
 H     48     1    8.689716   -3.777184    6.467020
 H     49     1    8.020186   -1.437704    4.151161
 N     50     7    3.781531   -2.150130   -4.303662
 H     51     1    3.981464   -1.528221   -2.451164
 N     52     7   -0.373788   -1.153300   -3.501851
 N     53     7   -3.428530    0.470542   -0.170642
 N     54     7   -0.439928    0.869085    3.525284
 N     55     7    3.108788   -1.146308    5.029506
 H     56     1    3.681186   -0.835448    3.178330
 O     57     8    1.082057   -1.655589   -7.646965
 Ni    58    28    0.000000    0.000000    0.000000
 O     59     8    3.622416    0.000000    0.172343
 H     60     1    3.996581    1.791649    0.131903
 O     61     8    4.636821   -7.367097    0.201445
 C     62     6    2.544516   -6.618954    0.927100
 N     63     7    0.344875   -6.907137   -0.307080
 C     64     6   -2.020873   -6.175436    0.843196
 C     65     6    0.244908   -7.972565   -2.815692
 H     66     1    2.300363   -5.589243    2.728575
 H     67     1   -3.078364   -4.932374   -0.425566
 H     68     1   -1.648597   -5.130039    2.585901
 H     69     1   -3.171716   -7.850300    1.272919
 H     70     1    2.164114   -8.102011   -3.558165
 H     71     1   -0.873242   -6.730259   -4.038344
 H     72     1   -0.622476   -9.859078   -2.797361
 O     73     8    3.423995    6.100413    0.098266
 C     74     6    1.193362    6.036730   -0.621153
 N     75     7    0.422165    5.797301   -3.027908
 C     76     6   -2.230255    5.649147   -3.658510
 C     77     6    2.192082    5.284997   -5.041600
 H     78     1    1.891616    6.601947   -6.612907
 H     79     1    1.930922    3.345571   -5.726059
 H     80     1    4.113178    5.493056   -4.322559
 H     81     1   -2.717426    7.104803   -5.052182
 H     82     1   -3.371082    5.920512   -1.958134
 H     83     1   -2.672450    3.780775   -4.435565
 H     84     1   -0.402134    6.220789    0.714883
[FREQ]
   -25.468
    44.165
    22.187
   -33.165
     9.028
    15.007
    23.659
    24.887
    34.214
    43.106
    46.765
    49.674
    57.368
    63.360
    66.238
    69.212
    72.737
    77.290
    82.082
    92.578
    94.422
    99.232
   104.888
   111.006
   117.071
   119.955
   147.334
   153.990
   171.778
   179.144
   186.116
   193.195
   198.772
   200.844
   213.764
   221.815
   225.020
   235.063
   237.077
   241.555
   247.215
   255.529
   260.211
   263.468
   264.117
   303.955
   305.753
   309.427
   313.084
   320.955
   321.806
   335.124
   338.546
   344.976
   346.883
   349.721
   350.831
   353.967
   368.150
   381.582
   403.889
   404.317
   411.979
   416.147
   433.294
   445.579
   456.023
   460.102
   461.943
   465.074
   467.191
   474.007
   481.145
   491.120
   548.959
   557.088
   588.691
   600.661
   607.302
   649.496
   652.137
   670.048
   696.058
   704.977
   720.044
   728.835
   738.830
   745.154
   753.566
   769.268
   773.575
   791.876
   795.536
   809.400
   810.260
   848.272
   858.541
   864.054
   869.721
   871.320
   873.032
   877.629
   890.417
   896.535
   899.729
   901.872
   905.470
   907.808
   909.656
   913.912
   920.546
   921.320
   931.333
   956.594
   960.312
   970.030
   979.636
  1010.111
  1011.700
  1022.440
  1024.174
  1032.921
  1044.765
  1045.703
  1046.843
  1047.190
  1053.078
  1075.366
  1077.370
  1080.264
  1081.262
  1104.212
  1116.224
  1128.012
  1129.367
  1130.180
  1134.888
  1189.501
  1203.204
  1204.587
  1211.247
  1215.332
  1215.856
  1227.350
  1233.732
  1252.078
  1256.844
  1268.476
  1278.179
  1285.322
  1290.111
  1307.611
  1318.457
  1320.823
  1326.228
  1330.743
  1349.627
  1356.232
  1361.354
  1370.052
  1373.082
  1375.847
  1381.427
  1384.851
  1387.000
  1387.567
  1391.997
  1405.877
  1407.187
  1408.456
  1409.758
  1411.646
  1416.250
  1422.036
  1423.672
  1424.141
  1424.979
  1426.034
  1428.662
  1430.969
  1432.962
  1434.034
  1435.855
  1437.237
  1438.509
  1441.518
  1441.729
  1459.375
  1463.137
  1478.592
  1484.243
  1487.394
  1513.503
  1544.887
  1552.242
  1559.584
  1568.570
  1576.489
  1589.044
  1599.717
  1616.231
  1657.450
  1676.200
  2952.364
  2958.444
  2964.920
  2967.011
  2972.864
  2977.492
  2978.832
  2978.951
  2981.667
  2981.950
  2984.970
  2987.595
  2988.551
  3043.470
  3061.664
  3065.692
  3069.216
  3071.915
  3073.553
  3075.227
  3077.609
  3079.798
  3082.746
  3084.597
  3094.020
  3095.247
  3103.160
  3104.299
  3104.900
  3105.778
  3106.778
  3110.645
  3112.428
  3113.401
  3123.957
  3125.072
  3126.016
  3128.111
  3156.604
  3173.385
  3175.989
  3193.787
  3719.587
[FR-COORD]
 O     0.000000    0.000000    7.822143
 C     8.171175   -2.950429   -3.721059
 H     8.358825   -1.316383   -2.461935
 H     9.997028   -3.300595   -4.631718
 H     7.660571   -4.581074   -2.552264
 C     6.799045   -0.115084   -7.251068
 H     5.319768    0.284971   -8.637749
 H     8.598064   -0.373599   -8.247331
 H     6.977624    1.522363   -5.995345
 C     5.958873   -4.792156   -7.446843
 H     5.531417   -6.481571   -6.328314
 H     7.759971   -5.091678   -8.427044
 H     4.460509   -4.537610   -8.843918
 C     6.123846   -2.479509   -5.711886
 C     1.477010   -1.644629   -5.307673
 C    -2.906588   -1.418995   -4.134720
 C    -3.940457   -2.618593   -6.268221
 H    -2.671506   -3.325162   -7.709704
 C    -6.549601   -2.945138   -6.544877
 H    -7.271855   -3.897182   -8.222765
 C    -8.203112   -2.082856   -4.689166
 H   -10.235890   -2.352142   -4.881540
 C    -7.238217   -0.884203   -2.544327
 H    -8.525877   -0.306703   -1.055601
 C    -4.627750   -0.521564   -2.235546
 C    -4.389078    1.943205    1.728532
 C    -6.655426    3.332532    1.728343
 H    -7.894330    3.270549    0.095053
 C    -7.285839    4.889099    3.767169
 H    -9.040638    5.966243    3.711800
 C    -5.670312    5.075993    5.835285
 H    -6.150302    6.289386    7.428513
 C    -3.394704    3.720870    5.863442
 H    -2.119517    3.888867    7.460071
 C    -2.705521    2.162791    3.842002
 C     0.846030   -0.063117    5.603227
 C     4.963365   -2.107044    6.818509
 C     3.908142   -4.348260    8.324810
 H     2.263892   -3.759043    9.426709
 H     5.347358   -5.101693    9.611146
 H     3.326107   -5.868544    7.044143
 C     5.850025   -0.027590    8.636804
 H     6.669977    1.546363    7.568353
 H     7.289240   -0.751922    9.940715
 H     4.250939    0.687293    9.732656
 C     7.214218   -3.007499    5.236431
 H     6.643521   -4.469202    3.885088
 H     8.689716   -3.777184    6.467020
 H     8.020186   -1.437704    4.151161
 N     3.781531   -2.150130   -4.303662
 H     3.981464   -1.528221   -2.451164
 N    -0.373788   -1.153300   -3.501851
 N    -3.428530    0.470542   -0.170642
 N    -0.439928    0.869085    3.525284
 N     3.108788   -1.146308    5.029506
 H     3.681186   -0.835448    3.178330
 O     1.082057   -1.655589   -7.646965
 Ni    0.000000    0.000000    0.000000
 O     3.622416    0.000000    0.172343
 H     3.996581    1.791649    0.131903
 O     4.636821   -7.367097    0.201445
 C     2.544516   -6.618954    0.927100
 N     0.344875   -6.907137   -0.307080
 C    -2.020873   -6.175436    0.843196
 C     0.244908   -7.972565   -2.815692
 H     2.300363   -5.589243    2.728575
 H    -3.078364   -4.932374   -0.425566
 H    -1.648597   -5.130039    2.585901
 H    -3.171716   -7.850300    1.272919
 H     2.164114   -8.102011   -3.558165
 H    -0.873242   -6.730259   -4.038344
 H    -0.622476   -9.859078   -2.797361
 O     3.423995    6.100413    0.098266
 C     1.193362    6.036730   -0.621153
 N     0.422165    5.797301   -3.027908
 C    -2.230255    5.649147   -3.658510
 C     2.192082    5.284997   -5.041600
 H     1.891616    6.601947   -6.612907
 H     1.930922    3.345571   -5.726059
 H     4.113178    5.493056   -4.322559
 H    -2.717426    7.104803   -5.052182
 H    -3.371082    5.920512   -1.958134
 H    -2.672450    3.780775   -4.435565
 H    -0.402134    6.220789    0.714883
[FR-NORM-COORD]
vibration    1
   -0.006000   -0.013000    0.002000
    0.020000    0.106000    0.014000
    0.057000    0.191000   -0.102000
    0.004000    0.024000    0.013000
    0.018000    0.190000    0.131000
   -0.028000   -0.085000   -0.120000
   -0.014000   -0.194000   -0.164000
   -0.008000   -0.109000   -0.078000
   -0.078000   -0.009000   -0.212000
   -0.005000   -0.101000    0.130000
    0.071000   -0.053000    0.232000
   -0.034000   -0.110000    0.081000
   -0.061000   -0.202000    0.171000
   -0.001000   -0.009000    0.009000
   -0.002000   -0.014000    0.009000
   -0.004000    0.005000    0.006000
   -0.010000    0.002000    0.010000
   -0.013000   -0.003000    0.010000
   -0.011000    0.003000    0.015000
   -0.013000    0.001000    0.018000
   -0.007000    0.007000    0.016000
   -0.008000    0.008000    0.020000
   -0.002000    0.009000    0.012000
    0.001000    0.012000    0.014000
   -0.001000    0.008000    0.007000
   -0.000000    0.009000    0.007000
    0.001000    0.010000    0.008000
    0.002000    0.014000    0.007000
    0.000000    0.007000    0.011000
    0.001000    0.008000    0.011000
   -0.001000    0.002000    0.012000
   -0.002000   -0.002000    0.014000
   -0.002000    0.001000    0.011000
   -0.003000   -0.002000    0.012000
   -0.001000    0.006000    0.008000
   -0.000000    0.004000    0.004000
   -0.004000   -0.009000   -0.001000
   -0.016000   -0.031000   -0.043000
   -0.031000   -0.049000   -0.055000
   -0.030000   -0.044000   -0.034000
    0.005000   -0.016000   -0.070000
   -0.012000   -0.038000    0.036000
   -0.016000   -0.017000    0.065000
   -0.012000   -0.057000    0.025000
   -0.016000   -0.061000    0.047000
    0.004000    0.013000   -0.002000
    0.007000    0.038000   -0.031000
   -0.006000   -0.013000   -0.006000
    0.016000    0.030000    0.031000
    0.009000    0.044000    0.010000
    0.011000    0.064000    0.004000
   -0.002000    0.007000    0.003000
   -0.000000    0.010000    0.005000
   -0.001000    0.007000    0.005000
    0.008000    0.021000    0.003000
    0.008000    0.027000    0.005000
   -0.008000   -0.078000    0.010000
   -0.000000    0.014000    0.004000
   -0.000000    0.033000    0.006000
   -0.010000    0.035000    0.018000
    0.019000    0.047000   -0.011000
    0.004000    0.055000   -0.061000
    0.015000   -0.023000   -0.063000
    0.002000    0.017000   -0.114000
    0.033000   -0.115000   -0.023000
   -0.021000    0.128000   -0.106000
   -0.028000   -0.110000   -0.215000
   -0.018000    0.175000   -0.204000
    0.038000    0.028000    0.023000
    0.058000   -0.366000    0.085000
    0.234000   -0.047000   -0.141000
   -0.180000   -0.017000    0.017000
   -0.015000    0.023000    0.027000
   -0.010000    0.021000    0.013000
    0.006000    0.008000    0.009000
    0.010000   -0.002000   -0.006000
    0.020000   -0.007000    0.025000
   -0.004000   -0.050000   -0.006000
    0.060000   -0.029000    0.072000
    0.015000    0.048000    0.024000
    0.015000   -0.010000   -0.017000
   -0.001000    0.004000   -0.015000
    0.019000   -0.007000    0.001000
   -0.019000    0.031000    0.001000
vibration    2
   -0.005000   -0.015000   -0.006000
    0.028000    0.120000    0.003000
    0.059000    0.195000   -0.099000
    0.015000    0.048000    0.005000
    0.026000    0.194000    0.106000
   -0.019000   -0.045000   -0.110000
   -0.006000   -0.144000   -0.152000
    0.002000   -0.055000   -0.069000
   -0.075000    0.020000   -0.187000
    0.023000   -0.061000    0.096000
    0.122000   -0.031000    0.180000
   -0.006000   -0.043000    0.038000
   -0.039000   -0.163000    0.143000
    0.011000    0.015000   -0.004000
    0.006000   -0.007000   -0.007000
    0.002000   -0.000000   -0.012000
   -0.002000    0.011000   -0.017000
   -0.004000    0.016000   -0.021000
   -0.003000    0.017000   -0.018000
   -0.004000    0.026000   -0.022000
   -0.002000    0.011000   -0.014000
   -0.002000    0.015000   -0.015000
    0.001000    0.002000   -0.010000
    0.003000   -0.001000   -0.008000
    0.002000   -0.002000   -0.010000
   -0.000000   -0.006000   -0.007000
    0.002000   -0.003000   -0.008000
    0.003000    0.001000   -0.009000
    0.002000   -0.005000   -0.006000
    0.003000   -0.002000   -0.007000
   -0.001000   -0.011000   -0.004000
   -0.001000   -0.012000   -0.003000
   -0.003000   -0.014000   -0.003000
   -0.004000   -0.019000   -0.002000
   -0.003000   -0.012000   -0.005000
   -0.010000   -0.027000   -0.007000
   -0.006000   -0.014000   -0.006000
    0.013000    0.012000    0.046000
    0.033000    0.033000    0.065000
    0.033000    0.027000    0.032000
   -0.014000   -0.005000    0.078000
    0.001000    0.025000   -0.053000
    0.004000   -0.001000   -0.089000
    0.001000    0.051000   -0.038000
    0.004000    0.052000   -0.067000
   -0.013000   -0.036000   -0.004000
   -0.009000   -0.080000    0.042000
    0.007000    0.013000    0.003000
   -0.041000   -0.059000   -0.057000
    0.016000    0.049000   -0.005000
    0.014000    0.057000   -0.007000
    0.003000   -0.001000   -0.011000
    0.001000   -0.004000   -0.009000
   -0.004000   -0.015000   -0.005000
   -0.023000   -0.056000   -0.011000
   -0.017000   -0.040000   -0.006000
    0.003000   -0.057000   -0.006000
   -0.000000   -0.003000   -0.006000
   -0.001000    0.011000    0.003000
   -0.010000    0.014000    0.035000
   -0.000000   -0.017000   -0.092000
    0.024000   -0.042000    0.006000
   -0.011000    0.030000    0.053000
    0.024000   -0.010000    0.149000
   -0.080000    0.140000    0.008000
    0.080000   -0.129000    0.063000
    0.046000    0.148000    0.286000
    0.077000   -0.200000    0.252000
   -0.018000   -0.019000   -0.000000
   -0.115000    0.335000   -0.117000
   -0.255000    0.111000    0.140000
    0.075000    0.068000   -0.033000
   -0.018000    0.012000    0.038000
   -0.012000    0.008000    0.019000
    0.009000    0.005000    0.012000
    0.015000   -0.007000   -0.009000
    0.028000    0.002000    0.029000
    0.009000   -0.031000    0.006000
    0.068000   -0.015000    0.062000
    0.021000    0.051000    0.034000
    0.020000   -0.012000   -0.015000
    0.000000   -0.009000   -0.018000
    0.029000   -0.010000   -0.009000
   -0.023000    0.008000    0.005000
vibration    3
   -0.041000   -0.049000    0.002000
    0.021000    0.054000   -0.009000
    0.028000    0.073000   -0.035000
    0.016000    0.042000   -0.015000
    0.030000    0.071000    0.018000
   -0.012000    0.011000   -0.029000
   -0.012000   -0.019000   -0.038000
   -0.006000    0.017000   -0.020000
   -0.033000    0.026000   -0.047000
    0.016000    0.004000    0.019000
    0.062000    0.006000    0.040000
    0.003000    0.022000   -0.010000
   -0.013000   -0.030000    0.043000
    0.009000    0.022000   -0.004000
    0.008000    0.011000    0.007000
    0.011000   -0.004000    0.013000
    0.013000   -0.019000    0.020000
    0.015000   -0.026000    0.025000
    0.013000   -0.023000    0.021000
    0.015000   -0.035000    0.027000
    0.012000   -0.012000    0.014000
    0.012000   -0.014000    0.014000
    0.010000    0.001000    0.008000
    0.008000    0.009000    0.004000
    0.009000    0.003000    0.008000
    0.006000    0.009000    0.005000
    0.006000    0.008000    0.005000
    0.007000    0.009000    0.004000
    0.003000    0.004000    0.007000
    0.002000    0.003000    0.008000
    0.002000    0.002000    0.009000
   -0.000000   -0.001000    0.010000
    0.002000    0.003000    0.008000
    0.001000    0.001000    0.010000
    0.004000    0.007000    0.006000
   -0.008000   -0.002000    0.013000
   -0.024000   -0.029000    0.030000
   -0.057000   -0.098000   -0.094000
   -0.124000   -0.160000   -0.160000
   -0.110000   -0.110000   -0.042000
    0.038000   -0.073000   -0.166000
   -0.069000   -0.112000    0.147000
   -0.089000   -0.042000    0.236000
   -0.065000   -0.161000    0.116000
   -0.087000   -0.197000    0.177000
    0.015000    0.045000    0.042000
    0.038000    0.132000   -0.062000
   -0.029000   -0.044000    0.038000
    0.062000    0.104000    0.162000
    0.011000    0.018000    0.001000
    0.010000   -0.000000    0.008000
    0.010000    0.004000    0.010000
    0.009000    0.011000    0.005000
    0.005000    0.009000    0.009000
    0.020000    0.051000    0.030000
    0.021000    0.037000    0.027000
    0.004000    0.013000    0.007000
    0.009000    0.004000    0.010000
    0.008000   -0.021000    0.018000
    0.021000   -0.024000   -0.017000
    0.003000    0.046000   -0.051000
    0.014000    0.040000   -0.015000
   -0.005000    0.037000    0.021000
    0.010000    0.008000    0.069000
   -0.035000    0.040000    0.020000
    0.042000    0.039000   -0.011000
   -0.012000    0.032000    0.110000
    0.033000   -0.029000    0.086000
    0.021000   -0.003000    0.053000
   -0.060000    0.212000   -0.074000
   -0.201000   -0.047000    0.084000
    0.129000   -0.036000    0.046000
    0.081000   -0.047000   -0.152000
    0.057000   -0.035000   -0.082000
   -0.021000   -0.024000   -0.058000
   -0.042000    0.030000    0.022000
   -0.091000   -0.016000   -0.121000
   -0.009000    0.116000   -0.028000
   -0.251000    0.052000   -0.251000
   -0.066000   -0.213000   -0.133000
   -0.058000    0.050000    0.049000
    0.014000    0.038000    0.058000
   -0.100000    0.044000    0.020000
    0.100000   -0.038000   -0.030000
vibration    4
   -0.012000   -0.014000   -0.024000
   -0.003000   -0.027000   -0.032000
   -0.025000   -0.055000    0.007000
    0.003000    0.016000   -0.037000
    0.014000   -0.060000   -0.071000
   -0.013000    0.023000    0.012000
   -0.026000    0.051000    0.033000
   -0.025000    0.037000   -0.012000
    0.005000    0.001000    0.039000
    0.003000    0.024000   -0.060000
   -0.013000    0.008000   -0.090000
    0.012000    0.034000   -0.046000
    0.018000    0.049000   -0.072000
   -0.005000   -0.002000   -0.024000
   -0.011000   -0.030000   -0.009000
   -0.004000   -0.039000    0.009000
   -0.006000   -0.070000    0.028000
   -0.007000   -0.092000    0.037000
   -0.007000   -0.073000    0.035000
   -0.009000   -0.098000    0.051000
   -0.004000   -0.044000    0.024000
   -0.005000   -0.043000    0.029000
   -0.002000   -0.016000    0.007000
   -0.000000    0.005000    0.000000
   -0.001000   -0.018000    0.002000
    0.009000    0.010000   -0.015000
    0.011000    0.013000   -0.016000
    0.006000    0.006000   -0.012000
    0.021000    0.026000   -0.023000
    0.022000    0.029000   -0.024000
    0.028000    0.036000   -0.029000
    0.034000    0.046000   -0.035000
    0.025000    0.032000   -0.028000
    0.031000    0.038000   -0.033000
    0.015000    0.019000   -0.021000
    0.010000    0.018000   -0.017000
   -0.002000   -0.005000   -0.009000
   -0.030000   -0.060000   -0.110000
   -0.087000   -0.111000   -0.168000
   -0.075000   -0.068000   -0.064000
    0.051000   -0.042000   -0.168000
   -0.036000   -0.075000    0.088000
   -0.051000   -0.017000    0.161000
   -0.033000   -0.117000    0.061000
   -0.049000   -0.143000    0.113000
    0.027000    0.054000   -0.001000
    0.042000    0.129000   -0.089000
   -0.010000   -0.025000   -0.006000
    0.070000    0.103000    0.101000
   -0.005000   -0.028000   -0.016000
   -0.000000   -0.018000   -0.022000
   -0.003000   -0.029000   -0.002000
    0.004000   -0.001000   -0.009000
    0.013000    0.018000   -0.020000
    0.032000    0.064000   -0.006000
    0.029000    0.048000   -0.009000
   -0.019000   -0.030000   -0.007000
    0.006000    0.000000   -0.014000
    0.006000    0.013000   -0.025000
   -0.003000    0.015000   -0.021000
   -0.018000    0.037000   -0.028000
   -0.009000    0.045000   -0.009000
   -0.022000    0.029000    0.019000
   -0.013000    0.003000    0.053000
   -0.038000   -0.002000    0.032000
    0.013000    0.068000   -0.020000
   -0.048000   -0.013000    0.067000
    0.002000    0.011000    0.045000
    0.014000   -0.009000    0.078000
   -0.064000    0.221000   -0.075000
   -0.251000   -0.137000    0.090000
    0.185000   -0.105000    0.084000
   -0.077000    0.059000    0.130000
   -0.053000    0.042000    0.059000
    0.027000    0.024000    0.035000
    0.049000   -0.046000   -0.045000
    0.100000    0.012000    0.102000
   -0.004000   -0.146000   -0.008000
    0.285000   -0.069000    0.259000
    0.074000    0.246000    0.107000
    0.061000   -0.079000   -0.083000
   -0.009000   -0.045000   -0.084000
    0.115000   -0.069000   -0.028000
   -0.097000    0.045000    0.006000
vibration    5
    0.016000   -0.083000    0.011000
    0.002000   -0.057000    0.054000
    0.004000   -0.066000    0.066000
    0.005000   -0.063000    0.063000
   -0.016000   -0.061000    0.041000
    0.052000   -0.035000    0.051000
    0.062000   -0.016000    0.046000
    0.053000   -0.055000    0.058000
    0.066000   -0.039000    0.055000
    0.000000   -0.026000    0.040000
   -0.035000   -0.021000    0.034000
    0.006000   -0.050000    0.057000
    0.018000   -0.003000    0.026000
    0.018000   -0.030000    0.044000
    0.023000    0.013000    0.019000
    0.018000    0.044000   -0.000000
    0.016000    0.073000   -0.016000
    0.016000    0.083000   -0.021000
    0.015000    0.092000   -0.027000
    0.015000    0.115000   -0.040000
    0.015000    0.080000   -0.021000
    0.014000    0.093000   -0.029000
    0.016000    0.053000   -0.007000
    0.015000    0.046000   -0.005000
    0.017000    0.038000    0.003000
    0.013000   -0.001000    0.028000
    0.017000    0.005000    0.037000
    0.026000    0.033000    0.028000
    0.004000   -0.033000    0.061000
    0.005000   -0.030000    0.070000
   -0.011000   -0.076000    0.077000
   -0.022000   -0.107000    0.098000
   -0.010000   -0.075000    0.065000
   -0.023000   -0.105000    0.078000
    0.005000   -0.035000    0.039000
    0.017000   -0.041000    0.011000
    0.040000   -0.014000   -0.018000
    0.067000   -0.047000   -0.048000
    0.045000   -0.086000   -0.059000
    0.069000   -0.030000   -0.039000
    0.109000   -0.050000   -0.064000
    0.017000   -0.030000    0.011000
   -0.016000    0.002000    0.033000
    0.038000   -0.029000   -0.011000
    0.013000   -0.076000    0.034000
    0.048000    0.031000   -0.034000
    0.055000    0.054000   -0.062000
    0.051000    0.016000   -0.047000
    0.040000    0.057000   -0.002000
    0.014000   -0.005000    0.032000
    0.014000    0.013000    0.025000
    0.017000    0.027000    0.010000
    0.016000    0.022000    0.010000
    0.009000   -0.024000    0.024000
    0.028000   -0.009000   -0.004000
    0.026000    0.024000    0.001000
    0.036000    0.013000    0.017000
    0.015000    0.019000    0.013000
    0.017000    0.051000    0.009000
   -0.007000    0.056000   -0.001000
   -0.044000   -0.017000    0.034000
   -0.040000   -0.003000    0.031000
   -0.041000    0.014000    0.027000
   -0.037000    0.034000    0.021000
   -0.046000    0.024000    0.023000
   -0.035000   -0.005000    0.032000
   -0.018000    0.053000    0.024000
   -0.033000    0.020000    0.029000
   -0.057000    0.044000    0.006000
   -0.041000   -0.037000    0.045000
    0.009000    0.064000    0.012000
   -0.108000    0.053000    0.009000
   -0.179000    0.078000   -0.039000
   -0.151000   -0.013000   -0.119000
   -0.056000   -0.034000   -0.147000
   -0.030000   -0.117000   -0.239000
    0.034000    0.045000   -0.088000
    0.043000    0.046000   -0.090000
    0.129000    0.041000   -0.113000
    0.000000    0.111000   -0.017000
   -0.044000   -0.091000   -0.207000
   -0.092000   -0.219000   -0.264000
    0.068000   -0.108000   -0.314000
   -0.207000   -0.084000   -0.176000
vibration    6
    0.034000   -0.021000   -0.027000
    0.013000   -0.041000    0.062000
   -0.022000   -0.045000    0.073000
    0.026000   -0.012000    0.078000
    0.025000   -0.053000    0.050000
    0.019000   -0.051000    0.051000
    0.028000   -0.066000    0.037000
    0.032000   -0.032000    0.069000
   -0.012000   -0.050000    0.054000
    0.061000   -0.059000    0.044000
    0.068000   -0.064000    0.040000
    0.072000   -0.043000    0.060000
    0.070000   -0.073000    0.032000
    0.026000   -0.058000    0.045000
    0.023000   -0.062000   -0.003000
    0.014000    0.012000   -0.037000
    0.010000    0.052000   -0.059000
    0.008000    0.073000   -0.070000
    0.009000    0.064000   -0.067000
    0.008000    0.097000   -0.085000
    0.010000    0.033000   -0.052000
    0.009000    0.038000   -0.055000
    0.012000   -0.001000   -0.034000
    0.013000   -0.025000   -0.025000
    0.012000   -0.003000   -0.030000
   -0.003000   -0.035000   -0.009000
   -0.016000   -0.056000    0.006000
   -0.018000   -0.053000    0.007000
   -0.029000   -0.078000    0.018000
   -0.040000   -0.095000    0.028000
   -0.028000   -0.077000    0.017000
   -0.037000   -0.094000    0.027000
   -0.014000   -0.054000    0.002000
   -0.013000   -0.052000    0.001000
   -0.002000   -0.032000   -0.011000
    0.033000    0.008000   -0.029000
    0.058000    0.043000   -0.052000
    0.076000    0.011000   -0.085000
    0.052000   -0.025000   -0.101000
    0.072000    0.025000   -0.073000
    0.118000    0.010000   -0.103000
    0.039000    0.021000   -0.018000
    0.017000    0.050000    0.008000
    0.052000    0.014000   -0.035000
    0.034000   -0.018000    0.001000
    0.063000    0.082000   -0.066000
    0.062000    0.115000   -0.102000
    0.059000    0.052000   -0.080000
    0.068000    0.108000   -0.026000
    0.010000   -0.072000    0.024000
    0.003000   -0.023000    0.008000
    0.014000   -0.009000   -0.026000
    0.007000   -0.015000   -0.021000
    0.011000   -0.005000   -0.023000
    0.053000    0.058000   -0.037000
    0.041000    0.066000   -0.040000
    0.044000   -0.101000   -0.006000
    0.010000    0.006000   -0.026000
    0.011000    0.049000   -0.036000
   -0.005000    0.052000   -0.059000
   -0.094000    0.034000    0.058000
   -0.095000    0.053000    0.036000
   -0.088000    0.037000    0.027000
   -0.097000    0.030000    0.013000
   -0.065000    0.001000    0.042000
   -0.098000    0.085000    0.017000
   -0.111000   -0.006000   -0.010000
   -0.110000    0.066000   -0.006000
   -0.078000    0.025000    0.044000
   -0.072000    0.144000   -0.002000
   -0.188000   -0.096000    0.057000
    0.082000   -0.067000    0.076000
    0.045000    0.019000   -0.001000
    0.024000    0.074000    0.060000
   -0.047000    0.045000    0.086000
   -0.067000    0.105000    0.156000
   -0.113000   -0.056000    0.052000
   -0.154000   -0.120000    0.007000
   -0.153000   -0.084000    0.145000
   -0.089000   -0.043000   -0.018000
   -0.058000    0.081000    0.128000
   -0.019000    0.186000    0.176000
   -0.141000    0.097000    0.218000
    0.066000    0.150000    0.099000
vibration    7
    0.045000    0.078000    0.017000
    0.038000    0.036000    0.030000
    0.026000    0.031000    0.038000
    0.041000    0.052000    0.031000
    0.046000    0.027000    0.021000
    0.027000    0.042000    0.039000
    0.022000    0.044000    0.045000
    0.025000    0.052000    0.032000
    0.026000    0.036000    0.046000
    0.053000    0.037000    0.021000
    0.058000    0.032000    0.015000
    0.057000    0.049000    0.025000
    0.055000    0.035000    0.018000
    0.038000    0.032000    0.029000
    0.032000    0.006000    0.023000
    0.034000   -0.024000    0.028000
    0.045000   -0.064000    0.046000
    0.052000   -0.070000    0.055000
    0.048000   -0.101000    0.056000
    0.056000   -0.134000    0.072000
    0.042000   -0.093000    0.047000
    0.044000   -0.120000    0.054000
    0.031000   -0.052000    0.028000
    0.026000   -0.048000    0.023000
    0.027000   -0.021000    0.021000
    0.013000    0.003000    0.008000
   -0.001000   -0.019000    0.007000
   -0.002000   -0.036000    0.008000
   -0.013000   -0.020000    0.003000
   -0.024000   -0.038000    0.003000
   -0.013000    0.001000    0.001000
   -0.023000    0.001000   -0.002000
    0.001000    0.024000    0.002000
    0.000000    0.039000    0.001000
    0.013000    0.024000    0.006000
    0.020000    0.032000    0.009000
   -0.012000   -0.043000   -0.009000
   -0.057000    0.022000    0.054000
    0.016000    0.105000    0.118000
   -0.039000   -0.037000   -0.000000
   -0.183000    0.043000    0.086000
    0.076000   -0.026000   -0.071000
    0.146000   -0.094000   -0.118000
    0.043000   -0.047000   -0.046000
    0.104000    0.076000   -0.097000
   -0.061000   -0.145000   -0.020000
   -0.109000   -0.191000    0.050000
   -0.048000   -0.118000   -0.019000
   -0.060000   -0.203000   -0.102000
    0.033000    0.015000    0.025000
    0.030000    0.026000    0.021000
    0.031000    0.006000    0.021000
    0.022000    0.003000    0.012000
    0.020000    0.033000    0.010000
   -0.011000   -0.031000   -0.004000
   -0.002000   -0.015000    0.002000
    0.032000    0.003000    0.023000
    0.023000    0.022000    0.014000
    0.024000    0.041000    0.015000
    0.015000    0.043000    0.024000
   -0.104000    0.006000   -0.106000
   -0.091000    0.040000   -0.101000
   -0.104000    0.012000   -0.070000
   -0.093000    0.008000   -0.046000
   -0.121000   -0.070000   -0.035000
   -0.064000    0.099000   -0.130000
   -0.167000   -0.104000   -0.093000
   -0.072000    0.133000   -0.125000
   -0.033000    0.003000    0.094000
   -0.146000    0.124000   -0.135000
   -0.323000   -0.224000   -0.007000
    0.091000   -0.167000    0.052000
   -0.019000    0.046000   -0.037000
   -0.020000    0.023000   -0.030000
   -0.026000    0.006000   -0.026000
   -0.027000   -0.011000   -0.018000
   -0.029000    0.013000   -0.031000
   -0.021000    0.027000   -0.021000
   -0.040000    0.020000   -0.045000
   -0.028000   -0.003000   -0.028000
   -0.040000   -0.017000   -0.020000
   -0.023000   -0.013000   -0.015000
   -0.018000   -0.015000   -0.012000
   -0.018000    0.014000   -0.026000
vibration    8
    0.007000    0.005000    0.012000
   -0.017000   -0.015000   -0.047000
    0.032000    0.006000   -0.080000
   -0.031000   -0.076000   -0.052000
   -0.048000    0.020000   -0.012000
    0.019000   -0.038000   -0.078000
    0.031000   -0.039000   -0.090000
    0.020000   -0.082000   -0.066000
    0.039000   -0.020000   -0.104000
   -0.075000   -0.024000   -0.011000
   -0.085000   -0.003000    0.016000
   -0.094000   -0.063000   -0.034000
   -0.091000   -0.018000    0.007000
   -0.019000   -0.004000   -0.042000
   -0.006000    0.068000   -0.020000
    0.000000    0.007000   -0.003000
    0.014000   -0.027000    0.010000
    0.021000   -0.022000    0.014000
    0.018000   -0.071000    0.021000
    0.027000   -0.099000    0.033000
    0.011000   -0.079000    0.018000
    0.015000   -0.112000    0.027000
   -0.002000   -0.044000    0.005000
   -0.007000   -0.051000    0.003000
   -0.006000   -0.005000   -0.004000
   -0.032000   -0.026000    0.008000
   -0.049000   -0.055000    0.013000
   -0.031000   -0.040000   -0.001000
   -0.096000   -0.113000    0.043000
   -0.113000   -0.140000    0.051000
   -0.119000   -0.139000    0.063000
   -0.154000   -0.186000    0.088000
   -0.095000   -0.098000    0.052000
   -0.117000   -0.112000    0.070000
   -0.047000   -0.041000    0.022000
   -0.003000    0.015000    0.008000
    0.020000    0.053000   -0.007000
    0.040000    0.043000   -0.007000
    0.042000    0.031000    0.002000
    0.052000    0.049000   -0.016000
    0.044000    0.042000   -0.007000
    0.015000    0.055000   -0.007000
    0.001000    0.062000   -0.007000
    0.025000    0.061000   -0.014000
    0.015000    0.043000    0.001000
    0.017000    0.067000   -0.019000
    0.013000    0.074000   -0.025000
    0.023000    0.063000   -0.028000
    0.011000    0.074000   -0.014000
   -0.006000    0.051000   -0.034000
   -0.001000    0.008000   -0.020000
   -0.003000    0.038000   -0.008000
   -0.010000    0.010000   -0.008000
   -0.026000   -0.004000    0.011000
    0.009000    0.047000    0.002000
   -0.008000    0.028000   -0.008000
   -0.014000    0.109000   -0.019000
   -0.011000    0.015000   -0.000000
   -0.012000   -0.023000   -0.001000
    0.023000   -0.031000   -0.008000
   -0.066000    0.087000    0.036000
   -0.074000    0.075000    0.025000
   -0.068000    0.042000    0.022000
   -0.079000    0.029000    0.009000
   -0.050000    0.018000    0.032000
   -0.084000    0.090000    0.015000
   -0.097000   -0.011000   -0.015000
   -0.095000    0.067000   -0.011000
   -0.056000    0.020000    0.039000
   -0.045000    0.023000    0.043000
   -0.052000   -0.001000    0.015000
   -0.037000    0.012000    0.045000
    0.143000   -0.057000    0.005000
    0.146000   -0.073000   -0.006000
    0.161000   -0.013000   -0.018000
    0.166000   -0.054000   -0.030000
    0.179000    0.075000   -0.024000
    0.157000    0.109000    0.009000
    0.223000    0.088000   -0.078000
    0.172000    0.099000   -0.012000
    0.137000   -0.023000    0.012000
    0.155000   -0.134000   -0.025000
    0.212000   -0.042000   -0.087000
    0.137000   -0.137000   -0.008000
vibration    9
   -0.034000   -0.038000   -0.026000
   -0.029000   -0.105000    0.046000
   -0.035000   -0.134000    0.085000
   -0.021000   -0.090000    0.055000
   -0.046000   -0.129000    0.003000
    0.035000   -0.039000    0.073000
    0.038000    0.010000    0.083000
    0.027000   -0.056000    0.063000
    0.068000   -0.062000    0.098000
   -0.029000   -0.027000    0.009000
   -0.108000   -0.024000   -0.017000
   -0.012000   -0.067000    0.053000
    0.014000    0.028000   -0.028000
   -0.007000   -0.050000    0.037000
   -0.001000   -0.003000    0.011000
    0.000000    0.010000    0.007000
    0.008000   -0.040000    0.032000
    0.012000   -0.061000    0.045000
    0.010000   -0.070000    0.044000
    0.015000   -0.111000    0.065000
    0.007000   -0.044000    0.029000
    0.009000   -0.064000    0.037000
   -0.001000    0.007000    0.003000
   -0.004000    0.026000   -0.007000
   -0.002000    0.029000   -0.005000
   -0.018000    0.034000   -0.006000
   -0.032000    0.011000    0.006000
   -0.023000    0.026000   -0.002000
   -0.063000   -0.039000    0.034000
   -0.076000   -0.060000    0.047000
   -0.077000   -0.062000    0.047000
   -0.102000   -0.102000    0.071000
   -0.057000   -0.031000    0.030000
   -0.070000   -0.047000    0.042000
   -0.027000    0.020000    0.002000
   -0.028000   -0.003000   -0.024000
   -0.028000   -0.009000   -0.042000
   -0.013000   -0.021000   -0.049000
   -0.019000   -0.035000   -0.051000
   -0.009000   -0.013000   -0.049000
   -0.000000   -0.023000   -0.053000
   -0.041000   -0.009000   -0.034000
   -0.051000    0.000000   -0.029000
   -0.036000   -0.004000   -0.037000
   -0.045000   -0.024000   -0.032000
   -0.019000    0.012000   -0.042000
    0.002000    0.001000   -0.039000
   -0.011000    0.030000   -0.041000
   -0.036000    0.018000   -0.045000
   -0.012000   -0.031000    0.025000
   -0.011000    0.003000    0.012000
   -0.001000    0.030000    0.001000
   -0.003000    0.063000   -0.021000
   -0.012000    0.047000   -0.011000
   -0.035000   -0.015000   -0.038000
   -0.022000    0.030000   -0.026000
    0.006000   -0.009000    0.010000
   -0.003000    0.068000   -0.015000
   -0.001000    0.070000   -0.015000
    0.008000    0.068000   -0.019000
    0.074000   -0.179000   -0.131000
    0.127000   -0.082000   -0.074000
    0.071000   -0.021000    0.014000
    0.144000    0.101000    0.089000
   -0.078000   -0.072000    0.042000
    0.226000   -0.034000   -0.087000
    0.139000    0.101000    0.095000
    0.254000    0.141000    0.041000
    0.101000    0.155000    0.186000
   -0.103000   -0.306000    0.018000
    0.038000    0.017000    0.025000
   -0.286000    0.025000    0.107000
    0.050000    0.074000   -0.023000
    0.045000    0.084000   -0.005000
    0.025000    0.057000    0.004000
    0.020000    0.062000    0.025000
    0.007000    0.006000    0.000000
   -0.019000   -0.044000   -0.036000
    0.010000   -0.017000    0.063000
    0.014000    0.038000   -0.027000
    0.019000    0.040000    0.002000
    0.033000    0.100000    0.028000
    0.003000    0.051000    0.063000
    0.056000    0.116000    0.004000
vibration   10
   -0.058000   -0.138000   -0.012000
    0.010000    0.058000    0.011000
   -0.027000    0.049000    0.028000
    0.019000    0.106000    0.010000
    0.043000    0.035000   -0.006000
   -0.042000    0.058000    0.031000
   -0.061000    0.052000    0.048000
   -0.049000    0.093000    0.009000
   -0.051000    0.047000    0.045000
    0.055000    0.044000   -0.008000
    0.092000    0.023000   -0.024000
    0.064000    0.093000   -0.006000
    0.052000    0.023000   -0.008000
    0.003000    0.033000    0.012000
   -0.013000   -0.048000    0.014000
   -0.009000   -0.024000    0.020000
   -0.011000   -0.105000    0.068000
   -0.010000   -0.189000    0.109000
   -0.014000   -0.078000    0.064000
   -0.018000   -0.142000    0.102000
   -0.013000    0.038000    0.011000
   -0.017000    0.073000    0.002000
   -0.011000    0.104000   -0.027000
   -0.014000    0.186000   -0.062000
   -0.005000    0.054000   -0.013000
    0.010000    0.058000   -0.013000
    0.040000    0.105000   -0.020000
    0.068000    0.169000   -0.044000
    0.034000    0.064000    0.009000
    0.057000    0.101000    0.006000
   -0.002000   -0.027000    0.045000
   -0.009000   -0.064000    0.071000
   -0.025000   -0.066000    0.048000
   -0.051000   -0.131000    0.076000
   -0.013000   -0.016000    0.013000
   -0.044000   -0.088000   -0.008000
    0.002000   -0.003000   -0.024000
    0.088000   -0.007000    0.030000
    0.088000   -0.035000    0.045000
    0.130000    0.056000    0.020000
    0.112000   -0.044000    0.062000
   -0.042000    0.061000   -0.076000
   -0.096000    0.061000   -0.117000
   -0.011000    0.132000   -0.071000
   -0.054000    0.040000   -0.078000
    0.010000    0.032000   -0.032000
    0.037000   -0.017000    0.009000
    0.051000    0.108000   -0.034000
   -0.054000    0.032000   -0.081000
   -0.005000   -0.019000    0.013000
   -0.008000    0.003000    0.006000
   -0.007000   -0.022000    0.012000
    0.003000    0.068000   -0.025000
   -0.024000   -0.032000    0.006000
   -0.047000   -0.091000   -0.022000
   -0.034000   -0.030000   -0.009000
   -0.023000   -0.090000    0.015000
   -0.008000    0.012000   -0.003000
   -0.006000    0.009000    0.005000
   -0.011000    0.010000    0.014000
   -0.006000    0.020000    0.053000
   -0.016000    0.032000    0.015000
    0.007000    0.018000   -0.021000
   -0.018000   -0.007000   -0.056000
    0.066000   -0.034000   -0.002000
   -0.040000    0.060000   -0.005000
   -0.030000   -0.051000   -0.089000
   -0.053000    0.032000   -0.073000
    0.008000   -0.020000   -0.034000
    0.057000    0.253000   -0.078000
   -0.170000   -0.217000    0.030000
    0.357000   -0.168000    0.047000
    0.028000   -0.014000   -0.019000
    0.029000    0.014000   -0.023000
    0.031000    0.004000   -0.023000
    0.030000    0.044000   -0.028000
    0.026000   -0.047000   -0.014000
    0.068000   -0.044000   -0.019000
   -0.023000   -0.042000   -0.008000
    0.028000   -0.096000   -0.006000
    0.062000    0.031000   -0.052000
    0.030000    0.092000   -0.036000
   -0.003000    0.040000   -0.001000
    0.028000    0.050000   -0.029000
vibration   11
   -0.031000   -0.068000   -0.039000
   -0.005000   -0.005000   -0.017000
    0.030000    0.013000   -0.046000
   -0.012000   -0.063000   -0.009000
   -0.041000    0.026000    0.013000
    0.038000   -0.030000   -0.058000
    0.053000   -0.042000   -0.078000
    0.045000   -0.060000   -0.037000
    0.037000   -0.010000   -0.083000
   -0.033000   -0.020000    0.007000
   -0.052000    0.000000    0.029000
   -0.040000   -0.057000    0.004000
   -0.034000   -0.018000    0.009000
    0.004000    0.001000   -0.024000
    0.010000    0.045000   -0.026000
    0.014000    0.002000   -0.002000
    0.016000   -0.048000    0.025000
    0.015000   -0.040000    0.020000
    0.021000   -0.119000    0.067000
    0.022000   -0.165000    0.093000
    0.023000   -0.130000    0.075000
    0.028000   -0.185000    0.106000
    0.021000   -0.069000    0.042000
    0.027000   -0.075000    0.050000
    0.016000   -0.010000    0.005000
    0.018000    0.013000   -0.009000
    0.007000   -0.006000    0.006000
   -0.006000   -0.021000    0.016000
    0.014000   -0.007000    0.008000
    0.006000   -0.019000    0.021000
    0.030000    0.011000   -0.005000
    0.034000    0.013000   -0.006000
    0.037000    0.022000   -0.018000
    0.048000    0.030000   -0.027000
    0.026000    0.020000   -0.018000
   -0.011000   -0.041000   -0.032000
   -0.027000   -0.064000   -0.020000
   -0.021000   -0.066000   -0.018000
   -0.049000   -0.077000   -0.053000
   -0.033000   -0.031000    0.015000
    0.025000   -0.089000   -0.010000
   -0.047000   -0.056000   -0.020000
   -0.060000   -0.049000   -0.019000
   -0.041000   -0.044000   -0.019000
   -0.053000   -0.070000   -0.020000
   -0.016000   -0.055000   -0.008000
   -0.005000   -0.053000   -0.014000
   -0.021000   -0.053000   -0.000000
   -0.014000   -0.050000    0.001000
    0.012000    0.056000   -0.027000
    0.017000    0.061000   -0.029000
    0.015000    0.043000   -0.022000
    0.021000    0.024000   -0.014000
    0.027000    0.022000   -0.024000
   -0.025000   -0.076000   -0.031000
   -0.001000   -0.039000   -0.015000
    0.001000    0.034000   -0.025000
    0.023000    0.039000   -0.023000
    0.024000    0.051000   -0.020000
    0.016000    0.053000    0.008000
   -0.042000   -0.026000    0.190000
   -0.074000   -0.069000    0.143000
   -0.027000   -0.012000    0.045000
   -0.067000   -0.024000   -0.031000
    0.064000    0.118000   -0.014000
   -0.146000   -0.163000    0.185000
    0.032000    0.090000   -0.001000
   -0.132000   -0.159000    0.064000
   -0.133000   -0.025000   -0.209000
    0.112000   -0.057000    0.141000
    0.300000    0.293000   -0.051000
   -0.143000    0.213000   -0.164000
   -0.001000    0.101000   -0.022000
   -0.006000    0.089000   -0.004000
   -0.024000    0.063000    0.005000
   -0.029000    0.052000    0.027000
   -0.039000    0.045000   -0.004000
   -0.053000    0.029000   -0.015000
   -0.041000    0.038000    0.019000
   -0.034000    0.055000   -0.020000
   -0.041000    0.032000    0.011000
   -0.017000    0.074000    0.032000
   -0.033000    0.040000    0.057000
    0.004000    0.096000    0.007000
vibration   12
   -0.019000   -0.039000    0.000000
    0.013000   -0.042000   -0.063000
    0.057000   -0.034000   -0.079000
   -0.002000   -0.087000   -0.075000
   -0.011000   -0.021000   -0.045000
    0.038000   -0.037000   -0.069000
    0.043000   -0.027000   -0.071000
    0.035000   -0.071000   -0.066000
    0.060000   -0.030000   -0.082000
   -0.056000   -0.024000   -0.034000
   -0.093000   -0.004000   -0.018000
   -0.068000   -0.075000   -0.041000
   -0.056000    0.002000   -0.028000
    0.006000   -0.015000   -0.050000
    0.022000    0.049000   -0.020000
    0.030000    0.004000   -0.007000
    0.042000   -0.042000    0.014000
    0.049000   -0.070000    0.033000
    0.044000   -0.054000    0.012000
    0.050000   -0.091000    0.031000
    0.036000   -0.015000   -0.012000
    0.037000   -0.018000   -0.017000
    0.026000    0.024000   -0.029000
    0.019000    0.052000   -0.045000
    0.025000    0.023000   -0.022000
    0.021000    0.021000   -0.021000
    0.032000    0.039000   -0.030000
    0.048000    0.063000   -0.044000
    0.027000    0.028000   -0.023000
    0.037000    0.044000   -0.030000
    0.009000   -0.006000   -0.006000
    0.004000   -0.016000    0.000000
   -0.003000   -0.026000    0.004000
   -0.018000   -0.051000    0.019000
    0.005000   -0.012000   -0.005000
   -0.009000   -0.028000    0.004000
    0.006000    0.012000    0.019000
    0.029000    0.015000    0.037000
    0.032000    0.010000    0.044000
    0.042000    0.030000    0.032000
    0.030000    0.005000    0.047000
   -0.014000    0.038000   -0.001000
   -0.025000    0.034000   -0.015000
   -0.011000    0.064000    0.010000
   -0.022000    0.036000   -0.012000
    0.014000    0.019000    0.026000
    0.027000   -0.003000    0.044000
    0.025000    0.050000    0.032000
   -0.006000    0.015000    0.005000
    0.023000    0.030000   -0.035000
    0.031000   -0.009000   -0.023000
    0.027000    0.018000   -0.008000
    0.024000    0.031000   -0.026000
   -0.001000   -0.024000    0.001000
   -0.003000   -0.020000    0.010000
    0.001000   -0.017000    0.011000
    0.014000    0.097000   -0.019000
    0.018000   -0.004000   -0.005000
    0.018000   -0.040000    0.008000
    0.020000   -0.039000    0.019000
   -0.014000    0.039000   -0.025000
   -0.003000    0.057000   -0.011000
   -0.025000    0.015000    0.037000
   -0.004000    0.063000    0.049000
   -0.073000   -0.053000    0.068000
    0.028000    0.109000   -0.036000
   -0.031000    0.002000    0.011000
    0.026000    0.148000   -0.009000
    0.006000    0.081000    0.147000
   -0.075000   -0.210000    0.090000
    0.021000   -0.017000    0.018000
   -0.202000    0.007000    0.122000
   -0.093000   -0.066000    0.080000
   -0.084000   -0.033000    0.047000
   -0.057000   -0.037000    0.039000
   -0.053000    0.078000   -0.000000
   -0.048000   -0.067000    0.055000
    0.220000    0.150000    0.183000
   -0.304000    0.047000   -0.167000
   -0.050000   -0.430000    0.164000
    0.030000    0.098000   -0.009000
   -0.067000    0.132000   -0.018000
   -0.123000    0.096000   -0.006000
   -0.099000    0.000000    0.024000
vibration   13
    0.061000    0.113000    0.016000
   -0.000000   -0.035000   -0.017000
    0.012000   -0.027000   -0.029000
   -0.006000   -0.049000   -0.023000
    0.000000   -0.026000   -0.003000
   -0.011000   -0.049000   -0.024000
   -0.008000   -0.062000   -0.030000
   -0.007000   -0.051000   -0.016000
   -0.020000   -0.041000   -0.033000
   -0.014000   -0.047000   -0.003000
    0.040000   -0.055000    0.005000
   -0.033000   -0.021000   -0.044000
   -0.050000   -0.069000    0.031000
   -0.008000   -0.041000   -0.010000
   -0.001000   -0.013000    0.003000
    0.004000    0.011000    0.006000
    0.004000   -0.023000    0.026000
    0.005000   -0.053000    0.041000
    0.004000   -0.021000    0.026000
    0.003000   -0.048000    0.041000
    0.004000    0.018000    0.008000
    0.003000    0.024000    0.009000
    0.004000    0.049000   -0.009000
    0.001000    0.074000   -0.022000
    0.006000    0.041000   -0.006000
   -0.001000    0.034000   -0.003000
   -0.010000    0.019000   -0.001000
    0.011000    0.043000   -0.017000
   -0.054000   -0.036000    0.027000
   -0.066000   -0.055000    0.031000
   -0.080000   -0.070000    0.050000
   -0.113000   -0.117000    0.076000
   -0.061000   -0.037000    0.040000
   -0.085000   -0.056000    0.060000
   -0.014000    0.016000    0.012000
    0.030000    0.075000    0.005000
   -0.005000   -0.001000   -0.009000
   -0.071000    0.010000   -0.036000
   -0.055000    0.044000   -0.031000
   -0.094000   -0.046000   -0.044000
   -0.114000    0.041000   -0.052000
    0.054000   -0.052000    0.019000
    0.104000   -0.063000    0.041000
    0.029000   -0.114000    0.012000
    0.073000   -0.017000    0.026000
   -0.027000   -0.044000   -0.015000
   -0.060000   -0.011000   -0.036000
   -0.052000   -0.101000   -0.021000
    0.020000   -0.052000    0.008000
   -0.003000   -0.033000   -0.002000
    0.004000   -0.027000   -0.005000
    0.005000    0.008000    0.003000
    0.009000    0.054000   -0.014000
   -0.001000    0.040000    0.004000
    0.024000    0.072000    0.001000
    0.007000    0.019000   -0.014000
   -0.006000   -0.015000    0.004000
    0.002000    0.024000    0.000000
    0.002000   -0.011000   -0.009000
    0.014000   -0.014000   -0.002000
    0.028000   -0.040000    0.040000
    0.019000   -0.041000    0.018000
    0.047000    0.026000   -0.043000
    0.024000   -0.025000   -0.059000
    0.107000    0.092000   -0.075000
   -0.011000   -0.096000    0.045000
    0.059000    0.049000   -0.016000
   -0.011000   -0.125000    0.008000
    0.007000   -0.043000   -0.175000
    0.101000    0.370000   -0.137000
   -0.089000   -0.009000    0.005000
    0.354000   -0.023000   -0.119000
   -0.051000   -0.031000    0.044000
   -0.040000   -0.004000    0.009000
   -0.009000   -0.034000    0.002000
   -0.003000    0.052000   -0.039000
    0.006000   -0.097000    0.032000
    0.205000    0.025000    0.094000
   -0.173000   -0.029000   -0.087000
    0.002000   -0.340000    0.113000
    0.069000    0.055000   -0.062000
   -0.021000    0.111000   -0.059000
   -0.056000    0.059000   -0.027000
   -0.058000    0.046000   -0.020000
vibration   14
   -0.013000   -0.015000   -0.006000
    0.004000   -0.051000   -0.063000
    0.031000   -0.045000   -0.074000
   -0.008000   -0.071000   -0.080000
    0.003000   -0.040000   -0.049000
   -0.013000   -0.050000   -0.055000
   -0.008000   -0.061000   -0.064000
   -0.008000   -0.050000   -0.044000
   -0.025000   -0.042000   -0.062000
   -0.042000   -0.045000   -0.039000
   -0.016000   -0.046000   -0.031000
   -0.060000   -0.044000   -0.074000
   -0.068000   -0.048000   -0.011000
   -0.012000   -0.043000   -0.044000
    0.001000   -0.002000   -0.012000
    0.009000    0.005000   -0.006000
    0.010000    0.002000   -0.004000
    0.012000   -0.015000    0.005000
    0.009000    0.026000   -0.019000
    0.010000    0.028000   -0.021000
    0.008000    0.048000   -0.031000
    0.006000    0.069000   -0.042000
    0.007000    0.039000   -0.026000
    0.003000    0.049000   -0.034000
    0.009000    0.017000   -0.011000
    0.007000   -0.003000    0.000000
    0.000000   -0.013000    0.012000
   -0.000000   -0.003000    0.012000
   -0.010000   -0.035000    0.026000
   -0.017000   -0.046000    0.035000
   -0.009000   -0.041000    0.026000
   -0.015000   -0.057000    0.036000
   -0.000000   -0.025000    0.011000
    0.000000   -0.028000    0.011000
    0.006000   -0.008000    0.000000
   -0.003000   -0.013000   -0.002000
   -0.026000   -0.028000    0.034000
   -0.066000    0.013000    0.068000
   -0.029000    0.064000    0.095000
   -0.062000   -0.020000    0.045000
   -0.133000    0.023000    0.087000
   -0.002000   -0.010000    0.001000
    0.058000   -0.056000   -0.021000
   -0.043000   -0.016000    0.044000
   -0.002000    0.057000   -0.043000
   -0.032000   -0.091000    0.062000
   -0.035000   -0.130000    0.106000
   -0.037000   -0.060000    0.087000
   -0.024000   -0.129000    0.014000
    0.002000   -0.029000   -0.023000
    0.014000   -0.042000   -0.020000
    0.009000   -0.001000   -0.005000
    0.010000    0.009000   -0.008000
    0.011000   -0.001000   -0.004000
   -0.004000   -0.025000    0.011000
    0.014000   -0.019000    0.018000
   -0.003000    0.018000   -0.010000
    0.012000    0.001000   -0.007000
    0.012000   -0.026000   -0.005000
    0.022000   -0.028000   -0.027000
    0.036000    0.046000    0.047000
    0.038000    0.075000    0.024000
    0.042000    0.041000    0.027000
    0.035000    0.036000    0.017000
    0.058000   -0.055000    0.067000
    0.040000    0.135000   -0.010000
   -0.008000   -0.051000   -0.033000
    0.027000    0.132000   -0.039000
    0.079000    0.030000    0.111000
    0.040000    0.172000   -0.021000
   -0.159000   -0.236000    0.084000
    0.306000   -0.169000    0.160000
   -0.004000    0.037000   -0.032000
   -0.012000    0.030000   -0.007000
   -0.034000    0.069000   -0.004000
   -0.038000    0.001000    0.025000
   -0.044000    0.103000   -0.022000
   -0.270000   -0.070000   -0.121000
    0.170000    0.011000    0.154000
   -0.041000    0.403000   -0.114000
   -0.094000    0.001000    0.044000
   -0.026000   -0.048000    0.040000
    0.004000   -0.004000    0.012000
    0.002000   -0.005000    0.014000
vibration   15
    0.053000    0.064000   -0.003000
    0.026000    0.123000   -0.029000
   -0.018000    0.116000   -0.014000
    0.036000    0.179000   -0.030000
    0.067000    0.099000   -0.043000
   -0.047000    0.111000   -0.013000
   -0.076000    0.101000    0.014000
   -0.060000    0.149000   -0.047000
   -0.049000    0.102000   -0.001000
    0.068000    0.091000   -0.037000
    0.043000    0.088000   -0.050000
    0.096000    0.102000    0.009000
    0.103000    0.086000   -0.075000
    0.013000    0.085000   -0.026000
   -0.005000   -0.032000   -0.014000
   -0.005000   -0.018000   -0.009000
   -0.012000   -0.032000    0.002000
   -0.014000   -0.069000    0.018000
   -0.015000    0.008000   -0.012000
   -0.020000    0.001000   -0.006000
   -0.011000    0.057000   -0.032000
   -0.015000    0.091000   -0.043000
   -0.005000    0.058000   -0.036000
   -0.007000    0.088000   -0.051000
    0.000000    0.019000   -0.022000
    0.006000    0.008000   -0.015000
    0.005000    0.007000   -0.012000
    0.019000    0.031000   -0.022000
   -0.019000   -0.029000    0.008000
   -0.024000   -0.036000    0.012000
   -0.036000   -0.059000    0.023000
   -0.053000   -0.090000    0.042000
   -0.026000   -0.043000    0.014000
   -0.040000   -0.058000    0.025000
   -0.001000   -0.008000   -0.006000
    0.029000    0.032000   -0.011000
   -0.004000   -0.039000   -0.017000
   -0.070000   -0.016000   -0.027000
   -0.048000    0.027000   -0.018000
   -0.089000   -0.068000   -0.036000
   -0.120000    0.008000   -0.032000
    0.055000   -0.076000   -0.004000
    0.115000   -0.099000    0.007000
    0.023000   -0.130000    0.001000
    0.073000   -0.026000   -0.010000
   -0.025000   -0.094000   -0.016000
   -0.053000   -0.080000   -0.017000
   -0.046000   -0.128000   -0.013000
    0.013000   -0.112000   -0.013000
    0.009000    0.023000   -0.020000
    0.003000    0.031000   -0.021000
   -0.002000   -0.031000   -0.010000
    0.005000    0.017000   -0.023000
    0.006000    0.004000   -0.012000
    0.024000    0.025000   -0.013000
    0.017000   -0.005000   -0.021000
   -0.017000   -0.076000   -0.012000
    0.002000   -0.004000   -0.016000
    0.002000   -0.006000   -0.015000
   -0.003000   -0.004000    0.001000
   -0.005000   -0.017000    0.090000
   -0.004000   -0.008000    0.083000
   -0.014000   -0.036000    0.106000
    0.000000    0.045000    0.084000
   -0.043000   -0.065000    0.120000
    0.003000    0.023000    0.066000
    0.033000    0.043000    0.054000
    0.018000    0.074000    0.062000
   -0.040000    0.080000    0.114000
   -0.021000   -0.395000    0.232000
    0.226000    0.089000    0.029000
   -0.353000    0.079000    0.119000
    0.004000   -0.030000   -0.000000
    0.006000   -0.011000   -0.009000
    0.013000   -0.009000   -0.011000
    0.014000    0.009000   -0.021000
    0.016000   -0.034000   -0.001000
    0.017000   -0.055000   -0.019000
    0.017000   -0.043000    0.024000
    0.015000   -0.025000   -0.002000
    0.032000    0.006000   -0.030000
    0.009000    0.027000   -0.027000
    0.002000    0.009000   -0.013000
    0.002000    0.009000   -0.015000
vibration   16
   -0.029000   -0.044000   -0.028000
   -0.018000   -0.021000    0.002000
   -0.032000   -0.041000    0.030000
   -0.013000    0.002000    0.004000
   -0.017000   -0.041000   -0.025000
    0.001000    0.014000    0.023000
   -0.011000    0.051000    0.047000
   -0.015000    0.003000   -0.004000
    0.041000   -0.005000    0.041000
   -0.011000    0.019000   -0.020000
   -0.053000    0.016000   -0.041000
    0.004000    0.005000    0.013000
    0.019000    0.047000   -0.046000
   -0.012000    0.003000    0.001000
   -0.014000   -0.010000   -0.007000
   -0.018000    0.015000   -0.012000
   -0.034000    0.082000   -0.043000
   -0.045000    0.141000   -0.081000
   -0.035000    0.070000   -0.025000
   -0.044000    0.122000   -0.051000
   -0.023000   -0.017000    0.026000
   -0.022000   -0.040000    0.045000
   -0.010000   -0.067000    0.047000
    0.004000   -0.124000    0.081000
   -0.011000   -0.030000    0.018000
   -0.008000   -0.031000    0.015000
   -0.033000   -0.070000    0.045000
   -0.065000   -0.108000    0.071000
   -0.017000   -0.059000    0.041000
   -0.037000   -0.090000    0.064000
    0.021000   -0.002000    0.006000
    0.033000    0.013000   -0.002000
    0.040000    0.030000   -0.021000
    0.071000    0.066000   -0.048000
    0.015000    0.008000   -0.010000
   -0.011000   -0.028000   -0.021000
   -0.027000   -0.037000    0.005000
   -0.036000   -0.012000    0.036000
   -0.024000    0.011000    0.041000
   -0.032000   -0.009000    0.034000
   -0.056000   -0.021000    0.055000
   -0.031000   -0.008000   -0.026000
   -0.007000   -0.036000   -0.049000
   -0.051000    0.008000    0.005000
   -0.038000    0.026000   -0.058000
   -0.022000   -0.066000    0.030000
   -0.009000   -0.103000    0.065000
   -0.019000   -0.026000    0.052000
   -0.030000   -0.088000   -0.008000
   -0.013000    0.004000   -0.001000
   -0.009000    0.034000   -0.012000
   -0.016000    0.007000   -0.015000
   -0.007000   -0.028000    0.014000
    0.020000    0.016000   -0.017000
   -0.022000   -0.060000   -0.016000
    0.005000   -0.020000    0.001000
   -0.009000   -0.037000   -0.009000
    0.001000    0.013000   -0.012000
    0.004000    0.052000   -0.013000
   -0.009000    0.055000    0.024000
    0.034000    0.116000    0.007000
    0.029000    0.107000    0.003000
    0.028000    0.060000    0.016000
    0.024000    0.039000    0.021000
    0.032000    0.009000    0.039000
    0.027000    0.139000   -0.017000
   -0.026000   -0.039000   -0.013000
    0.019000    0.118000   -0.026000
    0.073000    0.025000    0.100000
    0.028000    0.048000    0.022000
   -0.015000   -0.046000    0.026000
    0.085000   -0.016000    0.083000
    0.017000    0.111000   -0.003000
    0.026000    0.074000   -0.026000
    0.047000   -0.079000   -0.016000
    0.050000   -0.025000   -0.038000
    0.056000   -0.184000    0.019000
    0.329000   -0.024000    0.098000
   -0.206000   -0.093000   -0.131000
    0.054000   -0.525000    0.122000
    0.104000   -0.059000   -0.094000
    0.040000    0.065000   -0.059000
    0.008000   -0.039000    0.021000
    0.011000    0.150000   -0.053000
vibration   17
    0.010000    0.008000   -0.017000
   -0.019000    0.055000    0.053000
   -0.018000    0.083000    0.015000
   -0.015000    0.025000    0.072000
   -0.031000    0.083000    0.087000
   -0.005000   -0.000000    0.004000
    0.019000   -0.042000   -0.033000
    0.020000    0.007000    0.048000
   -0.054000    0.022000   -0.018000
    0.020000   -0.007000    0.057000
    0.080000   -0.006000    0.081000
    0.008000    0.023000    0.026000
   -0.012000   -0.052000    0.082000
   -0.005000    0.016000    0.029000
   -0.008000    0.036000   -0.009000
   -0.011000    0.020000   -0.011000
   -0.006000    0.035000   -0.023000
   -0.002000    0.065000   -0.034000
   -0.004000    0.012000   -0.016000
   -0.001000    0.023000   -0.024000
   -0.006000   -0.029000    0.001000
   -0.004000   -0.051000    0.007000
   -0.011000   -0.039000    0.009000
   -0.011000   -0.068000    0.021000
   -0.014000   -0.011000    0.001000
   -0.014000   -0.011000    0.004000
   -0.024000   -0.027000    0.020000
   -0.049000   -0.058000    0.041000
    0.002000    0.003000    0.006000
   -0.004000   -0.006000    0.016000
    0.034000    0.048000   -0.023000
    0.055000    0.077000   -0.039000
    0.036000    0.050000   -0.032000
    0.061000    0.078000   -0.054000
    0.006000    0.015000   -0.013000
    0.002000    0.000000   -0.020000
    0.002000   -0.021000   -0.046000
    0.014000   -0.030000   -0.051000
    0.001000   -0.043000   -0.064000
    0.012000   -0.014000   -0.038000
    0.039000   -0.039000   -0.051000
    0.005000   -0.027000   -0.041000
   -0.013000   -0.016000   -0.039000
    0.020000   -0.027000   -0.058000
    0.010000   -0.042000   -0.024000
   -0.001000   -0.006000   -0.059000
    0.004000   -0.007000   -0.060000
    0.008000   -0.002000   -0.067000
   -0.012000    0.001000   -0.057000
   -0.019000    0.011000    0.005000
   -0.028000    0.018000    0.005000
   -0.013000    0.033000   -0.015000
   -0.017000   -0.011000    0.003000
    0.001000    0.008000   -0.016000
   -0.010000   -0.021000   -0.033000
   -0.014000   -0.007000   -0.032000
    0.007000    0.058000   -0.012000
   -0.013000    0.015000   -0.013000
   -0.014000    0.018000   -0.014000
   -0.008000    0.016000    0.003000
   -0.003000   -0.119000    0.091000
    0.015000   -0.020000    0.045000
    0.024000    0.016000    0.026000
    0.025000    0.053000    0.006000
    0.036000   -0.091000    0.070000
    0.032000    0.055000    0.004000
   -0.009000   -0.054000   -0.070000
    0.030000    0.188000   -0.076000
    0.055000    0.067000    0.141000
    0.011000    0.193000   -0.046000
   -0.236000   -0.306000    0.102000
    0.342000   -0.232000    0.175000
   -0.015000   -0.073000    0.038000
   -0.011000   -0.081000    0.023000
    0.005000   -0.013000    0.011000
    0.009000    0.002000   -0.008000
    0.017000    0.088000   -0.003000
    0.146000    0.273000    0.125000
   -0.095000    0.176000   -0.214000
    0.013000   -0.115000    0.066000
    0.009000    0.055000    0.047000
   -0.000000   -0.069000   -0.003000
    0.021000    0.031000   -0.084000
   -0.019000   -0.145000    0.020000
vibration   18
    0.017000    0.026000    0.032000
    0.018000    0.028000   -0.067000
    0.070000    0.052000   -0.105000
   -0.004000   -0.023000   -0.091000
    0.011000    0.060000   -0.024000
   -0.011000   -0.004000   -0.079000
   -0.015000   -0.019000   -0.078000
   -0.016000   -0.028000   -0.081000
    0.002000    0.015000   -0.106000
   -0.063000    0.002000   -0.009000
   -0.021000    0.013000    0.024000
   -0.098000   -0.006000   -0.071000
   -0.112000   -0.014000    0.041000
   -0.010000    0.022000   -0.038000
    0.005000    0.052000    0.020000
    0.011000   -0.025000    0.021000
    0.037000   -0.027000    0.011000
    0.054000   -0.054000    0.039000
    0.037000    0.029000   -0.048000
    0.052000    0.041000   -0.061000
    0.015000    0.075000   -0.088000
    0.013000    0.129000   -0.138000
   -0.007000    0.043000   -0.060000
   -0.030000    0.066000   -0.089000
   -0.005000   -0.017000    0.001000
   -0.011000   -0.020000    0.006000
    0.004000    0.004000   -0.021000
    0.018000    0.010000   -0.032000
    0.002000    0.023000   -0.036000
    0.015000    0.043000   -0.060000
   -0.018000    0.013000   -0.021000
   -0.021000    0.023000   -0.029000
   -0.030000   -0.008000    0.006000
   -0.042000   -0.011000    0.016000
   -0.020000   -0.014000    0.014000
   -0.001000    0.011000    0.026000
    0.014000    0.013000   -0.005000
    0.031000   -0.007000   -0.022000
    0.021000   -0.028000   -0.026000
    0.032000    0.000000   -0.019000
    0.051000   -0.006000   -0.032000
    0.016000   -0.004000    0.013000
   -0.014000    0.020000    0.025000
    0.040000   -0.008000   -0.016000
    0.023000   -0.035000    0.044000
    0.008000    0.040000   -0.028000
    0.000000    0.062000   -0.050000
    0.013000    0.018000   -0.048000
    0.004000    0.057000   -0.006000
    0.014000    0.043000   -0.005000
    0.027000    0.015000    0.001000
    0.005000   -0.023000    0.038000
   -0.018000   -0.053000    0.028000
   -0.018000   -0.013000    0.025000
    0.000000    0.019000    0.014000
   -0.012000    0.017000    0.011000
   -0.001000    0.132000    0.021000
   -0.013000   -0.029000    0.031000
   -0.009000    0.026000    0.013000
   -0.029000    0.030000    0.016000
   -0.018000   -0.089000    0.022000
   -0.021000   -0.100000    0.024000
   -0.021000   -0.135000    0.032000
   -0.026000   -0.134000    0.021000
   -0.004000   -0.156000    0.039000
   -0.024000   -0.081000    0.013000
    0.007000   -0.081000    0.044000
   -0.033000   -0.192000    0.057000
   -0.054000   -0.131000   -0.039000
   -0.019000    0.057000   -0.038000
   -0.190000   -0.280000    0.083000
    0.208000   -0.254000    0.071000
    0.037000    0.251000   -0.038000
    0.035000    0.168000   -0.023000
    0.023000   -0.001000   -0.000000
    0.020000   -0.025000    0.020000
    0.014000   -0.060000    0.007000
    0.170000    0.040000    0.059000
   -0.152000   -0.003000   -0.088000
    0.017000   -0.268000    0.056000
    0.012000   -0.085000   -0.040000
    0.028000    0.048000    0.014000
    0.017000   -0.058000    0.102000
    0.038000    0.205000   -0.023000
vibration   19
    0.060000    0.046000    0.027000
   -0.029000   -0.067000    0.084000
   -0.010000   -0.066000    0.081000
   -0.029000   -0.099000    0.097000
   -0.068000   -0.053000    0.084000
    0.054000   -0.046000    0.071000
    0.076000   -0.021000    0.054000
    0.062000   -0.078000    0.093000
    0.066000   -0.048000    0.073000
   -0.035000   -0.032000    0.067000
   -0.065000   -0.023000    0.067000
   -0.038000   -0.063000    0.071000
   -0.027000   -0.008000    0.063000
   -0.004000   -0.033000    0.065000
   -0.000000    0.029000    0.028000
   -0.007000   -0.023000    0.014000
    0.020000   -0.062000    0.025000
    0.037000   -0.093000    0.054000
    0.022000   -0.051000   -0.006000
    0.038000   -0.078000    0.002000
    0.000000    0.004000   -0.050000
    0.001000    0.026000   -0.082000
   -0.024000    0.024000   -0.049000
   -0.042000    0.062000   -0.079000
   -0.024000   -0.009000   -0.008000
   -0.023000    0.002000   -0.007000
    0.011000    0.056000   -0.049000
    0.036000    0.075000   -0.069000
    0.021000    0.088000   -0.069000
    0.053000    0.137000   -0.104000
   -0.011000    0.048000   -0.042000
   -0.007000    0.063000   -0.053000
   -0.043000   -0.009000    0.003000
   -0.066000   -0.035000    0.023000
   -0.036000   -0.017000    0.010000
   -0.001000   -0.003000    0.005000
    0.011000   -0.073000   -0.104000
    0.020000   -0.072000   -0.097000
    0.043000   -0.062000   -0.066000
    0.034000   -0.089000   -0.123000
   -0.014000   -0.065000   -0.090000
    0.089000   -0.104000   -0.109000
    0.078000   -0.104000   -0.118000
    0.119000   -0.136000   -0.160000
    0.130000   -0.093000   -0.056000
   -0.037000   -0.081000   -0.170000
   -0.068000   -0.071000   -0.164000
   -0.011000   -0.091000   -0.207000
   -0.057000   -0.080000   -0.182000
   -0.012000    0.007000    0.040000
   -0.020000    0.005000    0.041000
   -0.014000   -0.002000    0.025000
   -0.037000   -0.028000    0.010000
   -0.044000   -0.032000    0.018000
   -0.028000   -0.038000   -0.044000
   -0.053000   -0.011000   -0.049000
    0.012000    0.075000    0.026000
   -0.039000   -0.013000    0.017000
   -0.039000    0.037000    0.005000
   -0.053000    0.040000    0.006000
    0.081000    0.254000   -0.023000
    0.050000    0.126000    0.016000
    0.044000    0.008000    0.054000
    0.031000   -0.069000    0.073000
    0.054000    0.036000    0.042000
    0.020000    0.096000    0.027000
    0.027000   -0.009000    0.132000
    0.009000   -0.163000    0.134000
    0.045000   -0.103000   -0.025000
    0.066000   -0.059000    0.092000
    0.149000    0.101000    0.020000
   -0.047000    0.083000    0.013000
    0.014000   -0.003000   -0.006000
    0.010000   -0.008000    0.008000
   -0.004000    0.009000    0.011000
   -0.007000   -0.007000    0.028000
   -0.013000    0.045000   -0.007000
   -0.024000    0.071000    0.017000
   -0.014000    0.056000   -0.039000
   -0.010000    0.035000   -0.014000
   -0.025000   -0.006000    0.035000
    0.002000   -0.018000    0.035000
    0.001000   -0.008000    0.025000
    0.017000   -0.029000    0.020000
vibration   20
   -0.027000   -0.011000   -0.056000
    0.007000   -0.012000    0.009000
   -0.009000   -0.016000    0.017000
    0.010000    0.012000    0.006000
    0.023000   -0.021000    0.001000
   -0.017000   -0.009000    0.023000
   -0.019000   -0.016000    0.023000
   -0.013000    0.013000    0.025000
   -0.036000   -0.013000    0.031000
    0.019000   -0.016000    0.004000
    0.032000   -0.023000   -0.000000
    0.020000    0.001000    0.001000
    0.015000   -0.022000    0.006000
    0.002000   -0.021000    0.012000
    0.003000   -0.025000    0.011000
    0.005000   -0.015000    0.014000
    0.018000   -0.060000    0.034000
    0.029000   -0.117000    0.072000
    0.017000   -0.020000   -0.002000
    0.026000   -0.048000    0.010000
    0.006000    0.062000   -0.051000
    0.003000    0.104000   -0.079000
   -0.005000    0.078000   -0.054000
   -0.024000    0.114000   -0.088000
   -0.002000    0.031000   -0.011000
   -0.007000    0.008000    0.015000
   -0.059000   -0.072000    0.103000
   -0.122000   -0.106000    0.154000
   -0.038000   -0.092000    0.126000
   -0.085000   -0.165000    0.191000
    0.042000   -0.001000    0.055000
    0.065000    0.002000    0.060000
    0.087000    0.076000   -0.029000
    0.151000    0.131000   -0.085000
    0.039000    0.056000   -0.027000
    0.003000    0.015000   -0.045000
   -0.019000    0.015000   -0.002000
   -0.026000    0.023000    0.006000
   -0.044000    0.024000   -0.022000
   -0.038000    0.043000    0.032000
    0.000000    0.008000    0.012000
   -0.051000    0.037000   -0.012000
   -0.043000    0.029000   -0.018000
   -0.065000    0.058000    0.016000
   -0.068000    0.043000   -0.040000
    0.001000    0.010000    0.031000
    0.016000    0.006000    0.029000
   -0.013000    0.016000    0.051000
    0.013000    0.007000    0.035000
   -0.001000   -0.044000    0.012000
    0.001000   -0.029000    0.006000
    0.004000   -0.018000    0.011000
   -0.005000    0.035000   -0.008000
    0.042000    0.069000   -0.043000
   -0.004000   -0.008000   -0.029000
    0.016000   -0.001000   -0.022000
    0.003000   -0.019000    0.011000
    0.004000    0.025000   -0.019000
    0.004000    0.016000   -0.023000
    0.007000    0.015000   -0.013000
    0.016000    0.104000   -0.053000
   -0.011000   -0.016000   -0.012000
   -0.019000   -0.124000    0.024000
   -0.029000   -0.157000    0.021000
   -0.007000   -0.072000    0.000000
   -0.035000   -0.050000    0.005000
    0.057000    0.029000    0.128000
   -0.046000   -0.378000    0.158000
   -0.101000   -0.164000   -0.205000
    0.001000   -0.108000    0.028000
    0.044000   -0.020000    0.004000
   -0.060000   -0.047000   -0.043000
   -0.013000   -0.032000    0.028000
   -0.009000   -0.040000    0.015000
    0.005000    0.017000    0.004000
    0.009000    0.032000   -0.014000
    0.016000    0.097000   -0.007000
    0.142000    0.264000    0.107000
   -0.093000    0.177000   -0.193000
    0.012000   -0.094000    0.058000
    0.008000    0.084000    0.041000
    0.000000   -0.040000   -0.008000
    0.020000    0.059000   -0.088000
   -0.017000   -0.096000    0.011000
vibration   21
   -0.012000    0.017000   -0.007000
    0.023000    0.003000   -0.030000
    0.062000    0.010000   -0.044000
    0.010000   -0.032000   -0.044000
    0.009000    0.019000   -0.014000
    0.033000    0.004000   -0.032000
    0.028000    0.018000   -0.022000
    0.020000   -0.031000   -0.047000
    0.071000    0.009000   -0.044000
   -0.034000    0.016000   -0.003000
   -0.043000    0.026000    0.008000
   -0.048000   -0.011000   -0.020000
   -0.044000    0.028000    0.011000
    0.012000    0.021000   -0.014000
    0.018000    0.036000    0.021000
    0.021000   -0.004000    0.025000
    0.045000   -0.030000    0.028000
    0.063000   -0.062000    0.060000
    0.048000   -0.004000   -0.015000
    0.066000   -0.017000   -0.015000
    0.028000    0.044000   -0.055000
    0.027000    0.073000   -0.090000
    0.005000    0.044000   -0.045000
   -0.019000    0.062000   -0.073000
    0.004000    0.013000    0.003000
   -0.018000    0.003000    0.020000
   -0.047000   -0.042000    0.058000
   -0.082000   -0.073000    0.087000
   -0.033000   -0.032000    0.056000
   -0.057000   -0.070000    0.081000
    0.010000    0.035000    0.015000
    0.024000    0.053000    0.006000
    0.033000    0.072000   -0.016000
    0.068000    0.114000   -0.048000
    0.005000    0.045000   -0.002000
   -0.015000    0.011000   -0.008000
   -0.018000   -0.013000   -0.033000
    0.020000   -0.028000   -0.030000
   -0.010000   -0.057000   -0.059000
    0.020000    0.019000   -0.003000
    0.077000   -0.054000   -0.025000
   -0.038000   -0.000000   -0.039000
   -0.092000    0.023000   -0.046000
    0.002000    0.028000   -0.067000
   -0.035000   -0.041000   -0.009000
   -0.014000    0.023000   -0.048000
   -0.001000    0.023000   -0.053000
    0.001000    0.035000   -0.058000
   -0.038000    0.039000   -0.044000
    0.028000    0.050000    0.005000
    0.034000    0.038000    0.010000
    0.017000    0.002000    0.031000
   -0.012000    0.008000    0.017000
    0.007000    0.050000   -0.003000
   -0.043000   -0.044000   -0.023000
   -0.036000   -0.015000   -0.016000
    0.012000    0.069000    0.022000
   -0.003000    0.025000    0.014000
   -0.004000    0.025000    0.005000
   -0.001000    0.025000    0.018000
   -0.008000   -0.024000    0.021000
   -0.005000   -0.004000    0.011000
    0.000000    0.019000   -0.003000
   -0.000000    0.028000   -0.009000
    0.007000    0.014000   -0.000000
   -0.005000   -0.001000    0.009000
   -0.005000    0.006000   -0.026000
   -0.000000    0.056000   -0.026000
    0.004000    0.031000    0.018000
    0.007000    0.038000   -0.005000
   -0.013000   -0.003000    0.002000
    0.033000    0.001000    0.003000
    0.006000   -0.098000   -0.016000
   -0.000000   -0.053000   -0.002000
   -0.015000   -0.080000    0.006000
   -0.019000   -0.085000    0.021000
   -0.027000   -0.184000    0.021000
   -0.274000   -0.475000   -0.173000
    0.200000   -0.325000    0.341000
   -0.023000    0.185000   -0.095000
   -0.020000   -0.109000   -0.003000
   -0.011000   -0.052000    0.022000
   -0.028000   -0.096000    0.057000
    0.012000    0.027000    0.001000
vibration   22
    0.004000   -0.019000   -0.011000
   -0.014000    0.011000    0.029000
   -0.022000    0.020000    0.018000
   -0.011000    0.008000    0.038000
   -0.014000    0.017000    0.038000
   -0.017000   -0.008000    0.015000
   -0.007000   -0.029000   -0.002000
   -0.004000    0.006000    0.035000
   -0.048000   -0.001000    0.009000
    0.008000   -0.014000    0.025000
    0.044000   -0.018000    0.033000
    0.001000    0.010000    0.005000
   -0.011000   -0.036000    0.041000
   -0.009000   -0.007000    0.018000
   -0.013000   -0.010000    0.007000
   -0.011000   -0.053000    0.010000
    0.020000   -0.141000    0.046000
    0.042000   -0.231000    0.109000
    0.021000   -0.090000   -0.011000
    0.040000   -0.149000    0.015000
   -0.004000    0.053000   -0.100000
   -0.008000    0.121000   -0.153000
   -0.030000    0.089000   -0.107000
   -0.064000    0.162000   -0.166000
   -0.025000    0.003000   -0.028000
   -0.017000   -0.035000    0.010000
   -0.023000   -0.043000    0.052000
   -0.057000   -0.047000    0.079000
    0.017000   -0.022000    0.050000
    0.013000   -0.029000    0.074000
    0.066000    0.017000    0.007000
    0.104000    0.046000   -0.003000
    0.063000    0.015000   -0.025000
    0.104000    0.039000   -0.060000
    0.012000   -0.022000   -0.012000
    0.016000   -0.006000   -0.007000
    0.020000    0.012000    0.014000
   -0.009000    0.023000    0.010000
    0.015000    0.045000    0.034000
   -0.008000   -0.015000   -0.013000
   -0.054000    0.043000    0.006000
    0.036000    0.001000    0.019000
    0.083000   -0.019000    0.026000
    0.001000   -0.022000    0.045000
    0.032000    0.035000   -0.008000
    0.016000   -0.015000    0.024000
    0.008000   -0.021000    0.033000
    0.008000   -0.018000    0.031000
    0.030000   -0.028000    0.015000
   -0.016000   -0.021000    0.007000
   -0.022000   -0.026000    0.009000
   -0.015000   -0.036000    0.012000
   -0.033000   -0.032000   -0.004000
    0.003000   -0.034000   -0.014000
    0.040000    0.039000    0.008000
    0.032000    0.019000    0.003000
   -0.013000    0.019000    0.007000
   -0.022000   -0.032000   -0.005000
   -0.024000   -0.015000   -0.005000
   -0.023000   -0.016000   -0.016000
   -0.019000   -0.062000    0.017000
    0.000000    0.021000   -0.009000
    0.007000    0.130000   -0.044000
    0.017000    0.152000   -0.036000
   -0.010000    0.136000   -0.045000
    0.017000    0.015000   -0.003000
   -0.044000    0.025000   -0.105000
    0.032000    0.301000   -0.129000
    0.068000    0.155000    0.118000
   -0.002000   -0.005000    0.001000
    0.107000    0.213000   -0.071000
   -0.147000    0.199000   -0.061000
    0.020000    0.119000   -0.006000
    0.016000    0.019000    0.015000
    0.001000   -0.041000    0.027000
    0.001000   -0.091000    0.045000
   -0.003000    0.047000    0.001000
    0.107000    0.214000    0.118000
   -0.115000    0.128000   -0.186000
   -0.002000   -0.139000    0.051000
   -0.052000   -0.061000    0.094000
    0.007000   -0.176000    0.062000
    0.047000   -0.078000   -0.010000
    0.021000   -0.043000    0.030000
vibration   23
    0.021000    0.094000    0.034000
    0.072000   -0.036000   -0.121000
    0.072000   -0.066000   -0.082000
    0.055000    0.027000   -0.180000
    0.139000   -0.080000   -0.152000
   -0.059000    0.002000   -0.041000
   -0.115000    0.016000    0.023000
   -0.097000    0.030000   -0.116000
   -0.021000   -0.017000   -0.022000
   -0.011000   -0.006000   -0.078000
   -0.009000   -0.017000   -0.095000
   -0.015000    0.002000   -0.087000
   -0.015000    0.010000   -0.070000
    0.009000   -0.025000   -0.052000
    0.026000   -0.068000    0.041000
    0.030000   -0.013000    0.023000
    0.022000    0.022000    0.006000
    0.016000    0.029000   -0.001000
    0.020000    0.051000   -0.008000
    0.019000    0.085000   -0.027000
    0.022000    0.032000    0.001000
    0.020000    0.047000   -0.005000
    0.028000   -0.005000    0.017000
    0.030000   -0.020000    0.025000
    0.028000   -0.012000    0.020000
   -0.001000    0.005000    0.002000
   -0.009000   -0.006000   -0.028000
    0.006000   -0.020000   -0.039000
   -0.041000   -0.005000   -0.040000
   -0.048000   -0.017000   -0.063000
   -0.065000    0.011000   -0.024000
   -0.092000    0.009000   -0.030000
   -0.051000    0.033000    0.001000
   -0.067000    0.049000    0.013000
   -0.017000    0.034000    0.011000
   -0.023000    0.019000    0.020000
   -0.034000   -0.033000   -0.028000
    0.048000   -0.067000   -0.021000
   -0.034000   -0.137000   -0.104000
    0.037000    0.051000    0.060000
    0.196000   -0.133000   -0.011000
   -0.082000   -0.005000   -0.040000
   -0.228000    0.060000   -0.057000
    0.026000    0.063000   -0.121000
   -0.070000   -0.114000    0.046000
   -0.019000    0.046000   -0.053000
    0.010000    0.056000   -0.075000
    0.004000    0.061000   -0.071000
   -0.062000    0.084000   -0.030000
    0.043000   -0.049000    0.018000
    0.073000   -0.012000    0.001000
    0.032000   -0.033000    0.036000
    0.019000   -0.009000    0.023000
   -0.004000    0.048000    0.024000
   -0.090000   -0.113000   -0.014000
   -0.079000   -0.079000   -0.004000
    0.008000   -0.133000    0.044000
    0.021000    0.012000    0.027000
    0.024000    0.014000    0.015000
    0.033000    0.013000    0.064000
   -0.007000    0.001000    0.012000
   -0.006000    0.014000    0.004000
   -0.002000    0.036000   -0.007000
   -0.000000    0.042000   -0.006000
   -0.004000    0.039000   -0.008000
   -0.007000    0.010000    0.005000
   -0.029000   -0.016000   -0.039000
    0.004000    0.111000   -0.048000
    0.024000    0.043000    0.063000
    0.002000   -0.023000    0.019000
    0.053000    0.074000   -0.024000
   -0.066000    0.067000   -0.017000
    0.006000    0.049000    0.013000
    0.003000   -0.042000    0.030000
   -0.008000   -0.032000    0.033000
   -0.008000   -0.073000    0.045000
   -0.011000    0.107000   -0.003000
    0.092000    0.302000    0.139000
   -0.111000    0.198000   -0.227000
   -0.010000   -0.084000    0.050000
   -0.061000   -0.015000    0.123000
   -0.004000   -0.192000    0.066000
    0.040000   -0.044000   -0.049000
    0.006000   -0.144000    0.047000
vibration   24
    0.116000    0.182000    0.037000
   -0.019000    0.030000    0.040000
   -0.040000    0.045000    0.024000
   -0.010000    0.034000    0.057000
   -0.015000    0.039000    0.054000
   -0.023000    0.000000    0.022000
   -0.002000   -0.032000   -0.010000
    0.002000    0.028000    0.061000
   -0.079000    0.008000    0.019000
    0.034000   -0.011000    0.023000
    0.096000   -0.022000    0.031000
    0.026000    0.037000   -0.006000
    0.005000   -0.049000    0.046000
   -0.007000   -0.005000    0.019000
   -0.012000    0.008000   -0.011000
   -0.011000   -0.002000   -0.009000
   -0.003000   -0.019000   -0.003000
    0.003000   -0.028000    0.006000
   -0.001000   -0.030000   -0.004000
    0.003000   -0.047000    0.004000
   -0.004000   -0.017000   -0.013000
   -0.003000   -0.024000   -0.013000
   -0.011000    0.001000   -0.019000
   -0.018000    0.004000   -0.026000
   -0.012000    0.005000   -0.013000
    0.004000   -0.012000    0.004000
   -0.015000   -0.043000    0.034000
   -0.032000   -0.056000    0.048000
   -0.013000   -0.052000    0.041000
   -0.031000   -0.080000    0.064000
    0.017000   -0.017000    0.014000
    0.026000   -0.014000    0.015000
    0.032000    0.009000   -0.012000
    0.050000    0.030000   -0.030000
    0.019000   -0.007000   -0.005000
    0.030000    0.015000    0.009000
   -0.006000   -0.042000    0.020000
    0.065000   -0.075000    0.022000
   -0.075000   -0.160000   -0.137000
    0.016000    0.094000    0.177000
    0.298000   -0.174000    0.033000
   -0.089000   -0.001000    0.013000
   -0.264000    0.079000   -0.002000
    0.035000    0.084000   -0.077000
   -0.084000   -0.139000    0.106000
    0.042000    0.041000    0.042000
    0.096000    0.055000    0.003000
    0.037000    0.047000    0.053000
    0.027000    0.082000    0.090000
   -0.026000   -0.042000   -0.004000
   -0.040000   -0.080000    0.010000
   -0.013000   -0.009000   -0.007000
   -0.007000    0.003000   -0.012000
    0.007000   -0.034000    0.001000
   -0.047000   -0.152000   -0.003000
   -0.045000   -0.178000   -0.006000
   -0.000000    0.069000   -0.013000
   -0.015000   -0.046000   -0.000000
   -0.022000   -0.110000    0.016000
   -0.006000   -0.112000    0.032000
   -0.002000    0.013000   -0.010000
    0.001000    0.023000   -0.009000
   -0.000000    0.032000   -0.010000
    0.003000    0.037000   -0.005000
   -0.010000    0.013000   -0.001000
    0.006000    0.026000   -0.011000
   -0.030000   -0.026000   -0.039000
    0.010000    0.111000   -0.051000
    0.031000    0.037000    0.071000
   -0.010000   -0.024000    0.005000
    0.014000    0.021000   -0.015000
   -0.041000    0.028000    0.012000
   -0.021000   -0.000000   -0.008000
   -0.010000    0.096000   -0.044000
    0.017000    0.115000   -0.055000
    0.019000    0.165000   -0.084000
    0.030000   -0.009000   -0.014000
    0.027000   -0.114000   -0.100000
    0.047000   -0.056000    0.113000
    0.026000    0.051000   -0.019000
    0.088000    0.096000   -0.178000
    0.006000    0.308000   -0.114000
   -0.035000    0.130000    0.026000
   -0.025000    0.177000   -0.071000
vibration   25
   -0.088000   -0.112000    0.000000
    0.065000    0.045000   -0.074000
    0.029000    0.052000   -0.078000
    0.053000    0.132000   -0.131000
    0.181000    0.016000   -0.061000
   -0.167000    0.004000   -0.002000
   -0.191000   -0.072000    0.006000
   -0.153000    0.116000   -0.005000
   -0.259000    0.005000    0.009000
    0.047000   -0.039000   -0.026000
    0.278000   -0.090000   -0.013000
   -0.008000    0.124000   -0.178000
   -0.085000   -0.140000    0.097000
   -0.014000   -0.045000   -0.011000
    0.017000   -0.023000    0.052000
    0.023000    0.002000    0.021000
    0.043000    0.035000   -0.006000
    0.053000    0.068000   -0.014000
    0.048000    0.015000   -0.020000
    0.062000    0.037000   -0.038000
    0.036000   -0.038000   -0.006000
    0.040000   -0.063000   -0.012000
    0.016000   -0.051000    0.010000
    0.007000   -0.082000    0.015000
    0.011000   -0.015000    0.016000
   -0.017000   -0.002000    0.011000
   -0.031000   -0.025000    0.015000
   -0.046000   -0.056000    0.028000
   -0.022000   -0.002000    0.001000
   -0.030000   -0.016000    0.004000
   -0.003000    0.041000   -0.016000
    0.004000    0.063000   -0.031000
    0.001000    0.047000   -0.013000
    0.014000    0.068000   -0.023000
   -0.013000    0.020000    0.005000
   -0.038000   -0.016000    0.016000
    0.004000    0.011000   -0.031000
    0.002000    0.017000   -0.024000
    0.091000    0.052000    0.089000
    0.052000   -0.072000   -0.133000
   -0.137000    0.073000   -0.026000
    0.063000   -0.013000   -0.032000
    0.127000   -0.045000   -0.031000
    0.023000   -0.053000   -0.010000
    0.072000    0.044000   -0.053000
   -0.041000   -0.012000   -0.083000
   -0.079000   -0.020000   -0.056000
   -0.011000   -0.006000   -0.115000
   -0.065000   -0.025000   -0.118000
   -0.009000   -0.185000    0.043000
    0.007000   -0.202000    0.045000
    0.018000   -0.026000    0.049000
   -0.003000   -0.001000    0.017000
   -0.014000    0.020000    0.016000
   -0.002000    0.068000    0.012000
   -0.015000    0.081000    0.009000
    0.037000    0.107000    0.050000
   -0.002000   -0.006000    0.029000
   -0.004000   -0.038000    0.003000
    0.015000   -0.044000   -0.079000
    0.000000    0.000000    0.014000
    0.000000    0.003000    0.008000
    0.001000    0.017000    0.004000
    0.004000    0.026000    0.005000
   -0.006000    0.037000   -0.003000
   -0.003000   -0.004000    0.012000
   -0.002000    0.009000   -0.006000
    0.007000    0.049000   -0.009000
    0.007000    0.029000    0.027000
    0.003000   -0.084000    0.043000
    0.105000    0.115000   -0.025000
   -0.133000    0.095000   -0.029000
   -0.014000   -0.029000    0.007000
   -0.006000    0.037000   -0.022000
    0.018000    0.062000   -0.033000
    0.023000    0.091000   -0.060000
    0.033000   -0.012000   -0.003000
    0.050000   -0.062000   -0.048000
    0.030000   -0.033000    0.058000
    0.028000    0.005000    0.005000
    0.070000    0.045000   -0.124000
    0.008000    0.185000   -0.084000
   -0.009000    0.068000    0.011000
   -0.019000    0.085000   -0.043000
vibration   26
    0.027000    0.039000   -0.028000
   -0.023000    0.068000    0.059000
   -0.089000    0.098000    0.029000
   -0.002000    0.107000    0.087000
    0.015000    0.075000    0.085000
   -0.087000   -0.002000    0.040000
   -0.033000   -0.102000   -0.044000
   -0.014000    0.102000    0.145000
   -0.259000    0.017000    0.038000
    0.105000   -0.038000    0.023000
    0.300000   -0.081000    0.035000
    0.077000    0.116000   -0.076000
    0.011000   -0.146000    0.100000
   -0.011000   -0.032000    0.024000
   -0.012000    0.023000   -0.035000
   -0.005000    0.036000   -0.016000
   -0.014000    0.033000   -0.008000
   -0.022000    0.048000   -0.025000
   -0.014000   -0.003000    0.031000
   -0.027000   -0.015000    0.044000
    0.000000   -0.020000    0.054000
    0.002000   -0.052000    0.083000
    0.011000    0.010000    0.032000
    0.024000    0.012000    0.044000
    0.010000    0.037000   -0.005000
    0.032000    0.052000   -0.023000
    0.044000    0.071000   -0.039000
    0.071000    0.102000   -0.061000
    0.010000    0.021000   -0.012000
    0.015000    0.028000   -0.015000
   -0.030000   -0.048000    0.025000
   -0.060000   -0.098000    0.055000
   -0.025000   -0.040000    0.025000
   -0.056000   -0.079000    0.053000
    0.017000    0.021000   -0.010000
    0.015000    0.012000   -0.031000
   -0.015000   -0.007000   -0.002000
   -0.011000   -0.006000    0.003000
   -0.063000   -0.024000   -0.065000
   -0.038000    0.052000    0.067000
    0.071000   -0.044000    0.009000
   -0.056000    0.019000   -0.012000
   -0.088000    0.029000   -0.022000
   -0.039000    0.053000   -0.012000
   -0.066000   -0.005000   -0.013000
    0.013000    0.003000    0.033000
    0.039000    0.000000    0.025000
   -0.003000    0.010000    0.056000
    0.023000    0.007000    0.045000
   -0.056000   -0.153000   -0.016000
   -0.072000   -0.197000   -0.003000
   -0.004000    0.026000   -0.028000
    0.028000    0.055000   -0.025000
    0.026000    0.037000   -0.026000
   -0.011000   -0.045000   -0.029000
    0.002000   -0.057000   -0.027000
    0.014000    0.170000   -0.039000
    0.020000    0.020000   -0.029000
    0.016000   -0.083000   -0.033000
    0.083000   -0.098000   -0.077000
    0.006000    0.038000   -0.013000
   -0.001000    0.008000   -0.003000
   -0.005000   -0.027000    0.010000
   -0.004000   -0.007000   -0.001000
   -0.009000   -0.026000    0.010000
   -0.006000    0.006000   -0.003000
    0.047000    0.070000    0.031000
   -0.004000   -0.088000    0.048000
   -0.052000    0.005000   -0.084000
   -0.006000   -0.078000    0.026000
    0.036000    0.002000   -0.004000
   -0.064000   -0.000000    0.008000
    0.014000    0.094000   -0.006000
    0.004000   -0.029000    0.032000
   -0.023000   -0.123000    0.052000
   -0.024000   -0.190000    0.077000
   -0.033000   -0.052000    0.028000
   -0.098000   -0.053000    0.039000
    0.018000   -0.054000    0.017000
   -0.031000    0.011000    0.002000
   -0.094000   -0.141000    0.151000
   -0.015000   -0.316000    0.101000
    0.039000   -0.165000   -0.011000
    0.017000   -0.075000    0.054000
vibration   27
   -0.074000    0.010000    0.058000
    0.016000   -0.008000    0.011000
    0.012000   -0.005000    0.007000
    0.029000   -0.030000    0.045000
   -0.020000    0.002000    0.010000
    0.109000   -0.013000   -0.031000
    0.141000   -0.011000   -0.067000
    0.127000   -0.040000    0.007000
    0.099000   -0.003000   -0.043000
    0.087000    0.002000   -0.034000
   -0.020000    0.015000   -0.057000
    0.136000   -0.045000    0.069000
    0.172000    0.038000   -0.119000
    0.055000    0.002000   -0.029000
    0.022000   -0.014000   -0.056000
    0.013000    0.059000   -0.038000
   -0.008000    0.046000   -0.022000
   -0.016000    0.050000   -0.031000
   -0.005000   -0.021000    0.029000
   -0.011000   -0.062000    0.055000
    0.008000   -0.048000    0.052000
    0.012000   -0.113000    0.101000
    0.019000    0.015000    0.010000
    0.035000    0.001000    0.028000
    0.015000    0.075000   -0.034000
   -0.030000    0.046000   -0.000000
   -0.067000   -0.010000    0.072000
   -0.114000   -0.031000    0.108000
   -0.044000   -0.017000    0.088000
   -0.075000   -0.064000    0.136000
    0.025000    0.054000    0.028000
    0.059000    0.075000    0.022000
    0.035000    0.073000   -0.019000
    0.075000    0.095000   -0.053000
   -0.022000    0.023000   -0.001000
   -0.063000    0.003000    0.061000
   -0.003000    0.011000   -0.012000
    0.048000   -0.009000   -0.008000
    0.140000   -0.000000    0.126000
    0.120000   -0.085000   -0.133000
   -0.085000    0.046000   -0.013000
    0.073000   -0.031000   -0.003000
    0.036000   -0.008000    0.001000
    0.120000   -0.064000   -0.072000
    0.114000   -0.051000    0.074000
   -0.069000    0.041000   -0.127000
   -0.120000    0.061000   -0.125000
   -0.008000    0.029000   -0.207000
   -0.127000    0.061000   -0.141000
    0.035000    0.034000   -0.064000
    0.006000   -0.060000   -0.030000
    0.023000    0.031000   -0.052000
    0.002000    0.124000   -0.049000
   -0.063000   -0.047000    0.028000
   -0.047000    0.053000    0.066000
   -0.100000   -0.029000    0.034000
    0.014000   -0.088000   -0.056000
   -0.022000   -0.032000    0.007000
   -0.033000   -0.234000    0.053000
    0.052000   -0.251000    0.014000
    0.010000    0.015000   -0.002000
    0.009000    0.008000    0.002000
    0.006000   -0.015000    0.015000
    0.008000    0.025000   -0.007000
    0.005000   -0.036000    0.023000
    0.009000    0.018000   -0.003000
    0.091000    0.141000    0.036000
    0.008000   -0.093000    0.064000
   -0.070000    0.048000   -0.129000
    0.000000   -0.003000    0.005000
   -0.033000   -0.069000    0.024000
    0.044000   -0.054000    0.046000
   -0.001000    0.106000   -0.012000
   -0.003000    0.034000    0.002000
   -0.010000   -0.034000    0.012000
   -0.010000   -0.022000    0.011000
   -0.009000   -0.006000    0.007000
   -0.027000   -0.006000    0.010000
    0.012000   -0.007000    0.004000
   -0.010000    0.017000    0.004000
   -0.039000    0.075000    0.122000
   -0.007000   -0.171000    0.036000
    0.015000    0.031000   -0.128000
   -0.001000    0.012000    0.008000
vibration   28
   -0.080000   -0.048000   -0.045000
   -0.027000    0.010000    0.068000
   -0.002000    0.040000    0.025000
   -0.018000   -0.078000    0.121000
   -0.109000    0.061000    0.104000
    0.111000   -0.012000   -0.004000
    0.179000   -0.032000   -0.084000
    0.159000   -0.040000    0.089000
    0.057000    0.013000   -0.028000
    0.035000    0.008000    0.023000
    0.013000    0.018000    0.030000
    0.040000   -0.012000    0.038000
    0.047000    0.011000    0.010000
    0.031000    0.019000    0.007000
   -0.010000    0.000000   -0.018000
   -0.011000   -0.086000    0.050000
   -0.057000   -0.042000    0.048000
   -0.084000   -0.069000    0.035000
   -0.073000    0.079000    0.037000
   -0.112000    0.141000    0.018000
   -0.042000    0.111000    0.051000
   -0.052000    0.196000    0.046000
    0.008000    0.029000    0.073000
    0.031000    0.047000    0.083000
    0.019000   -0.046000    0.055000
    0.045000    0.030000   -0.021000
    0.025000   -0.002000   -0.048000
    0.044000   -0.010000   -0.060000
   -0.050000   -0.063000   -0.029000
   -0.084000   -0.118000   -0.030000
   -0.083000   -0.053000   -0.003000
   -0.148000   -0.109000    0.020000
   -0.025000    0.041000   -0.015000
   -0.045000    0.062000   -0.000000
    0.036000    0.085000   -0.028000
   -0.016000    0.027000   -0.022000
   -0.018000    0.008000   -0.035000
   -0.005000    0.005000   -0.033000
    0.023000    0.010000    0.006000
    0.016000   -0.020000   -0.071000
   -0.047000    0.022000   -0.034000
   -0.014000    0.011000   -0.044000
    0.002000   -0.001000   -0.049000
   -0.029000    0.014000   -0.025000
   -0.019000    0.028000   -0.061000
   -0.032000    0.016000   -0.062000
   -0.040000    0.007000   -0.048000
   -0.009000    0.033000   -0.080000
   -0.061000    0.017000   -0.082000
    0.009000    0.051000   -0.044000
   -0.008000   -0.017000   -0.019000
   -0.002000   -0.123000    0.030000
    0.046000   -0.032000    0.029000
    0.064000    0.132000   -0.025000
   -0.023000    0.018000   -0.016000
   -0.014000    0.019000   -0.014000
   -0.037000    0.073000   -0.015000
    0.040000   -0.057000    0.011000
    0.047000   -0.095000   -0.004000
    0.049000   -0.095000   -0.037000
   -0.003000   -0.010000    0.008000
   -0.002000   -0.004000    0.004000
    0.003000    0.026000   -0.010000
   -0.000000   -0.046000    0.031000
    0.007000    0.044000   -0.018000
   -0.005000   -0.018000    0.011000
   -0.178000   -0.307000   -0.077000
    0.002000    0.229000   -0.134000
    0.167000   -0.089000    0.315000
    0.012000    0.015000    0.001000
    0.042000    0.074000   -0.018000
   -0.025000    0.059000   -0.041000
   -0.012000   -0.002000    0.006000
   -0.009000    0.019000    0.000000
   -0.006000    0.039000   -0.004000
   -0.005000    0.011000   -0.003000
   -0.003000    0.033000   -0.001000
    0.032000    0.061000    0.016000
   -0.031000    0.047000   -0.031000
   -0.004000   -0.011000    0.015000
    0.014000   -0.086000   -0.110000
   -0.010000    0.149000   -0.028000
   -0.019000   -0.043000    0.131000
   -0.011000    0.024000   -0.003000
vibration   29
   -0.019000   -0.015000    0.007000
   -0.030000    0.006000    0.020000
   -0.032000    0.009000    0.016000
   -0.027000   -0.003000    0.031000
   -0.043000    0.013000    0.023000
   -0.015000    0.005000    0.010000
   -0.014000    0.007000    0.009000
   -0.014000    0.004000    0.012000
   -0.015000    0.005000    0.011000
   -0.025000    0.004000    0.014000
   -0.032000    0.009000    0.018000
   -0.026000   -0.005000    0.015000
   -0.024000    0.007000    0.014000
   -0.019000    0.007000    0.010000
   -0.018000    0.000000   -0.001000
   -0.010000   -0.018000    0.005000
   -0.014000   -0.028000    0.013000
   -0.018000   -0.049000    0.020000
   -0.017000    0.004000    0.005000
   -0.024000    0.008000    0.005000
   -0.012000    0.030000   -0.003000
   -0.015000    0.057000   -0.008000
   -0.003000    0.012000    0.003000
   -0.003000    0.011000    0.002000
    0.000000   -0.011000    0.005000
    0.019000   -0.018000   -0.008000
    0.006000   -0.041000   -0.034000
    0.021000   -0.058000   -0.043000
   -0.025000   -0.040000   -0.049000
   -0.038000   -0.061000   -0.064000
   -0.034000   -0.007000   -0.045000
   -0.056000   -0.004000   -0.054000
   -0.013000    0.025000   -0.028000
   -0.022000    0.056000   -0.023000
    0.015000    0.014000   -0.009000
    0.002000    0.001000    0.016000
    0.015000   -0.014000    0.013000
    0.043000   -0.020000    0.022000
    0.072000   -0.023000    0.068000
    0.073000   -0.034000   -0.019000
    0.005000   -0.009000    0.026000
    0.025000   -0.019000    0.014000
    0.009000   -0.009000    0.015000
    0.041000   -0.020000   -0.004000
    0.033000   -0.031000    0.034000
    0.005000   -0.003000   -0.009000
    0.003000   -0.015000    0.005000
    0.027000    0.018000   -0.023000
   -0.023000   -0.001000   -0.028000
   -0.020000    0.010000    0.001000
   -0.019000    0.008000    0.001000
   -0.011000   -0.015000    0.006000
    0.019000   -0.032000    0.006000
    0.032000    0.034000    0.008000
    0.000000   -0.014000    0.024000
    0.006000   -0.005000    0.029000
   -0.025000    0.009000    0.000000
    0.026000   -0.002000    0.007000
    0.027000   -0.002000    0.014000
    0.024000   -0.002000    0.017000
   -0.003000    0.007000   -0.002000
    0.002000    0.030000   -0.012000
   -0.001000    0.006000   -0.001000
    0.005000    0.124000   -0.070000
   -0.006000   -0.040000    0.018000
    0.008000    0.066000   -0.032000
    0.280000    0.518000    0.090000
    0.000000   -0.295000    0.181000
   -0.253000    0.192000   -0.502000
   -0.013000   -0.014000   -0.004000
   -0.049000   -0.088000    0.008000
    0.033000   -0.058000    0.066000
   -0.003000   -0.011000    0.002000
   -0.002000    0.001000   -0.000000
   -0.000000    0.014000   -0.003000
   -0.000000   -0.005000   -0.001000
    0.000000    0.006000   -0.000000
    0.011000    0.010000    0.001000
   -0.010000    0.008000   -0.004000
    0.000000   -0.007000    0.004000
    0.008000   -0.059000   -0.060000
   -0.003000    0.070000   -0.014000
   -0.005000   -0.034000    0.073000
   -0.003000    0.004000   -0.002000
vibration   30
    0.029000    0.010000   -0.055000
    0.085000   -0.013000   -0.037000
    0.152000   -0.004000   -0.058000
    0.056000   -0.057000   -0.078000
    0.083000    0.006000   -0.012000
    0.069000   -0.002000   -0.011000
    0.057000    0.025000    0.010000
    0.050000   -0.037000   -0.037000
    0.119000   -0.004000   -0.015000
    0.009000    0.007000    0.004000
    0.029000    0.010000    0.016000
   -0.013000    0.001000   -0.035000
   -0.020000    0.010000    0.037000
    0.051000    0.009000   -0.000000
    0.040000   -0.013000    0.046000
    0.007000   -0.025000    0.020000
   -0.003000    0.034000   -0.008000
   -0.007000    0.068000   -0.029000
   -0.004000    0.028000    0.001000
   -0.007000    0.061000   -0.016000
   -0.003000   -0.037000    0.035000
   -0.000000   -0.065000    0.046000
   -0.002000   -0.048000    0.038000
    0.012000   -0.053000    0.054000
   -0.005000   -0.017000    0.016000
   -0.015000    0.031000    0.007000
    0.008000    0.071000    0.034000
   -0.008000    0.098000    0.042000
    0.039000    0.049000    0.066000
    0.055000    0.075000    0.088000
    0.037000   -0.018000    0.074000
    0.050000   -0.047000    0.101000
    0.019000   -0.043000    0.042000
    0.025000   -0.094000    0.041000
   -0.006000   -0.002000    0.001000
    0.008000    0.006000   -0.063000
   -0.033000    0.028000   -0.053000
   -0.107000    0.046000   -0.078000
   -0.200000    0.046000   -0.221000
   -0.196000    0.095000    0.050000
    0.018000    0.009000   -0.091000
   -0.071000    0.057000   -0.068000
    0.010000    0.006000   -0.080000
   -0.144000    0.069000    0.020000
   -0.106000    0.123000   -0.165000
   -0.001000   -0.004000    0.015000
    0.020000    0.002000    0.000000
   -0.051000   -0.024000    0.063000
    0.058000   -0.016000    0.040000
    0.062000    0.025000    0.025000
    0.064000    0.016000    0.031000
    0.011000   -0.088000    0.048000
   -0.024000    0.018000    0.007000
   -0.024000   -0.010000   -0.039000
    0.006000    0.026000   -0.081000
    0.007000    0.023000   -0.085000
    0.039000    0.022000    0.047000
   -0.042000   -0.065000    0.013000
   -0.037000   -0.021000   -0.018000
   -0.066000   -0.016000   -0.034000
   -0.003000   -0.006000    0.006000
    0.002000    0.022000   -0.007000
    0.001000    0.011000   -0.001000
    0.006000    0.095000   -0.046000
   -0.005000   -0.021000    0.013000
    0.009000    0.056000   -0.026000
    0.177000    0.332000    0.047000
    0.005000   -0.155000    0.103000
   -0.156000    0.140000   -0.304000
   -0.009000   -0.007000   -0.001000
   -0.031000   -0.050000    0.007000
    0.018000   -0.031000    0.046000
    0.001000   -0.003000   -0.001000
    0.001000    0.012000   -0.000000
   -0.001000    0.026000   -0.001000
   -0.001000   -0.028000    0.010000
   -0.003000    0.025000   -0.004000
    0.027000    0.055000    0.016000
   -0.032000    0.040000   -0.036000
   -0.002000   -0.020000    0.007000
    0.007000   -0.150000   -0.119000
   -0.003000    0.129000   -0.017000
   -0.005000   -0.095000    0.173000
    0.002000    0.013000    0.001000
vibration   31
   -0.001000   -0.005000   -0.018000
    0.010000    0.001000   -0.004000
    0.041000    0.005000   -0.014000
   -0.004000   -0.021000   -0.024000
    0.007000    0.011000    0.009000
   -0.009000    0.011000    0.014000
   -0.037000    0.041000    0.052000
   -0.036000   -0.006000   -0.030000
    0.043000    0.000000    0.022000
   -0.042000    0.009000    0.023000
   -0.012000    0.012000    0.039000
   -0.066000    0.008000   -0.021000
   -0.077000    0.003000    0.061000
   -0.007000    0.011000    0.016000
   -0.000000   -0.001000    0.025000
   -0.004000   -0.008000    0.002000
   -0.008000    0.001000   -0.001000
   -0.012000   -0.001000   -0.004000
   -0.010000    0.005000    0.005000
   -0.016000    0.010000    0.005000
   -0.005000   -0.004000    0.014000
   -0.005000   -0.009000    0.022000
    0.000000   -0.003000    0.011000
    0.005000   -0.007000    0.017000
    0.001000    0.003000   -0.003000
    0.010000    0.005000   -0.014000
    0.006000   -0.002000   -0.017000
    0.008000   -0.005000   -0.019000
   -0.006000   -0.014000   -0.013000
   -0.012000   -0.024000   -0.010000
   -0.009000   -0.014000   -0.010000
   -0.018000   -0.025000   -0.005000
    0.001000    0.001000   -0.013000
   -0.003000    0.003000   -0.010000
    0.010000    0.008000   -0.015000
    0.006000    0.001000   -0.015000
    0.002000    0.001000   -0.008000
   -0.008000    0.004000   -0.012000
   -0.024000    0.002000   -0.036000
   -0.022000    0.013000    0.009000
    0.015000   -0.004000   -0.014000
   -0.005000    0.006000   -0.011000
    0.016000   -0.006000   -0.013000
   -0.023000    0.007000    0.009000
   -0.013000    0.023000   -0.034000
    0.008000   -0.004000    0.003000
    0.013000   -0.006000    0.003000
    0.001000   -0.003000    0.012000
    0.015000   -0.007000    0.004000
    0.004000    0.018000    0.026000
    0.008000    0.023000    0.025000
   -0.006000   -0.036000    0.020000
    0.010000    0.006000   -0.011000
    0.011000    0.009000   -0.014000
    0.007000    0.001000   -0.013000
    0.012000    0.007000   -0.011000
    0.001000    0.016000    0.024000
    0.002000   -0.028000    0.003000
    0.010000    0.003000    0.009000
   -0.010000    0.008000    0.008000
   -0.000000   -0.002000    0.001000
    0.001000    0.004000   -0.001000
    0.001000    0.003000   -0.001000
    0.001000    0.012000   -0.006000
    0.001000    0.000000    0.001000
    0.002000    0.010000   -0.005000
    0.018000    0.034000    0.002000
    0.001000   -0.011000    0.008000
   -0.015000    0.017000   -0.030000
   -0.000000    0.007000   -0.003000
   -0.007000   -0.005000    0.002000
    0.009000   -0.003000    0.003000
    0.001000    0.039000   -0.004000
    0.001000   -0.001000   -0.001000
    0.003000   -0.068000    0.009000
    0.002000    0.099000   -0.018000
    0.007000   -0.025000    0.003000
   -0.070000   -0.070000   -0.019000
    0.089000   -0.050000    0.043000
    0.005000    0.080000   -0.020000
   -0.029000    0.475000    0.381000
    0.014000   -0.389000    0.067000
    0.010000    0.306000   -0.523000
    0.000000   -0.001000   -0.002000
vibration   32
    0.021000   -0.002000    0.039000
   -0.016000   -0.008000    0.016000
   -0.066000    0.007000    0.004000
    0.017000   -0.018000    0.087000
   -0.059000    0.008000    0.018000
    0.091000   -0.042000   -0.056000
    0.262000   -0.196000   -0.286000
    0.251000    0.035000    0.214000
   -0.199000    0.022000   -0.100000
    0.160000   -0.017000   -0.091000
    0.185000   -0.055000   -0.138000
    0.198000    0.064000   -0.046000
    0.193000   -0.037000   -0.134000
    0.048000   -0.032000   -0.058000
   -0.002000   -0.009000   -0.063000
    0.007000   -0.021000    0.029000
   -0.013000   -0.039000    0.049000
   -0.020000   -0.067000    0.054000
   -0.018000    0.013000    0.031000
   -0.024000    0.021000    0.028000
   -0.015000    0.060000    0.011000
   -0.021000    0.113000   -0.008000
    0.002000    0.015000    0.025000
    0.008000    0.018000    0.028000
    0.007000   -0.034000    0.041000
   -0.041000   -0.068000    0.059000
   -0.025000   -0.039000    0.035000
   -0.023000   -0.041000    0.035000
    0.014000    0.040000   -0.012000
    0.044000    0.088000   -0.053000
    0.007000    0.054000   -0.009000
    0.032000    0.111000   -0.044000
   -0.031000   -0.011000    0.039000
   -0.030000   -0.002000    0.037000
   -0.048000   -0.046000    0.060000
   -0.014000   -0.006000    0.024000
   -0.024000    0.009000   -0.007000
   -0.044000    0.014000   -0.013000
   -0.070000    0.012000   -0.053000
   -0.068000    0.029000    0.022000
   -0.008000    0.003000   -0.017000
   -0.038000    0.020000   -0.012000
   -0.033000    0.013000   -0.017000
   -0.046000    0.030000    0.002000
   -0.046000    0.025000   -0.028000
   -0.018000    0.003000    0.010000
   -0.012000   -0.002000    0.013000
   -0.025000    0.006000    0.021000
   -0.011000   -0.002000    0.009000
    0.007000   -0.062000   -0.093000
    0.003000   -0.058000   -0.101000
    0.021000   -0.004000   -0.019000
   -0.017000   -0.077000    0.073000
   -0.041000   -0.030000    0.044000
   -0.019000    0.002000   -0.013000
   -0.014000    0.042000   -0.003000
   -0.021000    0.026000   -0.059000
    0.003000    0.017000    0.025000
   -0.001000    0.101000   -0.065000
   -0.024000    0.105000   -0.067000
   -0.002000    0.000000   -0.001000
   -0.001000    0.005000   -0.003000
   -0.002000   -0.003000    0.001000
    0.001000    0.031000   -0.013000
   -0.007000   -0.007000    0.003000
    0.001000    0.016000   -0.009000
    0.062000    0.113000    0.019000
    0.004000   -0.054000    0.037000
   -0.057000    0.049000   -0.100000
   -0.007000   -0.032000    0.008000
    0.011000    0.004000   -0.003000
   -0.033000    0.005000    0.007000
    0.000000   -0.010000   -0.000000
    0.002000   -0.003000   -0.007000
    0.008000   -0.012000   -0.007000
    0.007000    0.065000   -0.018000
    0.011000   -0.017000   -0.004000
    0.002000   -0.031000   -0.014000
    0.024000   -0.024000    0.013000
    0.010000    0.004000   -0.005000
   -0.001000    0.217000    0.142000
    0.013000   -0.127000    0.017000
    0.003000    0.148000   -0.219000
   -0.001000    0.007000   -0.012000
vibration   33
   -0.030000   -0.037000   -0.004000
   -0.008000    0.017000    0.008000
   -0.104000   -0.021000    0.070000
    0.020000    0.137000    0.019000
    0.054000   -0.049000   -0.057000
   -0.012000   -0.009000   -0.015000
   -0.054000    0.020000    0.040000
   -0.053000   -0.041000   -0.081000
    0.065000   -0.015000   -0.017000
    0.008000   -0.011000    0.009000
   -0.135000    0.019000   -0.001000
    0.058000   -0.095000    0.127000
    0.106000    0.035000   -0.089000
   -0.004000   -0.002000   -0.000000
   -0.003000    0.004000   -0.003000
    0.002000    0.003000    0.002000
    0.004000   -0.001000    0.003000
    0.006000   -0.002000    0.005000
    0.005000    0.000000    0.001000
    0.006000   -0.001000    0.001000
    0.003000    0.004000   -0.002000
    0.003000    0.006000   -0.005000
    0.002000    0.002000   -0.001000
   -0.000000    0.001000   -0.002000
    0.002000    0.000000    0.003000
   -0.001000   -0.004000    0.002000
   -0.002000   -0.005000   -0.001000
   -0.000000   -0.007000   -0.002000
   -0.003000   -0.002000   -0.005000
   -0.003000   -0.002000   -0.008000
   -0.004000    0.002000   -0.004000
   -0.005000    0.005000   -0.007000
   -0.004000    0.002000   -0.000000
   -0.005000    0.005000    0.001000
   -0.002000   -0.000000    0.002000
   -0.006000   -0.005000    0.004000
    0.006000    0.007000   -0.000000
   -0.023000    0.036000    0.020000
   -0.232000   -0.007000   -0.272000
   -0.151000    0.261000    0.295000
    0.298000   -0.120000    0.056000
    0.055000    0.013000   -0.030000
   -0.184000    0.104000   -0.078000
    0.258000    0.078000   -0.217000
    0.130000   -0.130000    0.175000
   -0.017000   -0.046000   -0.003000
   -0.101000    0.124000   -0.150000
   -0.130000   -0.290000   -0.020000
    0.166000   -0.022000    0.165000
   -0.005000   -0.003000   -0.004000
   -0.007000   -0.012000   -0.001000
    0.001000    0.008000   -0.001000
    0.002000   -0.005000    0.005000
    0.001000    0.005000    0.003000
    0.009000    0.024000    0.008000
    0.007000    0.026000    0.007000
   -0.002000    0.009000   -0.004000
    0.003000    0.000000    0.005000
    0.004000   -0.011000    0.004000
    0.009000   -0.012000   -0.014000
    0.002000    0.001000   -0.005000
    0.002000   -0.002000   -0.002000
    0.003000    0.003000   -0.003000
    0.003000    0.003000   -0.002000
    0.002000   -0.000000   -0.002000
    0.001000   -0.010000    0.003000
    0.003000    0.003000   -0.002000
    0.005000    0.004000   -0.003000
    0.003000    0.004000   -0.000000
    0.000000    0.010000   -0.007000
   -0.009000   -0.009000   -0.000000
    0.014000   -0.006000    0.003000
   -0.001000    0.001000    0.001000
   -0.001000    0.001000    0.001000
   -0.000000    0.001000    0.000000
   -0.000000    0.002000   -0.000000
    0.000000    0.000000    0.001000
    0.000000   -0.001000    0.000000
    0.001000   -0.000000    0.002000
    0.000000    0.001000    0.001000
   -0.001000    0.006000    0.004000
   -0.000000   -0.003000    0.001000
    0.000000    0.004000   -0.005000
   -0.001000    0.001000    0.000000
vibration   34
   -0.012000   -0.006000    0.004000
    0.013000   -0.039000   -0.014000
    0.241000    0.048000   -0.159000
   -0.055000   -0.325000   -0.039000
   -0.139000    0.116000    0.135000
    0.028000    0.027000    0.039000
    0.136000   -0.047000   -0.099000
    0.132000    0.106000    0.206000
   -0.165000    0.042000    0.045000
   -0.025000    0.029000   -0.019000
    0.346000   -0.046000    0.012000
   -0.157000    0.248000   -0.327000
   -0.283000   -0.091000    0.239000
    0.007000    0.010000    0.003000
    0.003000   -0.008000    0.005000
   -0.004000   -0.006000   -0.007000
   -0.013000   -0.002000   -0.005000
   -0.020000   -0.006000   -0.009000
   -0.016000    0.002000    0.003000
   -0.021000    0.003000    0.004000
   -0.010000    0.001000    0.008000
   -0.011000    0.000000    0.015000
   -0.002000    0.003000    0.003000
    0.004000    0.004000    0.007000
   -0.001000    0.004000   -0.008000
   -0.002000    0.001000   -0.009000
   -0.008000   -0.007000   -0.002000
   -0.010000   -0.007000    0.001000
   -0.005000   -0.008000   -0.001000
   -0.009000   -0.013000    0.004000
    0.004000    0.001000   -0.009000
    0.009000    0.006000   -0.010000
    0.003000    0.001000   -0.012000
    0.007000    0.004000   -0.015000
   -0.003000   -0.007000   -0.007000
   -0.005000   -0.005000    0.006000
    0.007000    0.002000    0.008000
    0.004000    0.011000    0.019000
   -0.066000   -0.005000   -0.077000
   -0.035000    0.093000    0.111000
    0.114000   -0.046000    0.036000
    0.033000   -0.004000    0.002000
   -0.086000    0.048000   -0.013000
    0.135000    0.020000   -0.097000
    0.072000   -0.081000    0.111000
   -0.006000   -0.016000   -0.002000
   -0.042000    0.047000   -0.054000
   -0.042000   -0.105000   -0.014000
    0.054000   -0.006000    0.057000
    0.009000    0.015000    0.007000
    0.010000    0.025000    0.005000
   -0.003000   -0.013000   -0.001000
    0.003000    0.019000   -0.019000
   -0.008000   -0.018000   -0.000000
    0.004000    0.009000    0.013000
    0.002000    0.007000    0.013000
   -0.002000   -0.025000    0.006000
    0.001000    0.009000   -0.009000
    0.000000    0.011000    0.007000
    0.002000    0.011000    0.013000
    0.002000    0.006000   -0.005000
   -0.001000   -0.004000    0.001000
   -0.002000   -0.013000    0.006000
    0.001000    0.005000    0.002000
   -0.003000   -0.004000    0.002000
   -0.001000   -0.007000    0.003000
    0.002000   -0.010000   -0.013000
    0.006000    0.030000   -0.014000
   -0.002000    0.013000    0.027000
   -0.002000   -0.018000    0.006000
    0.012000    0.010000    0.003000
   -0.021000    0.004000   -0.007000
    0.001000   -0.001000   -0.000000
    0.001000   -0.002000    0.001000
    0.000000   -0.000000    0.000000
    0.001000   -0.008000    0.001000
   -0.000000   -0.001000    0.000000
    0.003000    0.002000    0.002000
   -0.004000    0.001000   -0.003000
   -0.001000   -0.006000    0.002000
    0.004000   -0.028000   -0.022000
   -0.001000    0.020000   -0.005000
   -0.001000   -0.019000    0.028000
    0.001000   -0.003000    0.001000
vibration   35
    0.012000   -0.066000   -0.038000
   -0.052000   -0.008000    0.019000
    0.081000    0.063000   -0.091000
   -0.079000   -0.214000    0.043000
   -0.182000    0.112000    0.127000
   -0.009000    0.016000    0.009000
    0.065000   -0.048000   -0.090000
    0.063000    0.068000    0.124000
   -0.144000    0.035000    0.002000
   -0.007000    0.024000   -0.027000
    0.011000    0.007000   -0.044000
   -0.004000    0.052000   -0.030000
   -0.011000    0.025000   -0.020000
   -0.022000    0.010000   -0.007000
   -0.016000    0.009000   -0.003000
    0.014000    0.054000    0.019000
    0.068000    0.020000    0.014000
    0.102000    0.037000    0.041000
    0.085000   -0.023000   -0.030000
    0.127000   -0.043000   -0.036000
    0.048000   -0.024000   -0.064000
    0.053000   -0.035000   -0.102000
   -0.003000   -0.019000   -0.040000
   -0.041000   -0.039000   -0.065000
   -0.010000   -0.007000    0.026000
   -0.003000   -0.011000    0.045000
    0.010000    0.008000   -0.008000
    0.034000   -0.017000   -0.026000
   -0.011000    0.037000   -0.039000
    0.003000    0.057000   -0.080000
   -0.052000    0.022000   -0.004000
   -0.079000    0.022000   -0.012000
   -0.048000    0.021000    0.037000
   -0.075000    0.032000    0.060000
    0.009000    0.044000    0.035000
    0.042000    0.009000   -0.028000
    0.030000   -0.011000   -0.024000
    0.005000   -0.012000   -0.043000
   -0.127000   -0.057000   -0.218000
   -0.078000    0.100000    0.116000
    0.205000   -0.083000   -0.050000
   -0.000000    0.022000   -0.048000
    0.243000   -0.109000   -0.056000
   -0.203000   -0.006000    0.160000
   -0.067000    0.213000   -0.271000
    0.069000   -0.036000    0.042000
    0.111000   -0.081000    0.071000
    0.040000    0.006000    0.104000
    0.091000   -0.063000    0.021000
   -0.020000    0.022000   -0.015000
   -0.026000   -0.022000    0.004000
    0.008000    0.133000   -0.007000
   -0.035000   -0.086000    0.087000
    0.065000    0.129000    0.005000
    0.041000   -0.002000   -0.035000
    0.026000   -0.046000   -0.050000
   -0.036000   -0.112000   -0.001000
   -0.025000    0.017000    0.032000
   -0.040000   -0.179000    0.011000
    0.071000   -0.202000   -0.013000
   -0.003000   -0.007000    0.003000
    0.000000    0.010000   -0.003000
    0.001000    0.019000   -0.008000
   -0.003000   -0.014000    0.004000
   -0.005000   -0.008000    0.005000
    0.004000    0.019000   -0.008000
   -0.015000   -0.001000    0.026000
   -0.009000   -0.042000    0.022000
    0.012000   -0.031000   -0.022000
   -0.006000   -0.036000    0.007000
    0.006000   -0.015000   -0.013000
   -0.022000   -0.000000    0.028000
   -0.009000    0.018000    0.001000
   -0.006000    0.014000   -0.004000
   -0.001000    0.006000   -0.005000
   -0.000000    0.013000   -0.011000
    0.004000   -0.010000    0.004000
    0.017000   -0.018000   -0.005000
   -0.002000   -0.013000    0.015000
    0.002000   -0.013000    0.011000
   -0.009000    0.045000    0.025000
   -0.001000   -0.035000   -0.003000
    0.007000    0.030000   -0.056000
   -0.009000    0.018000   -0.009000
vibration   36
    0.022000   -0.010000    0.018000
    0.020000   -0.001000   -0.007000
    0.003000   -0.018000    0.018000
    0.019000    0.044000   -0.026000
    0.057000   -0.029000   -0.030000
   -0.013000    0.006000    0.016000
   -0.083000    0.075000    0.111000
   -0.079000   -0.024000   -0.095000
    0.107000   -0.024000    0.039000
   -0.012000   -0.009000    0.022000
    0.049000   -0.010000    0.043000
   -0.040000    0.013000   -0.035000
   -0.061000   -0.036000    0.069000
    0.004000   -0.002000    0.011000
    0.009000    0.016000   -0.002000
    0.008000    0.045000   -0.012000
   -0.027000    0.004000    0.029000
   -0.052000   -0.042000    0.027000
   -0.035000   -0.001000    0.081000
   -0.058000   -0.050000    0.119000
   -0.014000    0.054000    0.073000
   -0.017000    0.050000    0.107000
    0.019000    0.092000    0.030000
    0.043000    0.088000    0.048000
    0.024000    0.064000   -0.014000
   -0.020000   -0.035000   -0.003000
   -0.055000   -0.093000   -0.011000
   -0.049000   -0.107000   -0.010000
   -0.051000   -0.046000   -0.052000
   -0.060000   -0.062000   -0.063000
   -0.012000    0.044000   -0.091000
    0.012000    0.109000   -0.133000
   -0.018000    0.027000   -0.050000
   -0.015000    0.074000   -0.056000
   -0.037000   -0.052000    0.006000
   -0.004000   -0.033000    0.006000
    0.013000    0.004000   -0.024000
   -0.027000   -0.002000   -0.062000
   -0.186000   -0.055000   -0.273000
   -0.137000    0.117000    0.131000
    0.209000   -0.077000   -0.081000
   -0.004000    0.026000   -0.041000
    0.317000   -0.140000   -0.041000
   -0.264000   -0.034000    0.212000
   -0.081000    0.274000   -0.317000
    0.038000   -0.013000    0.020000
    0.074000   -0.064000    0.060000
    0.032000    0.045000    0.065000
    0.033000   -0.036000   -0.017000
    0.003000    0.001000    0.009000
    0.003000   -0.005000    0.010000
    0.011000    0.039000   -0.012000
    0.038000    0.052000   -0.029000
   -0.060000   -0.104000    0.017000
    0.015000    0.010000   -0.018000
    0.005000    0.019000   -0.023000
    0.007000    0.011000   -0.002000
    0.024000   -0.011000    0.014000
    0.035000   -0.005000    0.020000
    0.028000   -0.004000   -0.007000
    0.001000   -0.001000   -0.002000
    0.001000   -0.004000    0.002000
   -0.000000   -0.006000    0.003000
   -0.001000   -0.015000    0.007000
    0.002000    0.002000   -0.000000
    0.002000   -0.005000    0.003000
   -0.022000   -0.044000   -0.006000
   -0.002000    0.017000   -0.012000
    0.018000   -0.020000    0.039000
    0.002000    0.005000    0.001000
    0.003000    0.006000    0.003000
    0.002000    0.001000   -0.008000
    0.001000    0.001000   -0.002000
    0.001000    0.002000   -0.001000
   -0.001000    0.008000   -0.001000
   -0.000000   -0.021000    0.003000
   -0.002000   -0.000000   -0.001000
    0.003000   -0.001000   -0.002000
   -0.009000    0.000000    0.002000
   -0.001000   -0.007000   -0.001000
    0.005000   -0.083000   -0.062000
   -0.003000    0.058000   -0.011000
    0.000000   -0.054000    0.085000
    0.001000   -0.000000    0.001000
vibration   37
    0.042000   -0.056000   -0.026000
    0.110000   -0.001000   -0.044000
    0.081000   -0.028000   -0.004000
    0.106000    0.087000   -0.086000
    0.189000   -0.053000   -0.080000
    0.102000   -0.033000   -0.039000
    0.080000    0.010000   -0.003000
    0.066000   -0.108000   -0.086000
    0.198000   -0.028000   -0.057000
    0.080000   -0.011000   -0.012000
   -0.003000    0.001000   -0.026000
    0.111000   -0.055000    0.058000
    0.141000    0.019000   -0.074000
    0.070000   -0.008000   -0.011000
    0.027000   -0.026000    0.042000
   -0.029000   -0.081000    0.025000
   -0.060000   -0.024000    0.005000
   -0.070000   -0.021000   -0.010000
   -0.072000    0.045000   -0.019000
   -0.083000    0.109000   -0.051000
   -0.065000    0.007000    0.007000
   -0.068000    0.028000    0.004000
   -0.045000   -0.043000    0.026000
   -0.034000   -0.042000    0.036000
   -0.042000   -0.024000    0.004000
   -0.044000    0.034000   -0.008000
   -0.066000    0.007000   -0.011000
   -0.057000   -0.022000   -0.017000
   -0.076000    0.031000   -0.037000
   -0.078000    0.027000   -0.046000
   -0.065000    0.052000   -0.046000
   -0.062000    0.066000   -0.055000
   -0.062000    0.044000   -0.024000
   -0.079000    0.056000   -0.008000
   -0.024000    0.026000   -0.003000
    0.046000   -0.020000   -0.024000
    0.084000   -0.048000    0.043000
    0.135000   -0.058000    0.071000
    0.095000   -0.102000    0.036000
    0.149000    0.034000    0.109000
    0.222000   -0.114000    0.097000
    0.091000   -0.059000    0.055000
    0.218000   -0.107000    0.080000
   -0.004000   -0.113000    0.130000
    0.074000    0.025000   -0.024000
    0.126000   -0.071000    0.106000
    0.168000   -0.108000    0.125000
    0.091000   -0.040000    0.169000
    0.160000   -0.095000    0.096000
    0.059000   -0.014000    0.006000
    0.049000   -0.064000    0.026000
   -0.020000   -0.147000    0.054000
   -0.048000    0.085000   -0.047000
    0.008000    0.039000   -0.003000
    0.070000   -0.043000    0.011000
    0.059000   -0.094000    0.001000
    0.028000    0.074000    0.044000
   -0.073000    0.097000   -0.031000
   -0.115000   -0.056000   -0.013000
   -0.006000   -0.078000    0.020000
   -0.002000    0.019000   -0.018000
   -0.008000   -0.025000    0.008000
   -0.011000   -0.049000    0.017000
   -0.006000    0.025000   -0.017000
    0.007000    0.010000   -0.010000
   -0.010000   -0.051000    0.023000
    0.021000   -0.011000   -0.073000
    0.004000    0.097000   -0.062000
   -0.036000    0.063000    0.049000
    0.011000    0.059000   -0.008000
   -0.006000    0.028000    0.021000
    0.035000   -0.003000   -0.063000
    0.000000    0.009000    0.001000
   -0.001000   -0.008000    0.005000
   -0.003000    0.003000    0.003000
   -0.003000    0.004000    0.004000
   -0.004000    0.004000    0.002000
    0.003000    0.010000    0.005000
   -0.008000    0.006000   -0.006000
   -0.003000   -0.006000    0.004000
   -0.013000    0.030000    0.034000
   -0.002000   -0.035000    0.012000
    0.002000    0.017000   -0.031000
    0.000000   -0.024000    0.008000
vibration   38
   -0.004000    0.000000    0.015000
   -0.064000    0.009000    0.020000
   -0.042000    0.043000   -0.028000
   -0.059000   -0.071000    0.061000
   -0.131000    0.063000    0.065000
   -0.032000   -0.008000   -0.025000
    0.153000   -0.226000   -0.286000
    0.156000    0.115000    0.282000
   -0.398000    0.076000   -0.086000
   -0.019000    0.022000   -0.036000
   -0.272000    0.047000   -0.097000
    0.070000   -0.105000    0.166000
    0.158000    0.139000   -0.205000
   -0.033000    0.003000   -0.010000
   -0.019000   -0.022000    0.015000
    0.004000   -0.011000   -0.004000
    0.021000    0.022000   -0.032000
    0.031000    0.040000   -0.030000
    0.027000    0.003000   -0.037000
    0.033000    0.014000   -0.046000
    0.026000   -0.044000   -0.016000
    0.030000   -0.078000   -0.007000
    0.011000   -0.026000   -0.017000
    0.002000   -0.030000   -0.022000
    0.005000    0.020000   -0.022000
    0.014000    0.058000   -0.034000
   -0.003000    0.033000   -0.008000
   -0.012000    0.026000   -0.002000
   -0.025000   -0.014000    0.023000
   -0.050000   -0.054000    0.054000
   -0.010000   -0.005000    0.010000
   -0.020000   -0.034000    0.029000
    0.013000    0.031000   -0.020000
    0.014000    0.023000   -0.020000
    0.009000    0.029000   -0.021000
   -0.005000   -0.006000    0.014000
    0.015000   -0.006000    0.005000
    0.021000   -0.014000   -0.003000
   -0.078000   -0.058000   -0.126000
   -0.030000    0.087000    0.113000
    0.177000   -0.077000    0.000000
    0.026000   -0.007000    0.003000
    0.179000   -0.081000    0.009000
   -0.093000   -0.051000    0.109000
   -0.000000    0.110000   -0.112000
    0.016000   -0.009000    0.007000
    0.030000   -0.053000    0.048000
    0.037000    0.046000    0.017000
   -0.016000   -0.024000   -0.039000
   -0.019000   -0.012000    0.005000
   -0.005000    0.017000   -0.009000
   -0.006000   -0.073000    0.031000
    0.016000    0.085000   -0.053000
   -0.016000   -0.024000    0.009000
    0.004000    0.001000    0.013000
    0.008000    0.026000    0.019000
   -0.016000    0.003000    0.016000
    0.006000   -0.025000    0.028000
    0.017000    0.077000    0.016000
   -0.053000    0.092000    0.039000
    0.001000    0.005000   -0.008000
    0.000000   -0.006000    0.001000
   -0.001000   -0.012000    0.004000
    0.000000    0.006000   -0.004000
    0.004000    0.007000   -0.004000
    0.001000   -0.012000    0.005000
    0.002000   -0.013000   -0.023000
    0.003000    0.035000   -0.022000
   -0.003000    0.015000    0.024000
    0.005000    0.033000   -0.008000
   -0.009000    0.008000    0.009000
    0.025000   -0.002000   -0.021000
    0.006000   -0.001000   -0.002000
    0.003000   -0.009000    0.003000
    0.000000   -0.019000    0.006000
    0.001000   -0.005000    0.003000
   -0.002000    0.008000   -0.002000
   -0.019000    0.015000    0.008000
    0.015000    0.010000   -0.016000
   -0.002000    0.023000   -0.006000
    0.023000   -0.025000   -0.026000
   -0.001000    0.041000   -0.006000
   -0.018000   -0.014000    0.035000
    0.006000   -0.012000    0.006000
vibration   39
    0.001000   -0.003000   -0.002000
    0.022000   -0.001000   -0.015000
    0.032000   -0.001000   -0.016000
    0.016000   -0.001000   -0.027000
    0.032000   -0.003000   -0.013000
    0.011000   -0.002000   -0.007000
    0.040000   -0.033000   -0.046000
    0.040000    0.015000    0.040000
   -0.042000    0.011000   -0.016000
    0.012000    0.002000   -0.007000
    0.006000    0.001000   -0.010000
    0.013000    0.002000   -0.004000
    0.015000    0.006000   -0.010000
    0.011000   -0.000000   -0.004000
    0.007000   -0.000000    0.004000
   -0.003000   -0.000000   -0.003000
   -0.012000    0.006000   -0.002000
   -0.017000    0.007000   -0.008000
   -0.014000    0.002000    0.009000
   -0.019000   -0.001000    0.012000
   -0.011000   -0.000000    0.013000
   -0.011000   -0.006000    0.022000
   -0.004000    0.010000    0.004000
    0.002000    0.014000    0.007000
   -0.003000    0.010000   -0.006000
   -0.002000    0.016000   -0.010000
   -0.009000    0.007000   -0.005000
   -0.009000    0.004000   -0.005000
   -0.018000   -0.005000    0.000000
   -0.027000   -0.018000    0.008000
   -0.012000    0.002000   -0.005000
   -0.016000   -0.004000   -0.001000
   -0.003000    0.015000   -0.012000
   -0.004000    0.019000   -0.011000
    0.000000    0.011000   -0.008000
    0.001000   -0.003000   -0.002000
    0.011000   -0.006000    0.009000
    0.019000   -0.007000    0.013000
    0.003000   -0.017000   -0.005000
    0.016000    0.018000    0.032000
    0.049000   -0.023000    0.017000
    0.019000   -0.011000    0.010000
   -0.027000    0.013000    0.009000
    0.059000   -0.004000   -0.030000
    0.034000   -0.044000    0.054000
    0.014000   -0.014000    0.016000
    0.028000   -0.057000    0.056000
    0.030000    0.036000    0.028000
   -0.011000   -0.030000   -0.027000
    0.010000   -0.007000    0.005000
    0.013000    0.008000   -0.000000
   -0.001000   -0.007000   -0.001000
   -0.003000    0.022000   -0.013000
   -0.003000   -0.002000   -0.002000
    0.008000   -0.005000    0.005000
    0.013000    0.008000    0.009000
    0.015000    0.013000    0.003000
   -0.013000   -0.003000   -0.002000
   -0.011000    0.024000   -0.002000
   -0.028000    0.028000    0.004000
   -0.017000   -0.104000    0.073000
    0.015000    0.104000   -0.046000
    0.034000    0.220000   -0.105000
   -0.001000   -0.150000    0.046000
   -0.033000   -0.040000    0.015000
    0.030000    0.219000   -0.110000
   -0.147000   -0.023000    0.288000
   -0.057000   -0.449000    0.238000
    0.171000   -0.341000   -0.227000
   -0.044000   -0.278000    0.030000
    0.053000   -0.100000   -0.128000
   -0.179000    0.028000    0.240000
    0.001000   -0.001000   -0.000000
    0.001000   -0.002000    0.001000
    0.000000   -0.001000    0.001000
    0.000000   -0.003000    0.002000
   -0.001000   -0.000000    0.000000
   -0.001000    0.001000    0.001000
   -0.002000    0.001000   -0.001000
   -0.001000   -0.001000   -0.000000
   -0.001000   -0.004000    0.002000
    0.000000   -0.003000    0.002000
    0.001000   -0.003000    0.003000
    0.002000   -0.004000    0.002000
vibration   40
   -0.012000    0.045000    0.043000
   -0.049000    0.021000    0.037000
    0.055000    0.092000   -0.072000
   -0.071000   -0.156000    0.062000
   -0.155000    0.130000    0.143000
   -0.029000    0.019000    0.015000
   -0.080000    0.070000    0.085000
   -0.078000   -0.009000   -0.067000
    0.063000   -0.002000    0.030000
   -0.050000    0.011000    0.024000
   -0.156000    0.041000    0.028000
   -0.032000   -0.073000    0.083000
    0.001000    0.055000   -0.024000
   -0.025000    0.017000    0.012000
   -0.020000   -0.029000    0.004000
    0.009000   -0.137000    0.042000
    0.018000   -0.081000    0.005000
    0.020000   -0.075000    0.005000
    0.009000    0.073000   -0.085000
   -0.001000    0.205000   -0.156000
    0.015000    0.032000   -0.060000
    0.007000    0.124000   -0.112000
    0.021000   -0.124000    0.029000
    0.015000   -0.128000    0.028000
    0.018000   -0.107000    0.031000
   -0.015000   -0.038000    0.005000
   -0.001000   -0.020000    0.039000
   -0.024000   -0.007000    0.054000
    0.074000    0.035000    0.026000
    0.111000    0.095000    0.021000
    0.086000    0.008000    0.019000
    0.136000    0.051000    0.001000
    0.020000   -0.086000    0.033000
    0.033000   -0.128000    0.023000
   -0.030000   -0.083000    0.016000
   -0.031000   -0.002000    0.032000
   -0.027000    0.019000   -0.010000
   -0.044000    0.011000   -0.036000
   -0.155000   -0.025000   -0.183000
   -0.120000    0.094000    0.097000
    0.117000   -0.040000   -0.050000
   -0.013000    0.022000   -0.021000
    0.163000   -0.071000   -0.024000
   -0.150000   -0.021000    0.106000
   -0.044000    0.164000   -0.160000
   -0.055000    0.035000   -0.056000
   -0.067000    0.007000   -0.020000
   -0.003000    0.081000   -0.089000
   -0.121000    0.036000   -0.103000
   -0.020000    0.011000   -0.006000
   -0.033000   -0.071000    0.023000
   -0.003000   -0.117000    0.038000
    0.030000    0.043000   -0.048000
   -0.045000   -0.082000    0.015000
   -0.034000    0.025000    0.023000
   -0.065000   -0.028000    0.003000
   -0.039000    0.013000    0.008000
    0.053000    0.118000   -0.040000
    0.052000   -0.137000    0.037000
    0.221000   -0.172000   -0.015000
   -0.004000   -0.012000    0.013000
   -0.003000    0.016000   -0.009000
    0.005000    0.041000   -0.025000
   -0.001000   -0.023000    0.000000
   -0.002000   -0.003000   -0.005000
   -0.007000    0.025000   -0.014000
   -0.011000    0.026000    0.057000
   -0.012000   -0.107000    0.053000
    0.015000   -0.055000   -0.080000
   -0.003000   -0.042000    0.000000
    0.010000   -0.017000   -0.030000
   -0.022000    0.006000    0.035000
   -0.003000    0.024000    0.000000
   -0.002000   -0.010000    0.003000
   -0.002000    0.004000   -0.001000
   -0.001000    0.025000   -0.008000
    0.000000   -0.004000    0.003000
    0.004000   -0.014000   -0.005000
    0.001000   -0.009000    0.012000
   -0.001000   -0.001000    0.004000
    0.006000    0.055000    0.021000
   -0.002000   -0.006000   -0.004000
   -0.009000    0.040000   -0.045000
   -0.004000   -0.035000    0.004000
vibration   41
   -0.048000    0.021000    0.026000
   -0.008000   -0.009000    0.004000
   -0.174000   -0.098000    0.144000
    0.044000    0.212000    0.022000
    0.093000   -0.144000   -0.141000
    0.029000   -0.006000   -0.007000
   -0.038000    0.088000    0.092000
   -0.045000   -0.071000   -0.123000
    0.182000   -0.037000    0.014000
    0.019000   -0.015000    0.002000
    0.290000   -0.057000    0.044000
   -0.064000    0.143000   -0.199000
   -0.155000   -0.135000    0.167000
    0.009000   -0.004000   -0.011000
   -0.009000    0.000000   -0.034000
   -0.009000   -0.012000   -0.012000
   -0.005000   -0.005000   -0.021000
    0.001000    0.009000   -0.023000
   -0.002000   -0.013000   -0.030000
    0.003000   -0.006000   -0.036000
   -0.004000   -0.022000   -0.027000
   -0.004000   -0.021000   -0.031000
   -0.009000   -0.025000   -0.020000
   -0.015000   -0.015000   -0.027000
   -0.009000   -0.020000   -0.003000
    0.016000    0.023000   -0.005000
    0.029000    0.046000    0.005000
    0.024000    0.054000    0.006000
    0.013000    0.006000    0.034000
    0.005000   -0.006000    0.046000
   -0.001000   -0.021000    0.047000
   -0.018000   -0.058000    0.070000
    0.015000    0.009000    0.015000
    0.018000   -0.003000    0.012000
    0.018000    0.033000   -0.004000
   -0.021000    0.020000    0.035000
    0.002000   -0.005000    0.020000
    0.032000   -0.020000    0.020000
   -0.124000   -0.095000   -0.172000
   -0.037000    0.160000    0.203000
    0.287000   -0.132000    0.036000
    0.033000   -0.016000    0.019000
    0.266000   -0.125000    0.036000
   -0.145000   -0.095000    0.172000
   -0.001000    0.160000   -0.144000
   -0.028000    0.009000   -0.030000
   -0.030000   -0.062000    0.048000
    0.048000    0.108000   -0.059000
   -0.127000   -0.005000   -0.123000
   -0.004000    0.012000   -0.031000
   -0.012000    0.017000   -0.034000
   -0.006000   -0.007000   -0.025000
   -0.013000   -0.025000    0.010000
    0.018000    0.034000    0.013000
   -0.021000    0.008000    0.047000
   -0.027000    0.014000    0.049000
   -0.010000   -0.002000   -0.036000
   -0.002000   -0.011000   -0.001000
   -0.005000    0.050000   -0.002000
   -0.045000    0.059000    0.026000
   -0.000000   -0.001000   -0.001000
    0.001000    0.002000   -0.002000
   -0.000000   -0.001000   -0.000000
    0.001000    0.003000   -0.001000
   -0.003000   -0.004000    0.001000
    0.000000    0.004000   -0.002000
    0.005000    0.009000    0.002000
    0.003000   -0.003000    0.003000
   -0.004000    0.005000   -0.006000
   -0.003000   -0.018000    0.003000
    0.007000    0.002000   -0.002000
   -0.017000    0.002000    0.003000
    0.001000   -0.005000    0.001000
    0.000000   -0.003000    0.000000
    0.000000   -0.007000    0.001000
   -0.000000    0.004000    0.002000
   -0.000000    0.004000   -0.002000
   -0.009000    0.006000    0.001000
    0.008000    0.004000   -0.005000
    0.000000    0.010000   -0.005000
    0.003000    0.012000    0.009000
    0.002000    0.001000    0.004000
   -0.007000    0.009000   -0.006000
    0.001000   -0.002000    0.000000
vibration   42
    0.041000   -0.021000   -0.000000
   -0.054000    0.001000    0.030000
   -0.318000   -0.132000    0.241000
    0.034000    0.327000    0.081000
    0.077000   -0.197000   -0.190000
    0.025000   -0.005000   -0.016000
    0.059000   -0.020000   -0.059000
    0.050000   -0.015000    0.034000
   -0.010000    0.010000   -0.030000
   -0.023000    0.003000    0.003000
    0.211000   -0.033000    0.039000
   -0.104000    0.133000   -0.186000
   -0.183000   -0.089000    0.159000
   -0.013000    0.009000   -0.008000
   -0.022000   -0.008000   -0.009000
    0.011000   -0.017000    0.012000
    0.026000   -0.001000   -0.004000
    0.033000    0.001000    0.004000
    0.030000    0.017000   -0.030000
    0.036000    0.041000   -0.047000
    0.027000   -0.012000   -0.021000
    0.028000   -0.014000   -0.028000
    0.016000   -0.032000   -0.002000
    0.006000   -0.043000   -0.006000
    0.011000    0.001000    0.000000
   -0.007000    0.022000   -0.006000
   -0.021000   -0.000000    0.004000
   -0.027000   -0.016000    0.009000
   -0.020000    0.007000   -0.001000
   -0.024000    0.000000    0.003000
   -0.008000    0.023000   -0.010000
   -0.003000    0.032000   -0.015000
   -0.012000    0.014000   -0.002000
   -0.016000    0.010000    0.003000
   -0.012000    0.004000    0.005000
    0.013000   -0.017000   -0.010000
    0.004000   -0.002000   -0.014000
   -0.006000    0.003000   -0.013000
    0.105000    0.046000    0.128000
    0.050000   -0.121000   -0.149000
   -0.183000    0.083000   -0.027000
   -0.023000    0.020000   -0.028000
   -0.036000    0.017000   -0.042000
   -0.017000    0.048000   -0.017000
   -0.033000    0.013000   -0.040000
    0.033000   -0.010000    0.030000
    0.004000    0.170000   -0.154000
   -0.107000   -0.253000    0.046000
    0.229000    0.039000    0.245000
   -0.011000    0.035000   -0.027000
   -0.019000    0.008000   -0.020000
    0.003000   -0.038000    0.020000
    0.012000    0.059000   -0.025000
   -0.018000   -0.017000    0.009000
    0.009000   -0.020000   -0.030000
    0.016000   -0.009000   -0.028000
   -0.050000   -0.021000   -0.005000
    0.007000    0.006000    0.028000
    0.015000   -0.017000    0.013000
    0.023000   -0.018000    0.016000
   -0.000000   -0.004000    0.007000
    0.000000    0.006000   -0.002000
    0.001000    0.009000   -0.005000
    0.001000   -0.006000    0.004000
   -0.004000   -0.003000    0.001000
   -0.000000    0.014000   -0.007000
   -0.006000    0.000000    0.016000
    0.001000   -0.020000    0.012000
    0.008000   -0.014000   -0.007000
   -0.004000   -0.022000    0.002000
    0.006000   -0.002000   -0.007000
   -0.018000    0.003000    0.012000
    0.002000    0.017000   -0.002000
    0.000000   -0.014000    0.003000
   -0.001000   -0.028000    0.006000
   -0.001000    0.012000   -0.002000
   -0.001000    0.008000   -0.002000
   -0.028000    0.011000    0.006000
    0.030000    0.007000   -0.012000
   -0.001000    0.037000   -0.008000
    0.042000   -0.006000   -0.036000
   -0.003000    0.080000   -0.014000
   -0.042000    0.006000    0.037000
    0.001000   -0.032000    0.006000
vibration   43
   -0.030000    0.031000   -0.006000
    0.051000   -0.007000   -0.036000
   -0.082000   -0.109000    0.117000
    0.073000    0.241000   -0.087000
    0.210000   -0.162000   -0.182000
    0.007000   -0.003000    0.005000
    0.186000   -0.196000   -0.242000
    0.187000    0.117000    0.300000
   -0.339000    0.069000   -0.041000
   -0.040000    0.009000    0.015000
   -0.109000    0.025000    0.012000
   -0.035000   -0.049000    0.042000
   -0.012000    0.054000   -0.006000
    0.003000    0.005000    0.015000
    0.019000    0.015000    0.029000
   -0.010000    0.006000   -0.005000
   -0.022000   -0.007000    0.008000
   -0.030000   -0.011000    0.001000
   -0.028000   -0.007000    0.023000
   -0.034000   -0.016000    0.031000
   -0.027000    0.016000    0.015000
   -0.028000    0.027000    0.015000
   -0.017000    0.018000    0.007000
   -0.007000    0.027000    0.011000
   -0.012000   -0.010000    0.002000
    0.007000   -0.028000    0.000000
    0.021000   -0.010000   -0.009000
    0.026000    0.005000   -0.013000
    0.028000   -0.011000   -0.007000
    0.037000    0.003000   -0.010000
    0.021000   -0.027000   -0.001000
    0.022000   -0.029000    0.001000
    0.018000   -0.027000   -0.004000
    0.024000   -0.024000   -0.011000
    0.012000   -0.017000   -0.010000
   -0.011000    0.007000    0.001000
   -0.007000    0.001000    0.005000
    0.015000   -0.003000    0.014000
    0.019000   -0.008000    0.024000
    0.026000    0.005000    0.006000
    0.011000   -0.008000    0.021000
   -0.001000    0.004000   -0.004000
    0.172000   -0.080000    0.004000
   -0.137000   -0.041000    0.122000
   -0.034000    0.134000   -0.138000
   -0.026000    0.021000   -0.034000
   -0.091000    0.196000   -0.195000
   -0.099000   -0.200000   -0.084000
    0.095000    0.084000    0.146000
    0.017000    0.015000    0.041000
    0.026000    0.016000    0.042000
   -0.007000    0.039000   -0.005000
   -0.006000   -0.049000    0.012000
    0.017000    0.005000   -0.016000
   -0.020000   -0.011000    0.018000
   -0.028000   -0.028000    0.012000
    0.039000   -0.000000    0.027000
   -0.003000    0.012000   -0.032000
   -0.009000   -0.029000    0.032000
    0.013000   -0.033000    0.060000
    0.001000    0.001000    0.001000
    0.000000   -0.003000    0.001000
    0.001000    0.005000   -0.002000
    0.002000    0.001000    0.001000
   -0.001000   -0.003000    0.001000
   -0.004000   -0.011000    0.005000
    0.000000    0.004000    0.006000
    0.003000   -0.004000    0.004000
    0.003000   -0.001000   -0.002000
   -0.002000   -0.002000   -0.001000
   -0.006000   -0.011000   -0.002000
    0.004000   -0.005000    0.010000
   -0.001000   -0.016000    0.000000
    0.000000    0.019000   -0.005000
    0.001000    0.036000   -0.008000
    0.001000   -0.016000    0.000000
    0.000000   -0.015000    0.003000
    0.039000   -0.022000   -0.010000
   -0.039000   -0.015000    0.019000
    0.000000   -0.051000    0.013000
   -0.054000    0.008000    0.044000
    0.002000   -0.105000    0.015000
    0.055000   -0.009000   -0.050000
   -0.000000    0.040000   -0.008000
vibration   44
    0.011000   -0.009000    0.002000
   -0.031000    0.003000    0.019000
   -0.063000   -0.003000    0.031000
   -0.013000    0.018000    0.048000
   -0.043000   -0.004000    0.003000
    0.002000    0.000000   -0.007000
   -0.019000    0.027000    0.023000
   -0.021000   -0.022000   -0.042000
    0.049000   -0.007000   -0.004000
   -0.003000    0.001000   -0.003000
    0.051000   -0.008000    0.003000
   -0.020000    0.034000   -0.044000
   -0.038000   -0.022000    0.030000
   -0.006000    0.003000   -0.006000
   -0.009000   -0.009000   -0.007000
    0.007000   -0.008000    0.004000
    0.014000    0.005000   -0.006000
    0.017000    0.007000   -0.003000
    0.016000    0.009000   -0.013000
    0.017000    0.019000   -0.019000
    0.017000   -0.009000   -0.004000
    0.018000   -0.016000   -0.003000
    0.013000   -0.011000   -0.000000
    0.010000   -0.017000   -0.001000
    0.010000    0.007000   -0.003000
   -0.001000    0.016000   -0.005000
   -0.008000    0.007000    0.001000
   -0.013000   -0.001000    0.004000
   -0.010000    0.006000    0.002000
   -0.014000   -0.000000    0.006000
   -0.006000    0.009000   -0.001000
   -0.006000    0.007000   -0.000000
   -0.006000    0.007000   -0.001000
   -0.011000    0.001000    0.004000
   -0.004000    0.006000    0.000000
    0.003000   -0.005000   -0.001000
    0.003000   -0.001000   -0.002000
   -0.004000    0.000000   -0.006000
    0.002000    0.004000    0.000000
   -0.004000   -0.010000   -0.011000
   -0.013000    0.007000   -0.009000
   -0.001000    0.000000   -0.002000
   -0.043000    0.020000   -0.005000
    0.033000    0.013000   -0.031000
    0.007000   -0.031000    0.030000
    0.010000   -0.007000    0.012000
    0.026000   -0.041000    0.042000
    0.020000    0.035000    0.027000
   -0.008000   -0.020000   -0.021000
   -0.006000    0.007000   -0.015000
   -0.011000    0.001000   -0.013000
    0.004000   -0.028000    0.010000
    0.010000    0.036000   -0.016000
   -0.010000   -0.010000    0.004000
    0.006000    0.001000   -0.007000
    0.009000    0.007000   -0.005000
   -0.023000   -0.003000   -0.005000
    0.005000   -0.004000    0.012000
    0.004000    0.004000   -0.005000
   -0.022000    0.010000   -0.015000
   -0.000000   -0.000000   -0.000000
   -0.000000    0.001000   -0.000000
   -0.000000   -0.001000    0.000000
   -0.000000   -0.001000   -0.000000
    0.001000    0.001000   -0.001000
    0.001000    0.003000   -0.001000
   -0.001000   -0.002000   -0.001000
   -0.001000    0.000000   -0.001000
    0.000000   -0.001000    0.001000
    0.001000   -0.001000    0.001000
    0.003000    0.003000   -0.001000
   -0.002000    0.002000   -0.002000
   -0.002000   -0.101000    0.003000
    0.001000    0.104000   -0.016000
   -0.002000    0.205000   -0.031000
   -0.003000   -0.112000    0.022000
   -0.007000   -0.041000    0.021000
    0.207000   -0.044000   -0.022000
   -0.232000   -0.027000    0.067000
   -0.001000   -0.272000    0.071000
   -0.310000   -0.008000    0.237000
    0.003000   -0.571000    0.097000
    0.307000   -0.084000   -0.218000
    0.005000    0.216000   -0.024000
vibration   45
    0.005000   -0.009000   -0.015000
    0.003000   -0.001000   -0.004000
   -0.166000   -0.102000    0.152000
    0.049000    0.249000   -0.008000
    0.132000   -0.153000   -0.160000
    0.013000   -0.002000   -0.002000
    0.105000   -0.093000   -0.127000
    0.102000    0.045000    0.146000
   -0.152000    0.035000   -0.028000
   -0.032000    0.006000    0.010000
    0.012000    0.003000    0.022000
   -0.057000    0.018000   -0.042000
   -0.072000   -0.001000    0.053000
   -0.004000    0.006000    0.005000
    0.001000    0.005000    0.014000
    0.002000    0.002000    0.006000
    0.003000   -0.001000    0.007000
    0.003000   -0.005000    0.009000
    0.003000    0.006000    0.005000
    0.003000    0.009000    0.003000
    0.001000    0.006000    0.003000
    0.001000    0.009000   -0.000000
    0.001000    0.001000    0.006000
    0.001000   -0.003000    0.007000
    0.001000    0.000000    0.003000
   -0.005000   -0.011000    0.002000
   -0.006000   -0.014000   -0.000000
   -0.005000   -0.014000   -0.001000
    0.004000    0.001000   -0.009000
    0.010000    0.011000   -0.014000
    0.007000    0.002000   -0.012000
    0.014000    0.014000   -0.018000
   -0.002000   -0.012000   -0.002000
   -0.003000   -0.012000   -0.001000
   -0.004000   -0.014000   -0.000000
    0.009000    0.001000   -0.014000
    0.001000    0.006000   -0.006000
   -0.033000    0.011000   -0.024000
   -0.080000    0.009000   -0.095000
   -0.077000    0.034000    0.041000
    0.032000   -0.007000   -0.032000
    0.006000   -0.007000    0.007000
   -0.188000    0.090000    0.003000
    0.161000    0.035000   -0.141000
    0.049000   -0.153000    0.166000
    0.004000   -0.008000    0.007000
    0.091000   -0.298000    0.284000
    0.168000    0.371000    0.047000
   -0.244000   -0.100000   -0.310000
    0.004000    0.021000    0.010000
    0.005000    0.003000    0.016000
    0.000000    0.008000    0.010000
    0.002000    0.003000   -0.002000
   -0.001000   -0.006000   -0.010000
    0.019000    0.027000   -0.009000
    0.012000    0.003000   -0.016000
   -0.005000   -0.011000    0.016000
    0.000000    0.008000   -0.003000
    0.004000   -0.035000    0.013000
    0.024000   -0.039000    0.002000
   -0.002000    0.001000   -0.004000
   -0.000000   -0.002000    0.001000
   -0.004000   -0.014000    0.007000
   -0.004000    0.001000   -0.002000
    0.004000    0.003000   -0.000000
    0.003000    0.003000   -0.001000
    0.004000   -0.003000   -0.013000
   -0.004000    0.013000   -0.009000
   -0.011000    0.009000    0.007000
    0.007000    0.014000    0.004000
    0.005000    0.010000    0.006000
    0.009000    0.001000   -0.018000
    0.000000    0.007000   -0.001000
    0.000000   -0.003000    0.001000
    0.000000   -0.008000    0.001000
    0.001000    0.004000   -0.002000
    0.001000   -0.001000    0.000000
   -0.005000   -0.002000    0.001000
    0.009000   -0.002000   -0.001000
    0.000000    0.008000    0.000000
    0.014000   -0.001000   -0.012000
   -0.001000    0.024000   -0.006000
   -0.011000    0.003000    0.008000
   -0.000000   -0.008000    0.001000
vibration   46
    0.031000   -0.046000    0.065000
    0.072000    0.001000   -0.055000
    0.141000    0.010000   -0.077000
    0.028000   -0.013000   -0.138000
    0.122000    0.008000   -0.023000
    0.032000    0.002000    0.015000
    0.059000    0.016000   -0.008000
    0.049000   -0.005000    0.048000
    0.022000   -0.005000    0.026000
    0.003000   -0.009000    0.016000
   -0.047000    0.011000    0.027000
    0.017000   -0.052000    0.054000
    0.034000   -0.000000   -0.015000
    0.011000   -0.000000    0.005000
   -0.015000   -0.035000   -0.042000
   -0.084000   -0.010000   -0.122000
   -0.144000    0.037000   -0.154000
   -0.151000    0.092000   -0.194000
   -0.144000   -0.135000   -0.067000
   -0.149000   -0.225000   -0.014000
   -0.112000   -0.116000   -0.045000
   -0.112000   -0.184000    0.047000
   -0.075000    0.064000   -0.148000
   -0.086000    0.131000   -0.181000
   -0.055000    0.029000   -0.096000
    0.000000   -0.052000    0.015000
    0.011000   -0.030000    0.042000
    0.005000   -0.015000    0.046000
    0.042000    0.032000    0.007000
    0.070000    0.077000   -0.039000
    0.016000    0.031000    0.027000
    0.030000    0.067000    0.004000
   -0.020000   -0.016000    0.044000
   -0.002000   -0.020000    0.031000
   -0.004000    0.002000    0.030000
    0.036000    0.030000    0.062000
   -0.001000    0.000000   -0.017000
   -0.052000   -0.020000   -0.088000
   -0.036000   -0.025000   -0.064000
   -0.075000   -0.133000   -0.128000
   -0.102000    0.064000   -0.164000
   -0.035000    0.065000   -0.081000
   -0.144000    0.063000   -0.167000
    0.042000    0.181000   -0.100000
   -0.033000    0.036000   -0.061000
    0.024000   -0.019000    0.027000
    0.051000   -0.046000    0.044000
   -0.002000    0.005000    0.073000
    0.045000   -0.041000    0.012000
   -0.008000   -0.012000    0.002000
   -0.017000   -0.070000    0.009000
   -0.065000   -0.123000   -0.065000
   -0.018000   -0.031000   -0.039000
    0.073000    0.135000    0.069000
    0.003000    0.009000    0.007000
    0.004000    0.060000    0.003000
    0.072000    0.035000   -0.059000
    0.052000    0.045000    0.098000
    0.105000   -0.010000    0.176000
    0.132000   -0.015000    0.157000
    0.009000   -0.003000    0.031000
    0.002000    0.012000   -0.009000
    0.002000   -0.022000   -0.005000
    0.010000   -0.015000    0.008000
   -0.020000    0.007000   -0.017000
   -0.010000    0.060000   -0.037000
   -0.006000   -0.031000    0.004000
    0.024000    0.008000   -0.008000
    0.020000   -0.013000    0.044000
   -0.029000    0.025000   -0.042000
   -0.039000    0.023000    0.016000
   -0.014000    0.003000   -0.036000
   -0.003000   -0.004000    0.001000
   -0.001000   -0.002000   -0.000000
   -0.001000    0.019000   -0.004000
   -0.002000   -0.003000   -0.001000
   -0.001000   -0.001000   -0.000000
    0.012000   -0.005000   -0.006000
   -0.013000   -0.002000    0.007000
   -0.001000   -0.013000    0.003000
   -0.016000   -0.008000   -0.001000
   -0.001000   -0.011000    0.001000
    0.012000   -0.007000    0.002000
   -0.003000   -0.011000   -0.000000
vibration   47
   -0.021000    0.031000   -0.019000
   -0.036000   -0.033000    0.024000
   -0.027000   -0.022000    0.008000
   -0.021000   -0.093000    0.077000
   -0.108000   -0.006000    0.032000
    0.009000   -0.067000   -0.086000
   -0.060000   -0.060000   -0.010000
   -0.067000   -0.173000   -0.195000
    0.152000   -0.031000   -0.153000
    0.140000    0.021000   -0.095000
    0.262000   -0.077000   -0.195000
    0.174000    0.215000   -0.091000
    0.143000   -0.015000   -0.107000
    0.008000   -0.021000   -0.016000
   -0.019000    0.043000    0.068000
   -0.009000    0.003000    0.012000
   -0.014000   -0.011000    0.021000
   -0.030000   -0.008000    0.006000
   -0.022000    0.014000    0.012000
   -0.015000    0.035000   -0.003000
   -0.038000    0.019000   -0.004000
   -0.039000    0.047000   -0.032000
   -0.035000   -0.018000    0.014000
   -0.025000   -0.007000    0.019000
   -0.029000   -0.037000   -0.002000
    0.055000    0.021000   -0.082000
    0.088000    0.043000   -0.117000
    0.112000    0.086000   -0.137000
    0.029000   -0.122000   -0.016000
   -0.015000   -0.190000    0.067000
    0.047000   -0.143000   -0.029000
    0.004000   -0.226000    0.021000
    0.129000    0.006000   -0.112000
    0.166000    0.037000   -0.147000
    0.066000   -0.009000   -0.094000
    0.002000   -0.033000   -0.009000
    0.006000    0.007000   -0.011000
   -0.055000    0.013000   -0.053000
   -0.045000    0.048000   -0.057000
   -0.095000   -0.075000   -0.059000
   -0.104000    0.069000   -0.097000
    0.011000    0.024000   -0.034000
   -0.036000    0.026000   -0.067000
    0.052000    0.057000   -0.060000
    0.025000    0.014000   -0.007000
    0.018000    0.020000   -0.005000
    0.039000    0.009000   -0.002000
    0.025000    0.044000    0.002000
    0.001000    0.027000   -0.008000
    0.004000   -0.005000    0.018000
    0.032000   -0.065000    0.021000
   -0.014000    0.106000    0.045000
   -0.007000   -0.048000   -0.025000
   -0.004000   -0.102000   -0.035000
    0.007000   -0.002000    0.005000
   -0.020000   -0.007000   -0.018000
   -0.050000    0.005000    0.079000
   -0.035000    0.062000    0.072000
   -0.071000    0.004000    0.184000
   -0.026000   -0.004000    0.250000
    0.002000    0.001000    0.009000
   -0.001000    0.004000   -0.003000
   -0.002000   -0.011000    0.001000
    0.003000    0.000000    0.004000
   -0.008000   -0.002000   -0.004000
   -0.004000    0.021000   -0.014000
    0.006000    0.004000    0.006000
    0.011000    0.000000    0.002000
   -0.003000    0.006000    0.008000
   -0.009000   -0.009000   -0.008000
   -0.003000    0.010000    0.002000
   -0.021000    0.004000   -0.012000
   -0.004000    0.007000    0.013000
    0.000000   -0.012000   -0.001000
    0.005000    0.010000   -0.006000
    0.001000    0.002000    0.009000
   -0.008000   -0.007000   -0.013000
   -0.017000   -0.021000   -0.023000
   -0.017000   -0.013000    0.006000
   -0.002000   -0.006000   -0.028000
   -0.018000    0.016000    0.031000
    0.011000   -0.025000    0.019000
    0.008000    0.008000   -0.011000
   -0.007000   -0.033000   -0.006000
vibration   48
   -0.045000    0.047000   -0.096000
   -0.069000    0.019000    0.065000
   -0.133000    0.034000    0.054000
   -0.023000    0.004000    0.163000
   -0.135000    0.039000    0.063000
    0.053000   -0.054000   -0.083000
    0.016000   -0.028000   -0.039000
   -0.008000   -0.198000   -0.155000
    0.203000   -0.012000   -0.157000
    0.051000    0.049000   -0.074000
    0.141000   -0.027000   -0.152000
    0.045000    0.175000   -0.123000
    0.019000    0.058000   -0.040000
   -0.000000    0.004000   -0.009000
   -0.027000   -0.026000    0.110000
   -0.009000    0.079000    0.002000
    0.012000    0.133000   -0.034000
    0.016000    0.156000   -0.037000
    0.031000   -0.041000    0.035000
    0.059000   -0.139000    0.079000
    0.015000   -0.077000    0.035000
    0.028000   -0.211000    0.086000
   -0.024000    0.109000   -0.054000
   -0.043000    0.109000   -0.073000
   -0.020000    0.104000   -0.037000
   -0.039000   -0.094000    0.036000
   -0.043000   -0.102000    0.034000
   -0.038000   -0.087000    0.032000
    0.057000    0.040000   -0.052000
    0.128000    0.152000   -0.108000
    0.051000    0.011000   -0.045000
    0.110000    0.093000   -0.090000
   -0.037000   -0.123000    0.029000
   -0.043000   -0.131000    0.033000
   -0.023000   -0.080000    0.006000
    0.013000    0.034000   -0.068000
   -0.010000   -0.002000    0.011000
    0.037000    0.013000    0.071000
    0.020000    0.016000    0.047000
    0.056000    0.112000    0.107000
    0.082000   -0.058000    0.134000
   -0.006000   -0.040000    0.054000
    0.074000   -0.039000    0.117000
   -0.073000   -0.108000    0.090000
   -0.024000   -0.023000    0.018000
   -0.055000    0.021000   -0.064000
   -0.111000    0.056000   -0.077000
   -0.008000   -0.011000   -0.141000
   -0.098000    0.044000   -0.062000
    0.012000   -0.008000    0.023000
    0.054000   -0.009000    0.018000
   -0.014000   -0.089000    0.120000
   -0.001000    0.011000   -0.012000
    0.057000    0.073000   -0.068000
    0.002000   -0.011000   -0.008000
    0.030000   -0.032000   -0.001000
   -0.107000    0.012000    0.130000
    0.019000   -0.003000   -0.012000
    0.044000   -0.007000   -0.004000
    0.034000   -0.004000    0.021000
    0.010000    0.004000    0.019000
    0.002000    0.006000   -0.006000
    0.005000    0.001000   -0.011000
    0.011000   -0.011000    0.007000
   -0.021000   -0.005000   -0.008000
   -0.011000    0.015000   -0.013000
   -0.009000   -0.021000    0.012000
    0.021000   -0.001000   -0.001000
    0.028000   -0.017000    0.027000
   -0.029000   -0.013000   -0.030000
   -0.029000   -0.002000    0.001000
   -0.029000   -0.001000    0.005000
   -0.004000    0.008000    0.005000
   -0.001000   -0.014000   -0.000000
    0.002000    0.009000   -0.005000
    0.001000    0.001000    0.004000
   -0.002000    0.001000   -0.008000
    0.002000    0.000000   -0.009000
   -0.008000    0.000000   -0.006000
    0.000000   -0.007000   -0.010000
    0.001000   -0.021000   -0.019000
    0.005000    0.034000    0.002000
   -0.009000   -0.009000    0.035000
   -0.005000   -0.047000   -0.001000
vibration   49
   -0.004000    0.006000   -0.017000
   -0.000000   -0.004000   -0.000000
    0.003000   -0.002000   -0.002000
   -0.001000   -0.009000   -0.000000
   -0.005000   -0.001000    0.001000
   -0.002000   -0.003000   -0.002000
   -0.007000   -0.002000    0.004000
   -0.006000   -0.005000   -0.010000
    0.005000   -0.003000   -0.003000
    0.011000   -0.002000   -0.005000
    0.030000   -0.008000   -0.008000
    0.010000    0.019000   -0.014000
    0.003000   -0.010000    0.001000
    0.001000   -0.003000   -0.001000
   -0.002000   -0.001000   -0.001000
   -0.004000   -0.000000   -0.008000
   -0.010000    0.004000   -0.010000
   -0.013000    0.004000   -0.012000
   -0.011000   -0.005000   -0.003000
   -0.012000   -0.011000    0.000000
   -0.009000   -0.007000   -0.000000
   -0.009000   -0.013000    0.007000
   -0.004000    0.004000   -0.008000
   -0.002000    0.006000   -0.007000
   -0.003000    0.003000   -0.009000
   -0.009000   -0.009000   -0.001000
   -0.008000   -0.006000    0.006000
   -0.013000   -0.002000    0.009000
    0.008000    0.009000   -0.000000
    0.016000    0.023000   -0.004000
    0.008000    0.001000    0.001000
    0.016000    0.008000   -0.002000
   -0.004000   -0.015000    0.003000
   -0.001000   -0.021000    0.001000
   -0.006000   -0.006000   -0.004000
    0.004000    0.005000   -0.013000
   -0.002000   -0.001000   -0.005000
   -0.001000    0.006000    0.006000
    0.005000    0.018000    0.009000
    0.002000    0.010000    0.005000
   -0.013000   -0.003000    0.022000
   -0.002000   -0.010000    0.004000
    0.008000   -0.007000    0.017000
   -0.010000   -0.021000    0.008000
   -0.005000   -0.011000    0.001000
    0.002000    0.007000   -0.007000
    0.007000    0.020000   -0.024000
   -0.003000   -0.008000   -0.012000
    0.007000    0.016000    0.010000
   -0.001000   -0.001000   -0.002000
   -0.000000   -0.017000    0.000000
   -0.003000   -0.007000   -0.002000
   -0.002000    0.001000   -0.006000
    0.006000    0.015000   -0.010000
    0.001000   -0.001000   -0.007000
    0.006000    0.003000   -0.008000
    0.002000    0.004000   -0.002000
    0.004000    0.003000    0.016000
    0.014000    0.005000    0.030000
    0.011000    0.006000    0.033000
   -0.113000   -0.062000   -0.254000
   -0.003000   -0.028000    0.052000
   -0.029000    0.126000    0.092000
   -0.118000   -0.004000   -0.016000
    0.246000   -0.005000    0.149000
    0.172000   -0.170000    0.154000
   -0.106000   -0.044000   -0.064000
   -0.259000   -0.004000    0.017000
   -0.059000   -0.069000   -0.106000
    0.346000   -0.080000    0.432000
    0.429000   -0.074000   -0.086000
    0.229000    0.003000    0.168000
   -0.001000    0.003000    0.003000
    0.000000   -0.005000    0.000000
    0.002000    0.004000   -0.002000
    0.001000    0.001000    0.001000
   -0.001000   -0.002000   -0.003000
   -0.001000   -0.005000   -0.005000
   -0.006000   -0.003000    0.002000
    0.000000   -0.004000   -0.006000
   -0.002000    0.001000    0.001000
    0.003000    0.001000    0.002000
    0.001000    0.001000    0.002000
   -0.002000   -0.016000   -0.001000
vibration   50
   -0.028000    0.025000   -0.058000
   -0.011000   -0.008000   -0.002000
   -0.008000   -0.011000    0.001000
   -0.010000   -0.016000    0.003000
   -0.022000   -0.007000   -0.005000
   -0.028000    0.012000    0.008000
   -0.031000    0.000000    0.009000
   -0.021000    0.049000    0.012000
   -0.058000    0.004000    0.023000
   -0.011000   -0.009000    0.008000
   -0.014000    0.001000    0.021000
   -0.011000   -0.022000    0.011000
   -0.010000   -0.018000    0.006000
   -0.005000   -0.001000   -0.003000
    0.009000    0.001000   -0.032000
    0.014000   -0.015000   -0.006000
    0.002000   -0.027000    0.006000
   -0.005000   -0.041000    0.006000
   -0.004000    0.013000    0.005000
   -0.018000    0.029000    0.002000
    0.006000    0.023000    0.010000
    0.003000    0.045000    0.009000
    0.022000   -0.012000    0.019000
    0.036000   -0.019000    0.033000
    0.020000   -0.012000   -0.000000
   -0.030000   -0.005000   -0.001000
   -0.034000   -0.000000    0.018000
   -0.050000    0.003000    0.029000
    0.001000    0.031000    0.008000
    0.018000    0.058000    0.006000
    0.006000    0.012000    0.006000
    0.029000    0.022000    0.005000
   -0.018000   -0.027000    0.007000
   -0.016000   -0.044000    0.006000
   -0.022000   -0.008000   -0.010000
    0.001000    0.008000   -0.042000
    0.006000   -0.003000   -0.002000
    0.022000    0.001000    0.014000
    0.026000    0.003000    0.021000
    0.033000    0.019000    0.011000
    0.020000   -0.013000    0.030000
    0.015000   -0.019000    0.012000
    0.028000   -0.013000    0.031000
    0.008000   -0.043000    0.007000
    0.018000   -0.021000    0.020000
    0.011000   -0.003000    0.002000
    0.017000   -0.006000    0.003000
    0.010000    0.002000    0.007000
    0.012000   -0.003000    0.001000
   -0.002000    0.004000   -0.009000
   -0.009000    0.008000   -0.014000
    0.014000    0.003000   -0.029000
    0.001000    0.014000   -0.005000
   -0.004000    0.019000   -0.036000
    0.005000   -0.004000   -0.011000
    0.014000   -0.023000   -0.015000
    0.039000   -0.001000   -0.041000
   -0.001000   -0.006000    0.025000
    0.003000    0.008000    0.043000
   -0.013000    0.013000    0.135000
    0.006000    0.007000    0.010000
   -0.001000   -0.005000    0.001000
    0.002000   -0.001000   -0.006000
    0.005000    0.003000   -0.002000
   -0.013000   -0.002000   -0.006000
   -0.011000   -0.014000    0.005000
    0.004000    0.002000   -0.001000
    0.010000    0.005000   -0.004000
    0.004000    0.005000    0.003000
   -0.018000   -0.000000   -0.021000
   -0.023000   -0.003000    0.002000
   -0.011000   -0.002000    0.001000
   -0.080000    0.045000    0.267000
    0.025000   -0.017000   -0.029000
    0.123000    0.017000   -0.079000
    0.080000    0.005000    0.100000
   -0.102000   -0.049000   -0.272000
   -0.294000   -0.082000   -0.264000
   -0.225000   -0.058000   -0.203000
    0.001000   -0.057000   -0.531000
   -0.033000    0.008000    0.144000
    0.196000   -0.010000    0.177000
    0.029000    0.005000    0.130000
   -0.111000   -0.070000   -0.182000
vibration   51
   -0.095000    0.094000   -0.199000
   -0.037000   -0.043000   -0.002000
   -0.017000   -0.057000    0.014000
   -0.035000   -0.082000    0.017000
   -0.089000   -0.039000   -0.020000
   -0.090000    0.022000    0.003000
   -0.129000   -0.020000    0.035000
   -0.095000    0.108000   -0.028000
   -0.142000    0.011000    0.024000
    0.002000   -0.023000    0.006000
    0.020000   -0.014000    0.025000
    0.012000   -0.014000    0.021000
    0.008000   -0.059000   -0.006000
   -0.013000   -0.005000   -0.010000
    0.025000    0.022000   -0.086000
    0.041000   -0.044000   -0.020000
   -0.004000   -0.091000    0.025000
   -0.030000   -0.137000    0.020000
   -0.026000    0.044000    0.016000
   -0.068000    0.098000    0.003000
    0.002000    0.076000    0.027000
   -0.008000    0.155000    0.021000
    0.058000   -0.046000    0.062000
    0.106000   -0.066000    0.110000
    0.053000   -0.045000   -0.005000
   -0.096000   -0.025000   -0.017000
   -0.106000   -0.010000    0.049000
   -0.162000    0.002000    0.088000
    0.021000    0.090000    0.019000
    0.081000    0.187000    0.019000
    0.041000    0.018000    0.011000
    0.121000    0.052000    0.009000
   -0.046000   -0.114000    0.010000
   -0.035000   -0.174000    0.004000
   -0.067000   -0.040000   -0.047000
    0.008000    0.029000   -0.146000
    0.019000   -0.009000   -0.006000
    0.075000    0.004000    0.053000
    0.089000    0.011000    0.075000
    0.116000    0.074000    0.048000
    0.075000   -0.048000    0.115000
    0.041000   -0.065000    0.045000
    0.091000   -0.043000    0.115000
    0.009000   -0.147000    0.035000
    0.046000   -0.071000    0.060000
    0.028000   -0.008000   -0.006000
    0.034000   -0.010000   -0.006000
    0.027000   -0.004000   -0.002000
    0.028000   -0.007000   -0.005000
   -0.004000    0.022000   -0.020000
   -0.027000    0.002000   -0.023000
    0.038000    0.042000   -0.084000
   -0.002000    0.042000   -0.029000
   -0.001000    0.061000   -0.130000
    0.018000   -0.018000   -0.039000
    0.063000   -0.030000   -0.041000
    0.116000   -0.006000   -0.108000
   -0.008000   -0.012000    0.101000
    0.011000    0.035000    0.173000
   -0.048000    0.049000    0.251000
    0.015000    0.014000    0.024000
   -0.001000   -0.008000   -0.000000
    0.005000   -0.007000   -0.014000
    0.014000    0.007000   -0.003000
   -0.031000   -0.004000   -0.016000
   -0.024000   -0.019000    0.004000
    0.011000    0.004000   -0.003000
    0.028000    0.012000   -0.010000
    0.008000    0.015000    0.012000
   -0.045000   -0.000000   -0.052000
   -0.056000   -0.004000    0.006000
   -0.029000   -0.005000   -0.004000
    0.038000   -0.021000   -0.121000
   -0.010000    0.006000    0.010000
   -0.054000   -0.005000    0.033000
   -0.034000   -0.000000   -0.047000
    0.046000    0.019000    0.120000
    0.126000    0.024000    0.110000
    0.104000    0.019000    0.102000
   -0.000000    0.030000    0.234000
    0.017000   -0.003000   -0.068000
   -0.087000    0.007000   -0.082000
   -0.010000   -0.002000   -0.057000
    0.051000    0.027000    0.078000
vibration   52
    0.110000   -0.074000    0.018000
   -0.011000    0.050000    0.000000
   -0.056000    0.073000   -0.022000
    0.005000    0.087000    0.017000
    0.021000    0.054000    0.019000
    0.018000    0.035000    0.042000
    0.050000    0.084000    0.023000
    0.042000    0.062000    0.077000
   -0.004000   -0.004000    0.096000
   -0.099000   -0.014000    0.026000
   -0.157000    0.039000    0.083000
   -0.139000   -0.126000   -0.014000
   -0.128000    0.020000    0.065000
   -0.005000    0.005000   -0.012000
    0.009000   -0.050000   -0.059000
    0.050000   -0.016000   -0.050000
    0.009000    0.011000   -0.052000
   -0.022000   -0.005000   -0.073000
    0.003000   -0.005000    0.027000
   -0.044000   -0.030000    0.062000
    0.049000    0.011000    0.061000
    0.046000   -0.012000    0.124000
    0.089000    0.061000    0.004000
    0.124000    0.062000    0.029000
    0.084000    0.030000   -0.044000
    0.057000   -0.044000   -0.010000
    0.064000   -0.063000   -0.048000
    0.098000   -0.038000   -0.071000
    0.054000   -0.078000   -0.054000
    0.052000   -0.081000   -0.065000
    0.039000   -0.049000   -0.044000
    0.009000   -0.035000   -0.064000
    0.057000   -0.009000   -0.016000
    0.071000    0.027000   -0.031000
    0.043000   -0.018000    0.003000
    0.053000   -0.008000   -0.004000
   -0.024000    0.009000    0.001000
   -0.035000    0.062000    0.079000
   -0.058000    0.115000    0.011000
   -0.050000    0.169000    0.159000
    0.011000   -0.031000    0.169000
   -0.080000   -0.020000    0.065000
   -0.023000    0.010000    0.153000
   -0.153000   -0.064000    0.119000
   -0.133000   -0.053000    0.007000
   -0.103000    0.038000   -0.111000
   -0.197000    0.074000   -0.107000
   -0.006000    0.016000   -0.242000
   -0.196000    0.068000   -0.137000
   -0.006000   -0.030000   -0.040000
   -0.066000   -0.039000   -0.031000
    0.030000   -0.108000   -0.019000
    0.053000    0.006000   -0.023000
    0.055000    0.036000    0.024000
    0.028000    0.004000   -0.030000
    0.005000   -0.053000   -0.040000
    0.026000   -0.006000   -0.068000
   -0.066000    0.054000    0.096000
   -0.220000   -0.010000   -0.090000
   -0.125000   -0.029000   -0.047000
    0.018000    0.037000   -0.003000
   -0.006000   -0.061000    0.028000
    0.013000    0.052000   -0.028000
    0.008000    0.005000   -0.010000
   -0.023000   -0.021000    0.006000
   -0.045000   -0.220000    0.114000
   -0.015000   -0.012000   -0.007000
   -0.003000    0.016000   -0.015000
    0.036000   -0.014000   -0.007000
   -0.037000   -0.047000   -0.026000
   -0.050000   -0.072000   -0.020000
   -0.019000   -0.023000    0.099000
    0.001000    0.004000   -0.002000
   -0.000000   -0.005000    0.002000
   -0.001000   -0.003000    0.001000
   -0.000000   -0.000000   -0.000000
    0.000000    0.004000    0.001000
    0.004000    0.012000    0.006000
   -0.001000    0.007000   -0.007000
   -0.001000   -0.001000    0.004000
    0.004000   -0.003000   -0.005000
   -0.001000    0.008000   -0.002000
   -0.004000   -0.001000    0.003000
    0.001000   -0.011000    0.003000
vibration   53
    0.043000   -0.007000   -0.050000
    0.136000    0.009000   -0.099000
    0.237000    0.020000   -0.128000
    0.060000    0.026000   -0.261000
    0.266000    0.001000   -0.052000
    0.081000    0.033000    0.103000
    0.152000    0.119000    0.048000
    0.136000    0.088000    0.186000
    0.021000   -0.038000    0.204000
    0.046000   -0.072000    0.076000
   -0.047000    0.007000    0.160000
    0.078000   -0.181000    0.169000
    0.102000   -0.117000    0.003000
    0.023000   -0.015000   -0.002000
   -0.066000    0.028000   -0.004000
   -0.030000    0.027000    0.025000
   -0.009000    0.008000    0.021000
    0.003000    0.011000    0.034000
    0.001000   -0.001000   -0.037000
    0.045000    0.009000   -0.062000
   -0.035000   -0.025000   -0.059000
   -0.032000   -0.022000   -0.095000
   -0.060000   -0.050000   -0.025000
   -0.086000   -0.056000   -0.042000
   -0.056000   -0.009000    0.008000
   -0.028000    0.036000   -0.033000
   -0.028000    0.045000   -0.022000
   -0.040000    0.041000   -0.014000
   -0.024000    0.005000    0.013000
   -0.034000   -0.008000    0.055000
    0.000000   -0.018000   -0.004000
    0.009000   -0.047000    0.021000
    0.013000    0.000000   -0.041000
    0.021000   -0.016000   -0.045000
   -0.013000    0.000000   -0.041000
    0.010000   -0.022000   -0.058000
   -0.005000    0.004000   -0.010000
    0.011000    0.047000    0.068000
    0.010000    0.090000    0.043000
    0.022000    0.140000    0.110000
    0.028000   -0.032000    0.154000
   -0.014000   -0.051000    0.061000
    0.052000   -0.021000    0.156000
   -0.071000   -0.138000    0.076000
   -0.033000   -0.071000    0.047000
   -0.027000    0.021000   -0.048000
   -0.056000    0.038000   -0.054000
    0.010000    0.014000   -0.096000
   -0.067000    0.038000   -0.053000
   -0.030000   -0.012000   -0.052000
   -0.024000   -0.024000   -0.046000
   -0.025000    0.093000    0.028000
   -0.030000    0.015000   -0.009000
   -0.034000   -0.054000   -0.034000
    0.015000   -0.015000   -0.047000
    0.056000   -0.001000   -0.032000
   -0.207000    0.003000    0.021000
    0.037000    0.002000    0.065000
    0.121000   -0.012000   -0.051000
    0.122000   -0.014000   -0.144000
    0.016000    0.029000    0.005000
   -0.004000   -0.048000    0.023000
    0.009000    0.033000   -0.022000
    0.007000    0.004000   -0.009000
   -0.026000   -0.016000    0.000000
   -0.037000   -0.164000    0.085000
   -0.007000   -0.007000   -0.009000
    0.000000    0.014000   -0.014000
    0.022000   -0.006000   -0.006000
   -0.040000   -0.032000   -0.033000
   -0.052000   -0.053000   -0.012000
   -0.022000   -0.018000    0.068000
   -0.001000    0.004000    0.002000
   -0.000000   -0.009000    0.002000
    0.001000    0.011000   -0.001000
    0.001000    0.001000   -0.001000
   -0.003000   -0.006000    0.000000
    0.005000   -0.013000   -0.007000
   -0.017000   -0.008000    0.011000
   -0.001000   -0.014000   -0.003000
   -0.006000    0.005000    0.006000
   -0.000000   -0.012000   -0.000000
    0.011000    0.002000   -0.009000
   -0.001000   -0.030000    0.003000
vibration   54
   -0.017000    0.006000   -0.000000
   -0.012000    0.010000    0.010000
   -0.031000    0.016000    0.005000
   -0.003000    0.014000    0.027000
   -0.018000    0.014000    0.012000
    0.003000   -0.002000   -0.005000
    0.005000    0.001000   -0.007000
    0.002000   -0.013000   -0.004000
    0.011000    0.001000   -0.010000
   -0.015000    0.007000   -0.008000
   -0.010000    0.003000   -0.012000
   -0.024000    0.009000   -0.026000
   -0.026000    0.017000    0.006000
   -0.002000    0.001000   -0.002000
    0.006000   -0.009000   -0.002000
    0.000000    0.000000    0.002000
    0.002000    0.009000   -0.002000
    0.004000    0.016000   -0.004000
    0.004000   -0.004000    0.005000
    0.004000   -0.011000    0.009000
    0.003000   -0.003000    0.004000
    0.004000   -0.009000    0.006000
    0.000000    0.009000   -0.002000
   -0.000000    0.016000   -0.005000
    0.000000   -0.000000    0.004000
   -0.004000    0.001000    0.008000
    0.004000    0.017000    0.001000
    0.009000    0.025000   -0.003000
   -0.010000    0.004000    0.009000
   -0.014000   -0.004000    0.008000
   -0.013000    0.005000    0.011000
   -0.018000   -0.002000    0.015000
   -0.002000    0.021000    0.001000
    0.002000    0.031000   -0.003000
   -0.006000    0.005000    0.008000
   -0.008000   -0.006000    0.004000
    0.004000   -0.003000   -0.002000
   -0.018000   -0.001000   -0.017000
   -0.012000    0.015000   -0.017000
   -0.033000   -0.037000   -0.021000
   -0.041000    0.021000   -0.032000
    0.028000   -0.002000   -0.014000
    0.024000   -0.011000   -0.030000
    0.043000   -0.008000   -0.034000
    0.049000    0.012000    0.008000
    0.028000    0.014000    0.020000
    0.067000   -0.002000    0.020000
    0.024000    0.046000    0.045000
    0.020000    0.022000    0.025000
    0.002000   -0.008000    0.003000
    0.005000   -0.006000   -0.002000
    0.002000   -0.013000   -0.003000
   -0.005000   -0.016000    0.016000
   -0.008000   -0.004000    0.002000
   -0.008000   -0.010000    0.004000
   -0.020000   -0.035000   -0.003000
    0.021000    0.003000   -0.004000
    0.003000   -0.010000   -0.014000
    0.005000    0.014000    0.006000
    0.023000    0.010000    0.101000
    0.026000    0.057000   -0.006000
   -0.010000   -0.094000    0.045000
    0.015000    0.066000   -0.036000
    0.006000    0.013000   -0.019000
   -0.037000   -0.029000    0.008000
   -0.063000   -0.323000    0.169000
   -0.012000   -0.003000   -0.019000
   -0.012000    0.022000   -0.022000
    0.031000   -0.007000   -0.027000
   -0.058000   -0.071000   -0.039000
   -0.072000   -0.096000   -0.026000
   -0.040000   -0.028000    0.134000
    0.008000    0.111000   -0.032000
   -0.004000   -0.206000    0.029000
   -0.000000    0.154000   -0.019000
    0.001000    0.032000   -0.008000
   -0.001000   -0.065000    0.031000
    0.122000   -0.179000   -0.084000
   -0.128000   -0.108000    0.195000
    0.002000   -0.143000    0.044000
   -0.051000    0.012000   -0.008000
   -0.005000    0.015000   -0.009000
    0.058000    0.015000   -0.005000
   -0.000000   -0.700000    0.097000
vibration   55
   -0.084000    0.059000   -0.024000
    0.031000    0.039000   -0.025000
    0.032000    0.068000   -0.063000
    0.020000    0.058000   -0.056000
    0.089000    0.050000    0.016000
    0.038000    0.026000    0.057000
    0.077000    0.092000    0.034000
    0.066000    0.057000    0.099000
    0.016000   -0.023000    0.125000
   -0.039000   -0.035000    0.031000
   -0.104000    0.016000    0.083000
   -0.049000   -0.132000    0.043000
   -0.032000   -0.026000    0.026000
    0.005000   -0.008000   -0.012000
   -0.020000   -0.017000   -0.028000
    0.022000    0.011000   -0.004000
    0.021000    0.025000   -0.009000
    0.009000    0.020000   -0.014000
    0.025000    0.002000    0.016000
    0.020000   -0.015000    0.028000
    0.030000   -0.001000    0.021000
    0.032000   -0.021000    0.036000
    0.031000    0.025000    0.001000
    0.039000    0.025000    0.007000
    0.027000    0.012000   -0.010000
   -0.004000   -0.024000   -0.004000
    0.012000   -0.003000   -0.015000
    0.020000    0.027000   -0.023000
    0.026000   -0.015000   -0.005000
    0.035000    0.001000    0.000000
    0.023000   -0.032000   -0.002000
    0.027000   -0.033000    0.000000
    0.022000   -0.022000   -0.013000
    0.039000   -0.008000   -0.030000
   -0.004000   -0.022000   -0.013000
   -0.027000    0.014000    0.001000
    0.007000   -0.005000    0.009000
    0.020000   -0.031000   -0.023000
    0.024000   -0.062000    0.002000
    0.029000   -0.064000   -0.052000
    0.014000    0.003000   -0.061000
    0.028000    0.012000   -0.024000
    0.011000   -0.006000   -0.064000
    0.050000    0.035000   -0.035000
    0.045000    0.033000   -0.011000
    0.023000   -0.015000    0.032000
    0.044000   -0.012000    0.019000
   -0.013000   -0.033000    0.064000
    0.067000   -0.020000    0.056000
   -0.013000   -0.029000   -0.040000
   -0.030000   -0.008000   -0.046000
    0.016000   -0.029000    0.012000
    0.009000   -0.016000    0.006000
    0.002000   -0.004000   -0.018000
   -0.018000   -0.003000    0.025000
   -0.015000    0.006000    0.032000
   -0.081000    0.001000   -0.018000
   -0.013000    0.013000    0.029000
   -0.052000    0.007000   -0.053000
   -0.013000   -0.001000   -0.032000
   -0.042000   -0.096000    0.011000
    0.018000    0.157000   -0.075000
   -0.026000   -0.113000    0.062000
   -0.013000   -0.019000    0.029000
    0.061000    0.053000   -0.013000
    0.109000    0.544000   -0.284000
    0.021000    0.005000    0.022000
    0.013000   -0.032000    0.032000
   -0.058000    0.017000    0.042000
    0.094000    0.129000    0.061000
    0.115000    0.166000    0.048000
    0.071000    0.049000   -0.230000
    0.003000    0.052000   -0.014000
   -0.002000   -0.097000    0.014000
    0.001000    0.071000   -0.009000
    0.001000    0.015000   -0.004000
   -0.000000   -0.029000    0.013000
    0.057000   -0.080000   -0.039000
   -0.062000   -0.048000    0.086000
    0.001000   -0.068000    0.018000
   -0.022000    0.004000   -0.006000
   -0.001000    0.011000   -0.005000
    0.026000    0.006000   -0.000000
   -0.001000   -0.326000    0.045000
vibration   56
    0.021000    0.002000    0.011000
    0.000000   -0.027000   -0.001000
    0.017000   -0.046000    0.022000
   -0.003000   -0.033000   -0.005000
   -0.015000   -0.038000   -0.024000
   -0.019000   -0.000000   -0.009000
   -0.032000   -0.029000   -0.004000
   -0.021000    0.016000   -0.017000
   -0.036000    0.011000   -0.021000
    0.027000   -0.000000    0.004000
    0.041000   -0.006000    0.001000
    0.039000    0.022000    0.020000
    0.036000   -0.020000   -0.009000
    0.002000    0.003000    0.003000
    0.001000    0.017000    0.009000
   -0.001000   -0.001000   -0.001000
   -0.001000   -0.018000    0.009000
   -0.003000   -0.030000    0.013000
   -0.005000    0.010000   -0.004000
   -0.005000    0.022000   -0.010000
   -0.006000    0.009000   -0.004000
   -0.007000    0.021000   -0.012000
   -0.003000   -0.019000    0.010000
    0.001000   -0.028000    0.017000
   -0.003000   -0.004000   -0.004000
   -0.001000    0.001000   -0.011000
   -0.002000   -0.002000   -0.004000
   -0.006000   -0.001000   -0.002000
    0.005000   -0.004000   -0.000000
    0.006000   -0.002000    0.007000
    0.012000   -0.007000   -0.005000
    0.018000   -0.005000   -0.005000
    0.007000   -0.011000   -0.008000
    0.011000   -0.015000   -0.011000
   -0.001000   -0.009000   -0.010000
    0.027000    0.051000    0.011000
    0.003000    0.020000    0.004000
    0.142000   -0.067000   -0.018000
    0.135000   -0.247000    0.070000
    0.262000    0.025000   -0.098000
    0.242000   -0.096000   -0.030000
   -0.157000    0.073000    0.013000
   -0.264000    0.129000    0.015000
   -0.160000    0.230000    0.102000
   -0.280000   -0.050000   -0.090000
   -0.092000   -0.168000   -0.022000
   -0.278000   -0.186000    0.078000
   -0.124000   -0.257000   -0.041000
    0.014000   -0.306000   -0.143000
    0.004000    0.021000    0.005000
    0.008000    0.013000    0.008000
   -0.002000    0.029000    0.002000
    0.002000    0.018000   -0.019000
   -0.004000   -0.006000   -0.000000
    0.064000    0.148000    0.020000
    0.043000    0.089000    0.002000
   -0.009000    0.001000    0.012000
   -0.003000   -0.006000    0.001000
    0.004000    0.003000    0.005000
    0.001000    0.003000   -0.032000
    0.000000    0.003000   -0.003000
   -0.001000   -0.005000   -0.000000
    0.000000    0.002000   -0.001000
    0.003000    0.002000    0.004000
    0.005000   -0.002000    0.001000
   -0.006000   -0.017000    0.007000
    0.002000    0.005000    0.008000
    0.007000    0.001000    0.004000
    0.002000    0.003000    0.005000
    0.007000   -0.004000    0.006000
    0.008000   -0.006000   -0.005000
    0.005000   -0.002000    0.004000
    0.001000    0.022000   -0.002000
   -0.000000   -0.038000    0.006000
    0.001000    0.028000   -0.003000
    0.002000    0.004000   -0.001000
   -0.002000   -0.014000    0.003000
    0.016000   -0.037000   -0.019000
   -0.029000   -0.022000    0.035000
    0.000000   -0.028000   -0.000000
   -0.008000    0.001000   -0.001000
    0.000000    0.000000   -0.002000
    0.014000    0.001000   -0.001000
   -0.001000   -0.130000    0.017000
vibration   57
    0.136000   -0.092000    0.022000
   -0.019000   -0.103000    0.001000
    0.041000   -0.177000    0.089000
   -0.027000   -0.146000    0.002000
   -0.102000   -0.140000   -0.087000
   -0.088000    0.012000   -0.039000
   -0.143000   -0.096000   -0.010000
   -0.099000    0.085000   -0.078000
   -0.152000    0.047000   -0.077000
    0.082000   -0.004000    0.023000
    0.138000   -0.014000    0.029000
    0.121000    0.064000    0.074000
    0.109000   -0.088000   -0.022000
    0.004000    0.018000    0.005000
    0.014000    0.035000    0.006000
   -0.018000   -0.009000   -0.001000
   -0.015000   -0.025000    0.005000
   -0.007000   -0.032000    0.014000
   -0.018000    0.001000   -0.018000
   -0.016000    0.014000   -0.027000
   -0.019000    0.001000   -0.019000
   -0.020000    0.015000   -0.026000
   -0.018000   -0.024000   -0.001000
   -0.025000   -0.032000   -0.003000
   -0.017000   -0.002000    0.001000
    0.015000    0.021000    0.007000
   -0.002000   -0.008000    0.008000
   -0.001000   -0.038000    0.008000
   -0.021000    0.003000   -0.008000
   -0.030000   -0.014000   -0.018000
   -0.022000    0.029000   -0.008000
   -0.033000    0.035000   -0.016000
   -0.017000    0.027000    0.014000
   -0.034000    0.021000    0.031000
    0.010000    0.022000    0.019000
    0.044000   -0.027000   -0.014000
   -0.016000    0.005000   -0.007000
   -0.049000    0.074000    0.075000
   -0.065000    0.159000    0.000000
   -0.082000    0.157000    0.159000
   -0.031000   -0.007000    0.160000
   -0.031000   -0.038000    0.056000
    0.043000   -0.016000    0.145000
   -0.095000   -0.120000    0.080000
   -0.051000   -0.049000    0.032000
   -0.054000    0.058000   -0.081000
   -0.093000    0.101000   -0.110000
    0.015000    0.038000   -0.177000
   -0.130000    0.108000   -0.065000
    0.019000    0.082000    0.014000
    0.032000    0.083000    0.014000
   -0.013000    0.010000   -0.008000
    0.000000    0.031000   -0.015000
    0.014000    0.018000    0.021000
    0.017000   -0.034000   -0.048000
    0.037000   -0.006000   -0.039000
    0.039000    0.009000    0.003000
   -0.002000   -0.014000   -0.016000
    0.025000   -0.010000    0.033000
    0.020000   -0.008000    0.074000
   -0.024000   -0.055000    0.012000
    0.010000    0.100000   -0.049000
   -0.015000   -0.071000    0.033000
   -0.003000   -0.009000    0.021000
    0.032000    0.027000   -0.012000
    0.062000    0.342000   -0.180000
    0.016000    0.009000    0.022000
    0.022000   -0.022000    0.024000
   -0.033000    0.016000    0.031000
    0.051000    0.069000    0.030000
    0.065000    0.097000    0.026000
    0.035000    0.027000   -0.142000
    0.003000    0.043000   -0.007000
   -0.000000   -0.076000    0.012000
    0.002000    0.059000   -0.007000
    0.003000    0.008000   -0.004000
   -0.005000   -0.028000    0.008000
    0.034000   -0.076000   -0.038000
   -0.055000   -0.045000    0.076000
   -0.001000   -0.054000    0.005000
   -0.018000    0.001000   -0.003000
   -0.002000   -0.002000   -0.005000
    0.030000    0.002000   -0.004000
   -0.000000   -0.261000    0.035000
vibration   58
    0.059000   -0.024000   -0.016000
   -0.014000    0.147000    0.046000
   -0.131000    0.251000   -0.071000
    0.021000    0.206000    0.094000
    0.073000    0.202000    0.162000
    0.098000   -0.073000   -0.018000
    0.147000    0.018000   -0.044000
    0.078000   -0.270000   -0.004000
    0.256000   -0.049000   -0.070000
   -0.122000    0.076000   -0.099000
   -0.138000    0.003000   -0.215000
   -0.186000    0.094000   -0.220000
   -0.182000    0.251000    0.002000
   -0.020000   -0.021000    0.019000
    0.020000   -0.029000    0.014000
   -0.015000   -0.005000   -0.000000
   -0.020000   -0.025000    0.011000
   -0.015000   -0.013000    0.006000
   -0.025000   -0.008000   -0.003000
   -0.022000    0.002000   -0.010000
   -0.032000    0.012000   -0.017000
   -0.034000    0.045000   -0.036000
   -0.025000   -0.021000    0.002000
   -0.024000   -0.008000   -0.001000
   -0.021000   -0.033000    0.013000
   -0.025000    0.027000   -0.014000
   -0.017000    0.055000   -0.009000
   -0.025000    0.062000   -0.004000
   -0.036000    0.010000    0.027000
   -0.052000   -0.015000    0.055000
   -0.022000    0.003000    0.017000
   -0.024000   -0.025000    0.038000
    0.002000    0.037000   -0.024000
    0.015000    0.036000   -0.033000
   -0.019000    0.015000   -0.015000
    0.011000   -0.016000   -0.032000
   -0.003000    0.006000   -0.012000
    0.022000    0.033000    0.045000
    0.021000    0.047000    0.035000
    0.042000    0.113000    0.069000
    0.044000   -0.030000    0.108000
   -0.032000   -0.028000    0.043000
    0.003000    0.004000    0.117000
   -0.074000   -0.074000    0.063000
   -0.061000   -0.062000    0.022000
   -0.025000   -0.008000   -0.033000
   -0.064000    0.007000   -0.032000
   -0.014000   -0.034000   -0.063000
   -0.025000   -0.013000   -0.041000
   -0.017000   -0.116000    0.053000
   -0.011000   -0.102000    0.047000
   -0.006000    0.060000   -0.034000
   -0.025000   -0.027000    0.020000
   -0.041000   -0.040000   -0.009000
    0.017000    0.004000   -0.039000
    0.047000    0.038000   -0.026000
    0.120000   -0.026000   -0.002000
    0.019000    0.001000    0.018000
    0.072000   -0.016000    0.001000
    0.092000   -0.024000   -0.123000
   -0.012000   -0.025000    0.004000
    0.005000    0.046000   -0.023000
   -0.008000   -0.035000    0.016000
   -0.002000   -0.002000    0.009000
    0.016000    0.015000   -0.007000
    0.029000    0.159000   -0.084000
    0.010000    0.008000    0.010000
    0.010000   -0.009000    0.011000
   -0.019000    0.011000    0.013000
    0.026000    0.034000    0.016000
    0.035000    0.051000    0.011000
    0.013000    0.017000   -0.071000
   -0.002000    0.010000   -0.001000
   -0.002000   -0.018000    0.002000
   -0.000000    0.017000   -0.003000
   -0.001000    0.004000    0.002000
    0.001000   -0.004000    0.002000
    0.016000   -0.011000   -0.007000
   -0.013000   -0.007000    0.014000
    0.001000   -0.014000    0.005000
   -0.012000    0.005000    0.007000
    0.002000   -0.004000    0.005000
    0.005000    0.003000   -0.001000
   -0.002000   -0.062000    0.008000
vibration   59
    0.025000   -0.038000    0.034000
    0.059000    0.088000   -0.033000
    0.051000    0.178000   -0.148000
    0.033000    0.121000   -0.099000
    0.191000    0.133000    0.088000
    0.087000   -0.048000    0.049000
    0.144000    0.067000    0.019000
    0.095000   -0.135000    0.087000
    0.164000   -0.082000    0.083000
   -0.013000   -0.007000   -0.047000
   -0.046000   -0.038000   -0.105000
   -0.015000    0.002000   -0.051000
   -0.004000    0.062000   -0.045000
   -0.010000   -0.044000    0.006000
   -0.044000    0.011000   -0.005000
   -0.017000    0.030000   -0.008000
    0.018000   -0.096000    0.054000
    0.032000   -0.208000    0.123000
    0.012000    0.055000   -0.044000
    0.013000    0.107000   -0.074000
    0.012000    0.038000   -0.037000
    0.011000    0.071000   -0.065000
    0.006000   -0.106000    0.051000
    0.001000   -0.229000    0.095000
   -0.007000    0.047000   -0.012000
    0.064000    0.015000    0.013000
   -0.001000   -0.114000    0.044000
   -0.022000   -0.218000    0.065000
    0.038000    0.010000   -0.052000
    0.057000    0.037000   -0.102000
    0.025000    0.039000   -0.043000
    0.029000    0.094000   -0.084000
   -0.043000   -0.070000    0.069000
   -0.116000   -0.127000    0.134000
    0.055000    0.015000    0.026000
    0.039000    0.015000    0.035000
   -0.005000   -0.005000    0.020000
   -0.048000   -0.011000   -0.016000
   -0.062000   -0.001000   -0.044000
   -0.089000   -0.062000   -0.000000
   -0.052000    0.025000   -0.056000
   -0.004000    0.032000   -0.023000
   -0.024000    0.005000   -0.078000
    0.014000    0.081000   -0.014000
    0.002000    0.058000   -0.032000
   -0.023000    0.029000   -0.020000
   -0.038000    0.048000   -0.035000
    0.013000    0.025000   -0.067000
   -0.068000    0.057000   -0.013000
   -0.043000   -0.080000    0.000000
   -0.031000   -0.056000   -0.023000
   -0.020000    0.098000   -0.022000
    0.044000    0.139000   -0.086000
    0.092000    0.096000    0.019000
    0.007000   -0.011000    0.028000
   -0.011000    0.003000    0.015000
   -0.091000   -0.001000    0.006000
   -0.027000   -0.049000   -0.044000
   -0.066000    0.072000    0.152000
   -0.193000    0.102000    0.313000
   -0.002000   -0.002000    0.002000
   -0.001000   -0.001000   -0.001000
   -0.002000   -0.003000   -0.001000
    0.001000   -0.000000    0.005000
    0.004000    0.001000   -0.003000
   -0.002000    0.005000   -0.004000
   -0.005000   -0.003000    0.007000
    0.010000    0.002000    0.002000
    0.002000    0.002000    0.015000
    0.007000    0.001000    0.005000
    0.011000    0.005000   -0.006000
    0.001000    0.003000   -0.011000
    0.004000    0.005000   -0.003000
    0.002000   -0.015000    0.002000
   -0.000000    0.009000    0.001000
    0.000000   -0.007000    0.002000
   -0.004000   -0.002000    0.000000
   -0.005000   -0.012000   -0.007000
   -0.011000   -0.006000    0.015000
   -0.002000   -0.005000   -0.004000
   -0.002000   -0.018000   -0.008000
   -0.003000    0.000000   -0.001000
    0.011000   -0.013000    0.014000
    0.004000   -0.053000    0.009000
vibration   60
    0.046000   -0.012000   -0.043000
   -0.020000    0.042000   -0.042000
   -0.046000    0.092000   -0.103000
   -0.015000    0.041000   -0.031000
    0.006000    0.076000    0.015000
    0.034000    0.043000    0.062000
    0.076000    0.170000    0.053000
    0.060000    0.095000    0.097000
    0.024000   -0.054000    0.189000
   -0.016000   -0.079000    0.008000
   -0.041000   -0.017000    0.092000
   -0.015000   -0.152000    0.034000
   -0.009000   -0.135000   -0.011000
   -0.009000   -0.022000   -0.057000
   -0.036000   -0.046000   -0.060000
    0.015000   -0.005000    0.055000
    0.051000    0.105000   -0.002000
    0.066000    0.186000   -0.023000
    0.076000   -0.014000    0.043000
    0.090000   -0.052000    0.060000
    0.065000   -0.028000    0.037000
    0.073000   -0.081000    0.036000
    0.014000    0.091000   -0.013000
   -0.014000    0.155000   -0.064000
    0.013000   -0.005000    0.056000
   -0.012000   -0.003000    0.048000
    0.024000    0.058000   -0.012000
    0.067000    0.094000   -0.045000
   -0.053000   -0.004000    0.018000
   -0.077000   -0.044000    0.015000
   -0.059000    0.012000    0.021000
   -0.089000   -0.013000    0.033000
    0.002000    0.091000   -0.003000
    0.009000    0.149000   -0.011000
   -0.010000    0.008000    0.040000
    0.026000   -0.033000   -0.049000
    0.017000    0.014000   -0.028000
    0.019000    0.043000    0.011000
    0.023000    0.074000    0.000000
    0.023000    0.084000    0.031000
    0.017000    0.004000    0.058000
   -0.048000   -0.012000    0.033000
   -0.054000    0.044000    0.111000
   -0.078000   -0.020000    0.061000
   -0.104000   -0.089000    0.001000
   -0.005000   -0.033000   -0.042000
   -0.061000   -0.033000   -0.017000
   -0.001000   -0.057000   -0.060000
    0.009000   -0.064000   -0.076000
   -0.019000   -0.030000   -0.069000
   -0.021000   -0.116000   -0.071000
    0.025000   -0.132000    0.015000
   -0.022000   -0.099000    0.104000
   -0.062000   -0.078000   -0.022000
    0.041000    0.025000   -0.034000
    0.013000    0.008000   -0.072000
   -0.049000    0.010000   -0.060000
   -0.003000    0.011000   -0.091000
   -0.013000    0.034000    0.305000
   -0.052000    0.048000    0.502000
    0.000000   -0.006000    0.002000
    0.003000    0.008000   -0.002000
    0.002000   -0.003000    0.003000
   -0.001000   -0.000000   -0.005000
   -0.000000    0.006000    0.000000
    0.007000    0.027000   -0.012000
    0.009000    0.008000   -0.004000
   -0.008000   -0.008000    0.001000
   -0.006000    0.000000   -0.020000
   -0.002000    0.009000   -0.004000
   -0.005000    0.010000    0.008000
    0.001000    0.005000   -0.007000
   -0.003000   -0.015000   -0.008000
   -0.003000    0.024000   -0.012000
   -0.003000   -0.019000   -0.006000
   -0.008000    0.004000    0.011000
    0.015000    0.010000    0.003000
    0.015000    0.021000    0.012000
    0.048000    0.013000   -0.016000
    0.005000    0.024000    0.026000
   -0.014000    0.009000    0.018000
    0.011000    0.010000    0.024000
   -0.034000    0.008000    0.014000
   -0.002000    0.081000   -0.018000
vibration   61
    0.003000   -0.003000    0.002000
    0.002000   -0.003000   -0.000000
    0.008000   -0.006000    0.003000
   -0.001000   -0.004000   -0.006000
    0.003000   -0.005000   -0.003000
   -0.004000   -0.000000   -0.000000
   -0.003000   -0.009000   -0.004000
   -0.003000    0.001000    0.002000
   -0.008000    0.004000   -0.005000
    0.002000    0.003000    0.002000
    0.002000    0.002000   -0.000000
    0.003000    0.006000    0.004000
    0.003000    0.003000    0.001000
   -0.001000    0.001000    0.004000
   -0.001000    0.002000    0.001000
    0.001000    0.001000   -0.003000
   -0.001000   -0.004000   -0.001000
   -0.002000   -0.009000    0.001000
   -0.001000    0.001000   -0.001000
   -0.002000    0.001000   -0.001000
   -0.001000    0.002000   -0.001000
   -0.001000    0.003000   -0.001000
    0.001000   -0.003000    0.001000
    0.003000   -0.006000    0.003000
    0.001000    0.001000   -0.003000
   -0.002000    0.001000   -0.003000
   -0.003000    0.001000   -0.000000
   -0.002000    0.003000   -0.001000
   -0.000000    0.002000   -0.000000
    0.001000    0.004000    0.001000
    0.001000   -0.001000   -0.001000
    0.002000   -0.001000    0.000000
   -0.000000   -0.002000   -0.002000
    0.001000   -0.004000   -0.003000
   -0.000000    0.000000   -0.003000
    0.000000    0.001000    0.000000
   -0.002000    0.001000    0.004000
   -0.001000   -0.003000   -0.001000
   -0.003000   -0.009000   -0.001000
   -0.001000   -0.007000   -0.003000
    0.002000    0.001000   -0.007000
    0.003000    0.003000   -0.000000
    0.004000   -0.001000   -0.006000
    0.006000    0.003000   -0.003000
    0.008000    0.009000    0.003000
   -0.003000    0.003000    0.002000
   -0.005000    0.002000    0.003000
   -0.001000    0.004000    0.000000
   -0.006000    0.003000    0.001000
   -0.001000    0.001000    0.003000
   -0.001000    0.008000    0.001000
   -0.001000    0.003000   -0.001000
    0.002000    0.008000   -0.006000
    0.002000    0.003000   -0.000000
   -0.001000   -0.001000    0.001000
   -0.001000   -0.010000    0.001000
   -0.001000   -0.000000    0.001000
    0.001000   -0.000000    0.002000
    0.000000   -0.002000   -0.011000
   -0.006000   -0.001000    0.009000
   -0.013000    0.007000    0.004000
   -0.019000   -0.005000   -0.006000
   -0.012000   -0.001000   -0.018000
    0.015000    0.012000    0.030000
    0.022000   -0.013000   -0.017000
   -0.030000   -0.017000   -0.002000
   -0.003000    0.036000    0.069000
    0.075000   -0.006000    0.028000
    0.007000    0.024000    0.054000
    0.038000   -0.010000    0.023000
    0.043000   -0.023000   -0.046000
    0.032000   -0.017000   -0.023000
   -0.082000   -0.003000   -0.033000
   -0.046000   -0.020000   -0.106000
    0.012000   -0.019000   -0.114000
   -0.069000    0.027000    0.198000
    0.181000   -0.002000    0.007000
    0.346000   -0.008000   -0.027000
    0.319000   -0.015000   -0.002000
    0.090000    0.050000    0.241000
   -0.279000    0.043000    0.290000
    0.225000    0.076000    0.388000
   -0.267000    0.031000    0.308000
   -0.078000   -0.039000   -0.144000
vibration   62
    0.003000   -0.002000   -0.004000
   -0.002000    0.003000   -0.002000
   -0.004000    0.005000   -0.005000
   -0.001000    0.002000   -0.001000
   -0.001000    0.004000    0.001000
    0.002000    0.002000    0.002000
    0.004000    0.010000    0.003000
    0.003000    0.005000    0.004000
    0.002000   -0.003000    0.009000
   -0.001000   -0.005000    0.001000
   -0.002000   -0.002000    0.004000
   -0.000000   -0.008000    0.003000
   -0.000000   -0.009000   -0.001000
   -0.002000   -0.001000   -0.003000
   -0.000000   -0.000000   -0.001000
    0.000000   -0.005000    0.007000
    0.001000    0.009000   -0.000000
    0.001000    0.024000   -0.007000
    0.002000   -0.001000    0.003000
    0.005000    0.000000    0.001000
   -0.001000   -0.004000    0.002000
    0.000000   -0.007000    0.000000
   -0.004000    0.007000   -0.003000
   -0.006000    0.018000   -0.010000
   -0.002000   -0.003000    0.003000
   -0.003000    0.000000    0.000000
   -0.003000    0.002000   -0.000000
   -0.002000    0.004000   -0.001000
   -0.003000    0.001000    0.000000
   -0.003000    0.002000    0.001000
   -0.001000   -0.000000   -0.001000
   -0.000000   -0.001000    0.000000
   -0.000000    0.000000   -0.002000
   -0.000000    0.001000   -0.003000
   -0.001000   -0.001000   -0.001000
    0.001000   -0.003000   -0.004000
    0.000000    0.005000    0.008000
   -0.001000   -0.003000   -0.005000
   -0.005000   -0.014000   -0.006000
   -0.005000   -0.015000   -0.008000
    0.004000    0.009000   -0.022000
    0.009000    0.007000    0.004000
    0.011000    0.002000   -0.001000
    0.012000    0.003000   -0.001000
    0.017000    0.015000    0.011000
   -0.004000    0.003000    0.006000
   -0.014000   -0.000000    0.013000
    0.003000    0.009000    0.002000
   -0.011000    0.000000   -0.004000
   -0.000000    0.000000   -0.002000
    0.001000   -0.001000   -0.002000
    0.001000   -0.001000    0.001000
   -0.002000   -0.002000    0.003000
   -0.000000   -0.002000   -0.003000
    0.000000   -0.006000    0.001000
    0.001000   -0.017000   -0.000000
    0.004000   -0.000000   -0.002000
    0.002000   -0.001000    0.000000
   -0.002000    0.000000   -0.000000
   -0.004000    0.001000    0.017000
   -0.077000    0.041000    0.025000
   -0.112000   -0.034000   -0.036000
   -0.066000   -0.005000   -0.104000
    0.087000    0.068000    0.173000
    0.125000   -0.074000   -0.101000
   -0.176000   -0.107000   -0.004000
   -0.013000    0.215000    0.402000
    0.432000   -0.036000    0.162000
    0.039000    0.137000    0.306000
    0.217000   -0.057000    0.129000
    0.245000   -0.132000   -0.267000
    0.182000   -0.099000   -0.133000
    0.014000    0.000000    0.005000
    0.008000    0.004000    0.018000
   -0.002000    0.003000    0.020000
    0.012000   -0.004000   -0.034000
   -0.031000    0.001000   -0.001000
   -0.060000    0.002000    0.005000
   -0.054000    0.003000   -0.000000
   -0.016000   -0.008000   -0.041000
    0.049000   -0.006000   -0.050000
   -0.039000   -0.013000   -0.067000
    0.046000   -0.005000   -0.054000
    0.014000    0.009000    0.025000
vibration   63
   -0.098000    0.065000   -0.034000
   -0.125000    0.020000   -0.104000
   -0.141000    0.013000   -0.094000
   -0.110000    0.011000   -0.068000
   -0.161000    0.023000   -0.117000
    0.069000    0.082000    0.012000
    0.180000    0.297000   -0.043000
    0.113000    0.027000    0.104000
    0.132000   -0.024000    0.142000
    0.034000   -0.091000    0.021000
    0.131000   -0.013000    0.177000
    0.086000   -0.074000    0.109000
    0.058000   -0.337000   -0.049000
   -0.086000    0.029000   -0.103000
   -0.007000   -0.016000    0.020000
   -0.075000    0.028000    0.102000
    0.009000    0.029000    0.093000
    0.097000    0.061000    0.153000
    0.030000    0.009000   -0.014000
    0.101000    0.016000   -0.047000
   -0.033000   -0.033000   -0.049000
   -0.022000   -0.066000   -0.120000
   -0.124000   -0.015000    0.003000
   -0.210000   -0.035000   -0.060000
   -0.109000    0.051000    0.074000
    0.070000    0.031000    0.048000
    0.044000   -0.064000   -0.008000
    0.091000   -0.132000   -0.037000
    0.014000   -0.040000   -0.060000
    0.009000   -0.052000   -0.078000
    0.009000   -0.016000   -0.059000
   -0.025000   -0.003000   -0.079000
    0.009000   -0.021000    0.040000
   -0.072000   -0.014000    0.102000
    0.067000   -0.005000    0.042000
    0.005000   -0.017000    0.009000
    0.052000   -0.018000   -0.017000
   -0.014000    0.031000   -0.002000
   -0.002000    0.127000   -0.035000
   -0.063000   -0.003000    0.031000
   -0.072000    0.036000    0.020000
   -0.040000   -0.002000    0.003000
   -0.082000    0.041000    0.036000
   -0.054000    0.055000    0.051000
   -0.111000   -0.079000   -0.050000
    0.042000   -0.023000   -0.049000
    0.017000   -0.015000   -0.047000
    0.054000   -0.036000   -0.071000
    0.035000   -0.023000   -0.054000
   -0.019000    0.003000    0.009000
    0.036000   -0.006000    0.007000
   -0.048000   -0.024000    0.023000
   -0.001000    0.095000   -0.005000
    0.024000   -0.063000   -0.002000
    0.019000   -0.008000    0.023000
    0.000000    0.005000    0.023000
    0.220000   -0.029000   -0.020000
    0.002000    0.004000    0.020000
    0.008000   -0.002000   -0.050000
    0.008000   -0.003000   -0.091000
    0.001000   -0.001000   -0.000000
    0.001000    0.002000   -0.001000
    0.000000   -0.000000    0.001000
   -0.001000   -0.002000   -0.001000
   -0.000000    0.002000    0.001000
    0.003000    0.005000   -0.002000
   -0.003000   -0.006000   -0.005000
   -0.005000    0.001000   -0.002000
    0.001000   -0.003000    0.000000
   -0.001000    0.001000   -0.001000
    0.000000    0.004000    0.003000
   -0.002000    0.003000   -0.001000
   -0.002000    0.002000   -0.000000
   -0.001000   -0.003000   -0.001000
    0.000000    0.002000   -0.002000
   -0.002000   -0.001000    0.006000
    0.003000    0.000000    0.000000
    0.011000    0.002000    0.000000
    0.003000    0.001000   -0.002000
    0.002000   -0.004000    0.005000
   -0.009000   -0.000000    0.009000
    0.005000   -0.003000    0.010000
   -0.003000   -0.001000    0.007000
   -0.002000   -0.009000   -0.001000
vibration   64
    0.133000   -0.077000    0.008000
   -0.081000    0.027000   -0.038000
   -0.143000    0.047000   -0.055000
   -0.045000    0.026000    0.037000
   -0.117000    0.046000   -0.027000
    0.030000    0.055000    0.022000
    0.081000    0.183000    0.005000
    0.057000    0.080000    0.064000
    0.036000   -0.031000    0.133000
    0.004000   -0.074000   -0.003000
    0.034000   -0.018000    0.094000
    0.019000   -0.100000    0.032000
    0.008000   -0.190000   -0.028000
   -0.029000   -0.002000   -0.076000
    0.015000    0.002000    0.025000
    0.010000   -0.002000    0.030000
    0.016000    0.025000    0.025000
    0.013000    0.051000    0.009000
    0.016000    0.014000    0.036000
    0.028000    0.016000    0.030000
   -0.010000    0.003000    0.018000
   -0.006000   -0.008000   -0.005000
   -0.025000    0.019000    0.011000
   -0.018000    0.040000    0.007000
   -0.019000   -0.016000    0.006000
   -0.058000    0.005000   -0.044000
   -0.066000    0.019000   -0.017000
   -0.098000    0.037000    0.006000
   -0.008000    0.023000    0.004000
    0.010000    0.054000    0.046000
    0.022000   -0.028000   -0.015000
    0.058000   -0.043000    0.007000
    0.010000   -0.040000   -0.058000
    0.041000   -0.072000   -0.079000
   -0.019000   -0.001000   -0.072000
    0.018000    0.009000   -0.034000
   -0.097000    0.024000    0.110000
   -0.007000   -0.128000   -0.014000
   -0.055000   -0.367000    0.043000
    0.052000   -0.155000   -0.094000
    0.121000   -0.052000   -0.162000
    0.095000    0.075000   -0.017000
    0.130000   -0.069000   -0.203000
    0.166000    0.066000   -0.099000
    0.248000    0.282000    0.073000
   -0.147000    0.072000    0.069000
   -0.176000    0.100000    0.053000
   -0.091000    0.063000   -0.005000
   -0.209000    0.106000    0.074000
    0.014000   -0.005000   -0.010000
    0.055000   -0.001000   -0.017000
    0.012000    0.009000    0.026000
   -0.033000   -0.014000   -0.004000
    0.013000    0.040000   -0.036000
    0.000000    0.003000    0.008000
    0.059000   -0.048000    0.022000
    0.060000   -0.010000    0.020000
    0.002000   -0.002000    0.001000
    0.023000    0.000000   -0.000000
    0.007000    0.005000    0.067000
    0.005000   -0.003000   -0.003000
    0.007000    0.002000    0.002000
    0.004000    0.001000    0.008000
   -0.006000   -0.003000   -0.010000
   -0.005000    0.006000    0.008000
    0.010000    0.006000   -0.000000
    0.001000   -0.012000   -0.026000
   -0.029000    0.003000   -0.009000
   -0.004000   -0.007000   -0.020000
   -0.010000    0.006000   -0.004000
   -0.012000    0.008000    0.017000
   -0.007000    0.006000    0.010000
    0.001000   -0.000000   -0.000000
    0.001000   -0.000000    0.001000
   -0.001000    0.000000    0.001000
    0.000000    0.000000   -0.003000
   -0.002000    0.000000    0.001000
   -0.004000   -0.000000    0.000000
   -0.002000   -0.000000    0.002000
   -0.001000    0.000000   -0.001000
    0.003000    0.001000   -0.003000
   -0.004000   -0.001000   -0.005000
    0.002000    0.001000   -0.005000
    0.001000    0.000000    0.001000
vibration   65
    0.002000    0.021000   -0.091000
    0.121000   -0.048000    0.036000
    0.255000   -0.095000    0.079000
    0.045000   -0.056000   -0.115000
    0.183000   -0.089000    0.008000
   -0.035000   -0.072000   -0.035000
   -0.098000   -0.250000   -0.018000
   -0.076000   -0.145000   -0.089000
   -0.020000    0.061000   -0.211000
   -0.009000    0.121000    0.029000
   -0.041000    0.049000   -0.091000
   -0.030000    0.158000   -0.019000
   -0.018000    0.262000    0.066000
    0.027000    0.022000    0.118000
   -0.042000   -0.034000   -0.097000
   -0.043000    0.011000    0.083000
    0.022000    0.054000    0.055000
    0.085000    0.107000    0.088000
    0.052000   -0.004000   -0.006000
    0.103000   -0.011000   -0.023000
    0.017000   -0.029000   -0.029000
    0.024000   -0.054000   -0.075000
   -0.060000    0.017000   -0.006000
   -0.136000    0.029000   -0.076000
   -0.052000    0.023000    0.081000
    0.045000    0.038000    0.049000
    0.023000   -0.029000   -0.002000
    0.058000   -0.089000   -0.023000
   -0.014000   -0.018000   -0.038000
   -0.028000   -0.042000   -0.048000
   -0.016000    0.003000   -0.038000
   -0.053000   -0.003000   -0.045000
   -0.000000    0.009000    0.036000
   -0.077000    0.007000    0.098000
    0.048000    0.013000    0.039000
    0.026000   -0.035000   -0.069000
   -0.026000    0.011000    0.088000
   -0.013000   -0.079000   -0.014000
   -0.046000   -0.203000    0.006000
   -0.010000   -0.144000   -0.054000
    0.045000   -0.001000   -0.131000
    0.048000    0.069000    0.008000
    0.038000   -0.007000   -0.112000
    0.094000    0.110000   -0.019000
    0.110000    0.166000    0.035000
   -0.096000    0.035000    0.007000
   -0.178000    0.073000    0.003000
   -0.023000    0.004000   -0.101000
   -0.164000    0.058000   -0.009000
   -0.054000   -0.001000   -0.006000
   -0.137000   -0.001000    0.004000
   -0.022000   -0.065000   -0.031000
    0.001000    0.040000    0.044000
   -0.010000   -0.084000   -0.042000
    0.038000   -0.016000    0.013000
    0.089000   -0.030000    0.030000
    0.010000   -0.003000   -0.122000
    0.008000    0.009000    0.018000
   -0.020000    0.004000   -0.002000
    0.002000   -0.002000   -0.087000
    0.002000   -0.002000   -0.002000
    0.004000    0.000000    0.001000
    0.002000    0.002000    0.005000
   -0.003000   -0.001000   -0.004000
   -0.001000    0.003000    0.006000
    0.004000    0.001000   -0.000000
    0.000000   -0.006000   -0.011000
   -0.015000    0.002000   -0.003000
   -0.001000   -0.004000   -0.009000
   -0.002000    0.000000    0.003000
   -0.001000    0.006000    0.009000
   -0.005000    0.005000    0.007000
    0.001000    0.001000    0.001000
    0.000000   -0.002000    0.002000
    0.000000    0.001000    0.001000
    0.000000    0.001000   -0.001000
   -0.001000    0.001000   -0.000000
    0.001000    0.004000    0.002000
   -0.005000    0.002000   -0.002000
   -0.000000   -0.004000   -0.001000
    0.001000    0.003000    0.001000
   -0.001000   -0.003000   -0.002000
    0.002000    0.002000   -0.005000
    0.001000   -0.004000    0.002000
vibration   66
   -0.006000    0.006000   -0.033000
   -0.010000   -0.012000   -0.019000
    0.028000   -0.037000    0.008000
   -0.026000   -0.033000   -0.043000
   -0.028000   -0.023000   -0.042000
    0.016000    0.011000   -0.019000
    0.035000    0.019000   -0.037000
    0.017000   -0.043000   -0.004000
    0.046000    0.028000   -0.045000
    0.009000    0.016000    0.024000
    0.022000    0.028000    0.049000
    0.020000    0.019000    0.043000
    0.017000   -0.024000    0.009000
   -0.017000    0.027000    0.003000
   -0.012000   -0.031000   -0.001000
   -0.014000    0.116000   -0.071000
    0.014000   -0.093000    0.034000
    0.040000   -0.348000    0.180000
    0.010000    0.050000   -0.038000
   -0.003000    0.012000   -0.011000
    0.024000    0.021000   -0.005000
    0.029000   -0.044000    0.029000
    0.026000   -0.090000    0.052000
    0.067000   -0.285000    0.170000
    0.001000    0.149000   -0.077000
   -0.064000   -0.149000    0.113000
    0.088000    0.082000   -0.051000
    0.269000    0.272000   -0.201000
   -0.003000   -0.038000    0.001000
    0.031000    0.015000   -0.046000
   -0.034000   -0.047000    0.035000
   -0.037000   -0.003000    0.000000
    0.058000    0.109000   -0.029000
    0.214000    0.385000   -0.179000
   -0.069000   -0.125000    0.102000
    0.019000    0.012000   -0.020000
   -0.017000   -0.003000    0.021000
   -0.002000   -0.027000    0.006000
   -0.007000   -0.063000    0.019000
    0.011000   -0.029000   -0.009000
    0.015000   -0.018000   -0.013000
    0.016000    0.008000   -0.005000
    0.018000   -0.019000   -0.044000
    0.031000    0.013000   -0.019000
    0.042000    0.047000    0.009000
   -0.026000    0.018000    0.009000
   -0.029000    0.030000   -0.002000
   -0.006000    0.018000   -0.014000
   -0.052000    0.034000    0.014000
   -0.016000   -0.016000    0.011000
   -0.018000   -0.015000    0.017000
   -0.020000   -0.064000   -0.001000
   -0.017000    0.025000   -0.002000
    0.018000    0.044000    0.003000
    0.007000   -0.008000   -0.007000
    0.050000    0.049000    0.011000
    0.011000    0.005000   -0.006000
   -0.047000    0.002000   -0.004000
    0.123000    0.001000    0.018000
    0.090000    0.003000   -0.161000
   -0.000000    0.003000    0.000000
   -0.002000   -0.005000    0.001000
   -0.001000    0.003000   -0.004000
    0.002000   -0.004000    0.007000
    0.002000   -0.002000   -0.002000
   -0.005000   -0.013000    0.006000
   -0.009000   -0.008000    0.010000
    0.012000    0.003000    0.001000
    0.011000   -0.006000    0.021000
    0.004000   -0.003000    0.001000
    0.005000   -0.004000   -0.006000
    0.002000   -0.001000   -0.000000
   -0.001000   -0.005000    0.001000
   -0.000000    0.009000    0.001000
    0.000000   -0.002000    0.001000
    0.002000   -0.005000   -0.001000
   -0.002000    0.002000   -0.001000
   -0.003000    0.008000    0.004000
   -0.002000    0.004000   -0.010000
   -0.001000   -0.001000   -0.004000
    0.004000   -0.016000   -0.013000
    0.000000    0.008000   -0.004000
    0.002000   -0.008000    0.009000
   -0.001000    0.025000   -0.001000
vibration   67
   -0.007000   -0.012000    0.030000
    0.041000    0.012000    0.050000
   -0.020000    0.053000    0.006000
    0.065000    0.037000    0.088000
    0.063000    0.033000    0.090000
   -0.040000   -0.024000    0.028000
   -0.101000   -0.076000    0.078000
   -0.052000    0.091000   -0.023000
   -0.108000   -0.039000    0.055000
   -0.025000   -0.014000   -0.039000
   -0.061000   -0.041000   -0.093000
   -0.057000   -0.033000   -0.093000
   -0.047000    0.088000    0.004000
    0.047000   -0.047000    0.008000
    0.018000    0.012000   -0.033000
    0.002000   -0.005000    0.066000
    0.016000    0.038000    0.059000
    0.028000    0.080000    0.050000
    0.024000    0.024000    0.022000
    0.072000    0.047000   -0.012000
   -0.031000   -0.023000   -0.005000
   -0.025000   -0.039000   -0.059000
   -0.068000    0.003000    0.001000
   -0.084000    0.059000   -0.033000
   -0.052000   -0.007000    0.025000
   -0.086000   -0.053000    0.014000
   -0.041000    0.060000   -0.022000
    0.023000    0.168000   -0.078000
   -0.032000    0.025000    0.007000
    0.008000    0.092000    0.028000
    0.001000   -0.048000   -0.009000
    0.064000   -0.041000    0.004000
    0.020000   -0.008000   -0.083000
    0.103000    0.096000   -0.159000
   -0.034000   -0.079000   -0.025000
    0.043000    0.046000    0.042000
    0.024000   -0.127000    0.007000
   -0.063000   -0.061000    0.099000
   -0.034000    0.096000    0.058000
   -0.102000   -0.034000    0.158000
   -0.137000   -0.122000    0.203000
   -0.065000   -0.035000   -0.102000
   -0.178000   -0.073000   -0.241000
   -0.028000    0.180000   -0.023000
   -0.130000   -0.039000   -0.197000
    0.073000    0.040000   -0.052000
    0.192000    0.075000   -0.143000
    0.151000    0.104000   -0.104000
   -0.069000    0.180000    0.047000
    0.030000    0.035000   -0.033000
    0.027000    0.084000   -0.054000
    0.024000   -0.003000    0.008000
   -0.036000    0.050000   -0.027000
    0.049000    0.034000    0.003000
    0.076000    0.098000    0.067000
    0.002000   -0.084000    0.021000
    0.007000   -0.003000   -0.037000
    0.031000   -0.009000   -0.001000
   -0.034000    0.003000   -0.033000
   -0.065000    0.018000    0.313000
   -0.001000   -0.003000    0.001000
   -0.001000    0.003000   -0.004000
   -0.001000   -0.001000   -0.001000
   -0.000000   -0.001000    0.001000
   -0.000000   -0.002000   -0.002000
    0.000000    0.003000   -0.003000
   -0.001000    0.001000    0.003000
    0.002000   -0.002000    0.001000
    0.000000   -0.001000    0.001000
    0.000000   -0.001000   -0.001000
    0.000000   -0.001000   -0.002000
    0.000000   -0.002000   -0.003000
    0.002000   -0.003000   -0.002000
    0.001000    0.006000   -0.002000
   -0.001000   -0.004000    0.001000
   -0.000000    0.000000   -0.002000
   -0.001000    0.001000    0.000000
   -0.006000    0.001000    0.001000
    0.005000    0.001000    0.002000
   -0.001000    0.004000    0.001000
    0.003000    0.001000   -0.003000
   -0.002000   -0.000000   -0.003000
   -0.001000    0.000000   -0.001000
    0.002000    0.017000   -0.003000
vibration   68
   -0.016000    0.011000   -0.028000
    0.025000    0.041000    0.064000
   -0.131000    0.133000   -0.033000
    0.090000    0.099000    0.173000
    0.058000    0.093000    0.151000
   -0.056000   -0.028000    0.065000
   -0.130000   -0.044000    0.140000
   -0.057000    0.190000    0.006000
   -0.176000   -0.105000    0.180000
   -0.025000   -0.072000   -0.090000
   -0.058000   -0.111000   -0.161000
   -0.057000   -0.081000   -0.147000
   -0.046000    0.043000   -0.047000
    0.059000   -0.096000   -0.025000
    0.045000    0.036000    0.003000
    0.004000    0.012000    0.007000
   -0.026000   -0.004000    0.022000
   -0.025000   -0.025000    0.031000
   -0.029000    0.002000   -0.017000
    0.001000    0.005000   -0.032000
   -0.049000   -0.020000   -0.023000
   -0.049000   -0.027000   -0.021000
   -0.033000   -0.025000   -0.019000
   -0.034000   -0.028000   -0.016000
   -0.023000    0.019000   -0.008000
   -0.002000   -0.024000    0.038000
    0.024000    0.016000    0.001000
    0.075000    0.043000   -0.039000
   -0.015000   -0.001000   -0.003000
   -0.010000    0.005000   -0.026000
   -0.023000    0.003000    0.005000
   -0.025000    0.012000   -0.003000
    0.000000    0.031000    0.002000
    0.014000    0.095000   -0.014000
   -0.001000   -0.028000    0.036000
   -0.001000   -0.044000   -0.017000
    0.054000    0.079000    0.035000
    0.007000    0.046000   -0.087000
   -0.032000    0.006000   -0.126000
   -0.068000   -0.092000   -0.084000
    0.016000    0.162000   -0.227000
    0.032000    0.075000    0.097000
    0.055000    0.119000    0.177000
    0.007000    0.023000    0.097000
    0.014000    0.027000    0.103000
   -0.036000   -0.045000   -0.022000
   -0.216000   -0.042000    0.053000
   -0.032000   -0.133000   -0.082000
    0.020000   -0.142000   -0.121000
    0.074000    0.090000   -0.034000
    0.101000    0.141000   -0.054000
    0.022000   -0.005000    0.013000
   -0.011000    0.029000   -0.008000
    0.023000   -0.002000   -0.002000
   -0.018000   -0.106000    0.005000
   -0.030000   -0.161000   -0.002000
   -0.003000    0.004000    0.011000
    0.012000   -0.000000    0.008000
   -0.007000   -0.012000   -0.051000
   -0.031000    0.003000    0.354000
    0.003000   -0.001000   -0.000000
    0.003000    0.001000    0.000000
    0.003000    0.003000    0.004000
   -0.003000   -0.003000   -0.003000
   -0.003000    0.001000    0.007000
    0.002000    0.001000   -0.001000
   -0.002000   -0.009000   -0.011000
   -0.014000    0.002000   -0.004000
    0.003000   -0.007000   -0.006000
   -0.005000    0.000000    0.002000
   -0.006000    0.000000    0.009000
   -0.002000    0.001000    0.012000
    0.002000   -0.003000   -0.002000
    0.001000    0.006000   -0.003000
   -0.001000   -0.004000   -0.000000
   -0.001000   -0.001000   -0.001000
   -0.000000    0.001000    0.001000
   -0.006000   -0.001000    0.001000
    0.008000   -0.000000    0.004000
   -0.002000    0.006000    0.004000
    0.000000   -0.001000   -0.002000
   -0.002000   -0.001000   -0.001000
   -0.002000   -0.001000   -0.000000
    0.002000    0.020000   -0.004000
vibration   69
    0.034000   -0.038000    0.089000
    0.013000   -0.043000   -0.018000
    0.134000   -0.118000    0.063000
   -0.033000   -0.089000   -0.095000
   -0.023000   -0.086000   -0.094000
    0.027000    0.019000   -0.058000
    0.045000   -0.025000   -0.090000
    0.013000   -0.118000   -0.048000
    0.098000    0.099000   -0.171000
    0.000000    0.075000    0.075000
   -0.004000    0.106000    0.118000
   -0.002000    0.047000    0.080000
   -0.004000    0.044000    0.075000
   -0.011000    0.074000    0.035000
   -0.037000   -0.044000   -0.032000
   -0.020000    0.062000    0.044000
    0.039000    0.016000    0.077000
    0.073000   -0.045000    0.139000
    0.054000    0.042000    0.025000
    0.096000    0.026000    0.017000
   -0.001000   -0.004000   -0.000000
    0.012000   -0.063000   -0.049000
   -0.059000   -0.015000    0.032000
   -0.068000   -0.077000    0.051000
   -0.054000    0.052000    0.004000
   -0.093000   -0.041000   -0.036000
   -0.072000    0.041000   -0.032000
   -0.078000    0.115000   -0.034000
    0.006000    0.029000    0.008000
    0.051000    0.105000    0.055000
    0.033000   -0.065000   -0.002000
    0.094000   -0.072000    0.020000
    0.029000   -0.045000   -0.092000
    0.126000   -0.015000   -0.174000
   -0.049000   -0.038000   -0.078000
   -0.041000    0.007000    0.050000
    0.027000    0.085000   -0.048000
    0.033000    0.101000   -0.081000
    0.022000    0.099000   -0.101000
    0.008000    0.064000   -0.075000
    0.033000    0.132000   -0.117000
    0.008000    0.007000    0.073000
    0.073000    0.090000    0.243000
   -0.049000   -0.134000    0.057000
   -0.011000   -0.075000    0.098000
    0.016000   -0.060000    0.009000
   -0.050000   -0.108000    0.089000
   -0.072000   -0.100000    0.090000
    0.157000   -0.182000   -0.066000
   -0.050000   -0.084000    0.008000
   -0.069000   -0.021000   -0.024000
   -0.005000   -0.024000    0.001000
   -0.026000   -0.002000   -0.010000
    0.036000    0.091000    0.013000
   -0.082000   -0.073000   -0.015000
   -0.129000   -0.101000   -0.028000
    0.024000   -0.003000   -0.048000
    0.075000   -0.012000   -0.005000
   -0.126000   -0.001000   -0.006000
   -0.110000    0.005000    0.340000
    0.001000   -0.001000   -0.001000
    0.002000    0.003000   -0.000000
    0.001000    0.001000    0.002000
   -0.002000   -0.004000   -0.001000
    0.001000    0.003000    0.002000
    0.003000    0.007000   -0.003000
   -0.004000   -0.008000   -0.005000
   -0.007000   -0.000000   -0.002000
    0.003000   -0.006000   -0.000000
    0.000000    0.003000    0.001000
    0.001000    0.006000    0.005000
   -0.002000    0.005000   -0.000000
    0.002000   -0.000000   -0.002000
    0.001000    0.003000   -0.001000
   -0.001000   -0.001000    0.001000
   -0.001000   -0.001000   -0.003000
   -0.003000    0.004000   -0.000000
   -0.007000    0.006000    0.002000
   -0.001000    0.003000   -0.001000
   -0.003000    0.002000   -0.001000
    0.004000   -0.005000   -0.008000
   -0.006000    0.002000   -0.007000
    0.002000   -0.002000   -0.001000
    0.002000    0.005000    0.001000
vibration   70
    0.017000   -0.018000    0.093000
    0.050000    0.009000    0.063000
   -0.019000    0.045000    0.025000
    0.079000    0.024000    0.115000
    0.055000    0.031000    0.098000
   -0.047000   -0.013000    0.023000
   -0.124000   -0.086000    0.084000
   -0.061000    0.137000   -0.040000
   -0.137000   -0.028000    0.053000
   -0.035000   -0.018000   -0.039000
   -0.088000   -0.032000   -0.081000
   -0.084000   -0.072000   -0.112000
   -0.070000    0.102000    0.020000
    0.069000   -0.045000    0.003000
    0.024000   -0.012000   -0.066000
    0.008000    0.029000    0.059000
    0.044000    0.042000    0.074000
    0.059000    0.019000    0.101000
    0.057000    0.044000    0.051000
    0.102000    0.030000    0.040000
   -0.007000   -0.006000    0.016000
    0.007000   -0.074000   -0.033000
   -0.067000    0.019000    0.022000
   -0.076000   -0.026000    0.030000
   -0.056000    0.033000    0.007000
    0.001000    0.039000   -0.042000
   -0.040000   -0.057000   -0.038000
   -0.088000   -0.115000    0.005000
    0.057000   -0.026000   -0.044000
    0.072000   -0.001000    0.013000
    0.073000   -0.068000   -0.054000
    0.063000   -0.082000   -0.048000
    0.043000   -0.084000   -0.015000
    0.019000   -0.166000    0.009000
    0.039000    0.042000   -0.070000
   -0.030000    0.020000    0.064000
   -0.022000    0.027000   -0.058000
    0.029000    0.050000   -0.017000
    0.042000    0.045000    0.005000
    0.068000    0.113000   -0.025000
    0.035000    0.005000    0.034000
   -0.005000   -0.040000    0.002000
    0.049000   -0.008000    0.089000
   -0.035000   -0.140000   -0.020000
    0.006000   -0.059000    0.030000
    0.023000   -0.016000    0.031000
    0.076000   -0.051000    0.046000
   -0.056000    0.001000    0.137000
    0.105000   -0.059000    0.030000
    0.035000    0.051000   -0.066000
   -0.020000   -0.103000   -0.004000
    0.026000   -0.060000    0.013000
   -0.055000   -0.003000   -0.001000
    0.022000    0.058000    0.017000
   -0.068000   -0.010000   -0.023000
   -0.017000    0.242000    0.020000
    0.014000   -0.009000   -0.073000
   -0.094000    0.010000   -0.007000
    0.183000    0.012000    0.068000
    0.148000    0.004000   -0.562000
   -0.001000    0.003000    0.001000
   -0.003000   -0.007000    0.005000
   -0.000000    0.001000   -0.005000
    0.003000    0.002000    0.001000
   -0.001000   -0.002000   -0.004000
   -0.004000   -0.013000    0.009000
    0.001000    0.004000    0.005000
    0.012000   -0.000000    0.001000
    0.001000    0.005000    0.005000
   -0.001000   -0.003000   -0.005000
   -0.002000   -0.005000   -0.005000
    0.001000   -0.003000   -0.002000
   -0.005000    0.002000    0.003000
   -0.001000   -0.010000    0.003000
    0.003000    0.005000   -0.003000
    0.002000   -0.000000    0.004000
    0.003000   -0.004000   -0.001000
    0.014000   -0.006000   -0.004000
   -0.006000   -0.003000   -0.000000
    0.004000   -0.009000   -0.001000
   -0.006000   -0.001000    0.006000
    0.008000    0.001000    0.008000
   -0.001000   -0.000000    0.006000
   -0.004000   -0.025000    0.001000
vibration   71
    0.004000   -0.010000    0.013000
    0.003000    0.023000   -0.058000
    0.058000    0.051000   -0.102000
   -0.057000    0.074000   -0.196000
    0.151000    0.019000    0.001000
    0.001000   -0.077000    0.051000
    0.055000   -0.013000    0.011000
    0.013000   -0.166000    0.098000
    0.053000   -0.081000    0.049000
    0.042000    0.006000   -0.026000
    0.121000   -0.085000   -0.130000
    0.110000    0.182000    0.045000
    0.100000   -0.030000   -0.095000
   -0.089000   -0.031000    0.042000
   -0.035000    0.051000   -0.008000
   -0.008000   -0.158000    0.069000
    0.024000    0.052000   -0.052000
    0.022000    0.322000   -0.182000
    0.029000   -0.026000    0.017000
   -0.006000    0.072000   -0.022000
    0.052000   -0.013000    0.027000
    0.045000    0.087000   -0.028000
    0.014000    0.079000   -0.005000
   -0.037000    0.351000   -0.159000
    0.020000   -0.139000    0.083000
   -0.038000   -0.090000    0.044000
    0.033000    0.016000   -0.024000
    0.152000    0.207000   -0.121000
    0.010000   -0.036000   -0.001000
    0.051000    0.027000   -0.039000
    0.007000   -0.020000    0.004000
    0.036000    0.054000   -0.044000
    0.026000    0.030000   -0.016000
    0.137000    0.191000   -0.121000
   -0.061000   -0.091000    0.051000
   -0.009000    0.024000    0.007000
   -0.022000    0.034000   -0.023000
    0.023000    0.026000   -0.022000
    0.024000   -0.013000   -0.001000
    0.054000    0.051000   -0.042000
    0.044000    0.018000   -0.021000
    0.014000   -0.012000    0.016000
    0.061000    0.002000    0.072000
   -0.002000   -0.100000   -0.016000
    0.041000   -0.009000    0.055000
   -0.012000   -0.008000    0.027000
   -0.005000   -0.030000    0.048000
   -0.056000   -0.009000    0.080000
    0.044000   -0.047000    0.011000
   -0.061000    0.073000    0.034000
   -0.060000    0.052000    0.050000
   -0.032000    0.059000   -0.017000
    0.051000    0.122000   -0.075000
    0.023000    0.080000    0.014000
   -0.042000   -0.025000   -0.028000
   -0.015000    0.057000   -0.008000
    0.020000   -0.015000   -0.020000
   -0.022000   -0.017000   -0.006000
    0.018000    0.003000    0.000000
   -0.012000    0.005000   -0.179000
    0.001000    0.000000   -0.001000
    0.002000   -0.002000    0.003000
    0.001000   -0.001000    0.002000
   -0.002000    0.005000   -0.007000
   -0.004000   -0.000000    0.002000
    0.003000   -0.002000    0.003000
    0.006000    0.005000   -0.011000
   -0.008000   -0.001000   -0.002000
   -0.010000    0.008000   -0.017000
   -0.005000   -0.004000   -0.002000
   -0.004000    0.001000    0.002000
   -0.008000    0.001000    0.004000
   -0.001000    0.002000    0.001000
   -0.000000   -0.001000    0.001000
    0.002000    0.002000   -0.000000
    0.002000    0.003000    0.000000
    0.000000   -0.003000   -0.001000
    0.001000   -0.005000   -0.003000
   -0.003000   -0.003000    0.002000
    0.002000   -0.003000   -0.004000
    0.000000    0.010000    0.009000
    0.004000   -0.005000    0.003000
    0.003000    0.004000   -0.004000
   -0.001000   -0.008000    0.001000
vibration   72
    0.023000   -0.012000   -0.001000
    0.013000    0.028000   -0.009000
   -0.017000    0.083000   -0.076000
    0.003000    0.089000   -0.051000
    0.123000    0.044000    0.063000
   -0.028000   -0.062000    0.060000
   -0.030000   -0.034000    0.072000
   -0.020000   -0.015000    0.061000
   -0.053000   -0.098000    0.110000
    0.018000   -0.029000   -0.055000
    0.058000   -0.107000   -0.156000
    0.050000    0.087000   -0.032000
    0.049000   -0.004000   -0.084000
   -0.032000   -0.061000    0.017000
   -0.013000    0.019000    0.001000
   -0.035000    0.070000   -0.009000
   -0.010000   -0.018000    0.030000
    0.029000   -0.124000    0.116000
   -0.002000    0.005000   -0.027000
    0.020000   -0.038000   -0.012000
   -0.009000   -0.006000   -0.026000
   -0.005000   -0.055000   -0.011000
   -0.024000   -0.031000    0.004000
   -0.039000   -0.143000    0.037000
   -0.024000    0.077000   -0.009000
    0.037000   -0.001000    0.002000
    0.045000   -0.035000   -0.018000
    0.034000   -0.059000   -0.008000
    0.053000   -0.043000   -0.014000
    0.041000   -0.064000   -0.023000
    0.018000   -0.000000    0.011000
   -0.035000    0.007000   -0.012000
    0.021000    0.014000    0.049000
    0.018000   -0.010000    0.052000
   -0.016000    0.028000    0.024000
   -0.050000    0.037000   -0.031000
   -0.130000    0.020000   -0.084000
    0.061000    0.005000    0.029000
    0.101000   -0.104000    0.148000
    0.244000    0.222000   -0.049000
    0.128000   -0.135000    0.162000
    0.007000   -0.094000   -0.060000
    0.097000   -0.115000   -0.022000
    0.009000   -0.268000   -0.160000
    0.114000   -0.021000    0.050000
   -0.030000    0.032000    0.097000
    0.157000   -0.029000    0.082000
   -0.143000    0.111000    0.281000
    0.057000    0.026000    0.152000
   -0.001000    0.107000    0.008000
    0.016000    0.107000    0.001000
   -0.026000   -0.056000    0.010000
    0.029000   -0.023000    0.021000
   -0.074000   -0.015000    0.002000
   -0.046000    0.107000   -0.080000
   -0.084000   -0.017000   -0.115000
    0.033000    0.001000   -0.009000
    0.052000    0.001000    0.007000
   -0.092000   -0.018000   -0.014000
   -0.039000   -0.022000    0.251000
   -0.002000   -0.002000    0.002000
   -0.001000    0.003000   -0.003000
   -0.001000   -0.000000   -0.003000
    0.001000   -0.003000    0.004000
   -0.001000   -0.003000   -0.003000
   -0.001000    0.003000   -0.002000
   -0.004000   -0.002000    0.008000
    0.008000   -0.001000    0.001000
    0.005000   -0.004000    0.011000
    0.000000   -0.005000   -0.001000
    0.001000   -0.003000   -0.004000
   -0.001000   -0.003000   -0.002000
    0.001000    0.002000   -0.002000
    0.000000    0.002000   -0.001000
   -0.002000   -0.000000    0.000000
   -0.001000   -0.002000   -0.001000
   -0.001000    0.000000    0.001000
   -0.003000   -0.001000    0.000000
    0.003000   -0.000000    0.002000
   -0.002000    0.001000    0.002000
   -0.001000   -0.004000   -0.004000
   -0.003000    0.000000   -0.003000
    0.000000   -0.002000   -0.000000
    0.001000    0.003000   -0.000000
vibration   73
    0.003000   -0.004000    0.025000
   -0.008000    0.033000   -0.075000
    0.057000    0.075000   -0.140000
   -0.085000    0.106000   -0.258000
    0.193000    0.030000    0.009000
   -0.010000   -0.109000    0.077000
    0.057000   -0.023000    0.031000
    0.008000   -0.214000    0.137000
    0.051000   -0.122000    0.085000
    0.056000    0.005000   -0.035000
    0.172000   -0.127000   -0.186000
    0.155000    0.262000    0.070000
    0.143000   -0.049000   -0.139000
   -0.130000   -0.046000    0.059000
   -0.045000    0.014000   -0.007000
   -0.010000    0.044000   -0.051000
    0.039000   -0.030000   -0.028000
    0.053000   -0.144000    0.041000
    0.043000    0.017000    0.014000
   -0.013000   -0.037000    0.069000
    0.076000    0.037000    0.039000
    0.081000   -0.019000    0.071000
    0.056000    0.011000    0.045000
    0.086000   -0.114000    0.117000
    0.029000    0.051000   -0.035000
   -0.026000    0.045000   -0.051000
   -0.073000    0.017000    0.011000
   -0.162000   -0.057000    0.080000
   -0.024000    0.049000    0.015000
   -0.033000    0.039000    0.066000
    0.003000   -0.005000   -0.005000
    0.030000   -0.059000    0.044000
   -0.016000   -0.042000   -0.044000
   -0.048000   -0.136000   -0.009000
    0.017000    0.038000   -0.075000
    0.009000   -0.021000    0.025000
    0.068000   -0.022000    0.035000
   -0.032000   -0.003000   -0.004000
   -0.047000    0.073000   -0.066000
   -0.124000   -0.099000    0.043000
   -0.074000    0.052000   -0.048000
   -0.012000    0.037000    0.018000
   -0.067000    0.050000   -0.004000
   -0.014000    0.140000    0.077000
   -0.076000   -0.007000   -0.046000
    0.032000   -0.017000   -0.050000
   -0.036000    0.008000   -0.049000
    0.083000   -0.046000   -0.129000
   -0.012000   -0.006000   -0.067000
   -0.068000    0.128000    0.052000
   -0.050000    0.204000    0.041000
   -0.046000   -0.096000    0.003000
   -0.026000   -0.091000    0.053000
    0.013000   -0.017000   -0.006000
    0.025000   -0.024000    0.051000
    0.001000   -0.094000    0.041000
    0.033000    0.002000   -0.025000
   -0.014000    0.014000    0.001000
    0.052000   -0.019000   -0.049000
    0.074000   -0.020000    0.137000
    0.001000    0.000000    0.001000
    0.000000   -0.001000   -0.001000
   -0.000000    0.002000    0.000000
   -0.000000   -0.001000    0.002000
   -0.001000   -0.002000    0.003000
   -0.002000   -0.006000    0.002000
   -0.001000   -0.001000    0.002000
   -0.001000    0.000000    0.001000
    0.002000   -0.002000    0.003000
   -0.000000   -0.006000    0.003000
    0.002000   -0.001000    0.000000
   -0.005000    0.000000    0.006000
    0.001000   -0.000000   -0.000000
    0.001000    0.000000    0.001000
   -0.002000    0.002000    0.001000
   -0.002000   -0.000000   -0.003000
   -0.002000    0.001000    0.001000
   -0.003000    0.000000    0.000000
    0.001000    0.000000    0.000000
   -0.002000   -0.001000    0.001000
   -0.000000   -0.005000   -0.007000
   -0.007000    0.002000   -0.006000
    0.000000   -0.001000   -0.003000
    0.002000    0.002000    0.002000
vibration   74
    0.002000    0.007000   -0.009000
   -0.005000    0.010000   -0.003000
   -0.024000    0.029000   -0.024000
    0.000000    0.032000    0.001000
    0.026000    0.014000    0.017000
   -0.011000   -0.011000    0.020000
   -0.012000   -0.001000    0.024000
   -0.004000    0.028000    0.025000
   -0.036000   -0.032000    0.051000
    0.004000   -0.023000   -0.024000
    0.013000   -0.040000   -0.046000
    0.013000    0.002000   -0.016000
    0.012000   -0.018000   -0.032000
   -0.005000   -0.021000   -0.005000
    0.000000    0.011000    0.009000
   -0.001000    0.019000   -0.006000
   -0.005000   -0.008000    0.009000
   -0.003000   -0.046000    0.030000
   -0.007000    0.007000   -0.008000
    0.001000   -0.003000   -0.005000
   -0.011000   -0.005000   -0.004000
   -0.010000   -0.025000    0.006000
   -0.004000   -0.012000   -0.002000
    0.004000   -0.042000    0.018000
   -0.004000    0.023000   -0.013000
   -0.019000   -0.015000   -0.000000
   -0.012000    0.021000    0.011000
   -0.010000    0.033000    0.008000
   -0.018000    0.026000    0.012000
   -0.012000    0.036000    0.008000
   -0.016000    0.002000    0.013000
    0.005000   -0.008000    0.026000
   -0.010000    0.005000   -0.022000
    0.004000    0.018000   -0.034000
   -0.006000   -0.012000   -0.010000
    0.012000    0.001000   -0.004000
    0.016000   -0.008000    0.016000
   -0.010000   -0.007000    0.000000
   -0.016000    0.006000   -0.015000
   -0.034000   -0.036000    0.011000
   -0.019000    0.012000   -0.018000
    0.002000    0.012000    0.008000
   -0.010000    0.009000   -0.006000
    0.004000    0.042000    0.023000
   -0.011000    0.009000   -0.010000
    0.004000   -0.001000   -0.013000
   -0.022000    0.012000   -0.016000
    0.030000   -0.008000   -0.048000
   -0.019000    0.009000   -0.016000
    0.011000    0.061000   -0.010000
   -0.035000   -0.197000    0.078000
    0.003000   -0.009000    0.009000
   -0.000000   -0.012000    0.002000
    0.010000   -0.001000   -0.003000
    0.005000   -0.038000    0.001000
    0.098000    0.236000    0.079000
    0.002000   -0.007000    0.009000
    0.048000   -0.006000   -0.007000
   -0.120000    0.018000    0.076000
   -0.048000   -0.019000   -0.894000
   -0.000000    0.000000   -0.000000
   -0.001000   -0.004000    0.004000
    0.001000    0.002000   -0.002000
    0.001000   -0.002000    0.000000
   -0.001000   -0.001000   -0.001000
   -0.000000   -0.001000    0.003000
   -0.001000   -0.002000    0.002000
    0.003000   -0.001000   -0.000000
    0.004000   -0.003000    0.000000
   -0.002000   -0.003000   -0.004000
   -0.004000   -0.003000   -0.001000
   -0.000000   -0.001000    0.002000
   -0.005000    0.005000    0.003000
   -0.004000   -0.009000    0.005000
    0.005000    0.003000   -0.000000
    0.006000    0.001000    0.004000
    0.003000   -0.005000   -0.002000
    0.011000   -0.004000   -0.002000
   -0.011000   -0.002000   -0.006000
    0.006000   -0.009000   -0.009000
    0.004000    0.001000    0.004000
    0.010000    0.004000    0.006000
    0.001000    0.001000    0.006000
   -0.006000   -0.029000    0.004000
vibration   75
   -0.006000    0.005000   -0.013000
   -0.001000    0.000000   -0.004000
    0.010000   -0.002000   -0.003000
   -0.009000    0.001000   -0.020000
    0.009000   -0.003000   -0.004000
   -0.001000   -0.006000    0.002000
    0.004000   -0.004000   -0.002000
   -0.001000   -0.020000    0.006000
    0.007000   -0.001000   -0.005000
    0.000000    0.006000    0.004000
    0.005000    0.002000   -0.001000
    0.004000    0.016000    0.009000
    0.004000    0.004000    0.000000
   -0.007000    0.002000    0.006000
    0.001000    0.008000   -0.009000
    0.014000   -0.097000    0.056000
    0.005000   -0.091000    0.060000
   -0.006000   -0.055000    0.033000
   -0.014000    0.161000   -0.078000
   -0.018000    0.359000   -0.188000
   -0.001000   -0.161000    0.087000
    0.013000   -0.327000    0.174000
   -0.010000    0.088000   -0.053000
    0.011000    0.083000   -0.032000
   -0.006000    0.094000   -0.064000
    0.053000    0.088000   -0.073000
    0.055000    0.095000   -0.054000
    0.019000    0.089000   -0.026000
   -0.091000   -0.155000    0.099000
   -0.205000   -0.335000    0.208000
    0.104000    0.158000   -0.084000
    0.220000    0.328000   -0.179000
   -0.056000   -0.097000    0.040000
   -0.021000   -0.078000    0.009000
   -0.076000   -0.109000    0.048000
    0.008000    0.012000   -0.006000
    0.003000   -0.002000    0.004000
   -0.001000   -0.004000    0.002000
   -0.003000   -0.004000   -0.000000
   -0.005000   -0.010000    0.003000
   -0.002000    0.000000   -0.003000
    0.001000    0.003000    0.002000
   -0.000000    0.001000   -0.002000
    0.002000    0.007000    0.004000
    0.001000    0.004000    0.001000
    0.000000    0.000000   -0.002000
   -0.005000    0.003000   -0.002000
    0.006000   -0.002000   -0.010000
   -0.006000    0.002000   -0.003000
   -0.009000   -0.003000   -0.003000
   -0.014000   -0.008000   -0.001000
    0.014000    0.044000    0.002000
   -0.015000   -0.092000    0.037000
    0.018000    0.058000    0.014000
    0.002000   -0.006000   -0.003000
    0.006000   -0.009000   -0.002000
    0.007000   -0.002000   -0.011000
    0.001000   -0.000000   -0.001000
   -0.000000    0.001000   -0.002000
   -0.005000    0.002000    0.003000
    0.002000   -0.000000    0.000000
    0.001000    0.000000   -0.000000
    0.000000   -0.001000    0.001000
   -0.002000    0.000000   -0.001000
   -0.001000    0.001000   -0.000000
    0.002000    0.002000   -0.001000
   -0.001000   -0.001000   -0.002000
   -0.003000    0.002000   -0.002000
   -0.001000    0.001000    0.000000
   -0.001000    0.000000   -0.001000
   -0.000000    0.002000    0.001000
   -0.002000    0.002000   -0.003000
   -0.002000   -0.000000   -0.001000
   -0.001000   -0.000000   -0.000000
    0.000000   -0.001000   -0.000000
    0.000000    0.000000    0.003000
    0.001000   -0.000000   -0.000000
   -0.000000   -0.000000   -0.000000
    0.000000   -0.000000    0.001000
    0.000000    0.001000    0.000000
   -0.004000    0.002000    0.006000
    0.004000   -0.000000    0.005000
    0.000000    0.001000    0.000000
   -0.001000   -0.001000   -0.000000
vibration   76
   -0.005000    0.001000   -0.008000
    0.009000   -0.002000    0.010000
   -0.006000    0.002000    0.008000
    0.019000   -0.003000    0.031000
   -0.003000    0.003000    0.011000
    0.000000    0.008000   -0.004000
   -0.014000   -0.001000    0.008000
   -0.001000    0.038000   -0.014000
   -0.018000    0.002000    0.007000
   -0.002000   -0.009000   -0.007000
   -0.012000   -0.003000   -0.002000
   -0.011000   -0.027000   -0.019000
   -0.010000    0.003000    0.003000
    0.016000   -0.004000   -0.007000
   -0.008000   -0.020000    0.005000
   -0.029000    0.136000   -0.062000
    0.013000    0.109000   -0.056000
    0.034000    0.052000   -0.008000
    0.041000   -0.172000    0.102000
    0.053000   -0.384000    0.218000
   -0.002000    0.183000   -0.097000
   -0.012000    0.364000   -0.240000
   -0.024000   -0.117000    0.084000
   -0.045000   -0.091000    0.057000
   -0.021000   -0.096000    0.062000
    0.035000    0.071000   -0.061000
    0.048000    0.100000   -0.058000
    0.007000    0.070000   -0.028000
   -0.077000   -0.133000    0.085000
   -0.181000   -0.297000    0.198000
    0.098000    0.131000   -0.072000
    0.191000    0.262000   -0.144000
   -0.046000   -0.086000    0.031000
   -0.006000   -0.070000   -0.004000
   -0.078000   -0.105000    0.040000
    0.010000    0.020000   -0.003000
    0.007000   -0.003000    0.006000
   -0.003000   -0.004000    0.002000
   -0.005000    0.002000   -0.005000
   -0.013000   -0.017000    0.006000
   -0.007000    0.004000   -0.006000
    0.002000    0.004000    0.004000
   -0.003000    0.004000   -0.000000
    0.002000    0.014000    0.009000
   -0.002000    0.003000   -0.001000
    0.004000   -0.002000   -0.004000
   -0.004000    0.002000   -0.004000
    0.012000   -0.004000   -0.015000
   -0.004000    0.001000   -0.006000
    0.009000    0.009000   -0.005000
    0.010000    0.001000   -0.003000
   -0.024000   -0.069000    0.005000
    0.022000   -0.001000   -0.013000
    0.020000    0.068000    0.013000
   -0.000000   -0.011000   -0.000000
    0.008000    0.001000    0.004000
    0.001000    0.002000    0.002000
   -0.001000   -0.000000   -0.001000
   -0.008000    0.001000    0.005000
   -0.006000   -0.001000   -0.039000
   -0.002000    0.001000   -0.001000
   -0.002000   -0.000000    0.001000
    0.000000    0.002000   -0.001000
    0.002000   -0.001000    0.001000
    0.001000   -0.001000    0.001000
   -0.002000   -0.003000    0.002000
    0.002000    0.001000    0.003000
    0.004000   -0.002000    0.001000
    0.003000   -0.001000    0.001000
    0.001000   -0.000000    0.001000
    0.000000   -0.002000   -0.000000
    0.003000   -0.002000    0.004000
   -0.000000   -0.001000    0.000000
    0.000000    0.001000    0.001000
    0.000000    0.001000   -0.000000
    0.000000   -0.002000    0.000000
   -0.000000    0.000000   -0.001000
    0.001000    0.002000    0.000000
   -0.000000    0.001000   -0.002000
    0.000000   -0.002000   -0.001000
   -0.003000    0.002000    0.005000
    0.001000   -0.007000    0.001000
    0.001000    0.000000   -0.005000
    0.000000    0.001000    0.000000
vibration   77
   -0.003000    0.002000   -0.024000
   -0.001000    0.000000   -0.005000
    0.018000   -0.003000   -0.003000
   -0.014000    0.002000   -0.032000
    0.016000   -0.005000   -0.005000
   -0.003000   -0.009000    0.005000
    0.003000   -0.009000   -0.001000
   -0.004000   -0.029000    0.009000
    0.008000   -0.001000   -0.006000
   -0.001000    0.012000    0.009000
    0.004000    0.006000    0.001000
    0.003000    0.024000    0.012000
    0.003000    0.011000    0.005000
   -0.009000    0.003000    0.009000
    0.002000   -0.000000   -0.022000
    0.054000   -0.024000   -0.049000
    0.176000   -0.008000   -0.038000
    0.056000   -0.101000   -0.092000
    0.148000    0.122000    0.186000
    0.129000    0.103000    0.205000
   -0.067000    0.021000    0.061000
   -0.018000   -0.151000   -0.201000
   -0.231000    0.043000    0.099000
   -0.137000    0.047000    0.178000
   -0.151000   -0.076000   -0.158000
    0.132000   -0.139000   -0.134000
    0.213000   -0.067000    0.146000
    0.120000   -0.031000    0.214000
    0.072000    0.024000    0.059000
   -0.005000   -0.113000   -0.222000
   -0.125000    0.159000    0.182000
   -0.131000    0.102000    0.224000
   -0.155000    0.076000   -0.072000
   -0.095000   -0.068000   -0.101000
   -0.038000    0.006000   -0.063000
    0.003000   -0.003000   -0.020000
    0.003000   -0.002000    0.008000
   -0.002000   -0.009000    0.005000
   -0.004000   -0.010000    0.004000
   -0.006000   -0.016000    0.005000
   -0.003000   -0.003000   -0.001000
    0.004000    0.006000    0.005000
   -0.002000    0.003000   -0.005000
    0.008000    0.016000    0.006000
    0.003000    0.009000    0.003000
   -0.002000    0.001000   -0.002000
   -0.014000    0.008000   -0.005000
    0.011000   -0.003000   -0.021000
   -0.015000    0.007000   -0.005000
   -0.014000   -0.002000   -0.015000
   -0.029000   -0.005000   -0.011000
    0.020000   -0.006000    0.032000
   -0.003000   -0.093000   -0.229000
   -0.027000   -0.017000    0.022000
    0.015000   -0.002000   -0.012000
    0.025000   -0.017000   -0.011000
    0.001000   -0.010000   -0.023000
   -0.003000    0.009000    0.019000
    0.007000   -0.005000   -0.011000
    0.060000   -0.015000    0.028000
    0.000000   -0.000000    0.000000
    0.000000    0.000000    0.000000
    0.000000   -0.000000    0.000000
   -0.000000   -0.001000   -0.000000
   -0.000000    0.001000   -0.000000
    0.000000    0.001000   -0.000000
   -0.001000   -0.001000   -0.000000
   -0.000000    0.003000   -0.002000
    0.001000   -0.001000    0.002000
   -0.001000    0.000000   -0.001000
   -0.001000    0.001000    0.001000
   -0.001000    0.001000   -0.001000
    0.000000   -0.001000    0.001000
    0.001000    0.001000   -0.000000
   -0.000000    0.000000   -0.001000
   -0.001000   -0.000000   -0.000000
   -0.000000    0.000000   -0.000000
    0.000000   -0.001000   -0.001000
    0.001000    0.000000   -0.000000
   -0.001000    0.000000    0.001000
   -0.002000    0.000000    0.001000
   -0.001000   -0.003000    0.000000
   -0.001000   -0.000000    0.000000
    0.001000    0.005000   -0.001000
vibration   78
    0.022000   -0.012000   -0.013000
   -0.078000    0.017000   -0.074000
    0.002000    0.007000   -0.074000
   -0.139000    0.033000   -0.199000
    0.001000   -0.001000   -0.066000
   -0.019000   -0.065000    0.043000
    0.064000   -0.006000   -0.028000
   -0.006000   -0.233000    0.114000
    0.074000   -0.040000   -0.003000
    0.005000    0.063000    0.048000
    0.082000    0.011000   -0.002000
    0.076000    0.209000    0.137000
    0.069000   -0.013000   -0.032000
   -0.109000    0.017000    0.049000
    0.077000    0.002000   -0.057000
    0.202000    0.056000    0.076000
   -0.064000    0.123000    0.187000
   -0.174000    0.074000    0.113000
   -0.068000    0.001000    0.082000
    0.206000   -0.062000   -0.000000
   -0.243000   -0.025000   -0.081000
   -0.253000    0.015000   -0.020000
    0.050000   -0.102000   -0.164000
    0.185000   -0.048000   -0.067000
    0.076000   -0.040000   -0.084000
   -0.025000   -0.008000   -0.059000
   -0.009000   -0.039000   -0.090000
   -0.077000   -0.002000   -0.040000
    0.121000   -0.081000   -0.021000
    0.117000   -0.086000   -0.002000
    0.027000    0.011000    0.055000
   -0.116000    0.050000   -0.018000
    0.033000    0.049000    0.114000
    0.086000    0.001000    0.076000
   -0.094000    0.068000    0.034000
   -0.028000    0.026000   -0.033000
    0.048000   -0.023000    0.036000
   -0.016000   -0.032000    0.021000
   -0.030000    0.018000   -0.026000
   -0.083000   -0.102000    0.056000
   -0.044000    0.008000   -0.013000
    0.013000    0.031000    0.028000
   -0.030000    0.032000   -0.004000
    0.018000    0.116000    0.071000
   -0.029000    0.013000   -0.020000
    0.046000   -0.019000   -0.033000
    0.007000    0.001000   -0.038000
    0.088000   -0.035000   -0.092000
    0.009000   -0.004000   -0.040000
   -0.010000   -0.002000    0.024000
   -0.058000    0.068000    0.021000
    0.202000   -0.029000    0.056000
   -0.005000    0.002000   -0.040000
   -0.099000    0.053000    0.010000
   -0.002000   -0.009000    0.013000
    0.029000   -0.024000    0.029000
   -0.034000    0.001000   -0.040000
   -0.010000   -0.006000   -0.016000
    0.007000   -0.001000    0.006000
    0.010000   -0.003000   -0.027000
   -0.000000    0.000000   -0.000000
    0.000000   -0.001000    0.001000
    0.000000    0.000000   -0.000000
    0.000000    0.001000   -0.001000
   -0.000000   -0.000000    0.000000
    0.001000    0.001000    0.001000
   -0.001000    0.001000    0.001000
   -0.000000   -0.002000    0.001000
   -0.001000    0.001000   -0.004000
   -0.001000   -0.001000   -0.001000
   -0.002000   -0.001000    0.000000
   -0.000000   -0.000000    0.001000
   -0.001000   -0.000000   -0.000000
   -0.001000    0.001000    0.001000
    0.000000    0.001000   -0.000000
    0.001000   -0.002000    0.001000
   -0.000000   -0.000000    0.000000
   -0.001000   -0.003000   -0.001000
   -0.001000   -0.000000   -0.000000
    0.001000   -0.000000   -0.002000
   -0.001000   -0.004000   -0.001000
    0.001000   -0.001000    0.000000
   -0.002000   -0.001000    0.001000
   -0.000000   -0.000000    0.001000
vibration   79
   -0.041000    0.020000    0.027000
   -0.041000    0.009000   -0.039000
    0.001000    0.004000   -0.039000
   -0.074000    0.018000   -0.105000
    0.001000   -0.001000   -0.035000
   -0.012000   -0.036000    0.024000
    0.031000   -0.007000   -0.013000
   -0.005000   -0.124000    0.060000
    0.037000   -0.022000   -0.001000
    0.002000    0.035000    0.027000
    0.041000    0.007000   -0.000000
    0.039000    0.111000    0.073000
    0.035000   -0.003000   -0.015000
   -0.057000    0.009000    0.027000
    0.041000    0.002000   -0.031000
    0.105000    0.031000    0.036000
   -0.054000    0.064000    0.092000
   -0.100000    0.047000    0.058000
   -0.055000   -0.022000    0.018000
    0.081000   -0.048000   -0.026000
   -0.108000   -0.009000   -0.048000
   -0.123000    0.057000    0.017000
    0.072000   -0.070000   -0.091000
    0.143000   -0.009000   -0.051000
    0.067000   -0.010000   -0.026000
    0.084000   -0.014000    0.089000
    0.096000    0.072000    0.179000
    0.196000   -0.064000    0.106000
   -0.201000    0.127000    0.050000
   -0.238000    0.063000   -0.028000
   -0.061000    0.027000   -0.072000
    0.178000   -0.055000    0.064000
   -0.088000   -0.078000   -0.197000
   -0.184000   -0.010000   -0.125000
    0.174000   -0.132000   -0.051000
    0.055000   -0.047000    0.065000
   -0.087000    0.042000   -0.067000
    0.030000    0.063000   -0.042000
    0.057000   -0.025000    0.044000
    0.151000    0.191000   -0.105000
    0.081000   -0.010000    0.022000
   -0.027000   -0.059000   -0.054000
    0.052000   -0.060000    0.006000
   -0.037000   -0.215000   -0.132000
    0.048000   -0.028000    0.033000
   -0.086000    0.035000    0.060000
   -0.013000   -0.001000    0.070000
   -0.165000    0.065000    0.169000
   -0.016000    0.008000    0.074000
   -0.004000   -0.001000    0.009000
   -0.028000    0.028000    0.005000
    0.105000   -0.026000    0.031000
   -0.025000    0.008000    0.011000
    0.189000   -0.084000   -0.015000
    0.005000    0.015000   -0.018000
   -0.049000    0.043000   -0.041000
   -0.016000   -0.000000   -0.022000
   -0.025000    0.008000    0.003000
    0.011000    0.000000   -0.001000
    0.000000    0.004000    0.029000
    0.002000   -0.001000    0.001000
    0.001000    0.001000   -0.003000
   -0.002000   -0.000000    0.001000
   -0.003000    0.001000    0.001000
    0.000000   -0.000000    0.000000
    0.001000   -0.001000   -0.003000
   -0.003000    0.000000    0.000000
   -0.003000    0.000000    0.002000
   -0.003000    0.002000    0.001000
    0.002000    0.001000    0.003000
    0.001000   -0.001000   -0.001000
    0.003000   -0.001000   -0.001000
    0.001000    0.001000    0.001000
    0.001000   -0.001000   -0.000000
   -0.000000    0.001000   -0.000000
   -0.001000   -0.000000   -0.001000
    0.000000   -0.000000    0.000000
    0.000000   -0.003000   -0.002000
   -0.000000   -0.000000    0.001000
    0.000000   -0.000000   -0.000000
    0.000000   -0.004000   -0.005000
   -0.003000    0.003000   -0.002000
   -0.002000   -0.001000    0.001000
    0.001000   -0.005000    0.000000
vibration   80
   -0.001000   -0.000000   -0.000000
    0.000000   -0.000000    0.000000
    0.000000   -0.000000    0.001000
    0.000000    0.000000    0.001000
    0.001000   -0.000000    0.000000
   -0.000000    0.001000    0.000000
   -0.001000   -0.000000    0.000000
   -0.001000    0.002000   -0.001000
   -0.000000    0.001000   -0.000000
    0.000000   -0.001000   -0.001000
   -0.001000   -0.000000   -0.000000
   -0.000000   -0.002000   -0.001000
   -0.000000   -0.000000   -0.000000
    0.000000   -0.000000   -0.000000
   -0.001000    0.002000    0.001000
    0.001000    0.002000   -0.001000
   -0.001000   -0.001000    0.002000
   -0.000000   -0.005000    0.004000
   -0.001000    0.002000   -0.001000
    0.000000   -0.000000   -0.001000
   -0.000000   -0.002000    0.001000
    0.000000   -0.004000    0.004000
    0.001000    0.001000   -0.001000
    0.002000    0.000000   -0.001000
    0.001000   -0.001000    0.001000
   -0.000000   -0.000000    0.000000
    0.001000    0.001000   -0.001000
   -0.000000    0.001000   -0.000000
    0.000000   -0.001000    0.000000
   -0.000000   -0.001000    0.001000
    0.000000   -0.000000   -0.000000
    0.002000    0.002000   -0.002000
    0.000000   -0.000000    0.000000
    0.003000    0.005000   -0.003000
   -0.001000   -0.001000    0.001000
    0.000000    0.003000   -0.000000
    0.000000   -0.000000    0.001000
   -0.000000   -0.001000    0.001000
   -0.001000   -0.001000    0.000000
   -0.001000   -0.002000    0.001000
   -0.001000   -0.001000    0.000000
    0.001000    0.001000    0.001000
   -0.000000    0.001000   -0.000000
    0.001000    0.003000    0.002000
   -0.000000    0.001000   -0.000000
    0.001000   -0.000000   -0.001000
   -0.000000    0.000000   -0.001000
    0.002000   -0.000000   -0.002000
   -0.000000    0.000000   -0.001000
   -0.000000    0.001000   -0.001000
   -0.002000   -0.018000    0.005000
   -0.000000    0.001000   -0.000000
    0.000000    0.001000   -0.001000
   -0.001000    0.001000    0.001000
   -0.000000   -0.002000   -0.001000
    0.007000    0.018000    0.004000
    0.000000   -0.001000    0.001000
   -0.000000   -0.002000   -0.000000
   -0.005000    0.006000    0.002000
    0.048000   -0.008000   -0.035000
   -0.010000    0.001000   -0.003000
   -0.004000    0.003000    0.007000
    0.005000   -0.001000   -0.000000
    0.011000   -0.003000   -0.004000
   -0.001000    0.000000    0.001000
   -0.004000    0.003000    0.007000
    0.011000   -0.003000   -0.004000
    0.011000   -0.002000   -0.005000
    0.010000   -0.002000   -0.003000
   -0.005000   -0.003000   -0.009000
   -0.005000    0.004000    0.008000
   -0.006000    0.003000    0.004000
    0.188000    0.027000    0.262000
    0.229000   -0.014000   -0.080000
   -0.125000    0.000000   -0.098000
   -0.343000   -0.016000   -0.123000
    0.033000   -0.003000   -0.013000
    0.293000   -0.026000   -0.080000
    0.243000   -0.033000   -0.000000
   -0.082000    0.064000    0.297000
   -0.313000   -0.015000   -0.128000
   -0.338000   -0.008000   -0.117000
   -0.313000   -0.022000   -0.121000
    0.239000   -0.031000   -0.066000
vibration   81
    0.000000    0.001000   -0.000000
   -0.001000   -0.001000    0.001000
   -0.001000   -0.000000    0.000000
   -0.000000   -0.002000    0.003000
   -0.003000    0.000000    0.000000
    0.000000    0.001000   -0.000000
    0.000000    0.001000   -0.000000
    0.001000    0.002000   -0.000000
   -0.000000    0.000000    0.000000
    0.000000   -0.001000   -0.000000
    0.001000   -0.002000   -0.002000
    0.000000   -0.000000   -0.001000
   -0.000000   -0.001000   -0.000000
    0.000000   -0.000000   -0.000000
   -0.000000   -0.002000   -0.000000
    0.003000   -0.004000   -0.001000
    0.003000    0.001000   -0.004000
   -0.001000    0.003000   -0.010000
    0.003000   -0.001000    0.005000
    0.000000    0.000000    0.005000
   -0.002000    0.003000   -0.001000
   -0.001000    0.003000   -0.007000
   -0.003000   -0.002000    0.003000
   -0.001000   -0.002000    0.005000
   -0.002000    0.001000   -0.003000
   -0.003000    0.001000    0.001000
   -0.003000    0.001000   -0.004000
   -0.003000    0.002000   -0.004000
    0.000000   -0.002000   -0.001000
    0.001000    0.000000    0.003000
    0.001000   -0.001000   -0.001000
   -0.003000    0.001000   -0.004000
    0.003000    0.001000    0.006000
    0.002000    0.003000    0.007000
    0.001000    0.002000    0.003000
    0.001000   -0.004000   -0.000000
   -0.000000   -0.001000   -0.001000
    0.002000    0.002000    0.001000
    0.000000    0.005000   -0.002000
    0.001000    0.007000    0.005000
    0.004000    0.005000   -0.003000
   -0.001000   -0.002000   -0.002000
   -0.000000   -0.002000    0.000000
   -0.001000   -0.005000   -0.002000
   -0.001000   -0.003000   -0.001000
   -0.000000   -0.000000    0.001000
   -0.002000    0.000000    0.002000
   -0.000000    0.003000    0.003000
   -0.001000    0.001000    0.001000
    0.001000    0.001000    0.002000
   -0.001000    0.005000    0.002000
    0.000000   -0.001000   -0.002000
   -0.003000   -0.000000   -0.000000
    0.000000    0.002000    0.000000
   -0.000000    0.000000    0.002000
   -0.007000   -0.017000   -0.002000
   -0.002000    0.001000   -0.000000
    0.001000   -0.000000   -0.000000
   -0.001000    0.001000    0.003000
    0.004000   -0.001000   -0.028000
    0.312000   -0.015000    0.079000
    0.113000   -0.098000   -0.194000
   -0.154000    0.044000   -0.004000
   -0.335000    0.085000    0.122000
    0.016000   -0.016000   -0.033000
    0.126000   -0.087000   -0.197000
   -0.323000    0.086000    0.114000
   -0.329000    0.068000    0.134000
   -0.302000    0.060000    0.089000
    0.143000    0.081000    0.258000
    0.158000   -0.112000   -0.256000
    0.174000   -0.088000   -0.126000
    0.006000    0.001000    0.009000
    0.008000   -0.000000   -0.003000
   -0.004000   -0.000000   -0.003000
   -0.011000   -0.000000   -0.004000
    0.001000   -0.000000   -0.000000
    0.010000   -0.000000   -0.002000
    0.008000   -0.001000   -0.001000
   -0.003000    0.002000    0.010000
   -0.010000   -0.000000   -0.004000
   -0.011000   -0.000000   -0.004000
   -0.011000   -0.001000   -0.004000
    0.008000    0.001000   -0.002000
vibration   82
    0.042000   -0.022000    0.013000
    0.053000   -0.011000    0.043000
    0.039000   -0.010000    0.045000
    0.067000   -0.017000    0.070000
    0.040000   -0.008000    0.044000
    0.014000    0.038000   -0.027000
   -0.023000    0.012000    0.004000
    0.007000    0.107000   -0.060000
   -0.024000    0.032000   -0.013000
   -0.000000   -0.038000   -0.030000
   -0.030000   -0.022000   -0.017000
   -0.030000   -0.094000   -0.070000
   -0.027000   -0.005000    0.003000
    0.038000   -0.007000   -0.015000
   -0.076000   -0.012000    0.023000
   -0.116000    0.083000    0.124000
   -0.134000    0.073000    0.181000
    0.068000    0.158000    0.320000
   -0.064000   -0.060000   -0.132000
    0.049000   -0.069000   -0.172000
    0.084000   -0.035000   -0.037000
    0.049000    0.096000    0.149000
    0.153000   -0.018000   -0.056000
    0.053000    0.015000   -0.157000
    0.082000    0.046000    0.115000
    0.081000   -0.052000   -0.116000
    0.127000   -0.057000    0.080000
    0.017000   -0.041000    0.165000
    0.093000    0.010000    0.041000
    0.055000   -0.063000   -0.164000
   -0.059000    0.064000    0.133000
    0.064000    0.078000    0.156000
   -0.125000   -0.012000   -0.193000
    0.067000   -0.122000   -0.338000
   -0.125000   -0.041000   -0.132000
   -0.056000    0.029000   -0.030000
    0.029000   -0.014000    0.021000
   -0.015000   -0.036000    0.026000
   -0.026000   -0.001000   -0.008000
   -0.063000   -0.084000    0.053000
   -0.036000   -0.012000    0.006000
    0.016000    0.032000    0.031000
   -0.013000    0.035000    0.013000
    0.018000    0.091000    0.063000
   -0.014000    0.019000   -0.004000
    0.053000   -0.022000   -0.032000
    0.040000   -0.014000   -0.035000
    0.071000   -0.029000   -0.056000
    0.040000   -0.017000   -0.036000
   -0.034000    0.013000   -0.018000
   -0.013000   -0.029000   -0.011000
   -0.092000    0.008000    0.019000
    0.175000   -0.030000    0.008000
   -0.072000    0.043000   -0.028000
   -0.033000    0.011000    0.007000
   -0.014000   -0.013000    0.010000
    0.055000   -0.002000   -0.006000
   -0.039000    0.004000   -0.001000
    0.023000    0.002000   -0.001000
    0.013000    0.003000    0.004000
    0.007000    0.000000    0.002000
    0.003000   -0.003000   -0.003000
   -0.004000    0.001000   -0.001000
   -0.007000    0.004000    0.003000
    0.000000   -0.001000   -0.002000
    0.004000   -0.003000   -0.003000
   -0.006000    0.003000    0.002000
   -0.006000   -0.001000    0.006000
   -0.011000    0.005000   -0.002000
    0.004000    0.003000    0.007000
    0.005000   -0.003000   -0.008000
    0.004000   -0.003000   -0.005000
   -0.001000   -0.001000   -0.001000
   -0.000000   -0.001000    0.000000
    0.000000    0.001000    0.000000
    0.001000   -0.001000    0.002000
   -0.000000    0.000000   -0.001000
    0.001000    0.002000    0.001000
    0.001000   -0.000000   -0.001000
   -0.001000   -0.001000    0.001000
   -0.002000   -0.004000   -0.000000
    0.000000    0.005000    0.000000
    0.002000    0.000000   -0.003000
    0.000000    0.001000    0.001000
vibration   83
   -0.004000   -0.000000   -0.002000
    0.003000   -0.001000    0.003000
    0.004000   -0.001000    0.003000
    0.003000   -0.001000    0.002000
    0.004000   -0.001000    0.002000
    0.001000    0.002000   -0.002000
   -0.001000    0.000000   -0.000000
    0.000000    0.004000   -0.003000
   -0.000000    0.003000   -0.002000
   -0.000000   -0.002000   -0.001000
   -0.002000   -0.000000   -0.000000
   -0.002000   -0.006000   -0.004000
   -0.002000    0.000000    0.001000
    0.002000    0.000000   -0.001000
   -0.004000    0.009000    0.000000
   -0.002000   -0.038000    0.023000
   -0.005000    0.027000   -0.008000
    0.007000   -0.184000    0.105000
   -0.008000    0.048000   -0.033000
    0.028000   -0.413000    0.214000
   -0.001000    0.044000   -0.026000
    0.037000   -0.427000    0.234000
    0.003000    0.039000   -0.022000
    0.029000   -0.227000    0.106000
    0.004000   -0.047000    0.027000
   -0.022000   -0.036000    0.019000
    0.015000    0.031000   -0.018000
   -0.118000   -0.175000    0.093000
    0.022000    0.032000   -0.021000
   -0.186000   -0.296000    0.176000
    0.026000    0.033000   -0.022000
   -0.191000   -0.317000    0.180000
    0.012000    0.019000   -0.011000
   -0.080000   -0.147000    0.080000
   -0.016000   -0.028000    0.013000
    0.008000    0.009000    0.001000
   -0.001000    0.001000   -0.000000
    0.000000    0.001000   -0.001000
    0.001000   -0.000000   -0.000000
    0.001000    0.001000   -0.001000
    0.001000    0.001000   -0.001000
   -0.001000   -0.001000   -0.001000
    0.001000   -0.001000   -0.000000
   -0.001000   -0.004000   -0.002000
    0.001000   -0.000000    0.001000
   -0.002000    0.001000    0.001000
   -0.003000    0.001000    0.002000
   -0.002000    0.001000    0.001000
   -0.003000    0.001000    0.001000
   -0.005000   -0.002000   -0.003000
   -0.003000   -0.014000   -0.001000
   -0.004000    0.015000    0.003000
    0.008000    0.021000   -0.014000
    0.006000    0.010000    0.007000
    0.001000   -0.004000   -0.002000
    0.002000   -0.002000   -0.002000
    0.005000   -0.003000   -0.000000
   -0.001000   -0.001000   -0.001000
    0.000000    0.000000   -0.000000
   -0.002000    0.001000    0.006000
    0.000000   -0.000000    0.000000
    0.000000   -0.000000   -0.000000
   -0.000000   -0.000000    0.000000
   -0.000000    0.001000   -0.000000
   -0.000000    0.000000   -0.000000
    0.000000    0.000000   -0.000000
    0.000000    0.001000   -0.000000
   -0.001000   -0.001000    0.001000
   -0.002000    0.001000   -0.002000
   -0.000000    0.000000   -0.000000
    0.000000    0.000000   -0.000000
   -0.000000    0.000000   -0.001000
   -0.000000   -0.000000   -0.000000
   -0.000000    0.000000   -0.000000
    0.000000   -0.000000    0.000000
    0.000000    0.001000   -0.000000
    0.000000   -0.000000   -0.000000
   -0.001000   -0.000000   -0.000000
   -0.000000   -0.000000    0.000000
    0.000000    0.000000   -0.001000
    0.002000    0.001000   -0.000000
   -0.001000   -0.000000   -0.000000
    0.000000    0.000000    0.001000
   -0.000000    0.000000   -0.000000
vibration   84
    0.001000    0.000000    0.000000
   -0.001000    0.000000   -0.001000
   -0.001000    0.000000   -0.001000
   -0.001000   -0.000000   -0.001000
   -0.001000    0.000000   -0.001000
   -0.000000   -0.001000    0.001000
    0.000000   -0.001000    0.000000
   -0.000000   -0.003000    0.001000
    0.001000   -0.000000   -0.000000
   -0.000000    0.001000    0.001000
    0.000000    0.001000    0.001000
    0.000000    0.001000    0.001000
    0.000000    0.000000    0.001000
   -0.000000    0.000000    0.000000
    0.003000    0.004000   -0.001000
    0.004000   -0.018000    0.007000
    0.000000    0.021000   -0.014000
    0.004000   -0.203000    0.097000
   -0.004000    0.050000   -0.028000
    0.029000   -0.376000    0.200000
   -0.009000    0.034000   -0.022000
    0.024000   -0.357000    0.179000
   -0.007000    0.018000   -0.011000
    0.017000   -0.116000    0.065000
    0.000000   -0.049000    0.022000
    0.030000    0.055000   -0.025000
   -0.015000   -0.019000    0.014000
    0.092000    0.119000   -0.075000
   -0.029000   -0.030000    0.023000
    0.206000    0.342000   -0.191000
   -0.034000   -0.050000    0.030000
    0.245000    0.395000   -0.225000
   -0.012000   -0.021000    0.013000
    0.118000    0.219000   -0.116000
    0.011000    0.012000   -0.004000
   -0.001000   -0.005000    0.001000
   -0.000000   -0.000000    0.000000
    0.000000    0.000000   -0.000000
    0.000000   -0.000000    0.000000
    0.001000    0.001000   -0.000000
    0.000000   -0.000000    0.000000
    0.000000   -0.000000   -0.000000
   -0.000000   -0.000000   -0.000000
    0.000000    0.000000   -0.000000
    0.000000    0.000000    0.000000
   -0.000000    0.000000    0.000000
   -0.001000    0.000000    0.000000
   -0.000000    0.000000    0.000000
   -0.001000    0.000000    0.000000
    0.000000   -0.002000   -0.000000
   -0.001000   -0.001000    0.000000
    0.003000    0.007000    0.001000
    0.006000   -0.003000    0.003000
   -0.002000   -0.008000   -0.003000
    0.001000    0.002000   -0.000000
   -0.001000    0.001000   -0.001000
    0.000000   -0.001000   -0.000000
   -0.001000    0.000000    0.000000
   -0.000000    0.000000   -0.000000
   -0.002000    0.001000    0.002000
    0.000000   -0.000000    0.000000
   -0.000000   -0.000000   -0.000000
   -0.000000    0.000000   -0.000000
   -0.000000    0.001000   -0.000000
   -0.000000    0.000000   -0.000000
   -0.000000   -0.000000   -0.000000
    0.000000    0.001000    0.000000
   -0.000000   -0.000000    0.000000
   -0.001000    0.001000   -0.002000
    0.000000    0.000000    0.000000
    0.000000    0.000000    0.000000
   -0.000000    0.000000   -0.001000
   -0.000000    0.000000   -0.000000
   -0.000000   -0.000000    0.000000
    0.000000    0.000000    0.000000
    0.000000    0.000000   -0.000000
   -0.000000    0.000000    0.000000
   -0.001000   -0.000000    0.000000
   -0.001000    0.000000    0.001000
   -0.000000    0.000000   -0.000000
   -0.001000    0.003000    0.003000
    0.002000   -0.002000    0.001000
    0.001000    0.001000   -0.002000
   -0.000000    0.000000   -0.000000
vibration   85
   -0.039000    0.011000   -0.025000
    0.011000   -0.002000    0.009000
    0.025000   -0.004000    0.009000
    0.002000   -0.003000   -0.009000
    0.024000   -0.008000    0.008000
    0.000000    0.001000   -0.001000
   -0.005000   -0.006000    0.003000
   -0.003000    0.005000   -0.007000
   -0.003000    0.004000   -0.004000
   -0.000000   -0.000000   -0.001000
   -0.007000    0.002000    0.001000
   -0.007000   -0.011000   -0.010000
   -0.006000    0.009000    0.008000
    0.004000    0.001000    0.000000
   -0.019000    0.020000    0.002000
    0.004000   -0.163000    0.085000
    0.003000    0.036000   -0.030000
   -0.016000    0.331000   -0.189000
    0.009000   -0.090000    0.057000
   -0.005000    0.086000   -0.038000
   -0.015000    0.085000   -0.044000
   -0.005000   -0.031000    0.013000
    0.008000   -0.040000    0.015000
    0.055000   -0.338000    0.173000
   -0.009000    0.157000   -0.092000
    0.099000    0.184000   -0.111000
   -0.056000   -0.046000    0.012000
   -0.271000   -0.341000    0.188000
    0.065000    0.099000   -0.058000
   -0.035000   -0.056000    0.061000
   -0.052000   -0.100000    0.053000
   -0.003000   -0.005000   -0.005000
    0.039000    0.057000   -0.031000
    0.188000    0.309000   -0.175000
   -0.104000   -0.188000    0.114000
    0.062000    0.019000    0.017000
   -0.005000    0.003000   -0.002000
    0.006000    0.012000   -0.008000
    0.008000   -0.004000    0.003000
    0.023000    0.023000   -0.021000
    0.015000    0.009000   -0.008000
   -0.006000   -0.014000   -0.013000
    0.004000   -0.018000   -0.011000
   -0.004000   -0.034000   -0.026000
    0.008000   -0.006000    0.002000
   -0.032000    0.013000    0.020000
   -0.049000    0.022000    0.018000
   -0.018000    0.008000   -0.001000
   -0.050000    0.019000    0.016000
   -0.020000    0.003000   -0.027000
   -0.020000   -0.084000   -0.009000
   -0.010000    0.033000    0.029000
   -0.011000   -0.058000    0.027000
    0.025000    0.022000    0.069000
    0.037000   -0.025000   -0.028000
    0.034000   -0.000000   -0.033000
    0.021000   -0.009000   -0.004000
    0.000000   -0.002000   -0.007000
    0.000000    0.002000   -0.003000
    0.001000    0.002000    0.041000
   -0.001000   -0.000000   -0.001000
    0.000000    0.001000    0.002000
    0.001000   -0.001000    0.001000
    0.001000   -0.000000   -0.001000
   -0.000000    0.001000   -0.001000
    0.001000    0.005000   -0.000000
    0.000000   -0.000000   -0.001000
   -0.000000    0.001000   -0.002000
    0.001000   -0.001000   -0.002000
   -0.001000   -0.002000   -0.003000
   -0.002000    0.001000    0.001000
   -0.002000    0.001000   -0.000000
    0.000000   -0.000000    0.001000
    0.000000    0.001000   -0.001000
   -0.000000   -0.001000   -0.001000
   -0.002000   -0.000000    0.002000
    0.001000   -0.000000   -0.001000
    0.001000   -0.001000   -0.001000
    0.002000   -0.000000   -0.000000
   -0.000000    0.000000    0.001000
   -0.004000   -0.001000    0.002000
   -0.001000   -0.001000    0.002000
   -0.000000   -0.000000    0.002000
    0.001000    0.001000   -0.000000
vibration   86
   -0.047000   -0.008000   -0.028000
   -0.025000    0.005000   -0.022000
   -0.057000    0.011000   -0.025000
   -0.006000    0.008000    0.017000
   -0.054000    0.017000   -0.019000
   -0.002000   -0.007000    0.004000
    0.010000    0.010000   -0.003000
    0.005000   -0.013000    0.018000
    0.004000   -0.014000    0.013000
   -0.001000    0.004000    0.004000
    0.020000   -0.006000   -0.003000
    0.017000    0.035000    0.027000
    0.017000   -0.019000   -0.019000
   -0.006000   -0.002000   -0.001000
    0.041000   -0.087000   -0.008000
   -0.002000    0.235000   -0.128000
    0.010000   -0.063000    0.048000
    0.012000   -0.336000    0.182000
    0.005000    0.110000   -0.043000
    0.025000    0.061000   -0.023000
   -0.002000   -0.138000    0.062000
   -0.022000    0.145000   -0.133000
   -0.044000    0.074000   -0.026000
   -0.126000    0.382000   -0.222000
    0.005000   -0.221000    0.129000
    0.076000    0.149000   -0.090000
   -0.068000   -0.042000    0.015000
   -0.205000   -0.177000    0.128000
    0.042000    0.094000   -0.045000
   -0.073000   -0.084000    0.108000
   -0.023000   -0.073000    0.019000
   -0.046000   -0.126000    0.053000
    0.041000    0.049000   -0.033000
    0.090000    0.150000   -0.083000
   -0.083000   -0.151000    0.090000
    0.095000    0.085000    0.028000
   -0.002000    0.003000    0.000000
    0.008000    0.015000   -0.010000
    0.008000    0.003000   -0.004000
    0.018000    0.020000   -0.020000
    0.015000    0.018000   -0.016000
   -0.007000   -0.015000   -0.015000
    0.008000   -0.019000   -0.008000
   -0.008000   -0.042000   -0.029000
    0.008000   -0.009000    0.003000
   -0.032000    0.013000    0.021000
   -0.053000    0.022000    0.022000
   -0.017000    0.008000   -0.002000
   -0.052000    0.019000    0.015000
    0.049000    0.005000    0.058000
    0.041000    0.198000    0.017000
    0.017000   -0.045000   -0.073000
    0.055000   -0.001000    0.001000
    0.005000    0.005000    0.073000
    0.029000   -0.045000   -0.029000
    0.053000    0.015000   -0.015000
   -0.046000    0.033000    0.007000
   -0.009000    0.002000   -0.001000
   -0.004000   -0.007000    0.005000
   -0.003000   -0.007000   -0.028000
    0.002000    0.001000    0.000000
   -0.001000   -0.002000   -0.003000
   -0.002000    0.001000   -0.001000
   -0.001000    0.000000    0.001000
    0.000000    0.000000    0.002000
   -0.003000   -0.004000   -0.002000
    0.001000    0.002000    0.002000
   -0.000000   -0.001000    0.002000
   -0.002000   -0.000000   -0.001000
    0.002000    0.002000    0.006000
    0.002000   -0.001000   -0.001000
    0.002000   -0.000000    0.001000
   -0.000000    0.000000   -0.001000
   -0.002000    0.000000    0.002000
    0.001000    0.001000    0.001000
    0.001000   -0.001000    0.001000
    0.001000    0.000000   -0.002000
    0.001000    0.002000    0.000000
   -0.001000    0.000000   -0.002000
    0.002000    0.000000   -0.004000
    0.000000    0.002000    0.003000
   -0.001000   -0.005000   -0.000000
    0.000000    0.001000   -0.003000
   -0.001000   -0.001000    0.002000
vibration   87
   -0.122000   -0.168000   -0.056000
    0.011000   -0.002000    0.010000
    0.037000   -0.009000    0.015000
   -0.006000   -0.004000   -0.023000
    0.031000   -0.014000    0.003000
   -0.002000   -0.004000    0.004000
   -0.006000   -0.017000    0.004000
   -0.008000   -0.013000   -0.005000
    0.002000    0.005000   -0.009000
    0.002000    0.010000    0.006000
   -0.019000    0.024000    0.019000
   -0.015000   -0.023000   -0.016000
   -0.017000    0.028000    0.030000
    0.004000    0.003000    0.000000
   -0.008000    0.158000   -0.001000
   -0.007000   -0.021000    0.017000
   -0.010000    0.007000   -0.008000
    0.001000    0.016000   -0.004000
   -0.014000   -0.020000   -0.009000
   -0.028000   -0.016000   -0.005000
    0.012000    0.017000   -0.000000
    0.008000    0.021000    0.037000
    0.024000   -0.017000    0.005000
    0.038000   -0.006000    0.012000
    0.005000    0.035000   -0.024000
   -0.026000   -0.053000    0.027000
    0.029000    0.009000    0.014000
    0.153000    0.141000   -0.088000
   -0.041000   -0.032000    0.033000
    0.058000    0.122000   -0.051000
    0.029000    0.005000   -0.035000
    0.075000   -0.002000   -0.016000
   -0.007000   -0.033000   -0.015000
   -0.092000   -0.142000    0.063000
    0.059000    0.077000   -0.054000
    0.338000    0.648000    0.102000
    0.005000    0.009000    0.004000
   -0.003000   -0.016000    0.013000
   -0.023000   -0.014000   -0.020000
   -0.038000   -0.071000    0.020000
   -0.012000    0.028000   -0.034000
    0.004000    0.022000    0.012000
    0.061000    0.031000    0.068000
   -0.011000   -0.061000   -0.017000
    0.044000    0.027000    0.070000
   -0.001000    0.004000    0.001000
   -0.042000    0.006000    0.015000
    0.019000   -0.014000   -0.035000
   -0.017000   -0.008000   -0.029000
   -0.035000   -0.032000   -0.048000
   -0.005000   -0.155000   -0.032000
   -0.004000   -0.020000    0.071000
   -0.020000   -0.009000   -0.004000
   -0.146000   -0.168000    0.083000
   -0.059000   -0.185000   -0.083000
    0.081000    0.029000   -0.016000
    0.032000   -0.052000   -0.006000
   -0.001000   -0.003000   -0.007000
   -0.000000   -0.002000   -0.009000
    0.120000   -0.024000    0.173000
    0.005000    0.000000   -0.001000
    0.001000   -0.005000    0.003000
   -0.001000    0.002000   -0.001000
   -0.005000   -0.000000    0.001000
   -0.001000   -0.001000   -0.001000
    0.000000    0.010000   -0.006000
   -0.003000    0.002000    0.002000
   -0.004000   -0.002000    0.003000
   -0.006000   -0.003000   -0.009000
   -0.000000    0.002000   -0.001000
    0.001000   -0.002000   -0.003000
    0.003000   -0.003000    0.000000
   -0.001000   -0.001000   -0.002000
   -0.001000    0.001000   -0.001000
    0.000000   -0.000000   -0.000000
    0.003000    0.000000    0.000000
   -0.002000   -0.001000    0.002000
   -0.006000   -0.005000   -0.000000
   -0.001000   -0.000000    0.003000
   -0.002000   -0.002000    0.000000
    0.003000   -0.001000   -0.001000
    0.004000    0.000000    0.001000
    0.002000    0.000000    0.001000
   -0.003000    0.011000   -0.004000
vibration   88
   -0.006000   -0.039000   -0.009000
   -0.009000   -0.001000   -0.008000
   -0.071000    0.020000   -0.025000
    0.031000    0.015000    0.069000
   -0.049000    0.030000    0.016000
    0.010000    0.026000   -0.020000
    0.014000    0.059000   -0.013000
    0.027000    0.066000   -0.002000
   -0.009000   -0.001000    0.019000
   -0.010000   -0.042000   -0.026000
    0.058000   -0.095000   -0.079000
    0.043000    0.066000    0.036000
    0.049000   -0.093000   -0.102000
   -0.010000   -0.011000    0.001000
   -0.024000   -0.564000    0.011000
    0.009000   -0.096000    0.061000
    0.009000    0.036000    0.035000
    0.001000    0.226000   -0.062000
    0.037000   -0.016000    0.048000
    0.093000    0.026000    0.001000
   -0.017000    0.045000   -0.041000
    0.005000   -0.160000    0.028000
    0.005000   -0.014000   -0.006000
    0.049000   -0.205000    0.110000
   -0.004000    0.063000   -0.028000
   -0.014000   -0.037000    0.025000
    0.028000    0.011000    0.004000
    0.069000    0.023000   -0.028000
   -0.013000   -0.020000    0.013000
    0.020000    0.030000   -0.036000
    0.006000    0.012000   -0.007000
    0.030000    0.020000   -0.007000
   -0.011000   -0.018000   -0.008000
   -0.024000   -0.046000    0.005000
    0.019000    0.035000   -0.028000
    0.049000    0.125000    0.012000
    0.002000    0.001000    0.002000
    0.004000    0.008000   -0.005000
   -0.000000    0.015000   -0.016000
   -0.008000   -0.005000    0.001000
   -0.000000    0.018000   -0.014000
   -0.003000   -0.005000   -0.006000
    0.004000   -0.002000    0.005000
   -0.008000   -0.016000   -0.006000
   -0.002000   -0.008000   -0.001000
    0.001000    0.000000   -0.001000
    0.004000   -0.007000    0.005000
   -0.005000    0.001000    0.007000
    0.010000   -0.005000   -0.002000
    0.078000    0.123000    0.122000
   -0.001000    0.486000    0.064000
   -0.015000    0.129000   -0.202000
   -0.007000    0.006000    0.007000
   -0.033000   -0.036000   -0.008000
   -0.024000   -0.030000    0.009000
    0.026000   -0.002000    0.045000
   -0.065000    0.178000    0.013000
    0.001000    0.004000    0.008000
   -0.002000   -0.013000    0.009000
   -0.054000   -0.002000   -0.076000
   -0.003000    0.001000   -0.001000
    0.001000    0.001000    0.004000
    0.002000   -0.002000    0.001000
    0.001000   -0.001000   -0.001000
    0.002000    0.004000   -0.002000
   -0.001000   -0.001000    0.005000
    0.000000   -0.000000   -0.001000
    0.003000    0.001000   -0.002000
   -0.000000    0.001000    0.001000
    0.001000   -0.011000   -0.001000
   -0.005000   -0.001000   -0.002000
   -0.010000    0.009000   -0.008000
    0.001000    0.002000    0.001000
   -0.001000   -0.000000   -0.001000
   -0.001000   -0.001000    0.002000
   -0.003000    0.001000    0.000000
    0.003000    0.005000   -0.003000
    0.009000    0.020000    0.008000
   -0.002000    0.002000   -0.002000
    0.001000    0.007000    0.003000
    0.002000    0.000000   -0.001000
   -0.005000    0.004000   -0.001000
    0.003000   -0.000000    0.001000
    0.001000   -0.011000    0.002000
vibration   89
    0.048000   -0.031000    0.015000
   -0.105000    0.025000   -0.109000
   -0.175000    0.034000   -0.114000
   -0.073000    0.016000   -0.033000
   -0.183000    0.043000   -0.122000
   -0.028000   -0.116000    0.073000
   -0.030000   -0.115000    0.078000
   -0.028000   -0.118000    0.079000
   -0.031000   -0.133000    0.093000
    0.014000    0.108000    0.078000
    0.007000    0.137000    0.114000
    0.011000    0.096000    0.083000
    0.006000    0.107000    0.089000
    0.020000    0.001000   -0.017000
    0.137000    0.027000   -0.032000
   -0.006000   -0.037000   -0.004000
   -0.008000   -0.031000   -0.068000
    0.008000    0.026000   -0.085000
   -0.023000   -0.047000   -0.060000
   -0.121000   -0.025000   -0.032000
    0.046000    0.019000   -0.013000
    0.054000   -0.064000   -0.022000
   -0.098000    0.027000    0.077000
   -0.209000   -0.098000    0.036000
   -0.050000    0.070000    0.065000
    0.064000    0.047000    0.063000
    0.089000   -0.011000    0.085000
    0.115000   -0.192000    0.078000
   -0.023000    0.042000   -0.020000
   -0.089000   -0.070000   -0.009000
    0.009000   -0.054000   -0.052000
    0.098000   -0.087000   -0.003000
   -0.002000   -0.035000   -0.076000
    0.033000    0.046000   -0.116000
   -0.020000   -0.050000   -0.002000
   -0.094000    0.070000   -0.042000
   -0.018000    0.009000   -0.020000
   -0.055000   -0.105000    0.069000
   -0.053000   -0.113000    0.080000
   -0.050000   -0.098000    0.072000
   -0.060000   -0.129000    0.095000
    0.039000    0.103000    0.084000
    0.052000    0.120000    0.115000
    0.036000    0.090000    0.083000
    0.048000    0.105000    0.100000
    0.115000   -0.045000   -0.087000
    0.178000   -0.077000   -0.084000
    0.074000   -0.031000   -0.023000
    0.178000   -0.071000   -0.082000
    0.123000   -0.042000    0.005000
    0.111000    0.066000   -0.019000
    0.087000   -0.012000   -0.058000
    0.005000    0.022000    0.060000
   -0.066000    0.036000   -0.059000
   -0.108000    0.046000   -0.034000
   -0.086000    0.036000   -0.026000
   -0.069000    0.002000    0.003000
   -0.000000    0.001000    0.008000
   -0.003000   -0.002000    0.014000
   -0.015000    0.000000   -0.036000
    0.002000    0.000000    0.000000
    0.000000   -0.001000    0.001000
   -0.001000    0.001000   -0.001000
   -0.003000    0.000000    0.001000
   -0.000000   -0.002000   -0.003000
    0.005000    0.001000    0.002000
   -0.003000   -0.000000    0.000000
    0.000000   -0.000000    0.001000
   -0.001000   -0.000000    0.005000
    0.000000   -0.001000   -0.001000
   -0.000000   -0.001000   -0.002000
    0.004000   -0.004000   -0.001000
    0.000000    0.001000    0.000000
    0.000000   -0.002000   -0.001000
    0.000000   -0.000000   -0.000000
   -0.000000    0.000000   -0.000000
    0.000000    0.000000    0.001000
   -0.001000   -0.002000   -0.000000
   -0.004000    0.000000    0.004000
    0.001000    0.002000   -0.000000
   -0.000000    0.004000    0.003000
    0.001000    0.000000    0.001000
    0.000000   -0.000000    0.000000
   -0.000000    0.003000   -0.003000
vibration   90
   -0.016000    0.010000   -0.014000
   -0.093000    0.023000   -0.108000
   -0.154000    0.034000   -0.118000
   -0.069000    0.007000   -0.046000
   -0.164000    0.036000   -0.125000
   -0.026000   -0.146000    0.087000
   -0.082000   -0.186000    0.139000
   -0.040000   -0.076000    0.053000
   -0.080000   -0.176000    0.129000
    0.025000    0.137000    0.095000
   -0.025000    0.196000    0.160000
   -0.017000    0.054000    0.051000
   -0.021000    0.184000    0.158000
    0.055000   -0.002000   -0.036000
    0.051000   -0.039000    0.010000
   -0.043000   -0.002000    0.030000
   -0.040000    0.005000    0.004000
    0.038000    0.052000    0.048000
   -0.028000   -0.043000   -0.071000
   -0.078000   -0.056000   -0.042000
    0.076000    0.017000   -0.003000
    0.072000    0.001000    0.047000
   -0.022000    0.012000    0.052000
   -0.104000   -0.022000   -0.005000
   -0.025000    0.041000    0.041000
   -0.042000   -0.039000   -0.047000
   -0.030000   -0.008000   -0.057000
   -0.061000    0.131000   -0.041000
    0.059000   -0.056000    0.018000
    0.094000    0.001000   -0.046000
   -0.010000    0.062000    0.067000
   -0.069000    0.065000    0.046000
   -0.036000    0.014000   -0.009000
   -0.011000   -0.124000   -0.013000
   -0.024000    0.037000   -0.043000
    0.059000   -0.031000    0.016000
    0.038000   -0.018000    0.039000
    0.063000    0.107000   -0.067000
    0.049000    0.148000   -0.114000
    0.013000    0.056000   -0.046000
    0.049000    0.159000   -0.117000
   -0.035000   -0.109000   -0.083000
   -0.075000   -0.126000   -0.133000
   -0.033000   -0.047000   -0.054000
   -0.072000   -0.122000   -0.132000
   -0.096000    0.038000    0.082000
   -0.170000    0.073000    0.080000
   -0.048000    0.018000    0.007000
   -0.166000    0.067000    0.076000
    0.092000   -0.006000   -0.096000
    0.084000   -0.170000   -0.060000
    0.022000    0.023000   -0.004000
    0.019000   -0.003000   -0.002000
    0.020000   -0.016000    0.024000
    0.075000   -0.042000    0.063000
    0.083000   -0.034000    0.070000
   -0.001000    0.008000    0.023000
   -0.007000    0.002000   -0.001000
    0.010000    0.002000   -0.003000
   -0.124000    0.031000    0.010000
    0.000000   -0.001000    0.000000
   -0.001000   -0.000000   -0.002000
    0.000000    0.000000    0.001000
    0.001000   -0.000000    0.001000
    0.001000    0.001000    0.001000
   -0.004000    0.003000   -0.005000
    0.003000   -0.001000   -0.002000
   -0.001000   -0.000000    0.001000
    0.002000   -0.001000   -0.002000
    0.001000   -0.001000    0.001000
   -0.002000    0.001000    0.003000
    0.004000    0.000000    0.001000
    0.001000   -0.000000    0.001000
    0.001000    0.000000   -0.001000
   -0.000000   -0.001000   -0.000000
   -0.002000   -0.000000   -0.000000
    0.001000    0.001000   -0.000000
    0.001000    0.001000    0.000000
   -0.001000   -0.000000    0.003000
   -0.000000    0.001000    0.002000
   -0.001000    0.001000    0.000000
   -0.001000    0.002000   -0.000000
   -0.000000   -0.000000   -0.002000
    0.001000   -0.003000    0.001000
vibration   91
    0.027000   -0.018000   -0.013000
    0.012000   -0.003000    0.014000
   -0.050000   -0.004000    0.028000
    0.059000    0.002000    0.107000
   -0.048000    0.021000    0.021000
    0.010000    0.078000   -0.046000
    0.083000    0.142000   -0.108000
    0.031000    0.003000    0.005000
    0.077000    0.094000   -0.071000
   -0.016000   -0.077000   -0.054000
    0.040000   -0.114000   -0.086000
    0.033000    0.002000    0.006000
    0.033000   -0.150000   -0.122000
   -0.033000   -0.001000    0.021000
    0.117000    0.179000   -0.073000
   -0.011000   -0.040000    0.030000
   -0.017000    0.009000    0.014000
    0.024000    0.109000    0.004000
    0.004000   -0.030000   -0.022000
   -0.006000    0.005000   -0.038000
    0.032000    0.020000   -0.020000
    0.042000   -0.083000    0.004000
   -0.045000    0.011000    0.036000
   -0.102000   -0.103000    0.035000
   -0.023000    0.062000    0.026000
   -0.006000   -0.008000   -0.002000
    0.015000   -0.002000   -0.010000
   -0.014000   -0.019000    0.013000
    0.026000   -0.019000    0.002000
    0.018000   -0.034000   -0.029000
   -0.008000    0.019000    0.025000
   -0.003000    0.041000    0.009000
   -0.022000   -0.004000   -0.016000
    0.019000   -0.020000   -0.047000
   -0.023000    0.008000   -0.023000
    0.005000    0.024000   -0.015000
    0.028000   -0.013000    0.031000
    0.045000    0.074000   -0.045000
    0.030000    0.121000   -0.096000
   -0.010000    0.022000   -0.018000
    0.025000    0.121000   -0.088000
   -0.023000   -0.075000   -0.056000
   -0.059000   -0.082000   -0.091000
   -0.026000   -0.018000   -0.024000
   -0.062000   -0.092000   -0.103000
   -0.042000    0.017000    0.039000
   -0.065000    0.023000    0.045000
   -0.034000    0.014000    0.025000
   -0.060000    0.025000    0.041000
    0.035000   -0.086000    0.219000
    0.070000    0.638000    0.051000
    0.042000   -0.080000   -0.104000
    0.011000    0.002000    0.024000
   -0.012000   -0.006000   -0.036000
   -0.000000   -0.018000    0.088000
    0.047000   -0.052000    0.127000
   -0.107000   -0.025000   -0.050000
   -0.000000    0.005000    0.007000
   -0.005000   -0.018000    0.015000
   -0.052000   -0.011000   -0.204000
   -0.001000    0.002000   -0.000000
   -0.003000   -0.002000   -0.007000
   -0.001000    0.001000   -0.001000
    0.006000   -0.002000   -0.003000
   -0.002000    0.000000    0.009000
   -0.012000   -0.022000    0.004000
    0.005000   -0.004000   -0.004000
    0.004000   -0.002000   -0.003000
    0.004000   -0.001000   -0.002000
    0.001000    0.011000    0.013000
    0.006000    0.004000    0.006000
    0.001000   -0.001000    0.014000
    0.001000    0.002000    0.001000
   -0.000000   -0.002000    0.002000
    0.000000    0.001000   -0.000000
   -0.002000   -0.000000   -0.001000
    0.002000   -0.003000   -0.000000
    0.002000   -0.009000   -0.005000
   -0.003000   -0.000000   -0.002000
    0.004000    0.001000   -0.006000
   -0.003000    0.001000    0.002000
   -0.000000    0.001000    0.001000
   -0.004000    0.000000   -0.001000
    0.000000   -0.002000    0.002000
vibration   92
    0.058000   -0.044000   -0.005000
    0.006000   -0.001000    0.007000
    0.028000   -0.003000    0.006000
   -0.010000   -0.002000   -0.024000
    0.028000   -0.009000    0.007000
    0.001000   -0.005000    0.003000
   -0.012000   -0.017000    0.013000
   -0.004000    0.006000   -0.007000
   -0.011000   -0.005000    0.004000
    0.003000    0.006000    0.004000
   -0.010000    0.012000    0.008000
   -0.008000   -0.011000   -0.009000
   -0.008000    0.021000    0.018000
    0.002000    0.001000   -0.002000
   -0.030000   -0.016000    0.016000
    0.010000    0.055000   -0.040000
    0.015000   -0.053000    0.010000
   -0.016000    0.175000   -0.130000
    0.002000   -0.019000    0.026000
   -0.020000    0.234000   -0.108000
   -0.017000    0.001000    0.001000
   -0.010000   -0.082000    0.043000
    0.001000    0.063000   -0.043000
    0.056000   -0.279000    0.140000
    0.008000   -0.065000    0.020000
   -0.001000   -0.016000    0.042000
    0.067000    0.058000   -0.008000
   -0.188000   -0.406000    0.211000
   -0.002000    0.036000   -0.028000
   -0.142000   -0.189000    0.075000
   -0.030000   -0.042000    0.002000
    0.124000    0.225000   -0.155000
   -0.016000   -0.041000    0.052000
    0.154000    0.345000   -0.121000
    0.016000    0.011000    0.003000
   -0.033000    0.065000   -0.033000
    0.022000   -0.009000    0.028000
    0.034000    0.047000   -0.026000
    0.013000    0.107000   -0.092000
   -0.041000   -0.024000    0.014000
    0.002000    0.101000   -0.073000
   -0.012000   -0.048000   -0.033000
   -0.049000   -0.049000   -0.060000
   -0.019000    0.011000    0.005000
   -0.056000   -0.070000   -0.084000
   -0.003000    0.002000    0.008000
    0.008000   -0.013000    0.020000
   -0.027000    0.002000    0.038000
    0.019000   -0.007000    0.013000
   -0.020000    0.014000   -0.046000
   -0.028000   -0.132000   -0.008000
   -0.006000    0.001000    0.035000
   -0.008000    0.023000   -0.011000
   -0.023000   -0.016000   -0.109000
   -0.063000    0.006000    0.116000
   -0.055000   -0.132000    0.117000
    0.024000   -0.002000    0.009000
    0.001000   -0.000000    0.004000
    0.004000    0.011000   -0.003000
    0.028000    0.003000   -0.022000
   -0.000000   -0.001000    0.000000
   -0.000000    0.002000   -0.002000
    0.000000   -0.000000    0.001000
    0.001000   -0.000000    0.000000
    0.000000    0.000000    0.001000
   -0.003000   -0.004000    0.001000
    0.002000   -0.000000   -0.001000
   -0.001000    0.000000   -0.000000
    0.001000   -0.001000   -0.000000
    0.001000   -0.001000    0.001000
   -0.000000    0.000000    0.001000
    0.001000    0.000000    0.002000
   -0.001000   -0.001000   -0.000000
    0.000000   -0.001000   -0.000000
    0.000000    0.000000    0.000000
    0.001000    0.001000    0.000000
   -0.001000    0.000000    0.000000
   -0.001000    0.002000    0.001000
    0.001000    0.000000   -0.000000
   -0.001000   -0.001000    0.001000
    0.003000   -0.001000   -0.002000
   -0.003000   -0.001000   -0.001000
    0.001000    0.000000    0.002000
   -0.001000    0.003000   -0.002000
vibration   93
   -0.066000    0.043000    0.012000
   -0.009000    0.002000   -0.012000
   -0.034000    0.005000   -0.012000
    0.007000    0.002000    0.021000
   -0.035000    0.009000   -0.014000
   -0.001000   -0.006000    0.003000
    0.001000   -0.002000    0.002000
    0.001000   -0.003000    0.005000
   -0.000000   -0.009000    0.007000
    0.001000    0.005000    0.003000
    0.003000    0.008000    0.007000
    0.003000    0.004000    0.006000
    0.002000   -0.000000    0.001000
    0.005000   -0.001000   -0.003000
    0.021000    0.030000   -0.006000
   -0.023000    0.054000   -0.012000
   -0.011000   -0.047000    0.067000
    0.019000    0.373000   -0.108000
    0.007000   -0.050000    0.009000
    0.000000    0.291000   -0.181000
    0.021000    0.028000   -0.019000
    0.040000   -0.209000    0.111000
   -0.009000    0.082000   -0.031000
    0.039000   -0.417000    0.210000
   -0.001000   -0.048000    0.032000
   -0.050000   -0.069000   -0.004000
    0.001000    0.062000   -0.064000
   -0.223000   -0.185000    0.115000
    0.014000   -0.012000    0.012000
    0.002000   -0.028000    0.049000
   -0.011000   -0.007000    0.035000
    0.113000    0.210000   -0.092000
   -0.032000   -0.033000    0.013000
    0.076000    0.103000   -0.087000
    0.035000    0.062000   -0.038000
    0.047000   -0.068000    0.049000
   -0.024000    0.010000   -0.032000
   -0.037000   -0.050000    0.027000
   -0.013000   -0.119000    0.102000
    0.048000    0.032000   -0.018000
   -0.001000   -0.111000    0.080000
    0.012000    0.053000    0.036000
    0.057000    0.053000    0.068000
    0.019000   -0.019000   -0.009000
    0.063000    0.078000    0.096000
    0.000000   -0.001000   -0.007000
   -0.013000    0.017000   -0.021000
    0.029000   -0.002000   -0.042000
   -0.026000    0.010000   -0.012000
    0.021000   -0.015000    0.032000
    0.039000    0.096000   -0.003000
   -0.004000   -0.033000   -0.036000
    0.020000    0.011000   -0.034000
    0.023000   -0.011000    0.103000
    0.072000   -0.011000   -0.129000
    0.061000    0.159000   -0.132000
   -0.022000   -0.004000   -0.002000
   -0.002000    0.001000   -0.003000
   -0.004000   -0.011000    0.001000
   -0.021000   -0.005000    0.040000
    0.001000    0.001000   -0.000000
   -0.000000   -0.002000    0.002000
   -0.001000    0.001000   -0.001000
   -0.001000    0.000000    0.001000
   -0.001000   -0.001000   -0.001000
    0.004000    0.004000   -0.002000
   -0.000000    0.000000    0.000000
   -0.001000   -0.001000    0.001000
   -0.002000    0.001000   -0.000000
    0.001000    0.001000    0.002000
    0.001000   -0.001000   -0.003000
    0.002000   -0.002000    0.001000
    0.000000    0.001000   -0.001000
   -0.001000    0.000000    0.000000
    0.001000    0.000000    0.000000
   -0.000000    0.001000    0.000000
    0.001000   -0.000000   -0.000000
   -0.001000   -0.002000   -0.001000
   -0.001000   -0.000000   -0.000000
    0.002000   -0.000000   -0.003000
    0.002000   -0.002000   -0.003000
   -0.004000    0.000000   -0.001000
    0.000000   -0.000000    0.002000
   -0.001000   -0.003000    0.001000
vibration   94
   -0.005000    0.002000    0.003000
    0.005000   -0.002000    0.002000
    0.000000    0.001000   -0.001000
    0.006000   -0.003000    0.003000
    0.004000    0.001000    0.006000
   -0.000000   -0.000000   -0.001000
    0.000000    0.002000   -0.001000
    0.000000    0.003000   -0.001000
    0.001000   -0.002000    0.001000
   -0.001000    0.002000    0.001000
    0.002000    0.001000    0.001000
    0.001000    0.005000    0.003000
    0.001000   -0.002000   -0.002000
   -0.000000   -0.001000   -0.002000
   -0.006000   -0.001000   -0.002000
    0.001000   -0.024000    0.011000
   -0.002000    0.030000   -0.022000
   -0.002000   -0.176000    0.077000
   -0.005000    0.018000   -0.005000
   -0.005000   -0.111000    0.068000
    0.005000   -0.020000    0.017000
   -0.011000    0.157000   -0.066000
    0.008000   -0.026000    0.010000
   -0.025000    0.152000   -0.091000
    0.000000    0.019000   -0.014000
   -0.014000   -0.022000    0.008000
    0.018000    0.024000   -0.017000
   -0.126000   -0.150000    0.103000
    0.020000    0.012000   -0.014000
   -0.071000   -0.133000    0.058000
   -0.014000   -0.012000    0.011000
    0.047000    0.109000   -0.063000
   -0.019000   -0.025000    0.017000
    0.078000    0.151000   -0.078000
    0.012000    0.022000   -0.011000
    0.008000    0.002000    0.010000
   -0.006000    0.001000   -0.005000
   -0.007000   -0.007000    0.003000
   -0.002000   -0.022000    0.020000
    0.012000    0.012000   -0.006000
    0.001000   -0.021000    0.015000
    0.001000    0.008000    0.006000
    0.010000    0.008000    0.011000
    0.002000   -0.003000   -0.002000
    0.010000    0.013000    0.016000
    0.004000   -0.002000   -0.004000
    0.008000   -0.001000   -0.007000
    0.005000    0.000000   -0.003000
    0.004000   -0.000000   -0.003000
   -0.006000   -0.007000   -0.002000
    0.006000    0.116000   -0.045000
   -0.002000    0.007000    0.015000
   -0.013000   -0.004000    0.002000
   -0.000000   -0.015000    0.000000
    0.003000   -0.006000   -0.016000
    0.043000    0.107000    0.015000
    0.008000    0.001000   -0.003000
    0.005000    0.012000    0.000000
    0.037000   -0.044000   -0.001000
   -0.828000    0.145000   -0.039000
    0.000000    0.000000   -0.000000
    0.000000   -0.002000    0.001000
   -0.000000    0.000000   -0.000000
   -0.000000   -0.000000   -0.000000
   -0.000000   -0.000000   -0.000000
    0.002000    0.002000   -0.001000
   -0.002000   -0.000000    0.001000
    0.000000   -0.001000    0.000000
   -0.001000    0.000000    0.000000
   -0.000000    0.000000   -0.000000
    0.000000   -0.000000   -0.001000
   -0.001000    0.000000   -0.001000
    0.006000    0.003000    0.001000
   -0.002000   -0.001000    0.003000
    0.001000   -0.000000    0.003000
   -0.007000   -0.000000   -0.000000
    0.006000   -0.002000   -0.004000
    0.002000   -0.005000   -0.005000
   -0.003000   -0.001000   -0.002000
    0.009000   -0.003000   -0.012000
    0.002000   -0.000000   -0.002000
   -0.012000    0.002000   -0.004000
   -0.003000   -0.000000   -0.002000
    0.002000   -0.034000    0.010000
vibration   95
    0.013000   -0.006000   -0.004000
    0.006000   -0.002000    0.005000
    0.011000   -0.001000    0.003000
    0.001000   -0.003000   -0.007000
    0.014000   -0.002000    0.007000
    0.000000   -0.001000   -0.000000
   -0.003000   -0.003000    0.002000
   -0.001000    0.004000   -0.003000
   -0.002000   -0.002000    0.001000
    0.000000    0.003000    0.002000
   -0.002000    0.005000    0.004000
   -0.002000   -0.001000   -0.002000
   -0.003000    0.005000    0.005000
   -0.001000   -0.001000   -0.001000
   -0.014000    0.005000    0.006000
    0.002000    0.045000   -0.027000
    0.011000   -0.054000    0.019000
   -0.007000    0.250000   -0.144000
    0.005000   -0.025000    0.017000
   -0.002000    0.184000   -0.100000
   -0.019000    0.031000   -0.023000
    0.004000   -0.238000    0.107000
   -0.006000    0.039000   -0.026000
    0.063000   -0.237000    0.147000
    0.005000   -0.044000    0.014000
    0.024000    0.040000   -0.010000
   -0.022000   -0.040000    0.031000
    0.205000    0.222000   -0.156000
   -0.028000   -0.019000    0.018000
    0.109000    0.197000   -0.099000
    0.019000    0.019000   -0.017000
   -0.082000   -0.172000    0.098000
    0.031000    0.042000   -0.025000
   -0.129000   -0.233000    0.130000
   -0.023000   -0.038000    0.020000
   -0.012000    0.014000   -0.011000
    0.001000   -0.001000    0.004000
    0.003000    0.005000   -0.002000
    0.000000    0.011000   -0.010000
   -0.005000   -0.003000    0.003000
   -0.000000    0.010000   -0.007000
   -0.001000   -0.005000   -0.003000
   -0.007000   -0.005000   -0.008000
   -0.002000    0.006000    0.004000
   -0.008000   -0.008000   -0.011000
    0.006000   -0.002000   -0.004000
    0.014000   -0.007000   -0.002000
   -0.003000    0.000000    0.009000
    0.014000   -0.005000   -0.001000
   -0.012000   -0.002000   -0.016000
   -0.002000    0.043000   -0.037000
   -0.003000   -0.011000    0.021000
    0.008000   -0.005000    0.006000
   -0.004000    0.008000   -0.016000
   -0.019000    0.002000    0.021000
    0.010000    0.028000    0.041000
    0.011000   -0.003000    0.002000
    0.002000    0.008000    0.001000
    0.029000   -0.028000   -0.001000
   -0.600000    0.108000   -0.041000
    0.000000    0.000000   -0.000000
   -0.000000   -0.001000   -0.000000
   -0.000000    0.000000   -0.000000
   -0.000000   -0.000000    0.000000
   -0.000000   -0.000000    0.000000
    0.000000   -0.000000   -0.000000
   -0.000000   -0.001000   -0.000000
   -0.000000   -0.001000    0.001000
   -0.000000    0.000000   -0.000000
    0.001000    0.000000    0.002000
    0.000000   -0.001000   -0.002000
    0.001000   -0.001000    0.001000
    0.004000    0.002000    0.001000
   -0.001000   -0.001000    0.003000
    0.000000    0.000000    0.002000
   -0.005000   -0.001000   -0.001000
    0.004000   -0.001000   -0.003000
    0.002000   -0.003000   -0.004000
   -0.002000   -0.001000   -0.001000
    0.006000   -0.002000   -0.008000
   -0.001000    0.002000    0.002000
   -0.005000    0.000000   -0.002000
   -0.004000    0.000000   -0.004000
    0.002000   -0.024000    0.009000
vibration   96
   -0.018000    0.017000   -0.003000
    0.021000   -0.013000    0.087000
    0.203000   -0.019000    0.069000
   -0.096000    0.026000   -0.169000
    0.234000   -0.062000    0.114000
   -0.015000    0.092000   -0.037000
    0.093000    0.145000   -0.138000
    0.003000   -0.110000    0.045000
    0.100000    0.142000   -0.117000
   -0.049000   -0.066000   -0.027000
    0.061000   -0.181000   -0.155000
    0.049000    0.147000    0.083000
    0.056000   -0.134000   -0.154000
   -0.111000    0.008000    0.070000
    0.047000   -0.094000   -0.028000
    0.086000    0.038000   -0.012000
   -0.012000   -0.049000   -0.091000
   -0.049000   -0.082000   -0.121000
   -0.085000   -0.074000   -0.115000
   -0.253000   -0.015000   -0.083000
    0.052000    0.007000    0.010000
    0.040000    0.033000    0.039000
   -0.090000    0.049000    0.078000
   -0.200000   -0.078000    0.040000
   -0.034000    0.015000    0.073000
   -0.004000    0.017000    0.037000
    0.053000   -0.005000    0.018000
    0.041000   -0.084000    0.037000
    0.044000   -0.037000   -0.003000
    0.053000   -0.032000   -0.055000
    0.014000   -0.020000   -0.006000
    0.076000    0.008000   -0.014000
   -0.034000   -0.021000   -0.083000
    0.000000   -0.134000   -0.105000
   -0.037000    0.028000   -0.035000
   -0.007000   -0.023000   -0.004000
    0.033000   -0.016000    0.025000
    0.019000    0.014000   -0.005000
    0.008000    0.041000   -0.037000
   -0.020000   -0.029000    0.013000
    0.005000    0.045000   -0.035000
    0.002000   -0.026000   -0.009000
   -0.034000   -0.035000   -0.049000
    0.010000    0.040000    0.019000
   -0.027000   -0.031000   -0.049000
   -0.023000    0.008000    0.038000
   -0.106000    0.055000    0.024000
    0.051000   -0.020000   -0.072000
   -0.107000    0.038000    0.020000
   -0.007000    0.038000   -0.053000
   -0.108000   -0.283000    0.040000
    0.178000    0.050000    0.138000
   -0.049000    0.047000    0.046000
   -0.054000    0.041000    0.076000
    0.039000   -0.007000   -0.048000
    0.044000    0.024000   -0.054000
    0.006000    0.014000   -0.024000
    0.001000   -0.005000   -0.011000
    0.005000    0.004000   -0.007000
   -0.040000    0.016000    0.105000
    0.000000   -0.001000   -0.001000
    0.001000   -0.000000    0.006000
    0.002000    0.001000    0.001000
   -0.004000    0.001000    0.003000
    0.001000   -0.002000   -0.007000
    0.007000    0.020000   -0.005000
   -0.002000    0.001000    0.000000
   -0.006000   -0.000000    0.005000
   -0.001000   -0.001000    0.002000
   -0.001000   -0.010000   -0.012000
   -0.004000   -0.001000   -0.001000
   -0.002000   -0.001000   -0.005000
   -0.000000    0.000000    0.002000
    0.003000   -0.002000   -0.010000
   -0.001000   -0.002000   -0.002000
    0.005000   -0.000000    0.001000
   -0.007000    0.003000    0.007000
   -0.003000    0.005000    0.007000
   -0.004000    0.001000    0.012000
   -0.010000    0.002000    0.016000
    0.007000    0.004000    0.004000
    0.008000    0.002000    0.002000
    0.005000    0.000000   -0.001000
   -0.000000   -0.000000   -0.013000
vibration   97
   -0.003000    0.025000   -0.031000
   -0.001000    0.003000   -0.014000
   -0.030000    0.002000   -0.009000
    0.017000   -0.009000    0.027000
   -0.040000    0.008000   -0.023000
    0.004000   -0.020000    0.009000
   -0.023000   -0.038000    0.033000
   -0.002000    0.023000   -0.012000
   -0.023000   -0.029000    0.024000
    0.013000    0.014000    0.004000
   -0.019000    0.046000    0.040000
   -0.015000   -0.048000   -0.028000
   -0.017000    0.033000    0.040000
    0.025000    0.000000   -0.017000
   -0.020000    0.030000    0.016000
   -0.010000   -0.046000   -0.011000
    0.047000    0.022000   -0.036000
   -0.002000   -0.186000    0.025000
    0.046000    0.032000    0.078000
    0.137000    0.079000    0.011000
   -0.115000   -0.043000   -0.023000
   -0.109000    0.025000   -0.188000
   -0.016000   -0.003000   -0.040000
    0.028000   -0.098000    0.042000
    0.034000    0.031000   -0.000000
    0.024000   -0.046000    0.065000
    0.072000    0.049000    0.075000
    0.041000   -0.211000    0.111000
   -0.113000    0.056000    0.026000
   -0.015000    0.210000    0.069000
    0.070000   -0.137000   -0.125000
    0.312000   -0.100000   -0.084000
    0.042000   -0.027000   -0.060000
   -0.052000   -0.184000    0.018000
   -0.048000    0.085000   -0.010000
   -0.059000   -0.032000   -0.046000
    0.078000   -0.038000    0.070000
    0.053000    0.038000   -0.012000
    0.016000    0.120000   -0.112000
   -0.069000   -0.092000    0.046000
    0.008000    0.132000   -0.101000
    0.008000   -0.069000   -0.021000
   -0.097000   -0.090000   -0.130000
    0.025000    0.122000    0.064000
   -0.078000   -0.082000   -0.139000
   -0.035000    0.011000    0.075000
   -0.203000    0.105000    0.048000
    0.118000   -0.043000   -0.147000
   -0.205000    0.072000    0.039000
   -0.011000   -0.004000   -0.002000
    0.015000   -0.013000   -0.006000
   -0.060000   -0.008000   -0.051000
    0.176000   -0.014000    0.026000
   -0.170000    0.106000    0.161000
    0.033000    0.001000   -0.067000
    0.093000    0.077000   -0.046000
    0.005000   -0.006000    0.022000
   -0.010000   -0.001000   -0.008000
    0.003000   -0.007000   -0.001000
   -0.065000    0.009000    0.043000
    0.001000    0.001000   -0.001000
    0.000000   -0.004000    0.004000
    0.001000    0.001000   -0.000000
   -0.001000    0.001000   -0.001000
    0.000000   -0.000000   -0.001000
    0.002000    0.017000   -0.007000
   -0.004000    0.001000    0.003000
    0.001000   -0.000000   -0.000000
    0.000000    0.001000    0.001000
   -0.001000   -0.000000   -0.003000
   -0.000000   -0.000000    0.000000
   -0.002000    0.001000   -0.002000
    0.000000    0.001000    0.001000
    0.002000   -0.004000   -0.006000
   -0.000000   -0.000000   -0.002000
    0.004000    0.001000    0.000000
   -0.005000    0.001000    0.006000
   -0.003000   -0.000000    0.004000
   -0.001000    0.001000    0.004000
   -0.007000    0.002000    0.010000
    0.006000   -0.000000   -0.001000
    0.004000   -0.001000    0.001000
    0.003000   -0.000000    0.004000
   -0.001000    0.007000   -0.011000
vibration   98
   -0.004000    0.004000    0.002000
    0.000000   -0.000000    0.003000
    0.009000   -0.001000    0.002000
   -0.006000    0.001000   -0.009000
    0.010000   -0.003000    0.004000
   -0.000000    0.002000   -0.001000
    0.001000    0.002000   -0.002000
   -0.000000   -0.003000    0.000000
    0.002000    0.004000   -0.003000
   -0.001000   -0.001000   -0.000000
   -0.000000   -0.003000   -0.003000
    0.000000    0.001000    0.000000
    0.000000   -0.000000   -0.001000
   -0.003000    0.000000    0.002000
   -0.002000    0.001000    0.005000
    0.000000    0.025000   -0.019000
    0.010000   -0.065000    0.025000
   -0.012000    0.331000   -0.186000
    0.006000    0.027000   -0.001000
    0.022000   -0.100000    0.063000
   -0.019000    0.043000   -0.026000
    0.009000   -0.279000    0.126000
   -0.002000   -0.055000    0.023000
   -0.044000    0.296000   -0.153000
    0.005000    0.015000   -0.004000
    0.009000    0.008000   -0.001000
   -0.023000   -0.049000    0.035000
    0.200000    0.261000   -0.150000
    0.017000    0.050000   -0.020000
   -0.159000   -0.228000    0.152000
    0.024000    0.022000   -0.028000
   -0.078000   -0.186000    0.099000
   -0.043000   -0.082000    0.033000
    0.247000    0.416000   -0.251000
    0.011000    0.043000   -0.020000
   -0.006000   -0.008000    0.002000
    0.013000   -0.008000    0.011000
    0.007000    0.006000   -0.002000
    0.004000    0.016000   -0.014000
   -0.007000   -0.010000    0.005000
    0.002000    0.017000   -0.013000
    0.002000   -0.010000   -0.002000
   -0.015000   -0.014000   -0.021000
    0.006000    0.023000    0.012000
   -0.011000   -0.010000   -0.020000
   -0.007000    0.001000    0.015000
   -0.039000    0.022000    0.007000
    0.026000   -0.008000   -0.031000
   -0.044000    0.016000    0.009000
   -0.001000    0.002000   -0.005000
   -0.000000   -0.033000    0.002000
   -0.001000   -0.011000   -0.006000
    0.020000   -0.008000    0.013000
   -0.028000    0.003000    0.017000
    0.010000   -0.002000   -0.020000
    0.026000    0.045000   -0.012000
   -0.001000   -0.001000    0.006000
   -0.001000    0.000000   -0.001000
    0.001000   -0.002000   -0.002000
   -0.017000    0.003000    0.025000
   -0.000000   -0.000000   -0.001000
    0.002000    0.000000    0.005000
    0.002000    0.001000    0.001000
   -0.003000    0.001000    0.002000
    0.000000   -0.002000   -0.005000
    0.005000    0.009000    0.001000
   -0.003000    0.001000    0.001000
   -0.004000    0.001000    0.002000
   -0.002000   -0.000000    0.002000
   -0.001000   -0.005000   -0.010000
   -0.002000   -0.001000   -0.003000
   -0.001000   -0.002000   -0.003000
   -0.000000    0.001000    0.002000
    0.004000   -0.003000   -0.011000
   -0.001000   -0.001000   -0.004000
    0.008000   -0.001000    0.001000
   -0.010000    0.002000    0.010000
   -0.002000    0.002000    0.008000
   -0.002000    0.001000    0.010000
   -0.015000    0.004000    0.022000
    0.006000    0.001000    0.003000
    0.014000    0.001000    0.004000
    0.006000    0.000000   -0.000000
    0.000000    0.002000   -0.017000
vibration   99
    0.002000   -0.002000    0.002000
   -0.002000   -0.000000   -0.001000
   -0.003000    0.003000   -0.005000
   -0.003000    0.002000   -0.004000
    0.003000    0.001000    0.002000
    0.002000    0.002000    0.000000
   -0.001000   -0.004000    0.003000
   -0.002000   -0.005000   -0.005000
    0.002000    0.009000   -0.008000
   -0.001000   -0.001000   -0.001000
    0.002000   -0.003000   -0.002000
    0.001000    0.002000    0.002000
    0.002000   -0.005000   -0.004000
   -0.000000   -0.000000    0.002000
    0.005000    0.001000   -0.003000
   -0.003000   -0.007000    0.004000
   -0.001000    0.017000   -0.005000
    0.006000   -0.084000    0.051000
    0.002000   -0.009000    0.002000
    0.007000    0.038000   -0.027000
   -0.004000   -0.011000    0.000000
   -0.007000    0.043000   -0.040000
   -0.008000    0.014000   -0.003000
    0.004000   -0.079000    0.045000
    0.001000   -0.001000    0.002000
   -0.001000   -0.004000   -0.006000
   -0.015000    0.003000   -0.011000
   -0.020000    0.011000   -0.010000
   -0.007000    0.002000    0.004000
    0.006000    0.024000    0.002000
   -0.003000    0.009000    0.009000
   -0.016000    0.001000    0.013000
    0.004000    0.006000    0.009000
   -0.005000    0.004000    0.018000
    0.004000   -0.007000    0.003000
    0.004000    0.003000    0.003000
   -0.007000    0.001000   -0.004000
   -0.004000   -0.000000   -0.002000
    0.001000   -0.010000    0.011000
    0.012000    0.017000   -0.010000
    0.002000   -0.012000    0.010000
   -0.000000    0.004000    0.003000
    0.004000    0.004000    0.005000
    0.000000   -0.001000   -0.001000
    0.005000    0.008000    0.008000
    0.002000   -0.002000   -0.007000
    0.024000   -0.009000   -0.009000
   -0.009000    0.006000    0.012000
    0.014000   -0.003000    0.001000
    0.002000   -0.000000    0.003000
   -0.001000   -0.009000    0.006000
   -0.001000   -0.000000   -0.002000
    0.026000   -0.008000   -0.003000
    0.014000   -0.010000   -0.016000
   -0.005000   -0.002000    0.008000
    0.013000    0.043000    0.023000
   -0.002000    0.000000    0.000000
   -0.003000    0.002000    0.001000
    0.003000   -0.004000   -0.001000
   -0.075000    0.013000   -0.011000
   -0.003000   -0.002000   -0.005000
    0.010000    0.008000    0.024000
    0.009000    0.002000    0.005000
   -0.014000    0.005000    0.009000
    0.002000   -0.013000   -0.028000
    0.025000    0.015000    0.022000
   -0.013000    0.004000    0.007000
   -0.025000    0.006000    0.011000
   -0.014000    0.005000    0.006000
   -0.009000   -0.022000   -0.055000
   -0.008000   -0.005000   -0.011000
   -0.012000   -0.006000   -0.021000
   -0.011000    0.006000    0.061000
    0.090000   -0.032000   -0.257000
   -0.024000   -0.034000   -0.101000
    0.173000    0.001000    0.021000
   -0.231000    0.053000    0.217000
   -0.034000    0.039000    0.168000
   -0.057000    0.025000    0.221000
   -0.340000    0.108000    0.495000
    0.170000    0.015000    0.038000
    0.267000    0.020000    0.075000
    0.134000    0.007000    0.026000
   -0.001000   -0.077000   -0.371000
vibration  100
   -0.003000    0.002000   -0.002000
    0.000000   -0.000000   -0.003000
   -0.007000    0.001000   -0.004000
    0.006000   -0.000000    0.009000
   -0.006000    0.003000   -0.002000
    0.002000   -0.005000    0.000000
   -0.007000   -0.004000    0.010000
    0.001000    0.017000   -0.007000
   -0.008000   -0.012000    0.011000
    0.003000    0.005000    0.004000
   -0.002000    0.007000    0.005000
   -0.003000    0.002000   -0.005000
   -0.003000    0.012000    0.011000
    0.006000   -0.003000   -0.006000
   -0.012000   -0.010000   -0.002000
   -0.000000    0.005000    0.000000
   -0.001000   -0.006000   -0.000000
   -0.004000    0.025000   -0.018000
   -0.005000   -0.001000   -0.004000
   -0.017000   -0.008000    0.006000
    0.008000    0.007000    0.003000
    0.008000   -0.007000    0.030000
    0.008000   -0.005000   -0.000000
    0.009000    0.028000   -0.013000
   -0.002000   -0.005000   -0.006000
    0.001000    0.003000    0.002000
    0.009000   -0.003000    0.009000
    0.019000   -0.004000    0.003000
    0.002000    0.001000   -0.002000
   -0.006000   -0.012000    0.001000
    0.003000   -0.007000   -0.008000
    0.009000   -0.007000   -0.007000
   -0.001000   -0.003000   -0.003000
    0.004000    0.004000   -0.008000
   -0.001000    0.005000   -0.001000
    0.001000   -0.004000   -0.001000
    0.003000    0.007000   -0.000000
    0.000000   -0.007000    0.013000
   -0.011000   -0.009000   -0.001000
   -0.016000   -0.028000    0.019000
    0.002000    0.017000   -0.018000
   -0.006000   -0.001000   -0.008000
    0.014000    0.003000    0.013000
   -0.009000   -0.039000   -0.025000
    0.009000   -0.003000    0.014000
    0.010000    0.005000    0.003000
   -0.041000    0.007000    0.020000
    0.013000   -0.011000   -0.011000
    0.010000   -0.012000   -0.021000
   -0.006000   -0.003000   -0.002000
    0.004000    0.099000   -0.029000
    0.003000    0.009000    0.025000
   -0.022000    0.002000   -0.006000
   -0.011000    0.008000    0.016000
    0.003000    0.005000   -0.008000
   -0.026000   -0.074000   -0.028000
    0.007000    0.002000   -0.007000
    0.003000   -0.001000   -0.002000
   -0.001000    0.001000    0.008000
    0.006000   -0.002000   -0.058000
    0.033000    0.018000    0.053000
   -0.105000   -0.087000   -0.237000
   -0.092000   -0.020000   -0.057000
    0.141000   -0.051000   -0.092000
   -0.023000    0.130000    0.289000
   -0.245000   -0.128000   -0.238000
    0.124000   -0.042000   -0.068000
    0.254000   -0.067000   -0.112000
    0.141000   -0.045000   -0.061000
    0.093000    0.232000    0.565000
    0.086000    0.055000    0.117000
    0.119000    0.060000    0.204000
   -0.001000    0.001000    0.007000
    0.010000   -0.004000   -0.028000
   -0.003000   -0.003000   -0.011000
    0.019000   -0.000000    0.002000
   -0.026000    0.006000    0.024000
   -0.003000    0.004000    0.019000
   -0.007000    0.003000    0.024000
   -0.038000    0.013000    0.055000
    0.019000    0.002000    0.004000
    0.030000    0.003000    0.009000
    0.015000    0.001000    0.003000
   -0.000000   -0.010000   -0.041000
vibration  101
   -0.003000    0.009000   -0.007000
   -0.001000    0.002000   -0.020000
   -0.049000    0.004000   -0.015000
    0.031000   -0.005000    0.049000
   -0.056000    0.016000   -0.025000
    0.007000   -0.020000    0.006000
   -0.026000   -0.034000    0.037000
    0.002000    0.042000   -0.019000
   -0.028000   -0.033000    0.028000
    0.013000    0.013000    0.004000
   -0.016000    0.042000    0.035000
   -0.012000   -0.042000   -0.025000
   -0.015000    0.031000    0.037000
    0.026000   -0.003000   -0.017000
   -0.025000    0.016000    0.011000
   -0.016000    0.030000   -0.018000
   -0.006000   -0.057000    0.056000
   -0.019000    0.377000   -0.163000
    0.007000    0.064000    0.021000
   -0.011000   -0.183000    0.173000
    0.055000    0.045000    0.027000
    0.058000   -0.053000    0.196000
    0.103000   -0.064000   -0.032000
    0.105000    0.310000   -0.191000
   -0.011000   -0.037000   -0.029000
   -0.004000    0.047000    0.040000
    0.114000    0.004000    0.050000
    0.006000   -0.247000    0.157000
    0.063000   -0.065000   -0.025000
    0.070000   -0.071000   -0.147000
   -0.012000   -0.060000   -0.018000
    0.106000    0.168000   -0.163000
    0.001000    0.034000   -0.080000
   -0.164000   -0.319000    0.082000
   -0.035000   -0.008000    0.001000
   -0.023000   -0.007000   -0.017000
    0.021000   -0.012000    0.018000
    0.014000    0.008000   -0.003000
    0.006000    0.033000   -0.029000
   -0.017000   -0.023000    0.012000
    0.000000    0.030000   -0.022000
    0.005000   -0.018000   -0.002000
   -0.031000   -0.024000   -0.038000
    0.011000    0.048000    0.027000
   -0.024000   -0.022000   -0.043000
   -0.010000    0.001000    0.022000
   -0.056000    0.031000    0.010000
    0.040000   -0.011000   -0.047000
   -0.064000    0.024000    0.014000
   -0.006000   -0.007000    0.020000
    0.030000    0.108000   -0.018000
   -0.041000   -0.022000   -0.031000
   -0.274000    0.059000    0.001000
   -0.041000    0.042000    0.056000
    0.011000   -0.000000   -0.029000
    0.046000    0.046000   -0.010000
    0.000000   -0.001000    0.004000
    0.029000   -0.005000   -0.001000
   -0.006000   -0.005000    0.003000
    0.024000   -0.011000   -0.008000
   -0.002000   -0.001000   -0.004000
    0.008000    0.005000    0.019000
    0.007000    0.002000    0.004000
   -0.011000    0.003000    0.007000
    0.001000   -0.010000   -0.021000
    0.019000    0.014000    0.016000
   -0.009000    0.002000    0.004000
   -0.019000    0.005000    0.008000
   -0.012000    0.003000    0.005000
   -0.007000   -0.016000   -0.040000
   -0.005000   -0.005000   -0.012000
   -0.008000   -0.006000   -0.014000
   -0.001000    0.001000    0.006000
    0.009000   -0.005000   -0.025000
   -0.003000   -0.002000   -0.011000
    0.018000   -0.000000    0.003000
   -0.024000    0.005000    0.022000
   -0.002000    0.004000    0.017000
   -0.004000    0.002000    0.020000
   -0.035000    0.012000    0.051000
    0.016000    0.001000    0.004000
    0.028000    0.003000    0.008000
    0.015000    0.001000    0.002000
   -0.000000    0.005000   -0.038000
vibration  102
    0.004000   -0.005000   -0.002000
   -0.001000   -0.001000    0.013000
    0.036000   -0.003000    0.010000
   -0.027000    0.004000   -0.040000
    0.040000   -0.012000    0.015000
   -0.004000    0.013000   -0.003000
    0.014000    0.018000   -0.021000
   -0.002000   -0.026000    0.010000
    0.017000    0.023000   -0.020000
   -0.007000   -0.009000   -0.002000
    0.007000   -0.027000   -0.024000
    0.007000    0.023000    0.012000
    0.008000   -0.014000   -0.020000
   -0.017000    0.002000    0.012000
    0.014000   -0.007000    0.001000
    0.005000    0.019000   -0.013000
    0.007000   -0.073000    0.027000
   -0.015000    0.396000   -0.221000
   -0.002000    0.039000   -0.024000
    0.024000   -0.228000    0.116000
   -0.022000    0.025000   -0.025000
   -0.000000   -0.197000    0.046000
   -0.037000   -0.059000    0.050000
   -0.162000    0.366000   -0.227000
    0.005000    0.049000   -0.005000
   -0.011000   -0.049000   -0.006000
   -0.017000    0.051000   -0.044000
   -0.254000   -0.161000    0.145000
   -0.033000    0.012000    0.013000
    0.007000    0.082000    0.025000
   -0.025000   -0.037000    0.024000
    0.133000    0.223000   -0.125000
    0.045000    0.062000   -0.002000
   -0.189000   -0.290000    0.224000
    0.004000   -0.017000    0.014000
    0.011000    0.007000    0.002000
   -0.012000    0.009000   -0.010000
   -0.007000   -0.005000    0.003000
   -0.005000   -0.016000    0.012000
    0.004000    0.005000   -0.003000
   -0.002000   -0.012000    0.009000
   -0.004000    0.009000   -0.001000
    0.018000    0.014000    0.023000
   -0.009000   -0.032000   -0.018000
    0.012000    0.008000    0.022000
    0.006000    0.000000   -0.015000
    0.036000   -0.023000   -0.003000
   -0.031000    0.006000    0.034000
    0.048000   -0.019000   -0.011000
    0.006000    0.007000   -0.015000
   -0.017000   -0.118000    0.021000
    0.021000   -0.005000    0.001000
    0.119000   -0.030000   -0.001000
    0.024000   -0.012000   -0.022000
   -0.010000    0.002000    0.024000
   -0.037000   -0.058000    0.007000
   -0.003000   -0.000000    0.006000
   -0.013000    0.003000    0.001000
    0.005000    0.004000   -0.003000
   -0.038000    0.012000    0.001000
    0.000000   -0.000000    0.001000
   -0.002000    0.000000   -0.005000
   -0.001000   -0.001000   -0.000000
    0.002000   -0.001000   -0.001000
   -0.000000    0.002000    0.004000
   -0.005000   -0.005000   -0.002000
    0.002000   -0.001000   -0.002000
    0.004000   -0.001000   -0.001000
    0.005000   -0.002000   -0.000000
    0.001000    0.002000    0.008000
    0.000000    0.001000    0.002000
    0.003000    0.000000    0.005000
    0.000000   -0.001000    0.001000
    0.001000    0.002000   -0.004000
   -0.000000   -0.001000   -0.001000
    0.002000    0.001000    0.001000
   -0.003000    0.001000    0.002000
    0.000000    0.001000    0.002000
   -0.000000   -0.000000    0.004000
   -0.004000    0.001000    0.007000
    0.004000   -0.003000   -0.003000
   -0.001000   -0.000000   -0.000000
    0.003000   -0.000000    0.002000
   -0.000000   -0.011000   -0.004000
vibration  103
    0.004000    0.003000   -0.008000
    0.028000   -0.021000   -0.018000
   -0.128000    0.034000   -0.063000
    0.119000    0.022000    0.146000
   -0.038000    0.046000    0.045000
    0.017000   -0.028000   -0.023000
   -0.032000    0.042000    0.049000
    0.031000    0.173000   -0.051000
   -0.066000   -0.121000    0.113000
   -0.004000    0.051000    0.036000
    0.024000    0.049000    0.041000
    0.014000    0.088000    0.060000
    0.014000    0.027000    0.015000
    0.021000   -0.037000   -0.045000
   -0.055000   -0.035000   -0.025000
    0.011000    0.027000    0.013000
   -0.007000   -0.017000   -0.011000
   -0.006000    0.042000   -0.044000
   -0.036000   -0.025000   -0.048000
   -0.094000   -0.037000   -0.017000
    0.028000    0.014000    0.010000
    0.021000    0.012000    0.079000
   -0.006000    0.002000    0.024000
   -0.017000    0.055000   -0.008000
   -0.012000   -0.013000   -0.027000
    0.010000   -0.023000   -0.020000
   -0.003000    0.008000    0.013000
   -0.008000    0.004000    0.014000
   -0.043000    0.032000    0.004000
   -0.039000    0.040000    0.046000
    0.008000   -0.024000   -0.025000
    0.034000   -0.011000   -0.025000
    0.027000    0.008000    0.033000
   -0.015000    0.027000    0.066000
    0.006000    0.006000    0.013000
   -0.010000   -0.003000   -0.007000
   -0.011000   -0.019000    0.004000
   -0.003000    0.017000   -0.020000
    0.019000    0.003000    0.018000
    0.047000    0.078000   -0.041000
    0.013000   -0.023000    0.021000
    0.007000    0.001000    0.020000
   -0.025000   -0.023000   -0.041000
    0.027000    0.074000    0.039000
   -0.001000    0.030000   -0.010000
    0.000000   -0.015000   -0.002000
    0.049000    0.001000   -0.040000
    0.025000    0.023000   -0.008000
   -0.038000    0.032000    0.036000
   -0.036000   -0.037000    0.016000
    0.044000    0.765000   -0.202000
    0.022000    0.044000    0.173000
    0.023000   -0.030000   -0.047000
   -0.012000    0.008000    0.016000
   -0.003000   -0.004000   -0.000000
    0.061000    0.101000    0.047000
    0.031000    0.009000   -0.067000
   -0.001000   -0.003000   -0.006000
   -0.018000   -0.009000    0.023000
    0.185000   -0.054000   -0.122000
   -0.003000    0.000000   -0.004000
    0.007000    0.005000    0.014000
    0.005000    0.002000    0.003000
   -0.008000    0.002000    0.005000
    0.001000   -0.008000   -0.018000
    0.014000   -0.013000    0.026000
   -0.007000    0.003000    0.005000
   -0.014000    0.004000    0.006000
   -0.012000    0.005000    0.006000
   -0.005000   -0.012000   -0.031000
   -0.003000   -0.005000   -0.011000
   -0.010000   -0.004000   -0.010000
   -0.001000    0.000000    0.000000
    0.001000   -0.001000   -0.001000
   -0.000000    0.000000   -0.001000
    0.001000    0.000000   -0.000000
   -0.001000   -0.000000    0.002000
    0.002000    0.000000    0.002000
   -0.002000    0.001000   -0.003000
   -0.001000    0.004000    0.001000
   -0.000000   -0.000000    0.000000
    0.003000   -0.000000    0.001000
   -0.000000   -0.000000    0.001000
   -0.000000    0.008000   -0.003000
vibration  104
   -0.002000    0.003000   -0.005000
    0.001000   -0.006000   -0.004000
   -0.029000    0.011000   -0.022000
    0.016000    0.009000    0.019000
    0.002000    0.008000    0.015000
    0.006000   -0.001000   -0.007000
   -0.008000    0.008000    0.010000
    0.007000    0.043000   -0.017000
   -0.015000   -0.018000    0.018000
   -0.002000    0.008000    0.009000
    0.006000   -0.002000   -0.003000
    0.005000    0.028000    0.016000
    0.006000    0.010000    0.001000
    0.003000   -0.010000   -0.004000
   -0.005000   -0.004000   -0.004000
   -0.002000    0.004000    0.005000
   -0.008000    0.004000    0.009000
    0.004000    0.014000    0.015000
   -0.007000   -0.006000   -0.012000
   -0.015000   -0.009000   -0.006000
    0.018000    0.004000    0.005000
    0.015000    0.015000    0.018000
    0.001000    0.002000    0.005000
    0.002000    0.003000    0.005000
   -0.005000   -0.007000   -0.011000
    0.003000   -0.007000   -0.009000
    0.001000    0.001000    0.007000
    0.008000    0.006000    0.001000
   -0.014000    0.009000    0.001000
   -0.010000    0.016000    0.011000
    0.005000   -0.006000   -0.011000
    0.002000   -0.020000   -0.001000
    0.006000   -0.001000    0.013000
    0.009000    0.030000    0.007000
    0.004000    0.006000    0.003000
   -0.001000   -0.013000   -0.003000
    0.049000    0.105000    0.006000
    0.010000   -0.072000    0.110000
   -0.120000   -0.087000   -0.069000
   -0.223000   -0.399000    0.178000
   -0.019000    0.159000   -0.154000
   -0.051000   -0.020000   -0.116000
    0.129000    0.088000    0.186000
   -0.141000   -0.414000   -0.235000
    0.012000   -0.153000    0.057000
    0.026000    0.064000    0.006000
   -0.264000    0.010000    0.189000
   -0.057000   -0.122000   -0.011000
    0.197000   -0.173000   -0.208000
   -0.003000   -0.005000    0.006000
    0.001000    0.083000   -0.016000
    0.004000    0.005000    0.021000
   -0.005000   -0.010000   -0.020000
   -0.005000    0.006000    0.017000
    0.009000    0.021000   -0.002000
   -0.066000   -0.149000   -0.053000
    0.002000    0.001000   -0.010000
    0.001000   -0.000000   -0.001000
    0.002000    0.002000    0.007000
   -0.019000    0.004000   -0.083000
   -0.003000   -0.002000   -0.003000
    0.007000    0.010000    0.010000
    0.007000    0.000000    0.005000
   -0.008000    0.003000    0.006000
    0.003000   -0.008000   -0.017000
    0.005000   -0.011000    0.022000
   -0.005000    0.001000    0.001000
   -0.020000    0.005000    0.008000
   -0.008000    0.002000    0.002000
   -0.006000   -0.015000   -0.037000
   -0.006000   -0.002000   -0.004000
   -0.009000   -0.002000   -0.008000
    0.000000    0.000000    0.001000
    0.001000   -0.000000   -0.002000
   -0.000000   -0.000000   -0.001000
    0.001000   -0.000000    0.000000
   -0.002000    0.000000    0.002000
    0.001000    0.000000    0.001000
   -0.001000    0.000000    0.001000
   -0.003000    0.002000    0.004000
    0.002000    0.000000    0.000000
    0.003000    0.000000    0.001000
    0.001000    0.000000    0.000000
    0.000000   -0.003000   -0.003000
vibration  105
   -0.001000   -0.001000    0.003000
   -0.069000   -0.053000   -0.017000
   -0.122000    0.131000   -0.248000
   -0.105000    0.142000   -0.165000
    0.246000    0.006000    0.199000
    0.092000    0.061000   -0.096000
   -0.106000    0.038000    0.103000
    0.063000    0.501000   -0.259000
   -0.157000   -0.045000    0.082000
   -0.023000    0.024000    0.107000
    0.021000   -0.205000   -0.227000
    0.038000    0.340000    0.122000
    0.084000    0.245000    0.035000
   -0.004000   -0.111000    0.036000
    0.007000    0.019000    0.007000
   -0.004000   -0.007000   -0.004000
    0.005000    0.002000   -0.002000
   -0.001000   -0.016000    0.003000
    0.009000    0.007000    0.014000
    0.023000    0.012000    0.005000
   -0.012000   -0.003000   -0.003000
   -0.010000   -0.008000   -0.018000
    0.003000   -0.002000   -0.008000
    0.006000   -0.009000   -0.001000
    0.005000    0.004000    0.007000
   -0.003000    0.006000    0.006000
   -0.000000   -0.001000   -0.004000
   -0.002000   -0.003000   -0.002000
    0.010000   -0.008000   -0.001000
    0.010000   -0.009000   -0.010000
   -0.002000    0.006000    0.007000
   -0.006000    0.006000    0.005000
   -0.006000   -0.001000   -0.009000
    0.001000   -0.011000   -0.014000
   -0.002000   -0.002000   -0.003000
    0.001000    0.002000    0.002000
   -0.001000   -0.003000   -0.000000
   -0.000000    0.002000   -0.003000
    0.004000    0.004000    0.002000
    0.007000    0.013000   -0.005000
   -0.000000   -0.006000    0.006000
    0.001000    0.001000    0.004000
   -0.004000   -0.003000   -0.006000
    0.005000    0.013000    0.007000
    0.000000    0.006000   -0.001000
   -0.001000   -0.002000    0.000000
    0.006000    0.001000   -0.005000
    0.002000    0.002000   -0.000000
   -0.006000    0.005000    0.005000
    0.004000   -0.012000   -0.006000
   -0.000000   -0.109000    0.016000
   -0.008000   -0.010000   -0.031000
   -0.001000    0.008000    0.014000
    0.003000   -0.002000   -0.006000
   -0.000000   -0.001000   -0.000000
    0.001000    0.010000   -0.000000
   -0.002000   -0.005000    0.015000
   -0.000000    0.000000    0.001000
    0.002000    0.001000   -0.003000
   -0.012000    0.004000    0.019000
    0.000000    0.000000    0.000000
   -0.001000   -0.002000   -0.001000
   -0.001000    0.000000   -0.001000
    0.001000   -0.000000   -0.001000
   -0.001000    0.001000    0.002000
   -0.001000    0.005000   -0.005000
    0.000000   -0.000000   -0.000000
    0.002000   -0.001000   -0.001000
    0.001000   -0.000000   -0.001000
    0.001000    0.003000    0.006000
    0.001000    0.001000    0.001000
   -0.000000    0.000000    0.000000
    0.000000   -0.000000   -0.000000
   -0.000000    0.000000    0.001000
    0.000000   -0.000000    0.000000
   -0.001000   -0.000000   -0.000000
    0.001000   -0.000000   -0.001000
    0.000000   -0.002000   -0.002000
   -0.001000   -0.000000    0.000000
    0.002000   -0.001000   -0.002000
   -0.001000   -0.000000    0.000000
   -0.001000    0.000000   -0.000000
   -0.002000    0.000000   -0.000000
    0.000000    0.000000    0.002000
vibration  106
   -0.010000    0.000000    0.020000
    0.037000   -0.006000   -0.006000
   -0.063000   -0.001000    0.004000
    0.107000   -0.018000    0.138000
   -0.066000    0.027000   -0.003000
   -0.007000   -0.033000    0.000000
   -0.001000    0.028000    0.013000
    0.010000    0.023000    0.016000
   -0.019000   -0.087000    0.073000
    0.004000    0.034000    0.004000
    0.010000    0.087000    0.085000
    0.001000   -0.017000    0.015000
   -0.011000   -0.028000    0.010000
    0.017000   -0.003000   -0.044000
   -0.044000   -0.000000   -0.002000
    0.030000   -0.005000   -0.035000
    0.092000   -0.054000   -0.148000
   -0.060000   -0.280000   -0.178000
    0.025000    0.012000    0.088000
    0.009000    0.252000   -0.050000
   -0.171000   -0.001000   -0.043000
   -0.141000   -0.278000    0.006000
    0.006000   -0.031000   -0.041000
   -0.003000    0.097000   -0.090000
    0.047000    0.044000    0.096000
   -0.036000    0.046000    0.082000
   -0.028000   -0.017000   -0.058000
   -0.016000    0.056000   -0.063000
    0.135000   -0.058000   -0.017000
    0.008000   -0.264000    0.019000
   -0.035000    0.038000    0.093000
    0.061000    0.226000   -0.027000
   -0.074000   -0.008000   -0.126000
   -0.044000   -0.257000   -0.127000
   -0.016000   -0.008000   -0.039000
    0.019000    0.001000    0.018000
   -0.009000    0.026000   -0.001000
   -0.014000   -0.006000    0.020000
   -0.032000   -0.087000    0.037000
    0.005000   -0.025000   -0.012000
    0.029000    0.017000   -0.028000
   -0.021000    0.003000   -0.022000
    0.047000    0.008000    0.039000
   -0.029000   -0.121000   -0.082000
    0.032000    0.005000    0.052000
    0.019000    0.003000   -0.007000
   -0.037000    0.006000    0.014000
    0.024000   -0.026000   -0.030000
    0.032000   -0.029000   -0.046000
   -0.037000   -0.014000    0.001000
    0.017000    0.325000   -0.094000
   -0.030000    0.010000    0.048000
    0.050000    0.092000    0.172000
    0.038000   -0.025000   -0.033000
    0.016000   -0.010000   -0.004000
    0.041000    0.076000    0.019000
    0.020000    0.000000   -0.010000
   -0.004000   -0.003000   -0.006000
   -0.012000    0.000000    0.013000
    0.132000   -0.031000   -0.040000
   -0.000000    0.001000   -0.001000
    0.001000   -0.001000    0.003000
    0.001000    0.000000    0.000000
   -0.001000    0.000000    0.000000
    0.000000   -0.001000   -0.002000
    0.001000   -0.001000    0.003000
   -0.003000    0.001000    0.002000
    0.000000   -0.000000    0.000000
   -0.002000    0.001000    0.001000
   -0.001000   -0.002000   -0.004000
   -0.001000   -0.001000   -0.002000
   -0.004000    0.001000   -0.001000
   -0.001000    0.000000    0.000000
    0.001000   -0.001000   -0.000000
   -0.000000    0.001000   -0.001000
    0.001000   -0.001000   -0.001000
   -0.002000   -0.000000    0.002000
   -0.000000   -0.001000    0.001000
    0.001000    0.001000   -0.003000
   -0.001000    0.002000    0.001000
   -0.002000    0.002000    0.003000
    0.005000   -0.000000    0.001000
   -0.004000    0.000000   -0.001000
    0.001000    0.007000   -0.001000
vibration  107
    0.002000    0.000000   -0.005000
   -0.014000    0.004000   -0.003000
    0.016000   -0.001000   -0.001000
   -0.034000    0.004000   -0.042000
    0.008000   -0.007000   -0.009000
    0.005000    0.007000    0.004000
   -0.009000   -0.029000    0.007000
   -0.005000   -0.001000   -0.013000
    0.001000    0.031000   -0.027000
    0.004000   -0.011000   -0.003000
   -0.011000   -0.018000   -0.020000
   -0.007000   -0.019000   -0.022000
   -0.003000    0.018000    0.009000
    0.002000    0.003000    0.013000
    0.007000   -0.001000   -0.001000
   -0.006000    0.004000    0.005000
   -0.020000    0.057000    0.003000
    0.014000   -0.298000    0.207000
   -0.000000   -0.066000    0.019000
   -0.035000    0.397000   -0.228000
    0.030000    0.057000   -0.019000
    0.062000   -0.344000    0.221000
    0.003000   -0.022000    0.018000
   -0.028000    0.207000   -0.103000
   -0.008000   -0.020000   -0.013000
    0.002000   -0.016000   -0.012000
   -0.010000   -0.021000    0.023000
    0.124000    0.171000   -0.089000
    0.006000    0.058000   -0.023000
   -0.207000   -0.278000    0.191000
   -0.020000   -0.051000    0.007000
    0.174000    0.258000   -0.169000
    0.028000    0.027000    0.008000
   -0.106000   -0.159000    0.134000
    0.006000    0.007000    0.004000
   -0.003000   -0.000000   -0.005000
    0.003000   -0.004000   -0.002000
    0.003000   -0.002000   -0.003000
    0.006000    0.021000   -0.010000
   -0.007000   -0.002000    0.008000
   -0.010000   -0.005000    0.007000
    0.005000    0.000000    0.003000
   -0.008000    0.004000   -0.001000
    0.003000    0.021000    0.017000
   -0.009000   -0.007000   -0.012000
   -0.006000    0.001000    0.001000
    0.008000   -0.004000    0.001000
   -0.015000    0.007000    0.015000
    0.001000    0.002000    0.008000
    0.006000    0.003000    0.003000
   -0.006000   -0.056000    0.021000
    0.004000    0.001000   -0.008000
   -0.013000   -0.017000   -0.031000
   -0.006000    0.006000    0.009000
   -0.003000    0.002000    0.002000
   -0.011000   -0.024000   -0.005000
   -0.003000    0.000000    0.001000
    0.001000    0.000000    0.001000
    0.002000    0.000000   -0.002000
   -0.023000    0.006000    0.004000
   -0.000000   -0.000000    0.000000
    0.000000    0.001000    0.000000
    0.000000    0.000000    0.000000
   -0.000000    0.000000    0.000000
    0.000000   -0.000000   -0.001000
    0.000000   -0.001000    0.001000
   -0.000000    0.000000    0.000000
   -0.001000    0.000000    0.000000
   -0.000000    0.000000    0.000000
   -0.001000   -0.000000   -0.003000
   -0.000000    0.001000    0.001000
   -0.001000    0.000000   -0.002000
    0.000000   -0.000000   -0.000000
   -0.000000    0.000000    0.001000
   -0.000000   -0.000000    0.000000
   -0.000000   -0.000000   -0.000000
    0.000000    0.000000   -0.000000
    0.000000    0.000000   -0.000000
   -0.000000   -0.000000    0.001000
    0.001000   -0.000000   -0.001000
   -0.001000    0.001000    0.001000
    0.001000    0.001000    0.001000
   -0.000000   -0.000000   -0.001000
    0.000000   -0.001000    0.001000
vibration  108
   -0.001000   -0.001000   -0.003000
    0.016000   -0.006000    0.003000
   -0.025000    0.003000   -0.002000
    0.041000   -0.005000    0.053000
   -0.009000    0.009000    0.014000
   -0.006000   -0.006000   -0.006000
    0.014000    0.043000   -0.013000
    0.008000    0.002000    0.017000
    0.001000   -0.037000    0.033000
   -0.007000    0.013000    0.006000
    0.018000    0.014000    0.016000
    0.012000    0.036000    0.034000
    0.008000   -0.023000   -0.017000
   -0.004000   -0.004000   -0.013000
   -0.002000    0.000000   -0.002000
    0.001000    0.000000   -0.001000
    0.005000   -0.005000   -0.008000
   -0.003000   -0.002000   -0.017000
    0.001000    0.003000    0.004000
    0.001000   -0.001000    0.006000
   -0.010000   -0.002000   -0.001000
   -0.009000   -0.002000   -0.006000
    0.001000   -0.001000   -0.003000
    0.002000   -0.001000   -0.002000
    0.003000    0.003000    0.005000
   -0.002000    0.002000    0.004000
   -0.003000    0.001000   -0.006000
   -0.012000   -0.003000    0.001000
    0.007000   -0.006000    0.001000
    0.012000    0.001000   -0.006000
   -0.001000    0.005000    0.005000
   -0.006000   -0.003000    0.009000
   -0.006000   -0.003000   -0.007000
    0.005000    0.000000   -0.016000
    0.002000    0.001000   -0.002000
    0.007000   -0.000000   -0.002000
    0.062000   -0.026000   -0.090000
    0.037000   -0.091000   -0.003000
    0.077000    0.326000   -0.160000
   -0.168000   -0.126000    0.205000
   -0.221000   -0.135000    0.165000
    0.092000    0.035000    0.016000
   -0.057000    0.215000    0.165000
   -0.017000    0.206000    0.230000
   -0.166000   -0.220000   -0.186000
   -0.131000    0.059000    0.015000
    0.073000   -0.079000    0.082000
   -0.367000    0.137000    0.346000
    0.101000   -0.015000    0.087000
   -0.001000   -0.002000   -0.000000
    0.003000    0.024000   -0.007000
   -0.003000    0.001000    0.005000
    0.003000    0.005000    0.009000
    0.005000   -0.004000    0.006000
   -0.000000    0.004000   -0.009000
   -0.068000   -0.092000   -0.047000
    0.001000   -0.000000   -0.002000
   -0.000000   -0.000000   -0.000000
    0.002000    0.002000    0.005000
   -0.016000    0.004000   -0.046000
   -0.001000   -0.001000    0.001000
    0.000000    0.005000   -0.004000
   -0.001000   -0.001000    0.000000
    0.001000   -0.000000   -0.001000
   -0.000000    0.001000    0.001000
   -0.002000   -0.020000    0.010000
    0.001000   -0.000000   -0.001000
    0.001000   -0.000000   -0.001000
    0.000000    0.001000    0.001000
    0.001000    0.001000    0.003000
    0.000000   -0.001000   -0.001000
    0.001000    0.000000    0.002000
   -0.000000    0.000000    0.000000
    0.001000    0.000000   -0.001000
   -0.000000   -0.000000   -0.001000
    0.001000   -0.000000    0.000000
   -0.001000    0.000000    0.001000
    0.000000   -0.000000    0.001000
   -0.001000    0.000000    0.001000
   -0.001000    0.001000    0.002000
    0.001000    0.000000    0.000000
    0.001000    0.000000    0.000000
    0.000000    0.000000   -0.000000
    0.000000   -0.004000   -0.001000
vibration  109
   -0.001000    0.001000   -0.001000
   -0.118000    0.046000   -0.052000
    0.116000   -0.021000   -0.005000
   -0.259000    0.032000   -0.328000
   -0.015000   -0.042000   -0.136000
    0.065000    0.028000    0.051000
   -0.142000   -0.370000    0.152000
   -0.053000    0.075000   -0.171000
   -0.044000    0.246000   -0.219000
    0.074000   -0.086000   -0.039000
   -0.157000   -0.063000   -0.090000
   -0.112000   -0.328000   -0.303000
   -0.081000    0.221000    0.178000
    0.073000    0.024000    0.081000
   -0.017000   -0.014000   -0.007000
    0.011000    0.006000    0.000000
    0.010000   -0.016000   -0.020000
   -0.014000    0.011000   -0.056000
   -0.008000    0.001000   -0.008000
   -0.023000   -0.031000    0.015000
   -0.013000   -0.004000    0.001000
   -0.016000    0.020000   -0.007000
   -0.005000    0.001000    0.001000
   -0.007000   -0.006000    0.003000
    0.003000    0.004000    0.006000
   -0.002000    0.002000    0.006000
   -0.002000    0.003000   -0.006000
   -0.021000   -0.017000    0.010000
    0.005000   -0.008000    0.003000
    0.024000    0.022000   -0.016000
    0.002000    0.006000    0.003000
   -0.013000   -0.021000    0.019000
   -0.007000   -0.004000   -0.008000
    0.011000    0.007000   -0.024000
   -0.001000    0.001000   -0.003000
    0.003000   -0.002000    0.001000
    0.005000   -0.000000   -0.012000
    0.002000   -0.011000    0.001000
    0.006000    0.026000   -0.012000
   -0.016000   -0.013000    0.020000
   -0.022000   -0.016000    0.018000
    0.009000    0.006000   -0.000000
   -0.000000    0.028000    0.027000
   -0.006000    0.009000    0.018000
   -0.015000   -0.025000   -0.014000
   -0.014000    0.006000   -0.000000
    0.012000   -0.011000    0.008000
   -0.043000    0.017000    0.041000
    0.016000   -0.004000    0.007000
   -0.022000   -0.001000    0.035000
   -0.036000    0.201000   -0.010000
    0.009000    0.012000    0.050000
    0.010000    0.005000    0.011000
    0.001000   -0.001000    0.005000
    0.003000   -0.000000   -0.000000
   -0.002000   -0.018000   -0.001000
    0.005000    0.003000   -0.025000
   -0.000000   -0.001000   -0.003000
   -0.002000   -0.002000    0.005000
    0.016000   -0.007000   -0.035000
   -0.001000   -0.000000   -0.000000
    0.002000    0.003000    0.002000
    0.001000   -0.000000    0.001000
   -0.001000    0.000000    0.001000
   -0.000000   -0.001000   -0.004000
    0.002000   -0.010000    0.010000
   -0.001000    0.000000    0.001000
   -0.003000    0.001000    0.001000
   -0.003000    0.001000    0.001000
   -0.001000   -0.003000   -0.004000
   -0.001000   -0.002000   -0.004000
   -0.001000   -0.001000   -0.003000
   -0.000000    0.000000   -0.000000
   -0.000000    0.000000    0.001000
    0.000000    0.000000    0.000000
   -0.000000   -0.000000    0.000000
    0.000000   -0.001000   -0.001000
    0.002000   -0.000000   -0.001000
   -0.001000   -0.000000   -0.002000
   -0.000000    0.002000    0.000000
   -0.000000   -0.000000    0.000000
   -0.000000    0.000000   -0.000000
   -0.001000    0.000000   -0.000000
   -0.000000   -0.002000    0.001000
vibration  110
    0.000000   -0.000000   -0.001000
    0.001000   -0.000000    0.000000
   -0.002000    0.000000   -0.000000
    0.003000   -0.000000    0.004000
   -0.000000    0.001000    0.001000
   -0.001000   -0.000000   -0.000000
    0.001000    0.003000   -0.001000
    0.000000   -0.002000    0.002000
    0.001000   -0.002000    0.001000
   -0.001000    0.001000    0.000000
    0.002000    0.002000    0.002000
    0.001000    0.002000    0.003000
    0.001000   -0.004000   -0.002000
   -0.001000   -0.000000   -0.001000
    0.000000   -0.001000   -0.001000
    0.000000    0.007000   -0.005000
   -0.003000    0.021000   -0.013000
   -0.010000   -0.199000    0.088000
    0.002000   -0.033000    0.029000
   -0.033000    0.290000   -0.140000
    0.004000    0.047000   -0.018000
    0.034000   -0.312000    0.188000
    0.007000   -0.039000    0.012000
   -0.079000    0.285000   -0.195000
   -0.000000   -0.002000    0.003000
    0.002000    0.002000   -0.005000
    0.027000    0.039000   -0.014000
   -0.235000   -0.265000    0.203000
   -0.026000   -0.055000    0.024000
    0.229000    0.347000   -0.223000
    0.021000    0.034000   -0.030000
   -0.186000   -0.281000    0.147000
   -0.010000   -0.016000    0.012000
    0.084000    0.181000   -0.083000
   -0.004000   -0.009000    0.007000
    0.002000   -0.000000    0.001000
   -0.002000    0.000000    0.000000
   -0.001000    0.001000   -0.001000
    0.001000   -0.002000    0.003000
    0.004000    0.006000   -0.003000
    0.001000   -0.002000    0.001000
   -0.001000    0.001000    0.001000
    0.001000   -0.003000   -0.003000
    0.001000   -0.002000   -0.003000
    0.004000    0.006000    0.004000
    0.001000   -0.001000   -0.001000
    0.003000   -0.001000   -0.002000
    0.001000   -0.000000   -0.000000
    0.002000   -0.001000   -0.001000
    0.000000    0.000000   -0.000000
   -0.000000   -0.004000    0.001000
   -0.000000    0.002000    0.000000
   -0.005000    0.000000   -0.001000
   -0.000000   -0.001000   -0.000000
    0.000000    0.000000    0.002000
   -0.004000   -0.011000   -0.000000
    0.001000    0.000000    0.000000
    0.000000   -0.000000   -0.000000
    0.000000    0.000000    0.000000
   -0.001000    0.000000   -0.004000
   -0.000000   -0.000000   -0.000000
    0.000000    0.001000    0.000000
    0.000000    0.000000    0.000000
   -0.000000    0.000000    0.000000
    0.000000   -0.000000   -0.001000
   -0.000000   -0.002000    0.001000
   -0.000000    0.000000    0.000000
   -0.001000    0.000000    0.000000
   -0.000000    0.000000    0.000000
   -0.000000   -0.000000   -0.002000
   -0.000000    0.000000    0.001000
   -0.001000    0.000000   -0.001000
   -0.000000   -0.000000    0.000000
    0.000000    0.000000   -0.001000
    0.000000   -0.000000   -0.000000
    0.000000    0.001000    0.001000
   -0.000000    0.000000    0.000000
    0.000000    0.000000    0.000000
    0.000000   -0.000000    0.000000
   -0.001000    0.000000    0.001000
    0.002000   -0.001000   -0.002000
   -0.003000   -0.001000   -0.001000
    0.002000    0.000000    0.001000
   -0.001000   -0.002000   -0.002000
vibration  111
    0.000000    0.000000   -0.000000
    0.008000    0.071000   -0.003000
    0.190000   -0.158000    0.263000
   -0.043000   -0.155000   -0.019000
   -0.235000   -0.051000   -0.275000
   -0.041000   -0.024000   -0.059000
    0.110000    0.364000   -0.102000
    0.074000    0.044000    0.128000
    0.019000   -0.262000    0.250000
    0.035000   -0.047000    0.058000
   -0.120000   -0.234000   -0.290000
   -0.060000    0.058000   -0.146000
    0.017000    0.401000    0.154000
    0.005000   -0.003000    0.004000
   -0.001000   -0.001000   -0.000000
    0.001000    0.001000    0.000000
    0.000000   -0.000000   -0.001000
   -0.001000   -0.002000   -0.002000
   -0.001000   -0.001000   -0.001000
   -0.002000    0.001000   -0.001000
   -0.000000    0.000000   -0.000000
   -0.000000   -0.001000    0.001000
   -0.000000    0.000000    0.000000
   -0.001000    0.001000   -0.000000
   -0.000000   -0.000000    0.000000
    0.000000   -0.000000    0.000000
   -0.000000    0.000000    0.000000
   -0.000000   -0.000000    0.000000
   -0.000000   -0.000000    0.000000
    0.000000    0.001000    0.000000
    0.000000   -0.000000   -0.000000
    0.000000   -0.001000    0.000000
   -0.000000   -0.000000   -0.000000
    0.000000    0.000000   -0.001000
   -0.000000    0.000000   -0.000000
    0.000000   -0.000000   -0.000000
    0.000000    0.001000   -0.000000
   -0.004000    0.005000    0.007000
   -0.018000   -0.047000    0.013000
    0.006000   -0.013000   -0.015000
    0.027000    0.026000   -0.031000
    0.007000    0.002000   -0.007000
    0.000000    0.035000    0.036000
   -0.015000   -0.006000    0.013000
   -0.022000   -0.044000   -0.020000
   -0.004000   -0.008000   -0.001000
    0.035000   -0.000000   -0.025000
    0.007000    0.019000    0.003000
   -0.024000    0.024000    0.029000
   -0.002000    0.003000    0.004000
   -0.005000    0.002000    0.005000
    0.001000    0.001000    0.004000
    0.000000   -0.000000    0.000000
   -0.000000    0.000000    0.001000
    0.000000   -0.000000    0.000000
    0.001000    0.000000    0.001000
    0.000000   -0.000000   -0.003000
    0.000000   -0.000000   -0.000000
    0.000000   -0.000000   -0.000000
   -0.004000    0.001000    0.002000
   -0.000000    0.000000   -0.000000
    0.000000    0.000000    0.001000
    0.000000    0.000000    0.000000
   -0.000000    0.000000    0.000000
   -0.000000   -0.000000   -0.001000
    0.001000    0.001000    0.001000
   -0.000000   -0.000000   -0.000000
   -0.001000    0.000000    0.000000
    0.000000   -0.000000   -0.000000
    0.000000   -0.000000    0.000000
   -0.000000   -0.000000   -0.001000
   -0.000000   -0.001000   -0.001000
   -0.000000   -0.000000    0.000000
    0.000000    0.000000   -0.001000
   -0.000000   -0.000000   -0.000000
    0.000000   -0.000000    0.000000
   -0.001000    0.001000    0.001000
   -0.002000   -0.000000    0.001000
   -0.001000    0.000000    0.002000
    0.000000   -0.001000   -0.000000
    0.001000    0.000000    0.000000
    0.001000    0.000000    0.000000
    0.000000    0.000000   -0.000000
    0.000000   -0.002000   -0.002000
vibration  112
   -0.000000   -0.001000   -0.007000
    0.002000    0.009000   -0.002000
    0.018000   -0.019000    0.031000
   -0.001000   -0.020000    0.004000
   -0.033000   -0.005000   -0.035000
   -0.005000   -0.004000   -0.007000
    0.013000    0.045000   -0.012000
    0.010000    0.008000    0.015000
    0.001000   -0.035000    0.033000
    0.005000   -0.005000    0.007000
   -0.015000   -0.027000   -0.034000
   -0.008000    0.006000   -0.019000
    0.002000    0.051000    0.020000
    0.002000   -0.001000   -0.000000
   -0.001000   -0.000000   -0.001000
    0.000000    0.000000   -0.000000
    0.001000   -0.001000   -0.002000
   -0.001000   -0.000000   -0.005000
   -0.000000    0.000000    0.000000
   -0.001000   -0.002000    0.002000
   -0.002000   -0.001000    0.000000
   -0.002000    0.002000   -0.001000
    0.000000    0.000000   -0.001000
    0.002000   -0.002000    0.001000
    0.000000    0.000000    0.001000
   -0.001000   -0.000000    0.001000
   -0.000000   -0.001000   -0.000000
    0.002000    0.003000   -0.002000
    0.002000   -0.000000    0.000000
    0.000000   -0.004000    0.004000
    0.001000   -0.001000   -0.000000
    0.004000   -0.001000    0.001000
   -0.003000   -0.002000   -0.004000
    0.004000   -0.001000   -0.009000
    0.001000    0.003000   -0.001000
    0.006000   -0.002000   -0.001000
   -0.010000   -0.007000   -0.001000
    0.028000   -0.040000   -0.058000
    0.141000    0.359000   -0.098000
   -0.040000    0.111000    0.106000
   -0.204000   -0.199000    0.240000
   -0.062000   -0.011000    0.055000
    0.011000   -0.273000   -0.280000
    0.117000    0.026000   -0.121000
    0.188000    0.356000    0.174000
    0.031000    0.057000    0.000000
   -0.257000   -0.008000    0.192000
   -0.060000   -0.145000   -0.016000
    0.197000   -0.187000   -0.225000
   -0.001000    0.000000    0.002000
   -0.004000    0.003000    0.004000
   -0.000000    0.001000    0.003000
   -0.000000    0.001000    0.002000
   -0.003000    0.001000    0.012000
    0.003000    0.004000    0.008000
   -0.040000   -0.113000   -0.022000
    0.000000   -0.000000   -0.002000
    0.000000   -0.000000   -0.001000
    0.002000    0.003000    0.003000
   -0.014000    0.005000   -0.040000
   -0.001000   -0.002000    0.001000
    0.003000    0.010000   -0.003000
    0.001000   -0.002000    0.002000
   -0.001000    0.001000    0.001000
    0.001000   -0.001000   -0.003000
   -0.006000   -0.031000    0.019000
    0.001000   -0.000000   -0.001000
   -0.005000    0.002000    0.001000
   -0.002000    0.001000    0.000000
   -0.001000   -0.004000   -0.007000
   -0.002000   -0.002000   -0.001000
   -0.001000   -0.000000    0.001000
    0.000000    0.000000    0.000000
    0.000000    0.000000   -0.001000
   -0.000000   -0.000000   -0.000000
    0.000000   -0.000000   -0.000000
   -0.001000    0.000000    0.001000
    0.000000   -0.000000    0.000000
   -0.000000    0.000000    0.000000
   -0.001000    0.000000    0.001000
    0.000000    0.000000    0.000000
    0.001000    0.000000    0.000000
   -0.000000    0.000000    0.000000
    0.000000   -0.002000   -0.001000
vibration  113
    0.009000   -0.002000   -0.077000
    0.004000   -0.004000   -0.005000
   -0.032000    0.010000   -0.018000
    0.023000   -0.001000    0.032000
   -0.008000    0.009000    0.009000
    0.002000   -0.002000   -0.002000
   -0.004000    0.000000    0.005000
    0.002000    0.015000   -0.006000
   -0.007000   -0.009000    0.008000
   -0.002000    0.006000    0.001000
    0.007000    0.012000    0.013000
    0.005000    0.007000    0.013000
    0.002000   -0.011000   -0.005000
    0.004000   -0.003000   -0.005000
    0.000000    0.001000   -0.002000
    0.000000    0.001000   -0.000000
    0.004000   -0.004000   -0.006000
   -0.001000   -0.000000   -0.013000
   -0.000000    0.002000    0.002000
   -0.002000   -0.003000    0.005000
   -0.005000   -0.001000    0.000000
   -0.007000    0.008000   -0.002000
    0.004000    0.000000   -0.004000
    0.012000   -0.011000    0.008000
    0.001000    0.001000    0.004000
   -0.005000   -0.004000    0.004000
    0.001000   -0.002000    0.003000
    0.014000    0.022000   -0.007000
    0.014000   -0.002000    0.005000
    0.010000   -0.009000    0.041000
    0.015000   -0.014000   -0.014000
    0.046000   -0.033000    0.006000
   -0.023000   -0.019000   -0.030000
    0.033000    0.005000   -0.081000
    0.001000    0.035000   -0.006000
    0.047000   -0.023000   -0.020000
   -0.058000    0.004000   -0.019000
   -0.024000    0.030000   -0.013000
   -0.018000   -0.107000    0.068000
    0.088000    0.095000   -0.100000
    0.065000    0.001000   -0.019000
   -0.009000    0.034000    0.008000
    0.041000    0.039000    0.056000
   -0.023000   -0.078000   -0.038000
    0.038000    0.038000    0.075000
    0.003000   -0.028000   -0.057000
    0.248000   -0.086000   -0.102000
   -0.087000    0.073000    0.116000
    0.061000    0.027000    0.067000
   -0.003000    0.002000    0.005000
   -0.027000   -0.044000    0.030000
   -0.002000    0.002000    0.007000
   -0.006000    0.007000    0.006000
   -0.029000    0.015000    0.126000
    0.025000    0.011000    0.098000
   -0.240000   -0.751000   -0.081000
   -0.000000   -0.001000   -0.005000
    0.000000   -0.002000   -0.005000
    0.013000    0.017000    0.015000
   -0.089000    0.031000   -0.242000
   -0.007000   -0.012000    0.005000
    0.009000    0.047000   -0.019000
    0.006000   -0.010000    0.010000
   -0.004000    0.002000    0.006000
    0.004000   -0.003000   -0.011000
   -0.026000   -0.171000    0.099000
    0.007000   -0.003000   -0.007000
   -0.023000    0.009000    0.006000
   -0.006000    0.003000   -0.000000
   -0.005000   -0.017000   -0.029000
   -0.009000   -0.007000   -0.003000
   -0.004000    0.001000    0.013000
    0.000000    0.000000    0.002000
    0.001000   -0.001000   -0.002000
   -0.000000   -0.000000   -0.002000
    0.002000   -0.000000   -0.000000
   -0.002000   -0.000000    0.003000
    0.002000    0.000000    0.002000
   -0.001000    0.000000    0.001000
   -0.003000    0.003000    0.005000
    0.002000    0.001000    0.001000
    0.004000    0.001000    0.001000
   -0.000000    0.000000    0.000000
    0.000000   -0.003000   -0.003000
vibration  114
    0.008000    0.002000   -0.017000
   -0.003000    0.001000    0.010000
    0.033000   -0.004000    0.011000
   -0.024000    0.006000   -0.036000
    0.027000   -0.011000    0.006000
   -0.003000    0.001000    0.001000
    0.004000    0.005000   -0.006000
   -0.002000   -0.012000    0.005000
    0.005000    0.003000   -0.003000
   -0.001000   -0.000000    0.000000
   -0.001000   -0.001000   -0.002000
   -0.001000    0.002000   -0.001000
   -0.001000    0.001000    0.000000
   -0.007000    0.001000    0.001000
    0.003000   -0.000000    0.003000
   -0.002000   -0.001000   -0.001000
   -0.001000    0.002000    0.002000
    0.001000    0.000000    0.006000
    0.001000    0.000000    0.001000
    0.004000    0.001000   -0.000000
    0.001000   -0.000000   -0.000000
    0.002000   -0.001000   -0.003000
   -0.000000   -0.000000   -0.000000
   -0.000000   -0.000000   -0.000000
   -0.000000   -0.000000   -0.001000
   -0.000000   -0.001000    0.001000
   -0.001000    0.001000   -0.001000
   -0.005000    0.001000    0.002000
    0.002000   -0.001000    0.002000
    0.005000    0.005000    0.008000
    0.002000   -0.003000   -0.002000
    0.007000   -0.004000    0.000000
   -0.003000   -0.001000   -0.004000
   -0.000000   -0.001000   -0.007000
   -0.002000    0.004000    0.001000
    0.004000   -0.006000   -0.005000
   -0.010000    0.008000   -0.003000
   -0.005000   -0.002000    0.001000
   -0.002000   -0.009000    0.009000
    0.004000    0.010000   -0.002000
   -0.001000   -0.008000    0.006000
   -0.004000    0.000000   -0.004000
    0.006000    0.001000    0.004000
   -0.005000   -0.016000   -0.012000
    0.004000    0.002000    0.006000
   -0.000000    0.006000   -0.019000
    0.037000   -0.031000    0.005000
   -0.057000    0.018000    0.058000
    0.070000   -0.027000   -0.015000
    0.003000   -0.004000   -0.015000
    0.016000    0.040000   -0.031000
   -0.000000   -0.001000   -0.007000
    0.000000   -0.000000   -0.001000
   -0.002000    0.001000    0.020000
    0.001000   -0.008000    0.027000
    0.066000    0.116000    0.073000
    0.003000    0.000000    0.009000
   -0.000000   -0.001000   -0.001000
   -0.001000   -0.003000   -0.002000
   -0.013000    0.000000    0.032000
    0.001000    0.004000   -0.002000
   -0.003000   -0.017000    0.008000
   -0.001000    0.004000   -0.003000
    0.001000   -0.000000   -0.002000
   -0.001000   -0.000000    0.002000
    0.012000    0.067000   -0.037000
   -0.004000    0.000000    0.003000
    0.005000   -0.004000   -0.000000
    0.003000   -0.001000    0.001000
    0.001000    0.006000    0.007000
    0.003000    0.004000    0.003000
    0.000000   -0.001000   -0.008000
    0.003000    0.052000   -0.006000
   -0.002000   -0.196000    0.029000
    0.001000    0.045000   -0.014000
    0.003000    0.008000   -0.005000
   -0.006000   -0.012000    0.006000
   -0.031000    0.052000    0.064000
    0.056000    0.011000   -0.083000
   -0.015000    0.043000    0.016000
   -0.053000   -0.011000   -0.005000
    0.023000   -0.028000    0.014000
    0.029000   -0.009000    0.020000
    0.014000    0.928000   -0.104000
vibration  115
   -0.033000   -0.006000    0.076000
    0.007000   -0.001000   -0.024000
   -0.077000    0.009000   -0.024000
    0.057000   -0.015000    0.087000
   -0.067000    0.025000   -0.019000
    0.006000   -0.002000   -0.001000
   -0.008000   -0.012000    0.012000
    0.003000    0.024000   -0.013000
   -0.009000   -0.004000    0.004000
    0.000000   -0.000000    0.001000
    0.004000   -0.005000   -0.004000
    0.003000    0.002000    0.003000
    0.004000    0.001000   -0.002000
    0.017000   -0.002000   -0.000000
   -0.006000   -0.003000   -0.009000
    0.001000    0.003000    0.001000
    0.003000   -0.003000   -0.005000
   -0.003000   -0.001000   -0.012000
   -0.002000   -0.001000   -0.002000
   -0.007000   -0.002000    0.000000
   -0.003000    0.000000    0.000000
   -0.003000   -0.000000    0.004000
   -0.001000   -0.000000    0.001000
   -0.003000    0.005000   -0.004000
    0.001000    0.001000   -0.001000
   -0.000000    0.004000    0.001000
    0.001000   -0.002000   -0.004000
    0.003000   -0.016000   -0.005000
   -0.009000    0.002000   -0.005000
   -0.015000   -0.007000   -0.036000
   -0.011000    0.014000    0.014000
   -0.037000    0.027000   -0.001000
    0.016000    0.009000    0.022000
   -0.004000   -0.009000    0.042000
    0.003000   -0.022000   -0.004000
   -0.012000    0.023000    0.026000
    0.040000   -0.031000    0.006000
    0.017000    0.005000   -0.005000
    0.012000    0.039000   -0.033000
   -0.015000   -0.034000    0.009000
   -0.002000    0.016000   -0.010000
    0.017000    0.003000    0.013000
   -0.014000    0.010000    0.000000
    0.015000    0.051000    0.043000
   -0.012000   -0.013000   -0.018000
    0.001000   -0.024000    0.078000
   -0.151000    0.123000   -0.018000
    0.226000   -0.071000   -0.230000
   -0.282000    0.108000    0.058000
   -0.008000    0.009000    0.036000
   -0.040000   -0.091000    0.073000
    0.001000    0.004000    0.020000
    0.006000   -0.003000    0.001000
    0.013000   -0.006000   -0.090000
   -0.001000    0.032000   -0.109000
   -0.262000   -0.461000   -0.289000
   -0.006000   -0.000000   -0.022000
    0.001000    0.001000    0.003000
    0.008000    0.009000    0.013000
   -0.083000    0.024000   -0.140000
   -0.008000   -0.023000    0.011000
    0.015000    0.089000   -0.045000
    0.005000   -0.021000    0.014000
   -0.004000   -0.000000    0.008000
    0.004000    0.002000   -0.009000
   -0.064000   -0.368000    0.203000
    0.019000   -0.004000   -0.016000
   -0.024000    0.015000    0.002000
   -0.017000    0.008000   -0.001000
   -0.005000   -0.028000   -0.024000
   -0.014000   -0.024000   -0.019000
    0.002000    0.004000    0.043000
    0.001000    0.015000   -0.000000
    0.000000   -0.054000    0.006000
    0.000000    0.012000   -0.005000
    0.002000    0.002000   -0.001000
   -0.003000   -0.004000    0.003000
   -0.007000    0.015000    0.019000
    0.014000    0.003000   -0.023000
   -0.006000    0.014000    0.007000
   -0.013000   -0.003000   -0.001000
    0.008000   -0.007000    0.005000
    0.008000   -0.002000    0.005000
    0.005000    0.247000   -0.030000
vibration  116
   -0.000000   -0.001000   -0.003000
    0.028000   -0.005000   -0.090000
   -0.289000    0.027000   -0.082000
    0.212000   -0.062000    0.315000
   -0.250000    0.095000   -0.068000
    0.021000    0.003000   -0.000000
   -0.024000   -0.048000    0.032000
    0.007000    0.053000   -0.039000
   -0.022000    0.013000   -0.009000
   -0.001000   -0.010000    0.005000
    0.014000   -0.044000   -0.041000
    0.011000    0.020000    0.011000
    0.018000    0.015000   -0.010000
    0.054000   -0.005000    0.011000
   -0.012000   -0.010000   -0.026000
    0.008000    0.013000    0.006000
    0.009000   -0.011000   -0.015000
   -0.005000    0.002000   -0.034000
   -0.008000   -0.005000   -0.010000
   -0.028000   -0.007000   -0.002000
   -0.006000    0.001000    0.003000
   -0.010000    0.009000    0.025000
    0.002000    0.001000    0.001000
    0.007000    0.007000    0.004000
   -0.001000   -0.002000   -0.001000
    0.001000   -0.002000   -0.001000
   -0.002000    0.001000   -0.001000
   -0.005000    0.002000    0.001000
   -0.001000    0.001000    0.001000
   -0.000000    0.003000    0.004000
    0.000000   -0.000000   -0.000000
    0.003000   -0.001000    0.001000
    0.000000   -0.000000    0.000000
    0.001000    0.001000   -0.000000
    0.001000    0.001000    0.000000
   -0.001000    0.001000   -0.001000
   -0.002000   -0.003000    0.002000
    0.002000    0.002000   -0.001000
    0.002000    0.007000   -0.003000
    0.001000    0.004000    0.001000
    0.001000    0.006000   -0.005000
   -0.002000    0.001000    0.003000
    0.001000   -0.007000   -0.006000
    0.003000   -0.001000   -0.003000
    0.007000    0.012000    0.008000
   -0.001000   -0.002000   -0.002000
    0.014000   -0.005000   -0.005000
   -0.002000   -0.001000   -0.000000
   -0.002000    0.005000    0.007000
   -0.027000    0.041000    0.121000
   -0.140000   -0.463000    0.288000
    0.001000    0.014000    0.062000
    0.004000   -0.001000   -0.000000
    0.001000   -0.001000    0.005000
    0.002000    0.004000    0.002000
   -0.037000   -0.083000   -0.026000
   -0.023000   -0.002000   -0.077000
   -0.000000   -0.001000   -0.002000
    0.009000    0.004000   -0.020000
   -0.080000    0.023000    0.080000
    0.007000    0.024000   -0.012000
   -0.019000   -0.098000    0.048000
   -0.000000    0.024000   -0.013000
    0.003000    0.005000   -0.004000
    0.001000   -0.005000    0.007000
    0.066000    0.441000   -0.246000
   -0.022000   -0.002000    0.011000
    0.005000   -0.017000    0.008000
    0.031000   -0.016000   -0.007000
    0.001000    0.024000   -0.001000
    0.010000    0.038000    0.043000
   -0.010000   -0.000000   -0.051000
    0.001000    0.003000   -0.001000
   -0.001000   -0.010000    0.001000
    0.000000    0.002000    0.000000
   -0.001000    0.001000    0.001000
    0.000000   -0.000000   -0.001000
   -0.001000    0.005000    0.003000
    0.004000   -0.001000   -0.000000
   -0.000000   -0.002000    0.001000
    0.000000   -0.001000   -0.001000
   -0.004000   -0.002000   -0.001000
    0.005000   -0.000000   -0.000000
    0.001000    0.046000   -0.005000
vibration  117
    0.014000    0.004000   -0.023000
    0.015000   -0.002000   -0.044000
   -0.141000    0.013000   -0.040000
    0.103000   -0.031000    0.151000
   -0.122000    0.046000   -0.033000
    0.009000    0.006000    0.002000
   -0.008000   -0.027000    0.010000
   -0.000000    0.009000   -0.015000
   -0.004000    0.021000   -0.017000
   -0.002000   -0.009000    0.004000
    0.007000   -0.035000   -0.033000
    0.006000    0.021000    0.008000
    0.012000    0.012000   -0.008000
    0.023000   -0.002000    0.010000
   -0.005000   -0.004000   -0.010000
    0.005000    0.005000    0.002000
    0.004000   -0.004000   -0.005000
   -0.000000    0.001000   -0.012000
   -0.004000   -0.003000   -0.005000
   -0.012000   -0.003000   -0.002000
   -0.002000    0.001000    0.001000
   -0.004000    0.004000    0.011000
    0.000000    0.001000    0.001000
    0.004000    0.003000    0.004000
   -0.001000   -0.001000   -0.000000
    0.001000   -0.002000   -0.001000
    0.000000    0.001000    0.002000
   -0.004000    0.005000    0.005000
    0.002000   -0.000000    0.002000
    0.006000    0.005000    0.013000
    0.004000   -0.006000   -0.006000
    0.012000   -0.009000   -0.002000
   -0.004000   -0.001000   -0.005000
   -0.004000    0.004000   -0.007000
   -0.004000    0.006000    0.003000
    0.000000   -0.008000   -0.008000
   -0.009000    0.019000    0.003000
   -0.014000   -0.001000    0.007000
   -0.017000   -0.055000    0.032000
    0.012000    0.009000   -0.017000
    0.014000   -0.007000    0.001000
    0.001000   -0.016000   -0.008000
   -0.021000   -0.011000   -0.019000
    0.001000    0.022000    0.012000
   -0.023000   -0.024000   -0.039000
    0.004000    0.019000   -0.029000
    0.021000   -0.042000    0.031000
   -0.090000    0.022000    0.089000
    0.135000   -0.062000   -0.048000
   -0.012000    0.021000    0.052000
   -0.061000   -0.264000    0.140000
    0.002000    0.005000    0.024000
    0.001000    0.000000   -0.001000
   -0.004000    0.001000    0.021000
   -0.006000   -0.024000    0.033000
    0.202000    0.440000    0.176000
   -0.011000   -0.001000   -0.033000
   -0.001000   -0.000000   -0.002000
   -0.001000   -0.007000   -0.024000
    0.008000   -0.004000    0.196000
   -0.006000   -0.032000    0.017000
    0.020000    0.123000   -0.066000
   -0.003000   -0.032000    0.014000
   -0.002000   -0.007000    0.004000
   -0.002000    0.012000   -0.004000
   -0.085000   -0.560000    0.306000
    0.033000    0.003000   -0.016000
    0.004000    0.019000   -0.014000
   -0.036000    0.018000    0.008000
    0.002000   -0.032000    0.014000
   -0.013000   -0.051000   -0.057000
    0.020000    0.003000    0.079000
   -0.000000   -0.001000   -0.001000
   -0.001000    0.001000    0.000000
    0.000000   -0.000000    0.002000
   -0.001000    0.000000    0.001000
    0.001000    0.001000   -0.002000
   -0.001000    0.001000   -0.002000
    0.002000   -0.001000    0.004000
    0.001000   -0.005000   -0.001000
    0.001000   -0.001000   -0.001000
   -0.006000   -0.001000   -0.002000
    0.003000   -0.000000   -0.001000
   -0.001000   -0.000000    0.001000
vibration  118
   -0.000000   -0.000000   -0.000000
   -0.017000   -0.091000   -0.016000
   -0.234000    0.144000   -0.282000
    0.052000    0.133000    0.039000
    0.197000    0.042000    0.258000
   -0.088000    0.068000   -0.013000
    0.188000    0.236000   -0.254000
   -0.015000   -0.324000    0.204000
    0.203000    0.096000   -0.090000
    0.097000    0.016000    0.029000
   -0.154000    0.083000    0.033000
   -0.086000   -0.229000   -0.216000
   -0.082000    0.303000    0.269000
   -0.005000   -0.063000    0.005000
    0.005000   -0.005000   -0.003000
   -0.007000    0.001000    0.002000
    0.002000   -0.002000   -0.003000
    0.003000   -0.001000   -0.002000
    0.001000    0.002000    0.004000
   -0.003000    0.003000    0.005000
   -0.001000    0.000000    0.001000
   -0.002000    0.003000    0.007000
    0.006000   -0.002000   -0.005000
    0.009000   -0.001000   -0.002000
   -0.002000   -0.000000    0.000000
    0.001000   -0.001000   -0.001000
   -0.001000   -0.000000   -0.001000
    0.001000   -0.001000   -0.002000
   -0.002000    0.001000   -0.000000
   -0.002000    0.001000   -0.001000
   -0.000000    0.001000    0.001000
    0.001000    0.001000    0.002000
    0.001000   -0.000000    0.001000
    0.003000   -0.001000   -0.000000
    0.001000   -0.000000    0.000000
   -0.001000    0.001000   -0.001000
    0.002000    0.004000    0.000000
   -0.009000    0.000000    0.000000
   -0.003000   -0.025000    0.022000
    0.016000    0.019000   -0.015000
    0.009000   -0.012000    0.007000
    0.007000   -0.006000   -0.000000
   -0.016000   -0.000000   -0.008000
    0.003000    0.024000    0.020000
   -0.016000   -0.017000   -0.026000
    0.003000    0.007000    0.002000
   -0.024000    0.003000    0.017000
   -0.002000   -0.013000   -0.005000
    0.014000   -0.013000   -0.019000
    0.012000    0.024000    0.002000
    0.027000    0.027000    0.003000
   -0.009000    0.002000    0.010000
    0.000000   -0.000000   -0.001000
    0.001000   -0.000000    0.001000
   -0.002000   -0.001000   -0.001000
   -0.008000   -0.016000   -0.005000
   -0.002000    0.002000   -0.009000
    0.000000   -0.000000    0.000000
   -0.000000    0.000000    0.001000
    0.002000   -0.000000   -0.007000
    0.000000    0.000000   -0.000000
   -0.000000   -0.001000    0.001000
    0.000000    0.000000    0.000000
    0.000000    0.000000    0.000000
   -0.001000    0.000000   -0.001000
    0.001000    0.006000   -0.002000
    0.001000   -0.001000   -0.001000
   -0.002000    0.000000    0.000000
    0.001000   -0.001000   -0.001000
    0.001000   -0.001000    0.003000
   -0.000000   -0.001000   -0.002000
    0.003000   -0.002000   -0.002000
    0.000000    0.000000    0.000000
   -0.000000    0.000000   -0.000000
   -0.000000    0.000000    0.000000
    0.000000    0.000000    0.001000
   -0.000000   -0.000000   -0.000000
    0.001000    0.002000    0.001000
    0.004000   -0.001000   -0.002000
   -0.001000    0.000000    0.002000
    0.001000   -0.001000   -0.001000
   -0.002000   -0.001000   -0.001000
    0.003000   -0.000000   -0.000000
    0.000000   -0.001000    0.000000
vibration  119
   -0.002000   -0.003000   -0.000000
   -0.000000    0.007000    0.005000
    0.031000   -0.013000    0.026000
   -0.013000   -0.007000   -0.016000
   -0.005000   -0.008000   -0.018000
    0.007000   -0.008000   -0.001000
   -0.016000   -0.013000    0.022000
    0.003000    0.034000   -0.017000
   -0.020000   -0.018000    0.016000
   -0.006000    0.001000   -0.004000
    0.011000    0.004000    0.007000
    0.006000    0.009000    0.014000
    0.003000   -0.028000   -0.019000
   -0.001000    0.005000   -0.002000
    0.000000    0.001000    0.000000
    0.001000   -0.000000   -0.000000
   -0.000000    0.000000    0.001000
   -0.001000   -0.000000    0.000000
   -0.000000   -0.000000   -0.000000
    0.001000   -0.000000   -0.001000
    0.000000   -0.000000   -0.000000
    0.001000   -0.001000   -0.001000
   -0.001000    0.000000    0.001000
   -0.002000    0.000000   -0.000000
    0.000000    0.000000   -0.000000
   -0.000000   -0.000000    0.000000
   -0.000000   -0.000000   -0.001000
    0.001000   -0.000000   -0.001000
   -0.000000    0.000000   -0.000000
   -0.001000   -0.001000   -0.001000
   -0.000000    0.001000    0.001000
   -0.001000    0.001000    0.001000
    0.000000   -0.000000    0.001000
    0.002000    0.000000   -0.001000
    0.001000    0.001000   -0.001000
    0.002000    0.004000    0.001000
    0.026000    0.052000    0.002000
   -0.107000    0.003000   -0.002000
   -0.030000   -0.296000    0.268000
    0.198000    0.243000   -0.189000
    0.109000   -0.161000    0.093000
    0.073000   -0.073000   -0.007000
   -0.173000    0.000000   -0.086000
    0.029000    0.267000    0.218000
   -0.181000   -0.197000   -0.291000
    0.038000    0.081000    0.012000
   -0.283000    0.023000    0.208000
   -0.043000   -0.138000   -0.029000
    0.192000   -0.170000   -0.230000
   -0.001000   -0.003000   -0.001000
   -0.003000    0.010000   -0.003000
    0.001000   -0.000000   -0.002000
    0.000000   -0.000000    0.000000
    0.000000   -0.000000    0.000000
   -0.009000   -0.017000   -0.001000
   -0.082000   -0.159000   -0.044000
    0.001000   -0.000000    0.002000
   -0.000000   -0.000000    0.000000
    0.002000    0.003000    0.004000
   -0.009000    0.004000   -0.046000
    0.000000    0.002000   -0.001000
   -0.001000   -0.009000    0.005000
    0.001000    0.002000   -0.001000
   -0.000000    0.002000    0.000000
    0.001000   -0.002000    0.000000
    0.002000    0.046000   -0.026000
   -0.005000   -0.002000    0.001000
   -0.005000   -0.002000    0.004000
    0.005000   -0.003000   -0.002000
   -0.001000    0.003000   -0.006000
    0.001000    0.007000    0.010000
   -0.004000    0.000000   -0.010000
    0.000000    0.000000    0.000000
    0.000000   -0.000000   -0.000000
    0.000000    0.000000   -0.000000
    0.000000   -0.000000   -0.000000
   -0.000000   -0.000000    0.000000
    0.000000   -0.000000    0.000000
   -0.001000    0.000000   -0.000000
   -0.000000    0.001000   -0.000000
   -0.000000    0.000000    0.000000
    0.001000    0.000000    0.001000
   -0.001000    0.000000    0.000000
    0.000000    0.001000   -0.000000
vibration  120
    0.001000   -0.000000    0.006000
   -0.007000   -0.011000    0.034000
    0.073000    0.009000   -0.003000
   -0.052000    0.029000   -0.079000
    0.122000   -0.031000    0.062000
    0.018000   -0.049000   -0.052000
   -0.030000    0.126000    0.050000
    0.058000    0.220000   -0.046000
   -0.106000   -0.222000    0.196000
    0.055000    0.045000   -0.044000
   -0.054000    0.245000    0.222000
   -0.036000   -0.265000   -0.109000
   -0.090000   -0.048000    0.095000
   -0.008000   -0.001000   -0.029000
   -0.031000    0.004000    0.012000
    0.055000   -0.002000   -0.004000
    0.004000    0.009000    0.013000
    0.022000    0.011000    0.026000
   -0.012000   -0.024000   -0.043000
    0.035000   -0.032000   -0.061000
   -0.011000   -0.001000   -0.003000
   -0.013000   -0.010000   -0.014000
   -0.033000    0.019000    0.044000
   -0.010000    0.034000    0.062000
    0.014000    0.001000   -0.005000
   -0.011000    0.007000   -0.002000
    0.023000    0.008000    0.040000
   -0.004000    0.045000    0.063000
    0.019000   -0.010000    0.002000
    0.024000   -0.009000    0.012000
    0.006000   -0.026000   -0.040000
   -0.031000   -0.017000   -0.062000
   -0.011000    0.011000    0.004000
   -0.047000    0.040000    0.028000
   -0.037000    0.016000   -0.006000
    0.017000   -0.010000    0.011000
    0.015000   -0.007000   -0.027000
   -0.038000   -0.034000   -0.056000
    0.087000    0.077000    0.072000
    0.090000    0.216000   -0.047000
   -0.072000   -0.238000    0.207000
   -0.002000    0.061000   -0.050000
    0.130000    0.185000    0.240000
   -0.100000   -0.223000   -0.094000
    0.009000   -0.107000    0.077000
    0.002000   -0.006000    0.047000
   -0.112000    0.074000    0.009000
    0.109000   -0.039000   -0.109000
   -0.134000    0.041000    0.012000
   -0.065000    0.025000    0.060000
   -0.062000   -0.110000    0.105000
    0.043000   -0.014000   -0.038000
    0.000000   -0.001000    0.005000
   -0.022000    0.012000   -0.033000
    0.031000   -0.024000    0.058000
    0.054000    0.059000    0.088000
   -0.001000   -0.000000    0.009000
   -0.001000   -0.000000   -0.000000
    0.002000   -0.001000   -0.011000
   -0.008000    0.002000    0.046000
    0.000000   -0.001000    0.000000
    0.000000    0.001000   -0.001000
   -0.000000   -0.001000   -0.000000
   -0.000000   -0.000000   -0.001000
    0.000000    0.002000    0.001000
   -0.002000   -0.004000    0.002000
   -0.003000    0.002000    0.003000
    0.005000   -0.001000   -0.001000
   -0.001000    0.001000    0.001000
   -0.000000   -0.002000    0.000000
   -0.001000   -0.002000   -0.001000
    0.001000    0.001000    0.003000
   -0.000000   -0.000000   -0.000000
    0.000000   -0.000000   -0.000000
    0.000000    0.000000   -0.000000
    0.000000   -0.001000   -0.001000
   -0.000000    0.001000    0.001000
   -0.003000   -0.000000    0.001000
   -0.000000    0.000000    0.002000
    0.001000   -0.003000   -0.003000
   -0.001000    0.001000    0.002000
    0.003000    0.001000    0.001000
   -0.006000    0.001000   -0.001000
    0.000000    0.002000   -0.000000
vibration  121
    0.005000   -0.001000   -0.003000
    0.013000    0.008000   -0.038000
   -0.094000   -0.006000   -0.004000
    0.072000   -0.032000    0.104000
   -0.130000    0.038000   -0.058000
   -0.015000    0.047000    0.050000
    0.025000   -0.125000   -0.044000
   -0.055000   -0.206000    0.039000
    0.098000    0.214000   -0.189000
   -0.048000   -0.043000    0.043000
    0.045000   -0.232000   -0.212000
    0.031000    0.243000    0.094000
    0.083000    0.060000   -0.079000
    0.008000    0.000000    0.027000
    0.019000    0.000000   -0.004000
   -0.041000    0.001000    0.004000
    0.008000   -0.007000   -0.013000
    0.022000    0.001000   -0.002000
    0.009000    0.012000    0.022000
   -0.009000    0.015000    0.028000
   -0.008000   -0.001000    0.002000
   -0.010000    0.011000    0.017000
    0.025000   -0.009000   -0.025000
    0.037000   -0.013000   -0.015000
   -0.006000    0.002000    0.009000
   -0.004000   -0.002000   -0.009000
    0.019000   -0.001000    0.020000
    0.033000   -0.005000    0.010000
   -0.009000    0.005000   -0.002000
   -0.012000   -0.003000   -0.014000
    0.005000   -0.012000   -0.015000
   -0.003000   -0.010000   -0.019000
    0.008000    0.002000    0.011000
    0.020000   -0.012000    0.002000
   -0.029000    0.013000   -0.007000
    0.010000   -0.007000    0.002000
    0.016000   -0.006000   -0.028000
   -0.041000   -0.037000   -0.061000
    0.094000    0.084000    0.078000
    0.097000    0.235000   -0.051000
   -0.079000   -0.259000    0.225000
    0.003000    0.063000   -0.054000
    0.129000    0.202000    0.255000
   -0.107000   -0.223000   -0.086000
   -0.002000   -0.128000    0.064000
    0.008000   -0.007000    0.056000
   -0.143000    0.091000    0.015000
    0.140000   -0.056000   -0.140000
   -0.157000    0.043000    0.005000
    0.049000   -0.020000   -0.059000
    0.045000    0.079000   -0.092000
   -0.033000    0.009000    0.023000
    0.003000   -0.000000   -0.001000
   -0.021000    0.012000   -0.018000
    0.021000   -0.019000    0.063000
    0.035000    0.036000    0.086000
    0.003000   -0.001000   -0.000000
    0.001000   -0.000000    0.000000
   -0.003000    0.000000    0.003000
    0.031000   -0.007000   -0.007000
    0.001000    0.000000   -0.001000
    0.000000   -0.001000    0.002000
   -0.000000    0.001000   -0.000000
    0.000000   -0.001000    0.000000
   -0.001000   -0.001000   -0.001000
    0.001000    0.006000   -0.002000
    0.003000    0.001000   -0.000000
   -0.000000    0.002000   -0.001000
   -0.001000   -0.000000   -0.001000
    0.001000    0.003000    0.004000
    0.002000    0.001000   -0.002000
    0.001000   -0.002000   -0.003000
    0.000000   -0.001000   -0.000000
   -0.000000    0.003000    0.002000
   -0.001000   -0.001000   -0.000000
    0.001000    0.001000   -0.000000
   -0.001000   -0.001000   -0.002000
    0.006000    0.001000   -0.002000
    0.005000   -0.001000   -0.002000
   -0.004000    0.003000    0.006000
   -0.001000    0.000000   -0.000000
    0.000000   -0.001000    0.000000
    0.003000   -0.001000    0.001000
    0.000000   -0.008000    0.004000
vibration  122
    0.001000    0.003000   -0.011000
   -0.010000   -0.000000    0.017000
    0.047000    0.000000    0.007000
   -0.042000    0.012000   -0.056000
    0.052000   -0.019000    0.017000
    0.004000   -0.016000   -0.019000
   -0.006000    0.051000    0.012000
    0.020000    0.068000   -0.009000
   -0.032000   -0.077000    0.068000
    0.012000    0.015000   -0.017000
   -0.007000    0.078000    0.074000
   -0.005000   -0.073000   -0.020000
   -0.025000   -0.039000    0.013000
   -0.003000    0.001000   -0.005000
    0.006000   -0.004000   -0.009000
    0.004000   -0.001000   -0.007000
   -0.051000   -0.006000    0.000000
   -0.255000   -0.081000   -0.141000
    0.001000    0.041000    0.078000
   -0.129000    0.061000    0.132000
    0.082000    0.001000   -0.007000
    0.101000   -0.028000   -0.073000
    0.003000   -0.030000   -0.062000
   -0.217000   -0.130000   -0.217000
   -0.015000    0.006000    0.014000
    0.017000   -0.003000    0.012000
    0.003000   -0.040000   -0.075000
    0.218000   -0.305000   -0.231000
   -0.118000    0.050000   -0.038000
   -0.163000   -0.007000   -0.204000
    0.001000    0.060000    0.110000
    0.131000    0.029000    0.189000
    0.085000   -0.040000    0.026000
    0.368000   -0.317000   -0.167000
   -0.011000   -0.000000   -0.019000
   -0.000000   -0.001000   -0.007000
    0.003000   -0.002000   -0.003000
   -0.008000   -0.008000   -0.015000
    0.023000    0.025000    0.014000
    0.019000    0.052000   -0.009000
   -0.020000   -0.057000    0.050000
   -0.000000    0.014000   -0.014000
    0.031000    0.046000    0.059000
   -0.026000   -0.054000   -0.021000
   -0.000000   -0.030000    0.016000
    0.002000   -0.002000    0.010000
   -0.023000    0.016000    0.001000
    0.027000   -0.008000   -0.026000
   -0.030000    0.009000    0.003000
   -0.001000    0.005000    0.025000
   -0.010000   -0.054000    0.046000
    0.007000    0.005000    0.018000
   -0.006000    0.010000    0.007000
   -0.013000    0.010000    0.024000
    0.003000   -0.004000    0.019000
    0.025000    0.036000    0.036000
   -0.001000    0.001000   -0.013000
    0.000000   -0.000000   -0.001000
    0.001000   -0.001000   -0.004000
   -0.006000    0.002000    0.024000
    0.000000   -0.000000    0.000000
    0.000000    0.001000   -0.000000
   -0.001000    0.000000    0.000000
    0.001000   -0.001000    0.000000
   -0.002000    0.000000   -0.001000
   -0.000000   -0.005000    0.004000
    0.004000   -0.001000   -0.003000
   -0.002000    0.001000   -0.000000
   -0.000000   -0.000000   -0.001000
    0.001000    0.002000    0.006000
    0.002000   -0.001000   -0.006000
    0.005000   -0.003000   -0.000000
   -0.000000   -0.000000   -0.000000
   -0.000000    0.000000   -0.001000
    0.000000   -0.000000    0.000000
   -0.001000   -0.001000   -0.000000
    0.001000    0.001000    0.001000
   -0.003000   -0.001000   -0.001000
   -0.005000    0.000000    0.005000
    0.003000   -0.004000   -0.005000
    0.000000    0.002000    0.002000
    0.000000    0.002000    0.000000
   -0.002000    0.000000   -0.001000
    0.000000   -0.002000   -0.001000
vibration  123
    0.000000    0.000000   -0.001000
   -0.003000    0.000000    0.002000
    0.008000    0.001000    0.000000
   -0.010000    0.004000   -0.014000
    0.007000   -0.004000    0.001000
   -0.002000    0.000000   -0.001000
    0.003000    0.007000   -0.004000
    0.001000   -0.002000    0.004000
    0.002000   -0.004000    0.003000
   -0.001000    0.001000   -0.001000
    0.002000    0.002000    0.002000
    0.000000   -0.004000    0.003000
    0.000000   -0.001000   -0.002000
    0.001000   -0.001000    0.001000
    0.004000   -0.000000   -0.002000
   -0.005000    0.001000    0.002000
    0.005000   -0.001000   -0.003000
    0.027000    0.011000    0.010000
    0.000000   -0.001000   -0.002000
   -0.000000   -0.002000   -0.003000
   -0.006000    0.001000    0.002000
   -0.009000    0.009000    0.019000
    0.004000    0.000000   -0.001000
    0.014000    0.007000    0.005000
   -0.001000   -0.001000    0.000000
    0.000000   -0.000000   -0.000000
    0.000000   -0.001000   -0.002000
    0.003000   -0.007000   -0.003000
   -0.004000    0.001000   -0.002000
   -0.005000   -0.002000   -0.010000
   -0.000000    0.002000    0.003000
    0.002000    0.001000    0.005000
    0.003000   -0.001000    0.001000
    0.012000   -0.010000   -0.005000
    0.000000   -0.000000   -0.001000
   -0.000000   -0.000000   -0.000000
    0.000000   -0.000000   -0.000000
   -0.000000   -0.000000   -0.000000
    0.001000    0.002000    0.000000
    0.000000    0.001000    0.000000
   -0.001000   -0.001000    0.001000
    0.000000    0.000000   -0.000000
    0.001000    0.001000    0.001000
   -0.000000   -0.001000   -0.000000
    0.000000   -0.001000    0.000000
    0.000000   -0.000000    0.000000
   -0.001000    0.000000   -0.000000
    0.001000    0.001000    0.000000
   -0.001000    0.001000    0.000000
    0.006000   -0.001000    0.002000
    0.005000   -0.004000    0.003000
   -0.004000    0.001000    0.004000
   -0.001000    0.000000   -0.001000
   -0.000000    0.000000    0.001000
   -0.000000    0.000000    0.001000
    0.002000    0.004000    0.002000
   -0.002000   -0.000000   -0.004000
    0.000000   -0.000000   -0.000000
    0.000000   -0.000000   -0.000000
   -0.000000    0.000000    0.002000
    0.007000   -0.002000   -0.000000
   -0.005000   -0.004000   -0.014000
    0.020000   -0.021000   -0.041000
   -0.103000   -0.018000   -0.049000
    0.110000    0.026000    0.062000
   -0.016000   -0.008000   -0.015000
   -0.187000    0.206000    0.243000
    0.416000   -0.093000   -0.110000
   -0.139000    0.100000    0.297000
   -0.106000   -0.157000   -0.436000
   -0.165000    0.074000    0.356000
   -0.204000    0.168000    0.246000
   -0.000000    0.000000   -0.000000
    0.000000   -0.000000   -0.000000
   -0.000000   -0.000000    0.000000
    0.000000    0.000000    0.001000
    0.000000    0.000000   -0.000000
    0.001000   -0.000000   -0.001000
    0.001000   -0.000000    0.000000
   -0.001000    0.000000    0.001000
    0.002000   -0.001000   -0.001000
   -0.002000   -0.000000   -0.001000
    0.002000    0.000000   -0.001000
    0.000000    0.000000   -0.000000
vibration  124
   -0.030000    0.008000    0.049000
   -0.001000    0.001000    0.001000
    0.004000   -0.000000    0.001000
   -0.004000    0.000000   -0.004000
    0.001000   -0.002000   -0.002000
   -0.002000    0.003000    0.003000
    0.003000   -0.006000   -0.005000
   -0.004000   -0.016000    0.004000
    0.008000    0.012000   -0.011000
   -0.004000   -0.002000    0.003000
    0.004000   -0.014000   -0.012000
    0.002000    0.018000    0.007000
    0.006000    0.004000   -0.006000
    0.001000   -0.000000   -0.001000
   -0.000000    0.003000    0.006000
   -0.011000    0.010000    0.021000
    0.102000   -0.007000   -0.032000
    0.398000    0.099000    0.170000
   -0.009000   -0.046000   -0.089000
    0.096000   -0.062000   -0.140000
   -0.124000    0.008000    0.027000
   -0.169000    0.102000    0.257000
    0.018000    0.023000    0.052000
    0.196000    0.173000    0.149000
    0.012000    0.007000    0.016000
   -0.014000    0.000000   -0.024000
    0.055000   -0.016000    0.025000
    0.116000   -0.152000   -0.010000
   -0.091000    0.027000   -0.047000
   -0.148000   -0.071000   -0.313000
   -0.005000    0.017000    0.028000
   -0.042000    0.032000    0.016000
    0.096000   -0.019000    0.067000
    0.324000   -0.253000   -0.087000
   -0.074000    0.015000   -0.042000
    0.035000   -0.018000    0.026000
   -0.001000    0.001000    0.000000
   -0.012000    0.015000    0.011000
   -0.027000   -0.076000    0.035000
    0.023000    0.001000   -0.036000
    0.048000    0.036000   -0.042000
   -0.019000   -0.003000    0.010000
    0.005000   -0.054000   -0.049000
    0.016000   -0.012000   -0.034000
    0.034000    0.063000    0.041000
   -0.026000    0.016000   -0.045000
    0.099000   -0.077000    0.004000
   -0.158000    0.061000    0.145000
    0.126000   -0.029000    0.006000
    0.007000   -0.003000   -0.005000
    0.013000    0.003000   -0.008000
   -0.007000   -0.007000   -0.021000
   -0.028000    0.006000    0.005000
   -0.028000    0.022000   -0.054000
    0.078000   -0.036000   -0.006000
    0.073000   -0.062000   -0.016000
   -0.006000   -0.001000    0.004000
    0.002000   -0.000000    0.000000
   -0.000000    0.001000    0.000000
    0.005000   -0.000000   -0.016000
   -0.001000    0.001000    0.000000
   -0.001000   -0.001000   -0.001000
   -0.000000    0.001000    0.002000
    0.006000    0.002000    0.005000
   -0.004000   -0.001000   -0.003000
   -0.001000    0.004000   -0.004000
    0.010000   -0.014000   -0.015000
   -0.029000    0.006000    0.009000
    0.009000   -0.007000   -0.022000
    0.005000    0.005000    0.016000
    0.005000   -0.003000   -0.012000
    0.006000   -0.005000   -0.012000
   -0.000000   -0.000000   -0.000000
   -0.000000    0.001000    0.003000
   -0.004000    0.001000    0.000000
    0.004000   -0.000000    0.006000
   -0.004000   -0.002000   -0.008000
    0.028000    0.001000   -0.012000
    0.024000   -0.006000   -0.005000
   -0.018000    0.008000    0.030000
    0.018000   -0.003000   -0.003000
   -0.017000    0.002000   -0.009000
    0.015000    0.004000   -0.010000
    0.002000   -0.002000    0.006000
vibration  125
    0.001000   -0.000000   -0.002000
    0.003000    0.000000   -0.002000
   -0.004000   -0.001000    0.002000
    0.008000   -0.003000    0.010000
   -0.007000    0.002000   -0.003000
    0.001000   -0.000000    0.001000
   -0.001000   -0.005000    0.001000
   -0.002000    0.006000   -0.006000
    0.000000    0.001000    0.000000
    0.001000   -0.000000    0.001000
   -0.002000   -0.001000   -0.002000
   -0.001000    0.000000   -0.002000
   -0.000000    0.005000    0.003000
   -0.001000   -0.001000   -0.001000
   -0.005000    0.003000    0.003000
    0.006000   -0.002000   -0.002000
   -0.006000    0.002000    0.003000
   -0.023000   -0.007000   -0.007000
   -0.001000    0.001000    0.001000
   -0.001000    0.001000    0.002000
    0.006000   -0.001000   -0.002000
    0.009000   -0.009000   -0.019000
   -0.005000    0.001000    0.002000
   -0.014000   -0.006000   -0.004000
    0.001000   -0.001000   -0.002000
    0.001000    0.001000    0.002000
   -0.003000   -0.001000   -0.003000
    0.001000    0.005000   -0.006000
    0.003000   -0.001000    0.001000
    0.003000    0.001000    0.010000
    0.000000    0.001000    0.001000
    0.005000   -0.000000    0.003000
   -0.003000   -0.000000   -0.003000
   -0.007000    0.004000   -0.001000
    0.003000   -0.001000    0.002000
   -0.001000    0.001000   -0.001000
    0.000000   -0.000000    0.000000
    0.001000   -0.000000   -0.000000
    0.001000    0.003000   -0.002000
   -0.001000   -0.001000    0.002000
   -0.002000   -0.001000    0.001000
    0.001000   -0.000000   -0.000000
   -0.001000    0.002000    0.001000
   -0.000000    0.002000    0.002000
   -0.002000   -0.002000   -0.002000
    0.001000   -0.001000    0.002000
   -0.004000    0.003000    0.000000
    0.006000   -0.003000   -0.006000
   -0.005000    0.001000   -0.000000
   -0.006000    0.000000   -0.002000
   -0.002000    0.011000   -0.006000
    0.006000   -0.002000   -0.005000
    0.000000    0.000000    0.001000
    0.001000   -0.001000    0.003000
   -0.004000    0.002000   -0.000000
   -0.004000    0.000000   -0.000000
    0.002000   -0.000000    0.004000
   -0.000000    0.000000   -0.000000
    0.000000   -0.000000    0.000000
   -0.002000   -0.000000   -0.004000
[truncated: 381,484 more chars]
