# Supplementary material for: Enhanced Proton-Coupled Electron-Transfer Reactivity by a Mononuclear Nickel(II) Hydroxide Radical Complex
Source: Inorg Chem. 2024 Dec 16;63(52):24453–65. doi: 10.1021/acs.inorgchem.4c03370 (PMC11688665; doi:10.1021/acs.inorgchem.4c03370)
Supplement: Supplementary file 2 — ic4c03370_si_002.zip [file ic4c03370_si_002.zip › CompData/frq_niohdmf2_-2_3.1328095.out.molf]

[Molden Format]
[Atoms] AU
 O      1     8    0.000000    0.000000    8.029257
 C      2     6    6.345322   -5.819222   -2.699096
 H      3     1    6.505004   -4.457675   -1.146119
 H      4     1    8.245819   -6.399746   -3.277163
 H      5     1    5.322980   -7.476890   -1.993850
 C      6     6    6.326614   -2.225530   -5.755727
 H      7     1    5.361342   -1.354556   -7.363695
 H      8     1    8.275110   -2.663569   -6.309417
 H      9     1    6.331716   -0.877400   -4.185176
 C     10     6    4.766456   -6.524279   -7.097433
 H     11     1    3.808932   -8.250355   -6.468343
 H     12     1    6.662229   -7.029214   -7.764506
 H     13     1    3.693280   -5.715098   -8.665528
 C     14     6    4.934075   -4.627561   -4.922358
 C     15     6    0.656680   -2.526564   -5.175393
 C     16     6   -3.364657   -0.661971   -4.187633
 C     17     6   -4.703339   -1.460758   -6.340031
 H     18     1   -3.716524   -2.609334   -7.723688
 C     19     6   -7.245209   -0.851511   -6.706071
 H     20     1   -8.217096   -1.513671   -8.397753
 C     21     6   -8.531735    0.571831   -4.903272
 H     22     1  -10.526530    1.022531   -5.149503
 C     23     6   -7.255036    1.425987   -2.757866
 H     24     1   -8.301188    2.466281   -1.332824
 C     25     6   -4.682552    0.892140   -2.355732
 C     26     6   -3.822727    3.129386    1.657479
 C     27     6   -5.499670    5.190321    1.578866
 H     28     1   -6.521255    5.589432   -0.155713
 C     29     6   -5.816766    6.797155    3.646604
 H     30     1   -7.127857    8.379990    3.518292
 C     31     6   -4.443502    6.370266    5.854182
 H     32     1   -4.688788    7.604635    7.485394
 C     33     6   -2.718560    4.377361    5.979660
 H     34     1   -1.618550    4.072737    7.683626
 C     35     6   -2.312458    2.751063    3.917024
 C     36     6    0.701844   -0.136816    5.764609
 C     37     6    4.504540   -2.901674    6.703236
 C     38     6    3.123717   -4.999648    8.151333
 H     39     1    1.615149   -4.198971    9.312570
 H     40     1    4.447848   -6.014053    9.380033
 H     41     1    2.301686   -6.357416    6.823423
 C     42     6    5.829616   -1.114749    8.562537
 H     43     1    6.864052    0.350922    7.526779
 H     44     1    7.175479   -2.152587    9.748152
 H     45     1    4.434809   -0.196343    9.779521
 C     46     6    6.461729   -4.112422    4.952594
 H     47     1    5.527260   -5.367767    3.596149
 H     48     1    7.826678   -5.211297    6.053359
 H     49     1    7.492953   -2.665836    3.886410
 N     50     7    2.403920   -4.030597   -3.964834
 H     51     1    2.378031   -3.773216   -2.069628
 N     52     7   -0.963949   -1.383846   -3.516402
 N     53     7   -3.278297    1.488159   -0.270042
 N     54     7   -0.496242    0.915005    3.724272
 N     55     7    2.782433   -1.514237    5.064466
 H     56     1    3.280186   -1.359280    3.201952
 O     57     8    0.639105   -2.320395   -7.538495
 Ni    58    28    0.000000    0.000000    0.000000
 O     59     8    3.632431    0.000000   -0.209193
 H     60     1    4.132831    1.464160    0.767418
 O     61     8    1.052388   -7.577801    1.690549
 C     62     6   -0.777811   -6.235907    2.244994
 N     63     7   -2.927186   -6.009707    0.908769
 C     64     6   -4.992467   -4.470903    1.815649
 C     65     6   -3.243904   -7.244454   -1.504033
 H     66     1   -0.790850   -5.046702    3.960866
 H     67     1   -5.533307   -3.087623    0.377000
 H     68     1   -4.392479   -3.430609    3.497127
 H     69     1   -6.635584   -5.650659    2.282411
 H     70     1   -1.427877   -8.025477   -2.093627
 H     71     1   -3.860332   -5.851726   -2.906399
 H     72     1   -4.657041   -8.760392   -1.384413
 O     73     8    3.989212    6.174680    0.880234
 C     74     6    1.974386    6.319244   -0.303868
 N     75     7    1.641038    5.750058   -2.753520
 C     76     6   -0.805023    5.977203   -3.944425
 C     77     6    3.636589    4.664411   -4.268702
 H     78     1    3.881497    5.759507   -6.011974
 H     79     1    3.162267    2.700985   -4.729795
 H     80     1    5.389121    4.671403   -3.184944
 H     81     1   -0.713561    7.313618   -5.528204
 H     82     1   -2.193216    6.643899   -2.569271
 H     83     1   -1.426365    4.131697   -4.647403
 H     84     1    0.206925    6.962884    0.608303
[FREQ]
   -46.615
    50.369
    45.265
   -25.757
    28.732
    15.111
    21.756
    27.623
    33.800
    38.229
    45.897
    47.453
    49.412
    61.329
    61.888
    66.025
    72.965
    73.129
    82.789
    87.715
    94.388
    97.571
   108.009
   112.131
   117.921
   119.193
   140.710
   147.786
   158.157
   163.533
   173.661
   179.557
   190.434
   194.760
   200.239
   202.924
   209.320
   213.246
   227.230
   238.994
   244.986
   247.590
   252.619
   262.220
   268.044
   269.946
   277.865
   289.420
   297.337
   307.325
   316.688
   316.975
   317.905
   330.618
   336.432
   342.853
   345.977
   350.452
   352.658
   364.248
   404.243
   407.036
   409.389
   410.791
   421.341
   436.370
   447.039
   456.753
   458.825
   463.837
   472.643
   478.034
   485.027
   496.860
   557.712
   561.047
   563.479
   582.177
   596.805
   601.331
   649.767
   652.187
   658.987
   695.847
   702.274
   709.675
   728.018
   733.017
   739.209
   744.524
   753.352
   771.590
   788.974
   801.424
   806.032
   808.115
   818.317
   833.611
   837.783
   852.869
   868.506
   868.866
   870.905
   885.539
   895.346
   902.224
   903.585
   909.454
   909.790
   913.449
   920.070
   924.511
   925.975
   938.302
   942.248
   964.039
   969.088
  1012.075
  1014.068
  1025.376
  1026.501
  1033.546
  1044.573
  1046.303
  1047.740
  1048.858
  1053.310
  1076.958
  1080.002
  1082.582
  1083.236
  1106.603
  1116.342
  1129.225
  1130.719
  1132.833
  1133.488
  1183.887
  1198.900
  1205.794
  1208.434
  1212.091
  1216.790
  1224.372
  1233.507
  1252.022
  1255.414
  1260.190
  1268.022
  1273.568
  1318.615
  1321.042
  1324.941
  1327.028
  1328.453
  1333.341
  1340.327
  1353.905
  1358.741
  1361.558
  1365.367
  1373.839
  1375.327
  1384.164
  1385.671
  1386.931
  1388.866
  1404.391
  1408.844
  1409.557
  1412.709
  1414.521
  1415.522
  1418.562
  1424.458
  1424.553
  1426.274
  1429.848
  1431.678
  1432.005
  1433.149
  1433.900
  1434.912
  1436.925
  1439.438
  1441.182
  1446.694
  1462.441
  1468.882
  1470.588
  1485.477
  1486.335
  1486.617
  1495.915
  1536.612
  1544.702
  1549.224
  1551.105
  1567.930
  1587.110
  1596.967
  1666.715
  1676.605
  2945.568
  2966.938
  2970.614
  2975.595
  2975.935
  2978.334
  2979.386
  2981.276
  2982.144
  2983.113
  2986.988
  2990.793
  3065.306
  3066.142
  3072.044
  3072.112
  3075.278
  3076.709
  3082.899
  3083.158
  3085.313
  3088.101
  3092.780
  3095.092
  3099.765
  3102.299
  3103.898
  3104.277
  3109.638
  3109.721
  3112.416
  3113.427
  3122.004
  3123.433
  3123.538
  3130.514
  3152.232
  3167.921
  3169.574
  3171.938
  3296.317
  3536.969
  3730.433
[FR-COORD]
 O     0.000000    0.000000    8.029257
 C     6.345322   -5.819222   -2.699096
 H     6.505004   -4.457675   -1.146119
 H     8.245819   -6.399746   -3.277163
 H     5.322980   -7.476890   -1.993850
 C     6.326614   -2.225530   -5.755727
 H     5.361342   -1.354556   -7.363695
 H     8.275110   -2.663569   -6.309417
 H     6.331716   -0.877400   -4.185176
 C     4.766456   -6.524279   -7.097433
 H     3.808932   -8.250355   -6.468343
 H     6.662229   -7.029214   -7.764506
 H     3.693280   -5.715098   -8.665528
 C     4.934075   -4.627561   -4.922358
 C     0.656680   -2.526564   -5.175393
 C    -3.364657   -0.661971   -4.187633
 C    -4.703339   -1.460758   -6.340031
 H    -3.716524   -2.609334   -7.723688
 C    -7.245209   -0.851511   -6.706071
 H    -8.217096   -1.513671   -8.397753
 C    -8.531735    0.571831   -4.903272
 H   -10.526530    1.022531   -5.149503
 C    -7.255036    1.425987   -2.757866
 H    -8.301188    2.466281   -1.332824
 C    -4.682552    0.892140   -2.355732
 C    -3.822727    3.129386    1.657479
 C    -5.499670    5.190321    1.578866
 H    -6.521255    5.589432   -0.155713
 C    -5.816766    6.797155    3.646604
 H    -7.127857    8.379990    3.518292
 C    -4.443502    6.370266    5.854182
 H    -4.688788    7.604635    7.485394
 C    -2.718560    4.377361    5.979660
 H    -1.618550    4.072737    7.683626
 C    -2.312458    2.751063    3.917024
 C     0.701844   -0.136816    5.764609
 C     4.504540   -2.901674    6.703236
 C     3.123717   -4.999648    8.151333
 H     1.615149   -4.198971    9.312570
 H     4.447848   -6.014053    9.380033
 H     2.301686   -6.357416    6.823423
 C     5.829616   -1.114749    8.562537
 H     6.864052    0.350922    7.526779
 H     7.175479   -2.152587    9.748152
 H     4.434809   -0.196343    9.779521
 C     6.461729   -4.112422    4.952594
 H     5.527260   -5.367767    3.596149
 H     7.826678   -5.211297    6.053359
 H     7.492953   -2.665836    3.886410
 N     2.403920   -4.030597   -3.964834
 H     2.378031   -3.773216   -2.069628
 N    -0.963949   -1.383846   -3.516402
 N    -3.278297    1.488159   -0.270042
 N    -0.496242    0.915005    3.724272
 N     2.782433   -1.514237    5.064466
 H     3.280186   -1.359280    3.201952
 O     0.639105   -2.320395   -7.538495
 Ni    0.000000    0.000000    0.000000
 O     3.632431    0.000000   -0.209193
 H     4.132831    1.464160    0.767418
 O     1.052388   -7.577801    1.690549
 C    -0.777811   -6.235907    2.244994
 N    -2.927186   -6.009707    0.908769
 C    -4.992467   -4.470903    1.815649
 C    -3.243904   -7.244454   -1.504033
 H    -0.790850   -5.046702    3.960866
 H    -5.533307   -3.087623    0.377000
 H    -4.392479   -3.430609    3.497127
 H    -6.635584   -5.650659    2.282411
 H    -1.427877   -8.025477   -2.093627
 H    -3.860332   -5.851726   -2.906399
 H    -4.657041   -8.760392   -1.384413
 O     3.989212    6.174680    0.880234
 C     1.974386    6.319244   -0.303868
 N     1.641038    5.750058   -2.753520
 C    -0.805023    5.977203   -3.944425
 C     3.636589    4.664411   -4.268702
 H     3.881497    5.759507   -6.011974
 H     3.162267    2.700985   -4.729795
 H     5.389121    4.671403   -3.184944
 H    -0.713561    7.313618   -5.528204
 H    -2.193216    6.643899   -2.569271
 H    -1.426365    4.131697   -4.647403
 H     0.206925    6.962884    0.608303
[FR-NORM-COORD]
vibration    1
   -0.022000   -0.027000   -0.005000
    0.062000    0.093000    0.003000
    0.124000    0.160000   -0.062000
    0.038000    0.042000   -0.025000
    0.057000    0.140000    0.105000
   -0.001000   -0.022000   -0.135000
   -0.038000   -0.080000   -0.145000
   -0.015000   -0.045000   -0.167000
    0.047000    0.039000   -0.188000
   -0.042000   -0.071000    0.067000
   -0.019000   -0.049000    0.161000
   -0.058000   -0.092000    0.036000
   -0.087000   -0.135000    0.066000
    0.013000    0.013000   -0.010000
   -0.006000   -0.020000   -0.002000
    0.003000    0.011000   -0.010000
   -0.004000    0.008000   -0.006000
   -0.004000    0.013000   -0.010000
   -0.007000    0.001000    0.003000
   -0.010000   -0.001000    0.005000
   -0.006000   -0.002000    0.006000
   -0.007000   -0.007000    0.012000
   -0.001000    0.000000    0.002000
    0.002000   -0.003000    0.006000
    0.001000    0.005000   -0.005000
   -0.003000    0.000000   -0.001000
   -0.000000    0.002000    0.000000
    0.003000    0.007000   -0.001000
   -0.002000   -0.002000    0.004000
    0.001000    0.000000    0.005000
   -0.006000   -0.009000    0.005000
   -0.007000   -0.013000    0.007000
   -0.009000   -0.012000    0.003000
   -0.012000   -0.016000    0.005000
   -0.007000   -0.007000    0.000000
   -0.015000   -0.018000   -0.004000
   -0.008000   -0.010000   -0.003000
    0.003000   -0.020000   -0.007000
   -0.013000   -0.031000   -0.019000
    0.004000   -0.002000    0.006000
    0.026000   -0.033000   -0.008000
   -0.020000   -0.005000    0.001000
   -0.032000    0.006000    0.004000
   -0.012000    0.002000   -0.003000
   -0.026000   -0.018000    0.004000
    0.000000    0.004000   -0.003000
    0.009000    0.006000   -0.011000
    0.001000    0.004000   -0.003000
   -0.001000    0.011000    0.006000
    0.039000    0.055000    0.031000
    0.114000    0.189000    0.014000
    0.011000    0.027000   -0.018000
   -0.001000    0.005000   -0.004000
   -0.007000   -0.007000   -0.002000
   -0.015000   -0.018000   -0.003000
   -0.011000   -0.011000   -0.001000
   -0.057000   -0.130000   -0.011000
   -0.002000    0.010000   -0.005000
    0.001000    0.005000   -0.001000
    0.005000   -0.005000    0.012000
   -0.025000   -0.043000    0.024000
   -0.012000   -0.030000    0.037000
    0.022000    0.053000   -0.000000
   -0.001000   -0.004000    0.044000
    0.061000    0.118000   -0.040000
   -0.024000   -0.088000    0.078000
    0.013000    0.065000    0.105000
   -0.031000   -0.087000    0.107000
   -0.002000   -0.035000   -0.036000
    0.158000    0.472000   -0.211000
   -0.278000    0.086000    0.080000
    0.336000   -0.139000   -0.029000
   -0.005000    0.005000    0.022000
    0.001000    0.002000    0.011000
    0.016000    0.007000    0.008000
    0.019000   -0.008000   -0.002000
    0.027000    0.013000    0.019000
   -0.001000   -0.015000   -0.002000
    0.059000   -0.005000    0.059000
    0.033000    0.065000    0.009000
    0.018000   -0.008000   -0.002000
    0.010000   -0.016000   -0.008000
    0.033000   -0.012000   -0.003000
   -0.006000   -0.005000    0.003000
vibration    2
   -0.008000    0.003000    0.002000
    0.021000    0.031000    0.012000
    0.015000    0.038000    0.006000
    0.024000    0.036000    0.014000
    0.028000    0.030000    0.019000
   -0.001000    0.023000    0.002000
    0.008000   -0.001000   -0.017000
    0.010000    0.039000    0.027000
   -0.035000    0.036000   -0.010000
    0.031000    0.008000    0.012000
    0.048000   -0.000000    0.018000
    0.035000    0.024000    0.011000
    0.021000   -0.006000    0.012000
    0.016000    0.015000    0.007000
    0.009000   -0.003000   -0.002000
    0.013000    0.009000   -0.009000
    0.015000    0.016000   -0.013000
    0.017000    0.021000   -0.016000
    0.015000    0.015000   -0.014000
    0.017000    0.020000   -0.017000
    0.012000    0.007000   -0.009000
    0.012000    0.005000   -0.009000
    0.010000    0.002000   -0.006000
    0.009000   -0.004000   -0.004000
    0.011000    0.005000   -0.007000
    0.006000    0.003000   -0.006000
    0.003000    0.000000   -0.005000
    0.003000   -0.001000   -0.006000
   -0.001000   -0.001000   -0.005000
   -0.003000   -0.003000   -0.006000
   -0.001000    0.001000   -0.005000
   -0.004000    0.000000   -0.005000
    0.000000    0.002000   -0.004000
   -0.001000    0.002000   -0.003000
    0.003000    0.002000   -0.004000
   -0.005000   -0.002000    0.003000
   -0.009000   -0.003000    0.011000
   -0.007000    0.004000    0.023000
   -0.005000    0.010000    0.022000
   -0.006000    0.008000    0.024000
   -0.011000   -0.001000    0.030000
   -0.006000    0.005000    0.001000
   -0.005000   -0.002000   -0.007000
   -0.007000    0.011000    0.007000
   -0.005000    0.014000   -0.004000
   -0.011000   -0.012000    0.015000
   -0.012000   -0.017000    0.021000
   -0.010000   -0.007000    0.018000
   -0.012000   -0.016000    0.007000
    0.010000    0.001000    0.003000
    0.016000    0.019000    0.001000
    0.012000    0.005000   -0.007000
    0.009000    0.004000   -0.006000
    0.002000    0.001000   -0.000000
   -0.010000   -0.011000    0.006000
   -0.007000   -0.012000    0.006000
    0.008000   -0.015000   -0.003000
    0.006000   -0.003000    0.000000
    0.008000   -0.028000    0.018000
    0.008000   -0.024000    0.013000
   -0.004000   -0.015000    0.009000
    0.001000   -0.011000    0.012000
    0.008000    0.011000    0.004000
    0.007000    0.004000    0.012000
    0.015000    0.028000   -0.006000
   -0.001000   -0.025000    0.022000
    0.017000    0.023000    0.027000
    0.000000   -0.019000    0.028000
    0.002000    0.001000   -0.010000
    0.031000    0.086000   -0.035000
   -0.038000    0.027000    0.017000
    0.058000   -0.013000   -0.009000
    0.090000   -0.101000   -0.078000
    0.052000   -0.021000   -0.003000
   -0.069000   -0.023000    0.014000
   -0.087000    0.157000    0.088000
   -0.176000   -0.099000   -0.070000
    0.025000    0.080000    0.068000
   -0.434000    0.025000   -0.332000
   -0.209000   -0.483000   -0.018000
   -0.046000    0.177000    0.107000
   -0.004000    0.227000    0.138000
   -0.228000    0.209000    0.074000
    0.113000    0.055000    0.063000
vibration    3
    0.048000    0.057000    0.008000
   -0.022000   -0.042000   -0.009000
   -0.049000   -0.081000    0.027000
   -0.012000   -0.023000    0.005000
   -0.027000   -0.063000   -0.065000
    0.025000    0.019000    0.061000
    0.037000    0.060000    0.075000
    0.025000    0.022000    0.061000
    0.021000   -0.016000    0.091000
    0.026000    0.051000   -0.041000
   -0.005000    0.050000   -0.091000
    0.032000    0.043000   -0.015000
    0.063000    0.092000   -0.045000
    0.007000    0.008000   -0.002000
    0.013000    0.021000   -0.013000
    0.005000    0.003000   -0.013000
    0.013000    0.010000   -0.020000
    0.020000    0.021000   -0.025000
    0.011000    0.002000   -0.021000
    0.017000    0.008000   -0.027000
    0.002000   -0.014000   -0.015000
    0.001000   -0.022000   -0.016000
   -0.005000   -0.020000   -0.009000
   -0.011000   -0.031000   -0.005000
   -0.003000   -0.010000   -0.008000
   -0.011000   -0.013000   -0.005000
   -0.015000   -0.016000   -0.009000
   -0.015000   -0.021000   -0.010000
   -0.019000   -0.014000   -0.012000
   -0.022000   -0.017000   -0.015000
   -0.020000   -0.009000   -0.010000
   -0.024000   -0.008000   -0.012000
   -0.017000   -0.006000   -0.006000
   -0.018000   -0.003000   -0.005000
   -0.011000   -0.008000   -0.004000
    0.002000    0.003000   -0.004000
   -0.001000   -0.004000   -0.016000
    0.025000    0.083000    0.133000
    0.121000    0.160000    0.205000
    0.073000    0.078000    0.077000
   -0.102000    0.069000    0.226000
    0.091000    0.068000   -0.150000
    0.126000   -0.034000   -0.258000
    0.073000    0.098000   -0.102000
    0.139000    0.193000   -0.189000
   -0.083000   -0.114000   -0.032000
   -0.149000   -0.185000    0.078000
   -0.039000   -0.057000   -0.029000
   -0.125000   -0.180000   -0.161000
   -0.001000   -0.001000   -0.017000
   -0.017000   -0.021000   -0.015000
    0.005000    0.006000   -0.011000
   -0.008000   -0.012000   -0.005000
   -0.011000   -0.009000   -0.001000
   -0.042000   -0.058000   -0.018000
   -0.041000   -0.053000   -0.018000
    0.031000    0.050000   -0.010000
   -0.007000   -0.009000   -0.003000
   -0.007000   -0.013000    0.008000
   -0.008000   -0.022000    0.022000
   -0.021000   -0.043000   -0.023000
   -0.005000   -0.042000    0.030000
   -0.002000    0.029000    0.039000
    0.005000    0.000000    0.103000
   -0.015000    0.099000    0.003000
    0.014000   -0.099000    0.070000
    0.022000    0.075000    0.168000
    0.004000   -0.088000    0.157000
   -0.006000   -0.010000    0.039000
    0.025000    0.279000   -0.116000
   -0.196000    0.106000    0.092000
    0.120000   -0.027000    0.003000
   -0.013000   -0.006000    0.029000
   -0.007000   -0.012000    0.018000
    0.010000   -0.007000    0.014000
    0.015000   -0.018000    0.002000
    0.023000    0.004000    0.024000
    0.024000    0.004000    0.025000
    0.037000    0.001000    0.023000
    0.018000    0.015000    0.032000
    0.017000   -0.016000    0.004000
    0.004000   -0.027000   -0.005000
    0.028000   -0.021000   -0.004000
   -0.015000   -0.021000    0.009000
vibration    4
    0.027000    0.057000    0.014000
    0.018000    0.056000    0.014000
    0.058000    0.099000   -0.028000
    0.002000    0.021000   -0.003000
    0.013000    0.087000    0.080000
   -0.019000   -0.018000   -0.073000
   -0.038000   -0.055000   -0.082000
   -0.026000   -0.033000   -0.087000
    0.007000    0.022000   -0.107000
   -0.045000   -0.048000    0.053000
   -0.027000   -0.036000    0.113000
   -0.055000   -0.058000    0.030000
   -0.077000   -0.089000    0.054000
   -0.011000    0.005000    0.005000
   -0.017000   -0.007000    0.012000
   -0.010000    0.019000    0.003000
   -0.013000    0.021000    0.003000
   -0.016000    0.016000    0.006000
   -0.010000    0.031000    0.001000
   -0.011000    0.033000    0.002000
   -0.005000    0.039000   -0.001000
   -0.003000    0.047000   -0.003000
   -0.003000    0.037000   -0.002000
    0.000000    0.042000   -0.004000
   -0.005000    0.028000   -0.000000
   -0.005000    0.023000    0.003000
   -0.000000    0.027000    0.001000
    0.008000    0.033000   -0.002000
   -0.006000    0.023000    0.003000
   -0.002000    0.025000    0.002000
   -0.016000    0.015000    0.008000
   -0.021000    0.010000    0.010000
   -0.018000    0.013000    0.009000
   -0.026000    0.006000    0.013000
   -0.011000    0.017000    0.006000
   -0.005000    0.020000    0.006000
   -0.017000    0.000000   -0.006000
   -0.012000    0.059000    0.082000
    0.058000    0.113000    0.135000
    0.013000    0.040000    0.039000
   -0.106000    0.063000    0.136000
    0.050000    0.034000   -0.086000
    0.078000   -0.031000   -0.151000
    0.035000    0.044000   -0.060000
    0.085000    0.116000   -0.107000
   -0.075000   -0.074000   -0.019000
   -0.122000   -0.107000    0.044000
   -0.055000   -0.051000   -0.020000
   -0.091000   -0.118000   -0.093000
    0.004000    0.030000    0.026000
    0.037000    0.086000    0.019000
   -0.011000    0.014000    0.004000
   -0.005000    0.025000    0.001000
   -0.015000    0.012000    0.007000
   -0.036000   -0.022000   -0.005000
   -0.036000   -0.020000   -0.005000
   -0.041000   -0.057000    0.008000
   -0.012000    0.015000    0.005000
   -0.011000    0.000000    0.009000
   -0.004000   -0.009000    0.019000
    0.044000   -0.096000    0.047000
    0.045000   -0.066000   -0.025000
    0.063000   -0.092000   -0.060000
    0.071000   -0.031000   -0.143000
    0.078000   -0.146000   -0.033000
    0.029000   -0.010000   -0.064000
    0.091000   -0.095000   -0.212000
    0.071000    0.046000   -0.191000
    0.059000    0.004000   -0.099000
    0.016000   -0.412000    0.131000
    0.359000   -0.124000   -0.136000
   -0.132000    0.048000   -0.066000
    0.005000   -0.008000    0.028000
    0.009000    0.004000    0.024000
    0.011000    0.009000    0.022000
    0.014000    0.023000    0.017000
    0.008000    0.001000    0.024000
    0.018000    0.003000    0.027000
   -0.002000    0.005000    0.020000
    0.006000   -0.011000    0.028000
    0.025000    0.024000    0.018000
    0.015000    0.030000    0.015000
    0.006000    0.027000    0.015000
    0.010000    0.012000    0.021000
vibration    5
    0.007000    0.079000    0.018000
    0.044000    0.030000   -0.056000
    0.042000    0.014000   -0.041000
    0.045000    0.049000   -0.072000
    0.057000    0.016000   -0.070000
    0.013000    0.055000   -0.029000
   -0.012000    0.074000   -0.004000
    0.004000    0.062000   -0.065000
    0.039000    0.037000   -0.014000
    0.013000    0.062000   -0.050000
    0.009000    0.061000   -0.059000
    0.010000    0.061000   -0.058000
    0.011000    0.075000   -0.041000
    0.025000    0.046000   -0.036000
    0.004000    0.014000    0.005000
   -0.012000   -0.051000    0.045000
   -0.037000   -0.132000    0.091000
   -0.046000   -0.164000    0.110000
   -0.054000   -0.183000    0.120000
   -0.076000   -0.254000    0.161000
   -0.041000   -0.145000    0.099000
   -0.052000   -0.179000    0.119000
   -0.017000   -0.067000    0.054000
   -0.008000   -0.043000    0.043000
   -0.007000   -0.031000    0.031000
    0.011000    0.026000   -0.005000
    0.007000    0.022000   -0.022000
   -0.001000    0.000000   -0.023000
    0.013000    0.044000   -0.039000
    0.011000    0.042000   -0.051000
    0.023000    0.071000   -0.040000
    0.028000    0.089000   -0.053000
    0.024000    0.073000   -0.023000
    0.030000    0.092000   -0.023000
    0.016000    0.050000   -0.006000
   -0.001000    0.046000    0.018000
   -0.060000   -0.035000    0.027000
   -0.115000    0.001000    0.027000
   -0.091000    0.041000    0.031000
   -0.142000   -0.038000    0.023000
   -0.156000    0.026000    0.028000
   -0.016000   -0.069000    0.029000
    0.014000   -0.090000    0.029000
   -0.036000   -0.101000    0.023000
    0.007000   -0.039000    0.034000
   -0.089000   -0.082000    0.027000
   -0.120000   -0.056000    0.023000
   -0.117000   -0.118000    0.026000
   -0.054000   -0.106000    0.030000
    0.032000    0.033000   -0.011000
    0.054000    0.042000   -0.012000
    0.007000   -0.005000    0.021000
    0.008000    0.008000    0.010000
    0.011000    0.043000    0.010000
   -0.023000    0.008000    0.026000
   -0.023000   -0.015000    0.024000
   -0.023000    0.018000    0.006000
    0.010000    0.016000    0.013000
    0.009000   -0.020000    0.022000
    0.025000   -0.029000    0.028000
    0.007000    0.059000   -0.109000
    0.003000    0.054000   -0.108000
   -0.010000    0.018000   -0.093000
   -0.030000   -0.022000   -0.072000
   -0.009000   -0.018000   -0.075000
    0.012000    0.081000   -0.127000
   -0.107000   -0.067000   -0.087000
   -0.014000    0.030000   -0.110000
    0.013000   -0.056000   -0.004000
    0.046000    0.186000   -0.177000
   -0.241000   -0.084000   -0.038000
    0.167000   -0.178000   -0.006000
    0.061000   -0.015000    0.004000
    0.056000   -0.012000    0.014000
    0.041000   -0.016000    0.017000
    0.036000   -0.013000    0.028000
    0.030000   -0.025000    0.010000
    0.050000   -0.010000    0.022000
    0.004000   -0.013000   -0.014000
    0.027000   -0.062000    0.014000
    0.036000   -0.028000    0.015000
    0.048000    0.009000    0.029000
    0.022000   -0.016000    0.050000
    0.062000   -0.005000    0.022000
vibration    6
   -0.020000   -0.046000    0.024000
    0.035000    0.026000    0.025000
    0.030000    0.020000    0.030000
    0.038000    0.036000    0.024000
    0.042000    0.019000    0.019000
    0.020000    0.037000    0.038000
    0.014000    0.039000    0.041000
    0.021000    0.049000    0.034000
    0.014000    0.031000    0.043000
    0.043000    0.034000    0.021000
    0.049000    0.028000    0.013000
    0.047000    0.045000    0.023000
    0.042000    0.036000    0.023000
    0.031000    0.027000    0.028000
    0.019000    0.003000    0.030000
    0.020000    0.009000    0.030000
    0.017000    0.009000    0.032000
    0.009000   -0.006000    0.040000
    0.023000    0.031000    0.025000
    0.020000    0.032000    0.026000
    0.034000    0.054000    0.015000
    0.039000    0.074000    0.007000
    0.036000    0.050000    0.015000
    0.044000    0.069000    0.007000
    0.030000    0.025000    0.023000
    0.048000    0.027000    0.020000
    0.074000    0.048000    0.017000
    0.077000    0.056000    0.017000
    0.097000    0.057000    0.014000
    0.118000    0.074000    0.011000
    0.093000    0.044000    0.014000
    0.111000    0.052000    0.011000
    0.065000    0.019000    0.019000
    0.061000    0.008000    0.019000
    0.041000    0.010000    0.022000
   -0.011000   -0.043000    0.027000
   -0.035000   -0.080000    0.027000
   -0.046000   -0.059000    0.046000
   -0.028000   -0.039000    0.055000
   -0.047000   -0.069000    0.038000
   -0.073000   -0.056000    0.059000
   -0.011000   -0.081000    0.011000
   -0.006000   -0.094000   -0.003000
   -0.011000   -0.084000    0.009000
    0.002000   -0.064000    0.014000
   -0.054000   -0.107000    0.024000
   -0.071000   -0.112000    0.039000
   -0.052000   -0.105000    0.022000
   -0.055000   -0.121000    0.004000
    0.028000    0.012000    0.029000
    0.026000    0.009000    0.029000
    0.018000   -0.000000    0.031000
    0.032000    0.021000    0.021000
    0.016000   -0.015000    0.026000
   -0.030000   -0.074000    0.026000
   -0.004000   -0.041000    0.036000
    0.015000    0.002000    0.030000
    0.022000   -0.002000    0.027000
    0.025000    0.027000    0.049000
   -0.011000    0.028000    0.067000
   -0.011000   -0.084000   -0.047000
    0.008000   -0.066000   -0.030000
    0.013000   -0.019000   -0.030000
    0.028000   -0.013000   -0.005000
   -0.001000    0.011000   -0.043000
    0.024000   -0.084000   -0.017000
    0.045000    0.019000    0.019000
    0.037000   -0.050000    0.014000
    0.014000   -0.003000   -0.028000
    0.010000    0.075000   -0.094000
   -0.072000    0.016000   -0.006000
    0.047000   -0.035000   -0.042000
   -0.203000    0.155000   -0.111000
   -0.179000    0.096000   -0.159000
   -0.129000   -0.013000   -0.140000
   -0.100000   -0.038000   -0.204000
   -0.094000   -0.059000   -0.061000
    0.002000   -0.068000   -0.055000
   -0.121000   -0.048000   -0.078000
   -0.139000   -0.101000    0.010000
   -0.062000   -0.076000   -0.235000
   -0.131000   -0.002000   -0.253000
   -0.086000   -0.053000   -0.176000
   -0.201000    0.129000   -0.224000
vibration    7
    0.095000    0.053000   -0.000000
    0.064000    0.067000    0.069000
    0.073000    0.127000    0.015000
    0.061000    0.059000    0.068000
    0.085000    0.085000    0.143000
   -0.011000   -0.031000   -0.043000
   -0.015000   -0.110000   -0.082000
    0.001000   -0.017000   -0.012000
   -0.045000    0.027000   -0.093000
    0.044000   -0.097000    0.101000
    0.113000   -0.109000    0.172000
    0.045000   -0.057000    0.073000
   -0.016000   -0.174000    0.102000
    0.030000   -0.026000    0.041000
    0.023000   -0.052000    0.019000
    0.032000   -0.018000   -0.003000
    0.040000   -0.005000   -0.014000
    0.046000    0.003000   -0.016000
    0.041000   -0.005000   -0.021000
    0.049000    0.005000   -0.030000
    0.033000   -0.018000   -0.017000
    0.033000   -0.021000   -0.021000
    0.025000   -0.027000   -0.010000
    0.017000   -0.038000   -0.008000
    0.026000   -0.021000   -0.004000
    0.007000   -0.028000    0.004000
   -0.022000   -0.049000    0.015000
   -0.030000   -0.056000    0.019000
   -0.043000   -0.062000    0.021000
   -0.066000   -0.080000    0.028000
   -0.034000   -0.049000    0.018000
   -0.049000   -0.059000    0.023000
   -0.004000   -0.024000    0.007000
    0.002000   -0.016000    0.004000
    0.016000   -0.012000    0.001000
    0.061000    0.026000   -0.009000
    0.027000   -0.029000   -0.036000
   -0.016000    0.014000   -0.014000
    0.044000    0.061000    0.031000
   -0.022000   -0.046000   -0.057000
   -0.103000    0.055000   -0.003000
    0.094000   -0.058000   -0.057000
    0.136000   -0.099000   -0.074000
    0.067000   -0.091000   -0.055000
    0.128000   -0.003000   -0.058000
   -0.025000   -0.090000   -0.051000
   -0.070000   -0.084000   -0.025000
   -0.032000   -0.106000   -0.059000
   -0.011000   -0.123000   -0.082000
    0.026000   -0.035000    0.035000
    0.012000   -0.040000    0.035000
    0.028000   -0.023000    0.005000
    0.020000   -0.018000   -0.000000
    0.036000    0.007000   -0.005000
    0.046000    0.011000   -0.022000
    0.035000    0.002000   -0.026000
    0.019000   -0.091000    0.015000
    0.030000    0.003000   -0.007000
    0.029000    0.044000   -0.021000
    0.015000    0.041000   -0.008000
   -0.080000    0.105000   -0.075000
   -0.077000    0.107000   -0.069000
   -0.117000    0.044000   -0.016000
   -0.099000    0.067000   -0.015000
   -0.167000   -0.016000    0.021000
   -0.039000    0.160000   -0.106000
   -0.162000   -0.005000   -0.061000
   -0.049000    0.152000   -0.086000
   -0.073000    0.075000    0.096000
   -0.210000   -0.150000    0.068000
   -0.068000   -0.026000   -0.034000
   -0.263000    0.077000    0.060000
   -0.046000    0.055000    0.030000
   -0.049000    0.052000    0.034000
   -0.053000    0.056000    0.034000
   -0.056000    0.052000    0.040000
   -0.052000    0.067000    0.026000
   -0.076000    0.061000    0.019000
   -0.035000    0.059000    0.040000
   -0.045000    0.091000    0.014000
   -0.065000    0.059000    0.046000
   -0.056000    0.039000    0.045000
   -0.050000    0.052000    0.032000
   -0.049000    0.045000    0.040000
vibration    8
   -0.017000    0.002000   -0.029000
    0.021000    0.043000   -0.016000
   -0.025000    0.037000   -0.007000
    0.041000    0.098000   -0.008000
    0.061000    0.010000   -0.035000
   -0.049000    0.059000    0.002000
   -0.065000    0.046000    0.005000
   -0.038000    0.108000    0.005000
   -0.087000    0.047000    0.012000
    0.062000    0.029000   -0.029000
    0.101000    0.001000   -0.044000
    0.078000    0.080000   -0.021000
    0.051000    0.012000   -0.030000
    0.004000    0.021000   -0.018000
   -0.030000   -0.056000   -0.025000
   -0.024000   -0.037000   -0.025000
   -0.027000   -0.015000   -0.032000
   -0.034000   -0.015000   -0.036000
   -0.020000    0.013000   -0.036000
   -0.021000    0.033000   -0.043000
   -0.012000    0.016000   -0.032000
   -0.007000    0.037000   -0.036000
   -0.010000   -0.009000   -0.024000
   -0.003000   -0.007000   -0.020000
   -0.016000   -0.034000   -0.022000
    0.024000   -0.010000   -0.041000
    0.058000    0.018000   -0.057000
    0.023000   -0.010000   -0.043000
    0.151000    0.092000   -0.100000
    0.183000    0.117000   -0.117000
    0.204000    0.138000   -0.124000
    0.283000    0.202000   -0.162000
    0.153000    0.095000   -0.102000
    0.196000    0.125000   -0.124000
    0.054000    0.015000   -0.057000
    0.000000   -0.013000   -0.023000
    0.001000    0.001000    0.015000
    0.003000   -0.003000    0.010000
   -0.022000   -0.010000   -0.017000
   -0.005000    0.019000    0.037000
    0.036000   -0.021000    0.008000
   -0.026000    0.016000    0.021000
   -0.031000    0.022000    0.025000
   -0.026000    0.029000    0.032000
   -0.041000    0.006000    0.010000
    0.024000    0.011000    0.035000
    0.044000    0.006000    0.025000
    0.019000    0.017000    0.048000
    0.028000    0.016000    0.045000
   -0.015000   -0.042000   -0.026000
   -0.024000   -0.046000   -0.026000
   -0.028000   -0.056000   -0.024000
   -0.015000   -0.049000   -0.018000
    0.009000   -0.030000   -0.035000
    0.005000   -0.015000   -0.002000
    0.008000   -0.031000   -0.002000
   -0.041000   -0.069000   -0.026000
   -0.018000   -0.062000   -0.026000
   -0.016000   -0.027000   -0.015000
   -0.046000   -0.028000    0.003000
    0.025000   -0.009000    0.005000
    0.020000   -0.023000    0.024000
    0.007000   -0.032000    0.042000
    0.011000   -0.035000    0.055000
   -0.006000   -0.025000    0.040000
    0.024000   -0.031000    0.029000
    0.015000   -0.020000    0.068000
    0.014000   -0.051000    0.064000
    0.009000   -0.035000    0.045000
   -0.017000   -0.051000    0.042000
    0.016000   -0.015000    0.040000
   -0.029000   -0.004000    0.038000
   -0.114000    0.006000    0.176000
   -0.092000    0.046000    0.144000
   -0.061000    0.066000    0.134000
   -0.042000    0.089000    0.100000
   -0.046000    0.065000    0.153000
   -0.027000    0.070000    0.159000
   -0.042000    0.066000    0.145000
   -0.056000    0.060000    0.170000
   -0.004000    0.077000    0.093000
   -0.052000    0.116000    0.077000
   -0.055000    0.091000    0.103000
   -0.096000    0.066000    0.120000
vibration    9
    0.073000    0.056000    0.023000
   -0.007000   -0.039000   -0.023000
   -0.018000   -0.071000    0.007000
   -0.002000   -0.023000   -0.024000
   -0.005000   -0.057000   -0.063000
    0.015000    0.009000    0.030000
    0.011000    0.043000    0.051000
    0.010000    0.008000    0.011000
    0.031000   -0.018000    0.053000
   -0.001000    0.036000   -0.034000
   -0.033000    0.041000   -0.068000
   -0.000000    0.018000   -0.018000
    0.028000    0.070000   -0.036000
    0.003000    0.003000   -0.007000
   -0.001000   -0.001000    0.000000
    0.000000    0.005000   -0.002000
    0.010000    0.042000   -0.022000
    0.016000    0.062000   -0.035000
    0.015000    0.059000   -0.031000
    0.025000    0.090000   -0.050000
    0.008000    0.035000   -0.018000
    0.012000    0.046000   -0.024000
   -0.002000   -0.001000    0.002000
   -0.008000   -0.019000    0.011000
   -0.005000   -0.012000    0.009000
   -0.004000   -0.024000    0.017000
   -0.001000   -0.021000    0.014000
   -0.011000   -0.031000    0.018000
    0.018000   -0.004000    0.003000
    0.021000   -0.002000   -0.000000
    0.032000    0.011000   -0.003000
    0.048000    0.024000   -0.011000
    0.027000    0.006000    0.001000
    0.038000    0.016000   -0.005000
    0.009000   -0.012000    0.011000
    0.040000    0.021000    0.014000
    0.028000    0.000000   -0.004000
    0.002000    0.016000   -0.006000
    0.037000    0.038000    0.026000
   -0.004000   -0.028000   -0.036000
   -0.049000    0.054000   -0.012000
    0.062000   -0.024000   -0.005000
    0.082000   -0.039000   -0.005000
    0.049000   -0.049000   -0.012000
    0.080000   -0.005000    0.001000
    0.003000   -0.022000   -0.015000
   -0.020000   -0.011000   -0.009000
   -0.003000   -0.038000   -0.023000
    0.014000   -0.034000   -0.021000
    0.005000    0.003000    0.001000
    0.026000    0.035000   -0.002000
   -0.004000   -0.007000    0.001000
   -0.014000   -0.033000    0.022000
    0.002000   -0.018000    0.014000
    0.041000    0.029000    0.008000
    0.008000   -0.011000   -0.003000
   -0.003000   -0.005000    0.000000
   -0.015000   -0.032000    0.016000
   -0.015000   -0.023000   -0.002000
   -0.014000   -0.023000   -0.004000
   -0.026000    0.141000    0.186000
   -0.095000    0.092000    0.075000
   -0.020000    0.028000   -0.055000
   -0.135000   -0.060000   -0.168000
    0.169000   -0.005000   -0.064000
   -0.228000    0.095000    0.073000
   -0.130000   -0.100000   -0.209000
   -0.262000   -0.017000   -0.149000
   -0.104000   -0.130000   -0.234000
    0.285000    0.255000   -0.054000
   -0.008000   -0.081000   -0.059000
    0.380000   -0.205000   -0.092000
   -0.042000   -0.027000    0.000000
   -0.038000   -0.029000   -0.006000
   -0.030000   -0.028000   -0.007000
   -0.027000   -0.033000   -0.014000
   -0.023000   -0.024000   -0.001000
   -0.039000   -0.039000   -0.013000
   -0.003000   -0.034000    0.021000
   -0.020000    0.006000   -0.006000
   -0.027000   -0.029000   -0.010000
   -0.033000   -0.043000   -0.016000
   -0.018000   -0.033000   -0.021000
   -0.042000   -0.031000   -0.011000
vibration   10
    0.038000    0.091000    0.057000
    0.004000    0.010000   -0.017000
    0.040000    0.046000   -0.052000
   -0.012000   -0.021000   -0.037000
   -0.001000    0.039000    0.041000
   -0.009000   -0.062000   -0.097000
   -0.018000   -0.089000   -0.106000
   -0.020000   -0.096000   -0.106000
    0.026000   -0.025000   -0.129000
   -0.075000   -0.077000    0.023000
   -0.058000   -0.063000    0.086000
   -0.092000   -0.093000   -0.015000
   -0.115000   -0.111000    0.033000
   -0.022000   -0.029000   -0.022000
   -0.002000    0.012000    0.007000
   -0.001000    0.023000   -0.004000
    0.032000    0.124000   -0.064000
    0.053000    0.183000   -0.098000
    0.045000    0.163000   -0.090000
    0.077000    0.250000   -0.143000
    0.018000    0.089000   -0.052000
    0.025000    0.110000   -0.068000
   -0.015000   -0.007000    0.006000
   -0.033000   -0.058000    0.030000
   -0.021000   -0.024000    0.022000
   -0.029000   -0.036000    0.029000
   -0.025000   -0.032000    0.009000
   -0.037000   -0.057000    0.011000
   -0.004000    0.004000   -0.016000
   -0.000000    0.006000   -0.034000
    0.012000    0.038000   -0.020000
    0.029000    0.067000   -0.039000
    0.006000    0.034000   -0.000000
    0.019000    0.060000   -0.004000
   -0.015000   -0.003000    0.025000
    0.014000    0.047000    0.052000
    0.008000    0.043000    0.064000
   -0.011000    0.050000    0.057000
   -0.009000    0.060000    0.053000
   -0.024000    0.038000    0.061000
   -0.019000    0.057000    0.055000
    0.015000    0.030000    0.071000
    0.019000    0.031000    0.076000
    0.013000    0.019000    0.064000
    0.020000    0.029000    0.077000
    0.006000    0.035000    0.066000
    0.001000    0.058000    0.048000
   -0.012000    0.011000    0.066000
    0.028000    0.033000    0.085000
   -0.003000    0.011000   -0.001000
    0.004000   -0.011000    0.002000
   -0.013000   -0.004000    0.009000
   -0.040000   -0.060000    0.046000
   -0.017000   -0.007000    0.042000
    0.020000    0.054000    0.061000
   -0.006000    0.006000    0.050000
    0.007000    0.027000    0.007000
   -0.033000   -0.043000    0.040000
   -0.034000   -0.057000    0.033000
   -0.026000   -0.048000    0.016000
    0.149000    0.147000   -0.260000
    0.126000    0.073000   -0.155000
    0.046000   -0.003000   -0.041000
    0.044000   -0.071000    0.069000
   -0.026000    0.019000   -0.042000
    0.170000    0.062000   -0.147000
   -0.049000   -0.057000    0.116000
    0.086000   -0.087000    0.064000
    0.093000   -0.121000    0.114000
   -0.029000    0.081000   -0.135000
   -0.130000    0.020000    0.003000
    0.023000   -0.024000    0.001000
   -0.041000   -0.077000    0.005000
   -0.033000   -0.084000   -0.009000
   -0.017000   -0.094000   -0.008000
   -0.009000   -0.094000   -0.025000
   -0.006000   -0.094000    0.007000
    0.014000   -0.089000    0.012000
   -0.007000   -0.091000   -0.004000
   -0.016000   -0.102000    0.023000
    0.000000   -0.087000   -0.020000
   -0.020000   -0.102000   -0.033000
   -0.000000   -0.091000   -0.037000
   -0.040000   -0.083000   -0.022000
vibration   11
    0.003000    0.011000   -0.016000
   -0.111000   -0.175000    0.046000
   -0.087000   -0.195000    0.060000
   -0.121000   -0.225000    0.062000
   -0.166000   -0.151000    0.021000
    0.030000   -0.150000    0.071000
    0.083000   -0.122000    0.054000
    0.031000   -0.199000    0.109000
    0.029000   -0.151000    0.073000
   -0.089000   -0.096000    0.027000
   -0.157000   -0.067000    0.005000
   -0.099000   -0.159000    0.048000
   -0.041000   -0.051000    0.017000
   -0.049000   -0.114000    0.040000
    0.010000    0.008000    0.004000
    0.013000    0.015000   -0.003000
    0.017000    0.010000   -0.004000
    0.028000    0.028000   -0.013000
    0.007000   -0.024000    0.010000
    0.009000   -0.031000    0.011000
   -0.005000   -0.050000    0.021000
   -0.013000   -0.079000    0.032000
   -0.007000   -0.037000    0.018000
   -0.016000   -0.057000    0.026000
    0.002000   -0.003000    0.005000
   -0.002000    0.004000    0.001000
   -0.027000   -0.016000    0.011000
   -0.050000   -0.033000    0.021000
   -0.023000   -0.012000    0.009000
   -0.042000   -0.027000    0.017000
    0.007000    0.013000   -0.004000
    0.013000    0.019000   -0.008000
    0.026000    0.029000   -0.013000
    0.046000    0.047000   -0.023000
    0.016000    0.022000   -0.009000
    0.011000    0.017000   -0.014000
   -0.003000    0.003000   -0.004000
   -0.014000   -0.000000   -0.018000
   -0.030000   -0.004000   -0.038000
   -0.026000    0.005000   -0.001000
    0.007000   -0.005000   -0.026000
   -0.013000   -0.004000    0.010000
   -0.009000    0.001000    0.021000
   -0.017000   -0.009000    0.011000
   -0.019000   -0.011000    0.008000
    0.008000    0.006000    0.006000
    0.016000    0.007000   -0.000000
    0.001000    0.003000    0.013000
    0.015000    0.007000    0.015000
   -0.039000   -0.038000    0.016000
   -0.055000   -0.049000    0.018000
    0.016000    0.030000   -0.005000
    0.004000    0.008000    0.000000
    0.024000    0.030000   -0.013000
    0.008000    0.008000   -0.010000
    0.018000    0.015000   -0.007000
    0.041000    0.025000    0.006000
    0.019000    0.032000   -0.011000
    0.018000    0.026000   -0.019000
    0.021000    0.026000   -0.020000
    0.035000   -0.041000   -0.049000
    0.041000   -0.033000   -0.048000
    0.061000    0.007000   -0.071000
    0.045000   -0.030000   -0.046000
    0.080000    0.030000   -0.086000
    0.034000   -0.054000   -0.033000
    0.033000   -0.010000   -0.022000
    0.033000   -0.055000   -0.026000
    0.056000   -0.054000   -0.067000
    0.139000    0.249000   -0.195000
   -0.140000   -0.001000   -0.018000
    0.255000   -0.133000   -0.063000
   -0.009000    0.077000    0.013000
   -0.020000    0.088000    0.034000
   -0.050000    0.082000    0.039000
   -0.063000    0.084000    0.067000
   -0.071000    0.062000    0.024000
   -0.160000   -0.009000   -0.032000
   -0.030000    0.026000    0.132000
   -0.034000    0.163000   -0.035000
   -0.080000    0.083000    0.064000
   -0.047000    0.087000    0.082000
   -0.074000    0.084000    0.076000
   -0.006000    0.104000    0.051000
vibration   12
    0.010000    0.027000    0.003000
   -0.013000   -0.050000   -0.082000
    0.035000   -0.041000   -0.093000
   -0.033000   -0.104000   -0.096000
   -0.048000   -0.018000   -0.058000
    0.040000   -0.071000   -0.110000
    0.052000   -0.068000   -0.115000
    0.029000   -0.118000   -0.112000
    0.077000   -0.052000   -0.126000
   -0.080000   -0.045000   -0.060000
   -0.115000   -0.016000   -0.034000
   -0.102000   -0.098000   -0.081000
   -0.081000   -0.033000   -0.053000
   -0.008000   -0.033000   -0.076000
    0.030000    0.049000   -0.042000
    0.030000    0.024000   -0.016000
    0.014000   -0.012000    0.007000
    0.012000   -0.014000    0.006000
   -0.000000   -0.056000    0.037000
   -0.015000   -0.090000    0.059000
    0.003000   -0.058000    0.041000
   -0.008000   -0.092000    0.065000
    0.020000   -0.018000    0.015000
    0.024000   -0.020000    0.020000
    0.031000    0.019000   -0.012000
    0.023000    0.017000   -0.015000
    0.014000    0.009000   -0.017000
    0.035000    0.019000   -0.027000
   -0.024000   -0.015000   -0.005000
   -0.032000   -0.021000   -0.004000
   -0.051000   -0.033000    0.009000
   -0.082000   -0.054000    0.021000
   -0.038000   -0.021000    0.009000
   -0.061000   -0.033000    0.022000
    0.003000    0.004000   -0.003000
    0.009000    0.016000    0.003000
   -0.003000    0.005000    0.019000
   -0.013000    0.005000    0.011000
   -0.023000    0.006000   -0.003000
   -0.022000    0.008000    0.024000
    0.000000    0.002000    0.006000
   -0.008000   -0.000000    0.027000
   -0.008000    0.004000    0.033000
   -0.008000   -0.004000    0.024000
   -0.010000   -0.006000    0.029000
    0.003000    0.005000    0.025000
    0.007000    0.016000    0.012000
   -0.009000   -0.007000    0.028000
    0.016000    0.006000    0.039000
    0.019000    0.032000   -0.052000
    0.039000    0.040000   -0.053000
    0.040000    0.049000   -0.032000
    0.043000    0.036000   -0.024000
    0.014000    0.014000   -0.002000
    0.007000    0.009000    0.012000
   -0.001000   -0.020000    0.007000
    0.026000    0.067000   -0.041000
    0.034000    0.021000   -0.014000
    0.036000   -0.061000    0.025000
    0.044000   -0.071000    0.035000
   -0.010000    0.016000    0.065000
   -0.003000    0.034000    0.044000
    0.004000    0.039000    0.033000
    0.017000    0.074000    0.005000
    0.000000    0.025000    0.042000
   -0.003000    0.047000    0.035000
    0.028000    0.051000   -0.021000
    0.025000    0.101000   -0.015000
    0.007000    0.096000    0.025000
   -0.039000   -0.128000    0.124000
    0.159000    0.047000   -0.006000
   -0.123000    0.138000    0.019000
   -0.161000   -0.057000    0.110000
   -0.112000   -0.025000    0.033000
   -0.039000   -0.047000    0.027000
    0.017000    0.045000   -0.070000
   -0.010000   -0.086000    0.095000
    0.248000    0.053000    0.216000
   -0.155000    0.003000   -0.134000
   -0.106000   -0.361000    0.249000
    0.129000    0.041000   -0.067000
   -0.013000    0.099000   -0.126000
   -0.024000    0.067000   -0.095000
   -0.131000    0.025000   -0.039000
vibration   13
   -0.007000   -0.034000    0.000000
   -0.002000   -0.047000    0.014000
   -0.043000   -0.085000    0.050000
    0.016000    0.011000    0.014000
    0.031000   -0.089000   -0.037000
   -0.040000    0.016000    0.088000
   -0.051000    0.037000    0.106000
   -0.033000    0.056000    0.079000
   -0.065000   -0.020000    0.119000
    0.032000    0.019000   -0.005000
    0.040000   -0.002000   -0.051000
    0.046000    0.050000    0.010000
    0.045000    0.040000   -0.003000
   -0.009000   -0.022000    0.033000
   -0.032000   -0.075000    0.035000
   -0.010000   -0.030000    0.025000
   -0.035000   -0.089000    0.064000
   -0.068000   -0.177000    0.113000
   -0.020000   -0.038000    0.040000
   -0.040000   -0.086000    0.070000
    0.023000    0.079000   -0.022000
    0.038000    0.132000   -0.045000
    0.043000    0.120000   -0.051000
    0.068000    0.203000   -0.093000
    0.025000    0.052000   -0.019000
    0.025000    0.045000   -0.014000
    0.060000    0.073000   -0.019000
    0.119000    0.129000   -0.041000
    0.020000    0.030000    0.009000
    0.046000    0.051000    0.007000
   -0.058000   -0.047000    0.042000
   -0.098000   -0.089000    0.068000
   -0.079000   -0.065000    0.043000
   -0.136000   -0.119000    0.070000
   -0.025000   -0.012000    0.010000
   -0.011000   -0.012000   -0.002000
    0.039000    0.049000   -0.030000
    0.083000    0.030000   -0.016000
    0.101000    0.010000    0.021000
    0.116000    0.028000   -0.052000
    0.063000    0.036000   -0.011000
    0.027000    0.075000   -0.046000
    0.013000    0.075000   -0.059000
    0.037000    0.096000   -0.039000
    0.020000    0.073000   -0.052000
    0.043000    0.074000   -0.043000
    0.051000    0.049000   -0.026000
    0.074000    0.106000   -0.050000
    0.006000    0.085000   -0.064000
   -0.022000   -0.068000    0.033000
   -0.017000   -0.062000    0.033000
   -0.018000   -0.054000    0.034000
    0.029000    0.058000   -0.025000
   -0.027000   -0.012000    0.005000
    0.003000    0.018000   -0.017000
    0.001000    0.041000   -0.018000
   -0.050000   -0.097000    0.033000
   -0.002000   -0.004000    0.006000
    0.000000   -0.012000    0.016000
   -0.006000    0.010000   -0.014000
    0.013000    0.030000   -0.088000
    0.018000    0.034000   -0.080000
    0.007000    0.020000   -0.065000
    0.005000    0.009000   -0.053000
   -0.004000   -0.011000   -0.049000
    0.035000    0.050000   -0.091000
   -0.009000    0.008000   -0.050000
    0.010000    0.010000   -0.056000
    0.012000    0.003000   -0.044000
    0.052000    0.210000   -0.170000
   -0.258000   -0.077000   -0.001000
    0.185000   -0.182000    0.029000
   -0.064000   -0.065000    0.066000
   -0.034000   -0.015000    0.020000
    0.006000   -0.008000    0.013000
    0.038000    0.055000   -0.040000
    0.013000   -0.046000    0.050000
    0.134000    0.006000    0.098000
   -0.063000   -0.005000   -0.042000
   -0.029000   -0.173000    0.118000
    0.111000    0.040000   -0.049000
    0.029000    0.109000   -0.075000
   -0.003000    0.068000   -0.039000
   -0.038000    0.027000   -0.019000
vibration   14
   -0.043000   -0.022000    0.011000
    0.031000   -0.062000   -0.125000
    0.022000   -0.102000   -0.088000
    0.035000   -0.018000   -0.156000
    0.062000   -0.097000   -0.161000
   -0.022000   -0.009000   -0.066000
   -0.062000    0.025000   -0.024000
   -0.036000    0.003000   -0.124000
    0.018000   -0.040000   -0.039000
   -0.033000    0.009000   -0.111000
   -0.045000    0.009000   -0.131000
   -0.040000    0.003000   -0.125000
   -0.032000    0.039000   -0.095000
   -0.005000   -0.025000   -0.083000
   -0.017000   -0.052000   -0.012000
    0.005000   -0.026000    0.000000
   -0.007000   -0.038000    0.012000
   -0.027000   -0.080000    0.034000
    0.007000    0.010000   -0.008000
    0.001000    0.004000   -0.002000
    0.032000    0.067000   -0.036000
    0.044000    0.110000   -0.052000
    0.039000    0.063000   -0.040000
    0.053000    0.101000   -0.059000
    0.026000    0.013000   -0.019000
    0.020000    0.005000   -0.016000
    0.032000    0.014000   -0.023000
    0.071000    0.045000   -0.038000
   -0.014000   -0.019000   -0.004000
   -0.008000   -0.015000   -0.009000
   -0.068000   -0.061000    0.021000
   -0.109000   -0.094000    0.039000
   -0.066000   -0.059000    0.023000
   -0.106000   -0.088000    0.043000
   -0.014000   -0.021000    0.002000
   -0.025000   -0.019000    0.016000
   -0.041000   -0.030000    0.051000
   -0.065000    0.006000    0.081000
   -0.041000    0.039000    0.089000
   -0.068000   -0.003000    0.076000
   -0.098000    0.006000    0.102000
   -0.017000   -0.025000    0.029000
    0.008000   -0.055000    0.011000
   -0.036000   -0.027000    0.048000
   -0.006000    0.014000    0.013000
   -0.061000   -0.077000    0.061000
   -0.082000   -0.074000    0.074000
   -0.074000   -0.084000    0.070000
   -0.043000   -0.101000    0.046000
    0.011000   -0.038000   -0.032000
    0.048000   -0.027000   -0.033000
    0.000000   -0.048000    0.003000
    0.028000    0.009000   -0.018000
   -0.006000   -0.014000    0.007000
   -0.020000   -0.020000    0.035000
   -0.006000   -0.027000    0.039000
   -0.054000   -0.069000   -0.013000
    0.013000   -0.019000    0.000000
    0.010000   -0.025000    0.000000
    0.016000   -0.021000   -0.008000
    0.095000    0.136000    0.030000
    0.062000    0.085000    0.043000
    0.038000    0.012000    0.068000
    0.024000   -0.000000    0.056000
    0.045000   -0.012000    0.080000
    0.045000    0.092000    0.036000
    0.032000    0.006000    0.058000
    0.004000   -0.007000    0.068000
    0.025000   -0.010000    0.034000
    0.042000   -0.038000    0.104000
    0.071000   -0.024000    0.057000
    0.029000    0.004000    0.090000
    0.054000    0.109000   -0.046000
    0.038000    0.120000   -0.017000
   -0.005000    0.090000   -0.004000
   -0.027000    0.064000    0.036000
   -0.039000    0.023000   -0.005000
   -0.232000   -0.172000   -0.153000
    0.057000   -0.066000    0.273000
    0.037000    0.274000   -0.128000
   -0.054000    0.025000    0.002000
   -0.000000    0.100000    0.045000
   -0.043000    0.048000    0.092000
    0.060000    0.161000   -0.001000
vibration   15
   -0.144000   -0.197000   -0.023000
   -0.020000    0.038000    0.048000
    0.002000    0.088000    0.001000
   -0.031000   -0.010000    0.060000
   -0.041000    0.076000    0.108000
    0.012000   -0.054000   -0.055000
    0.041000   -0.103000   -0.098000
    0.017000   -0.086000   -0.010000
    0.001000    0.001000   -0.101000
   -0.034000   -0.076000    0.065000
   -0.009000   -0.067000    0.128000
   -0.044000   -0.081000    0.039000
   -0.070000   -0.122000    0.065000
   -0.010000   -0.017000    0.012000
    0.020000    0.050000   -0.009000
   -0.001000    0.007000   -0.001000
   -0.005000   -0.019000    0.012000
   -0.002000   -0.015000    0.010000
   -0.017000   -0.056000    0.033000
   -0.025000   -0.081000    0.047000
   -0.020000   -0.058000    0.034000
   -0.027000   -0.084000    0.045000
   -0.014000   -0.028000    0.019000
   -0.011000   -0.026000    0.021000
   -0.008000   -0.006000    0.005000
    0.005000   -0.009000    0.005000
    0.037000    0.016000    0.007000
    0.031000    0.024000    0.011000
    0.083000    0.030000    0.004000
    0.113000    0.055000    0.007000
    0.090000    0.014000   -0.002000
    0.127000    0.030000   -0.009000
    0.046000   -0.024000   -0.001000
    0.052000   -0.038000   -0.007000
   -0.001000   -0.037000    0.002000
   -0.078000   -0.119000   -0.008000
    0.012000    0.012000    0.007000
    0.109000    0.021000    0.109000
    0.188000    0.022000    0.211000
    0.196000    0.022000    0.016000
    0.012000    0.024000    0.164000
   -0.009000    0.129000   -0.090000
   -0.012000    0.075000   -0.169000
   -0.011000    0.213000   -0.014000
   -0.027000    0.191000   -0.155000
    0.011000    0.008000    0.009000
    0.021000   -0.088000    0.091000
    0.087000    0.116000    0.022000
   -0.078000   -0.001000   -0.089000
   -0.006000    0.026000   -0.010000
   -0.049000   -0.042000   -0.002000
    0.007000    0.032000   -0.008000
   -0.006000   -0.008000    0.001000
   -0.030000   -0.061000   -0.003000
   -0.060000   -0.094000   -0.005000
   -0.020000   -0.019000    0.012000
    0.050000    0.095000   -0.005000
   -0.000000    0.000000   -0.006000
    0.004000    0.039000    0.021000
   -0.021000    0.032000    0.044000
    0.037000    0.188000   -0.027000
   -0.030000    0.092000   -0.014000
   -0.041000   -0.002000   -0.014000
   -0.087000   -0.046000   -0.046000
    0.016000    0.002000   -0.023000
   -0.088000    0.066000    0.003000
   -0.075000   -0.035000   -0.042000
   -0.145000   -0.058000   -0.017000
   -0.080000   -0.078000   -0.102000
    0.004000   -0.094000    0.070000
    0.151000    0.020000   -0.065000
   -0.067000    0.075000   -0.075000
    0.035000    0.058000   -0.018000
    0.027000    0.031000   -0.008000
    0.014000   -0.007000    0.003000
    0.012000   -0.002000    0.008000
    0.007000   -0.012000   -0.001000
    0.091000    0.055000    0.051000
   -0.059000    0.028000   -0.100000
   -0.019000   -0.130000    0.041000
    0.014000   -0.011000   -0.001000
    0.019000    0.014000    0.007000
    0.002000   -0.003000    0.020000
    0.029000    0.031000   -0.006000
vibration   16
   -0.003000    0.007000    0.035000
    0.064000   -0.034000   -0.090000
    0.135000   -0.035000   -0.095000
    0.036000   -0.080000   -0.136000
    0.042000   -0.009000   -0.062000
    0.069000   -0.038000   -0.095000
    0.039000   -0.009000   -0.062000
    0.040000   -0.086000   -0.157000
    0.158000   -0.037000   -0.095000
   -0.060000   -0.006000   -0.050000
   -0.086000    0.019000   -0.022000
   -0.088000   -0.053000   -0.094000
   -0.078000    0.014000   -0.027000
    0.034000   -0.005000   -0.056000
    0.048000    0.033000    0.028000
    0.028000   -0.025000    0.027000
    0.041000   -0.048000    0.028000
    0.044000   -0.076000    0.054000
    0.050000   -0.032000   -0.006000
    0.061000   -0.048000   -0.005000
    0.045000    0.007000   -0.040000
    0.053000    0.026000   -0.070000
    0.028000    0.017000   -0.034000
    0.023000    0.044000   -0.057000
    0.017000   -0.007000    0.004000
   -0.002000    0.007000    0.003000
    0.025000    0.028000   -0.022000
    0.043000    0.032000   -0.032000
    0.033000    0.047000   -0.035000
    0.058000    0.066000   -0.055000
    0.006000    0.038000   -0.019000
    0.008000    0.050000   -0.028000
   -0.024000    0.014000    0.009000
   -0.045000    0.006000    0.021000
   -0.023000    0.002000    0.018000
   -0.015000    0.008000    0.031000
    0.029000    0.050000   -0.009000
    0.068000    0.023000   -0.013000
    0.078000   -0.001000    0.017000
    0.093000    0.019000   -0.043000
    0.058000    0.034000   -0.019000
    0.022000    0.057000   -0.011000
   -0.004000    0.076000   -0.012000
    0.044000    0.068000   -0.027000
    0.020000    0.034000    0.005000
    0.028000    0.088000   -0.037000
    0.031000    0.086000   -0.038000
    0.052000    0.096000   -0.059000
    0.000000    0.108000   -0.038000
    0.070000    0.042000    0.002000
    0.106000    0.039000    0.003000
    0.024000   -0.023000    0.043000
   -0.004000   -0.009000    0.018000
   -0.037000   -0.012000    0.033000
   -0.006000    0.032000    0.014000
   -0.013000    0.056000    0.013000
    0.050000    0.081000    0.032000
   -0.018000   -0.033000    0.053000
   -0.015000   -0.011000    0.031000
   -0.012000    0.028000   -0.028000
   -0.102000   -0.105000   -0.011000
   -0.078000   -0.070000   -0.016000
   -0.071000   -0.033000   -0.022000
   -0.054000   -0.010000   -0.022000
   -0.079000   -0.019000   -0.028000
   -0.059000   -0.066000   -0.017000
   -0.037000   -0.003000   -0.022000
   -0.042000   -0.017000   -0.022000
   -0.068000    0.010000   -0.022000
   -0.081000   -0.019000   -0.036000
   -0.080000   -0.010000   -0.018000
   -0.080000   -0.019000   -0.036000
    0.016000   -0.013000   -0.014000
    0.008000    0.032000    0.005000
   -0.025000    0.034000    0.010000
   -0.044000    0.023000    0.045000
   -0.061000   -0.033000    0.008000
   -0.302000   -0.264000   -0.168000
    0.069000   -0.143000    0.338000
    0.032000    0.278000   -0.141000
   -0.063000   -0.005000    0.021000
   -0.019000    0.053000    0.056000
   -0.064000    0.014000    0.088000
    0.033000    0.082000    0.019000
vibration   17
    0.007000   -0.005000   -0.013000
    0.019000    0.029000    0.042000
    0.060000    0.070000    0.001000
    0.002000   -0.015000    0.031000
    0.006000    0.063000    0.103000
    0.016000   -0.035000   -0.023000
    0.036000   -0.074000   -0.055000
    0.021000   -0.059000    0.010000
    0.007000    0.005000   -0.058000
   -0.023000   -0.052000    0.066000
    0.024000   -0.057000    0.123000
   -0.036000   -0.032000    0.015000
   -0.084000   -0.092000    0.086000
    0.006000   -0.011000    0.030000
    0.031000    0.043000    0.047000
   -0.002000   -0.029000    0.032000
    0.008000   -0.098000    0.053000
    0.004000   -0.169000    0.108000
    0.022000   -0.071000    0.002000
    0.027000   -0.121000    0.019000
    0.030000    0.028000   -0.070000
    0.044000    0.065000   -0.117000
    0.014000    0.071000   -0.076000
    0.011000    0.138000   -0.127000
   -0.006000    0.024000   -0.015000
   -0.015000    0.036000   -0.008000
    0.003000    0.052000   -0.009000
    0.011000    0.064000   -0.011000
    0.018000    0.056000   -0.010000
    0.035000    0.071000   -0.013000
    0.008000    0.042000   -0.007000
    0.017000    0.045000   -0.007000
   -0.012000    0.024000   -0.003000
   -0.018000    0.012000   -0.000000
   -0.020000    0.024000   -0.003000
   -0.014000    0.004000   -0.020000
   -0.034000   -0.062000   -0.094000
   -0.050000   -0.068000   -0.116000
   -0.067000   -0.071000   -0.136000
   -0.063000   -0.061000   -0.097000
   -0.023000   -0.076000   -0.123000
    0.014000   -0.123000   -0.072000
    0.005000   -0.102000   -0.053000
    0.029000   -0.165000   -0.127000
    0.043000   -0.144000   -0.021000
   -0.073000   -0.062000   -0.138000
   -0.110000   -0.018000   -0.152000
   -0.083000   -0.108000   -0.172000
   -0.057000   -0.059000   -0.119000
    0.011000    0.008000    0.027000
   -0.024000   -0.073000    0.036000
   -0.010000   -0.025000    0.054000
   -0.022000    0.031000   -0.005000
   -0.029000    0.015000   -0.006000
   -0.026000    0.000000   -0.051000
   -0.032000    0.031000   -0.051000
    0.083000    0.142000    0.056000
   -0.027000    0.012000    0.015000
   -0.029000    0.045000   -0.028000
   -0.026000    0.063000   -0.057000
    0.106000    0.098000    0.026000
    0.066000    0.030000    0.059000
    0.049000   -0.019000    0.080000
    0.034000   -0.044000    0.086000
    0.071000    0.005000    0.065000
    0.037000    0.001000    0.078000
    0.091000    0.031000    0.135000
   -0.013000   -0.131000    0.157000
    0.011000   -0.054000   -0.022000
    0.081000    0.032000    0.062000
    0.060000    0.013000    0.078000
    0.087000   -0.011000    0.047000
   -0.044000   -0.158000    0.021000
   -0.037000   -0.098000    0.016000
   -0.023000    0.016000   -0.013000
   -0.027000    0.025000   -0.003000
   -0.016000    0.069000   -0.042000
   -0.122000    0.040000   -0.074000
    0.065000    0.034000    0.018000
    0.017000    0.181000   -0.095000
   -0.039000    0.062000    0.028000
   -0.029000   -0.018000    0.015000
   -0.015000    0.036000   -0.046000
   -0.038000   -0.130000    0.035000
vibration   18
   -0.060000   -0.058000   -0.015000
   -0.003000   -0.010000    0.003000
   -0.020000   -0.027000    0.019000
    0.004000    0.003000    0.011000
   -0.003000   -0.021000   -0.023000
    0.015000    0.011000    0.024000
    0.005000    0.034000    0.041000
    0.009000    0.011000    0.002000
    0.032000   -0.007000    0.040000
    0.019000    0.022000   -0.008000
   -0.012000    0.031000   -0.032000
    0.024000    0.002000    0.021000
    0.054000    0.041000   -0.022000
    0.009000    0.008000    0.004000
    0.001000   -0.007000   -0.013000
    0.013000    0.021000   -0.007000
    0.003000    0.026000   -0.003000
    0.002000    0.041000   -0.017000
   -0.006000    0.005000    0.021000
   -0.013000    0.005000    0.026000
   -0.005000   -0.017000    0.039000
   -0.012000   -0.037000    0.060000
    0.007000   -0.012000    0.030000
    0.011000   -0.028000    0.044000
    0.015000    0.010000    0.005000
    0.014000    0.004000    0.006000
    0.003000   -0.004000    0.020000
   -0.010000   -0.005000    0.027000
    0.009000   -0.009000    0.025000
    0.001000   -0.015000    0.036000
    0.028000   -0.003000    0.015000
    0.037000   -0.002000    0.016000
    0.033000    0.002000    0.002000
    0.047000    0.005000   -0.006000
    0.019000    0.002000   -0.000000
   -0.014000   -0.023000   -0.002000
   -0.006000    0.012000    0.041000
   -0.006000    0.034000    0.072000
    0.023000    0.052000    0.096000
    0.006000    0.022000    0.049000
   -0.047000    0.041000    0.089000
   -0.014000    0.046000    0.015000
    0.013000    0.011000   -0.008000
   -0.040000    0.067000    0.061000
   -0.023000    0.089000   -0.028000
   -0.003000   -0.016000    0.065000
    0.000000   -0.045000    0.089000
    0.003000    0.011000    0.085000
   -0.010000   -0.034000    0.034000
    0.008000    0.009000    0.000000
    0.024000    0.052000   -0.005000
    0.018000    0.026000   -0.019000
    0.023000    0.016000   -0.002000
    0.019000    0.004000   -0.007000
   -0.001000   -0.010000    0.016000
    0.030000    0.015000    0.026000
   -0.021000   -0.056000   -0.018000
    0.025000    0.017000   -0.011000
    0.024000   -0.025000   -0.015000
    0.033000    0.007000   -0.067000
   -0.014000   -0.002000   -0.005000
    0.005000    0.031000   -0.023000
    0.007000    0.042000   -0.026000
    0.019000    0.063000   -0.033000
   -0.014000    0.012000   -0.007000
    0.023000    0.054000   -0.040000
   -0.018000    0.009000   -0.070000
    0.051000    0.126000   -0.084000
    0.034000    0.072000    0.042000
   -0.031000   -0.046000    0.014000
    0.028000    0.004000   -0.033000
   -0.054000    0.050000    0.011000
   -0.057000   -0.221000   -0.000000
   -0.051000   -0.130000   -0.000000
   -0.036000    0.038000   -0.042000
   -0.052000    0.016000   -0.015000
   -0.029000    0.094000   -0.076000
   -0.357000   -0.109000   -0.246000
    0.208000   -0.041000    0.244000
    0.078000    0.502000   -0.248000
   -0.097000    0.071000    0.030000
   -0.057000   -0.067000    0.019000
   -0.013000    0.024000   -0.073000
   -0.048000   -0.169000    0.031000
vibration   19
    0.016000    0.030000   -0.002000
    0.002000    0.051000   -0.018000
   -0.012000    0.093000   -0.053000
    0.007000    0.063000   -0.014000
    0.031000    0.051000    0.027000
   -0.076000   -0.005000   -0.076000
   -0.045000   -0.087000   -0.137000
   -0.044000    0.032000    0.009000
   -0.173000    0.043000   -0.117000
    0.003000   -0.057000   -0.010000
    0.122000   -0.104000    0.041000
    0.005000    0.041000   -0.080000
   -0.099000   -0.127000    0.021000
   -0.026000   -0.021000   -0.038000
   -0.007000    0.010000   -0.005000
   -0.009000   -0.030000    0.019000
   -0.012000   -0.060000    0.034000
   -0.028000   -0.114000    0.067000
    0.004000   -0.015000    0.003000
   -0.001000   -0.032000    0.012000
    0.026000    0.057000   -0.038000
    0.040000    0.103000   -0.065000
    0.025000    0.062000   -0.039000
    0.029000    0.105000   -0.068000
    0.010000    0.010000   -0.004000
    0.015000   -0.004000    0.003000
    0.004000   -0.011000    0.019000
    0.003000    0.001000    0.023000
   -0.008000   -0.028000    0.030000
   -0.021000   -0.037000    0.041000
   -0.002000   -0.031000    0.025000
   -0.008000   -0.044000    0.034000
    0.015000   -0.017000    0.006000
    0.021000   -0.018000    0.001000
    0.020000   -0.005000   -0.002000
    0.022000    0.013000    0.000000
    0.002000    0.022000    0.065000
   -0.026000    0.045000    0.074000
   -0.028000    0.066000    0.056000
   -0.044000    0.044000    0.091000
   -0.029000    0.043000    0.078000
   -0.017000    0.042000    0.060000
    0.010000    0.019000    0.055000
   -0.044000    0.051000    0.099000
   -0.030000    0.070000    0.023000
    0.022000   -0.007000    0.108000
    0.037000   -0.018000    0.107000
    0.001000   -0.001000    0.140000
    0.044000   -0.023000    0.108000
   -0.043000   -0.067000   -0.050000
   -0.091000   -0.177000   -0.036000
   -0.018000   -0.049000    0.023000
    0.013000    0.001000   -0.003000
    0.029000    0.002000   -0.008000
    0.026000    0.006000    0.025000
    0.034000   -0.024000    0.027000
    0.036000    0.130000    0.006000
    0.018000   -0.015000   -0.008000
    0.010000    0.003000   -0.049000
    0.019000   -0.016000   -0.026000
   -0.038000   -0.055000    0.011000
   -0.033000   -0.045000    0.005000
   -0.019000   -0.026000   -0.013000
   -0.024000   -0.028000   -0.021000
   -0.000000   -0.022000   -0.019000
   -0.037000   -0.051000    0.010000
    0.011000    0.003000   -0.005000
   -0.045000   -0.065000    0.009000
   -0.040000   -0.025000   -0.069000
    0.047000    0.148000   -0.099000
   -0.173000   -0.055000    0.026000
    0.140000   -0.152000    0.006000
    0.000000    0.007000   -0.012000
   -0.014000   -0.041000    0.006000
   -0.005000    0.022000   -0.011000
   -0.013000   -0.008000    0.000000
    0.030000    0.157000   -0.059000
    0.134000    0.354000    0.078000
   -0.006000    0.225000   -0.317000
   -0.017000   -0.019000    0.017000
   -0.056000    0.053000    0.049000
   -0.031000   -0.100000    0.026000
    0.042000   -0.001000   -0.066000
   -0.035000   -0.147000    0.038000
vibration   20
   -0.084000   -0.075000   -0.031000
    0.047000   -0.083000   -0.085000
    0.096000   -0.130000   -0.047000
    0.030000   -0.088000   -0.139000
    0.043000   -0.091000   -0.111000
    0.033000   -0.011000   -0.007000
    0.004000    0.035000    0.034000
    0.014000   -0.024000   -0.066000
    0.087000   -0.038000    0.017000
   -0.059000    0.036000   -0.058000
   -0.115000    0.059000   -0.083000
   -0.077000   -0.017000   -0.069000
   -0.036000    0.095000   -0.042000
    0.016000   -0.008000   -0.025000
    0.010000   -0.026000    0.048000
    0.009000   -0.027000    0.027000
    0.033000   -0.025000    0.011000
    0.043000   -0.042000    0.033000
    0.051000    0.014000   -0.044000
    0.076000    0.025000   -0.063000
    0.038000    0.039000   -0.075000
    0.051000    0.073000   -0.117000
    0.006000    0.017000   -0.047000
   -0.013000    0.026000   -0.069000
   -0.007000   -0.012000    0.006000
   -0.036000   -0.008000    0.021000
   -0.085000   -0.044000    0.059000
   -0.148000   -0.072000    0.092000
   -0.047000   -0.028000    0.054000
   -0.087000   -0.059000    0.080000
    0.048000    0.041000    0.008000
    0.092000    0.069000   -0.007000
    0.081000    0.068000   -0.024000
    0.155000    0.113000   -0.062000
    0.015000    0.033000   -0.006000
   -0.028000   -0.013000   -0.016000
   -0.013000    0.001000   -0.018000
    0.004000    0.004000    0.001000
    0.028000    0.006000    0.030000
    0.024000   -0.004000   -0.028000
   -0.026000    0.011000    0.012000
   -0.010000    0.017000   -0.036000
    0.001000   -0.001000   -0.050000
   -0.020000    0.028000   -0.014000
   -0.012000    0.039000   -0.054000
   -0.023000   -0.003000   -0.027000
   -0.031000   -0.017000   -0.009000
   -0.007000    0.011000   -0.032000
   -0.040000   -0.007000   -0.049000
    0.049000    0.018000    0.046000
    0.116000    0.083000    0.039000
    0.006000   -0.025000    0.044000
   -0.029000   -0.007000    0.020000
    0.020000    0.041000   -0.014000
   -0.020000   -0.004000   -0.013000
    0.004000    0.036000   -0.003000
   -0.020000   -0.063000    0.045000
    0.004000    0.036000    0.005000
    0.007000    0.052000   -0.005000
    0.011000    0.033000    0.021000
   -0.013000   -0.015000    0.021000
    0.019000    0.041000   -0.011000
    0.013000    0.035000   -0.002000
    0.027000    0.058000   -0.009000
   -0.024000   -0.049000    0.046000
    0.058000    0.103000   -0.055000
   -0.061000   -0.049000   -0.078000
    0.088000    0.186000   -0.110000
    0.067000    0.064000    0.147000
   -0.008000    0.025000   -0.004000
   -0.147000   -0.116000    0.033000
    0.057000   -0.117000    0.138000
    0.008000    0.035000    0.002000
   -0.012000   -0.048000    0.024000
   -0.020000   -0.068000    0.030000
   -0.023000   -0.083000    0.037000
    0.004000    0.027000   -0.003000
    0.158000    0.229000    0.143000
   -0.078000    0.111000   -0.277000
   -0.056000   -0.207000    0.092000
   -0.056000   -0.021000    0.086000
   -0.042000   -0.171000    0.059000
    0.025000   -0.072000   -0.034000
   -0.027000   -0.121000    0.045000
vibration   21
    0.001000    0.020000    0.027000
    0.022000   -0.073000   -0.054000
    0.041000   -0.113000   -0.021000
    0.016000   -0.065000   -0.083000
    0.022000   -0.087000   -0.085000
    0.012000   -0.011000    0.011000
    0.001000    0.014000    0.030000
    0.007000   -0.005000   -0.012000
    0.022000   -0.031000    0.028000
   -0.025000    0.017000   -0.044000
   -0.071000    0.032000   -0.074000
   -0.031000   -0.018000   -0.034000
    0.006000    0.061000   -0.041000
    0.007000   -0.018000   -0.015000
    0.005000   -0.034000    0.015000
    0.026000    0.014000    0.004000
    0.026000    0.042000   -0.008000
    0.032000    0.077000   -0.031000
    0.018000    0.022000    0.011000
    0.021000    0.041000    0.002000
    0.007000   -0.025000    0.040000
   -0.001000   -0.049000    0.057000
    0.009000   -0.037000    0.042000
    0.010000   -0.064000    0.063000
    0.018000   -0.009000    0.017000
    0.006000    0.007000    0.002000
    0.027000    0.023000   -0.032000
    0.051000    0.020000   -0.047000
    0.016000    0.035000   -0.044000
    0.037000    0.051000   -0.068000
   -0.025000    0.023000   -0.020000
   -0.041000    0.027000   -0.025000
   -0.044000    0.007000    0.013000
   -0.075000    0.001000    0.031000
   -0.018000    0.007000    0.017000
   -0.014000    0.010000    0.022000
   -0.007000    0.004000   -0.005000
    0.008000   -0.009000   -0.009000
    0.003000   -0.020000   -0.008000
    0.014000   -0.003000   -0.011000
    0.017000   -0.011000   -0.013000
   -0.005000   -0.001000   -0.003000
   -0.027000    0.017000    0.000000
    0.016000   -0.001000   -0.025000
   -0.000000   -0.023000    0.019000
   -0.012000    0.023000   -0.024000
   -0.017000    0.032000   -0.030000
   -0.004000    0.018000   -0.041000
   -0.022000    0.035000   -0.018000
    0.025000   -0.004000    0.024000
    0.069000    0.049000    0.018000
    0.028000    0.013000    0.005000
    0.015000   -0.003000    0.015000
   -0.016000    0.009000    0.025000
   -0.023000    0.001000    0.011000
   -0.028000    0.008000    0.011000
   -0.036000   -0.108000    0.008000
    0.021000    0.021000    0.017000
    0.014000    0.048000    0.000000
    0.018000    0.033000    0.020000
    0.016000    0.040000   -0.041000
   -0.037000   -0.056000    0.011000
   -0.054000   -0.095000    0.028000
   -0.071000   -0.126000    0.038000
   -0.008000    0.014000   -0.034000
   -0.085000   -0.124000    0.059000
    0.055000    0.029000    0.138000
   -0.156000   -0.309000    0.182000
   -0.128000   -0.132000   -0.182000
   -0.038000   -0.118000    0.051000
    0.192000    0.109000   -0.029000
   -0.145000    0.132000   -0.162000
   -0.010000   -0.022000   -0.004000
   -0.015000   -0.042000    0.001000
    0.002000    0.032000   -0.019000
    0.002000    0.033000   -0.018000
    0.031000    0.141000   -0.056000
    0.162000    0.336000    0.083000
   -0.029000    0.215000   -0.317000
   -0.023000   -0.064000    0.031000
   -0.014000    0.079000    0.021000
   -0.009000   -0.024000   -0.002000
    0.027000    0.044000   -0.071000
   -0.033000   -0.127000    0.024000
vibration   22
    0.010000    0.023000   -0.057000
    0.019000    0.013000   -0.003000
    0.008000    0.008000    0.002000
    0.023000    0.033000   -0.008000
    0.035000    0.001000   -0.009000
   -0.003000    0.014000    0.001000
   -0.026000    0.028000    0.022000
   -0.012000    0.014000   -0.033000
    0.025000    0.001000    0.011000
    0.008000    0.012000    0.001000
    0.010000    0.010000   -0.001000
    0.008000    0.016000   -0.001000
    0.006000    0.013000    0.002000
    0.006000    0.010000    0.003000
   -0.003000   -0.009000    0.016000
   -0.001000   -0.003000    0.015000
   -0.002000   -0.034000    0.027000
   -0.007000   -0.070000    0.053000
    0.006000   -0.015000    0.003000
    0.007000   -0.036000    0.011000
    0.015000    0.031000   -0.029000
    0.022000    0.052000   -0.047000
    0.011000    0.047000   -0.032000
    0.005000    0.070000   -0.055000
    0.004000    0.026000   -0.005000
   -0.000000    0.026000    0.007000
   -0.077000   -0.033000    0.072000
   -0.138000   -0.047000    0.106000
   -0.084000   -0.065000    0.098000
   -0.157000   -0.120000    0.148000
    0.011000   -0.011000    0.048000
    0.022000   -0.022000    0.058000
    0.088000    0.053000   -0.019000
    0.158000    0.086000   -0.058000
    0.055000    0.054000   -0.025000
    0.025000    0.021000   -0.052000
   -0.014000    0.005000   -0.001000
   -0.016000    0.012000    0.007000
   -0.052000    0.014000   -0.041000
   -0.031000    0.050000    0.055000
    0.030000   -0.021000    0.011000
   -0.057000    0.046000   -0.010000
   -0.050000    0.035000   -0.019000
   -0.068000    0.076000    0.030000
   -0.082000    0.057000   -0.049000
    0.025000   -0.000000    0.046000
    0.057000   -0.023000    0.043000
    0.014000    0.023000    0.082000
    0.032000   -0.004000    0.047000
    0.006000   -0.000000    0.011000
    0.006000   -0.013000    0.012000
   -0.003000   -0.008000    0.018000
    0.005000    0.041000   -0.008000
    0.067000    0.070000   -0.048000
   -0.008000   -0.036000   -0.041000
    0.016000   -0.040000   -0.035000
   -0.011000   -0.011000    0.015000
    0.012000    0.028000   -0.017000
    0.019000   -0.031000   -0.015000
    0.027000   -0.030000   -0.019000
    0.015000    0.046000   -0.037000
   -0.040000   -0.053000    0.014000
   -0.052000   -0.091000    0.024000
   -0.068000   -0.112000    0.020000
    0.001000    0.013000   -0.037000
   -0.092000   -0.123000    0.063000
    0.100000    0.072000    0.132000
   -0.172000   -0.329000    0.193000
   -0.147000   -0.106000   -0.247000
   -0.012000   -0.063000    0.024000
    0.142000    0.092000   -0.020000
   -0.087000    0.087000   -0.152000
   -0.016000   -0.029000    0.021000
    0.003000    0.019000   -0.005000
    0.009000   -0.017000    0.003000
    0.021000    0.011000   -0.017000
   -0.012000   -0.121000    0.048000
   -0.094000   -0.279000   -0.062000
    0.023000   -0.177000    0.253000
    0.022000    0.025000   -0.008000
    0.059000   -0.022000   -0.042000
    0.024000    0.065000   -0.038000
   -0.014000    0.010000    0.015000
    0.015000    0.103000   -0.037000
vibration   23
   -0.100000   -0.075000   -0.011000
    0.031000    0.035000   -0.027000
   -0.012000    0.049000   -0.036000
    0.049000    0.100000   -0.033000
    0.097000   -0.002000   -0.016000
   -0.098000    0.021000   -0.029000
   -0.104000   -0.027000   -0.050000
   -0.074000    0.086000    0.006000
   -0.171000    0.028000   -0.036000
    0.041000   -0.031000   -0.024000
    0.177000   -0.099000   -0.002000
    0.053000    0.097000   -0.087000
   -0.060000   -0.094000    0.011000
   -0.018000   -0.024000   -0.025000
   -0.006000   -0.024000    0.012000
    0.017000    0.002000    0.020000
    0.037000    0.097000   -0.029000
    0.053000    0.171000   -0.078000
    0.034000    0.093000   -0.013000
    0.052000    0.170000   -0.053000
    0.005000   -0.021000    0.057000
   -0.005000   -0.051000    0.081000
   -0.003000   -0.082000    0.085000
   -0.012000   -0.148000    0.127000
    0.013000   -0.032000    0.042000
    0.007000    0.015000    0.001000
   -0.018000   -0.006000   -0.022000
   -0.020000   -0.034000   -0.028000
   -0.048000   -0.002000   -0.031000
   -0.070000   -0.021000   -0.042000
   -0.050000    0.028000   -0.022000
   -0.077000    0.032000   -0.029000
   -0.020000    0.054000   -0.005000
   -0.021000    0.078000    0.002000
    0.006000    0.051000    0.003000
   -0.034000    0.006000    0.005000
   -0.013000    0.007000   -0.032000
    0.005000    0.002000   -0.025000
    0.038000   -0.002000    0.020000
    0.029000   -0.022000   -0.071000
   -0.036000    0.022000   -0.021000
    0.012000   -0.003000   -0.040000
    0.017000   -0.011000   -0.046000
    0.009000   -0.010000   -0.042000
    0.022000    0.008000   -0.035000
   -0.043000    0.012000   -0.070000
   -0.070000    0.019000   -0.058000
   -0.025000    0.006000   -0.098000
   -0.061000    0.014000   -0.084000
   -0.043000   -0.105000   -0.027000
   -0.075000   -0.190000   -0.015000
    0.003000   -0.040000    0.029000
    0.025000   -0.006000    0.024000
    0.025000    0.073000    0.008000
   -0.022000    0.027000   -0.001000
   -0.001000    0.082000    0.007000
    0.026000    0.052000    0.019000
    0.038000    0.022000    0.019000
    0.036000   -0.027000    0.002000
    0.049000    0.016000   -0.067000
   -0.007000   -0.020000    0.029000
   -0.002000   -0.004000    0.011000
   -0.007000   -0.036000    0.015000
   -0.017000   -0.045000    0.008000
   -0.006000   -0.096000    0.045000
    0.012000    0.039000   -0.019000
   -0.062000   -0.094000   -0.022000
   -0.004000    0.011000   -0.031000
    0.008000   -0.056000    0.071000
    0.060000    0.145000   -0.074000
   -0.281000   -0.181000    0.081000
    0.207000   -0.288000    0.138000
   -0.022000   -0.038000    0.023000
    0.005000    0.030000   -0.015000
    0.030000    0.037000   -0.021000
    0.044000    0.059000   -0.047000
    0.020000   -0.043000    0.022000
    0.010000   -0.127000   -0.032000
    0.017000   -0.065000    0.121000
    0.028000    0.009000    0.010000
    0.095000   -0.010000   -0.101000
    0.055000    0.159000   -0.083000
   -0.008000    0.048000    0.026000
    0.011000    0.095000   -0.049000
vibration   24
    0.007000   -0.018000   -0.003000
   -0.010000   -0.023000    0.004000
    0.040000   -0.033000    0.009000
   -0.031000   -0.079000   -0.007000
   -0.058000    0.008000    0.007000
    0.070000   -0.013000    0.008000
    0.067000    0.024000    0.028000
    0.049000   -0.066000   -0.028000
    0.136000   -0.017000    0.012000
   -0.054000    0.029000    0.015000
   -0.148000    0.079000    0.008000
   -0.070000   -0.067000    0.042000
    0.005000    0.075000   -0.000000
    0.011000    0.023000    0.015000
    0.006000    0.027000    0.007000
   -0.017000   -0.002000   -0.012000
   -0.008000   -0.009000   -0.015000
    0.002000   -0.008000   -0.009000
   -0.009000   -0.018000   -0.024000
   -0.002000   -0.023000   -0.027000
   -0.018000   -0.019000   -0.030000
   -0.019000   -0.024000   -0.039000
   -0.029000   -0.013000   -0.025000
   -0.039000   -0.016000   -0.030000
   -0.029000   -0.008000   -0.012000
   -0.023000   -0.030000    0.012000
   -0.038000   -0.041000    0.044000
   -0.069000   -0.047000    0.061000
   -0.006000   -0.039000    0.048000
   -0.020000   -0.048000    0.071000
    0.050000   -0.016000    0.017000
    0.087000   -0.004000    0.014000
    0.055000   -0.012000   -0.010000
    0.094000   -0.000000   -0.034000
    0.004000   -0.031000   -0.004000
    0.015000   -0.012000   -0.001000
    0.020000    0.006000    0.026000
   -0.018000    0.027000    0.020000
    0.004000    0.049000    0.032000
   -0.032000   -0.006000    0.007000
   -0.052000    0.051000    0.017000
    0.037000   -0.015000    0.035000
    0.079000   -0.040000    0.043000
    0.002000   -0.039000    0.054000
    0.042000    0.017000    0.017000
    0.011000   -0.026000    0.039000
    0.000000   -0.018000    0.039000
   -0.009000   -0.042000    0.049000
    0.037000   -0.044000    0.040000
    0.036000    0.084000    0.031000
    0.070000    0.150000    0.023000
   -0.016000    0.014000   -0.006000
   -0.038000   -0.018000   -0.002000
   -0.011000   -0.047000   -0.006000
    0.052000    0.036000    0.015000
    0.048000    0.026000    0.013000
   -0.002000   -0.007000    0.004000
   -0.044000   -0.027000   -0.003000
   -0.040000    0.049000   -0.000000
   -0.087000    0.061000    0.005000
   -0.003000   -0.011000   -0.002000
    0.008000    0.007000   -0.009000
   -0.015000   -0.033000    0.021000
   -0.014000   -0.035000    0.028000
   -0.040000   -0.089000    0.052000
    0.038000    0.058000   -0.045000
   -0.071000   -0.087000   -0.001000
    0.018000    0.027000   -0.022000
    0.015000   -0.042000    0.111000
   -0.007000    0.045000   -0.026000
   -0.211000   -0.149000    0.066000
    0.084000   -0.199000    0.131000
   -0.026000   -0.068000    0.011000
    0.024000    0.063000   -0.055000
    0.075000    0.134000   -0.080000
    0.101000    0.210000   -0.122000
    0.061000    0.033000   -0.027000
    0.196000    0.046000   -0.000000
   -0.045000    0.069000   -0.076000
    0.020000   -0.102000    0.040000
    0.197000    0.114000   -0.195000
    0.124000    0.371000   -0.174000
   -0.004000    0.204000   -0.022000
    0.026000    0.137000   -0.100000
vibration   25
   -0.075000   -0.096000   -0.036000
   -0.043000    0.006000    0.035000
   -0.028000    0.012000    0.028000
   -0.050000   -0.043000    0.060000
   -0.093000    0.037000    0.034000
    0.064000   -0.008000    0.011000
    0.081000    0.015000    0.013000
    0.052000   -0.055000    0.005000
    0.102000   -0.006000    0.010000
   -0.011000    0.019000    0.019000
   -0.096000    0.062000    0.007000
   -0.014000   -0.059000    0.071000
    0.058000    0.050000   -0.012000
    0.007000    0.025000    0.012000
   -0.002000    0.034000   -0.035000
   -0.017000    0.005000   -0.016000
   -0.035000    0.000000   -0.004000
   -0.048000   -0.009000   -0.006000
   -0.032000    0.020000    0.007000
   -0.045000    0.021000    0.013000
   -0.013000    0.042000    0.003000
   -0.008000    0.064000    0.005000
    0.001000    0.034000   -0.002000
    0.018000    0.052000   -0.002000
   -0.005000    0.006000   -0.009000
    0.017000    0.002000   -0.019000
    0.062000    0.038000   -0.040000
    0.102000    0.067000   -0.057000
    0.054000    0.028000   -0.034000
    0.092000    0.059000   -0.048000
   -0.013000   -0.032000   -0.004000
   -0.035000   -0.053000    0.009000
   -0.045000   -0.058000    0.010000
   -0.088000   -0.092000    0.032000
   -0.006000   -0.023000   -0.010000
    0.013000    0.007000   -0.015000
    0.032000    0.043000    0.020000
   -0.074000    0.098000   -0.001000
   -0.001000    0.157000    0.049000
   -0.106000   -0.010000   -0.057000
   -0.181000    0.175000   -0.012000
    0.108000   -0.040000    0.047000
    0.241000   -0.119000    0.070000
   -0.001000   -0.125000    0.098000
    0.134000    0.064000    0.001000
   -0.023000   -0.049000    0.022000
   -0.083000   -0.005000    0.023000
   -0.075000   -0.114000    0.023000
    0.047000   -0.098000    0.023000
    0.014000    0.075000   -0.011000
    0.007000    0.104000   -0.016000
   -0.005000    0.032000   -0.036000
    0.008000   -0.004000   -0.015000
    0.016000    0.001000   -0.021000
    0.123000    0.160000    0.023000
    0.121000    0.148000    0.021000
   -0.012000    0.005000   -0.037000
    0.030000    0.044000   -0.040000
    0.031000    0.094000   -0.033000
    0.010000    0.104000   -0.037000
   -0.003000   -0.021000   -0.006000
   -0.010000   -0.037000    0.004000
   -0.038000   -0.092000    0.040000
   -0.041000   -0.101000    0.048000
   -0.039000   -0.100000    0.043000
   -0.001000   -0.007000   -0.015000
    0.011000   -0.033000    0.091000
   -0.070000   -0.180000    0.108000
   -0.065000   -0.101000   -0.038000
    0.004000    0.063000   -0.044000
   -0.216000   -0.135000    0.084000
    0.098000   -0.225000    0.083000
    0.006000    0.009000    0.012000
   -0.009000   -0.031000    0.031000
   -0.034000   -0.085000    0.048000
   -0.040000   -0.091000    0.060000
   -0.041000   -0.075000    0.032000
   -0.090000   -0.094000    0.013000
   -0.015000   -0.088000    0.070000
   -0.022000   -0.030000    0.002000
   -0.057000   -0.068000    0.078000
   -0.042000   -0.125000    0.072000
   -0.021000   -0.086000    0.034000
   -0.004000   -0.028000    0.039000
vibration   26
   -0.098000   -0.089000   -0.006000
    0.015000   -0.000000   -0.019000
   -0.004000   -0.002000   -0.015000
    0.024000    0.038000   -0.028000
    0.051000   -0.023000   -0.021000
   -0.058000    0.009000   -0.004000
   -0.065000   -0.011000   -0.009000
   -0.046000    0.047000    0.008000
   -0.096000    0.007000   -0.003000
    0.011000   -0.014000   -0.015000
    0.075000   -0.048000   -0.010000
    0.017000    0.048000   -0.047000
   -0.037000   -0.038000    0.005000
   -0.014000   -0.018000   -0.009000
   -0.009000   -0.027000    0.015000
    0.004000   -0.007000    0.005000
    0.009000   -0.024000    0.008000
    0.013000   -0.033000    0.018000
    0.008000   -0.036000   -0.000000
    0.011000   -0.053000    0.005000
    0.004000   -0.027000   -0.011000
    0.002000   -0.034000   -0.015000
   -0.001000   -0.008000   -0.016000
   -0.009000   -0.006000   -0.023000
   -0.000000   -0.001000   -0.005000
   -0.016000   -0.006000    0.006000
   -0.037000   -0.022000    0.023000
   -0.061000   -0.032000    0.035000
   -0.022000   -0.017000    0.022000
   -0.040000   -0.031000    0.035000
    0.022000    0.013000    0.001000
    0.043000    0.027000   -0.006000
    0.032000    0.022000   -0.012000
    0.061000    0.040000   -0.026000
   -0.002000    0.003000   -0.002000
   -0.012000    0.007000    0.015000
    0.026000    0.039000    0.008000
   -0.041000    0.073000   -0.009000
    0.035000    0.112000    0.060000
   -0.049000   -0.025000   -0.082000
   -0.146000    0.146000   -0.017000
    0.111000   -0.044000    0.029000
    0.200000   -0.094000    0.048000
    0.041000   -0.122000    0.040000
    0.146000    0.025000    0.021000
   -0.043000   -0.019000   -0.030000
   -0.113000    0.032000   -0.029000
   -0.071000   -0.084000   -0.060000
   -0.001000   -0.049000   -0.031000
   -0.023000   -0.058000   -0.002000
   -0.031000   -0.093000    0.003000
   -0.002000   -0.022000    0.018000
   -0.009000   -0.001000    0.002000
   -0.007000   -0.000000    0.004000
    0.085000    0.149000    0.040000
    0.075000    0.153000    0.036000
   -0.005000   -0.008000    0.017000
   -0.017000   -0.032000    0.027000
   -0.014000    0.017000   -0.003000
   -0.029000    0.063000   -0.062000
   -0.002000   -0.022000   -0.005000
   -0.004000   -0.029000    0.004000
    0.027000    0.050000   -0.032000
    0.031000    0.046000   -0.016000
    0.049000    0.158000   -0.089000
   -0.040000   -0.100000    0.055000
    0.102000    0.131000    0.041000
   -0.003000   -0.056000    0.059000
   -0.004000    0.050000   -0.132000
   -0.020000   -0.095000    0.041000
    0.362000    0.277000   -0.107000
   -0.187000    0.367000   -0.230000
   -0.001000   -0.000000    0.005000
    0.008000    0.017000   -0.009000
    0.017000    0.010000   -0.008000
    0.024000    0.021000   -0.020000
    0.015000   -0.015000    0.007000
    0.059000   -0.005000    0.019000
   -0.018000   -0.001000   -0.017000
    0.002000   -0.059000    0.028000
    0.044000   -0.002000   -0.038000
    0.026000    0.053000   -0.034000
    0.007000    0.018000    0.002000
    0.009000    0.039000   -0.023000
vibration   27
    0.090000    0.035000    0.011000
    0.034000   -0.015000   -0.061000
    0.049000   -0.033000   -0.044000
    0.033000    0.031000   -0.110000
    0.086000   -0.046000   -0.059000
   -0.091000    0.021000   -0.011000
   -0.127000    0.018000    0.011000
   -0.089000    0.064000   -0.040000
   -0.098000    0.006000    0.002000
   -0.052000    0.008000   -0.033000
    0.040000   -0.037000   -0.017000
   -0.062000    0.089000   -0.122000
   -0.148000   -0.009000    0.024000
   -0.032000   -0.013000   -0.014000
   -0.018000   -0.025000    0.052000
   -0.017000   -0.040000    0.021000
    0.014000   -0.006000   -0.011000
    0.030000    0.016000   -0.017000
    0.023000    0.013000   -0.041000
    0.048000    0.053000   -0.070000
    0.001000   -0.017000   -0.032000
    0.006000   -0.007000   -0.055000
   -0.029000   -0.053000    0.001000
   -0.041000   -0.062000    0.000000
   -0.031000   -0.053000    0.018000
   -0.018000   -0.051000    0.011000
    0.032000   -0.014000   -0.026000
    0.058000   -0.012000   -0.042000
    0.065000    0.020000   -0.049000
    0.119000    0.063000   -0.078000
    0.019000   -0.010000   -0.026000
    0.031000    0.006000   -0.036000
   -0.036000   -0.056000    0.012000
   -0.065000   -0.072000    0.027000
   -0.028000   -0.058000    0.016000
    0.022000   -0.022000   -0.007000
   -0.006000   -0.025000    0.027000
   -0.015000   -0.016000    0.035000
   -0.062000   -0.014000   -0.027000
   -0.036000    0.034000    0.100000
    0.046000   -0.058000    0.040000
   -0.051000    0.015000    0.021000
   -0.055000    0.013000    0.015000
   -0.053000    0.046000    0.050000
   -0.076000    0.015000   -0.009000
    0.037000   -0.036000    0.085000
    0.079000   -0.073000    0.090000
    0.030000    0.000000    0.131000
    0.043000   -0.042000    0.081000
   -0.026000   -0.055000    0.028000
   -0.052000   -0.146000    0.041000
   -0.027000   -0.050000    0.052000
   -0.035000   -0.060000    0.017000
   -0.020000   -0.055000    0.009000
   -0.008000   -0.073000   -0.018000
    0.034000   -0.025000    0.002000
    0.007000    0.025000    0.058000
    0.028000    0.069000   -0.020000
   -0.001000    0.382000   -0.066000
   -0.092000    0.319000    0.075000
   -0.013000   -0.015000    0.012000
   -0.010000   -0.007000    0.008000
    0.016000    0.042000   -0.024000
    0.009000    0.028000   -0.015000
    0.024000    0.062000   -0.035000
   -0.023000   -0.038000    0.028000
   -0.046000   -0.022000   -0.040000
    0.031000    0.086000   -0.060000
    0.039000    0.012000    0.053000
    0.004000   -0.015000    0.008000
    0.115000    0.089000   -0.047000
   -0.044000    0.123000   -0.069000
   -0.013000   -0.088000    0.037000
    0.014000   -0.014000   -0.001000
    0.024000   -0.016000   -0.001000
    0.029000    0.010000   -0.007000
   -0.014000   -0.125000    0.025000
   -0.054000   -0.231000   -0.047000
   -0.030000   -0.152000    0.164000
    0.010000   -0.070000   -0.015000
    0.086000   -0.103000   -0.099000
    0.063000    0.170000   -0.049000
   -0.058000   -0.010000    0.120000
    0.026000    0.069000   -0.033000
vibration   28
   -0.004000   -0.049000   -0.118000
    0.081000   -0.026000   -0.012000
    0.159000   -0.040000   -0.007000
    0.051000   -0.065000   -0.073000
    0.065000   -0.008000    0.008000
    0.083000   -0.011000    0.010000
    0.058000    0.024000    0.044000
    0.056000   -0.060000   -0.049000
    0.160000   -0.018000    0.016000
   -0.044000    0.027000    0.029000
   -0.075000    0.051000    0.047000
   -0.072000   -0.020000   -0.014000
   -0.059000    0.056000    0.055000
    0.045000    0.017000    0.032000
    0.021000   -0.006000    0.084000
   -0.028000   -0.033000    0.040000
   -0.027000    0.071000    0.002000
   -0.034000    0.121000   -0.046000
   -0.029000    0.098000    0.031000
   -0.029000    0.175000    0.001000
   -0.038000    0.006000    0.099000
   -0.045000   -0.009000    0.131000
   -0.023000   -0.045000    0.109000
    0.000000   -0.074000    0.148000
   -0.011000   -0.025000    0.045000
    0.048000    0.050000   -0.030000
    0.069000    0.066000   -0.053000
    0.102000    0.082000   -0.070000
    0.008000    0.015000   -0.023000
    0.010000    0.016000   -0.019000
   -0.076000   -0.057000    0.017000
   -0.156000   -0.121000    0.053000
   -0.046000   -0.034000    0.010000
   -0.102000   -0.073000    0.039000
    0.040000    0.044000   -0.034000
    0.036000    0.007000   -0.107000
   -0.022000    0.012000   -0.038000
   -0.092000    0.054000   -0.041000
   -0.158000    0.084000   -0.151000
   -0.154000    0.099000    0.062000
   -0.011000    0.008000   -0.044000
   -0.077000    0.064000   -0.049000
    0.036000   -0.027000   -0.065000
   -0.186000    0.089000    0.096000
   -0.126000    0.175000   -0.191000
    0.029000   -0.050000    0.066000
    0.072000   -0.084000    0.067000
   -0.020000   -0.027000    0.150000
    0.082000   -0.089000    0.063000
    0.071000    0.045000    0.079000
    0.103000    0.049000    0.078000
   -0.054000   -0.103000    0.074000
    0.018000    0.009000    0.006000
    0.072000    0.080000   -0.079000
    0.032000   -0.004000   -0.105000
    0.085000    0.022000   -0.091000
    0.046000    0.046000    0.089000
   -0.030000   -0.097000    0.005000
   -0.019000   -0.014000   -0.104000
   -0.041000    0.016000   -0.137000
    0.001000    0.004000   -0.001000
    0.004000    0.009000   -0.005000
    0.012000    0.029000   -0.014000
    0.015000    0.029000   -0.007000
    0.014000    0.044000   -0.022000
   -0.001000   -0.002000    0.003000
   -0.017000    0.001000   -0.021000
    0.031000    0.060000   -0.033000
    0.029000    0.026000    0.035000
   -0.001000   -0.016000    0.012000
    0.086000    0.066000   -0.031000
   -0.039000    0.092000   -0.046000
   -0.004000    0.012000    0.007000
   -0.006000    0.006000    0.009000
   -0.007000   -0.000000    0.011000
   -0.008000   -0.011000    0.012000
   -0.000000    0.027000    0.001000
    0.059000    0.101000    0.055000
   -0.031000    0.058000   -0.098000
   -0.022000   -0.060000    0.036000
    0.000000   -0.052000   -0.022000
    0.002000    0.039000   -0.002000
   -0.027000   -0.023000    0.060000
   -0.006000    0.001000    0.010000
vibration   29
   -0.038000   -0.032000    0.021000
   -0.049000    0.022000    0.045000
   -0.022000    0.038000    0.028000
   -0.063000   -0.044000    0.066000
   -0.108000    0.064000    0.060000
    0.056000   -0.002000    0.010000
    0.062000    0.024000    0.019000
    0.038000   -0.057000   -0.010000
    0.110000    0.001000    0.008000
   -0.048000    0.027000    0.036000
   -0.151000    0.084000    0.033000
   -0.061000   -0.076000    0.078000
    0.022000    0.066000    0.008000
   -0.003000    0.036000    0.023000
   -0.032000    0.014000    0.003000
   -0.069000   -0.090000    0.041000
   -0.089000   -0.085000    0.049000
   -0.123000   -0.138000    0.068000
   -0.049000    0.056000   -0.004000
   -0.052000    0.107000   -0.022000
   -0.004000    0.138000   -0.036000
    0.029000    0.259000   -0.082000
   -0.009000    0.038000    0.006000
    0.001000    0.063000   -0.008000
   -0.036000   -0.072000    0.040000
    0.017000   -0.056000   -0.012000
   -0.002000   -0.076000   -0.081000
    0.031000   -0.110000   -0.105000
   -0.063000   -0.049000   -0.118000
   -0.086000   -0.072000   -0.164000
   -0.085000    0.006000   -0.094000
   -0.136000    0.021000   -0.113000
   -0.029000    0.054000   -0.045000
   -0.035000    0.117000   -0.028000
    0.033000    0.024000   -0.010000
    0.012000    0.003000    0.034000
    0.029000   -0.034000    0.022000
    0.087000   -0.060000    0.039000
    0.139000   -0.080000    0.121000
    0.141000   -0.087000   -0.041000
    0.024000   -0.031000    0.048000
    0.043000   -0.040000    0.017000
   -0.008000   -0.003000    0.017000
    0.091000   -0.036000   -0.033000
    0.058000   -0.084000    0.069000
    0.013000   -0.001000   -0.020000
    0.004000   -0.011000   -0.005000
    0.052000    0.016000   -0.051000
   -0.031000    0.016000   -0.039000
    0.012000    0.083000    0.007000
   -0.003000    0.079000    0.006000
   -0.064000   -0.065000    0.025000
   -0.005000   -0.109000    0.032000
    0.088000    0.072000    0.022000
   -0.006000   -0.040000    0.046000
   -0.001000   -0.030000    0.050000
   -0.044000    0.044000    0.006000
    0.061000    0.021000   -0.013000
    0.055000   -0.050000    0.015000
    0.057000   -0.057000    0.025000
   -0.013000   -0.006000    0.002000
   -0.013000   -0.006000   -0.000000
    0.008000    0.035000   -0.027000
   -0.020000   -0.027000    0.014000
    0.023000    0.070000   -0.046000
   -0.028000   -0.037000    0.022000
   -0.169000   -0.128000   -0.026000
    0.024000    0.093000   -0.076000
    0.063000   -0.084000    0.165000
   -0.009000   -0.060000    0.031000
    0.181000    0.117000   -0.067000
   -0.092000    0.173000   -0.108000
   -0.011000   -0.029000    0.009000
    0.001000    0.012000   -0.003000
    0.011000    0.050000   -0.016000
    0.004000    0.021000   -0.008000
    0.006000    0.023000   -0.005000
    0.041000    0.028000    0.003000
   -0.022000    0.033000   -0.022000
   -0.005000   -0.016000    0.012000
    0.023000   -0.098000   -0.105000
    0.035000    0.160000   -0.043000
   -0.051000   -0.016000    0.133000
    0.003000    0.026000   -0.009000
vibration   30
    0.040000   -0.037000   -0.029000
    0.053000    0.015000   -0.037000
    0.091000   -0.017000   -0.013000
    0.040000    0.068000   -0.136000
    0.120000   -0.025000   -0.031000
   -0.128000    0.070000    0.038000
   -0.232000    0.114000    0.127000
   -0.157000    0.106000   -0.092000
   -0.050000    0.015000    0.085000
   -0.155000    0.061000    0.033000
   -0.091000    0.040000    0.074000
   -0.188000    0.095000   -0.087000
   -0.262000    0.063000    0.111000
   -0.060000    0.033000    0.048000
   -0.006000    0.012000    0.107000
   -0.010000   -0.000000    0.003000
    0.058000   -0.001000   -0.039000
    0.108000    0.035000   -0.031000
    0.057000   -0.040000   -0.078000
    0.097000   -0.034000   -0.104000
   -0.000000   -0.084000   -0.083000
   -0.003000   -0.117000   -0.119000
   -0.056000   -0.067000   -0.051000
   -0.092000   -0.072000   -0.070000
   -0.052000   -0.022000   -0.014000
   -0.030000   -0.027000   -0.001000
    0.031000    0.019000   -0.021000
    0.051000    0.026000   -0.033000
    0.088000    0.050000   -0.037000
    0.163000    0.110000   -0.056000
    0.036000   -0.015000   -0.016000
    0.060000   -0.008000   -0.018000
   -0.044000   -0.081000    0.014000
   -0.078000   -0.118000    0.029000
   -0.029000   -0.060000    0.000000
    0.036000   -0.027000   -0.031000
    0.035000   -0.004000    0.006000
   -0.003000    0.016000   -0.001000
   -0.004000    0.034000   -0.015000
   -0.026000   -0.000000    0.010000
   -0.008000    0.025000   -0.008000
    0.037000   -0.012000    0.014000
    0.105000   -0.056000    0.018000
   -0.022000   -0.031000    0.064000
    0.032000    0.045000   -0.035000
    0.053000   -0.041000    0.050000
    0.067000   -0.041000    0.040000
    0.015000   -0.050000    0.090000
    0.095000   -0.064000    0.060000
   -0.035000   -0.001000    0.127000
    0.022000    0.052000    0.121000
   -0.026000    0.028000    0.061000
   -0.050000   -0.012000   -0.015000
   -0.003000   -0.035000   -0.020000
    0.067000    0.015000   -0.018000
    0.023000   -0.077000   -0.042000
    0.034000    0.025000    0.109000
    0.006000    0.104000   -0.035000
    0.030000   -0.281000    0.046000
    0.156000   -0.277000   -0.024000
   -0.001000    0.001000   -0.003000
   -0.003000   -0.002000   -0.003000
   -0.005000   -0.004000   -0.001000
   -0.003000   -0.003000    0.000000
   -0.005000    0.008000   -0.007000
   -0.006000   -0.002000   -0.003000
    0.019000    0.020000    0.015000
   -0.012000   -0.031000    0.021000
   -0.014000   -0.001000   -0.031000
   -0.010000   -0.010000    0.001000
    0.020000    0.020000   -0.006000
   -0.024000    0.025000   -0.020000
    0.002000    0.024000   -0.014000
   -0.003000    0.014000   -0.003000
   -0.003000    0.023000   -0.007000
   -0.006000    0.005000   -0.006000
    0.004000    0.026000    0.001000
    0.000000    0.013000   -0.008000
    0.017000    0.020000    0.010000
    0.004000    0.048000    0.002000
   -0.013000   -0.006000   -0.015000
   -0.005000    0.011000   -0.008000
   -0.002000   -0.002000    0.008000
   -0.005000    0.000000    0.003000
vibration   31
   -0.007000   -0.002000   -0.001000
   -0.008000    0.012000   -0.006000
    0.022000    0.008000   -0.005000
   -0.019000    0.006000   -0.035000
   -0.004000    0.016000    0.006000
   -0.045000    0.028000    0.014000
   -0.083000    0.051000    0.050000
   -0.060000    0.031000   -0.040000
   -0.003000    0.008000    0.031000
   -0.087000    0.030000    0.017000
   -0.095000    0.040000    0.035000
   -0.106000    0.009000   -0.020000
   -0.110000    0.043000    0.041000
   -0.034000    0.023000    0.018000
   -0.013000    0.014000    0.025000
   -0.004000    0.022000   -0.020000
    0.001000    0.019000   -0.022000
    0.002000    0.023000   -0.024000
   -0.008000   -0.006000   -0.004000
   -0.014000   -0.015000    0.003000
   -0.010000   -0.026000    0.009000
   -0.020000   -0.056000    0.030000
   -0.003000    0.000000   -0.005000
   -0.009000   -0.016000    0.002000
    0.007000    0.029000   -0.027000
    0.033000    0.007000   -0.035000
   -0.001000   -0.022000   -0.044000
    0.002000   -0.041000   -0.049000
   -0.048000   -0.039000   -0.043000
   -0.086000   -0.070000   -0.039000
   -0.034000   -0.012000   -0.047000
   -0.060000   -0.021000   -0.045000
    0.012000    0.026000   -0.047000
    0.014000    0.051000   -0.042000
    0.033000    0.014000   -0.033000
    0.011000   -0.006000    0.006000
    0.021000   -0.022000    0.016000
    0.048000   -0.033000    0.024000
    0.079000   -0.042000    0.072000
    0.076000   -0.052000   -0.022000
    0.009000   -0.015000    0.029000
    0.027000   -0.028000    0.018000
   -0.003000   -0.004000    0.022000
    0.056000   -0.030000   -0.015000
    0.036000   -0.059000    0.051000
    0.018000   -0.008000    0.001000
    0.018000   -0.016000    0.009000
    0.036000    0.005000   -0.010000
   -0.004000    0.000000   -0.009000
   -0.018000    0.025000    0.040000
   -0.014000    0.026000    0.040000
   -0.018000    0.011000    0.009000
    0.030000    0.018000   -0.039000
    0.031000    0.006000   -0.007000
    0.005000   -0.027000    0.020000
    0.032000    0.008000    0.029000
   -0.002000    0.015000    0.026000
    0.008000   -0.044000    0.011000
    0.022000    0.064000    0.077000
   -0.064000    0.089000    0.084000
    0.006000    0.016000   -0.013000
    0.008000    0.016000   -0.006000
   -0.013000   -0.023000    0.020000
    0.039000    0.097000   -0.067000
   -0.020000   -0.043000    0.030000
    0.025000    0.040000   -0.023000
    0.401000    0.363000    0.055000
   -0.089000   -0.225000    0.177000
   -0.157000    0.213000   -0.472000
    0.002000    0.048000   -0.024000
   -0.131000   -0.076000    0.045000
    0.059000   -0.114000    0.073000
    0.004000   -0.002000   -0.002000
   -0.001000   -0.013000    0.003000
   -0.006000   -0.018000    0.006000
   -0.003000   -0.003000    0.005000
   -0.001000    0.005000   -0.004000
   -0.034000    0.001000   -0.011000
    0.026000   -0.004000    0.009000
    0.008000    0.039000   -0.019000
   -0.015000    0.058000    0.055000
   -0.018000   -0.075000    0.024000
    0.025000    0.016000   -0.068000
   -0.000000   -0.021000    0.009000
vibration   32
    0.014000   -0.026000   -0.045000
   -0.058000    0.024000    0.003000
   -0.070000    0.027000    0.002000
   -0.054000    0.031000    0.012000
   -0.055000    0.022000    0.002000
   -0.088000    0.034000    0.007000
   -0.109000    0.033000    0.020000
   -0.085000    0.066000   -0.007000
   -0.097000    0.021000    0.019000
   -0.071000    0.017000    0.001000
   -0.079000    0.024000    0.006000
   -0.076000    0.006000   -0.005000
   -0.072000    0.023000    0.006000
   -0.057000    0.015000    0.001000
   -0.015000    0.033000   -0.012000
    0.031000    0.050000   -0.012000
    0.044000   -0.009000    0.003000
    0.057000   -0.021000    0.024000
    0.037000   -0.053000    0.000000
    0.037000   -0.103000    0.020000
    0.032000   -0.020000   -0.030000
    0.031000   -0.034000   -0.040000
    0.022000    0.025000   -0.040000
    0.006000    0.035000   -0.059000
    0.019000    0.028000   -0.015000
    0.025000    0.013000   -0.019000
    0.014000    0.004000   -0.031000
    0.021000   -0.002000   -0.036000
   -0.021000   -0.013000   -0.025000
   -0.039000   -0.029000   -0.024000
   -0.033000   -0.013000   -0.017000
   -0.066000   -0.030000   -0.009000
    0.000000    0.014000   -0.017000
   -0.009000    0.020000   -0.009000
    0.028000    0.026000   -0.019000
    0.032000   -0.002000   -0.040000
    0.005000   -0.001000   -0.027000
   -0.030000    0.014000   -0.039000
   -0.079000    0.021000   -0.108000
   -0.068000    0.043000    0.026000
    0.030000   -0.013000   -0.048000
   -0.019000    0.022000   -0.033000
    0.060000   -0.041000   -0.043000
   -0.092000    0.031000    0.058000
   -0.045000    0.100000   -0.122000
    0.033000   -0.030000    0.024000
    0.057000   -0.054000    0.029000
    0.013000   -0.011000    0.069000
    0.052000   -0.050000    0.016000
   -0.050000    0.011000    0.002000
   -0.050000    0.026000   -0.000000
    0.043000    0.100000   -0.015000
    0.012000   -0.004000   -0.001000
    0.035000    0.032000   -0.024000
    0.024000   -0.008000   -0.051000
    0.085000    0.075000   -0.037000
   -0.039000   -0.017000   -0.016000
    0.009000   -0.050000    0.052000
    0.056000    0.056000    0.172000
   -0.069000    0.157000    0.086000
   -0.001000   -0.009000    0.011000
   -0.002000   -0.008000    0.005000
    0.010000    0.010000   -0.012000
   -0.039000   -0.096000    0.061000
    0.013000    0.010000   -0.011000
   -0.010000   -0.017000    0.011000
   -0.366000   -0.340000   -0.054000
    0.075000    0.199000   -0.162000
    0.138000   -0.199000    0.430000
    0.005000   -0.027000    0.014000
    0.056000    0.019000   -0.022000
   -0.017000    0.037000   -0.026000
    0.004000   -0.003000   -0.006000
   -0.001000   -0.010000   -0.001000
   -0.004000   -0.014000    0.002000
   -0.002000   -0.001000   -0.001000
    0.003000    0.012000   -0.008000
   -0.026000    0.011000   -0.012000
    0.026000    0.005000   -0.001000
    0.010000    0.043000   -0.020000
   -0.020000    0.074000    0.061000
   -0.021000   -0.093000    0.023000
    0.038000    0.020000   -0.088000
   -0.000000   -0.019000    0.004000
vibration   33
    0.031000   -0.023000   -0.019000
   -0.047000    0.011000    0.019000
   -0.096000    0.022000    0.014000
   -0.030000    0.012000    0.076000
   -0.064000    0.014000    0.002000
    0.022000   -0.016000   -0.023000
    0.054000   -0.035000   -0.053000
    0.032000   -0.026000    0.018000
   -0.003000    0.004000   -0.040000
    0.044000   -0.017000   -0.014000
   -0.037000    0.016000   -0.046000
    0.060000   -0.078000    0.078000
    0.140000    0.001000   -0.072000
    0.004000   -0.005000   -0.022000
   -0.013000    0.002000   -0.032000
   -0.003000   -0.028000    0.023000
   -0.002000   -0.028000    0.021000
   -0.004000   -0.035000    0.027000
    0.013000    0.012000   -0.008000
    0.024000    0.031000   -0.022000
    0.013000    0.029000   -0.022000
    0.025000    0.066000   -0.048000
   -0.003000   -0.014000    0.004000
   -0.007000   -0.014000    0.001000
   -0.012000   -0.040000    0.025000
   -0.035000   -0.039000    0.025000
   -0.016000   -0.025000    0.008000
   -0.012000   -0.027000    0.006000
    0.026000    0.011000   -0.014000
    0.059000    0.037000   -0.034000
    0.022000    0.017000   -0.009000
    0.047000    0.045000   -0.027000
   -0.016000   -0.014000    0.017000
   -0.013000   -0.010000    0.016000
   -0.032000   -0.024000    0.023000
    0.014000   -0.009000   -0.026000
   -0.012000    0.014000   -0.039000
   -0.067000    0.035000   -0.061000
   -0.149000    0.045000   -0.178000
   -0.131000    0.084000    0.049000
    0.036000   -0.010000   -0.078000
   -0.040000    0.045000   -0.049000
    0.077000   -0.050000   -0.068000
   -0.148000    0.055000    0.082000
   -0.075000    0.163000   -0.179000
    0.017000   -0.021000    0.019000
    0.041000   -0.039000    0.019000
   -0.014000   -0.010000    0.070000
    0.049000   -0.044000    0.019000
   -0.003000    0.007000   -0.048000
   -0.019000   -0.009000   -0.047000
    0.012000    0.002000    0.000000
   -0.023000   -0.050000    0.037000
   -0.021000   -0.007000    0.002000
    0.013000    0.011000   -0.058000
    0.035000    0.050000   -0.055000
   -0.048000   -0.008000   -0.033000
    0.020000    0.018000    0.051000
    0.038000   -0.024000    0.096000
    0.026000    0.044000    0.001000
    0.000000    0.003000   -0.001000
    0.008000    0.014000   -0.004000
    0.001000    0.004000    0.005000
    0.029000    0.066000   -0.041000
   -0.009000   -0.014000    0.016000
    0.018000    0.029000   -0.015000
    0.250000    0.240000    0.047000
   -0.057000   -0.146000    0.121000
   -0.089000    0.127000   -0.304000
   -0.007000    0.001000    0.000000
   -0.041000   -0.031000    0.013000
    0.009000   -0.028000    0.042000
   -0.003000   -0.028000    0.002000
    0.004000    0.015000   -0.005000
    0.011000    0.060000   -0.018000
   -0.014000   -0.044000    0.012000
    0.001000    0.025000   -0.009000
    0.062000    0.047000    0.014000
   -0.055000    0.048000   -0.054000
   -0.016000   -0.052000    0.018000
   -0.004000   -0.285000   -0.189000
    0.044000    0.215000   -0.055000
   -0.092000   -0.128000    0.301000
    0.008000    0.024000   -0.005000
vibration   34
   -0.008000    0.073000    0.003000
    0.059000   -0.026000   -0.018000
    0.149000   -0.019000   -0.034000
    0.023000   -0.084000   -0.079000
    0.039000    0.005000    0.027000
    0.033000   -0.013000    0.013000
    0.039000   -0.004000    0.015000
    0.032000   -0.019000    0.016000
    0.040000   -0.017000    0.018000
   -0.018000   -0.004000    0.010000
    0.144000   -0.072000    0.070000
   -0.038000    0.123000   -0.143000
   -0.190000   -0.057000    0.102000
    0.025000   -0.009000    0.012000
    0.005000   -0.020000    0.025000
   -0.038000   -0.042000    0.001000
   -0.082000    0.005000    0.010000
   -0.127000   -0.008000   -0.015000
   -0.076000    0.075000    0.037000
   -0.100000    0.121000    0.033000
   -0.042000    0.070000    0.067000
   -0.038000    0.102000    0.093000
   -0.003000    0.018000    0.059000
    0.033000    0.009000    0.090000
   -0.001000   -0.013000    0.001000
   -0.020000   -0.039000   -0.017000
   -0.035000   -0.051000    0.023000
   -0.059000   -0.028000    0.043000
    0.010000   -0.052000    0.031000
    0.006000   -0.053000    0.058000
    0.078000   -0.029000   -0.007000
    0.141000   -0.003000   -0.018000
    0.049000   -0.048000   -0.030000
    0.089000   -0.051000   -0.059000
   -0.039000   -0.074000   -0.025000
   -0.043000   -0.003000   -0.006000
   -0.036000    0.049000   -0.029000
   -0.076000    0.064000   -0.049000
   -0.170000    0.074000   -0.178000
   -0.141000    0.131000    0.075000
    0.041000    0.004000   -0.061000
   -0.018000    0.036000   -0.030000
   -0.079000    0.077000   -0.034000
    0.039000    0.040000   -0.091000
   -0.000000   -0.013000    0.028000
   -0.062000    0.049000   -0.057000
   -0.100000    0.124000   -0.099000
   -0.099000   -0.030000   -0.091000
   -0.021000    0.054000   -0.008000
    0.032000    0.002000    0.025000
    0.003000   -0.068000    0.034000
   -0.046000   -0.082000    0.017000
    0.033000    0.005000   -0.041000
   -0.107000   -0.125000   -0.026000
   -0.025000    0.055000   -0.010000
   -0.030000    0.073000   -0.017000
    0.038000    0.036000    0.032000
    0.054000   -0.005000   -0.062000
    0.108000    0.002000    0.238000
   -0.023000    0.086000    0.178000
    0.000000    0.001000    0.000000
   -0.006000   -0.009000    0.007000
    0.001000    0.002000   -0.000000
   -0.003000   -0.008000    0.007000
    0.011000    0.018000   -0.010000
   -0.016000   -0.026000    0.018000
   -0.042000   -0.042000   -0.011000
    0.015000    0.034000   -0.025000
    0.017000   -0.017000    0.056000
    0.010000    0.008000   -0.000000
    0.031000    0.030000   -0.006000
    0.000000    0.027000   -0.028000
    0.010000    0.014000   -0.012000
    0.003000   -0.008000   -0.004000
   -0.002000   -0.021000    0.000000
    0.012000    0.047000   -0.015000
    0.010000    0.007000   -0.005000
   -0.045000   -0.020000   -0.030000
    0.061000   -0.015000    0.036000
    0.025000    0.082000   -0.028000
   -0.011000    0.244000    0.148000
   -0.034000   -0.174000    0.045000
    0.085000    0.110000   -0.247000
    0.000000   -0.024000    0.003000
vibration   35
    0.015000   -0.020000    0.001000
   -0.009000    0.022000    0.011000
   -0.154000   -0.008000    0.051000
    0.051000    0.162000    0.068000
    0.073000   -0.063000   -0.071000
   -0.001000   -0.008000   -0.026000
   -0.074000    0.037000    0.042000
   -0.039000   -0.031000   -0.141000
    0.106000   -0.034000   -0.004000
    0.023000   -0.016000    0.003000
   -0.215000    0.094000   -0.061000
    0.038000   -0.218000    0.198000
    0.255000    0.060000   -0.118000
    0.000000   -0.001000   -0.007000
   -0.008000   -0.004000   -0.001000
   -0.004000   -0.015000    0.014000
   -0.004000   -0.011000    0.012000
   -0.006000   -0.017000    0.015000
    0.002000    0.007000   -0.001000
    0.007000    0.018000   -0.007000
    0.002000    0.010000   -0.003000
    0.006000    0.024000   -0.011000
   -0.003000   -0.009000    0.007000
   -0.006000   -0.015000    0.009000
   -0.004000   -0.015000    0.012000
   -0.018000   -0.022000    0.013000
   -0.012000   -0.018000   -0.004000
   -0.011000   -0.028000   -0.007000
    0.004000    0.009000   -0.024000
    0.019000    0.020000   -0.041000
   -0.002000    0.018000   -0.018000
    0.008000    0.037000   -0.031000
   -0.019000    0.003000    0.005000
   -0.022000    0.013000    0.009000
   -0.017000   -0.009000    0.015000
    0.007000   -0.007000   -0.003000
    0.002000   -0.003000   -0.009000
   -0.011000   -0.001000   -0.017000
   -0.019000    0.000000   -0.029000
   -0.022000   -0.003000   -0.007000
   -0.001000    0.001000   -0.024000
   -0.011000    0.008000   -0.011000
    0.065000   -0.049000   -0.016000
   -0.080000    0.006000    0.065000
   -0.029000    0.079000   -0.086000
    0.016000   -0.014000    0.015000
    0.033000   -0.043000    0.031000
    0.021000    0.015000    0.039000
    0.010000   -0.022000   -0.003000
   -0.004000   -0.007000   -0.015000
   -0.014000   -0.029000   -0.012000
   -0.007000   -0.021000    0.013000
   -0.011000   -0.024000    0.018000
   -0.004000    0.002000    0.011000
    0.008000   -0.002000   -0.015000
    0.007000   -0.002000   -0.015000
   -0.008000    0.012000    0.000000
    0.004000    0.012000    0.020000
   -0.003000   -0.005000   -0.026000
    0.030000   -0.013000   -0.030000
   -0.000000   -0.001000   -0.000000
    0.001000    0.001000   -0.001000
    0.001000    0.003000   -0.000000
    0.007000    0.015000   -0.008000
    0.000000    0.002000   -0.000000
    0.002000    0.002000   -0.001000
    0.046000    0.044000    0.007000
   -0.006000   -0.021000    0.019000
   -0.013000    0.026000   -0.053000
   -0.000000    0.002000   -0.001000
   -0.001000    0.002000    0.000000
    0.001000    0.002000    0.002000
    0.003000    0.036000   -0.006000
   -0.003000   -0.010000   -0.003000
   -0.005000   -0.057000    0.010000
    0.029000    0.091000   -0.032000
    0.011000   -0.019000    0.006000
   -0.034000   -0.034000   -0.010000
    0.063000   -0.039000    0.038000
    0.022000    0.048000   -0.010000
    0.018000    0.420000    0.242000
   -0.047000   -0.261000    0.061000
    0.131000    0.205000   -0.425000
   -0.009000   -0.022000   -0.006000
vibration   36
   -0.014000    0.024000    0.003000
    0.016000    0.026000    0.001000
   -0.190000   -0.034000    0.074000
    0.103000    0.263000    0.050000
    0.169000   -0.123000   -0.124000
   -0.038000    0.004000   -0.022000
   -0.178000    0.085000    0.108000
   -0.101000   -0.013000   -0.231000
    0.138000   -0.052000    0.026000
   -0.015000   -0.017000    0.019000
   -0.369000    0.151000   -0.061000
   -0.006000   -0.329000    0.280000
    0.311000    0.101000   -0.144000
   -0.011000   -0.001000    0.005000
    0.004000   -0.003000    0.012000
    0.001000    0.002000   -0.004000
    0.006000    0.009000   -0.009000
    0.009000    0.016000   -0.013000
    0.003000    0.001000   -0.002000
    0.001000    0.003000   -0.001000
    0.001000   -0.010000    0.007000
   -0.002000   -0.021000    0.013000
    0.003000   -0.001000    0.002000
    0.005000    0.001000    0.002000
    0.006000    0.008000   -0.006000
    0.013000    0.013000   -0.010000
    0.008000    0.010000    0.008000
    0.003000    0.021000    0.014000
    0.003000   -0.010000    0.025000
   -0.007000   -0.017000    0.041000
    0.012000   -0.017000    0.018000
    0.012000   -0.029000    0.027000
    0.018000   -0.011000   -0.002000
    0.023000   -0.022000   -0.008000
    0.007000   -0.002000   -0.011000
   -0.014000    0.005000    0.004000
   -0.009000    0.009000    0.002000
   -0.003000    0.008000    0.005000
   -0.013000    0.007000   -0.007000
   -0.004000    0.023000    0.019000
    0.011000   -0.005000    0.009000
    0.004000   -0.002000    0.004000
   -0.075000    0.056000    0.008000
    0.075000    0.002000   -0.074000
    0.022000   -0.074000    0.080000
   -0.025000    0.018000   -0.022000
   -0.044000    0.043000   -0.031000
   -0.026000   -0.007000   -0.046000
   -0.022000    0.025000   -0.009000
   -0.009000   -0.013000    0.013000
   -0.020000   -0.040000    0.016000
   -0.005000   -0.009000    0.005000
    0.015000    0.020000   -0.017000
   -0.012000   -0.017000   -0.009000
   -0.013000    0.009000    0.012000
   -0.015000    0.010000    0.011000
    0.031000    0.017000    0.014000
    0.009000   -0.012000   -0.019000
    0.013000    0.011000    0.012000
   -0.011000    0.015000    0.018000
   -0.000000   -0.001000   -0.001000
   -0.003000   -0.007000    0.003000
   -0.001000   -0.003000   -0.000000
   -0.003000   -0.008000    0.005000
    0.004000    0.004000   -0.004000
   -0.008000   -0.015000    0.009000
   -0.040000   -0.042000   -0.014000
    0.014000    0.033000   -0.027000
    0.015000   -0.015000    0.054000
    0.006000    0.008000   -0.004000
    0.004000    0.007000   -0.001000
    0.006000    0.001000   -0.011000
   -0.000000   -0.016000    0.003000
    0.001000    0.002000    0.003000
    0.001000    0.025000   -0.003000
   -0.015000   -0.040000    0.017000
   -0.005000    0.014000   -0.004000
    0.025000    0.034000    0.013000
   -0.032000    0.027000   -0.035000
   -0.014000   -0.032000    0.010000
   -0.008000   -0.191000   -0.109000
    0.021000    0.123000   -0.025000
   -0.064000   -0.091000    0.197000
    0.003000    0.003000    0.006000
vibration   37
   -0.021000   -0.018000   -0.003000
   -0.027000    0.011000    0.012000
    0.017000    0.031000   -0.010000
   -0.046000   -0.049000    0.009000
   -0.068000    0.050000    0.043000
   -0.010000    0.014000    0.012000
    0.006000    0.007000   -0.002000
   -0.003000    0.016000    0.034000
   -0.031000    0.017000    0.008000
   -0.025000    0.020000    0.004000
   -0.024000    0.020000    0.006000
   -0.030000    0.019000   -0.008000
   -0.034000    0.025000    0.014000
   -0.014000    0.014000    0.006000
   -0.006000    0.011000   -0.000000
    0.009000    0.006000    0.006000
    0.017000   -0.007000    0.007000
    0.022000   -0.011000    0.015000
    0.019000   -0.010000   -0.001000
    0.022000   -0.016000   -0.000000
    0.017000   -0.002000   -0.009000
    0.019000    0.002000   -0.018000
    0.009000   -0.001000   -0.004000
    0.001000   -0.003000   -0.009000
    0.006000   -0.004000    0.007000
   -0.002000   -0.016000    0.005000
    0.001000   -0.014000   -0.002000
    0.002000   -0.016000   -0.003000
    0.008000   -0.007000   -0.007000
    0.014000   -0.002000   -0.013000
    0.006000   -0.003000   -0.005000
    0.010000    0.004000   -0.010000
   -0.001000   -0.009000    0.003000
   -0.001000   -0.005000    0.003000
   -0.005000   -0.010000    0.005000
   -0.010000   -0.007000    0.000000
   -0.002000    0.012000   -0.001000
   -0.020000    0.039000    0.020000
   -0.234000    0.041000   -0.262000
   -0.107000    0.266000    0.301000
    0.260000   -0.155000    0.042000
    0.027000    0.022000   -0.030000
   -0.275000    0.217000   -0.055000
    0.299000    0.081000   -0.288000
    0.087000   -0.220000    0.225000
   -0.023000   -0.016000   -0.003000
   -0.070000    0.138000   -0.113000
   -0.150000   -0.193000   -0.022000
    0.129000   -0.028000    0.127000
   -0.010000    0.015000    0.003000
   -0.004000    0.036000    0.000000
    0.010000    0.020000    0.004000
    0.003000   -0.019000    0.013000
   -0.002000   -0.006000    0.001000
   -0.005000    0.002000   -0.002000
    0.001000    0.011000    0.003000
   -0.022000   -0.004000   -0.002000
    0.020000   -0.012000    0.020000
    0.011000   -0.008000   -0.079000
    0.057000   -0.023000   -0.081000
   -0.003000    0.006000   -0.009000
   -0.003000    0.002000   -0.001000
   -0.005000   -0.000000   -0.000000
   -0.003000    0.010000   -0.015000
   -0.002000   -0.007000    0.002000
    0.000000   -0.005000    0.004000
    0.014000    0.012000   -0.019000
   -0.010000    0.007000   -0.010000
   -0.013000    0.018000   -0.027000
   -0.000000   -0.002000    0.002000
   -0.009000   -0.013000   -0.001000
    0.003000   -0.011000    0.008000
   -0.002000    0.007000    0.003000
   -0.000000    0.002000    0.000000
    0.000000   -0.009000    0.003000
    0.007000    0.013000   -0.006000
    0.001000   -0.010000    0.004000
   -0.001000   -0.013000    0.002000
    0.003000   -0.012000    0.010000
    0.002000   -0.005000    0.003000
    0.014000    0.045000    0.021000
   -0.001000   -0.016000    0.001000
    0.011000    0.026000   -0.044000
   -0.001000    0.007000   -0.004000
vibration   38
   -0.001000   -0.058000   -0.031000
    0.033000   -0.025000   -0.019000
   -0.040000   -0.045000    0.007000
    0.064000    0.051000    0.007000
    0.080000   -0.074000   -0.065000
    0.045000   -0.043000   -0.036000
    0.060000   -0.055000   -0.052000
    0.049000   -0.051000   -0.014000
    0.040000   -0.025000   -0.050000
    0.097000   -0.048000   -0.027000
    0.094000   -0.055000   -0.049000
    0.120000   -0.036000    0.030000
    0.138000   -0.064000   -0.065000
    0.036000   -0.035000   -0.029000
    0.001000   -0.027000   -0.012000
   -0.027000   -0.030000   -0.003000
   -0.024000    0.008000   -0.023000
   -0.017000    0.029000   -0.037000
   -0.022000    0.015000   -0.033000
   -0.009000    0.044000   -0.052000
   -0.038000   -0.018000   -0.017000
   -0.039000   -0.023000   -0.018000
   -0.042000   -0.032000   -0.007000
   -0.038000   -0.028000   -0.005000
   -0.037000   -0.015000   -0.006000
    0.008000    0.044000   -0.003000
    0.024000    0.059000   -0.002000
    0.026000    0.055000   -0.007000
    0.001000    0.043000    0.008000
    0.004000    0.046000    0.009000
   -0.041000    0.003000    0.027000
   -0.079000   -0.032000    0.049000
   -0.023000    0.016000    0.016000
   -0.047000   -0.003000    0.030000
    0.034000    0.050000   -0.004000
    0.045000    0.000000   -0.021000
    0.043000   -0.021000    0.020000
    0.049000   -0.005000    0.051000
   -0.078000   -0.006000   -0.114000
    0.012000    0.148000    0.218000
    0.217000   -0.135000    0.077000
    0.076000   -0.030000    0.008000
   -0.175000    0.142000    0.002000
    0.306000    0.000000   -0.225000
    0.136000   -0.244000    0.241000
    0.050000   -0.062000    0.051000
    0.035000    0.041000   -0.033000
   -0.065000   -0.186000    0.072000
    0.185000   -0.084000    0.151000
    0.023000   -0.032000   -0.035000
    0.004000   -0.085000   -0.027000
   -0.028000   -0.056000   -0.003000
   -0.041000    0.023000   -0.008000
    0.076000    0.088000   -0.008000
    0.040000   -0.028000   -0.003000
    0.070000    0.003000   -0.000000
    0.018000    0.002000   -0.009000
   -0.075000    0.049000   -0.016000
   -0.055000    0.021000    0.209000
   -0.166000    0.078000    0.179000
   -0.009000   -0.001000   -0.006000
   -0.008000   -0.004000    0.003000
   -0.005000    0.001000   -0.003000
   -0.009000    0.002000   -0.014000
    0.006000    0.005000   -0.008000
   -0.005000   -0.015000    0.011000
   -0.009000   -0.007000   -0.021000
   -0.014000    0.011000   -0.017000
   -0.009000    0.002000   -0.011000
    0.008000    0.004000    0.001000
    0.016000    0.008000   -0.009000
    0.004000    0.007000   -0.017000
    0.003000   -0.009000   -0.004000
   -0.001000   -0.009000    0.002000
   -0.002000    0.004000   -0.000000
   -0.004000    0.003000    0.003000
    0.004000    0.021000   -0.005000
   -0.005000    0.025000   -0.003000
    0.016000    0.018000   -0.010000
    0.004000    0.032000   -0.005000
   -0.027000    0.056000    0.046000
   -0.016000   -0.066000    0.024000
    0.027000    0.015000   -0.055000
   -0.001000   -0.022000    0.010000
vibration   39
   -0.030000    0.060000   -0.018000
   -0.085000    0.031000    0.032000
    0.025000    0.104000   -0.043000
   -0.136000   -0.160000    0.060000
   -0.226000    0.159000    0.128000
    0.012000    0.008000   -0.014000
    0.111000   -0.059000   -0.110000
    0.052000    0.003000    0.130000
   -0.096000    0.061000   -0.059000
   -0.012000    0.027000   -0.015000
   -0.102000    0.065000   -0.049000
   -0.009000   -0.044000    0.049000
    0.071000    0.068000   -0.052000
   -0.017000    0.024000   -0.014000
   -0.036000   -0.006000   -0.003000
   -0.019000   -0.062000    0.037000
    0.052000   -0.028000   -0.018000
    0.102000    0.012000   -0.012000
    0.074000   -0.008000   -0.091000
    0.124000    0.053000   -0.144000
    0.027000   -0.067000   -0.077000
    0.034000   -0.059000   -0.122000
   -0.036000   -0.106000   -0.016000
   -0.066000   -0.100000   -0.036000
   -0.034000   -0.068000    0.029000
    0.029000    0.026000    0.002000
    0.075000    0.066000    0.036000
    0.054000    0.087000    0.049000
    0.087000    0.027000    0.076000
    0.111000    0.048000    0.097000
    0.022000   -0.058000    0.102000
   -0.012000   -0.115000    0.140000
    0.011000   -0.062000    0.056000
   -0.013000   -0.133000    0.055000
    0.042000    0.028000   -0.008000
   -0.003000    0.046000   -0.008000
   -0.039000    0.018000   -0.001000
   -0.012000    0.009000    0.009000
    0.142000    0.021000    0.203000
    0.058000   -0.129000   -0.179000
   -0.211000    0.125000    0.018000
   -0.048000    0.005000    0.017000
   -0.151000    0.094000    0.040000
    0.041000    0.015000   -0.075000
   -0.043000   -0.107000    0.106000
   -0.067000    0.059000   -0.058000
   -0.092000    0.051000   -0.033000
   -0.003000    0.083000   -0.115000
   -0.141000    0.087000   -0.091000
   -0.008000    0.028000   -0.026000
   -0.019000    0.010000   -0.025000
   -0.025000   -0.056000    0.040000
   -0.022000   -0.023000    0.018000
    0.063000    0.066000   -0.030000
   -0.037000    0.008000    0.007000
   -0.014000    0.032000    0.015000
   -0.082000    0.003000   -0.001000
    0.020000   -0.026000   -0.020000
    0.045000    0.013000    0.040000
   -0.022000    0.049000    0.021000
   -0.004000   -0.010000    0.014000
    0.008000    0.016000   -0.009000
    0.016000    0.028000   -0.017000
    0.003000   -0.001000    0.001000
   -0.003000    0.007000   -0.003000
    0.013000    0.035000   -0.023000
    0.040000    0.069000    0.056000
   -0.036000   -0.089000    0.070000
   -0.009000   -0.021000   -0.095000
   -0.016000   -0.031000    0.006000
    0.017000   -0.002000   -0.019000
   -0.026000    0.030000    0.019000
   -0.000000    0.002000    0.001000
    0.000000   -0.001000   -0.000000
   -0.001000   -0.017000    0.004000
    0.010000    0.029000   -0.010000
    0.007000   -0.000000    0.002000
   -0.019000   -0.009000   -0.007000
    0.032000   -0.010000    0.016000
    0.013000    0.034000   -0.008000
    0.011000    0.119000    0.066000
   -0.010000   -0.065000    0.015000
    0.033000    0.061000   -0.118000
    0.001000    0.006000   -0.004000
vibration   40
    0.008000    0.007000   -0.003000
   -0.037000    0.016000    0.015000
    0.055000    0.068000   -0.041000
   -0.078000   -0.124000    0.020000
   -0.133000    0.109000    0.092000
    0.025000   -0.005000   -0.018000
    0.121000   -0.074000   -0.114000
    0.064000   -0.012000    0.123000
   -0.079000    0.052000   -0.067000
    0.011000    0.016000   -0.016000
   -0.087000    0.056000   -0.058000
    0.019000   -0.060000    0.063000
    0.110000    0.061000   -0.061000
   -0.001000    0.011000   -0.011000
   -0.026000   -0.015000    0.015000
   -0.011000   -0.018000    0.001000
    0.008000    0.013000   -0.023000
    0.017000    0.027000   -0.027000
    0.008000    0.009000   -0.031000
    0.018000    0.030000   -0.045000
   -0.008000   -0.036000   -0.006000
   -0.015000   -0.061000    0.005000
   -0.010000   -0.026000   -0.007000
   -0.015000   -0.031000   -0.006000
    0.002000    0.012000   -0.020000
    0.010000    0.032000   -0.033000
   -0.009000    0.018000   -0.009000
   -0.019000    0.021000   -0.003000
   -0.018000   -0.007000    0.009000
   -0.037000   -0.020000    0.034000
    0.009000   -0.007000   -0.008000
    0.017000   -0.015000    0.000000
    0.015000   -0.002000   -0.027000
    0.019000   -0.011000   -0.031000
   -0.005000   -0.004000   -0.026000
   -0.006000   -0.016000   -0.005000
    0.011000   -0.005000    0.005000
    0.012000   -0.006000    0.004000
    0.014000   -0.009000    0.009000
    0.015000   -0.008000   -0.001000
    0.010000   -0.005000    0.004000
    0.018000   -0.015000    0.010000
    0.071000   -0.048000    0.016000
   -0.027000   -0.035000    0.043000
    0.018000    0.027000   -0.022000
    0.015000   -0.006000    0.009000
    0.021000   -0.012000    0.010000
    0.015000    0.000000    0.016000
    0.015000   -0.007000    0.008000
    0.002000    0.007000   -0.011000
   -0.003000   -0.022000   -0.008000
   -0.035000   -0.065000    0.038000
    0.026000    0.063000   -0.051000
   -0.038000   -0.045000   -0.010000
    0.009000    0.002000    0.003000
    0.003000   -0.015000    0.000000
   -0.049000    0.007000    0.017000
    0.012000    0.018000    0.041000
    0.007000   -0.006000   -0.007000
    0.045000   -0.006000   -0.027000
    0.031000    0.066000   -0.060000
   -0.043000   -0.080000    0.045000
   -0.081000   -0.150000    0.093000
    0.034000    0.087000   -0.031000
    0.041000    0.035000   -0.023000
   -0.088000   -0.172000    0.110000
    0.027000   -0.142000   -0.248000
    0.199000    0.379000   -0.271000
   -0.008000    0.272000    0.282000
    0.104000    0.196000   -0.044000
    0.009000    0.125000    0.083000
    0.127000   -0.058000   -0.205000
    0.002000    0.002000    0.000000
   -0.001000   -0.002000    0.003000
   -0.003000   -0.005000    0.004000
   -0.003000   -0.007000    0.003000
   -0.002000    0.004000    0.000000
   -0.011000    0.007000    0.001000
    0.005000    0.002000   -0.002000
    0.001000    0.012000   -0.004000
    0.005000   -0.023000   -0.010000
   -0.000000    0.012000   -0.005000
   -0.010000   -0.011000    0.019000
    0.000000   -0.003000    0.005000
vibration   41
    0.039000   -0.005000   -0.035000
   -0.006000    0.008000   -0.001000
    0.121000    0.065000   -0.063000
   -0.061000   -0.146000   -0.025000
   -0.101000    0.110000    0.100000
    0.015000   -0.005000   -0.019000
    0.125000   -0.097000   -0.135000
    0.067000    0.004000    0.154000
   -0.125000    0.063000   -0.077000
    0.022000    0.011000   -0.018000
   -0.134000    0.075000   -0.082000
    0.034000   -0.111000    0.109000
    0.178000    0.077000   -0.092000
    0.003000    0.004000   -0.011000
   -0.016000   -0.016000    0.023000
   -0.008000   -0.008000   -0.014000
   -0.017000    0.030000   -0.027000
   -0.027000    0.039000   -0.042000
   -0.026000    0.020000   -0.004000
   -0.033000    0.029000   -0.003000
   -0.028000   -0.016000    0.023000
   -0.038000   -0.046000    0.056000
   -0.001000    0.007000   -0.002000
    0.012000    0.004000    0.009000
    0.010000    0.031000   -0.039000
   -0.002000    0.033000   -0.054000
   -0.033000    0.011000   -0.025000
   -0.042000    0.021000   -0.017000
   -0.037000   -0.019000   -0.004000
   -0.062000   -0.037000    0.032000
    0.016000   -0.010000   -0.036000
    0.042000   -0.011000   -0.031000
    0.022000   -0.007000   -0.058000
    0.038000   -0.010000   -0.069000
   -0.022000   -0.021000   -0.048000
   -0.000000   -0.035000   -0.041000
    0.008000   -0.005000   -0.001000
    0.006000    0.009000    0.014000
    0.155000    0.036000    0.191000
    0.061000   -0.126000   -0.155000
   -0.189000    0.118000    0.025000
   -0.000000   -0.017000    0.017000
   -0.177000    0.124000    0.040000
    0.157000   -0.000000   -0.147000
    0.021000   -0.194000    0.176000
    0.032000   -0.023000    0.036000
    0.055000   -0.042000    0.037000
    0.018000   -0.006000    0.070000
    0.046000   -0.035000    0.033000
    0.003000   -0.013000    0.002000
    0.016000   -0.015000    0.002000
   -0.034000   -0.061000    0.031000
    0.033000    0.082000   -0.075000
   -0.071000   -0.083000   -0.033000
    0.019000   -0.012000   -0.033000
    0.043000   -0.010000   -0.029000
   -0.009000    0.012000    0.025000
    0.012000    0.036000    0.085000
    0.010000   -0.011000   -0.019000
    0.082000    0.007000   -0.084000
   -0.014000   -0.038000    0.043000
    0.026000    0.047000   -0.028000
    0.054000    0.096000   -0.063000
   -0.029000   -0.083000    0.042000
   -0.025000   -0.012000    0.007000
    0.042000    0.097000   -0.064000
   -0.112000    0.001000    0.151000
   -0.097000   -0.192000    0.135000
    0.045000   -0.226000   -0.056000
   -0.067000   -0.118000    0.020000
    0.003000   -0.063000   -0.056000
   -0.084000    0.050000    0.117000
    0.002000    0.003000    0.001000
   -0.000000   -0.000000    0.004000
   -0.003000   -0.003000    0.005000
   -0.003000   -0.013000    0.004000
   -0.003000    0.002000    0.001000
   -0.006000    0.007000    0.004000
   -0.003000    0.004000   -0.005000
   -0.001000    0.002000   -0.001000
    0.001000   -0.031000   -0.011000
   -0.002000    0.005000   -0.005000
   -0.005000   -0.019000    0.024000
    0.001000    0.001000    0.005000
vibration   42
   -0.018000    0.003000    0.039000
   -0.003000    0.011000   -0.006000
    0.176000    0.083000   -0.087000
   -0.079000   -0.186000   -0.056000
   -0.118000    0.141000    0.131000
   -0.017000    0.012000   -0.007000
    0.111000   -0.102000   -0.146000
    0.053000    0.051000    0.208000
   -0.209000    0.086000   -0.069000
   -0.005000    0.016000   -0.015000
   -0.203000    0.102000   -0.082000
    0.003000   -0.148000    0.131000
    0.181000    0.100000   -0.099000
   -0.007000    0.006000   -0.007000
   -0.002000   -0.013000    0.016000
    0.001000   -0.003000    0.004000
    0.012000    0.005000   -0.005000
    0.019000    0.009000   -0.003000
    0.012000   -0.001000   -0.006000
    0.014000    0.002000   -0.008000
    0.007000   -0.015000    0.002000
    0.004000   -0.027000    0.006000
    0.004000   -0.004000   -0.000000
    0.000000   -0.004000   -0.003000
    0.007000    0.009000   -0.001000
    0.018000    0.016000   -0.000000
    0.008000    0.007000    0.000000
    0.009000    0.000000   -0.002000
   -0.017000   -0.003000    0.004000
   -0.036000   -0.018000    0.007000
   -0.010000    0.008000    0.002000
   -0.020000    0.004000    0.003000
    0.006000    0.021000   -0.000000
    0.004000    0.028000    0.003000
    0.009000    0.009000    0.007000
   -0.014000   -0.002000    0.038000
    0.015000   -0.009000    0.010000
    0.018000   -0.023000   -0.006000
   -0.172000   -0.059000   -0.228000
   -0.049000    0.153000    0.211000
    0.265000   -0.165000   -0.017000
    0.035000    0.001000   -0.013000
    0.257000   -0.175000   -0.042000
   -0.159000   -0.031000    0.179000
    0.018000    0.223000   -0.200000
    0.006000   -0.001000   -0.007000
   -0.003000    0.031000   -0.031000
   -0.013000   -0.037000   -0.018000
    0.030000    0.004000    0.024000
   -0.003000   -0.014000    0.011000
    0.007000   -0.016000    0.012000
   -0.010000   -0.024000    0.014000
    0.015000    0.022000   -0.010000
   -0.007000   -0.010000    0.027000
   -0.007000   -0.000000    0.036000
   -0.032000   -0.010000    0.030000
    0.012000   -0.002000    0.019000
   -0.006000   -0.002000   -0.034000
   -0.012000    0.002000    0.004000
   -0.022000   -0.019000    0.041000
   -0.008000   -0.010000    0.006000
    0.006000    0.015000   -0.007000
    0.017000    0.036000   -0.022000
   -0.015000   -0.024000    0.004000
   -0.005000   -0.007000    0.004000
    0.014000    0.020000   -0.010000
   -0.032000    0.008000    0.040000
   -0.049000   -0.066000    0.042000
    0.005000   -0.072000   -0.046000
   -0.019000   -0.043000    0.013000
    0.004000   -0.029000   -0.022000
   -0.024000    0.014000    0.045000
    0.000000   -0.001000    0.001000
    0.001000    0.001000    0.000000
    0.000000    0.001000    0.000000
   -0.001000   -0.006000    0.001000
   -0.002000   -0.003000    0.000000
   -0.015000   -0.016000   -0.010000
    0.003000   -0.008000    0.016000
    0.003000    0.014000   -0.008000
   -0.004000   -0.009000   -0.002000
   -0.002000   -0.007000    0.000000
    0.003000   -0.009000    0.004000
    0.001000    0.003000   -0.000000
vibration   43
   -0.022000    0.023000    0.024000
   -0.035000    0.005000    0.028000
   -0.198000   -0.044000    0.086000
    0.033000    0.148000    0.105000
    0.033000   -0.087000   -0.090000
    0.042000   -0.016000   -0.003000
   -0.128000    0.148000    0.187000
   -0.061000   -0.095000   -0.301000
    0.328000   -0.110000    0.078000
   -0.001000   -0.002000    0.012000
    0.220000   -0.097000    0.087000
   -0.013000    0.183000   -0.161000
   -0.216000   -0.090000    0.114000
    0.005000    0.008000    0.004000
   -0.026000   -0.005000   -0.017000
   -0.019000   -0.031000   -0.011000
   -0.003000    0.000000   -0.037000
    0.008000    0.018000   -0.043000
   -0.000000    0.002000   -0.049000
    0.010000    0.029000   -0.065000
   -0.010000   -0.038000   -0.024000
   -0.014000   -0.049000   -0.016000
   -0.012000   -0.037000   -0.018000
   -0.015000   -0.032000   -0.022000
   -0.003000   -0.007000   -0.021000
    0.034000    0.036000   -0.034000
    0.026000    0.033000   -0.003000
    0.015000    0.042000    0.004000
   -0.003000   -0.013000    0.031000
   -0.031000   -0.034000    0.060000
    0.005000   -0.025000    0.023000
   -0.011000   -0.055000    0.043000
    0.031000   -0.002000   -0.014000
    0.034000   -0.022000   -0.020000
    0.020000    0.012000   -0.024000
   -0.016000   -0.001000    0.027000
    0.010000   -0.007000    0.011000
    0.017000   -0.022000   -0.002000
   -0.136000   -0.054000   -0.178000
   -0.033000    0.123000    0.172000
    0.218000   -0.138000   -0.009000
    0.029000   -0.004000   -0.005000
    0.188000   -0.129000   -0.023000
   -0.110000   -0.032000    0.127000
    0.021000    0.154000   -0.133000
   -0.004000    0.006000   -0.014000
   -0.012000   -0.002000   -0.000000
    0.018000    0.017000   -0.030000
   -0.027000    0.013000   -0.027000
    0.005000    0.027000   -0.025000
   -0.020000    0.013000   -0.025000
   -0.035000   -0.058000    0.007000
    0.022000    0.042000   -0.045000
   -0.010000   -0.021000    0.007000
   -0.010000    0.000000    0.034000
   -0.023000   -0.003000    0.032000
   -0.049000    0.018000   -0.018000
    0.013000    0.016000    0.040000
   -0.006000    0.006000   -0.020000
    0.034000   -0.009000   -0.018000
   -0.008000   -0.010000    0.006000
    0.004000    0.012000   -0.006000
    0.016000    0.035000   -0.021000
   -0.015000   -0.025000    0.007000
   -0.004000   -0.005000    0.003000
    0.010000    0.014000   -0.008000
   -0.046000   -0.007000    0.035000
   -0.039000   -0.050000    0.031000
    0.012000   -0.073000   -0.018000
   -0.017000   -0.042000    0.014000
    0.009000   -0.025000   -0.022000
   -0.024000    0.015000    0.040000
    0.003000    0.008000   -0.004000
   -0.004000   -0.012000    0.005000
   -0.009000   -0.019000    0.008000
   -0.002000    0.007000    0.000000
    0.000000    0.013000   -0.002000
   -0.005000    0.038000    0.012000
    0.018000    0.014000   -0.026000
   -0.002000    0.013000    0.001000
    0.029000   -0.015000   -0.016000
    0.007000    0.054000   -0.013000
   -0.036000    0.010000    0.022000
   -0.006000   -0.027000    0.012000
vibration   44
    0.006000   -0.008000   -0.002000
   -0.002000    0.000000   -0.000000
    0.011000    0.008000   -0.008000
   -0.008000   -0.017000   -0.001000
   -0.012000    0.012000    0.012000
   -0.002000   -0.002000   -0.003000
    0.006000   -0.011000   -0.013000
    0.003000    0.001000    0.010000
   -0.013000    0.003000   -0.008000
    0.009000   -0.001000   -0.004000
    0.000000    0.001000   -0.013000
    0.013000   -0.005000    0.010000
    0.023000    0.003000   -0.013000
   -0.000000   -0.002000   -0.003000
   -0.000000    0.003000    0.005000
    0.004000    0.007000    0.009000
    0.007000    0.001000    0.011000
    0.009000   -0.002000    0.015000
    0.008000   -0.000000    0.006000
    0.011000   -0.004000    0.006000
    0.004000    0.002000    0.001000
    0.005000    0.002000   -0.004000
   -0.001000    0.003000    0.004000
   -0.005000    0.002000    0.002000
   -0.001000    0.004000    0.007000
   -0.010000   -0.002000    0.008000
   -0.011000   -0.003000    0.003000
   -0.002000   -0.004000   -0.003000
   -0.009000    0.004000   -0.003000
   -0.007000    0.005000   -0.007000
   -0.003000    0.012000   -0.005000
    0.004000    0.020000   -0.010000
   -0.005000    0.009000    0.001000
   -0.002000    0.018000    0.001000
   -0.009000   -0.002000    0.007000
    0.001000   -0.003000   -0.004000
    0.002000    0.000000   -0.002000
   -0.001000    0.003000   -0.001000
    0.016000    0.007000    0.018000
    0.004000   -0.015000   -0.021000
   -0.024000    0.017000   -0.001000
    0.001000   -0.001000   -0.001000
   -0.018000    0.013000    0.001000
    0.017000    0.002000   -0.017000
    0.003000   -0.018000    0.015000
    0.007000   -0.005000    0.007000
    0.011000   -0.003000    0.002000
   -0.003000   -0.009000    0.015000
    0.017000   -0.008000    0.013000
   -0.001000   -0.004000   -0.001000
    0.002000   -0.009000    0.000000
    0.005000    0.008000    0.007000
   -0.004000    0.003000    0.007000
   -0.006000   -0.001000    0.001000
    0.004000    0.000000   -0.006000
    0.002000   -0.006000   -0.007000
   -0.008000    0.000000    0.006000
   -0.004000   -0.006000   -0.014000
    0.008000    0.001000    0.012000
    0.008000   -0.014000    0.034000
    0.000000   -0.001000    0.001000
    0.001000    0.001000   -0.000000
    0.000000   -0.000000    0.000000
    0.000000   -0.001000    0.001000
   -0.000000   -0.000000    0.000000
    0.001000    0.003000   -0.002000
    0.002000    0.002000    0.002000
   -0.000000   -0.003000    0.002000
   -0.000000   -0.001000   -0.002000
   -0.000000    0.000000   -0.001000
   -0.001000   -0.000000    0.001000
    0.000000   -0.000000    0.000000
    0.022000    0.084000   -0.027000
   -0.026000   -0.099000    0.029000
   -0.044000   -0.170000    0.051000
    0.027000    0.093000   -0.034000
    0.017000    0.042000   -0.013000
   -0.174000    0.076000   -0.019000
    0.224000   -0.011000   -0.002000
    0.058000    0.250000   -0.078000
    0.348000   -0.134000   -0.207000
    0.122000    0.575000   -0.169000
   -0.319000    0.125000    0.185000
   -0.049000   -0.218000    0.064000
vibration   45
   -0.047000    0.051000   -0.013000
    0.087000   -0.021000   -0.049000
    0.378000    0.041000   -0.132000
   -0.030000   -0.241000   -0.217000
   -0.002000    0.115000    0.140000
   -0.067000    0.034000    0.044000
   -0.103000    0.047000    0.075000
   -0.057000    0.103000    0.023000
   -0.097000   -0.007000    0.079000
   -0.025000   -0.015000    0.020000
   -0.162000    0.056000    0.007000
   -0.028000   -0.146000    0.113000
    0.091000    0.025000   -0.037000
   -0.005000   -0.010000    0.015000
    0.039000   -0.015000   -0.054000
   -0.028000   -0.025000   -0.092000
   -0.104000   -0.022000   -0.065000
   -0.139000   -0.023000   -0.097000
   -0.120000   -0.012000   -0.010000
   -0.162000   -0.022000    0.017000
   -0.067000    0.036000   -0.008000
   -0.061000    0.080000    0.021000
   -0.007000    0.014000   -0.033000
    0.037000    0.040000   -0.018000
   -0.019000   -0.051000   -0.045000
    0.023000   -0.049000   -0.025000
    0.074000   -0.010000   -0.006000
    0.076000    0.032000    0.002000
    0.079000   -0.048000    0.026000
    0.093000   -0.035000    0.034000
    0.029000   -0.089000    0.048000
   -0.005000   -0.126000    0.070000
    0.051000   -0.060000    0.004000
    0.074000   -0.088000   -0.020000
    0.051000    0.003000   -0.034000
    0.014000    0.039000    0.008000
   -0.019000    0.004000    0.007000
    0.001000   -0.006000    0.011000
   -0.022000   -0.017000   -0.010000
    0.003000    0.025000    0.032000
    0.030000   -0.029000    0.015000
   -0.034000    0.024000   -0.003000
    0.061000   -0.050000   -0.012000
   -0.126000    0.028000    0.104000
   -0.064000    0.116000   -0.106000
   -0.059000    0.043000   -0.061000
   -0.118000    0.175000   -0.142000
   -0.100000   -0.090000   -0.144000
   -0.008000    0.075000    0.034000
   -0.012000   -0.031000    0.024000
   -0.011000    0.034000    0.016000
   -0.008000    0.017000   -0.119000
   -0.033000   -0.102000   -0.003000
    0.103000    0.074000   -0.019000
   -0.024000   -0.005000    0.024000
   -0.016000    0.009000    0.029000
    0.180000   -0.034000   -0.061000
   -0.003000    0.047000    0.113000
   -0.041000    0.005000   -0.004000
    0.027000    0.006000   -0.039000
    0.003000    0.007000   -0.006000
   -0.004000   -0.005000    0.002000
   -0.011000   -0.019000    0.012000
    0.007000    0.019000   -0.010000
    0.002000    0.002000   -0.001000
   -0.003000   -0.007000    0.005000
    0.027000    0.003000   -0.032000
    0.019000    0.039000   -0.027000
   -0.009000    0.049000    0.010000
    0.010000    0.024000   -0.006000
   -0.003000    0.013000    0.013000
    0.013000   -0.010000   -0.022000
    0.001000    0.015000   -0.004000
   -0.006000   -0.018000    0.004000
   -0.009000   -0.037000    0.010000
    0.009000    0.027000   -0.011000
    0.005000    0.007000   -0.002000
   -0.032000    0.017000   -0.002000
    0.046000   -0.002000   -0.003000
    0.013000    0.049000   -0.015000
    0.068000    0.015000   -0.018000
    0.020000    0.085000   -0.028000
   -0.046000    0.042000   -0.005000
   -0.010000   -0.034000    0.007000
vibration   46
   -0.017000    0.018000   -0.006000
    0.018000   -0.002000   -0.014000
   -0.289000   -0.124000    0.125000
    0.149000    0.356000    0.058000
    0.234000   -0.231000   -0.241000
    0.025000   -0.009000   -0.003000
    0.271000   -0.199000   -0.254000
    0.142000    0.025000    0.386000
   -0.301000    0.127000   -0.119000
   -0.036000    0.003000    0.006000
   -0.022000    0.003000    0.025000
   -0.048000    0.004000   -0.030000
   -0.065000    0.004000    0.028000
   -0.001000    0.004000    0.001000
    0.002000    0.008000    0.007000
   -0.008000    0.003000   -0.006000
   -0.012000    0.002000   -0.006000
   -0.012000    0.004000   -0.009000
   -0.015000   -0.002000   -0.004000
   -0.015000   -0.006000   -0.003000
   -0.015000    0.001000   -0.007000
   -0.015000    0.002000   -0.007000
   -0.013000    0.003000   -0.008000
   -0.011000    0.007000   -0.009000
   -0.013000   -0.002000   -0.005000
    0.001000   -0.004000   -0.007000
    0.009000    0.003000   -0.004000
    0.009000    0.009000   -0.003000
    0.011000   -0.006000    0.003000
    0.013000   -0.004000    0.008000
    0.005000   -0.017000    0.004000
    0.001000   -0.026000    0.010000
    0.008000   -0.013000   -0.005000
    0.010000   -0.019000   -0.009000
    0.007000   -0.002000   -0.012000
   -0.002000    0.006000   -0.001000
    0.000000   -0.001000    0.004000
    0.001000   -0.004000    0.000000
   -0.050000   -0.011000   -0.061000
   -0.017000    0.046000    0.061000
    0.068000   -0.045000    0.000000
    0.008000   -0.008000    0.005000
    0.013000   -0.010000    0.007000
    0.005000   -0.015000    0.002000
    0.013000   -0.005000    0.008000
   -0.008000    0.006000   -0.011000
   -0.001000   -0.087000    0.071000
    0.077000    0.110000   -0.012000
   -0.106000    0.006000   -0.105000
    0.008000    0.021000    0.015000
    0.023000    0.039000    0.013000
   -0.005000    0.015000   -0.003000
   -0.011000   -0.011000   -0.003000
    0.011000    0.003000   -0.010000
   -0.002000    0.003000    0.010000
   -0.001000    0.004000    0.011000
    0.002000   -0.008000    0.006000
    0.004000    0.001000    0.015000
    0.013000   -0.003000   -0.008000
    0.021000    0.001000   -0.018000
   -0.002000   -0.002000   -0.002000
    0.000000    0.000000   -0.001000
   -0.000000    0.002000   -0.000000
   -0.001000    0.000000   -0.001000
   -0.001000   -0.003000    0.002000
    0.003000    0.001000   -0.001000
   -0.001000    0.001000   -0.000000
   -0.003000   -0.001000    0.001000
   -0.001000   -0.001000   -0.004000
   -0.001000   -0.006000    0.005000
    0.002000   -0.005000   -0.001000
   -0.003000   -0.001000    0.004000
   -0.000000    0.002000    0.002000
    0.001000   -0.001000    0.000000
    0.000000   -0.010000    0.003000
    0.005000    0.003000   -0.003000
    0.001000   -0.003000   -0.001000
   -0.021000   -0.013000   -0.010000
    0.014000   -0.010000    0.014000
    0.008000    0.022000   -0.013000
    0.017000    0.003000   -0.003000
    0.005000    0.011000   -0.007000
   -0.004000    0.007000   -0.005000
    0.000000    0.003000   -0.003000
vibration   47
    0.012000   -0.001000    0.006000
   -0.002000    0.003000    0.002000
   -0.113000   -0.033000    0.045000
    0.046000    0.126000    0.036000
    0.070000   -0.075000   -0.077000
    0.013000   -0.005000    0.002000
    0.066000   -0.037000   -0.047000
    0.035000   -0.006000    0.079000
   -0.046000    0.022000   -0.020000
   -0.011000    0.001000    0.004000
    0.007000   -0.005000    0.014000
   -0.016000    0.013000   -0.019000
   -0.034000   -0.004000    0.017000
   -0.001000    0.002000    0.001000
   -0.004000    0.002000    0.002000
   -0.001000   -0.001000    0.003000
    0.003000   -0.001000    0.000000
    0.006000    0.000000    0.002000
    0.005000   -0.000000   -0.003000
    0.007000    0.002000   -0.005000
    0.002000   -0.004000   -0.002000
    0.002000   -0.006000   -0.003000
   -0.001000   -0.003000   -0.000000
   -0.003000   -0.004000   -0.001000
    0.000000    0.001000    0.001000
    0.004000    0.004000   -0.002000
    0.002000    0.001000   -0.002000
    0.002000   -0.000000   -0.003000
   -0.004000   -0.002000   -0.001000
   -0.009000   -0.006000    0.001000
   -0.002000    0.000000   -0.002000
   -0.004000   -0.001000   -0.001000
    0.003000    0.004000   -0.002000
    0.003000    0.005000   -0.002000
    0.002000    0.001000   -0.000000
   -0.001000   -0.004000    0.002000
   -0.002000    0.000000   -0.001000
    0.024000   -0.011000    0.008000
    0.119000   -0.017000    0.137000
    0.078000   -0.094000   -0.119000
   -0.098000    0.062000    0.010000
   -0.020000    0.023000   -0.013000
    0.067000   -0.047000   -0.025000
   -0.100000    0.030000    0.085000
   -0.046000    0.108000   -0.107000
   -0.004000    0.001000   -0.003000
   -0.071000    0.387000   -0.314000
   -0.310000   -0.428000   -0.053000
    0.354000    0.020000    0.367000
    0.001000    0.008000    0.000000
    0.002000    0.011000   -0.001000
   -0.002000   -0.002000    0.005000
    0.004000    0.005000   -0.003000
   -0.005000   -0.006000    0.003000
   -0.011000   -0.016000   -0.004000
   -0.003000   -0.004000   -0.001000
   -0.013000    0.002000    0.002000
    0.001000   -0.001000   -0.002000
    0.000000    0.003000   -0.001000
    0.004000   -0.005000    0.010000
    0.002000   -0.001000    0.006000
    0.000000    0.000000   -0.001000
    0.002000    0.000000   -0.002000
    0.003000   -0.001000    0.003000
   -0.003000    0.001000   -0.002000
   -0.002000    0.005000   -0.004000
    0.000000    0.002000    0.007000
    0.005000   -0.004000    0.004000
    0.004000   -0.002000    0.004000
   -0.005000   -0.001000   -0.005000
   -0.005000    0.002000   -0.000000
   -0.005000    0.002000    0.001000
   -0.001000   -0.000000    0.001000
    0.000000    0.001000   -0.000000
    0.000000    0.001000   -0.001000
   -0.000000   -0.001000    0.000000
   -0.001000   -0.001000   -0.001000
   -0.003000   -0.003000   -0.003000
   -0.001000   -0.001000    0.002000
    0.000000    0.001000   -0.003000
   -0.003000    0.000000    0.001000
   -0.001000   -0.004000    0.001000
    0.002000   -0.002000   -0.001000
    0.000000    0.002000   -0.001000
vibration   48
   -0.086000    0.103000   -0.107000
    0.035000   -0.033000   -0.015000
    0.126000   -0.017000   -0.039000
   -0.003000   -0.112000   -0.061000
   -0.003000    0.010000    0.034000
    0.031000   -0.041000   -0.031000
   -0.021000   -0.012000    0.015000
   -0.005000   -0.084000   -0.124000
    0.129000   -0.048000   -0.025000
    0.123000   -0.025000   -0.017000
    0.139000   -0.055000   -0.075000
    0.168000    0.026000    0.072000
    0.184000   -0.043000   -0.071000
    0.020000   -0.023000   -0.005000
   -0.020000    0.023000    0.066000
   -0.020000    0.095000   -0.004000
   -0.008000    0.099000   -0.015000
    0.011000    0.124000   -0.022000
   -0.052000   -0.045000    0.023000
   -0.045000   -0.149000    0.060000
   -0.086000   -0.034000   -0.011000
   -0.106000   -0.116000    0.005000
   -0.068000    0.095000   -0.070000
   -0.082000    0.114000   -0.094000
   -0.064000    0.076000   -0.022000
   -0.123000   -0.038000    0.021000
   -0.107000   -0.009000    0.043000
   -0.126000    0.004000    0.058000
    0.048000    0.086000   -0.006000
    0.158000    0.175000   -0.032000
    0.030000    0.030000   -0.006000
    0.121000    0.065000   -0.019000
   -0.097000   -0.079000    0.012000
   -0.108000   -0.109000    0.010000
   -0.073000   -0.031000   -0.020000
   -0.005000    0.043000   -0.072000
    0.017000   -0.024000    0.026000
    0.103000   -0.054000    0.069000
    0.031000   -0.097000    0.011000
    0.143000    0.086000    0.141000
    0.209000   -0.164000    0.113000
    0.044000   -0.063000    0.047000
    0.205000   -0.153000    0.080000
   -0.095000   -0.135000    0.141000
    0.041000    0.053000   -0.042000
   -0.001000    0.001000   -0.018000
   -0.029000    0.075000   -0.066000
   -0.026000   -0.075000   -0.061000
    0.032000    0.021000    0.040000
    0.002000   -0.018000    0.013000
    0.025000   -0.078000    0.023000
   -0.021000    0.057000    0.051000
   -0.091000   -0.015000    0.019000
    0.043000    0.066000   -0.092000
   -0.007000   -0.027000    0.015000
    0.051000   -0.020000    0.031000
   -0.058000    0.021000    0.070000
    0.060000   -0.049000    0.017000
    0.127000    0.008000   -0.016000
    0.079000    0.027000   -0.019000
   -0.007000   -0.004000   -0.013000
    0.001000    0.001000    0.004000
    0.005000    0.016000   -0.001000
   -0.014000   -0.007000   -0.007000
    0.006000   -0.010000    0.013000
    0.012000   -0.013000    0.014000
   -0.031000   -0.021000   -0.014000
   -0.028000    0.010000   -0.012000
    0.002000   -0.027000   -0.001000
    0.007000   -0.011000    0.018000
   -0.001000   -0.026000   -0.002000
    0.011000   -0.013000    0.033000
   -0.005000    0.002000    0.006000
    0.000000   -0.002000   -0.003000
    0.010000    0.016000   -0.009000
    0.002000    0.002000    0.002000
   -0.001000   -0.009000   -0.008000
    0.012000   -0.016000   -0.011000
   -0.023000   -0.005000   -0.002000
   -0.002000   -0.029000   -0.007000
   -0.009000   -0.012000   -0.010000
    0.008000    0.011000    0.004000
    0.000000   -0.005000    0.023000
   -0.007000   -0.016000   -0.006000
vibration   49
    0.098000   -0.137000    0.130000
    0.035000    0.030000   -0.005000
    0.036000    0.034000   -0.007000
    0.036000    0.061000   -0.031000
    0.071000    0.014000    0.009000
    0.049000    0.007000    0.028000
    0.110000    0.022000   -0.000000
    0.058000   -0.028000    0.087000
    0.029000    0.006000    0.029000
   -0.084000    0.025000    0.016000
   -0.116000    0.058000    0.056000
   -0.122000   -0.032000   -0.049000
   -0.119000    0.052000    0.056000
    0.004000    0.021000    0.010000
   -0.027000   -0.065000   -0.047000
   -0.056000    0.002000   -0.098000
   -0.057000    0.073000   -0.148000
   -0.031000    0.111000   -0.165000
   -0.105000   -0.080000   -0.078000
   -0.141000   -0.155000   -0.029000
   -0.077000   -0.104000   -0.039000
   -0.110000   -0.195000    0.058000
   -0.002000    0.053000   -0.132000
   -0.010000    0.097000   -0.167000
    0.005000    0.057000   -0.075000
   -0.026000   -0.000000    0.050000
   -0.057000   -0.007000    0.099000
   -0.089000   -0.025000    0.113000
    0.000000    0.092000    0.043000
    0.036000    0.117000   -0.025000
   -0.007000    0.145000    0.058000
    0.041000    0.206000    0.019000
   -0.091000    0.070000    0.099000
   -0.106000    0.056000    0.111000
   -0.043000    0.048000    0.097000
    0.031000    0.014000    0.093000
   -0.012000    0.004000   -0.018000
   -0.047000    0.002000   -0.054000
   -0.006000   -0.005000   -0.001000
   -0.051000   -0.084000   -0.119000
   -0.100000    0.075000   -0.094000
   -0.039000    0.056000   -0.051000
   -0.172000    0.117000   -0.097000
    0.075000    0.136000   -0.109000
   -0.041000   -0.024000    0.005000
    0.017000   -0.043000    0.050000
    0.050000   -0.103000    0.081000
    0.000000    0.008000    0.123000
    0.033000   -0.083000    0.010000
    0.003000    0.003000   -0.005000
   -0.053000   -0.046000   -0.002000
   -0.114000   -0.165000   -0.059000
    0.010000    0.034000   -0.021000
    0.028000    0.110000    0.134000
   -0.000000    0.013000   -0.012000
    0.032000    0.107000    0.004000
    0.076000   -0.011000   -0.045000
    0.078000   -0.047000   -0.011000
    0.085000    0.003000   -0.005000
    0.041000    0.067000   -0.077000
    0.003000   -0.000000    0.009000
    0.000000   -0.001000   -0.000000
   -0.000000   -0.007000   -0.001000
    0.000000   -0.013000    0.012000
    0.000000    0.007000   -0.008000
   -0.003000    0.010000   -0.008000
   -0.024000   -0.025000    0.008000
    0.014000    0.004000   -0.004000
    0.013000   -0.019000    0.042000
    0.001000    0.014000   -0.014000
   -0.000000    0.017000    0.002000
    0.004000    0.003000   -0.018000
    0.001000   -0.005000   -0.001000
    0.002000    0.011000   -0.001000
   -0.003000   -0.004000    0.004000
   -0.001000   -0.008000   -0.000000
    0.001000    0.004000    0.003000
    0.001000    0.011000    0.008000
    0.007000    0.004000   -0.008000
    0.000000    0.004000    0.005000
    0.008000   -0.032000   -0.020000
   -0.000000    0.017000   -0.011000
   -0.010000   -0.015000    0.025000
    0.008000    0.032000   -0.003000
vibration   50
    0.038000   -0.051000    0.074000
   -0.026000   -0.017000    0.013000
   -0.045000   -0.020000    0.017000
   -0.019000   -0.029000    0.046000
   -0.049000   -0.011000   -0.007000
    0.037000   -0.054000   -0.074000
    0.029000   -0.084000   -0.086000
    0.011000   -0.131000   -0.105000
    0.116000    0.004000   -0.124000
    0.114000    0.015000   -0.038000
    0.164000   -0.045000   -0.126000
    0.163000    0.113000    0.026000
    0.152000    0.013000   -0.068000
    0.003000   -0.010000   -0.004000
   -0.038000    0.009000    0.100000
    0.001000    0.093000   -0.020000
    0.040000    0.129000   -0.058000
    0.067000    0.177000   -0.076000
   -0.022000   -0.080000    0.038000
   -0.044000   -0.216000    0.103000
   -0.040000   -0.068000    0.015000
   -0.072000   -0.185000    0.060000
   -0.003000    0.136000   -0.086000
   -0.014000    0.182000   -0.127000
   -0.016000    0.077000   -0.033000
    0.075000   -0.076000    0.010000
    0.116000   -0.073000   -0.068000
    0.189000   -0.066000   -0.105000
    0.020000   -0.119000   -0.062000
   -0.014000   -0.149000   -0.074000
   -0.009000   -0.091000   -0.039000
   -0.087000   -0.102000   -0.043000
    0.090000    0.001000   -0.023000
    0.117000    0.061000   -0.030000
    0.086000   -0.026000    0.008000
    0.030000   -0.009000    0.064000
   -0.022000    0.018000   -0.004000
   -0.078000    0.036000   -0.035000
   -0.070000    0.064000   -0.047000
   -0.122000   -0.020000   -0.032000
   -0.099000    0.079000   -0.064000
   -0.064000    0.068000   -0.024000
   -0.139000    0.101000   -0.053000
   -0.011000    0.141000   -0.022000
   -0.095000    0.025000   -0.029000
   -0.062000    0.037000   -0.053000
   -0.108000    0.047000   -0.031000
   -0.016000    0.034000   -0.114000
   -0.114000    0.052000   -0.082000
   -0.002000   -0.012000    0.034000
    0.047000   -0.037000    0.039000
   -0.047000    0.002000    0.086000
   -0.025000   -0.099000    0.027000
    0.078000   -0.005000    0.050000
    0.003000    0.014000    0.018000
   -0.036000    0.016000    0.009000
   -0.094000    0.037000    0.109000
   -0.022000    0.033000   -0.011000
   -0.037000   -0.012000    0.009000
   -0.015000   -0.032000    0.027000
    0.013000   -0.001000    0.040000
    0.010000    0.016000   -0.015000
   -0.004000   -0.029000   -0.003000
    0.016000   -0.008000    0.009000
   -0.028000    0.013000   -0.022000
    0.010000    0.075000   -0.056000
    0.017000   -0.004000    0.013000
    0.039000   -0.011000    0.002000
    0.011000    0.006000    0.027000
   -0.032000    0.033000   -0.065000
   -0.049000    0.045000    0.017000
   -0.022000    0.007000   -0.041000
   -0.004000    0.002000    0.003000
   -0.002000   -0.004000    0.001000
    0.001000    0.003000   -0.002000
   -0.003000   -0.003000    0.005000
   -0.002000    0.000000   -0.005000
   -0.001000    0.001000   -0.004000
   -0.006000    0.001000   -0.006000
   -0.002000   -0.005000   -0.006000
   -0.010000   -0.010000   -0.002000
    0.003000    0.005000    0.006000
   -0.006000   -0.005000    0.013000
   -0.006000   -0.014000    0.001000
vibration   51
   -0.016000    0.010000   -0.009000
   -0.010000    0.011000    0.008000
   -0.024000    0.018000    0.004000
   -0.005000    0.013000    0.024000
   -0.012000    0.013000    0.009000
    0.003000    0.003000    0.000000
    0.000000    0.011000    0.007000
   -0.001000   -0.004000   -0.010000
    0.017000   -0.001000    0.004000
   -0.018000    0.009000   -0.003000
   -0.019000    0.011000    0.001000
   -0.026000    0.005000   -0.022000
   -0.030000    0.018000    0.010000
   -0.001000    0.004000   -0.000000
    0.001000   -0.011000   -0.007000
    0.006000   -0.007000   -0.004000
    0.004000   -0.002000   -0.004000
   -0.001000   -0.005000   -0.005000
    0.004000    0.002000    0.003000
   -0.002000    0.004000    0.006000
    0.010000   -0.001000    0.009000
    0.009000   -0.003000    0.017000
    0.015000   -0.000000    0.004000
    0.019000   -0.003000    0.008000
    0.014000   -0.001000   -0.004000
   -0.006000   -0.003000    0.002000
   -0.008000   -0.004000    0.005000
   -0.009000   -0.002000    0.006000
    0.005000    0.005000    0.001000
    0.014000    0.012000   -0.003000
    0.005000    0.004000    0.001000
    0.014000    0.010000   -0.003000
   -0.007000   -0.006000    0.004000
   -0.007000   -0.007000    0.003000
   -0.005000   -0.002000    0.001000
   -0.003000    0.004000   -0.004000
    0.003000   -0.002000    0.000000
   -0.003000   -0.002000   -0.006000
   -0.007000   -0.000000   -0.013000
   -0.011000   -0.007000   -0.000000
    0.001000    0.003000   -0.014000
    0.012000   -0.002000   -0.008000
    0.008000   -0.005000   -0.017000
    0.019000   -0.002000   -0.016000
    0.022000    0.003000    0.001000
    0.010000   -0.000000    0.006000
    0.021000   -0.008000    0.006000
    0.010000    0.009000    0.015000
    0.010000    0.001000    0.007000
    0.001000   -0.002000   -0.003000
   -0.005000    0.000000   -0.004000
   -0.001000   -0.021000   -0.003000
    0.009000    0.005000   -0.003000
    0.006000    0.010000   -0.006000
   -0.002000   -0.002000    0.004000
   -0.019000   -0.033000   -0.002000
    0.009000   -0.003000   -0.007000
   -0.005000    0.001000    0.002000
   -0.008000   -0.011000    0.012000
    0.006000   -0.058000    0.074000
    0.031000    0.017000    0.057000
   -0.001000   -0.003000   -0.008000
    0.002000   -0.025000   -0.023000
    0.027000   -0.006000    0.005000
   -0.057000    0.012000   -0.037000
   -0.042000    0.019000   -0.022000
    0.022000    0.002000    0.015000
    0.057000   -0.015000   -0.002000
    0.021000    0.010000    0.025000
   -0.075000    0.020000   -0.106000
   -0.096000    0.039000    0.006000
   -0.058000    0.013000   -0.026000
   -0.114000    0.126000    0.223000
    0.017000   -0.063000   -0.008000
    0.139000   -0.001000   -0.055000
    0.058000    0.017000    0.109000
   -0.056000   -0.074000   -0.276000
   -0.235000   -0.089000   -0.311000
   -0.205000   -0.052000   -0.225000
    0.088000   -0.151000   -0.499000
   -0.044000    0.027000    0.112000
    0.158000    0.027000    0.203000
   -0.015000    0.029000    0.143000
   -0.112000   -0.213000   -0.149000
vibration   52
   -0.015000    0.010000    0.019000
    0.038000   -0.034000   -0.029000
    0.096000   -0.055000   -0.017000
    0.016000   -0.050000   -0.089000
    0.042000   -0.034000   -0.022000
   -0.016000    0.002000    0.010000
   -0.028000   -0.002000    0.015000
   -0.010000    0.031000    0.007000
   -0.036000   -0.007000    0.018000
    0.045000   -0.033000    0.016000
    0.048000   -0.033000    0.021000
    0.064000   -0.029000    0.068000
    0.075000   -0.067000   -0.023000
    0.005000   -0.010000    0.001000
    0.003000    0.031000   -0.001000
   -0.028000    0.002000    0.015000
   -0.027000   -0.026000    0.022000
   -0.014000   -0.027000    0.031000
   -0.013000    0.009000   -0.030000
    0.016000    0.033000   -0.056000
   -0.031000    0.014000   -0.046000
   -0.018000    0.050000   -0.085000
   -0.062000   -0.036000   -0.001000
   -0.073000   -0.033000   -0.009000
   -0.053000   -0.019000    0.020000
    0.007000    0.038000   -0.011000
    0.019000    0.054000   -0.006000
    0.014000    0.051000   -0.005000
   -0.025000    0.014000    0.022000
   -0.055000   -0.009000    0.044000
   -0.026000   -0.001000    0.020000
   -0.055000   -0.037000    0.043000
    0.015000    0.030000   -0.012000
    0.013000    0.024000   -0.012000
    0.007000    0.022000   -0.010000
   -0.022000   -0.013000    0.018000
    0.008000   -0.008000    0.003000
   -0.010000   -0.013000   -0.023000
   -0.033000   -0.017000   -0.050000
   -0.038000   -0.024000   -0.002000
    0.014000    0.006000   -0.057000
    0.041000    0.001000   -0.028000
    0.026000   -0.015000   -0.067000
    0.066000    0.005000   -0.053000
    0.076000    0.022000   -0.003000
    0.039000   -0.009000    0.035000
    0.078000   -0.031000    0.029000
    0.025000    0.015000    0.078000
    0.052000   -0.011000    0.045000
   -0.002000    0.010000    0.004000
    0.023000    0.039000    0.002000
    0.008000    0.070000   -0.013000
   -0.032000    0.002000    0.006000
   -0.036000   -0.030000    0.008000
   -0.016000   -0.014000    0.014000
   -0.017000   -0.007000    0.016000
   -0.002000    0.005000   -0.002000
    0.024000   -0.017000   -0.000000
    0.042000    0.005000   -0.017000
    0.036000    0.005000   -0.013000
    0.117000    0.062000    0.223000
    0.002000    0.000000   -0.035000
    0.002000   -0.106000   -0.080000
    0.104000   -0.020000    0.016000
   -0.220000    0.046000   -0.140000
   -0.142000    0.106000   -0.108000
    0.104000    0.020000    0.055000
    0.219000   -0.059000   -0.004000
    0.070000    0.054000    0.082000
   -0.285000    0.085000   -0.406000
   -0.368000    0.156000    0.032000
   -0.220000    0.048000   -0.115000
    0.018000   -0.028000   -0.037000
   -0.001000    0.020000   -0.001000
   -0.025000   -0.005000    0.011000
   -0.010000   -0.002000   -0.019000
    0.011000    0.014000    0.048000
    0.036000    0.020000    0.055000
    0.043000    0.010000    0.037000
   -0.014000    0.032000    0.085000
    0.006000    0.009000   -0.010000
   -0.030000   -0.019000   -0.032000
    0.008000   -0.001000   -0.039000
    0.027000    0.069000    0.017000
vibration   53
    0.058000   -0.052000    0.072000
    0.089000   -0.077000   -0.065000
    0.222000   -0.121000   -0.039000
    0.037000   -0.112000   -0.202000
    0.099000   -0.076000   -0.045000
   -0.028000    0.000000    0.023000
   -0.053000   -0.005000    0.035000
   -0.017000    0.057000    0.016000
   -0.068000   -0.021000    0.041000
    0.103000   -0.073000    0.038000
    0.106000   -0.073000    0.046000
    0.146000   -0.067000    0.156000
    0.174000   -0.147000   -0.051000
    0.012000   -0.023000    0.005000
   -0.002000    0.063000    0.014000
   -0.061000    0.017000    0.027000
   -0.047000   -0.024000    0.029000
   -0.012000   -0.007000    0.040000
   -0.031000    0.003000   -0.060000
    0.026000    0.030000   -0.103000
   -0.073000    0.010000   -0.093000
   -0.054000    0.058000   -0.164000
   -0.129000   -0.049000   -0.021000
   -0.154000   -0.027000   -0.050000
   -0.113000   -0.025000    0.035000
    0.045000    0.076000   -0.026000
    0.081000    0.109000   -0.037000
    0.093000    0.105000   -0.048000
   -0.065000   -0.005000    0.034000
   -0.157000   -0.077000    0.084000
   -0.068000   -0.019000    0.035000
   -0.161000   -0.103000    0.084000
    0.069000    0.088000   -0.036000
    0.076000    0.095000   -0.037000
    0.040000    0.050000   -0.015000
   -0.018000   -0.036000    0.044000
   -0.003000    0.007000   -0.005000
   -0.029000    0.010000   -0.028000
    0.004000    0.012000    0.011000
   -0.035000   -0.053000   -0.074000
   -0.074000    0.059000   -0.049000
   -0.001000    0.017000   -0.016000
   -0.033000    0.027000   -0.034000
    0.031000    0.033000   -0.038000
    0.008000    0.003000    0.003000
    0.016000   -0.010000    0.028000
    0.039000   -0.021000    0.022000
   -0.005000   -0.001000    0.062000
    0.037000   -0.022000    0.032000
   -0.004000    0.024000    0.008000
    0.022000    0.021000    0.011000
    0.007000    0.144000   -0.014000
   -0.069000   -0.013000    0.018000
   -0.080000   -0.080000    0.045000
   -0.003000    0.009000   -0.001000
    0.007000    0.052000    0.004000
   -0.030000    0.014000    0.011000
    0.039000   -0.024000   -0.003000
    0.091000   -0.011000   -0.032000
    0.092000    0.022000   -0.081000
   -0.055000   -0.026000   -0.110000
   -0.003000   -0.004000    0.020000
   -0.004000    0.048000    0.042000
   -0.045000    0.022000   -0.011000
    0.105000   -0.028000    0.072000
    0.060000   -0.061000    0.057000
   -0.021000    0.015000   -0.026000
   -0.100000    0.029000    0.005000
   -0.043000   -0.000000   -0.061000
    0.138000   -0.043000    0.200000
    0.171000   -0.084000   -0.013000
    0.108000   -0.031000    0.061000
   -0.031000    0.014000    0.059000
    0.011000    0.017000   -0.010000
    0.027000   -0.024000   -0.005000
    0.014000    0.003000    0.025000
   -0.010000   -0.010000   -0.067000
   -0.070000    0.009000   -0.064000
   -0.021000   -0.005000   -0.076000
    0.026000   -0.015000   -0.123000
   -0.006000    0.034000    0.050000
    0.031000   -0.025000    0.054000
    0.005000    0.016000    0.001000
   -0.002000    0.060000   -0.065000
vibration   54
   -0.026000    0.022000    0.009000
   -0.168000    0.005000    0.065000
   -0.316000   -0.005000    0.089000
   -0.116000   -0.002000    0.246000
   -0.253000    0.013000   -0.040000
   -0.038000   -0.033000   -0.166000
   -0.098000   -0.147000   -0.189000
   -0.080000   -0.124000   -0.241000
    0.082000    0.094000   -0.277000
    0.048000    0.118000   -0.095000
    0.180000   -0.009000   -0.242000
    0.094000    0.319000   -0.118000
    0.014000    0.165000   -0.043000
   -0.037000    0.020000    0.001000
    0.043000   -0.024000    0.060000
   -0.017000   -0.011000   -0.004000
   -0.031000   -0.023000    0.006000
   -0.031000   -0.025000    0.004000
   -0.028000    0.008000   -0.003000
   -0.027000    0.024000   -0.010000
   -0.022000    0.023000   -0.009000
   -0.014000    0.052000   -0.023000
   -0.025000   -0.011000    0.008000
   -0.018000   -0.004000    0.010000
   -0.025000   -0.020000    0.009000
   -0.004000    0.016000   -0.006000
    0.009000    0.032000    0.003000
    0.006000    0.040000    0.005000
   -0.011000    0.011000    0.019000
   -0.024000    0.002000    0.030000
   -0.014000    0.002000    0.020000
   -0.026000   -0.017000    0.033000
    0.007000    0.018000   -0.004000
    0.011000    0.013000   -0.008000
   -0.003000    0.014000   -0.005000
   -0.020000    0.002000    0.012000
    0.003000   -0.004000   -0.003000
   -0.007000   -0.014000   -0.030000
    0.011000   -0.024000    0.001000
   -0.012000   -0.066000   -0.068000
   -0.035000    0.032000   -0.059000
    0.029000    0.003000   -0.029000
    0.008000   -0.006000   -0.063000
    0.057000    0.010000   -0.054000
    0.058000    0.014000   -0.004000
    0.035000   -0.013000    0.036000
    0.072000   -0.015000    0.012000
   -0.006000   -0.017000    0.083000
    0.079000   -0.022000    0.067000
    0.004000    0.001000    0.094000
    0.061000    0.021000    0.092000
    0.000000    0.031000   -0.020000
   -0.021000   -0.012000    0.008000
   -0.022000   -0.010000    0.004000
   -0.015000   -0.003000    0.009000
   -0.012000    0.012000    0.012000
    0.214000   -0.105000    0.054000
    0.015000   -0.011000   -0.001000
    0.025000    0.000000   -0.007000
    0.022000    0.001000   -0.005000
   -0.005000   -0.000000   -0.015000
   -0.001000   -0.001000    0.001000
   -0.002000    0.003000    0.006000
   -0.002000    0.006000   -0.000000
    0.013000   -0.003000    0.007000
    0.005000   -0.007000    0.005000
    0.006000    0.008000   -0.001000
   -0.005000    0.004000    0.002000
   -0.006000    0.009000   -0.007000
    0.018000   -0.004000    0.024000
    0.023000   -0.008000   -0.002000
    0.013000   -0.003000    0.002000
   -0.002000   -0.005000    0.002000
    0.002000    0.009000   -0.003000
   -0.001000   -0.006000    0.001000
    0.000000    0.001000    0.000000
    0.002000    0.003000   -0.001000
   -0.002000    0.009000    0.002000
    0.010000    0.002000   -0.007000
    0.002000    0.007000   -0.001000
    0.000000    0.007000    0.006000
   -0.000000   -0.006000    0.003000
    0.000000    0.003000   -0.007000
    0.007000    0.032000   -0.010000
vibration   55
    0.149000   -0.118000   -0.000000
   -0.027000   -0.008000    0.005000
   -0.048000   -0.021000    0.018000
   -0.020000   -0.007000    0.029000
   -0.041000   -0.012000   -0.023000
   -0.012000   -0.003000   -0.030000
   -0.028000   -0.027000   -0.033000
   -0.019000   -0.012000   -0.046000
    0.005000    0.019000   -0.049000
    0.018000    0.015000   -0.010000
    0.046000   -0.009000   -0.032000
    0.031000    0.054000   -0.004000
    0.016000    0.012000   -0.010000
   -0.006000    0.004000    0.001000
    0.010000    0.004000    0.009000
   -0.010000   -0.005000    0.003000
   -0.017000   -0.028000    0.016000
   -0.020000   -0.046000    0.028000
   -0.004000    0.017000   -0.015000
    0.007000    0.042000   -0.031000
   -0.006000    0.013000   -0.014000
   -0.000000    0.034000   -0.027000
   -0.020000   -0.028000    0.013000
   -0.027000   -0.045000    0.021000
   -0.010000    0.001000    0.002000
    0.002000    0.021000   -0.006000
   -0.023000    0.003000    0.000000
   -0.037000   -0.017000    0.004000
   -0.018000    0.014000   -0.008000
   -0.023000    0.010000   -0.007000
   -0.003000    0.023000   -0.014000
    0.005000    0.031000   -0.019000
   -0.013000    0.010000   -0.002000
   -0.026000    0.003000    0.008000
   -0.001000    0.006000    0.002000
    0.057000   -0.019000   -0.034000
   -0.009000    0.022000    0.004000
    0.067000    0.038000    0.114000
    0.002000    0.033000    0.029000
    0.128000    0.256000    0.227000
    0.182000   -0.151000    0.231000
   -0.113000   -0.016000    0.121000
   -0.016000    0.019000    0.267000
   -0.234000   -0.057000    0.220000
   -0.230000   -0.062000    0.019000
   -0.128000    0.015000   -0.113000
   -0.288000    0.068000   -0.051000
   -0.052000   -0.039000   -0.263000
   -0.204000    0.012000   -0.190000
    0.002000    0.008000    0.018000
    0.012000    0.012000    0.018000
    0.003000    0.023000   -0.008000
    0.009000    0.038000   -0.020000
   -0.008000   -0.005000    0.006000
    0.057000    0.028000   -0.051000
    0.095000    0.041000   -0.043000
    0.041000   -0.021000    0.007000
   -0.002000   -0.005000    0.000000
    0.026000   -0.008000    0.004000
   -0.002000    0.065000   -0.091000
    0.027000    0.024000    0.021000
   -0.012000   -0.028000    0.014000
    0.013000    0.008000   -0.025000
    0.009000   -0.004000   -0.012000
   -0.046000   -0.001000   -0.014000
   -0.066000   -0.087000    0.057000
   -0.003000   -0.010000   -0.013000
    0.010000    0.003000   -0.018000
    0.015000   -0.012000   -0.006000
   -0.067000   -0.012000   -0.065000
   -0.086000   -0.009000   -0.004000
   -0.051000    0.006000    0.038000
   -0.009000   -0.013000    0.017000
    0.011000    0.038000   -0.011000
   -0.002000   -0.034000    0.009000
    0.002000   -0.007000    0.007000
    0.001000    0.011000   -0.019000
   -0.033000    0.046000   -0.002000
    0.027000    0.013000   -0.052000
    0.011000    0.021000   -0.035000
    0.014000   -0.005000    0.009000
    0.005000   -0.003000    0.007000
   -0.010000   -0.001000    0.003000
    0.027000    0.131000   -0.044000
vibration   56
    0.015000   -0.017000   -0.005000
    0.018000    0.030000    0.007000
    0.018000    0.063000   -0.021000
    0.020000    0.042000    0.000000
    0.043000    0.032000    0.048000
    0.032000   -0.021000    0.007000
    0.062000    0.002000    0.002000
    0.025000   -0.068000    0.017000
    0.059000   -0.021000    0.007000
   -0.020000    0.020000   -0.017000
   -0.034000    0.020000   -0.038000
   -0.030000    0.014000   -0.041000
   -0.026000    0.056000    0.006000
   -0.003000   -0.004000    0.003000
   -0.004000   -0.010000   -0.000000
   -0.003000    0.005000    0.003000
    0.001000    0.012000   -0.003000
    0.010000    0.026000   -0.009000
   -0.004000   -0.008000    0.000000
   -0.001000   -0.018000    0.002000
   -0.009000   -0.005000   -0.006000
   -0.009000   -0.008000   -0.009000
   -0.008000    0.009000   -0.010000
   -0.008000    0.023000   -0.019000
   -0.011000   -0.003000    0.007000
    0.002000    0.003000    0.004000
    0.023000    0.020000   -0.009000
    0.038000    0.027000   -0.017000
   -0.011000   -0.001000    0.004000
   -0.024000   -0.012000    0.007000
   -0.019000   -0.004000    0.009000
   -0.043000   -0.020000    0.017000
    0.017000    0.024000   -0.004000
    0.026000    0.035000   -0.007000
    0.007000    0.010000    0.004000
   -0.005000   -0.017000   -0.011000
   -0.006000    0.002000   -0.005000
   -0.035000    0.036000    0.013000
   -0.003000    0.089000    0.017000
   -0.055000    0.007000    0.012000
   -0.082000    0.050000    0.030000
    0.022000   -0.027000    0.005000
    0.056000   -0.040000    0.020000
    0.001000   -0.073000   -0.012000
    0.048000   -0.009000    0.022000
    0.016000    0.042000   -0.007000
    0.048000    0.049000   -0.036000
    0.029000    0.049000   -0.016000
   -0.002000    0.079000    0.026000
   -0.012000   -0.021000   -0.005000
   -0.058000   -0.104000    0.005000
    0.003000    0.012000   -0.006000
   -0.017000   -0.020000    0.018000
   -0.007000   -0.004000   -0.000000
   -0.010000   -0.019000   -0.014000
   -0.040000   -0.073000   -0.023000
    0.007000   -0.013000   -0.001000
    0.008000   -0.002000    0.002000
   -0.003000    0.004000   -0.001000
    0.028000   -0.078000    0.105000
    0.052000    0.068000   -0.033000
   -0.063000   -0.138000    0.085000
    0.057000    0.097000   -0.063000
    0.014000    0.017000   -0.027000
   -0.052000   -0.041000    0.024000
   -0.254000   -0.462000    0.311000
   -0.021000    0.008000   -0.020000
   -0.006000    0.035000   -0.032000
    0.044000   -0.030000   -0.036000
   -0.091000   -0.096000   -0.021000
   -0.134000   -0.149000   -0.046000
   -0.055000   -0.026000    0.232000
    0.021000    0.050000   -0.037000
   -0.032000   -0.114000    0.033000
    0.013000    0.097000   -0.025000
   -0.002000    0.019000   -0.013000
   -0.006000   -0.035000    0.040000
    0.085000   -0.131000   -0.005000
   -0.098000   -0.036000    0.129000
   -0.028000   -0.079000    0.074000
   -0.040000    0.015000   -0.017000
   -0.009000    0.004000   -0.011000
    0.034000    0.002000   -0.003000
   -0.086000   -0.401000    0.126000
vibration   57
    0.016000   -0.019000    0.012000
   -0.027000   -0.056000   -0.016000
   -0.020000   -0.119000    0.038000
   -0.032000   -0.072000   -0.016000
   -0.066000   -0.064000   -0.092000
   -0.048000    0.031000   -0.024000
   -0.080000   -0.028000   -0.035000
   -0.032000    0.093000   -0.016000
   -0.098000    0.054000   -0.044000
    0.041000   -0.024000    0.028000
    0.071000   -0.032000    0.053000
    0.063000   -0.003000    0.074000
    0.054000   -0.084000   -0.012000
    0.002000    0.011000    0.001000
    0.006000    0.019000    0.006000
   -0.010000   -0.009000   -0.004000
   -0.016000   -0.027000    0.005000
   -0.022000   -0.047000    0.016000
   -0.003000    0.017000   -0.019000
    0.002000    0.043000   -0.032000
   -0.002000    0.005000   -0.009000
    0.001000    0.018000   -0.012000
   -0.010000   -0.029000    0.011000
   -0.015000   -0.048000    0.021000
    0.001000    0.005000   -0.010000
    0.003000    0.006000   -0.008000
   -0.014000   -0.006000    0.005000
   -0.024000   -0.012000    0.010000
    0.005000    0.005000   -0.001000
    0.012000    0.011000   -0.001000
    0.012000    0.006000   -0.005000
    0.028000    0.015000   -0.009000
   -0.011000   -0.011000    0.001000
   -0.016000   -0.021000    0.003000
   -0.004000   -0.004000   -0.004000
    0.017000    0.014000    0.011000
    0.006000    0.005000    0.005000
    0.033000   -0.027000   -0.011000
    0.003000   -0.080000   -0.013000
    0.057000    0.004000   -0.011000
    0.081000   -0.045000   -0.023000
   -0.044000    0.039000    0.006000
   -0.086000    0.067000    0.004000
   -0.024000    0.095000    0.032000
   -0.091000    0.003000   -0.021000
   -0.039000   -0.043000   -0.011000
   -0.100000   -0.049000    0.036000
   -0.039000   -0.056000   -0.023000
   -0.032000   -0.088000   -0.065000
    0.018000    0.042000    0.016000
    0.057000    0.098000    0.009000
   -0.007000    0.007000    0.002000
    0.025000    0.039000   -0.033000
    0.013000    0.010000    0.007000
    0.031000    0.040000    0.011000
    0.004000   -0.007000    0.003000
    0.004000    0.008000    0.007000
    0.004000   -0.009000    0.002000
   -0.002000    0.011000   -0.006000
    0.039000   -0.070000    0.092000
   -0.025000   -0.033000    0.016000
    0.030000    0.067000   -0.043000
   -0.028000   -0.048000    0.029000
   -0.007000   -0.009000    0.014000
    0.025000    0.019000   -0.013000
    0.122000    0.224000   -0.152000
    0.006000   -0.006000    0.011000
    0.005000   -0.017000    0.016000
   -0.020000    0.013000    0.023000
    0.044000    0.044000    0.010000
    0.065000    0.071000    0.021000
    0.025000    0.012000   -0.114000
    0.031000    0.078000   -0.046000
   -0.044000   -0.168000    0.052000
    0.023000    0.141000   -0.035000
    0.001000    0.021000   -0.018000
   -0.016000   -0.056000    0.051000
    0.105000   -0.201000   -0.020000
   -0.157000   -0.055000    0.184000
   -0.037000   -0.119000    0.084000
   -0.051000    0.008000   -0.031000
   -0.012000    0.004000   -0.022000
    0.057000   -0.007000    0.003000
   -0.127000   -0.589000    0.184000
vibration   58
   -0.053000    0.053000    0.015000
    0.002000   -0.015000   -0.006000
    0.019000   -0.029000    0.005000
   -0.007000   -0.031000   -0.018000
   -0.012000   -0.010000   -0.014000
   -0.008000    0.005000   -0.005000
   -0.018000   -0.008000   -0.006000
   -0.006000    0.018000   -0.008000
   -0.017000    0.010000   -0.009000
    0.013000   -0.007000    0.009000
    0.014000   -0.006000    0.013000
    0.018000   -0.006000    0.023000
    0.020000   -0.018000   -0.003000
    0.003000    0.002000    0.002000
   -0.000000    0.010000    0.007000
    0.003000    0.000000   -0.001000
    0.001000   -0.008000    0.005000
   -0.005000   -0.016000    0.008000
    0.004000    0.008000    0.000000
    0.005000    0.017000   -0.003000
    0.004000    0.005000    0.003000
    0.005000    0.008000    0.001000
    0.002000   -0.008000    0.009000
    0.002000   -0.018000    0.016000
    0.005000    0.003000   -0.005000
    0.002000   -0.008000   -0.006000
   -0.006000   -0.018000    0.002000
   -0.012000   -0.019000    0.006000
    0.014000   -0.009000   -0.003000
    0.024000   -0.001000   -0.002000
    0.018000   -0.012000   -0.006000
    0.031000   -0.005000   -0.009000
   -0.004000   -0.026000   -0.002000
   -0.008000   -0.033000   -0.002000
    0.000000   -0.014000   -0.008000
    0.008000    0.046000    0.031000
    0.021000    0.012000    0.008000
    0.094000   -0.102000   -0.085000
    0.063000   -0.276000   -0.001000
    0.171000   -0.123000   -0.184000
    0.162000   -0.059000   -0.170000
   -0.072000    0.104000   -0.021000
   -0.229000    0.177000   -0.074000
    0.030000    0.269000    0.007000
   -0.159000    0.013000   -0.053000
   -0.052000   -0.155000    0.036000
   -0.160000   -0.204000    0.156000
   -0.104000   -0.163000    0.094000
    0.017000   -0.307000   -0.104000
    0.005000    0.011000    0.002000
    0.001000   -0.003000    0.004000
    0.004000    0.012000    0.005000
    0.013000    0.013000   -0.017000
    0.009000   -0.000000    0.002000
    0.063000    0.115000    0.051000
    0.011000    0.061000    0.032000
   -0.019000    0.007000    0.007000
   -0.007000    0.003000   -0.002000
   -0.008000   -0.002000    0.001000
   -0.015000    0.015000   -0.022000
    0.032000    0.041000   -0.022000
   -0.039000   -0.086000    0.051000
    0.034000    0.056000   -0.037000
    0.006000    0.006000   -0.016000
   -0.033000   -0.023000    0.013000
   -0.156000   -0.282000    0.191000
   -0.018000   -0.003000   -0.015000
   -0.006000    0.021000   -0.021000
    0.026000   -0.025000   -0.018000
   -0.057000   -0.058000   -0.016000
   -0.080000   -0.086000   -0.027000
   -0.036000   -0.013000    0.136000
   -0.005000   -0.014000    0.009000
    0.009000    0.031000   -0.009000
   -0.004000   -0.027000    0.008000
    0.001000   -0.005000    0.003000
    0.002000    0.010000   -0.010000
   -0.023000    0.037000    0.003000
    0.027000    0.010000   -0.034000
    0.007000    0.022000   -0.018000
    0.013000   -0.005000    0.003000
    0.002000    0.000000    0.002000
   -0.009000   -0.001000    0.001000
    0.024000    0.110000   -0.034000
vibration   59
    0.001000   -0.014000    0.016000
   -0.065000   -0.128000   -0.040000
   -0.053000   -0.281000    0.092000
   -0.077000   -0.172000   -0.035000
   -0.166000   -0.144000   -0.226000
   -0.097000    0.083000   -0.047000
   -0.182000   -0.036000   -0.060000
   -0.064000    0.231000   -0.048000
   -0.208000    0.120000   -0.079000
    0.077000   -0.060000    0.079000
    0.134000   -0.060000    0.168000
    0.115000   -0.040000    0.169000
    0.095000   -0.207000   -0.011000
    0.013000    0.036000   -0.001000
    0.008000    0.031000    0.009000
   -0.004000   -0.015000   -0.013000
   -0.007000   -0.017000   -0.013000
   -0.016000   -0.035000   -0.004000
   -0.001000    0.012000   -0.015000
   -0.010000    0.030000   -0.017000
    0.011000   -0.006000    0.007000
    0.008000   -0.011000    0.027000
    0.020000   -0.013000    0.005000
    0.014000   -0.035000    0.016000
    0.027000    0.016000   -0.021000
    0.014000   -0.015000   -0.001000
   -0.037000   -0.061000    0.021000
   -0.067000   -0.086000    0.034000
    0.029000   -0.002000   -0.018000
    0.059000    0.020000   -0.041000
    0.035000    0.017000   -0.019000
    0.072000    0.057000   -0.043000
   -0.038000   -0.041000    0.024000
   -0.064000   -0.062000    0.037000
    0.005000   -0.010000    0.007000
    0.003000   -0.003000    0.014000
   -0.013000   -0.007000    0.003000
   -0.067000    0.030000    0.001000
   -0.036000    0.096000   -0.006000
   -0.117000   -0.033000    0.003000
   -0.125000    0.073000   -0.006000
    0.041000   -0.018000   -0.023000
    0.064000   -0.055000   -0.052000
    0.040000   -0.051000   -0.050000
    0.096000    0.027000    0.006000
    0.028000    0.066000    0.000000
    0.087000    0.085000   -0.058000
    0.042000    0.072000   -0.012000
    0.007000    0.132000    0.069000
    0.052000    0.109000    0.024000
    0.106000    0.188000    0.013000
   -0.024000   -0.030000    0.012000
    0.052000    0.046000   -0.045000
    0.054000    0.044000    0.012000
   -0.033000   -0.047000    0.002000
   -0.031000   -0.038000    0.006000
   -0.014000    0.023000    0.008000
   -0.006000   -0.001000    0.002000
   -0.020000    0.001000   -0.004000
   -0.026000   -0.021000    0.031000
    0.019000    0.030000   -0.019000
   -0.029000   -0.059000    0.035000
    0.023000    0.044000   -0.027000
    0.003000    0.003000   -0.003000
   -0.016000   -0.021000    0.013000
   -0.110000   -0.199000    0.133000
   -0.026000   -0.003000    0.002000
    0.001000    0.012000   -0.008000
    0.022000   -0.022000    0.006000
   -0.029000   -0.049000    0.010000
   -0.038000   -0.072000   -0.027000
   -0.020000   -0.012000    0.099000
   -0.004000   -0.016000    0.011000
    0.011000    0.033000   -0.008000
   -0.005000   -0.029000    0.010000
    0.003000   -0.009000   -0.000000
   -0.002000    0.010000   -0.011000
   -0.038000    0.032000   -0.003000
    0.027000    0.008000   -0.029000
    0.009000    0.030000   -0.027000
    0.021000   -0.014000   -0.004000
   -0.000000    0.000000   -0.008000
   -0.006000   -0.006000    0.001000
    0.028000    0.120000   -0.034000
vibration   60
   -0.014000    0.035000   -0.059000
   -0.081000   -0.058000   -0.020000
   -0.114000   -0.145000    0.059000
   -0.076000   -0.107000    0.047000
   -0.185000   -0.052000   -0.157000
   -0.058000    0.103000   -0.005000
   -0.114000    0.067000    0.011000
   -0.026000    0.240000   -0.004000
   -0.159000    0.075000    0.019000
   -0.016000   -0.055000    0.059000
    0.001000   -0.011000    0.205000
   -0.030000   -0.108000    0.058000
   -0.053000   -0.170000    0.025000
    0.024000    0.042000   -0.028000
    0.017000   -0.028000   -0.041000
    0.018000   -0.039000    0.021000
    0.058000    0.101000   -0.054000
    0.091000    0.208000   -0.118000
    0.010000   -0.056000    0.056000
   -0.021000   -0.121000    0.099000
    0.018000   -0.044000    0.052000
    0.003000   -0.096000    0.085000
    0.067000    0.107000   -0.045000
    0.109000    0.223000   -0.099000
    0.014000   -0.047000    0.034000
   -0.042000   -0.002000    0.026000
    0.067000    0.096000   -0.023000
    0.146000    0.171000   -0.053000
   -0.051000    0.007000    0.037000
   -0.092000   -0.026000    0.054000
   -0.067000   -0.005000    0.046000
   -0.125000   -0.054000    0.076000
    0.061000    0.094000   -0.021000
    0.127000    0.152000   -0.053000
   -0.031000    0.016000    0.016000
   -0.025000   -0.009000   -0.055000
    0.013000    0.009000   -0.023000
    0.072000    0.004000    0.024000
    0.066000   -0.016000    0.033000
    0.128000    0.087000    0.032000
    0.097000   -0.064000    0.077000
   -0.020000   -0.032000    0.039000
    0.016000   -0.000000    0.120000
   -0.064000   -0.072000    0.053000
   -0.060000   -0.071000    0.023000
    0.004000   -0.048000    0.001000
   -0.020000   -0.058000    0.027000
   -0.029000   -0.058000    0.032000
    0.044000   -0.097000   -0.027000
    0.060000    0.071000   -0.023000
    0.067000    0.119000   -0.031000
   -0.021000   -0.139000    0.009000
   -0.076000   -0.125000    0.112000
   -0.105000   -0.062000   -0.027000
    0.017000    0.029000   -0.036000
    0.015000    0.002000   -0.040000
    0.043000   -0.009000   -0.044000
    0.007000    0.012000   -0.009000
    0.025000   -0.009000    0.009000
    0.033000    0.005000   -0.017000
    0.006000    0.003000    0.005000
    0.002000   -0.002000    0.001000
    0.002000   -0.002000    0.001000
    0.004000    0.008000   -0.011000
   -0.013000    0.007000   -0.002000
   -0.002000   -0.006000    0.005000
    0.026000    0.014000   -0.012000
   -0.005000    0.003000   -0.005000
   -0.007000    0.015000   -0.031000
   -0.018000    0.006000   -0.018000
   -0.019000    0.013000    0.008000
   -0.015000    0.009000    0.003000
   -0.000000    0.002000   -0.004000
   -0.002000   -0.002000   -0.001000
    0.001000    0.002000   -0.003000
    0.001000    0.008000   -0.002000
    0.004000   -0.004000    0.005000
    0.008000   -0.013000    0.000000
    0.006000   -0.006000    0.013000
    0.002000    0.003000    0.009000
   -0.003000    0.020000    0.008000
    0.002000   -0.003000    0.004000
   -0.002000    0.013000   -0.016000
   -0.004000   -0.010000    0.001000
vibration   61
    0.009000   -0.009000   -0.001000
   -0.001000   -0.001000   -0.004000
    0.001000   -0.006000    0.000000
   -0.002000   -0.000000   -0.007000
   -0.001000   -0.003000   -0.007000
   -0.004000    0.003000   -0.000000
    0.007000   -0.006000   -0.010000
    0.002000    0.006000    0.016000
   -0.015000    0.006000   -0.003000
    0.002000   -0.001000    0.003000
    0.003000   -0.001000    0.005000
    0.004000   -0.000000    0.008000
    0.004000   -0.007000   -0.002000
   -0.003000    0.002000   -0.000000
   -0.001000    0.002000    0.000000
    0.001000   -0.001000    0.001000
    0.001000    0.001000   -0.000000
    0.002000    0.004000   -0.002000
    0.001000   -0.001000    0.002000
    0.000000   -0.001000    0.002000
    0.001000    0.000000    0.001000
    0.001000    0.000000    0.000000
    0.001000    0.002000   -0.000000
    0.002000    0.005000   -0.002000
   -0.000000   -0.002000    0.001000
   -0.001000    0.006000   -0.007000
   -0.008000    0.004000   -0.000000
   -0.016000    0.002000    0.004000
   -0.001000    0.005000    0.001000
   -0.000000    0.006000    0.005000
    0.001000    0.000000   -0.002000
    0.004000   -0.004000    0.002000
   -0.003000   -0.004000   -0.005000
   -0.009000   -0.013000   -0.003000
    0.001000    0.003000   -0.008000
    0.001000   -0.001000   -0.003000
   -0.002000    0.002000    0.007000
   -0.003000   -0.006000   -0.002000
   -0.009000   -0.016000   -0.003000
   -0.005000   -0.010000   -0.004000
    0.004000   -0.000000   -0.012000
    0.004000    0.007000   -0.001000
    0.000000    0.001000   -0.012000
    0.009000    0.011000   -0.003000
    0.011000    0.013000    0.002000
   -0.008000    0.004000    0.001000
   -0.013000    0.006000    0.003000
   -0.003000    0.003000   -0.007000
   -0.013000    0.006000   -0.001000
   -0.001000    0.002000    0.001000
   -0.001000    0.001000    0.001000
   -0.000000    0.001000    0.000000
    0.002000    0.004000   -0.003000
    0.001000    0.000000   -0.003000
    0.005000    0.003000    0.003000
   -0.017000   -0.043000   -0.004000
    0.001000   -0.001000    0.000000
    0.007000   -0.002000    0.001000
   -0.018000    0.004000   -0.001000
   -0.008000   -0.051000    0.076000
   -0.005000    0.003000    0.001000
   -0.007000    0.002000   -0.004000
   -0.005000   -0.000000   -0.007000
    0.006000    0.004000    0.013000
    0.008000   -0.008000   -0.006000
   -0.011000    0.002000   -0.005000
    0.003000    0.017000    0.027000
    0.027000   -0.011000    0.014000
    0.004000    0.011000    0.021000
    0.014000   -0.007000    0.012000
    0.016000   -0.015000   -0.016000
    0.011000   -0.012000   -0.010000
   -0.076000   -0.000000   -0.047000
   -0.026000   -0.022000   -0.113000
    0.029000   -0.044000   -0.105000
   -0.100000    0.067000    0.174000
    0.174000   -0.030000    0.046000
    0.338000   -0.058000    0.053000
    0.305000   -0.063000    0.063000
    0.050000    0.068000    0.249000
   -0.302000    0.118000    0.207000
    0.162000    0.112000    0.418000
   -0.331000    0.120000    0.246000
   -0.047000   -0.017000   -0.161000
vibration   62
    0.012000   -0.009000   -0.005000
   -0.015000    0.016000   -0.012000
   -0.027000    0.028000   -0.022000
   -0.011000    0.011000    0.007000
   -0.021000    0.022000   -0.007000
    0.010000    0.011000    0.014000
    0.027000    0.050000    0.025000
    0.013000    0.012000    0.022000
    0.006000   -0.021000    0.042000
   -0.005000   -0.020000   -0.006000
    0.001000   -0.012000    0.026000
   -0.006000   -0.029000   -0.003000
   -0.013000   -0.048000   -0.015000
   -0.003000    0.004000   -0.022000
    0.002000   -0.003000    0.001000
   -0.004000   -0.002000    0.019000
    0.008000    0.014000    0.010000
    0.020000    0.032000    0.003000
    0.006000   -0.001000    0.008000
    0.016000   -0.004000    0.004000
   -0.007000   -0.004000    0.000000
   -0.008000   -0.010000   -0.009000
   -0.012000    0.014000   -0.003000
   -0.014000    0.029000   -0.016000
   -0.013000    0.002000    0.010000
   -0.004000    0.004000   -0.000000
   -0.008000    0.002000   -0.003000
   -0.007000   -0.000000   -0.004000
   -0.003000    0.004000   -0.005000
   -0.000000    0.007000   -0.000000
   -0.000000   -0.004000   -0.008000
    0.003000   -0.007000   -0.006000
   -0.001000   -0.006000   -0.008000
   -0.005000   -0.006000   -0.005000
    0.003000   -0.003000   -0.007000
    0.006000   -0.006000   -0.006000
   -0.000000    0.005000    0.020000
   -0.000000   -0.013000   -0.002000
   -0.026000   -0.037000   -0.019000
   -0.009000   -0.012000    0.008000
    0.031000   -0.005000   -0.031000
    0.011000    0.016000    0.006000
    0.006000    0.006000   -0.013000
    0.018000    0.024000    0.005000
    0.021000    0.029000    0.009000
   -0.020000    0.007000   -0.000000
   -0.046000    0.017000    0.008000
   -0.007000   -0.002000   -0.026000
   -0.034000    0.008000   -0.012000
    0.003000   -0.001000   -0.007000
    0.011000   -0.010000   -0.005000
    0.001000   -0.002000    0.006000
   -0.008000    0.005000    0.003000
    0.005000   -0.004000   -0.008000
    0.006000   -0.004000    0.007000
   -0.003000   -0.040000    0.003000
    0.021000   -0.015000   -0.000000
    0.002000   -0.001000    0.001000
   -0.002000    0.001000    0.000000
    0.001000   -0.027000    0.042000
   -0.066000    0.058000    0.020000
   -0.110000    0.005000   -0.046000
   -0.062000    0.001000   -0.106000
    0.095000    0.057000    0.172000
    0.101000   -0.119000   -0.086000
   -0.182000   -0.022000   -0.028000
    0.047000    0.251000    0.380000
    0.386000   -0.152000    0.197000
    0.060000    0.155000    0.289000
    0.185000   -0.105000    0.146000
    0.206000   -0.221000   -0.232000
    0.149000   -0.164000   -0.120000
    0.006000   -0.002000    0.004000
    0.003000    0.004000    0.008000
   -0.003000    0.002000    0.009000
    0.008000   -0.005000   -0.015000
   -0.014000    0.004000   -0.004000
   -0.030000    0.007000   -0.005000
   -0.022000    0.006000   -0.006000
   -0.004000   -0.002000   -0.021000
    0.025000   -0.009000   -0.017000
   -0.014000   -0.010000   -0.035000
    0.027000   -0.009000   -0.022000
    0.006000    0.011000    0.011000
vibration   63
   -0.025000    0.017000   -0.009000
    0.104000   -0.094000    0.092000
    0.187000   -0.151000    0.133000
    0.074000   -0.077000   -0.027000
    0.144000   -0.125000    0.079000
   -0.073000   -0.075000   -0.085000
   -0.193000   -0.327000   -0.149000
   -0.088000   -0.065000   -0.143000
   -0.047000    0.126000   -0.259000
    0.021000    0.131000    0.028000
   -0.031000    0.083000   -0.187000
    0.020000    0.179000   -0.010000
    0.062000    0.340000    0.107000
    0.025000   -0.034000    0.143000
   -0.004000    0.023000   -0.025000
    0.016000   -0.023000   -0.069000
   -0.024000   -0.029000   -0.064000
   -0.059000   -0.034000   -0.084000
   -0.029000   -0.008000   -0.019000
   -0.073000    0.009000   -0.001000
    0.030000    0.008000    0.010000
    0.033000    0.044000    0.052000
    0.069000   -0.032000   -0.002000
    0.101000   -0.037000    0.024000
    0.054000   -0.044000   -0.030000
   -0.011000   -0.016000   -0.002000
    0.026000    0.021000    0.014000
    0.034000    0.055000    0.015000
   -0.003000    0.006000    0.032000
   -0.014000   -0.004000    0.018000
   -0.015000    0.026000    0.044000
   -0.023000    0.025000    0.044000
    0.004000    0.040000    0.016000
    0.038000    0.048000   -0.005000
   -0.031000    0.012000    0.019000
   -0.018000    0.009000   -0.006000
    0.018000   -0.001000   -0.050000
    0.033000    0.044000    0.015000
    0.056000    0.103000    0.005000
    0.047000    0.096000    0.043000
    0.004000   -0.009000    0.086000
   -0.031000   -0.039000    0.012000
   -0.003000    0.005000    0.102000
   -0.072000   -0.073000    0.028000
   -0.082000   -0.094000   -0.005000
    0.043000   -0.035000   -0.012000
    0.064000   -0.056000   -0.008000
    0.006000   -0.028000    0.041000
    0.084000   -0.064000   -0.012000
   -0.018000   -0.001000    0.029000
   -0.082000    0.054000    0.021000
    0.009000    0.013000   -0.036000
    0.018000   -0.044000    0.005000
   -0.032000    0.011000    0.014000
   -0.006000    0.012000   -0.025000
   -0.049000   -0.025000   -0.038000
   -0.121000    0.085000   -0.020000
    0.017000   -0.003000   -0.002000
   -0.051000    0.000000    0.009000
   -0.027000   -0.056000    0.080000
   -0.015000    0.013000    0.005000
   -0.023000    0.002000   -0.011000
   -0.014000   -0.001000   -0.024000
    0.021000    0.013000    0.037000
    0.021000   -0.027000   -0.020000
   -0.037000   -0.001000   -0.009000
    0.014000    0.058000    0.084000
    0.086000   -0.035000    0.043000
    0.012000    0.036000    0.060000
    0.040000   -0.023000    0.031000
    0.045000   -0.049000   -0.052000
    0.032000   -0.037000   -0.028000
   -0.000000   -0.002000    0.001000
    0.002000    0.005000   -0.001000
   -0.001000   -0.004000    0.001000
    0.001000   -0.000000   -0.001000
   -0.000000    0.001000   -0.001000
   -0.008000    0.001000   -0.003000
    0.005000    0.000000   -0.001000
    0.001000    0.009000   -0.004000
    0.003000    0.000000   -0.001000
    0.000000    0.001000   -0.002000
   -0.001000    0.001000   -0.002000
    0.004000    0.016000   -0.005000
vibration   64
    0.133000   -0.107000    0.019000
    0.015000   -0.019000    0.051000
   -0.003000   -0.007000    0.044000
    0.021000   -0.028000    0.080000
   -0.000000   -0.010000    0.052000
   -0.036000   -0.006000   -0.016000
   -0.100000   -0.074000   -0.014000
   -0.031000    0.058000   -0.045000
   -0.064000    0.026000   -0.043000
   -0.016000    0.026000   -0.010000
   -0.053000    0.030000   -0.058000
   -0.038000    0.008000   -0.059000
   -0.022000    0.109000    0.038000
    0.031000   -0.024000    0.026000
    0.029000    0.006000   -0.002000
    0.039000   -0.039000   -0.020000
    0.013000    0.010000   -0.027000
   -0.023000    0.048000   -0.084000
   -0.004000    0.006000    0.046000
   -0.030000    0.010000    0.059000
    0.009000    0.021000    0.044000
    0.011000    0.034000    0.056000
    0.047000    0.017000    0.006000
    0.109000    0.045000    0.028000
    0.019000   -0.063000   -0.025000
   -0.081000    0.014000   -0.065000
   -0.053000    0.069000   -0.017000
   -0.081000    0.135000    0.012000
   -0.000000    0.035000    0.032000
    0.023000    0.058000    0.083000
    0.007000   -0.031000    0.016000
    0.034000   -0.073000    0.051000
    0.010000   -0.025000   -0.072000
    0.064000   -0.073000   -0.115000
   -0.037000    0.016000   -0.088000
    0.011000    0.018000   -0.026000
   -0.096000    0.043000    0.113000
   -0.022000   -0.128000   -0.023000
   -0.109000   -0.374000    0.035000
    0.041000   -0.157000   -0.114000
    0.120000   -0.067000   -0.174000
    0.107000    0.055000   -0.020000
    0.118000   -0.087000   -0.212000
    0.168000    0.021000   -0.118000
    0.314000    0.232000    0.081000
   -0.127000    0.089000    0.095000
   -0.137000    0.104000    0.090000
   -0.085000    0.091000    0.044000
   -0.173000    0.123000    0.097000
    0.025000   -0.008000   -0.005000
    0.013000    0.014000   -0.008000
    0.044000    0.004000    0.008000
   -0.052000   -0.054000    0.002000
    0.005000    0.046000   -0.029000
   -0.013000    0.009000    0.008000
    0.046000   -0.045000    0.020000
   -0.056000    0.032000    0.003000
   -0.006000   -0.001000   -0.002000
    0.024000    0.000000   -0.002000
    0.003000   -0.007000    0.019000
    0.006000   -0.003000   -0.003000
    0.007000   -0.002000    0.004000
    0.005000   -0.000000    0.008000
   -0.005000   -0.000000   -0.014000
   -0.008000    0.009000    0.007000
    0.011000   -0.003000    0.005000
    0.005000   -0.012000   -0.029000
   -0.027000    0.012000   -0.014000
   -0.006000   -0.004000   -0.027000
   -0.014000    0.007000   -0.010000
   -0.016000    0.015000    0.017000
   -0.011000    0.012000    0.010000
    0.004000   -0.002000    0.002000
    0.002000    0.002000    0.006000
   -0.001000    0.002000    0.005000
    0.006000   -0.002000   -0.011000
   -0.009000    0.001000   -0.002000
   -0.019000    0.001000   -0.004000
   -0.015000    0.002000    0.000000
   -0.002000   -0.002000   -0.013000
    0.018000   -0.003000   -0.012000
   -0.009000   -0.005000   -0.025000
    0.019000   -0.004000   -0.018000
    0.004000    0.005000    0.007000
vibration   65
    0.016000   -0.022000   -0.048000
    0.001000   -0.005000   -0.025000
    0.032000   -0.038000    0.001000
   -0.010000    0.001000   -0.067000
    0.010000   -0.018000   -0.044000
    0.018000    0.002000   -0.006000
    0.056000    0.000000   -0.030000
    0.015000   -0.047000    0.021000
    0.045000    0.029000   -0.030000
    0.007000    0.005000    0.023000
    0.020000    0.005000    0.042000
    0.017000    0.011000    0.047000
    0.013000   -0.028000    0.002000
   -0.018000    0.023000    0.006000
   -0.022000   -0.002000   -0.007000
   -0.020000    0.016000    0.032000
    0.010000    0.018000    0.023000
    0.045000    0.035000    0.033000
    0.011000   -0.011000   -0.006000
    0.032000   -0.017000   -0.015000
   -0.004000   -0.012000   -0.016000
   -0.003000   -0.017000   -0.036000
   -0.026000    0.012000   -0.005000
   -0.051000    0.030000   -0.036000
   -0.022000    0.012000    0.035000
   -0.002000    0.015000    0.003000
   -0.013000    0.013000    0.005000
   -0.021000    0.001000    0.007000
   -0.013000    0.021000    0.002000
   -0.018000    0.018000    0.006000
   -0.010000    0.013000   -0.003000
   -0.011000    0.000000    0.007000
   -0.010000    0.003000   -0.007000
   -0.028000   -0.005000    0.004000
   -0.002000    0.004000   -0.006000
    0.004000   -0.012000   -0.047000
    0.005000   -0.002000    0.026000
   -0.018000   -0.015000   -0.007000
   -0.027000   -0.024000   -0.013000
   -0.041000   -0.051000   -0.011000
   -0.013000    0.015000   -0.040000
    0.005000    0.029000   -0.002000
   -0.028000    0.025000   -0.042000
    0.031000    0.066000   -0.000000
    0.007000    0.035000   -0.004000
   -0.025000    0.013000   -0.015000
   -0.055000    0.020000   -0.002000
    0.006000    0.001000   -0.065000
   -0.052000    0.025000   -0.026000
   -0.023000   -0.000000    0.001000
   -0.056000   -0.053000    0.008000
   -0.015000    0.002000   -0.004000
    0.003000    0.002000    0.018000
   -0.007000   -0.015000   -0.027000
    0.048000    0.029000    0.015000
   -0.166000   -0.381000   -0.055000
    0.025000   -0.017000   -0.011000
    0.084000   -0.015000    0.007000
   -0.222000    0.016000    0.023000
   -0.072000   -0.453000    0.649000
    0.001000   -0.013000   -0.002000
    0.014000    0.008000   -0.004000
    0.004000   -0.002000    0.013000
   -0.010000   -0.006000   -0.013000
   -0.004000    0.012000    0.009000
    0.028000    0.025000   -0.015000
   -0.005000   -0.023000   -0.032000
   -0.038000    0.013000   -0.015000
   -0.005000   -0.017000   -0.024000
   -0.009000    0.013000   -0.007000
   -0.009000    0.024000    0.024000
   -0.006000    0.014000    0.005000
    0.005000   -0.018000    0.008000
    0.013000    0.027000    0.001000
   -0.009000   -0.012000    0.011000
    0.006000   -0.007000   -0.019000
   -0.017000    0.016000   -0.010000
   -0.065000    0.023000   -0.014000
    0.007000    0.011000   -0.011000
   -0.003000    0.038000   -0.033000
    0.031000   -0.010000   -0.021000
   -0.020000   -0.013000   -0.042000
    0.023000   -0.009000   -0.029000
    0.028000    0.094000   -0.013000
vibration   66
   -0.006000    0.036000   -0.096000
    0.064000   -0.064000    0.009000
    0.179000   -0.158000    0.079000
    0.019000   -0.062000   -0.145000
    0.091000   -0.099000   -0.033000
   -0.004000   -0.027000   -0.055000
   -0.038000   -0.151000   -0.101000
   -0.032000   -0.109000   -0.088000
    0.069000    0.099000   -0.165000
    0.009000    0.088000    0.069000
    0.002000    0.069000    0.004000
    0.014000    0.114000    0.064000
    0.022000    0.143000    0.091000
   -0.009000    0.029000    0.092000
   -0.047000   -0.025000   -0.091000
   -0.043000    0.035000    0.070000
    0.026000    0.024000    0.056000
    0.097000    0.014000    0.116000
    0.045000   -0.018000   -0.021000
    0.084000   -0.041000   -0.033000
    0.012000   -0.035000   -0.032000
    0.008000   -0.071000   -0.064000
   -0.047000    0.020000   -0.003000
   -0.125000    0.022000   -0.059000
   -0.030000    0.066000    0.071000
    0.073000    0.007000    0.086000
    0.037000   -0.060000    0.007000
    0.076000   -0.142000   -0.032000
   -0.017000   -0.024000   -0.050000
   -0.038000   -0.046000   -0.090000
   -0.016000    0.027000   -0.040000
   -0.053000    0.063000   -0.072000
   -0.005000    0.024000    0.071000
   -0.081000    0.078000    0.130000
    0.051000   -0.012000    0.085000
    0.021000   -0.046000   -0.069000
   -0.019000    0.024000    0.088000
   -0.021000   -0.065000   -0.027000
   -0.074000   -0.193000   -0.006000
   -0.028000   -0.135000   -0.075000
    0.049000    0.015000   -0.152000
    0.066000    0.058000    0.023000
    0.056000   -0.006000   -0.077000
    0.106000    0.065000   -0.014000
    0.153000    0.138000    0.064000
   -0.089000    0.048000    0.022000
   -0.177000    0.097000    0.038000
   -0.035000    0.011000   -0.084000
   -0.147000    0.068000   -0.004000
   -0.055000   -0.001000   -0.014000
   -0.145000    0.022000   -0.019000
   -0.054000   -0.069000   -0.039000
    0.029000    0.056000    0.041000
   -0.019000   -0.072000   -0.040000
    0.017000   -0.047000   -0.004000
    0.153000    0.070000    0.034000
    0.048000   -0.011000   -0.104000
   -0.024000    0.010000    0.007000
    0.059000   -0.006000    0.002000
   -0.010000    0.184000   -0.248000
    0.001000   -0.001000   -0.001000
    0.003000    0.002000    0.000000
    0.001000   -0.000000    0.004000
   -0.002000   -0.002000   -0.001000
    0.001000    0.004000    0.002000
    0.006000    0.005000   -0.003000
   -0.003000   -0.007000   -0.006000
   -0.007000    0.003000   -0.003000
   -0.000000   -0.004000   -0.003000
   -0.000000    0.004000   -0.000000
    0.002000    0.008000    0.006000
   -0.001000    0.005000    0.000000
    0.000000    0.007000   -0.002000
   -0.005000   -0.010000    0.002000
    0.003000    0.004000   -0.002000
   -0.001000    0.001000    0.004000
    0.003000   -0.004000    0.003000
    0.018000   -0.004000    0.005000
   -0.007000   -0.001000    0.000000
    0.000000   -0.014000    0.008000
   -0.006000    0.003000    0.006000
    0.004000    0.001000    0.009000
   -0.003000    0.002000    0.005000
   -0.010000   -0.035000    0.009000
vibration   67
    0.013000    0.000000   -0.054000
   -0.046000    0.029000   -0.105000
    0.013000   -0.028000   -0.061000
   -0.070000    0.024000   -0.179000
   -0.043000    0.014000   -0.139000
    0.078000    0.014000    0.001000
    0.219000    0.123000   -0.025000
    0.053000   -0.174000    0.060000
    0.179000   -0.003000    0.016000
    0.036000   -0.021000    0.048000
    0.102000   -0.025000    0.138000
    0.089000    0.011000    0.170000
    0.068000   -0.191000   -0.063000
   -0.074000    0.074000   -0.031000
   -0.049000   -0.003000    0.062000
    0.012000    0.070000   -0.114000
   -0.040000   -0.090000   -0.043000
   -0.106000   -0.265000    0.053000
   -0.015000    0.009000   -0.052000
   -0.083000    0.003000   -0.011000
    0.056000    0.016000   -0.001000
    0.048000    0.013000    0.063000
    0.056000   -0.089000    0.038000
    0.041000   -0.235000    0.138000
    0.080000    0.058000   -0.071000
   -0.037000   -0.084000    0.048000
    0.098000    0.007000   -0.008000
    0.206000    0.080000   -0.059000
    0.010000   -0.039000    0.017000
    0.019000   -0.036000   -0.036000
   -0.031000    0.014000    0.057000
   -0.048000    0.055000    0.023000
    0.045000    0.079000    0.040000
    0.179000    0.184000   -0.027000
   -0.077000   -0.024000    0.076000
   -0.013000    0.022000   -0.057000
   -0.062000    0.049000    0.007000
    0.038000   -0.029000   -0.005000
    0.008000   -0.162000    0.049000
    0.134000    0.030000   -0.059000
    0.111000   -0.060000   -0.019000
    0.040000   -0.018000    0.007000
    0.106000   -0.065000    0.006000
    0.020000   -0.128000   -0.066000
    0.142000    0.040000    0.081000
   -0.053000    0.023000    0.065000
   -0.031000   -0.003000    0.074000
   -0.079000    0.042000    0.115000
   -0.023000   -0.006000    0.054000
   -0.066000   -0.026000    0.041000
   -0.030000   -0.062000    0.047000
   -0.045000    0.022000   -0.003000
    0.037000   -0.033000    0.002000
   -0.037000    0.035000   -0.004000
   -0.027000    0.011000   -0.055000
    0.035000    0.039000   -0.039000
   -0.009000    0.004000    0.072000
    0.007000   -0.002000   -0.002000
   -0.022000   -0.005000    0.008000
   -0.022000    0.053000   -0.077000
   -0.003000    0.002000    0.001000
   -0.004000    0.002000   -0.002000
   -0.002000    0.000000   -0.005000
    0.003000   -0.002000    0.008000
    0.004000   -0.006000   -0.004000
   -0.003000    0.003000   -0.003000
   -0.005000    0.004000    0.015000
    0.016000   -0.006000    0.006000
    0.006000   -0.001000    0.019000
    0.007000   -0.003000    0.003000
    0.004000   -0.010000   -0.008000
    0.007000   -0.009000   -0.004000
   -0.001000    0.000000   -0.001000
   -0.001000    0.004000   -0.002000
   -0.000000   -0.001000   -0.000000
   -0.002000   -0.003000    0.004000
    0.001000    0.000000   -0.000000
    0.004000    0.005000    0.003000
    0.001000    0.001000   -0.007000
    0.000000   -0.002000    0.001000
   -0.005000   -0.009000   -0.000000
    0.003000    0.003000    0.006000
   -0.005000   -0.004000    0.011000
   -0.001000    0.007000   -0.003000
vibration   68
    0.020000   -0.023000    0.073000
   -0.009000   -0.029000   -0.079000
    0.120000   -0.173000    0.033000
   -0.066000   -0.065000   -0.231000
   -0.032000   -0.060000   -0.184000
    0.079000    0.028000   -0.052000
    0.171000    0.019000   -0.113000
    0.033000   -0.198000   -0.033000
    0.229000    0.117000   -0.129000
    0.013000    0.056000    0.117000
    0.035000    0.077000    0.206000
    0.031000    0.046000    0.176000
    0.019000   -0.054000    0.057000
   -0.046000    0.109000    0.039000
   -0.047000   -0.019000   -0.016000
   -0.013000   -0.021000    0.039000
    0.047000    0.028000    0.006000
    0.085000    0.111000   -0.034000
    0.039000   -0.021000    0.047000
    0.037000   -0.018000    0.047000
    0.033000    0.005000    0.021000
    0.042000    0.019000   -0.020000
    0.009000    0.045000    0.013000
    0.014000    0.101000   -0.030000
   -0.023000   -0.051000    0.040000
    0.016000    0.053000   -0.078000
   -0.073000   -0.006000   -0.015000
   -0.189000   -0.025000    0.051000
    0.026000   -0.004000    0.003000
    0.016000   -0.007000    0.064000
    0.050000   -0.035000   -0.019000
    0.055000   -0.065000    0.004000
   -0.014000   -0.074000   -0.034000
   -0.079000   -0.196000   -0.017000
    0.027000    0.046000   -0.087000
   -0.026000    0.031000    0.045000
   -0.032000    0.014000   -0.053000
    0.033000    0.022000    0.009000
    0.048000    0.015000    0.033000
    0.100000    0.105000    0.005000
    0.036000   -0.049000    0.079000
   -0.020000   -0.047000   -0.018000
    0.028000   -0.041000    0.037000
   -0.055000   -0.115000   -0.038000
   -0.008000   -0.055000    0.000000
    0.024000   -0.014000    0.030000
    0.100000   -0.059000    0.020000
   -0.031000    0.024000    0.138000
    0.082000   -0.043000    0.047000
   -0.098000   -0.065000   -0.008000
   -0.212000   -0.207000    0.009000
   -0.001000    0.022000   -0.009000
   -0.009000   -0.034000    0.006000
   -0.007000    0.025000    0.014000
   -0.044000    0.031000   -0.019000
    0.000000    0.170000   -0.001000
    0.024000   -0.021000   -0.019000
    0.006000    0.002000   -0.005000
   -0.034000   -0.011000    0.015000
   -0.063000    0.168000   -0.238000
   -0.003000    0.001000    0.004000
   -0.001000    0.003000    0.000000
   -0.002000   -0.004000   -0.002000
    0.004000    0.003000    0.001000
    0.003000    0.000000   -0.006000
    0.003000    0.011000   -0.005000
    0.009000    0.010000    0.006000
    0.009000   -0.005000    0.004000
   -0.002000    0.009000   -0.002000
    0.004000    0.002000   -0.005000
    0.002000    0.001000   -0.004000
    0.005000   -0.002000   -0.013000
    0.001000    0.009000   -0.000000
   -0.005000   -0.011000    0.005000
    0.002000    0.004000    0.001000
    0.003000    0.003000   -0.001000
   -0.000000   -0.003000    0.000000
    0.009000   -0.002000    0.002000
   -0.013000    0.000000   -0.003000
    0.002000   -0.012000   -0.002000
    0.006000    0.005000    0.001000
    0.000000    0.002000   -0.003000
    0.005000    0.003000   -0.004000
   -0.010000   -0.039000    0.012000
vibration   69
    0.006000    0.005000   -0.003000
   -0.005000    0.022000   -0.005000
   -0.024000    0.058000   -0.034000
    0.004000    0.037000    0.012000
    0.015000    0.026000    0.035000
   -0.011000   -0.014000    0.021000
    0.004000    0.021000    0.032000
   -0.002000    0.005000    0.036000
   -0.032000   -0.048000    0.050000
    0.008000   -0.023000   -0.030000
    0.023000   -0.039000   -0.049000
    0.022000    0.001000   -0.009000
    0.021000   -0.030000   -0.043000
   -0.013000   -0.021000   -0.019000
    0.009000    0.020000    0.023000
   -0.010000   -0.034000   -0.004000
   -0.008000    0.013000   -0.034000
    0.006000    0.080000   -0.080000
   -0.025000   -0.019000    0.000000
   -0.035000   -0.005000    0.001000
    0.001000    0.002000    0.000000
    0.008000    0.037000    0.005000
    0.023000    0.013000   -0.016000
    0.034000    0.060000   -0.045000
    0.001000   -0.049000    0.016000
    0.060000    0.033000   -0.028000
   -0.021000   -0.036000    0.017000
   -0.112000   -0.085000    0.061000
    0.013000   -0.004000    0.001000
   -0.020000   -0.032000   -0.001000
    0.017000    0.027000    0.002000
   -0.008000    0.023000    0.002000
   -0.030000   -0.013000    0.030000
   -0.117000   -0.093000    0.072000
    0.039000    0.048000   -0.010000
   -0.048000   -0.046000   -0.015000
    0.064000    0.144000    0.008000
    0.060000    0.102000   -0.141000
   -0.002000    0.009000   -0.160000
   -0.008000   -0.016000   -0.166000
    0.120000    0.225000   -0.301000
    0.080000    0.049000    0.153000
    0.219000    0.093000    0.350000
   -0.029000   -0.145000    0.107000
    0.087000   -0.008000    0.206000
   -0.062000   -0.064000    0.019000
   -0.266000   -0.068000    0.164000
   -0.142000   -0.142000    0.040000
    0.047000   -0.266000   -0.151000
    0.011000    0.022000    0.016000
    0.049000    0.041000    0.014000
    0.005000    0.029000    0.001000
    0.019000   -0.024000    0.003000
   -0.012000    0.003000    0.002000
   -0.121000   -0.155000   -0.046000
   -0.015000    0.022000   -0.004000
   -0.011000    0.003000    0.025000
    0.012000   -0.000000   -0.002000
   -0.052000   -0.005000    0.003000
   -0.024000    0.019000   -0.048000
    0.003000   -0.000000   -0.000000
    0.004000    0.003000    0.001000
    0.003000    0.000000    0.005000
   -0.001000    0.000000   -0.005000
   -0.001000    0.004000    0.006000
    0.009000    0.007000   -0.005000
    0.004000   -0.004000   -0.011000
   -0.012000    0.005000   -0.004000
   -0.002000   -0.001000   -0.012000
   -0.004000    0.003000    0.000000
   -0.003000    0.007000    0.009000
   -0.003000    0.006000    0.005000
    0.001000    0.004000    0.000000
   -0.002000   -0.005000    0.002000
    0.001000    0.002000    0.000000
    0.001000    0.002000   -0.002000
   -0.001000   -0.001000   -0.000000
    0.000000   -0.003000   -0.001000
   -0.005000   -0.000000    0.001000
    0.001000   -0.002000   -0.002000
    0.004000    0.004000    0.000000
   -0.001000    0.001000   -0.003000
    0.002000    0.002000   -0.004000
   -0.004000   -0.018000    0.005000
vibration   70
    0.005000    0.007000   -0.039000
    0.008000    0.049000   -0.016000
   -0.005000    0.138000   -0.093000
    0.024000    0.129000   -0.042000
    0.116000    0.034000    0.105000
   -0.044000   -0.073000    0.057000
   -0.007000    0.001000    0.075000
   -0.031000   -0.055000    0.088000
   -0.075000   -0.135000    0.111000
    0.035000   -0.039000   -0.071000
    0.099000   -0.116000   -0.181000
    0.097000    0.080000    0.017000
    0.093000   -0.042000   -0.114000
   -0.066000   -0.061000   -0.021000
   -0.001000    0.050000    0.019000
   -0.048000   -0.079000    0.021000
   -0.004000    0.028000   -0.061000
    0.060000    0.186000   -0.145000
   -0.029000   -0.041000   -0.011000
   -0.042000    0.005000   -0.021000
    0.019000   -0.016000    0.000000
    0.036000    0.053000   -0.002000
    0.043000    0.038000   -0.028000
    0.049000    0.169000   -0.123000
   -0.004000   -0.088000    0.060000
    0.118000    0.040000   -0.017000
    0.004000   -0.081000    0.020000
   -0.092000   -0.150000    0.065000
    0.018000   -0.044000   -0.009000
   -0.046000   -0.099000   -0.029000
    0.032000    0.051000   -0.002000
   -0.013000    0.077000   -0.029000
   -0.036000   -0.006000    0.083000
   -0.170000   -0.099000    0.153000
    0.048000    0.060000    0.027000
   -0.014000    0.022000   -0.041000
   -0.100000   -0.010000   -0.024000
    0.023000   -0.057000    0.060000
    0.032000   -0.145000    0.135000
    0.176000    0.090000    0.016000
    0.064000   -0.176000    0.153000
   -0.014000   -0.057000   -0.071000
    0.003000   -0.113000   -0.132000
    0.001000   -0.102000   -0.126000
    0.079000    0.013000   -0.018000
   -0.016000    0.045000    0.060000
    0.124000    0.003000    0.003000
   -0.027000    0.113000    0.141000
   -0.013000    0.094000    0.131000
    0.004000    0.090000    0.049000
    0.116000    0.227000    0.032000
   -0.021000    0.036000   -0.010000
    0.068000   -0.012000    0.003000
   -0.072000   -0.029000   -0.004000
    0.024000    0.105000   -0.041000
    0.024000    0.066000   -0.047000
    0.000000    0.003000    0.017000
    0.004000    0.001000   -0.002000
   -0.040000   -0.003000    0.009000
   -0.016000    0.065000   -0.105000
   -0.000000    0.002000   -0.000000
   -0.002000   -0.001000   -0.001000
   -0.003000   -0.001000   -0.002000
    0.001000    0.004000   -0.001000
   -0.002000   -0.002000   -0.003000
   -0.005000   -0.006000    0.004000
    0.007000    0.009000    0.003000
    0.004000   -0.003000    0.002000
   -0.005000    0.009000   -0.006000
   -0.002000   -0.004000    0.002000
    0.003000   -0.003000   -0.006000
   -0.006000    0.001000   -0.004000
    0.001000    0.007000    0.000000
   -0.003000   -0.008000    0.004000
    0.001000    0.003000    0.000000
    0.001000    0.004000   -0.002000
   -0.001000   -0.002000    0.001000
    0.003000   -0.005000   -0.000000
   -0.008000   -0.001000    0.000000
    0.001000   -0.006000   -0.002000
    0.003000    0.010000    0.004000
   -0.001000   -0.002000   -0.002000
    0.004000    0.004000   -0.007000
   -0.006000   -0.028000    0.009000
vibration   71
   -0.015000    0.015000   -0.026000
   -0.017000    0.032000   -0.080000
    0.054000    0.007000   -0.067000
   -0.041000    0.075000   -0.201000
    0.053000   -0.001000   -0.057000
    0.026000   -0.040000    0.013000
    0.140000    0.038000   -0.014000
   -0.003000   -0.217000    0.053000
    0.126000   -0.037000    0.011000
    0.040000    0.007000    0.029000
    0.120000   -0.045000    0.008000
    0.115000    0.106000    0.165000
    0.101000   -0.097000   -0.067000
   -0.101000    0.035000    0.004000
   -0.029000    0.018000    0.018000
   -0.012000   -0.078000   -0.043000
    0.004000   -0.020000   -0.097000
    0.009000    0.074000   -0.170000
   -0.013000   -0.028000    0.006000
   -0.085000    0.029000    0.025000
    0.076000    0.006000    0.043000
    0.090000    0.076000    0.072000
    0.109000    0.004000    0.010000
    0.158000    0.077000   -0.013000
    0.047000   -0.101000    0.009000
   -0.008000    0.033000   -0.010000
   -0.041000    0.046000    0.041000
   -0.080000    0.033000    0.061000
   -0.046000    0.081000    0.028000
   -0.059000    0.072000    0.028000
   -0.029000    0.048000    0.007000
   -0.006000    0.004000    0.045000
   -0.044000    0.015000   -0.030000
   -0.098000   -0.011000    0.002000
    0.023000    0.001000   -0.021000
    0.037000   -0.049000   -0.002000
    0.092000   -0.069000    0.069000
   -0.070000   -0.020000    0.005000
   -0.068000    0.096000   -0.073000
   -0.232000   -0.166000    0.059000
   -0.128000    0.090000   -0.069000
    0.000000    0.070000    0.019000
   -0.116000    0.092000   -0.063000
    0.065000    0.256000    0.109000
   -0.096000    0.043000   -0.070000
    0.025000   -0.007000   -0.083000
   -0.077000    0.072000   -0.085000
    0.122000   -0.062000   -0.257000
   -0.079000    0.062000   -0.090000
   -0.074000    0.007000    0.051000
    0.001000    0.132000    0.038000
   -0.016000    0.027000   -0.018000
   -0.002000   -0.027000    0.018000
    0.011000   -0.055000   -0.014000
    0.071000   -0.050000    0.069000
    0.039000   -0.129000    0.057000
   -0.010000    0.014000    0.024000
   -0.034000    0.005000    0.001000
    0.097000    0.012000   -0.017000
    0.047000   -0.085000    0.153000
    0.002000   -0.002000   -0.003000
    0.003000   -0.002000    0.000000
    0.001000    0.000000    0.005000
   -0.001000    0.003000   -0.004000
    0.001000    0.004000    0.004000
    0.001000   -0.002000   -0.000000
    0.007000    0.001000   -0.008000
   -0.010000    0.004000   -0.002000
   -0.005000    0.005000   -0.015000
   -0.000000    0.002000    0.004000
    0.003000    0.005000    0.005000
   -0.004000    0.008000    0.001000
    0.002000   -0.005000    0.002000
    0.003000    0.003000    0.001000
   -0.002000    0.001000    0.001000
    0.000000    0.001000   -0.005000
   -0.003000    0.003000   -0.001000
   -0.007000    0.004000   -0.001000
    0.003000    0.001000    0.002000
   -0.004000    0.001000    0.001000
    0.004000    0.002000   -0.005000
   -0.006000   -0.002000   -0.009000
    0.005000    0.000000   -0.009000
    0.006000    0.013000   -0.001000
vibration   72
   -0.012000    0.024000   -0.047000
   -0.033000   -0.032000    0.033000
   -0.100000   -0.076000    0.078000
   -0.020000   -0.136000    0.182000
   -0.190000    0.013000   -0.089000
    0.053000    0.103000   -0.047000
    0.003000    0.064000   -0.039000
    0.059000    0.163000   -0.073000
    0.029000    0.112000   -0.053000
   -0.043000   -0.004000    0.030000
   -0.134000    0.104000    0.185000
   -0.133000   -0.175000   -0.097000
   -0.126000    0.000000    0.089000
    0.109000    0.042000   -0.026000
    0.036000   -0.034000    0.057000
    0.048000    0.047000   -0.076000
   -0.056000   -0.004000   -0.028000
   -0.122000   -0.075000   -0.019000
   -0.078000   -0.012000   -0.017000
   -0.097000   -0.074000    0.017000
   -0.041000    0.042000   -0.036000
   -0.044000    0.063000    0.017000
    0.010000   -0.050000   -0.027000
    0.007000   -0.153000    0.045000
    0.026000   -0.005000   -0.038000
    0.125000    0.067000   -0.020000
   -0.015000   -0.053000    0.046000
   -0.211000   -0.217000    0.126000
    0.008000    0.025000   -0.004000
   -0.089000   -0.057000   -0.015000
   -0.008000    0.068000    0.011000
   -0.109000    0.014000    0.038000
   -0.054000    0.011000    0.067000
   -0.284000   -0.137000    0.189000
    0.117000    0.092000    0.003000
    0.002000   -0.036000   -0.032000
   -0.002000   -0.027000    0.025000
   -0.018000   -0.034000    0.022000
   -0.018000   -0.035000    0.025000
   -0.021000   -0.038000    0.021000
   -0.019000   -0.031000    0.020000
   -0.000000    0.010000   -0.014000
   -0.039000   -0.005000   -0.075000
    0.033000    0.066000   -0.003000
    0.003000    0.031000   -0.027000
   -0.007000    0.019000   -0.009000
   -0.008000    0.043000   -0.030000
    0.029000    0.011000   -0.061000
   -0.047000    0.065000    0.015000
    0.039000   -0.118000   -0.039000
   -0.042000   -0.328000   -0.011000
    0.053000    0.041000    0.008000
   -0.029000   -0.078000    0.046000
   -0.060000   -0.086000   -0.011000
    0.045000    0.020000    0.006000
    0.046000   -0.006000    0.002000
   -0.051000    0.016000    0.071000
   -0.001000    0.009000   -0.001000
   -0.009000   -0.005000    0.003000
    0.010000    0.023000   -0.049000
   -0.003000   -0.003000    0.002000
   -0.000000    0.004000   -0.002000
   -0.000000   -0.001000   -0.000000
    0.002000    0.002000    0.002000
    0.003000   -0.002000   -0.001000
    0.002000    0.011000   -0.007000
    0.007000    0.007000    0.006000
    0.007000   -0.002000    0.003000
    0.001000    0.003000   -0.000000
    0.004000    0.002000   -0.003000
   -0.004000   -0.003000    0.000000
    0.009000   -0.008000   -0.002000
    0.000000    0.003000   -0.001000
   -0.002000   -0.006000    0.002000
    0.000000    0.001000   -0.000000
    0.001000    0.001000   -0.001000
    0.000000   -0.001000    0.001000
    0.001000   -0.003000   -0.000000
   -0.002000   -0.000000    0.003000
    0.001000    0.000000    0.000000
    0.004000   -0.005000   -0.005000
   -0.000000    0.006000   -0.004000
   -0.002000   -0.000000    0.003000
   -0.004000   -0.018000    0.005000
vibration   73
    0.015000   -0.017000    0.029000
    0.015000    0.015000   -0.007000
    0.032000    0.047000   -0.036000
    0.015000    0.066000   -0.058000
    0.084000   -0.001000    0.056000
   -0.030000   -0.049000    0.025000
   -0.021000   -0.032000    0.029000
   -0.029000   -0.052000    0.033000
   -0.034000   -0.060000    0.034000
    0.019000   -0.003000   -0.021000
    0.062000   -0.056000   -0.100000
    0.061000    0.079000    0.034000
    0.059000    0.001000   -0.047000
   -0.045000   -0.028000    0.008000
   -0.033000   -0.019000   -0.037000
    0.032000    0.132000   -0.053000
    0.014000   -0.035000    0.035000
   -0.051000   -0.294000    0.203000
    0.047000    0.014000    0.004000
    0.001000   -0.109000    0.079000
    0.045000    0.019000    0.002000
    0.010000   -0.111000    0.050000
   -0.005000   -0.031000    0.043000
   -0.083000   -0.295000    0.179000
    0.035000    0.127000   -0.049000
    0.035000    0.061000   -0.038000
   -0.060000   -0.008000   -0.006000
   -0.239000   -0.125000    0.073000
    0.035000    0.024000   -0.014000
   -0.005000   -0.004000    0.041000
    0.008000   -0.028000   -0.007000
   -0.076000   -0.110000    0.042000
   -0.005000   -0.037000   -0.007000
   -0.146000   -0.177000    0.058000
    0.081000    0.083000   -0.065000
   -0.031000   -0.005000    0.011000
   -0.011000    0.018000   -0.025000
    0.019000    0.020000   -0.007000
    0.022000    0.010000    0.003000
    0.046000    0.050000   -0.012000
    0.024000   -0.006000    0.015000
   -0.007000   -0.015000   -0.003000
    0.020000   -0.008000    0.033000
   -0.029000   -0.059000   -0.017000
   -0.001000   -0.025000    0.010000
    0.004000   -0.009000    0.013000
    0.029000   -0.035000    0.020000
   -0.030000    0.004000    0.068000
    0.041000   -0.038000    0.008000
   -0.005000    0.059000    0.026000
    0.098000    0.295000   -0.003000
   -0.073000   -0.113000   -0.001000
   -0.073000   -0.102000    0.085000
   -0.030000   -0.024000   -0.006000
   -0.014000    0.032000   -0.001000
   -0.127000   -0.134000   -0.040000
    0.024000    0.011000   -0.038000
   -0.015000    0.007000    0.005000
    0.077000    0.015000   -0.014000
    0.110000   -0.225000    0.328000
    0.000000    0.002000   -0.002000
   -0.001000   -0.002000   -0.003000
   -0.001000    0.003000   -0.002000
    0.001000    0.001000    0.003000
    0.000000   -0.004000    0.002000
   -0.008000   -0.010000    0.004000
    0.000000    0.005000    0.007000
    0.006000    0.000000    0.002000
    0.002000    0.001000    0.006000
    0.003000   -0.002000    0.008000
    0.006000   -0.006000   -0.003000
   -0.001000   -0.003000    0.006000
    0.000000   -0.007000    0.001000
    0.004000    0.002000   -0.000000
   -0.003000    0.001000   -0.001000
   -0.002000   -0.003000   -0.004000
   -0.003000    0.004000   -0.001000
   -0.011000    0.002000   -0.004000
    0.008000   -0.000000    0.006000
   -0.006000    0.008000    0.002000
   -0.001000   -0.016000   -0.015000
   -0.007000    0.005000   -0.012000
   -0.002000   -0.006000    0.002000
    0.007000    0.016000   -0.003000
vibration   74
   -0.002000    0.014000    0.000000
    0.003000    0.010000    0.001000
   -0.003000    0.036000   -0.021000
    0.010000    0.039000   -0.004000
    0.038000    0.004000    0.037000
   -0.023000   -0.024000    0.017000
   -0.023000   -0.015000    0.023000
   -0.013000    0.006000    0.030000
   -0.052000   -0.041000    0.032000
    0.009000   -0.013000   -0.024000
    0.028000   -0.039000   -0.065000
    0.028000    0.026000    0.001000
    0.028000   -0.006000   -0.033000
   -0.018000   -0.023000   -0.003000
   -0.006000    0.008000    0.003000
    0.014000    0.050000   -0.024000
    0.007000   -0.012000    0.008000
   -0.018000   -0.104000    0.067000
    0.015000    0.002000    0.004000
   -0.005000   -0.044000    0.034000
    0.017000    0.011000    0.000000
    0.007000   -0.028000    0.013000
   -0.000000   -0.014000    0.018000
   -0.019000   -0.099000    0.068000
    0.011000    0.037000   -0.017000
   -0.021000    0.011000   -0.011000
   -0.024000    0.035000    0.009000
   -0.056000    0.022000    0.023000
   -0.015000    0.044000    0.014000
   -0.019000    0.043000    0.033000
   -0.013000   -0.000000    0.003000
   -0.005000   -0.041000    0.036000
   -0.008000   -0.004000   -0.037000
   -0.022000   -0.022000   -0.031000
    0.009000   -0.003000   -0.029000
    0.023000   -0.010000    0.008000
    0.028000   -0.039000    0.029000
   -0.029000   -0.023000    0.016000
   -0.026000    0.019000   -0.009000
   -0.079000   -0.063000    0.036000
   -0.050000    0.008000   -0.002000
   -0.000000    0.019000    0.001000
   -0.051000    0.020000   -0.049000
    0.034000    0.105000    0.039000
   -0.034000    0.020000   -0.039000
    0.016000   -0.000000   -0.026000
   -0.009000    0.033000   -0.039000
    0.065000   -0.009000   -0.096000
   -0.036000    0.045000   -0.016000
    0.017000    0.052000    0.016000
    0.031000    0.065000    0.011000
   -0.024000   -0.031000    0.003000
   -0.029000   -0.040000    0.028000
    0.001000   -0.027000   -0.006000
    0.017000   -0.035000    0.019000
    0.207000    0.287000    0.087000
    0.001000   -0.000000   -0.000000
    0.049000   -0.000000   -0.012000
   -0.144000   -0.033000    0.039000
   -0.186000    0.447000   -0.657000
    0.001000    0.004000   -0.001000
   -0.005000   -0.006000    0.005000
    0.001000    0.003000   -0.003000
    0.001000   -0.001000    0.001000
   -0.001000   -0.003000    0.000000
   -0.010000   -0.015000    0.010000
    0.001000    0.002000    0.005000
    0.006000   -0.001000    0.000000
    0.002000   -0.001000    0.003000
   -0.001000   -0.003000    0.001000
   -0.002000   -0.006000   -0.003000
   -0.000000   -0.003000    0.007000
    0.000000    0.016000   -0.004000
   -0.012000   -0.013000    0.006000
    0.006000    0.004000    0.002000
    0.005000    0.002000    0.005000
    0.003000   -0.009000    0.002000
    0.017000   -0.007000    0.005000
   -0.022000   -0.001000   -0.011000
    0.010000   -0.020000   -0.008000
    0.008000   -0.000000    0.004000
    0.009000    0.007000    0.006000
    0.001000    0.002000    0.008000
   -0.020000   -0.059000    0.018000
vibration   75
    0.001000   -0.002000   -0.003000
   -0.007000    0.002000    0.005000
   -0.037000    0.000000    0.011000
    0.009000   -0.002000    0.058000
   -0.043000    0.020000   -0.010000
    0.015000    0.016000   -0.006000
    0.026000    0.028000   -0.006000
    0.017000    0.012000   -0.001000
    0.031000    0.016000   -0.006000
   -0.001000   -0.000000    0.003000
   -0.004000    0.011000    0.028000
   -0.008000   -0.015000   -0.004000
   -0.007000   -0.015000   -0.001000
    0.012000    0.002000   -0.012000
   -0.005000   -0.032000   -0.017000
    0.031000    0.086000   -0.028000
    0.027000    0.087000   -0.018000
    0.025000    0.054000    0.008000
   -0.032000   -0.119000    0.068000
   -0.053000   -0.283000    0.145000
    0.018000    0.121000   -0.086000
    0.058000    0.248000   -0.178000
   -0.049000   -0.084000    0.042000
   -0.051000   -0.059000    0.025000
   -0.035000   -0.063000    0.051000
    0.025000    0.042000   -0.026000
    0.042000    0.056000   -0.044000
    0.041000    0.063000   -0.043000
   -0.072000   -0.069000    0.036000
   -0.141000   -0.121000    0.097000
    0.083000    0.043000   -0.035000
    0.186000    0.132000   -0.088000
   -0.034000   -0.045000    0.025000
    0.020000   -0.017000   -0.005000
   -0.068000   -0.042000    0.023000
    0.006000    0.013000   -0.002000
    0.007000   -0.005000    0.005000
   -0.003000   -0.003000    0.002000
   -0.004000    0.007000   -0.005000
   -0.016000   -0.013000    0.007000
   -0.008000    0.005000   -0.004000
    0.002000    0.004000    0.003000
   -0.004000    0.005000   -0.000000
    0.005000    0.015000    0.010000
   -0.005000    0.002000   -0.003000
    0.005000   -0.003000   -0.005000
   -0.001000    0.000000   -0.004000
    0.012000   -0.004000   -0.015000
   -0.001000    0.001000   -0.007000
   -0.024000   -0.099000    0.038000
    0.341000    0.633000   -0.045000
   -0.009000   -0.054000   -0.013000
    0.019000    0.013000   -0.005000
    0.014000    0.040000    0.006000
   -0.001000   -0.007000    0.002000
    0.004000   -0.013000    0.005000
   -0.010000    0.044000   -0.006000
    0.003000   -0.002000   -0.002000
   -0.001000    0.008000    0.008000
   -0.013000    0.015000    0.002000
    0.005000    0.006000   -0.005000
   -0.001000   -0.008000   -0.001000
   -0.002000    0.004000   -0.002000
   -0.002000    0.003000   -0.001000
   -0.002000   -0.003000    0.004000
   -0.012000   -0.024000    0.011000
   -0.002000    0.003000   -0.001000
   -0.004000    0.001000    0.001000
   -0.005000    0.005000   -0.004000
    0.002000    0.000000    0.014000
    0.011000   -0.006000   -0.005000
   -0.010000    0.003000    0.009000
    0.000000    0.001000    0.000000
   -0.000000   -0.001000    0.001000
    0.000000    0.001000   -0.000000
   -0.001000   -0.001000    0.000000
    0.000000   -0.001000    0.000000
    0.000000   -0.004000   -0.001000
   -0.000000   -0.001000    0.001000
    0.001000    0.000000   -0.001000
   -0.003000    0.003000    0.003000
   -0.001000   -0.005000    0.001000
    0.001000   -0.000000   -0.004000
   -0.001000   -0.004000    0.002000
vibration   76
    0.003000   -0.001000    0.012000
   -0.009000    0.005000   -0.002000
   -0.028000    0.000000    0.005000
    0.002000    0.003000    0.033000
   -0.034000    0.017000   -0.014000
    0.012000    0.010000   -0.004000
    0.030000    0.025000   -0.007000
    0.011000   -0.007000    0.003000
    0.034000    0.013000   -0.006000
    0.000000    0.003000    0.007000
    0.002000    0.009000    0.026000
   -0.001000   -0.004000    0.010000
   -0.002000   -0.016000   -0.002000
    0.003000    0.005000   -0.009000
    0.006000   -0.017000   -0.012000
    0.013000    0.006000    0.003000
    0.002000    0.049000   -0.008000
    0.014000    0.087000   -0.032000
   -0.032000   -0.056000    0.025000
   -0.027000   -0.100000    0.039000
    0.001000    0.050000   -0.040000
    0.027000    0.145000   -0.075000
   -0.005000   -0.036000    0.003000
   -0.002000    0.014000   -0.032000
   -0.006000   -0.046000    0.037000
   -0.072000   -0.073000    0.075000
   -0.082000   -0.085000    0.067000
   -0.018000   -0.091000    0.029000
    0.130000    0.129000   -0.077000
    0.304000    0.265000   -0.176000
   -0.154000   -0.112000    0.052000
   -0.309000   -0.249000    0.133000
    0.085000    0.079000   -0.048000
    0.046000    0.091000   -0.020000
    0.096000    0.048000   -0.028000
   -0.008000   -0.018000    0.011000
   -0.017000    0.012000   -0.015000
    0.009000    0.011000   -0.006000
    0.011000   -0.008000    0.009000
    0.038000    0.038000   -0.016000
    0.019000   -0.009000    0.009000
   -0.007000   -0.011000   -0.009000
    0.011000   -0.014000    0.005000
   -0.018000   -0.042000   -0.025000
    0.008000   -0.009000    0.006000
   -0.009000    0.005000    0.012000
    0.010000   -0.010000    0.013000
   -0.025000    0.017000    0.045000
    0.010000   -0.007000    0.014000
   -0.025000   -0.085000    0.033000
    0.277000    0.520000   -0.035000
    0.015000   -0.019000   -0.012000
    0.040000    0.095000   -0.043000
   -0.012000   -0.057000   -0.015000
   -0.007000    0.012000   -0.002000
   -0.004000    0.040000    0.002000
   -0.012000    0.036000   -0.002000
    0.007000   -0.003000   -0.000000
   -0.017000    0.006000    0.009000
    0.019000    0.027000   -0.042000
    0.004000    0.004000   -0.004000
    0.001000   -0.005000   -0.002000
   -0.002000    0.003000   -0.001000
   -0.004000    0.001000    0.000000
   -0.002000   -0.002000    0.003000
   -0.007000   -0.016000    0.006000
   -0.005000    0.000000   -0.001000
   -0.006000    0.002000    0.001000
   -0.005000    0.002000   -0.002000
    0.002000    0.000000    0.012000
    0.010000   -0.004000   -0.004000
   -0.009000    0.004000    0.004000
    0.001000    0.002000    0.000000
    0.000000   -0.000000    0.000000
    0.001000    0.001000    0.000000
    0.000000    0.000000   -0.001000
    0.001000   -0.001000    0.000000
    0.001000   -0.003000   -0.001000
   -0.002000   -0.000000   -0.001000
    0.002000    0.000000   -0.002000
    0.003000   -0.002000   -0.002000
   -0.000000    0.001000   -0.002000
   -0.001000   -0.000000    0.002000
   -0.001000   -0.004000    0.001000
vibration   77
   -0.000000   -0.002000    0.006000
    0.016000   -0.011000    0.015000
    0.024000    0.004000    0.001000
    0.009000   -0.016000   -0.003000
    0.038000   -0.021000    0.030000
   -0.013000   -0.006000    0.004000
   -0.056000   -0.031000    0.016000
   -0.004000    0.055000   -0.010000
   -0.068000   -0.017000    0.013000
   -0.001000   -0.015000   -0.022000
   -0.015000   -0.016000   -0.043000
   -0.011000   -0.023000   -0.046000
   -0.009000    0.023000    0.003000
    0.015000   -0.014000    0.005000
   -0.022000    0.020000    0.029000
   -0.030000    0.069000   -0.049000
    0.027000    0.048000   -0.079000
    0.060000    0.020000   -0.032000
   -0.023000   -0.126000    0.040000
   -0.117000   -0.240000    0.139000
    0.097000    0.102000   -0.052000
    0.131000    0.217000   -0.118000
   -0.009000   -0.060000    0.077000
   -0.048000   -0.055000    0.044000
   -0.018000   -0.040000    0.063000
   -0.021000    0.000000    0.021000
   -0.021000    0.003000   -0.000000
    0.001000   -0.002000   -0.014000
    0.011000    0.022000   -0.014000
    0.046000    0.052000   -0.007000
   -0.016000   -0.033000   -0.007000
   -0.023000   -0.050000    0.005000
    0.020000    0.000000   -0.014000
    0.029000    0.021000   -0.016000
    0.006000   -0.005000   -0.003000
   -0.000000    0.000000    0.005000
   -0.003000    0.003000   -0.003000
    0.002000    0.003000   -0.002000
    0.002000    0.000000    0.000000
    0.006000    0.006000   -0.004000
    0.003000   -0.000000    0.000000
   -0.001000   -0.002000   -0.001000
    0.003000   -0.002000    0.003000
   -0.004000   -0.008000   -0.004000
    0.001000   -0.002000    0.002000
   -0.002000    0.001000    0.002000
    0.001000   -0.001000    0.001000
   -0.008000   -0.001000    0.008000
    0.004000   -0.003000    0.002000
    0.048000    0.119000   -0.043000
   -0.358000   -0.733000    0.053000
   -0.069000   -0.008000    0.000000
    0.033000    0.045000   -0.004000
    0.007000   -0.004000   -0.004000
   -0.002000    0.003000    0.001000
   -0.021000   -0.021000   -0.007000
    0.013000   -0.047000    0.013000
   -0.009000    0.002000    0.005000
    0.018000   -0.006000   -0.011000
   -0.022000   -0.035000    0.055000
   -0.007000   -0.006000    0.005000
   -0.000000    0.009000    0.002000
    0.003000   -0.003000    0.001000
    0.005000   -0.003000    0.000000
    0.002000    0.001000   -0.003000
    0.010000    0.025000   -0.010000
    0.005000   -0.003000    0.001000
    0.005000   -0.006000    0.002000
    0.006000   -0.004000   -0.001000
   -0.001000    0.001000   -0.016000
   -0.014000    0.004000    0.007000
    0.015000   -0.010000   -0.002000
    0.001000   -0.002000    0.001000
    0.002000    0.001000   -0.001000
   -0.001000   -0.001000    0.000000
   -0.000000   -0.000000   -0.001000
   -0.000000    0.001000   -0.001000
   -0.000000    0.004000    0.001000
    0.002000    0.000000    0.000000
   -0.002000    0.000000    0.002000
    0.001000    0.001000   -0.000000
   -0.002000   -0.002000   -0.002000
    0.001000   -0.000000   -0.003000
    0.003000    0.006000   -0.002000
vibration   78
    0.001000   -0.001000   -0.023000
   -0.002000    0.004000   -0.011000
    0.023000   -0.002000   -0.009000
   -0.012000    0.019000   -0.057000
    0.025000   -0.009000   -0.001000
   -0.012000   -0.017000    0.006000
   -0.001000   -0.017000   -0.000000
   -0.017000   -0.042000    0.009000
    0.002000   -0.009000   -0.001000
    0.001000    0.012000    0.013000
    0.015000   -0.002000   -0.006000
    0.015000    0.038000    0.035000
    0.014000    0.007000    0.001000
   -0.023000    0.004000    0.011000
    0.004000   -0.003000   -0.020000
    0.051000   -0.018000   -0.053000
    0.170000   -0.040000   -0.035000
    0.037000   -0.101000   -0.075000
    0.165000    0.027000    0.208000
    0.129000   -0.034000    0.252000
   -0.039000    0.086000    0.037000
   -0.033000   -0.047000   -0.239000
   -0.210000    0.090000    0.111000
   -0.125000    0.078000    0.180000
   -0.165000   -0.034000   -0.142000
    0.091000   -0.159000   -0.132000
    0.160000   -0.131000    0.149000
    0.076000   -0.067000    0.212000
    0.065000   -0.010000    0.069000
   -0.019000   -0.101000   -0.215000
   -0.078000    0.186000    0.179000
   -0.106000    0.141000    0.209000
   -0.118000    0.120000   -0.065000
   -0.107000   -0.044000   -0.098000
   -0.033000    0.032000   -0.067000
   -0.005000   -0.002000   -0.022000
    0.013000   -0.011000    0.015000
   -0.008000   -0.013000    0.008000
   -0.011000   -0.002000   -0.002000
   -0.029000   -0.033000    0.015000
   -0.013000    0.002000   -0.005000
    0.009000    0.011000    0.010000
   -0.008000    0.011000   -0.005000
    0.020000    0.038000    0.022000
   -0.001000    0.012000   -0.001000
    0.006000   -0.003000   -0.009000
   -0.012000    0.011000   -0.011000
    0.025000   -0.013000   -0.042000
   -0.013000    0.010000   -0.011000
   -0.001000    0.028000   -0.014000
   -0.062000   -0.046000   -0.007000
    0.012000   -0.038000    0.036000
   -0.015000   -0.078000   -0.239000
   -0.040000    0.002000    0.020000
    0.013000   -0.005000   -0.007000
    0.022000   -0.024000   -0.006000
    0.004000   -0.012000   -0.025000
   -0.003000    0.003000    0.008000
    0.009000    0.001000   -0.006000
    0.070000   -0.037000    0.020000
   -0.001000   -0.000000    0.001000
   -0.000000    0.001000    0.001000
    0.001000    0.000000   -0.000000
    0.000000   -0.002000    0.000000
    0.000000    0.001000   -0.000000
    0.000000    0.002000   -0.000000
   -0.001000   -0.002000   -0.000000
    0.001000    0.000000   -0.001000
    0.002000   -0.003000    0.003000
   -0.001000    0.000000   -0.002000
   -0.001000    0.001000    0.001000
    0.001000    0.000000   -0.000000
    0.000000   -0.001000    0.002000
    0.001000    0.000000   -0.000000
   -0.000000    0.000000   -0.001000
   -0.001000   -0.000000   -0.001000
    0.000000    0.000000   -0.000000
    0.001000    0.000000   -0.000000
    0.002000   -0.000000   -0.000000
   -0.001000    0.000000    0.002000
   -0.002000   -0.001000   -0.001000
   -0.002000   -0.002000   -0.001000
   -0.002000   -0.001000    0.001000
    0.002000    0.002000   -0.001000
vibration   79
    0.024000   -0.017000   -0.022000
   -0.030000    0.027000   -0.052000
    0.033000    0.014000   -0.048000
   -0.055000    0.066000   -0.167000
    0.041000   -0.006000   -0.027000
   -0.034000   -0.051000    0.021000
    0.019000   -0.033000   -0.001000
   -0.052000   -0.150000    0.040000
    0.013000   -0.037000    0.008000
    0.004000    0.033000    0.037000
    0.057000   -0.015000   -0.012000
    0.058000    0.118000    0.130000
    0.054000   -0.005000   -0.016000
   -0.082000    0.017000    0.027000
    0.048000    0.004000   -0.017000
    0.118000   -0.002000    0.045000
   -0.013000    0.099000    0.101000
   -0.086000    0.073000    0.068000
   -0.049000    0.004000    0.051000
    0.075000   -0.132000    0.032000
   -0.133000    0.053000   -0.062000
   -0.134000    0.074000   -0.013000
    0.013000   -0.082000   -0.092000
    0.088000   -0.107000   -0.019000
    0.040000   -0.045000   -0.052000
   -0.061000    0.022000   -0.081000
   -0.078000   -0.042000   -0.152000
   -0.155000    0.053000   -0.085000
    0.157000   -0.141000   -0.047000
    0.182000   -0.114000    0.019000
    0.018000   -0.054000    0.073000
   -0.192000    0.041000   -0.031000
    0.091000    0.048000    0.174000
    0.131000   -0.041000    0.131000
   -0.088000    0.149000    0.042000
   -0.037000    0.041000   -0.045000
    0.076000   -0.058000    0.058000
   -0.037000   -0.051000    0.034000
   -0.044000    0.038000   -0.034000
   -0.161000   -0.154000    0.085000
   -0.077000    0.024000   -0.017000
    0.035000    0.046000    0.047000
   -0.045000    0.063000   -0.009000
    0.077000    0.185000    0.123000
   -0.041000    0.034000   -0.028000
    0.064000   -0.038000   -0.057000
    0.001000    0.011000   -0.060000
    0.127000   -0.076000   -0.170000
    0.001000    0.003000   -0.063000
    0.015000    0.071000   -0.003000
   -0.173000   -0.217000    0.026000
    0.095000   -0.062000    0.063000
    0.010000    0.014000   -0.037000
   -0.143000    0.090000    0.023000
    0.003000   -0.011000    0.020000
    0.052000   -0.028000    0.033000
   -0.006000   -0.013000   -0.023000
   -0.003000   -0.004000   -0.011000
    0.009000   -0.006000   -0.005000
   -0.032000    0.017000   -0.018000
   -0.003000   -0.001000    0.001000
   -0.001000    0.002000    0.003000
    0.002000   -0.001000    0.000000
    0.002000   -0.002000   -0.000000
    0.001000    0.001000   -0.001000
    0.003000    0.008000   -0.002000
    0.003000   -0.001000    0.001000
    0.002000   -0.002000    0.000000
    0.003000   -0.003000   -0.003000
   -0.002000   -0.002000   -0.007000
   -0.007000    0.001000    0.002000
    0.004000   -0.002000    0.000000
   -0.000000   -0.000000    0.000000
   -0.000000    0.000000    0.000000
    0.000000    0.000000    0.000000
   -0.000000   -0.001000    0.001000
   -0.000000    0.000000   -0.000000
    0.001000    0.001000    0.001000
   -0.000000    0.000000   -0.001000
   -0.001000   -0.002000    0.000000
   -0.001000   -0.002000   -0.000000
   -0.000000   -0.002000    0.000000
   -0.000000   -0.001000    0.000000
    0.001000    0.002000    0.000000
vibration   80
    0.020000   -0.015000   -0.015000
    0.040000   -0.036000    0.067000
   -0.039000   -0.019000    0.062000
    0.071000   -0.083000    0.210000
   -0.046000    0.004000    0.036000
    0.044000    0.064000   -0.026000
   -0.027000    0.039000    0.002000
    0.066000    0.190000   -0.053000
   -0.018000    0.047000   -0.010000
   -0.004000   -0.042000   -0.048000
   -0.072000    0.018000    0.012000
   -0.073000   -0.148000   -0.166000
   -0.068000    0.009000    0.021000
    0.104000   -0.022000   -0.032000
   -0.065000    0.001000    0.022000
   -0.156000   -0.007000   -0.053000
    0.043000   -0.127000   -0.130000
    0.129000   -0.080000   -0.105000
    0.089000   -0.001000   -0.026000
   -0.073000    0.169000    0.002000
    0.163000   -0.053000    0.086000
    0.163000   -0.107000   -0.021000
   -0.052000    0.137000    0.130000
   -0.163000    0.139000    0.043000
   -0.081000    0.050000    0.048000
   -0.054000    0.034000   -0.051000
   -0.089000   -0.024000   -0.122000
   -0.115000    0.081000   -0.080000
    0.107000   -0.101000   -0.040000
    0.151000   -0.059000    0.031000
    0.021000   -0.058000    0.034000
   -0.122000    0.018000   -0.046000
    0.074000    0.022000    0.127000
    0.101000   -0.039000    0.097000
   -0.064000    0.114000    0.027000
   -0.030000    0.034000   -0.034000
    0.056000   -0.043000    0.042000
   -0.027000   -0.037000    0.026000
   -0.031000    0.030000   -0.025000
   -0.118000   -0.112000    0.065000
   -0.057000    0.017000   -0.011000
    0.026000    0.033000    0.035000
   -0.032000    0.046000   -0.006000
    0.056000    0.136000    0.091000
   -0.031000    0.024000   -0.021000
    0.049000   -0.029000   -0.043000
    0.003000    0.007000   -0.045000
    0.095000   -0.056000   -0.124000
    0.004000    0.001000   -0.047000
   -0.020000   -0.083000    0.001000
    0.199000    0.245000   -0.032000
   -0.123000    0.085000   -0.077000
    0.005000   -0.002000   -0.001000
   -0.108000    0.068000    0.015000
   -0.001000   -0.008000    0.015000
    0.046000   -0.007000    0.029000
    0.011000    0.011000    0.026000
    0.010000   -0.004000    0.002000
    0.004000    0.002000    0.004000
   -0.010000    0.029000   -0.030000
    0.003000    0.003000   -0.003000
   -0.001000   -0.005000    0.000000
   -0.001000    0.002000   -0.001000
   -0.002000    0.001000    0.000000
   -0.001000   -0.001000    0.002000
   -0.004000   -0.011000    0.004000
   -0.000000    0.002000    0.001000
   -0.002000    0.002000   -0.000000
   -0.003000    0.001000   -0.001000
    0.002000    0.001000    0.007000
    0.007000   -0.002000   -0.003000
   -0.007000    0.004000    0.002000
   -0.000000    0.001000   -0.001000
   -0.001000   -0.000000   -0.000000
    0.000000   -0.001000    0.000000
    0.001000    0.001000    0.001000
    0.001000   -0.000000    0.001000
   -0.000000   -0.001000    0.000000
   -0.001000    0.000000    0.001000
    0.002000    0.001000   -0.001000
    0.001000    0.005000    0.004000
    0.002000   -0.001000    0.002000
    0.003000    0.001000   -0.001000
   -0.001000   -0.001000   -0.000000
vibration   81
    0.002000    0.000000    0.000000
   -0.001000    0.000000   -0.001000
    0.001000    0.001000   -0.001000
   -0.001000    0.001000   -0.002000
    0.001000   -0.000000    0.000000
    0.000000   -0.001000    0.000000
    0.000000    0.001000    0.002000
   -0.001000   -0.004000   -0.002000
    0.003000    0.000000   -0.001000
   -0.000000    0.000000    0.000000
    0.001000   -0.001000   -0.001000
    0.001000    0.002000    0.001000
    0.001000   -0.000000   -0.001000
   -0.001000   -0.000000    0.000000
    0.000000   -0.002000   -0.000000
    0.000000   -0.004000   -0.000000
    0.002000   -0.000000   -0.003000
    0.001000    0.007000   -0.010000
    0.001000   -0.002000    0.004000
    0.002000    0.004000    0.001000
   -0.001000    0.002000   -0.000000
    0.001000    0.008000   -0.007000
   -0.002000   -0.001000    0.001000
    0.001000    0.002000    0.001000
   -0.001000   -0.000000   -0.003000
   -0.000000    0.000000    0.001000
   -0.002000   -0.001000   -0.000000
    0.003000    0.001000   -0.003000
   -0.001000   -0.000000   -0.000000
    0.000000    0.001000   -0.000000
    0.000000    0.001000   -0.001000
   -0.002000    0.002000   -0.001000
    0.000000    0.000000    0.003000
   -0.005000   -0.001000    0.007000
    0.003000    0.002000    0.001000
   -0.004000   -0.007000   -0.000000
   -0.000000    0.002000   -0.001000
    0.002000    0.003000   -0.002000
    0.002000    0.003000   -0.002000
    0.002000    0.003000   -0.002000
    0.002000    0.002000   -0.002000
   -0.001000   -0.001000   -0.001000
    0.001000   -0.001000    0.002000
   -0.003000   -0.006000   -0.003000
    0.000000   -0.002000    0.001000
   -0.001000    0.001000    0.001000
   -0.000000   -0.002000    0.002000
   -0.006000   -0.001000    0.005000
    0.002000   -0.002000    0.001000
    0.000000    0.001000   -0.000000
   -0.003000   -0.002000    0.000000
    0.001000   -0.000000    0.001000
   -0.002000    0.001000   -0.001000
    0.002000   -0.000000   -0.003000
    0.002000    0.005000    0.003000
   -0.044000   -0.070000   -0.014000
   -0.000000    0.000000   -0.000000
   -0.000000    0.001000    0.001000
    0.009000   -0.002000   -0.004000
   -0.084000   -0.004000    0.048000
    0.016000   -0.006000    0.005000
    0.005000   -0.007000   -0.011000
   -0.008000    0.004000   -0.000000
   -0.016000    0.011000    0.005000
    0.001000   -0.001000   -0.001000
    0.005000   -0.007000   -0.011000
   -0.015000    0.010000    0.004000
   -0.017000    0.010000    0.006000
   -0.015000    0.009000    0.003000
    0.008000    0.004000    0.014000
    0.007000   -0.009000   -0.012000
    0.008000   -0.008000   -0.007000
   -0.134000   -0.047000   -0.287000
   -0.233000    0.064000    0.025000
    0.103000    0.008000    0.118000
    0.306000   -0.021000    0.192000
   -0.034000    0.011000    0.004000
   -0.290000    0.068000    0.003000
   -0.233000    0.068000   -0.044000
    0.123000   -0.121000   -0.264000
    0.274000   -0.017000    0.189000
    0.300000   -0.030000    0.185000
    0.284000   -0.012000    0.183000
   -0.238000    0.068000    0.011000
vibration   82
   -0.001000   -0.003000   -0.001000
    0.001000   -0.001000    0.001000
   -0.002000    0.000000    0.001000
    0.003000   -0.002000    0.008000
   -0.002000    0.001000    0.000000
    0.002000    0.002000   -0.001000
    0.002000    0.003000   -0.000000
    0.003000    0.005000   -0.001000
    0.001000    0.002000   -0.000000
    0.000000   -0.002000   -0.002000
   -0.000000   -0.001000   -0.001000
   -0.001000   -0.003000   -0.003000
   -0.001000   -0.002000   -0.002000
    0.002000   -0.001000   -0.002000
   -0.002000   -0.003000   -0.002000
   -0.003000    0.006000    0.004000
   -0.004000    0.003000    0.007000
    0.004000    0.003000    0.012000
   -0.002000    0.000000   -0.006000
    0.003000    0.002000   -0.010000
    0.001000   -0.005000   -0.000000
    0.002000   -0.000000    0.004000
    0.003000    0.000000   -0.003000
   -0.001000    0.005000   -0.009000
    0.001000   -0.001000    0.007000
    0.003000   -0.002000   -0.003000
    0.002000   -0.003000    0.004000
   -0.000000   -0.002000    0.006000
    0.002000    0.001000    0.002000
    0.001000   -0.001000   -0.004000
   -0.002000    0.002000    0.004000
    0.001000   -0.003000    0.007000
   -0.003000    0.001000   -0.009000
   -0.001000   -0.006000   -0.011000
   -0.004000    0.000000   -0.006000
    0.003000    0.010000   -0.000000
    0.002000   -0.001000    0.001000
   -0.002000   -0.001000    0.001000
    0.000000   -0.001000    0.004000
   -0.004000   -0.007000   -0.003000
   -0.004000   -0.001000    0.002000
    0.001000    0.001000    0.001000
   -0.000000    0.001000   -0.000000
    0.002000    0.004000    0.003000
    0.000000    0.001000    0.000000
    0.002000   -0.000000   -0.001000
    0.003000    0.000000   -0.003000
    0.004000   -0.001000   -0.004000
    0.001000    0.001000   -0.001000
   -0.002000   -0.006000    0.005000
    0.029000    0.056000   -0.001000
   -0.002000    0.002000   -0.003000
    0.008000   -0.003000    0.001000
   -0.004000   -0.001000    0.000000
   -0.001000   -0.002000   -0.002000
    0.011000    0.014000    0.003000
   -0.000000    0.003000   -0.001000
   -0.001000   -0.000000    0.000000
   -0.000000    0.002000   -0.000000
    0.029000   -0.020000    0.017000
   -0.293000    0.092000   -0.096000
   -0.085000    0.148000    0.173000
    0.137000   -0.079000    0.013000
    0.300000   -0.193000   -0.090000
   -0.012000    0.025000    0.029000
   -0.102000    0.140000    0.177000
    0.280000   -0.188000   -0.079000
    0.297000   -0.177000   -0.103000
    0.279000   -0.162000   -0.062000
   -0.150000   -0.059000   -0.257000
   -0.130000    0.170000    0.223000
   -0.143000    0.152000    0.119000
   -0.008000   -0.003000   -0.017000
   -0.013000    0.004000    0.001000
    0.006000    0.001000    0.007000
    0.018000   -0.001000    0.011000
   -0.002000    0.001000    0.000000
   -0.017000    0.004000   -0.000000
   -0.013000    0.004000   -0.002000
    0.007000   -0.007000   -0.015000
    0.015000   -0.001000    0.011000
    0.017000   -0.002000    0.011000
    0.017000   -0.001000    0.010000
   -0.014000    0.005000    0.000000
vibration   83
    0.032000   -0.031000    0.003000
    0.038000   -0.030000    0.050000
    0.010000   -0.022000    0.047000
    0.050000   -0.048000    0.104000
    0.011000   -0.016000    0.044000
    0.030000    0.041000   -0.017000
   -0.017000    0.023000    0.001000
    0.044000    0.120000   -0.035000
   -0.013000    0.032000   -0.008000
    0.001000   -0.034000   -0.040000
   -0.033000   -0.009000   -0.021000
   -0.034000   -0.085000   -0.105000
   -0.032000   -0.002000   -0.002000
    0.050000   -0.013000   -0.013000
   -0.086000    0.005000    0.011000
   -0.089000    0.122000    0.128000
   -0.098000    0.118000    0.178000
    0.110000    0.131000    0.319000
   -0.063000   -0.034000   -0.130000
    0.051000   -0.087000   -0.171000
    0.052000   -0.068000   -0.043000
    0.056000    0.036000    0.120000
    0.117000   -0.059000   -0.055000
    0.027000   -0.012000   -0.155000
    0.081000    0.020000    0.118000
    0.054000   -0.075000   -0.105000
    0.082000   -0.081000    0.079000
   -0.013000   -0.018000    0.150000
    0.080000   -0.014000    0.055000
    0.050000   -0.054000   -0.132000
   -0.040000    0.068000    0.129000
    0.060000    0.018000    0.178000
   -0.096000    0.032000   -0.205000
    0.057000   -0.140000   -0.337000
   -0.130000    0.009000   -0.151000
   -0.043000    0.061000   -0.031000
    0.034000   -0.026000    0.024000
   -0.022000   -0.037000    0.026000
   -0.026000    0.011000   -0.011000
   -0.086000   -0.088000    0.056000
   -0.045000   -0.001000    0.004000
    0.025000    0.029000    0.034000
   -0.011000    0.040000    0.012000
    0.044000    0.096000    0.074000
   -0.013000    0.022000   -0.005000
    0.049000   -0.030000   -0.037000
    0.028000   -0.013000   -0.039000
    0.071000   -0.045000   -0.078000
    0.029000   -0.018000   -0.041000
   -0.030000   -0.002000   -0.007000
    0.034000    0.051000   -0.012000
   -0.085000    0.045000   -0.014000
    0.180000   -0.106000    0.025000
   -0.072000    0.059000   -0.013000
   -0.028000    0.008000    0.005000
    0.011000    0.001000    0.016000
    0.040000   -0.011000    0.004000
   -0.031000    0.011000   -0.001000
    0.024000   -0.002000   -0.001000
   -0.030000    0.015000    0.001000
    0.014000   -0.002000    0.003000
    0.003000   -0.009000   -0.006000
   -0.007000    0.004000   -0.001000
   -0.012000    0.011000    0.004000
   -0.000000   -0.002000   -0.001000
    0.006000   -0.008000   -0.006000
   -0.012000    0.010000    0.004000
   -0.013000    0.004000    0.009000
   -0.015000    0.013000   -0.004000
    0.008000    0.004000    0.013000
    0.008000   -0.009000   -0.012000
    0.005000   -0.007000   -0.006000
   -0.002000   -0.000000   -0.004000
   -0.003000   -0.001000    0.001000
    0.001000    0.000000    0.001000
    0.004000   -0.001000    0.004000
    0.000000    0.000000   -0.000000
   -0.002000    0.001000    0.000000
   -0.002000    0.000000    0.000000
    0.001000   -0.002000   -0.002000
    0.002000   -0.004000    0.001000
    0.004000    0.005000    0.001000
    0.005000   -0.000000    0.001000
   -0.003000    0.000000    0.001000
vibration   84
   -0.015000   -0.007000   -0.007000
    0.000000   -0.000000   -0.002000
   -0.001000    0.002000   -0.003000
   -0.002000   -0.002000   -0.007000
   -0.000000    0.000000   -0.000000
   -0.001000   -0.003000   -0.000000
   -0.003000   -0.003000    0.001000
   -0.002000   -0.004000   -0.001000
   -0.005000   -0.006000    0.003000
    0.000000    0.004000    0.005000
    0.000000    0.004000    0.004000
    0.001000    0.005000    0.005000
    0.000000    0.005000    0.005000
   -0.001000    0.001000    0.001000
   -0.001000   -0.002000   -0.001000
   -0.004000    0.000000    0.002000
   -0.002000    0.002000   -0.000000
    0.010000    0.022000   -0.009000
   -0.005000   -0.008000   -0.000000
    0.001000    0.023000   -0.016000
    0.006000   -0.000000    0.001000
    0.014000    0.029000   -0.009000
    0.002000   -0.004000    0.004000
   -0.001000    0.004000   -0.004000
    0.003000    0.007000    0.001000
   -0.011000   -0.008000    0.008000
    0.007000    0.006000   -0.001000
   -0.019000   -0.020000    0.009000
    0.001000    0.007000   -0.001000
   -0.065000   -0.046000    0.038000
    0.014000   -0.000000   -0.012000
   -0.050000   -0.063000    0.026000
    0.004000   -0.004000   -0.008000
   -0.043000   -0.043000    0.015000
    0.003000   -0.003000   -0.002000
    0.041000    0.056000    0.006000
   -0.000000   -0.003000    0.003000
   -0.007000   -0.011000    0.008000
   -0.007000   -0.014000    0.009000
   -0.004000   -0.010000    0.006000
   -0.006000   -0.011000    0.007000
    0.005000    0.005000    0.007000
    0.002000    0.004000    0.002000
    0.011000    0.015000    0.010000
    0.005000    0.009000    0.004000
    0.003000   -0.002000   -0.003000
   -0.002000    0.005000   -0.005000
    0.020000    0.005000   -0.017000
   -0.008000    0.006000   -0.005000
    0.001000    0.002000   -0.004000
    0.001000   -0.022000   -0.001000
   -0.000000   -0.001000    0.003000
   -0.002000    0.002000   -0.002000
   -0.014000   -0.004000    0.018000
   -0.009000   -0.025000   -0.021000
    0.153000    0.260000    0.042000
    0.001000   -0.001000   -0.002000
   -0.005000   -0.008000   -0.008000
   -0.040000    0.033000    0.030000
    0.900000   -0.233000   -0.066000
    0.004000    0.001000    0.001000
   -0.000000   -0.004000    0.002000
   -0.001000    0.001000   -0.001000
   -0.004000    0.002000    0.001000
   -0.001000   -0.001000   -0.002000
    0.005000    0.000000   -0.001000
   -0.004000    0.004000    0.003000
   -0.001000    0.001000    0.001000
   -0.004000    0.002000    0.001000
    0.001000   -0.001000    0.001000
    0.000000   -0.003000   -0.005000
    0.001000   -0.003000   -0.003000
   -0.007000   -0.005000   -0.006000
   -0.003000    0.004000   -0.002000
    0.002000   -0.001000    0.001000
    0.009000   -0.001000    0.005000
   -0.004000    0.002000    0.001000
   -0.006000    0.007000    0.003000
   -0.002000    0.003000   -0.004000
   -0.002000    0.001000   -0.002000
    0.004000   -0.001000    0.003000
    0.010000   -0.002000    0.006000
    0.006000   -0.000000    0.006000
   -0.000000    0.027000   -0.011000
vibration   85
    0.006000   -0.001000    0.003000
   -0.003000    0.002000   -0.004000
   -0.003000    0.004000   -0.005000
   -0.003000    0.003000   -0.005000
   -0.002000    0.002000   -0.002000
   -0.002000   -0.003000    0.001000
   -0.002000   -0.003000    0.002000
   -0.002000   -0.003000    0.003000
   -0.004000   -0.005000    0.002000
   -0.000000    0.001000    0.001000
    0.003000   -0.002000   -0.002000
    0.003000    0.006000    0.007000
    0.004000   -0.001000   -0.002000
   -0.003000    0.000000    0.001000
   -0.004000   -0.017000    0.000000
    0.023000    0.051000   -0.028000
   -0.008000   -0.030000    0.022000
    0.080000    0.214000   -0.118000
   -0.013000   -0.056000    0.040000
    0.155000    0.466000   -0.262000
   -0.020000   -0.053000    0.032000
    0.143000    0.497000   -0.287000
   -0.011000   -0.041000    0.021000
    0.067000    0.243000   -0.132000
    0.017000    0.053000   -0.033000
    0.013000    0.009000   -0.007000
   -0.017000   -0.016000    0.007000
    0.132000    0.107000   -0.053000
   -0.025000   -0.023000    0.013000
    0.198000    0.152000   -0.096000
   -0.017000   -0.008000    0.010000
    0.164000    0.143000   -0.078000
   -0.015000   -0.011000    0.008000
    0.055000    0.051000   -0.026000
    0.029000    0.028000   -0.014000
   -0.011000   -0.009000   -0.001000
    0.001000   -0.001000    0.000000
   -0.001000   -0.001000    0.001000
   -0.000000    0.001000   -0.000000
   -0.002000   -0.001000    0.002000
   -0.001000   -0.001000    0.001000
    0.001000    0.001000    0.001000
   -0.001000    0.002000    0.000000
    0.001000    0.004000    0.003000
   -0.002000    0.000000   -0.001000
    0.003000   -0.002000   -0.002000
    0.004000   -0.003000   -0.002000
    0.002000   -0.001000    0.000000
    0.004000   -0.003000   -0.001000
    0.010000    0.008000    0.005000
   -0.009000   -0.024000    0.008000
   -0.006000   -0.021000   -0.007000
   -0.016000   -0.021000    0.017000
   -0.006000   -0.007000   -0.010000
   -0.002000    0.005000    0.005000
   -0.005000    0.005000    0.004000
   -0.003000    0.007000    0.001000
    0.000000    0.001000    0.000000
   -0.000000    0.001000    0.002000
    0.029000   -0.002000   -0.010000
   -0.000000   -0.000000    0.000000
   -0.000000    0.000000   -0.000000
    0.000000    0.000000   -0.000000
   -0.000000   -0.001000    0.000000
   -0.000000   -0.000000    0.000000
   -0.000000    0.000000   -0.000000
   -0.000000    0.000000    0.001000
    0.001000    0.000000   -0.001000
    0.001000   -0.002000    0.002000
    0.000000    0.000000   -0.000000
   -0.001000   -0.000000    0.000000
    0.001000   -0.002000    0.001000
    0.000000    0.000000    0.001000
    0.001000   -0.000000    0.000000
   -0.001000    0.000000   -0.001000
   -0.001000   -0.001000   -0.000000
   -0.000000    0.000000    0.000000
    0.001000    0.000000    0.000000
    0.001000   -0.000000    0.000000
   -0.001000    0.001000    0.002000
   -0.003000   -0.002000   -0.001000
    0.000000    0.001000   -0.000000
   -0.001000   -0.000000   -0.001000
    0.001000   -0.001000    0.000000
vibration   86
   -0.006000   -0.001000   -0.002000
    0.001000   -0.001000    0.003000
    0.002000   -0.002000    0.003000
    0.002000   -0.000000    0.003000
    0.002000   -0.001000    0.003000
    0.001000    0.002000   -0.000000
    0.001000    0.002000   -0.000000
    0.002000    0.005000   -0.000000
    0.001000    0.003000   -0.001000
   -0.000000   -0.002000   -0.003000
   -0.000000   -0.002000   -0.003000
   -0.000000   -0.002000   -0.003000
   -0.000000   -0.002000   -0.003000
    0.001000   -0.001000   -0.000000
   -0.006000   -0.003000   -0.001000
   -0.003000    0.001000    0.005000
   -0.004000   -0.008000    0.012000
    0.060000    0.158000   -0.080000
   -0.011000   -0.038000    0.025000
    0.073000    0.228000   -0.127000
   -0.000000   -0.014000    0.011000
    0.066000    0.214000   -0.112000
    0.004000   -0.013000    0.005000
    0.008000    0.033000   -0.027000
    0.015000    0.038000   -0.022000
   -0.046000   -0.041000    0.022000
    0.030000    0.019000   -0.012000
   -0.187000   -0.136000    0.083000
    0.047000    0.032000   -0.024000
   -0.422000   -0.339000    0.192000
    0.052000    0.037000   -0.028000
   -0.394000   -0.326000    0.180000
    0.026000    0.021000   -0.015000
   -0.201000   -0.186000    0.093000
   -0.033000   -0.027000    0.012000
    0.011000    0.010000    0.002000
   -0.001000    0.001000   -0.000000
    0.001000    0.002000   -0.002000
    0.001000    0.001000   -0.001000
    0.002000    0.002000   -0.002000
    0.002000    0.003000   -0.002000
   -0.002000   -0.002000   -0.002000
    0.001000   -0.002000   -0.000000
   -0.003000   -0.006000   -0.004000
    0.001000   -0.002000    0.001000
   -0.003000    0.002000    0.002000
   -0.004000    0.002000    0.003000
   -0.004000    0.000000    0.002000
   -0.003000    0.002000    0.002000
   -0.001000    0.002000    0.001000
    0.002000    0.012000   -0.001000
   -0.004000   -0.002000   -0.001000
   -0.004000    0.011000   -0.007000
    0.007000    0.011000    0.010000
    0.002000   -0.004000   -0.002000
   -0.012000   -0.038000   -0.008000
    0.002000    0.001000   -0.001000
    0.002000    0.001000    0.001000
    0.009000   -0.007000   -0.007000
   -0.176000    0.039000    0.022000
   -0.000000   -0.000000   -0.000000
    0.000000    0.000000    0.000000
    0.000000   -0.000000    0.000000
    0.000000   -0.001000    0.000000
   -0.000000    0.000000   -0.000000
    0.000000    0.001000   -0.000000
   -0.001000   -0.001000   -0.001000
    0.000000   -0.000000   -0.000000
    0.001000   -0.001000    0.002000
   -0.000000    0.000000   -0.000000
   -0.000000    0.000000    0.000000
   -0.000000    0.000000    0.000000
    0.001000    0.001000    0.001000
    0.001000    0.000000    0.000000
   -0.000000   -0.000000   -0.000000
   -0.002000    0.000000   -0.001000
    0.001000   -0.001000   -0.001000
    0.001000   -0.002000   -0.001000
    0.001000   -0.001000    0.000000
    0.001000   -0.000000   -0.000000
    0.001000   -0.004000   -0.004000
   -0.003000    0.003000   -0.002000
   -0.002000   -0.000000    0.002000
   -0.000000   -0.005000    0.002000
vibration   87
   -0.045000    0.016000   -0.025000
    0.007000   -0.005000    0.009000
    0.009000   -0.006000    0.010000
    0.007000   -0.005000    0.008000
    0.009000   -0.006000    0.011000
    0.005000    0.009000   -0.003000
    0.005000    0.010000   -0.003000
    0.006000    0.011000   -0.003000
    0.005000    0.009000   -0.003000
   -0.001000   -0.006000   -0.008000
    0.000000   -0.008000   -0.010000
   -0.001000   -0.006000   -0.009000
   -0.000000   -0.007000   -0.008000
    0.003000   -0.001000   -0.001000
   -0.023000   -0.024000   -0.005000
   -0.043000   -0.120000    0.071000
    0.014000    0.011000   -0.015000
    0.111000    0.316000   -0.198000
   -0.012000   -0.070000    0.056000
    0.056000    0.111000   -0.054000
   -0.000000    0.068000   -0.040000
   -0.029000   -0.040000    0.001000
   -0.013000   -0.021000    0.007000
   -0.073000   -0.301000    0.170000
    0.037000    0.126000   -0.085000
    0.160000    0.142000   -0.101000
   -0.070000   -0.015000    0.005000
   -0.346000   -0.187000    0.129000
    0.074000    0.074000   -0.028000
    0.014000    0.031000    0.033000
   -0.090000   -0.081000    0.043000
    0.120000    0.080000   -0.048000
    0.034000    0.023000   -0.020000
    0.349000    0.312000   -0.171000
   -0.137000   -0.141000    0.086000
    0.078000    0.025000    0.016000
   -0.005000    0.004000   -0.001000
    0.007000    0.010000   -0.007000
    0.006000   -0.008000    0.004000
    0.027000    0.020000   -0.020000
    0.017000    0.005000   -0.008000
   -0.009000   -0.011000   -0.012000
    0.001000   -0.019000   -0.013000
   -0.010000   -0.031000   -0.029000
    0.009000   -0.006000    0.004000
   -0.029000    0.018000    0.023000
   -0.048000    0.033000    0.023000
   -0.012000    0.013000   -0.006000
   -0.051000    0.031000    0.020000
   -0.009000    0.007000   -0.001000
   -0.004000    0.035000   -0.004000
    0.006000    0.035000    0.001000
   -0.011000   -0.071000    0.030000
    0.018000    0.003000    0.077000
    0.036000   -0.038000   -0.040000
    0.068000    0.013000   -0.030000
    0.009000    0.006000   -0.002000
   -0.001000    0.001000   -0.003000
    0.002000   -0.001000   -0.006000
   -0.044000   -0.028000    0.059000
    0.000000    0.000000   -0.001000
    0.000000   -0.001000    0.002000
    0.000000   -0.000000    0.000000
   -0.001000   -0.001000   -0.000000
    0.000000    0.001000   -0.002000
    0.002000    0.001000    0.001000
   -0.001000    0.000000    0.001000
    0.001000    0.002000   -0.002000
    0.000000   -0.001000    0.003000
   -0.001000   -0.002000   -0.002000
   -0.001000   -0.000000   -0.002000
   -0.002000    0.003000   -0.003000
   -0.000000   -0.000000   -0.000000
   -0.000000   -0.000000   -0.000000
    0.000000   -0.001000   -0.000000
   -0.001000    0.001000    0.001000
    0.000000    0.000000   -0.000000
   -0.001000    0.000000   -0.001000
    0.002000   -0.000000    0.001000
   -0.000000    0.001000    0.001000
   -0.000000   -0.003000   -0.002000
   -0.002000    0.002000   -0.000000
    0.001000   -0.001000    0.003000
    0.000000    0.000000   -0.000000
vibration   88
   -0.061000   -0.004000   -0.028000
   -0.014000    0.008000   -0.014000
   -0.033000    0.023000   -0.025000
   -0.008000    0.002000    0.015000
   -0.028000    0.019000   -0.009000
    0.004000    0.006000   -0.001000
    0.012000    0.017000    0.001000
    0.008000    0.004000    0.014000
   -0.008000   -0.005000    0.008000
   -0.003000   -0.014000   -0.014000
    0.024000   -0.037000   -0.035000
    0.023000    0.021000    0.033000
    0.028000   -0.035000   -0.048000
   -0.008000   -0.000000    0.000000
   -0.073000   -0.204000   -0.005000
    0.096000    0.184000   -0.120000
    0.007000   -0.035000    0.053000
   -0.138000   -0.357000    0.218000
    0.066000    0.107000   -0.013000
    0.084000   -0.027000    0.030000
   -0.077000   -0.109000    0.048000
   -0.001000    0.113000   -0.156000
   -0.019000    0.059000   -0.038000
    0.054000    0.392000   -0.232000
   -0.067000   -0.204000    0.111000
    0.069000    0.073000   -0.048000
   -0.068000    0.002000    0.001000
   -0.153000   -0.021000    0.047000
    0.034000    0.067000   -0.017000
   -0.081000   -0.018000    0.100000
   -0.020000   -0.048000   -0.006000
   -0.055000   -0.100000    0.028000
    0.042000    0.015000   -0.012000
    0.071000    0.073000   -0.021000
   -0.072000   -0.078000    0.052000
    0.129000    0.101000    0.029000
   -0.003000    0.003000    0.001000
    0.005000    0.007000   -0.005000
    0.003000   -0.012000    0.005000
    0.021000    0.014000   -0.018000
    0.015000    0.005000   -0.009000
   -0.007000   -0.008000   -0.010000
    0.009000   -0.016000   -0.004000
   -0.011000   -0.034000   -0.028000
    0.014000   -0.003000    0.011000
   -0.025000    0.016000    0.020000
   -0.047000    0.032000    0.021000
   -0.006000    0.011000   -0.012000
   -0.049000    0.029000    0.015000
    0.062000    0.048000    0.079000
   -0.079000   -0.154000    0.099000
    0.004000   -0.006000   -0.114000
    0.067000   -0.011000   -0.012000
   -0.019000   -0.020000    0.084000
    0.020000   -0.058000   -0.049000
    0.120000    0.076000   -0.015000
   -0.027000    0.083000    0.024000
   -0.005000    0.003000    0.003000
    0.013000   -0.007000   -0.018000
   -0.177000   -0.052000    0.152000
    0.004000   -0.001000    0.001000
   -0.000000   -0.003000    0.002000
   -0.001000    0.001000   -0.001000
   -0.004000    0.005000    0.001000
    0.001000   -0.002000   -0.003000
    0.008000    0.007000   -0.005000
   -0.001000    0.007000    0.003000
   -0.003000    0.000000    0.003000
   -0.006000    0.005000   -0.004000
    0.001000   -0.004000   -0.001000
   -0.005000   -0.004000   -0.003000
    0.007000   -0.008000   -0.003000
   -0.000000   -0.000000   -0.002000
   -0.001000    0.000000   -0.000000
    0.001000   -0.000000    0.001000
    0.002000    0.000000    0.000000
    0.001000    0.001000   -0.001000
   -0.004000    0.003000   -0.001000
   -0.000000    0.000000    0.002000
    0.001000    0.002000   -0.001000
    0.004000    0.002000    0.002000
   -0.001000   -0.004000   -0.001000
    0.003000    0.000000   -0.001000
   -0.002000   -0.002000    0.001000
vibration   89
    0.021000    0.007000    0.014000
    0.025000   -0.028000    0.047000
    0.013000   -0.007000    0.032000
    0.033000   -0.030000    0.076000
    0.024000   -0.019000    0.069000
    0.046000    0.073000   -0.027000
    0.048000    0.092000   -0.019000
    0.057000    0.094000   -0.008000
    0.016000    0.054000   -0.011000
   -0.011000   -0.069000   -0.077000
    0.036000   -0.115000   -0.128000
    0.028000   -0.013000   -0.013000
    0.040000   -0.099000   -0.131000
   -0.004000   -0.005000   -0.000000
   -0.258000   -0.408000   -0.026000
   -0.022000   -0.131000    0.093000
    0.035000    0.050000    0.049000
    0.077000    0.255000   -0.086000
    0.043000   -0.019000    0.088000
    0.131000   -0.081000    0.063000
   -0.020000    0.082000   -0.050000
   -0.097000   -0.191000    0.095000
    0.041000   -0.061000   -0.039000
    0.081000   -0.286000    0.158000
    0.047000    0.055000   -0.087000
   -0.093000   -0.074000    0.035000
    0.027000    0.025000   -0.024000
    0.147000    0.100000   -0.082000
   -0.048000   -0.047000    0.020000
    0.079000    0.054000   -0.044000
    0.030000    0.044000   -0.003000
    0.002000    0.059000   -0.017000
   -0.017000   -0.010000    0.043000
   -0.118000   -0.087000    0.096000
    0.088000    0.075000   -0.031000
   -0.044000   -0.058000   -0.005000
   -0.000000   -0.002000   -0.000000
    0.006000    0.011000   -0.008000
    0.009000    0.015000   -0.008000
    0.007000    0.015000   -0.006000
    0.005000    0.008000   -0.004000
   -0.006000   -0.009000   -0.008000
   -0.014000   -0.008000   -0.014000
   -0.003000    0.003000   -0.001000
   -0.015000   -0.010000   -0.019000
   -0.003000    0.001000    0.003000
    0.005000   -0.003000    0.002000
   -0.009000    0.005000    0.015000
    0.004000   -0.000000    0.008000
    0.031000    0.119000    0.117000
   -0.158000   -0.084000    0.135000
    0.016000    0.144000   -0.153000
   -0.031000    0.019000   -0.024000
    0.015000   -0.015000   -0.038000
    0.002000    0.014000    0.026000
    0.013000    0.050000    0.032000
    0.017000    0.145000    0.024000
    0.002000   -0.003000    0.005000
   -0.005000    0.003000    0.000000
    0.079000   -0.007000   -0.030000
   -0.001000   -0.002000    0.000000
    0.002000    0.004000    0.002000
    0.001000   -0.002000    0.002000
   -0.002000   -0.001000    0.001000
    0.003000    0.002000   -0.004000
    0.005000    0.006000   -0.001000
   -0.001000   -0.000000    0.000000
    0.001000    0.002000   -0.001000
    0.001000   -0.002000    0.005000
   -0.002000   -0.010000   -0.004000
   -0.010000    0.000000   -0.001000
    0.002000    0.003000   -0.009000
    0.001000   -0.000000    0.002000
    0.002000    0.000000   -0.002000
   -0.001000   -0.001000   -0.000000
   -0.002000    0.001000   -0.001000
    0.001000    0.002000    0.000000
    0.003000    0.007000    0.004000
    0.001000    0.000000    0.001000
   -0.001000    0.008000    0.004000
   -0.000000    0.000000   -0.001000
    0.000000    0.004000    0.000000
   -0.000000   -0.000000    0.002000
    0.002000    0.000000   -0.002000
vibration   90
    0.088000    0.070000    0.032000
   -0.006000    0.004000   -0.010000
   -0.013000    0.010000   -0.014000
   -0.006000    0.001000   -0.005000
   -0.011000    0.007000   -0.011000
   -0.003000   -0.009000    0.001000
   -0.007000   -0.007000    0.005000
   -0.002000   -0.006000    0.002000
   -0.015000   -0.018000    0.009000
    0.000000    0.005000    0.007000
    0.004000    0.002000    0.004000
    0.005000    0.012000    0.015000
    0.006000    0.005000    0.003000
    0.000000    0.000000   -0.000000
   -0.011000   -0.041000    0.001000
    0.021000    0.055000   -0.034000
   -0.003000   -0.012000    0.012000
   -0.027000   -0.075000    0.047000
    0.011000    0.022000   -0.007000
    0.015000    0.021000   -0.009000
   -0.012000   -0.033000    0.017000
    0.016000    0.054000   -0.046000
   -0.002000    0.025000   -0.008000
   -0.007000    0.085000   -0.059000
   -0.020000   -0.054000    0.037000
    0.052000    0.050000   -0.035000
   -0.025000    0.001000   -0.013000
   -0.233000   -0.112000    0.086000
    0.058000    0.039000   -0.028000
   -0.171000   -0.141000    0.077000
   -0.033000   -0.002000    0.025000
   -0.087000   -0.009000    0.022000
    0.016000    0.025000    0.013000
    0.159000    0.139000   -0.057000
   -0.088000   -0.077000    0.052000
   -0.246000   -0.322000   -0.057000
   -0.002000   -0.002000   -0.003000
    0.006000    0.009000   -0.007000
    0.013000    0.020000   -0.005000
    0.007000    0.019000   -0.001000
    0.001000   -0.003000    0.007000
   -0.002000   -0.008000   -0.004000
   -0.034000   -0.003000   -0.028000
    0.011000    0.031000    0.015000
   -0.029000   -0.009000   -0.036000
    0.002000   -0.003000   -0.002000
    0.022000   -0.012000   -0.008000
   -0.015000    0.001000    0.024000
    0.018000   -0.007000    0.010000
    0.020000    0.010000    0.010000
   -0.013000   -0.057000    0.016000
    0.001000   -0.005000   -0.023000
    0.017000   -0.010000    0.000000
    0.124000    0.095000   -0.066000
    0.041000    0.095000    0.060000
   -0.189000   -0.174000   -0.022000
   -0.006000    0.016000    0.007000
   -0.007000   -0.005000   -0.003000
   -0.019000    0.024000    0.036000
    0.569000    0.057000   -0.325000
   -0.005000   -0.001000    0.001000
    0.001000    0.008000   -0.007000
    0.001000   -0.002000    0.002000
    0.005000   -0.002000   -0.001000
    0.001000    0.001000    0.004000
   -0.011000   -0.007000    0.002000
    0.004000   -0.005000   -0.004000
   -0.000000   -0.001000   -0.000000
    0.007000   -0.002000    0.001000
    0.000000    0.001000    0.001000
   -0.001000    0.004000    0.008000
    0.002000    0.001000    0.005000
   -0.002000   -0.000000    0.001000
   -0.001000    0.000000    0.001000
    0.000000    0.000000   -0.000000
    0.000000    0.001000   -0.000000
    0.000000   -0.001000    0.000000
    0.007000    0.004000    0.004000
    0.000000    0.000000   -0.006000
    0.002000   -0.000000   -0.002000
   -0.001000    0.000000   -0.001000
   -0.001000   -0.002000    0.000000
   -0.001000    0.001000    0.000000
    0.002000    0.010000   -0.002000
vibration   91
   -0.041000    0.041000   -0.015000
    0.071000   -0.062000    0.115000
    0.122000   -0.085000    0.132000
    0.063000   -0.042000    0.056000
    0.127000   -0.090000    0.139000
    0.060000    0.111000   -0.039000
    0.064000    0.112000   -0.043000
    0.063000    0.118000   -0.047000
    0.076000    0.127000   -0.050000
   -0.010000   -0.081000   -0.093000
   -0.013000   -0.089000   -0.114000
   -0.019000   -0.091000   -0.117000
   -0.017000   -0.077000   -0.089000
   -0.013000    0.001000    0.008000
   -0.073000    0.147000    0.009000
    0.002000    0.049000    0.003000
    0.010000    0.037000    0.063000
   -0.028000   -0.075000    0.133000
    0.028000    0.034000    0.040000
    0.086000   -0.037000    0.038000
   -0.026000   -0.013000    0.021000
    0.008000    0.119000    0.009000
    0.078000   -0.061000   -0.056000
    0.218000    0.078000   -0.064000
    0.018000   -0.088000   -0.056000
   -0.067000   -0.020000   -0.084000
   -0.075000    0.038000   -0.087000
   -0.062000    0.216000   -0.061000
    0.012000   -0.036000    0.017000
    0.077000    0.022000    0.028000
   -0.002000    0.054000    0.058000
   -0.089000    0.100000    0.014000
    0.007000    0.037000    0.076000
   -0.051000   -0.023000    0.108000
    0.026000    0.020000    0.015000
    0.080000   -0.101000    0.033000
    0.012000   -0.011000    0.018000
    0.068000    0.096000   -0.066000
    0.068000    0.100000   -0.073000
    0.070000    0.100000   -0.070000
    0.081000    0.110000   -0.084000
   -0.060000   -0.089000   -0.085000
   -0.078000   -0.103000   -0.119000
   -0.054000   -0.078000   -0.088000
   -0.067000   -0.086000   -0.099000
   -0.098000    0.059000    0.093000
   -0.149000    0.098000    0.095000
   -0.064000    0.049000    0.032000
   -0.153000    0.098000    0.095000
   -0.138000    0.020000   -0.029000
   -0.047000    0.133000   -0.039000
   -0.085000   -0.001000    0.091000
   -0.010000   -0.026000   -0.072000
    0.052000   -0.050000    0.058000
    0.100000   -0.063000    0.026000
    0.108000   -0.017000    0.031000
    0.052000   -0.066000   -0.015000
   -0.000000   -0.002000   -0.006000
   -0.004000    0.004000    0.001000
    0.107000   -0.034000   -0.000000
   -0.001000    0.001000   -0.001000
   -0.000000    0.000000   -0.003000
   -0.000000    0.000000    0.000000
    0.002000   -0.001000   -0.001000
    0.000000    0.001000    0.004000
   -0.009000   -0.004000    0.000000
    0.003000   -0.001000   -0.000000
    0.000000   -0.000000   -0.001000
    0.000000   -0.000000   -0.006000
    0.001000    0.005000    0.003000
    0.005000    0.001000    0.002000
   -0.004000    0.005000    0.003000
   -0.000000   -0.001000    0.000000
    0.000000    0.001000    0.001000
    0.000000    0.000000   -0.000000
    0.000000   -0.001000    0.000000
   -0.001000   -0.001000   -0.000000
    0.001000   -0.002000   -0.001000
    0.003000   -0.001000   -0.001000
   -0.001000   -0.001000    0.000000
   -0.002000   -0.003000   -0.002000
    0.001000   -0.000000    0.001000
   -0.001000    0.000000   -0.001000
    0.000000    0.002000    0.000000
vibration   92
    0.005000   -0.004000    0.017000
    0.057000   -0.058000    0.111000
    0.119000   -0.077000    0.122000
    0.047000   -0.025000    0.031000
    0.134000   -0.093000    0.148000
    0.061000    0.129000   -0.042000
    0.105000    0.147000   -0.061000
    0.056000    0.078000   -0.033000
    0.111000    0.152000   -0.060000
   -0.022000   -0.091000   -0.103000
    0.016000   -0.135000   -0.157000
    0.008000   -0.049000   -0.061000
    0.014000   -0.121000   -0.146000
   -0.047000    0.006000    0.021000
   -0.047000    0.074000   -0.006000
    0.042000   -0.007000   -0.034000
    0.036000   -0.015000   -0.016000
   -0.082000   -0.102000   -0.026000
    0.033000    0.038000    0.067000
    0.065000    0.009000    0.059000
   -0.074000    0.004000    0.011000
   -0.046000    0.084000   -0.056000
    0.027000   -0.035000   -0.049000
    0.140000    0.040000   -0.025000
    0.011000   -0.057000   -0.045000
    0.056000    0.025000    0.048000
    0.027000   -0.008000    0.066000
    0.017000   -0.144000    0.043000
   -0.036000    0.070000   -0.019000
   -0.087000    0.030000    0.035000
   -0.002000   -0.066000   -0.074000
    0.066000   -0.080000   -0.053000
    0.027000   -0.029000    0.007000
    0.049000    0.115000    0.017000
    0.016000   -0.037000    0.041000
   -0.056000    0.032000   -0.006000
   -0.038000    0.031000   -0.044000
   -0.092000   -0.115000    0.077000
   -0.083000   -0.175000    0.134000
   -0.023000   -0.068000    0.049000
   -0.084000   -0.175000    0.128000
    0.067000    0.114000    0.099000
    0.127000    0.120000    0.163000
    0.046000    0.034000    0.059000
    0.122000    0.119000    0.163000
    0.090000   -0.053000   -0.096000
    0.148000   -0.095000   -0.100000
    0.049000   -0.039000   -0.026000
    0.154000   -0.097000   -0.099000
   -0.111000    0.032000    0.021000
   -0.109000    0.064000    0.017000
   -0.029000   -0.009000    0.055000
   -0.031000    0.016000   -0.004000
   -0.008000    0.027000   -0.004000
   -0.061000    0.060000   -0.088000
   -0.121000    0.016000   -0.113000
    0.023000   -0.029000   -0.017000
    0.005000   -0.003000   -0.000000
    0.000000   -0.001000    0.001000
   -0.022000    0.003000    0.007000
   -0.000000    0.001000   -0.000000
    0.001000    0.001000    0.002000
   -0.000000   -0.000000   -0.000000
   -0.000000    0.000000   -0.001000
   -0.000000   -0.001000   -0.001000
    0.005000   -0.000000    0.002000
   -0.002000    0.001000    0.001000
    0.001000    0.001000   -0.001000
   -0.000000    0.001000    0.003000
   -0.000000    0.000000   -0.002000
    0.001000   -0.001000   -0.002000
   -0.003000    0.001000   -0.003000
    0.000000    0.000000   -0.000000
   -0.000000   -0.000000   -0.000000
    0.000000    0.000000   -0.000000
    0.001000   -0.000000   -0.000000
   -0.000000   -0.000000    0.000000
   -0.000000   -0.001000   -0.000000
    0.000000    0.000000   -0.000000
   -0.000000   -0.001000   -0.000000
    0.002000   -0.001000   -0.001000
   -0.000000   -0.002000   -0.000000
   -0.001000    0.000000    0.001000
   -0.001000   -0.001000   -0.001000
vibration   93
    0.080000   -0.109000   -0.018000
    0.015000   -0.018000    0.036000
    0.039000   -0.023000    0.038000
    0.009000   -0.005000    0.001000
    0.046000   -0.032000    0.052000
    0.022000    0.051000   -0.017000
    0.051000    0.066000   -0.027000
    0.017000    0.012000   -0.008000
    0.048000    0.058000   -0.021000
   -0.012000   -0.035000   -0.039000
    0.016000   -0.065000   -0.073000
    0.013000    0.001000    0.001000
    0.017000   -0.057000   -0.072000
   -0.030000    0.005000    0.013000
    0.002000    0.010000   -0.005000
    0.030000    0.007000   -0.027000
    0.005000   -0.025000   -0.012000
   -0.020000    0.003000   -0.053000
    0.001000    0.007000    0.017000
    0.007000    0.065000   -0.010000
   -0.014000   -0.003000    0.009000
   -0.007000    0.020000   -0.002000
    0.013000    0.014000   -0.020000
    0.002000   -0.056000    0.022000
   -0.005000   -0.029000    0.014000
    0.045000    0.029000    0.040000
    0.070000   -0.019000    0.034000
   -0.149000   -0.269000    0.113000
    0.030000    0.024000   -0.037000
   -0.194000   -0.162000   -0.007000
   -0.041000   -0.011000   -0.003000
    0.074000    0.120000   -0.085000
   -0.021000   -0.018000    0.046000
    0.224000    0.268000   -0.058000
   -0.024000   -0.023000    0.016000
    0.014000    0.194000   -0.040000
    0.039000   -0.025000    0.047000
    0.075000    0.078000   -0.048000
    0.055000    0.205000   -0.165000
   -0.082000   -0.032000    0.024000
    0.030000    0.184000   -0.124000
   -0.041000   -0.080000   -0.066000
   -0.107000   -0.064000   -0.104000
   -0.033000    0.020000    0.007000
   -0.132000   -0.105000   -0.154000
   -0.002000    0.002000    0.014000
    0.018000   -0.034000    0.034000
   -0.048000    0.011000    0.081000
    0.038000   -0.026000    0.018000
   -0.025000    0.012000    0.027000
   -0.066000   -0.029000    0.031000
    0.007000   -0.016000    0.004000
   -0.044000    0.037000    0.017000
   -0.042000   -0.027000   -0.207000
   -0.118000    0.005000    0.221000
   -0.147000   -0.186000    0.215000
   -0.005000    0.000000   -0.009000
    0.001000   -0.001000    0.004000
   -0.002000    0.004000    0.014000
    0.113000    0.089000   -0.175000
    0.001000   -0.001000   -0.001000
   -0.001000   -0.002000   -0.000000
    0.000000    0.001000   -0.000000
   -0.000000    0.000000    0.000000
    0.000000    0.000000    0.001000
   -0.001000    0.004000   -0.003000
    0.001000   -0.000000   -0.001000
   -0.001000    0.001000   -0.000000
    0.001000   -0.001000   -0.000000
    0.000000    0.000000    0.000000
    0.000000    0.001000    0.001000
    0.001000   -0.000000    0.002000
    0.000000    0.000000    0.000000
   -0.001000   -0.001000    0.001000
    0.000000    0.000000    0.001000
   -0.001000    0.001000   -0.000000
    0.001000   -0.001000   -0.000000
    0.003000    0.001000    0.002000
   -0.001000   -0.000000   -0.002000
    0.003000   -0.002000   -0.003000
    0.002000    0.000000   -0.001000
   -0.003000   -0.001000   -0.001000
   -0.001000    0.000000    0.001000
   -0.000000    0.001000    0.000000
vibration   94
    0.002000    0.018000    0.010000
   -0.001000   -0.001000    0.004000
   -0.007000   -0.001000    0.005000
   -0.000000   -0.004000    0.012000
   -0.003000    0.001000    0.008000
    0.008000    0.027000   -0.006000
    0.037000    0.037000   -0.018000
    0.003000   -0.010000    0.003000
    0.036000    0.036000   -0.014000
   -0.007000   -0.021000   -0.022000
    0.013000   -0.039000   -0.040000
    0.012000    0.003000    0.011000
    0.014000   -0.040000   -0.048000
   -0.018000    0.003000    0.011000
    0.055000    0.043000    0.001000
    0.020000    0.066000   -0.035000
   -0.025000   -0.064000    0.061000
    0.156000    0.366000   -0.165000
   -0.002000   -0.037000    0.017000
    0.106000    0.246000   -0.156000
    0.009000    0.027000   -0.022000
   -0.071000   -0.250000    0.115000
    0.007000    0.082000   -0.035000
   -0.116000   -0.360000    0.205000
   -0.020000   -0.057000    0.044000
   -0.040000   -0.029000    0.013000
    0.034000    0.035000   -0.026000
   -0.172000   -0.118000    0.062000
    0.007000   -0.000000    0.001000
   -0.054000   -0.048000    0.033000
   -0.015000   -0.006000    0.015000
    0.122000    0.111000   -0.053000
   -0.033000   -0.023000    0.015000
    0.133000    0.117000   -0.067000
    0.029000    0.032000   -0.019000
   -0.021000   -0.040000    0.005000
   -0.005000   -0.003000   -0.002000
   -0.007000   -0.002000    0.000000
   -0.001000   -0.026000    0.025000
    0.028000    0.029000   -0.013000
    0.004000   -0.026000    0.018000
    0.002000    0.000000    0.004000
   -0.006000   -0.002000   -0.008000
    0.013000    0.019000    0.009000
    0.001000    0.008000   -0.003000
   -0.002000   -0.001000    0.001000
    0.002000    0.008000   -0.009000
    0.017000    0.011000   -0.011000
   -0.011000    0.013000    0.008000
    0.003000   -0.015000    0.051000
   -0.041000   -0.091000    0.061000
   -0.011000   -0.051000   -0.047000
    0.023000    0.014000   -0.016000
    0.004000   -0.007000    0.002000
    0.009000   -0.007000   -0.021000
    0.238000    0.340000    0.067000
   -0.031000    0.002000   -0.008000
   -0.000000    0.002000    0.002000
    0.001000   -0.006000   -0.014000
   -0.096000   -0.112000    0.198000
    0.001000    0.001000   -0.000000
    0.000000   -0.001000    0.003000
    0.000000    0.001000   -0.000000
   -0.001000    0.001000    0.001000
   -0.001000   -0.002000   -0.003000
    0.007000    0.003000   -0.000000
   -0.000000    0.001000    0.000000
   -0.002000    0.001000    0.001000
   -0.003000    0.003000   -0.001000
   -0.000000   -0.000000   -0.003000
    0.000000   -0.002000   -0.004000
    0.002000   -0.004000   -0.001000
   -0.001000   -0.001000   -0.001000
    0.001000   -0.000000   -0.002000
    0.000000   -0.000000   -0.000000
    0.003000    0.000000    0.001000
   -0.002000    0.002000    0.001000
   -0.005000   -0.001000   -0.001000
    0.000000    0.001000    0.004000
   -0.004000    0.001000    0.003000
    0.004000   -0.002000   -0.001000
    0.000000   -0.001000   -0.000000
    0.002000   -0.000000    0.002000
   -0.000000    0.001000   -0.004000
vibration   95
   -0.028000   -0.011000   -0.010000
   -0.001000    0.004000   -0.009000
   -0.004000    0.005000   -0.011000
    0.000000    0.002000   -0.002000
   -0.008000    0.005000   -0.017000
   -0.007000   -0.028000    0.006000
   -0.040000   -0.038000    0.020000
   -0.001000    0.015000   -0.004000
   -0.041000   -0.040000    0.016000
    0.009000    0.018000    0.021000
   -0.014000    0.039000    0.040000
   -0.012000   -0.009000   -0.015000
   -0.014000    0.039000    0.048000
    0.020000   -0.003000   -0.010000
   -0.037000   -0.008000    0.011000
    0.006000    0.049000   -0.021000
   -0.011000   -0.036000    0.037000
    0.085000    0.204000   -0.092000
    0.002000   -0.017000    0.018000
    0.071000    0.142000   -0.083000
    0.001000    0.018000   -0.010000
   -0.044000   -0.134000    0.081000
    0.022000    0.034000   -0.032000
   -0.013000   -0.207000    0.121000
   -0.010000   -0.051000    0.009000
   -0.017000   -0.016000   -0.005000
    0.002000    0.018000   -0.010000
   -0.040000   -0.014000    0.006000
   -0.016000    0.009000    0.007000
    0.020000    0.040000    0.013000
   -0.001000   -0.007000   -0.001000
    0.039000    0.020000   -0.015000
    0.002000   -0.004000    0.014000
    0.001000    0.014000    0.018000
    0.026000    0.007000   -0.000000
    0.054000    0.032000    0.014000
   -0.000000    0.013000   -0.011000
   -0.006000   -0.014000    0.011000
   -0.012000   -0.005000   -0.003000
   -0.029000   -0.040000    0.015000
   -0.012000    0.001000   -0.002000
    0.004000    0.021000    0.008000
    0.044000    0.019000    0.047000
   -0.024000   -0.054000   -0.027000
    0.036000    0.012000    0.051000
    0.002000    0.004000   -0.003000
   -0.011000   -0.006000    0.012000
   -0.025000   -0.022000    0.003000
    0.011000   -0.018000   -0.020000
    0.002000    0.008000   -0.036000
    0.040000    0.039000   -0.041000
   -0.021000    0.007000    0.012000
    0.014000   -0.002000   -0.026000
   -0.009000   -0.010000    0.033000
    0.013000    0.007000   -0.016000
   -0.426000   -0.603000   -0.185000
    0.017000   -0.005000    0.013000
   -0.002000   -0.003000   -0.002000
    0.002000    0.011000    0.022000
    0.175000    0.182000   -0.328000
   -0.001000   -0.002000    0.001000
   -0.001000    0.003000   -0.008000
   -0.001000   -0.001000    0.000000
    0.003000   -0.002000   -0.001000
    0.001000    0.002000    0.006000
   -0.013000   -0.006000   -0.001000
    0.005000   -0.004000   -0.003000
    0.001000   -0.001000   -0.001000
    0.003000   -0.003000   -0.004000
    0.002000    0.004000    0.007000
    0.001000    0.003000    0.005000
    0.002000    0.002000    0.007000
    0.001000    0.001000    0.001000
   -0.002000    0.001000    0.004000
    0.000000    0.001000    0.001000
   -0.004000    0.001000   -0.002000
    0.004000   -0.003000   -0.002000
    0.008000    0.000000    0.001000
    0.000000   -0.001000   -0.007000
    0.009000   -0.004000   -0.008000
   -0.002000   -0.000000   -0.002000
   -0.005000    0.000000   -0.002000
   -0.004000    0.001000   -0.001000
   -0.001000   -0.002000    0.007000
vibration   96
    0.000000    0.004000    0.015000
    0.000000    0.010000   -0.022000
   -0.004000    0.007000   -0.020000
    0.001000    0.004000   -0.015000
   -0.019000    0.016000   -0.039000
   -0.024000   -0.077000    0.021000
   -0.104000   -0.111000    0.052000
   -0.009000    0.031000   -0.004000
   -0.095000   -0.093000    0.034000
    0.025000    0.053000    0.057000
   -0.041000    0.115000    0.120000
   -0.036000   -0.029000   -0.046000
   -0.045000    0.107000    0.135000
    0.055000   -0.008000   -0.030000
   -0.116000   -0.052000    0.013000
   -0.006000    0.022000   -0.002000
    0.002000    0.016000   -0.005000
   -0.049000   -0.103000    0.057000
   -0.004000    0.013000    0.007000
   -0.024000    0.007000    0.022000
    0.015000   -0.020000    0.032000
    0.060000    0.155000    0.005000
    0.055000   -0.021000   -0.025000
    0.094000    0.015000   -0.030000
   -0.005000   -0.044000   -0.019000
   -0.032000   -0.025000    0.003000
    0.052000    0.028000   -0.021000
   -0.291000   -0.199000    0.134000
    0.040000    0.012000   -0.023000
   -0.212000   -0.190000    0.066000
   -0.040000   -0.008000    0.018000
    0.159000    0.203000   -0.111000
   -0.054000   -0.038000    0.052000
    0.286000    0.306000   -0.104000
    0.050000    0.023000   -0.007000
   -0.002000   -0.006000    0.015000
   -0.016000    0.007000   -0.013000
   -0.020000   -0.014000    0.008000
   -0.012000   -0.049000    0.042000
    0.029000    0.025000   -0.011000
   -0.007000   -0.048000    0.034000
    0.008000    0.017000    0.014000
    0.022000    0.016000    0.024000
    0.007000    0.003000    0.004000
    0.022000    0.022000    0.028000
    0.011000   -0.008000   -0.016000
    0.035000   -0.018000   -0.023000
    0.009000    0.011000    0.008000
    0.026000   -0.012000   -0.009000
   -0.004000    0.025000   -0.116000
    0.123000    0.181000   -0.134000
   -0.024000    0.059000    0.085000
   -0.059000    0.031000   -0.037000
    0.010000   -0.031000   -0.027000
   -0.009000   -0.002000   -0.016000
    0.163000    0.271000    0.052000
    0.062000   -0.013000    0.023000
    0.006000   -0.001000    0.000000
   -0.004000   -0.006000   -0.011000
   -0.126000   -0.079000    0.165000
   -0.000000    0.002000   -0.000000
    0.000000   -0.002000    0.002000
   -0.001000    0.000000   -0.001000
    0.000000   -0.001000   -0.001000
   -0.001000   -0.000000    0.000000
    0.000000   -0.004000    0.003000
   -0.000000    0.001000    0.001000
    0.003000   -0.001000   -0.001000
   -0.002000    0.002000    0.001000
    0.001000    0.000000    0.004000
    0.000000   -0.002000   -0.003000
   -0.002000    0.001000   -0.002000
   -0.000000   -0.000000   -0.001000
   -0.000000    0.000000   -0.001000
    0.000000   -0.000000    0.000000
    0.001000    0.001000    0.001000
   -0.000000    0.001000    0.000000
   -0.004000   -0.001000   -0.001000
    0.001000   -0.000000    0.001000
   -0.001000    0.001000    0.001000
    0.004000   -0.004000   -0.003000
   -0.002000    0.001000   -0.001000
    0.002000   -0.000000    0.003000
   -0.001000   -0.002000   -0.001000
vibration   97
   -0.033000    0.011000    0.003000
   -0.006000   -0.000000    0.002000
   -0.016000    0.006000   -0.002000
   -0.003000   -0.002000    0.016000
   -0.007000    0.002000    0.008000
    0.011000    0.039000   -0.010000
    0.060000    0.061000   -0.029000
    0.002000   -0.027000    0.006000
    0.053000    0.048000   -0.017000
   -0.016000   -0.027000   -0.029000
    0.027000   -0.066000   -0.068000
    0.024000    0.026000    0.039000
    0.030000   -0.061000   -0.078000
   -0.029000    0.004000    0.019000
    0.080000    0.016000   -0.013000
   -0.021000   -0.049000    0.037000
    0.000000    0.063000   -0.011000
   -0.063000   -0.199000    0.161000
   -0.007000    0.009000   -0.032000
   -0.072000   -0.139000    0.065000
    0.031000   -0.035000    0.020000
    0.094000    0.184000   -0.093000
   -0.019000   -0.017000    0.039000
   -0.035000    0.180000   -0.122000
    0.006000    0.059000   -0.001000
   -0.061000   -0.043000    0.008000
    0.046000    0.033000   -0.036000
   -0.289000   -0.150000    0.124000
    0.053000   -0.004000   -0.013000
   -0.203000   -0.209000    0.087000
   -0.028000   -0.009000    0.027000
    0.186000    0.183000   -0.087000
   -0.077000   -0.047000    0.008000
    0.286000    0.234000   -0.176000
    0.058000    0.058000   -0.041000
    0.039000   -0.016000    0.023000
    0.002000    0.006000   -0.008000
   -0.006000   -0.009000    0.006000
   -0.007000   -0.017000    0.011000
   -0.002000   -0.013000    0.001000
   -0.003000   -0.011000    0.006000
    0.002000    0.013000    0.004000
    0.030000    0.008000    0.026000
   -0.012000   -0.037000   -0.023000
    0.030000    0.011000    0.038000
   -0.009000    0.008000    0.010000
   -0.037000    0.021000    0.016000
   -0.004000   -0.015000   -0.022000
   -0.027000    0.011000   -0.002000
    0.016000   -0.021000    0.083000
   -0.073000   -0.122000    0.094000
    0.024000   -0.023000   -0.065000
   -0.018000    0.017000   -0.002000
   -0.013000   -0.015000    0.052000
    0.038000   -0.007000   -0.046000
   -0.192000   -0.296000   -0.136000
   -0.042000    0.016000   -0.019000
    0.001000   -0.001000   -0.000000
    0.002000    0.004000    0.009000
    0.082000    0.081000   -0.148000
   -0.000000   -0.002000    0.000000
    0.000000    0.003000   -0.003000
    0.001000   -0.001000    0.001000
    0.000000   -0.000000    0.001000
    0.001000    0.001000    0.001000
   -0.004000    0.000000   -0.001000
    0.000000   -0.002000   -0.001000
   -0.002000    0.000000    0.001000
    0.002000   -0.003000   -0.002000
   -0.001000   -0.000000   -0.003000
   -0.000000    0.003000    0.004000
    0.001000    0.001000    0.001000
    0.000000    0.000000    0.000000
   -0.001000    0.000000    0.002000
    0.000000    0.000000    0.001000
   -0.002000    0.001000   -0.001000
    0.003000   -0.002000   -0.001000
    0.003000   -0.000000   -0.000000
   -0.001000   -0.000000   -0.003000
    0.005000   -0.002000   -0.005000
    0.001000   -0.002000   -0.003000
   -0.004000    0.002000   -0.002000
   -0.002000   -0.000000    0.002000
   -0.001000   -0.001000    0.002000
vibration   98
    0.029000   -0.016000   -0.016000
   -0.004000    0.022000   -0.047000
   -0.080000    0.028000   -0.045000
    0.012000   -0.035000    0.068000
   -0.099000    0.061000   -0.096000
   -0.014000   -0.060000    0.016000
   -0.075000   -0.084000    0.040000
   -0.001000    0.028000   -0.007000
   -0.073000   -0.078000    0.031000
    0.032000    0.028000    0.029000
   -0.043000    0.099000    0.106000
   -0.036000   -0.075000   -0.079000
   -0.044000    0.075000    0.106000
    0.066000   -0.006000   -0.023000
    0.015000    0.108000    0.040000
   -0.075000   -0.065000    0.016000
    0.067000    0.029000    0.016000
   -0.005000   -0.095000    0.078000
    0.111000    0.042000    0.114000
    0.258000   -0.146000    0.104000
   -0.168000    0.010000   -0.054000
   -0.144000   -0.007000   -0.271000
   -0.056000   -0.041000   -0.029000
    0.029000    0.096000   -0.063000
    0.062000    0.046000   -0.063000
   -0.053000   -0.090000    0.009000
   -0.052000    0.091000   -0.023000
   -0.120000    0.062000   -0.000000
   -0.093000    0.167000    0.020000
   -0.199000    0.104000    0.266000
    0.015000   -0.047000   -0.054000
    0.093000   -0.071000   -0.018000
    0.025000   -0.049000    0.114000
    0.154000    0.236000    0.084000
    0.068000    0.039000    0.020000
   -0.025000    0.018000   -0.021000
   -0.002000   -0.001000    0.006000
    0.006000    0.006000   -0.003000
    0.003000    0.020000   -0.016000
   -0.010000   -0.003000    0.006000
    0.001000    0.016000   -0.010000
   -0.001000   -0.006000   -0.002000
   -0.015000   -0.002000   -0.011000
    0.003000    0.018000    0.014000
   -0.018000   -0.008000   -0.021000
    0.010000   -0.007000   -0.013000
    0.039000   -0.028000   -0.013000
   -0.010000    0.009000    0.030000
    0.037000   -0.021000   -0.006000
   -0.009000   -0.030000    0.000000
    0.056000   -0.072000    0.010000
   -0.115000    0.011000   -0.130000
    0.318000   -0.192000   -0.010000
   -0.018000   -0.016000   -0.045000
   -0.038000    0.015000    0.050000
    0.023000    0.074000    0.075000
   -0.017000   -0.022000    0.043000
   -0.020000    0.009000    0.004000
    0.007000    0.003000   -0.002000
    0.007000   -0.020000    0.031000
    0.000000    0.000000   -0.000000
   -0.000000   -0.000000   -0.000000
   -0.000000   -0.000000    0.000000
    0.000000   -0.001000   -0.001000
    0.000000    0.001000    0.001000
   -0.002000   -0.002000    0.001000
    0.000000    0.003000    0.002000
    0.003000    0.000000   -0.003000
    0.002000   -0.002000    0.001000
   -0.000000    0.002000   -0.001000
    0.002000   -0.000000    0.000000
   -0.003000    0.004000   -0.001000
   -0.000000   -0.000000    0.002000
    0.003000   -0.001000   -0.005000
   -0.001000   -0.002000   -0.002000
    0.003000    0.000000    0.001000
   -0.006000    0.003000    0.003000
   -0.002000    0.002000    0.003000
    0.001000    0.001000    0.004000
   -0.010000    0.003000    0.009000
    0.004000   -0.005000   -0.003000
    0.003000   -0.002000    0.002000
    0.002000   -0.001000    0.006000
    0.001000   -0.002000   -0.009000
vibration   99
    0.006000    0.025000   -0.040000
    0.012000   -0.027000    0.057000
    0.113000   -0.044000    0.062000
   -0.012000    0.038000   -0.095000
    0.125000   -0.077000    0.104000
    0.008000    0.037000   -0.011000
    0.039000    0.050000   -0.023000
   -0.000000   -0.013000   -0.001000
    0.040000    0.047000   -0.019000
   -0.020000   -0.010000   -0.011000
    0.021000   -0.050000   -0.056000
    0.015000    0.050000    0.044000
    0.019000   -0.033000   -0.050000
   -0.049000    0.005000    0.008000
   -0.064000   -0.088000   -0.020000
    0.070000   -0.011000   -0.030000
    0.019000   -0.063000   -0.120000
   -0.112000   -0.139000   -0.161000
   -0.052000   -0.024000   -0.033000
   -0.084000    0.118000   -0.078000
   -0.075000    0.001000   -0.018000
   -0.066000    0.021000   -0.098000
   -0.077000    0.068000    0.027000
   -0.178000   -0.060000    0.058000
    0.007000    0.027000    0.051000
   -0.021000   -0.041000    0.085000
    0.066000    0.018000    0.053000
   -0.038000   -0.180000    0.073000
   -0.034000    0.054000    0.008000
   -0.062000    0.035000    0.107000
    0.031000   -0.113000   -0.087000
    0.257000   -0.118000   -0.054000
   -0.025000   -0.066000   -0.075000
    0.102000   -0.025000   -0.159000
    0.005000    0.111000   -0.042000
   -0.070000   -0.041000   -0.053000
    0.063000   -0.050000    0.061000
    0.061000    0.041000   -0.024000
    0.044000    0.134000   -0.112000
   -0.065000   -0.055000    0.029000
    0.030000    0.130000   -0.093000
   -0.013000   -0.070000   -0.032000
   -0.118000   -0.069000   -0.133000
    0.038000    0.091000    0.048000
   -0.096000   -0.063000   -0.134000
   -0.036000    0.018000    0.072000
   -0.154000    0.115000    0.064000
    0.065000   -0.035000   -0.111000
   -0.162000    0.098000    0.060000
   -0.020000    0.046000   -0.082000
   -0.002000    0.170000   -0.100000
    0.098000    0.029000    0.173000
    0.147000   -0.023000    0.057000
   -0.118000    0.113000    0.152000
    0.041000   -0.003000   -0.028000
    0.074000   -0.054000   -0.025000
    0.047000   -0.003000   -0.008000
   -0.008000   -0.001000   -0.009000
    0.002000   -0.001000   -0.003000
   -0.019000    0.016000   -0.017000
    0.001000    0.001000    0.001000
   -0.003000   -0.002000   -0.005000
   -0.001000    0.000000   -0.001000
    0.003000   -0.002000   -0.001000
    0.001000    0.004000    0.006000
   -0.007000   -0.001000   -0.006000
    0.003000   -0.001000   -0.001000
    0.005000   -0.004000   -0.001000
    0.004000   -0.003000    0.000000
    0.003000    0.002000    0.013000
   -0.000000    0.001000    0.003000
    0.003000    0.001000    0.006000
   -0.000000    0.001000    0.001000
    0.002000   -0.004000   -0.005000
   -0.000000   -0.001000   -0.001000
    0.003000   -0.000000    0.001000
   -0.004000    0.003000    0.003000
   -0.002000    0.003000    0.004000
   -0.004000    0.002000    0.004000
   -0.006000    0.004000    0.006000
    0.006000    0.000000    0.001000
    0.003000   -0.001000    0.001000
    0.001000   -0.000000    0.004000
    0.002000    0.002000   -0.010000
vibration  100
    0.007000    0.018000   -0.035000
   -0.001000    0.027000   -0.053000
   -0.096000    0.025000   -0.042000
    0.020000   -0.052000    0.100000
   -0.128000    0.077000   -0.120000
   -0.011000   -0.057000    0.015000
   -0.071000   -0.083000    0.038000
    0.003000    0.033000   -0.004000
   -0.069000   -0.072000    0.028000
    0.035000    0.018000    0.017000
   -0.045000    0.092000    0.098000
   -0.038000   -0.096000   -0.101000
   -0.046000    0.065000    0.097000
    0.073000   -0.004000   -0.020000
    0.009000    0.096000    0.031000
   -0.054000   -0.010000   -0.012000
    0.023000    0.016000    0.065000
    0.041000    0.073000    0.041000
    0.093000    0.058000    0.117000
    0.152000   -0.072000    0.140000
   -0.014000    0.015000    0.016000
   -0.009000    0.018000    0.042000
    0.108000   -0.098000   -0.091000
    0.271000   -0.003000   -0.052000
    0.011000   -0.048000   -0.048000
    0.051000    0.033000    0.063000
    0.113000   -0.055000    0.122000
    0.104000   -0.253000    0.093000
   -0.008000   -0.013000   -0.018000
    0.038000    0.012000   -0.077000
    0.018000   -0.110000   -0.106000
    0.160000   -0.108000   -0.094000
    0.008000   -0.027000   -0.084000
   -0.049000   -0.112000   -0.073000
   -0.033000    0.056000   -0.001000
   -0.069000   -0.019000   -0.049000
    0.058000   -0.046000    0.056000
    0.052000    0.030000   -0.017000
    0.037000    0.118000   -0.099000
   -0.068000   -0.062000    0.034000
    0.021000    0.112000   -0.079000
   -0.006000   -0.059000   -0.022000
   -0.106000   -0.057000   -0.117000
    0.042000    0.096000    0.057000
   -0.086000   -0.052000   -0.120000
   -0.026000    0.012000    0.062000
   -0.133000    0.101000    0.053000
    0.069000   -0.038000   -0.110000
   -0.143000    0.085000    0.049000
   -0.013000   -0.027000    0.038000
    0.033000   -0.093000    0.050000
   -0.138000   -0.008000   -0.163000
   -0.187000    0.108000   -0.004000
   -0.105000    0.128000    0.144000
    0.023000    0.005000   -0.035000
    0.061000   -0.038000   -0.028000
   -0.023000   -0.011000    0.030000
    0.016000   -0.007000    0.000000
    0.006000   -0.001000    0.001000
    0.005000    0.004000   -0.004000
   -0.001000   -0.000000   -0.002000
    0.003000    0.002000    0.007000
    0.002000   -0.001000    0.002000
   -0.002000    0.002000    0.001000
   -0.000000   -0.004000   -0.006000
    0.010000    0.006000    0.003000
   -0.003000    0.001000    0.000000
   -0.006000    0.005000    0.001000
   -0.003000    0.003000    0.003000
   -0.003000   -0.004000   -0.015000
   -0.001000   -0.001000   -0.003000
   -0.005000    0.001000   -0.007000
    0.000000    0.000000   -0.002000
   -0.004000    0.000000    0.006000
    0.001000    0.002000    0.002000
   -0.003000    0.001000   -0.001000
    0.006000   -0.003000   -0.003000
    0.001000   -0.004000   -0.004000
    0.003000   -0.002000   -0.006000
    0.010000   -0.007000   -0.010000
   -0.003000   -0.001000   -0.002000
   -0.007000    0.001000   -0.004000
   -0.000000    0.000000   -0.002000
   -0.001000    0.007000    0.007000
vibration  101
    0.002000   -0.001000   -0.001000
    0.001000    0.002000   -0.004000
   -0.010000    0.002000   -0.003000
    0.003000   -0.006000    0.011000
   -0.012000    0.007000   -0.010000
   -0.001000   -0.001000   -0.000000
    0.001000   -0.001000   -0.000000
   -0.000000   -0.000000    0.002000
   -0.001000   -0.004000    0.002000
    0.001000   -0.000000   -0.000000
   -0.001000    0.002000    0.002000
   -0.001000   -0.004000   -0.004000
   -0.001000    0.001000    0.002000
    0.004000   -0.000000   -0.000000
    0.006000    0.006000   -0.001000
   -0.013000   -0.030000    0.018000
    0.024000    0.070000   -0.034000
   -0.128000   -0.359000    0.214000
   -0.011000   -0.036000    0.019000
    0.067000    0.184000   -0.113000
   -0.015000   -0.043000    0.020000
    0.067000    0.234000   -0.144000
    0.018000    0.064000   -0.034000
   -0.087000   -0.366000    0.209000
   -0.004000   -0.016000    0.012000
   -0.009000   -0.008000    0.004000
    0.036000    0.034000   -0.020000
   -0.221000   -0.165000    0.088000
   -0.034000   -0.023000    0.014000
    0.182000    0.149000   -0.083000
   -0.015000   -0.013000    0.009000
    0.083000    0.071000   -0.039000
    0.040000    0.034000   -0.012000
   -0.202000   -0.177000    0.107000
   -0.016000   -0.018000    0.009000
   -0.001000    0.003000   -0.002000
   -0.004000    0.002000   -0.002000
   -0.002000    0.000000   -0.001000
   -0.000000   -0.004000    0.004000
    0.005000    0.005000   -0.004000
   -0.000000   -0.005000    0.004000
    0.000000    0.001000    0.001000
    0.001000    0.001000    0.001000
    0.000000    0.001000    0.001000
    0.001000    0.002000    0.001000
    0.002000   -0.001000   -0.004000
    0.012000   -0.008000   -0.005000
   -0.004000    0.004000    0.009000
    0.010000   -0.005000   -0.001000
   -0.001000   -0.004000    0.008000
   -0.005000   -0.011000    0.010000
   -0.001000    0.009000   -0.010000
    0.011000    0.004000   -0.010000
    0.009000    0.001000   -0.006000
   -0.004000    0.000000    0.007000
    0.012000    0.020000    0.013000
   -0.003000    0.000000   -0.001000
   -0.001000    0.000000    0.001000
   -0.000000    0.001000   -0.001000
    0.011000   -0.017000    0.021000
   -0.002000   -0.001000   -0.003000
    0.007000    0.004000    0.013000
    0.005000   -0.000000    0.003000
   -0.007000    0.006000    0.004000
   -0.000000   -0.009000   -0.015000
    0.014000    0.002000    0.014000
   -0.006000    0.005000    0.003000
   -0.012000    0.008000    0.005000
   -0.008000    0.006000    0.002000
   -0.007000   -0.013000   -0.030000
   -0.005000   -0.002000   -0.006000
   -0.007000   -0.001000   -0.013000
    0.011000   -0.010000   -0.026000
   -0.062000    0.048000    0.105000
    0.004000    0.017000    0.048000
   -0.077000    0.013000   -0.028000
    0.122000   -0.057000   -0.074000
    0.028000   -0.036000   -0.074000
    0.040000   -0.032000   -0.090000
    0.192000   -0.115000   -0.187000
   -0.073000    0.003000   -0.036000
   -0.118000    0.008000   -0.063000
   -0.062000    0.006000   -0.023000
   -0.033000    0.047000    0.169000
vibration  102
   -0.000000    0.001000    0.001000
    0.001000   -0.003000    0.006000
    0.011000   -0.004000    0.006000
   -0.002000    0.004000   -0.011000
    0.013000   -0.008000    0.011000
    0.000000    0.003000   -0.002000
    0.004000    0.006000   -0.002000
    0.001000    0.002000    0.001000
    0.001000   -0.001000    0.001000
   -0.002000    0.000000    0.000000
    0.002000   -0.004000   -0.005000
    0.002000    0.007000    0.007000
    0.002000   -0.001000   -0.003000
   -0.006000    0.001000   -0.000000
   -0.006000   -0.006000    0.001000
    0.014000    0.026000   -0.016000
   -0.021000   -0.067000    0.028000
    0.117000    0.331000   -0.203000
    0.009000    0.033000   -0.019000
   -0.065000   -0.174000    0.105000
    0.011000    0.040000   -0.019000
   -0.065000   -0.217000    0.128000
   -0.021000   -0.058000    0.034000
    0.073000    0.346000   -0.197000
    0.006000    0.018000   -0.010000
    0.007000    0.004000   -0.004000
   -0.032000   -0.027000    0.016000
    0.188000    0.147000   -0.076000
    0.027000    0.023000   -0.011000
   -0.159000   -0.124000    0.076000
    0.014000    0.010000   -0.009000
   -0.071000   -0.064000    0.034000
   -0.034000   -0.031000    0.013000
    0.178000    0.156000   -0.091000
    0.016000    0.017000   -0.008000
   -0.002000   -0.003000    0.001000
    0.002000   -0.003000    0.002000
    0.002000    0.001000   -0.001000
    0.001000    0.003000   -0.002000
   -0.000000    0.000000    0.001000
    0.001000    0.002000   -0.002000
    0.000000   -0.002000    0.000000
   -0.004000   -0.002000   -0.005000
    0.003000    0.006000    0.004000
   -0.003000   -0.001000   -0.004000
   -0.001000    0.000000    0.003000
   -0.007000    0.006000    0.001000
    0.006000   -0.002000   -0.007000
   -0.009000    0.006000    0.003000
    0.000000    0.004000   -0.009000
    0.003000    0.009000   -0.010000
    0.004000   -0.007000    0.013000
   -0.000000   -0.007000    0.010000
   -0.008000   -0.001000    0.004000
    0.002000   -0.000000   -0.005000
    0.014000    0.019000   -0.001000
    0.003000   -0.000000    0.001000
   -0.001000    0.000000   -0.000000
   -0.000000    0.001000   -0.001000
    0.010000   -0.021000    0.026000
    0.001000    0.001000    0.002000
   -0.005000   -0.003000   -0.009000
   -0.004000    0.000000   -0.003000
    0.005000   -0.004000   -0.003000
    0.000000    0.006000    0.011000
   -0.010000   -0.002000   -0.011000
    0.004000   -0.003000   -0.002000
    0.009000   -0.006000   -0.004000
    0.006000   -0.005000   -0.001000
    0.005000    0.010000    0.023000
    0.003000    0.001000    0.004000
    0.006000    0.001000    0.010000
    0.014000   -0.013000   -0.033000
   -0.078000    0.060000    0.135000
    0.004000    0.022000    0.061000
   -0.098000    0.015000   -0.036000
    0.155000   -0.073000   -0.095000
    0.037000   -0.046000   -0.094000
    0.052000   -0.041000   -0.115000
    0.243000   -0.145000   -0.236000
   -0.098000    0.005000   -0.043000
   -0.146000    0.011000   -0.078000
   -0.079000    0.008000   -0.033000
   -0.040000    0.064000    0.215000
vibration  103
   -0.001000    0.000000   -0.000000
    0.001000   -0.001000    0.001000
    0.002000   -0.000000    0.000000
    0.001000    0.003000   -0.001000
    0.004000   -0.002000    0.005000
    0.001000   -0.001000   -0.001000
   -0.003000    0.000000    0.002000
    0.002000    0.006000   -0.001000
   -0.004000   -0.003000    0.001000
    0.000000    0.001000    0.001000
   -0.000000    0.001000    0.001000
   -0.000000    0.002000    0.001000
   -0.000000    0.002000    0.002000
   -0.001000   -0.001000   -0.001000
   -0.004000   -0.001000    0.001000
    0.006000    0.006000   -0.004000
   -0.003000   -0.014000    0.001000
    0.018000    0.052000   -0.040000
   -0.000000    0.005000   -0.005000
   -0.014000   -0.026000    0.015000
   -0.001000    0.007000   -0.004000
   -0.014000   -0.036000    0.018000
   -0.006000   -0.007000    0.007000
    0.007000    0.056000   -0.030000
    0.001000    0.003000    0.001000
   -0.000000   -0.000000   -0.001000
   -0.008000   -0.004000   -0.000000
    0.033000    0.031000   -0.017000
    0.006000    0.004000   -0.002000
   -0.030000   -0.024000    0.017000
    0.002000    0.004000    0.001000
   -0.014000   -0.009000    0.008000
   -0.008000   -0.006000    0.002000
    0.037000    0.031000   -0.020000
    0.004000    0.004000   -0.002000
   -0.002000   -0.002000   -0.001000
    0.001000   -0.002000    0.001000
   -0.003000    0.005000   -0.009000
    0.010000    0.005000    0.008000
    0.004000   -0.000000   -0.021000
   -0.004000   -0.010000    0.010000
    0.001000   -0.000000    0.003000
   -0.005000   -0.005000   -0.009000
    0.006000    0.008000    0.003000
    0.002000    0.006000   -0.000000
   -0.002000    0.000000    0.002000
   -0.000000    0.001000   -0.001000
    0.001000   -0.002000   -0.003000
   -0.007000    0.005000    0.004000
   -0.002000    0.000000   -0.005000
    0.013000    0.036000   -0.009000
    0.001000   -0.002000    0.010000
    0.005000   -0.003000    0.004000
    0.001000   -0.003000    0.001000
    0.003000   -0.001000    0.001000
   -0.034000   -0.054000   -0.014000
    0.003000   -0.001000   -0.000000
   -0.000000    0.000000   -0.000000
   -0.000000    0.001000    0.001000
    0.004000    0.014000   -0.021000
   -0.037000   -0.015000   -0.054000
    0.123000    0.083000    0.236000
    0.092000   -0.005000    0.065000
   -0.122000    0.102000    0.077000
   -0.009000   -0.163000   -0.280000
    0.257000    0.051000    0.263000
   -0.107000    0.082000    0.053000
   -0.229000    0.155000    0.088000
   -0.124000    0.093000    0.046000
   -0.137000   -0.252000   -0.551000
   -0.096000   -0.041000   -0.123000
   -0.128000   -0.041000   -0.205000
   -0.000000    0.000000    0.001000
    0.001000   -0.001000   -0.002000
   -0.000000   -0.000000   -0.001000
    0.001000   -0.000000    0.000000
   -0.002000    0.001000    0.001000
   -0.000000    0.001000    0.002000
   -0.001000    0.001000    0.001000
   -0.003000    0.002000    0.003000
    0.001000    0.000000    0.001000
    0.002000   -0.000000    0.001000
    0.001000   -0.000000    0.000000
    0.001000   -0.001000   -0.003000
vibration  104
    0.003000   -0.002000   -0.003000
   -0.001000   -0.003000    0.004000
    0.009000    0.001000    0.000000
   -0.002000    0.008000   -0.012000
    0.015000   -0.008000    0.015000
    0.001000    0.004000   -0.002000
    0.003000    0.007000   -0.001000
    0.002000    0.003000   -0.001000
    0.001000    0.003000   -0.001000
   -0.004000    0.001000    0.001000
    0.004000   -0.007000   -0.007000
    0.004000    0.013000    0.013000
    0.005000   -0.003000   -0.006000
   -0.007000   -0.001000    0.000000
   -0.002000   -0.007000    0.000000
    0.006000    0.014000   -0.007000
   -0.021000   -0.050000    0.028000
    0.102000    0.297000   -0.172000
    0.012000    0.048000   -0.025000
   -0.100000   -0.260000    0.161000
    0.010000    0.002000    0.003000
    0.010000    0.004000    0.008000
   -0.018000   -0.036000    0.025000
    0.004000    0.251000   -0.176000
    0.006000    0.022000   -0.012000
   -0.023000   -0.025000    0.006000
    0.057000    0.053000   -0.025000
   -0.413000   -0.238000    0.192000
   -0.028000   -0.015000    0.007000
    0.122000    0.104000   -0.057000
   -0.046000   -0.044000    0.010000
    0.251000    0.211000   -0.139000
    0.064000    0.052000   -0.015000
   -0.333000   -0.273000    0.183000
   -0.016000   -0.019000    0.013000
    0.001000    0.003000   -0.003000
   -0.005000    0.003000   -0.002000
   -0.002000    0.000000    0.000000
   -0.002000   -0.006000    0.004000
    0.005000    0.005000   -0.003000
    0.000000   -0.004000    0.002000
   -0.000000    0.002000    0.001000
    0.003000    0.002000    0.004000
   -0.002000   -0.003000   -0.002000
    0.002000    0.002000    0.003000
    0.002000   -0.001000   -0.006000
    0.016000   -0.012000   -0.006000
   -0.008000    0.006000    0.014000
    0.015000   -0.008000   -0.003000
    0.003000    0.002000   -0.007000
    0.005000    0.007000   -0.008000
    0.007000   -0.005000    0.011000
    0.015000   -0.010000   -0.009000
    0.010000    0.002000   -0.004000
   -0.005000    0.000000    0.010000
    0.004000    0.008000    0.014000
    0.002000    0.001000   -0.000000
   -0.001000    0.000000    0.000000
    0.000000   -0.000000   -0.000000
   -0.005000    0.001000    0.001000
   -0.000000    0.000000   -0.000000
    0.000000    0.000000    0.001000
    0.000000    0.000000    0.000000
   -0.000000    0.000000    0.000000
   -0.000000   -0.000000   -0.001000
    0.001000    0.000000    0.001000
   -0.001000   -0.000000   -0.000000
   -0.001000   -0.000000    0.000000
    0.000000   -0.001000    0.001000
   -0.000000   -0.001000   -0.001000
   -0.000000   -0.001000   -0.001000
    0.000000   -0.001000    0.001000
   -0.000000   -0.000000    0.001000
    0.002000    0.000000   -0.003000
   -0.000000   -0.001000   -0.001000
    0.002000    0.001000    0.001000
   -0.003000    0.001000    0.002000
   -0.000000    0.001000    0.002000
   -0.000000    0.001000    0.002000
   -0.005000    0.003000    0.005000
    0.005000   -0.005000   -0.004000
   -0.002000   -0.000000   -0.000000
    0.003000   -0.001000    0.004000
   -0.001000   -0.006000   -0.004000
vibration  105
    0.023000   -0.003000   -0.040000
   -0.012000   -0.005000   -0.011000
   -0.030000    0.039000   -0.047000
   -0.000000    0.021000    0.002000
    0.011000    0.002000    0.036000
    0.016000    0.020000   -0.011000
    0.008000    0.032000    0.000000
    0.023000    0.049000   -0.008000
   -0.003000    0.009000   -0.000000
   -0.020000   -0.003000    0.010000
    0.028000   -0.057000   -0.067000
    0.028000    0.083000    0.079000
    0.040000    0.001000   -0.028000
   -0.018000   -0.016000    0.011000
    0.021000   -0.032000   -0.019000
   -0.022000    0.038000    0.058000
   -0.088000    0.128000    0.147000
    0.107000    0.110000    0.305000
   -0.076000   -0.058000   -0.129000
   -0.118000   -0.013000   -0.113000
    0.231000   -0.043000    0.051000
    0.241000    0.056000    0.162000
   -0.006000    0.043000    0.076000
   -0.036000    0.017000    0.060000
   -0.082000   -0.041000   -0.124000
    0.043000   -0.081000   -0.118000
    0.020000   -0.001000    0.101000
    0.105000    0.005000    0.040000
   -0.143000    0.177000    0.008000
   -0.072000    0.246000    0.107000
    0.029000   -0.090000   -0.136000
   -0.017000   -0.201000   -0.051000
    0.094000   -0.029000    0.173000
    0.061000    0.238000    0.244000
    0.031000    0.009000    0.063000
   -0.039000    0.006000   -0.032000
    0.003000   -0.022000    0.017000
    0.017000    0.015000   -0.015000
    0.024000    0.049000   -0.029000
   -0.001000    0.013000    0.002000
    0.001000    0.019000   -0.008000
    0.010000   -0.017000    0.011000
   -0.057000   -0.017000   -0.056000
    0.046000    0.092000    0.065000
   -0.033000    0.002000   -0.052000
   -0.004000   -0.008000    0.001000
    0.033000   -0.010000   -0.023000
    0.011000    0.013000    0.005000
   -0.014000    0.023000    0.032000
    0.030000   -0.013000    0.036000
   -0.024000   -0.038000    0.038000
    0.056000   -0.000000    0.046000
   -0.069000   -0.120000   -0.237000
   -0.049000    0.055000    0.052000
   -0.031000    0.018000    0.022000
    0.027000    0.043000    0.043000
   -0.006000    0.014000   -0.040000
    0.002000    0.001000    0.003000
    0.004000   -0.004000   -0.008000
   -0.058000   -0.007000    0.030000
   -0.001000   -0.000000   -0.000000
    0.002000    0.002000    0.002000
    0.001000    0.000000    0.001000
   -0.001000    0.002000    0.001000
   -0.000000   -0.003000   -0.004000
    0.002000   -0.004000    0.006000
   -0.001000   -0.000000    0.001000
   -0.006000    0.003000    0.002000
   -0.002000    0.002000    0.001000
   -0.002000   -0.002000   -0.009000
   -0.000000    0.001000   -0.001000
   -0.000000   -0.003000   -0.002000
    0.000000   -0.000000    0.001000
    0.001000    0.002000   -0.002000
   -0.000000   -0.001000   -0.000000
   -0.000000    0.001000    0.001000
   -0.000000    0.001000    0.000000
    0.001000    0.001000    0.000000
   -0.001000    0.000000    0.003000
   -0.002000    0.002000    0.003000
    0.003000   -0.003000   -0.002000
   -0.000000    0.002000    0.000000
    0.006000   -0.001000    0.002000
   -0.003000   -0.011000    0.000000
vibration  106
    0.002000    0.004000    0.005000
    0.020000    0.013000    0.012000
    0.017000   -0.061000    0.077000
    0.006000   -0.053000    0.033000
   -0.057000    0.021000   -0.077000
   -0.035000   -0.015000    0.017000
    0.038000   -0.015000   -0.025000
   -0.059000   -0.153000    0.038000
    0.053000    0.015000   -0.010000
    0.012000   -0.006000   -0.032000
   -0.012000    0.043000    0.067000
   -0.020000   -0.088000   -0.062000
   -0.033000   -0.059000   -0.029000
    0.007000    0.033000   -0.001000
   -0.001000   -0.004000   -0.003000
    0.002000    0.002000    0.002000
   -0.004000    0.004000    0.006000
    0.005000    0.009000    0.008000
   -0.005000   -0.002000   -0.008000
   -0.010000   -0.004000   -0.004000
    0.010000   -0.002000    0.002000
    0.010000    0.003000    0.007000
   -0.002000    0.003000    0.005000
   -0.005000    0.004000    0.001000
   -0.004000   -0.001000   -0.005000
    0.002000   -0.004000   -0.005000
    0.002000    0.001000    0.004000
   -0.000000   -0.003000    0.004000
   -0.007000    0.008000    0.000000
   -0.001000    0.014000    0.002000
    0.001000   -0.003000   -0.006000
   -0.002000   -0.007000   -0.003000
    0.005000   -0.001000    0.009000
    0.000000    0.009000    0.014000
    0.000000   -0.000000    0.003000
   -0.013000   -0.009000   -0.001000
    0.066000    0.093000    0.023000
   -0.001000   -0.064000    0.106000
   -0.142000   -0.094000   -0.052000
   -0.258000   -0.355000    0.142000
    0.028000    0.181000   -0.165000
   -0.067000   -0.012000   -0.118000
    0.142000    0.031000    0.158000
   -0.220000   -0.368000   -0.255000
   -0.011000   -0.148000    0.044000
    0.051000    0.046000    0.010000
   -0.254000    0.071000    0.194000
   -0.026000   -0.119000   -0.060000
    0.121000   -0.176000   -0.223000
    0.001000    0.004000    0.006000
   -0.003000    0.003000    0.006000
    0.005000   -0.000000    0.006000
   -0.001000   -0.006000   -0.010000
    0.001000    0.004000   -0.005000
    0.005000    0.012000   -0.006000
    0.057000    0.093000    0.014000
   -0.000000    0.002000   -0.005000
    0.000000    0.000000    0.000000
   -0.001000   -0.001000   -0.002000
   -0.010000   -0.020000    0.031000
   -0.000000    0.000000   -0.002000
    0.000000   -0.001000    0.005000
    0.002000    0.000000    0.001000
   -0.002000    0.002000    0.002000
    0.000000   -0.003000   -0.004000
    0.005000    0.009000   -0.002000
   -0.001000    0.000000    0.000000
   -0.006000    0.004000    0.002000
   -0.001000    0.001000   -0.000000
   -0.002000   -0.004000   -0.010000
   -0.001000    0.001000    0.000000
   -0.002000    0.000000   -0.002000
   -0.000000   -0.000000   -0.000000
   -0.000000    0.001000    0.001000
   -0.000000    0.000000    0.000000
   -0.000000    0.000000   -0.000000
    0.001000   -0.000000   -0.001000
   -0.000000    0.000000   -0.001000
    0.001000   -0.000000   -0.000000
    0.001000   -0.001000   -0.001000
   -0.000000   -0.000000   -0.000000
   -0.001000    0.000000   -0.001000
    0.000000   -0.000000    0.000000
   -0.000000    0.000000    0.001000
vibration  107
   -0.000000   -0.002000   -0.002000
    0.065000    0.031000    0.041000
    0.043000   -0.174000    0.222000
    0.032000   -0.164000    0.131000
   -0.169000    0.059000   -0.227000
   -0.112000   -0.047000    0.059000
    0.114000   -0.064000   -0.083000
   -0.196000   -0.500000    0.116000
    0.176000    0.063000   -0.043000
    0.040000   -0.012000   -0.105000
   -0.032000    0.153000    0.248000
   -0.065000   -0.293000   -0.187000
   -0.113000   -0.220000   -0.111000
    0.023000    0.107000   -0.005000
   -0.004000   -0.009000   -0.007000
    0.008000    0.002000    0.002000
   -0.004000   -0.000000    0.001000
    0.002000    0.008000   -0.003000
   -0.008000   -0.003000   -0.011000
   -0.016000    0.001000   -0.008000
    0.008000   -0.000000    0.001000
    0.005000   -0.004000    0.011000
   -0.005000    0.004000    0.008000
   -0.010000    0.014000   -0.003000
   -0.003000    0.000000   -0.002000
   -0.000000   -0.003000   -0.004000
   -0.000000    0.001000    0.000000
   -0.004000    0.001000    0.002000
   -0.003000    0.004000    0.000000
   -0.004000    0.004000    0.005000
   -0.001000   -0.002000   -0.001000
    0.007000    0.003000   -0.004000
    0.003000    0.000000    0.004000
   -0.005000    0.000000    0.009000
    0.001000   -0.001000    0.001000
    0.003000    0.004000   -0.000000
   -0.018000   -0.030000   -0.010000
    0.001000    0.015000   -0.033000
    0.052000    0.047000    0.008000
    0.070000    0.105000   -0.033000
   -0.022000   -0.062000    0.061000
    0.023000    0.003000    0.037000
   -0.046000   -0.006000   -0.047000
    0.071000    0.122000    0.086000
   -0.002000    0.043000   -0.020000
   -0.018000   -0.010000   -0.002000
    0.070000   -0.024000   -0.049000
   -0.005000    0.037000    0.028000
   -0.029000    0.049000    0.067000
    0.001000    0.015000    0.015000
   -0.012000    0.008000    0.016000
    0.011000   -0.001000    0.013000
    0.001000   -0.004000   -0.006000
   -0.001000   -0.000000    0.001000
   -0.003000   -0.003000    0.002000
   -0.025000   -0.031000   -0.007000
   -0.000000    0.004000   -0.011000
   -0.000000   -0.000000   -0.000000
    0.001000    0.000000    0.000000
    0.010000    0.008000   -0.017000
   -0.000000   -0.000000    0.000000
    0.000000    0.000000   -0.001000
   -0.000000   -0.000000   -0.000000
    0.000000   -0.000000   -0.000000
   -0.000000    0.000000    0.000000
   -0.001000   -0.002000    0.001000
    0.000000   -0.000000    0.000000
    0.001000   -0.001000   -0.000000
    0.000000   -0.000000    0.000000
    0.000000    0.001000    0.001000
    0.000000   -0.000000   -0.000000
    0.001000   -0.000000    0.001000
   -0.000000    0.000000    0.000000
    0.000000    0.000000   -0.000000
   -0.000000    0.000000   -0.000000
    0.000000    0.000000    0.000000
   -0.000000    0.000000   -0.000000
    0.001000    0.002000    0.001000
    0.000000   -0.000000   -0.000000
   -0.001000    0.001000    0.001000
    0.000000   -0.000000    0.000000
    0.000000   -0.000000    0.000000
    0.001000   -0.000000    0.000000
   -0.000000   -0.000000   -0.000000
vibration  108
    0.001000   -0.000000   -0.002000
   -0.002000    0.004000   -0.005000
   -0.002000   -0.001000   -0.001000
   -0.004000   -0.000000   -0.005000
   -0.007000    0.004000   -0.011000
    0.002000   -0.000000    0.001000
   -0.007000   -0.008000    0.002000
    0.003000    0.008000   -0.004000
   -0.002000    0.003000   -0.002000
    0.002000   -0.004000   -0.000000
   -0.005000   -0.002000   -0.009000
   -0.003000   -0.006000   -0.014000
   -0.001000    0.012000    0.010000
    0.004000   -0.001000    0.003000
   -0.000000   -0.000000   -0.002000
    0.002000    0.006000   -0.003000
    0.011000    0.037000   -0.018000
   -0.106000   -0.266000    0.150000
   -0.020000   -0.059000    0.036000
    0.126000    0.417000   -0.235000
    0.025000    0.061000   -0.032000
   -0.117000   -0.416000    0.253000
   -0.010000   -0.039000    0.019000
    0.058000    0.296000   -0.182000
   -0.003000   -0.006000    0.001000
   -0.006000   -0.008000    0.000000
   -0.006000   -0.004000    0.004000
    0.046000    0.055000   -0.013000
    0.024000    0.023000   -0.012000
   -0.179000   -0.138000    0.086000
   -0.037000   -0.033000    0.012000
    0.242000    0.197000   -0.121000
    0.027000    0.022000   -0.009000
   -0.173000   -0.150000    0.089000
    0.000000   -0.000000    0.002000
    0.000000   -0.000000   -0.002000
   -0.010000    0.004000    0.012000
   -0.003000    0.013000   -0.002000
   -0.011000   -0.033000    0.019000
    0.028000    0.023000   -0.026000
    0.026000    0.007000   -0.013000
   -0.015000   -0.001000    0.002000
    0.001000   -0.037000   -0.034000
   -0.000000   -0.026000   -0.037000
    0.040000    0.038000    0.034000
    0.018000   -0.011000   -0.006000
   -0.006000    0.007000   -0.008000
    0.037000   -0.026000   -0.045000
   -0.003000   -0.003000   -0.017000
   -0.001000   -0.001000    0.006000
   -0.007000   -0.003000    0.006000
    0.000000    0.002000    0.001000
   -0.001000   -0.003000   -0.002000
    0.001000    0.002000    0.002000
   -0.001000   -0.000000    0.007000
    0.003000   -0.005000    0.008000
   -0.001000    0.001000   -0.002000
   -0.000000    0.000000    0.000000
    0.000000   -0.000000   -0.000000
   -0.001000    0.001000   -0.002000
   -0.000000   -0.000000    0.000000
    0.000000    0.000000   -0.000000
    0.000000   -0.000000   -0.000000
   -0.000000    0.000000   -0.000000
    0.000000   -0.000000    0.000000
   -0.000000   -0.001000    0.001000
   -0.001000    0.001000    0.001000
   -0.000000   -0.000000    0.000000
    0.000000   -0.000000    0.000000
   -0.000000   -0.000000   -0.001000
   -0.000000    0.001000    0.002000
   -0.001000    0.000000   -0.001000
    0.000000   -0.000000    0.000000
    0.000000    0.000000    0.000000
   -0.000000   -0.000000   -0.000000
    0.000000   -0.000000   -0.000000
   -0.000000    0.000000    0.000000
    0.000000   -0.000000   -0.000000
   -0.000000    0.000000    0.000000
    0.000000   -0.000000   -0.000000
   -0.000000    0.001000    0.001000
    0.001000    0.000000    0.001000
   -0.001000    0.000000   -0.001000
   -0.000000   -0.001000    0.001000
vibration  109
   -0.000000    0.000000   -0.001000
    0.002000   -0.001000    0.002000
    0.000000   -0.002000    0.004000
    0.003000   -0.003000    0.007000
   -0.002000    0.000000   -0.001000
   -0.004000   -0.001000    0.002000
    0.003000   -0.004000   -0.003000
   -0.007000   -0.018000    0.003000
    0.007000    0.004000   -0.003000
    0.001000    0.001000   -0.004000
    0.001000    0.007000    0.014000
   -0.001000   -0.009000   -0.002000
   -0.004000   -0.013000   -0.008000
   -0.000000    0.004000   -0.001000
   -0.000000   -0.000000    0.001000
   -0.000000   -0.001000    0.001000
   -0.002000   -0.007000    0.003000
    0.020000    0.049000   -0.027000
    0.003000    0.011000   -0.007000
   -0.024000   -0.077000    0.043000
   -0.004000   -0.011000    0.006000
    0.022000    0.077000   -0.047000
    0.002000    0.008000   -0.003000
   -0.011000   -0.056000    0.035000
    0.001000    0.001000   -0.000000
    0.002000    0.001000   -0.000000
    0.003000   -0.001000    0.002000
   -0.002000   -0.012000    0.002000
   -0.005000   -0.002000    0.002000
    0.030000    0.026000   -0.014000
    0.008000    0.003000   -0.005000
   -0.040000   -0.040000    0.021000
   -0.004000   -0.005000    0.001000
    0.033000    0.024000   -0.018000
   -0.002000    0.002000   -0.000000
   -0.001000    0.001000    0.002000
   -0.063000    0.017000    0.085000
   -0.013000    0.090000   -0.020000
   -0.057000   -0.206000    0.121000
    0.198000    0.171000   -0.180000
    0.170000    0.040000   -0.081000
   -0.104000   -0.012000    0.018000
   -0.011000   -0.272000   -0.259000
    0.020000   -0.149000   -0.240000
    0.280000    0.275000    0.234000
    0.118000   -0.073000   -0.026000
   -0.081000    0.087000   -0.044000
    0.287000   -0.196000   -0.358000
   -0.075000    0.011000   -0.105000
    0.000000    0.001000   -0.001000
   -0.000000   -0.001000   -0.001000
    0.001000   -0.000000   -0.000000
   -0.000000    0.000000   -0.000000
   -0.005000    0.004000    0.003000
    0.004000   -0.002000    0.014000
    0.010000   -0.048000    0.015000
    0.000000    0.000000    0.000000
   -0.000000   -0.000000   -0.000000
   -0.000000    0.001000    0.001000
    0.013000    0.006000   -0.015000
    0.000000   -0.001000    0.000000
   -0.000000    0.001000   -0.002000
   -0.001000   -0.000000   -0.000000
    0.000000   -0.000000   -0.000000
    0.000000    0.001000    0.001000
   -0.002000   -0.005000    0.002000
    0.001000   -0.000000   -0.000000
    0.001000   -0.000000   -0.001000
    0.000000   -0.001000   -0.000000
    0.001000    0.001000    0.003000
    0.000000   -0.000000    0.000000
    0.001000    0.000000    0.002000
    0.000000    0.000000    0.000000
    0.000000   -0.000000   -0.000000
    0.000000   -0.000000   -0.000000
    0.000000    0.000000   -0.000000
   -0.000000   -0.000000    0.000000
    0.000000    0.000000    0.000000
    0.000000   -0.000000   -0.000000
   -0.000000    0.000000    0.000000
    0.000000   -0.000000   -0.000000
   -0.000000   -0.000000    0.000000
    0.000000   -0.000000    0.000000
    0.000000    0.001000   -0.000000
vibration  110
   -0.000000   -0.000000    0.001000
   -0.085000    0.101000   -0.053000
    0.148000   -0.126000    0.115000
   -0.195000    0.077000   -0.390000
   -0.047000   -0.007000   -0.255000
    0.039000    0.011000    0.037000
   -0.135000   -0.203000    0.024000
    0.021000    0.096000   -0.092000
    0.025000    0.157000   -0.089000
    0.066000   -0.117000   -0.025000
   -0.168000   -0.077000   -0.269000
   -0.094000   -0.193000   -0.416000
   -0.054000    0.320000    0.276000
    0.048000   -0.005000    0.099000
   -0.008000   -0.005000   -0.006000
    0.008000    0.001000    0.001000
   -0.001000   -0.006000   -0.004000
    0.000000    0.017000   -0.023000
   -0.006000    0.001000   -0.010000
   -0.024000   -0.021000    0.008000
   -0.000000   -0.002000    0.002000
    0.006000    0.021000   -0.006000
   -0.004000    0.005000    0.004000
   -0.012000   -0.006000    0.007000
   -0.000000    0.001000    0.000000
   -0.000000   -0.000000   -0.000000
   -0.000000    0.001000   -0.001000
   -0.007000   -0.003000    0.002000
   -0.002000   -0.000000    0.001000
    0.008000    0.008000   -0.003000
    0.001000    0.001000   -0.000000
   -0.009000   -0.007000    0.005000
   -0.001000   -0.000000    0.001000
    0.005000    0.005000   -0.002000
   -0.000000   -0.000000   -0.000000
    0.000000    0.000000    0.001000
   -0.001000   -0.002000   -0.000000
    0.000000    0.000000   -0.002000
    0.005000    0.007000   -0.000000
    0.004000    0.007000   -0.000000
   -0.004000   -0.006000    0.007000
    0.000000    0.000000    0.003000
   -0.003000   -0.005000   -0.007000
    0.005000    0.006000    0.002000
    0.004000    0.007000    0.002000
    0.001000    0.000000    0.000000
   -0.003000    0.001000    0.002000
    0.001000   -0.002000   -0.002000
   -0.001000    0.001000    0.000000
   -0.021000    0.006000    0.037000
   -0.054000    0.049000    0.033000
    0.012000   -0.001000    0.023000
    0.003000   -0.002000    0.000000
    0.000000   -0.000000   -0.001000
   -0.000000    0.000000   -0.001000
   -0.004000   -0.004000   -0.002000
    0.002000    0.003000   -0.017000
   -0.000000   -0.000000   -0.001000
    0.000000   -0.000000    0.000000
    0.009000   -0.000000   -0.005000
    0.000000    0.000000   -0.000000
    0.000000   -0.001000    0.000000
   -0.000000    0.000000   -0.000000
    0.000000   -0.000000   -0.000000
   -0.000000    0.000000    0.000000
    0.001000    0.002000   -0.002000
   -0.000000    0.000000    0.000000
    0.000000   -0.000000    0.000000
    0.000000    0.000000   -0.000000
    0.000000    0.001000    0.001000
    0.000000    0.000000   -0.000000
   -0.000000    0.000000   -0.001000
   -0.000000   -0.000000   -0.000000
   -0.000000    0.000000    0.001000
    0.000000   -0.000000    0.000000
   -0.000000   -0.000000   -0.000000
    0.001000   -0.000000   -0.000000
   -0.000000   -0.001000   -0.001000
   -0.001000    0.000000   -0.001000
    0.001000    0.001000   -0.001000
   -0.001000    0.000000   -0.000000
   -0.000000    0.000000    0.000000
   -0.001000    0.000000   -0.000000
   -0.000000    0.001000    0.001000
vibration  111
   -0.001000   -0.000000    0.001000
   -0.000000   -0.000000    0.001000
    0.002000   -0.001000    0.001000
   -0.001000    0.001000   -0.003000
    0.002000   -0.001000    0.001000
   -0.000000    0.000000    0.000000
   -0.000000   -0.001000   -0.000000
   -0.001000   -0.001000   -0.000000
    0.001000    0.001000   -0.001000
    0.000000    0.000000   -0.000000
   -0.000000    0.001000    0.001000
   -0.000000   -0.001000   -0.001000
   -0.001000   -0.001000   -0.000000
   -0.000000    0.000000    0.000000
   -0.000000   -0.001000   -0.000000
    0.003000    0.004000   -0.006000
    0.004000    0.008000   -0.009000
   -0.052000   -0.099000    0.039000
   -0.006000   -0.017000    0.023000
    0.048000    0.185000   -0.087000
    0.012000    0.033000   -0.015000
   -0.064000   -0.223000    0.139000
   -0.008000   -0.034000    0.012000
    0.015000    0.248000   -0.184000
    0.002000    0.004000    0.004000
    0.000000    0.002000   -0.002000
    0.042000    0.033000   -0.014000
   -0.362000   -0.206000    0.177000
   -0.048000   -0.051000    0.021000
    0.370000    0.277000   -0.186000
    0.045000    0.037000   -0.029000
   -0.350000   -0.272000    0.146000
   -0.027000   -0.020000    0.012000
    0.193000    0.196000   -0.091000
   -0.007000   -0.006000    0.005000
    0.001000    0.000000    0.002000
    0.000000   -0.001000   -0.000000
    0.000000   -0.000000   -0.001000
    0.002000    0.003000   -0.000000
    0.001000    0.002000    0.000000
   -0.002000   -0.003000    0.003000
   -0.000000    0.000000    0.001000
   -0.001000   -0.003000   -0.003000
    0.002000    0.001000   -0.001000
    0.003000    0.003000    0.002000
    0.000000    0.000000    0.001000
   -0.004000    0.002000    0.002000
    0.002000   -0.002000   -0.003000
   -0.002000    0.000000   -0.001000
    0.000000    0.000000   -0.001000
    0.001000    0.001000   -0.002000
   -0.000000    0.000000   -0.000000
    0.003000    0.001000    0.003000
   -0.000000   -0.002000   -0.003000
    0.001000   -0.000000   -0.002000
   -0.001000   -0.001000   -0.003000
    0.000000   -0.000000    0.001000
   -0.000000    0.000000   -0.000000
   -0.000000   -0.000000    0.000000
   -0.000000    0.001000   -0.002000
    0.000000    0.000000   -0.000000
   -0.000000   -0.000000    0.000000
    0.000000   -0.000000   -0.000000
   -0.000000    0.000000   -0.000000
    0.000000   -0.000000    0.000000
    0.001000    0.001000   -0.001000
   -0.001000    0.000000    0.000000
    0.000000   -0.000000    0.000000
    0.000000   -0.000000    0.000000
   -0.000000   -0.000000   -0.001000
   -0.000000    0.001000    0.001000
   -0.000000    0.000000   -0.000000
   -0.000000    0.000000    0.000000
    0.000000   -0.000000   -0.001000
    0.000000   -0.000000   -0.000000
    0.001000    0.001000    0.001000
   -0.001000    0.000000    0.000000
   -0.000000    0.000000    0.001000
    0.000000    0.000000    0.000000
   -0.001000    0.001000    0.001000
    0.004000   -0.004000   -0.003000
   -0.004000   -0.001000   -0.002000
    0.003000   -0.001000    0.003000
   -0.000000   -0.002000   -0.002000
vibration  112
   -0.001000   -0.000000    0.007000
    0.021000    0.016000    0.008000
    0.009000   -0.074000    0.087000
    0.003000   -0.071000    0.038000
   -0.074000    0.025000   -0.105000
   -0.013000   -0.005000   -0.033000
    0.087000    0.169000    0.003000
    0.016000   -0.002000    0.068000
   -0.039000   -0.139000    0.085000
   -0.005000   -0.011000    0.025000
   -0.013000   -0.056000   -0.114000
    0.009000    0.071000    0.003000
    0.032000    0.106000    0.060000
   -0.003000   -0.004000   -0.012000
   -0.001000    0.001000   -0.001000
    0.000000    0.001000    0.000000
    0.000000   -0.001000   -0.001000
    0.000000    0.000000   -0.001000
   -0.000000    0.000000   -0.000000
   -0.001000    0.000000    0.000000
   -0.000000    0.000000    0.000000
   -0.000000    0.000000    0.000000
    0.000000   -0.000000   -0.000000
    0.001000    0.000000    0.000000
    0.000000   -0.000000   -0.000000
    0.000000   -0.000000   -0.000000
   -0.001000    0.000000   -0.001000
    0.000000    0.001000   -0.001000
   -0.000000    0.001000   -0.001000
   -0.004000   -0.002000   -0.001000
   -0.001000    0.001000    0.002000
    0.001000    0.007000   -0.002000
    0.002000    0.001000    0.002000
   -0.005000   -0.002000    0.007000
   -0.000000   -0.002000    0.000000
   -0.003000    0.002000    0.002000
    0.011000   -0.010000   -0.014000
    0.025000   -0.062000   -0.051000
    0.199000    0.370000   -0.116000
   -0.074000    0.057000    0.152000
   -0.257000   -0.169000    0.237000
   -0.041000   -0.005000    0.049000
   -0.050000   -0.196000   -0.236000
    0.105000    0.041000   -0.076000
    0.189000    0.239000    0.122000
    0.019000    0.063000    0.015000
   -0.245000    0.032000    0.222000
   -0.124000   -0.092000    0.036000
    0.138000   -0.197000   -0.218000
   -0.001000    0.000000    0.002000
   -0.002000   -0.006000    0.003000
   -0.000000    0.000000    0.003000
    0.001000   -0.001000   -0.000000
    0.003000   -0.003000   -0.009000
   -0.001000    0.003000   -0.011000
    0.004000    0.027000   -0.009000
    0.000000   -0.000000   -0.003000
    0.000000    0.000000    0.000000
   -0.001000   -0.000000   -0.001000
   -0.007000   -0.006000    0.011000
    0.000000    0.001000   -0.000000
   -0.002000   -0.003000    0.002000
   -0.000000    0.001000   -0.001000
    0.000000   -0.000000   -0.000000
   -0.000000    0.000000    0.001000
    0.006000    0.011000   -0.009000
   -0.000000    0.000000    0.000000
    0.001000   -0.001000   -0.000000
    0.001000   -0.000000    0.000000
    0.000000    0.001000    0.001000
    0.001000    0.001000    0.001000
    0.000000   -0.000000   -0.001000
   -0.000000    0.000000   -0.000000
    0.000000    0.000000   -0.000000
   -0.000000    0.000000   -0.000000
    0.000000    0.000000    0.000000
   -0.000000    0.000000   -0.000000
   -0.000000    0.001000    0.000000
    0.001000   -0.000000    0.000000
   -0.001000   -0.001000    0.001000
    0.000000   -0.000000    0.000000
   -0.000000   -0.000000   -0.000000
    0.001000   -0.000000    0.000000
   -0.000000   -0.000000   -0.000000
vibration  113
    0.000000   -0.000000   -0.002000
    0.054000    0.041000    0.016000
    0.012000   -0.178000    0.209000
    0.015000   -0.183000    0.115000
   -0.200000    0.067000   -0.282000
   -0.035000   -0.014000   -0.075000
    0.210000    0.395000    0.005000
    0.031000   -0.027000    0.165000
   -0.085000   -0.326000    0.200000
   -0.006000   -0.031000    0.055000
   -0.039000   -0.127000   -0.268000
    0.014000    0.144000   -0.020000
    0.068000    0.256000    0.150000
    0.001000   -0.004000   -0.025000
   -0.005000    0.003000   -0.006000
    0.002000    0.002000   -0.000000
    0.001000   -0.004000   -0.004000
   -0.001000    0.001000   -0.010000
   -0.002000    0.000000   -0.001000
   -0.006000   -0.000000    0.001000
   -0.003000    0.001000    0.000000
   -0.002000    0.003000    0.003000
    0.000000   -0.000000   -0.000000
    0.002000    0.001000   -0.000000
    0.000000   -0.000000    0.000000
   -0.000000    0.000000    0.001000
    0.000000    0.000000   -0.000000
   -0.004000   -0.001000    0.001000
    0.000000   -0.001000    0.000000
    0.004000    0.002000   -0.001000
    0.001000    0.000000   -0.000000
   -0.002000   -0.003000    0.002000
   -0.001000   -0.000000   -0.001000
    0.003000    0.001000   -0.003000
   -0.000000    0.001000   -0.000000
    0.001000   -0.000000   -0.000000
   -0.006000    0.002000    0.006000
   -0.011000    0.027000    0.020000
   -0.082000   -0.156000    0.052000
    0.038000   -0.016000   -0.068000
    0.108000    0.066000   -0.096000
    0.018000    0.002000   -0.018000
    0.018000    0.080000    0.094000
   -0.040000   -0.011000    0.035000
   -0.078000   -0.096000   -0.051000
   -0.007000   -0.027000   -0.006000
    0.101000   -0.013000   -0.092000
    0.056000    0.035000   -0.022000
   -0.060000    0.087000    0.095000
   -0.008000    0.003000    0.016000
   -0.021000   -0.018000    0.018000
    0.001000    0.001000    0.015000
    0.002000    0.000000    0.001000
   -0.001000    0.000000    0.003000
    0.000000   -0.001000    0.004000
   -0.004000   -0.013000    0.002000
    0.000000    0.001000   -0.014000
   -0.000000   -0.000000   -0.000000
   -0.000000    0.000000   -0.000000
   -0.002000    0.001000   -0.001000
   -0.000000   -0.001000    0.000000
    0.000000    0.001000   -0.001000
    0.000000   -0.000000    0.000000
   -0.000000    0.000000    0.000000
    0.000000   -0.000000    0.000000
   -0.002000   -0.003000    0.002000
    0.000000   -0.000000   -0.000000
   -0.000000    0.000000    0.000000
    0.000000   -0.000000   -0.000000
   -0.000000   -0.000000   -0.001000
   -0.000000    0.000000    0.000000
    0.000000    0.000000    0.001000
   -0.000000    0.000000    0.000000
    0.000000   -0.000000   -0.001000
   -0.000000    0.000000   -0.000000
    0.001000    0.000000    0.000000
   -0.001000    0.001000   -0.000000
    0.000000    0.002000    0.001000
    0.003000   -0.001000    0.001000
   -0.002000   -0.002000    0.002000
    0.001000   -0.000000    0.000000
   -0.000000   -0.000000   -0.000000
    0.002000   -0.000000    0.000000
    0.000000   -0.001000   -0.001000
vibration  114
   -0.004000    0.000000    0.014000
   -0.048000    0.007000    0.120000
    0.359000   -0.192000    0.248000
   -0.178000    0.138000   -0.463000
    0.252000   -0.199000    0.067000
   -0.045000    0.036000   -0.010000
    0.146000    0.148000   -0.063000
   -0.075000   -0.210000    0.077000
    0.101000    0.015000    0.007000
   -0.014000   -0.025000    0.004000
   -0.030000   -0.062000   -0.125000
   -0.003000    0.054000   -0.019000
    0.011000    0.070000    0.033000
   -0.099000    0.034000    0.007000
    0.053000   -0.020000    0.055000
   -0.016000   -0.016000   -0.004000
   -0.012000    0.035000    0.037000
    0.005000   -0.005000    0.085000
    0.016000   -0.001000    0.013000
    0.061000   -0.002000   -0.010000
    0.022000   -0.008000   -0.004000
    0.021000   -0.030000   -0.027000
   -0.003000    0.003000    0.003000
   -0.018000   -0.003000   -0.004000
   -0.003000    0.004000   -0.001000
    0.002000    0.000000   -0.003000
    0.002000   -0.003000    0.005000
    0.017000   -0.000000   -0.004000
   -0.003000    0.004000   -0.002000
   -0.013000   -0.004000   -0.004000
   -0.002000   -0.000000   -0.001000
    0.001000    0.010000   -0.008000
    0.006000    0.001000    0.008000
   -0.006000    0.000000    0.016000
   -0.001000   -0.003000    0.000000
   -0.005000    0.006000    0.004000
    0.006000   -0.006000    0.003000
    0.001000    0.003000    0.002000
   -0.006000   -0.011000    0.002000
    0.001000   -0.005000   -0.005000
    0.011000    0.009000   -0.011000
    0.005000   -0.003000   -0.001000
   -0.006000    0.009000    0.005000
    0.004000    0.015000    0.017000
   -0.017000   -0.015000   -0.017000
   -0.000000   -0.005000    0.011000
   -0.017000    0.022000   -0.002000
    0.034000   -0.011000   -0.039000
   -0.039000    0.030000    0.020000
    0.084000   -0.006000   -0.185000
    0.234000    0.115000   -0.204000
   -0.012000   -0.016000   -0.136000
   -0.015000    0.000000   -0.008000
    0.002000   -0.000000   -0.015000
   -0.002000    0.003000   -0.019000
   -0.004000    0.009000   -0.021000
   -0.002000   -0.012000    0.136000
    0.001000    0.001000    0.003000
    0.002000    0.002000    0.001000
   -0.002000   -0.004000    0.011000
   -0.001000   -0.000000    0.000000
    0.003000    0.002000    0.001000
   -0.000000   -0.001000    0.001000
   -0.000000   -0.000000   -0.000000
   -0.001000   -0.000000   -0.001000
   -0.005000   -0.012000    0.011000
    0.000000    0.001000    0.001000
    0.001000    0.000000   -0.001000
   -0.002000    0.003000    0.002000
   -0.001000   -0.002000    0.001000
   -0.002000   -0.003000   -0.003000
   -0.001000   -0.001000   -0.001000
   -0.000000    0.000000    0.000000
    0.000000    0.000000   -0.000000
    0.000000   -0.000000   -0.000000
    0.000000    0.000000   -0.000000
    0.000000    0.000000    0.000000
   -0.000000   -0.001000   -0.000000
   -0.001000    0.000000    0.001000
    0.000000   -0.000000   -0.000000
   -0.000000    0.000000    0.000000
    0.001000    0.000000    0.000000
   -0.000000   -0.000000    0.000000
   -0.000000   -0.001000    0.000000
vibration  115
   -0.044000   -0.000000    0.155000
    0.004000   -0.002000   -0.013000
   -0.038000    0.023000   -0.029000
    0.020000   -0.011000    0.050000
   -0.023000    0.020000    0.000000
    0.006000   -0.004000    0.002000
   -0.020000   -0.020000    0.008000
    0.010000    0.030000   -0.010000
   -0.013000    0.000000   -0.002000
    0.000000    0.004000   -0.000000
    0.006000    0.008000    0.018000
    0.002000   -0.003000    0.009000
   -0.000000   -0.013000   -0.008000
    0.010000   -0.004000   -0.002000
   -0.007000    0.002000   -0.005000
    0.001000    0.002000    0.001000
    0.000000   -0.001000   -0.001000
   -0.001000   -0.001000   -0.003000
   -0.002000   -0.001000   -0.003000
   -0.003000    0.004000   -0.004000
   -0.001000    0.001000   -0.001000
   -0.003000   -0.006000    0.003000
   -0.003000    0.001000    0.003000
   -0.004000    0.013000   -0.007000
    0.001000   -0.000000   -0.002000
    0.008000    0.001000   -0.000000
    0.008000   -0.003000    0.008000
    0.009000   -0.033000    0.001000
   -0.020000    0.019000   -0.012000
   -0.034000    0.006000   -0.053000
   -0.013000    0.016000    0.011000
   -0.031000    0.060000   -0.021000
    0.034000    0.008000    0.053000
   -0.037000    0.001000    0.101000
   -0.015000   -0.027000   -0.008000
   -0.051000    0.062000    0.051000
    0.082000   -0.064000    0.029000
    0.032000   -0.000000    0.004000
    0.014000    0.048000   -0.053000
   -0.057000   -0.081000    0.035000
    0.015000    0.056000   -0.043000
    0.031000   -0.034000    0.006000
   -0.070000    0.005000   -0.038000
    0.066000    0.134000    0.114000
   -0.083000   -0.058000   -0.106000
   -0.005000   -0.024000    0.134000
   -0.267000    0.265000    0.045000
    0.306000   -0.156000   -0.397000
   -0.388000    0.227000    0.103000
   -0.009000    0.000000    0.019000
   -0.021000   -0.008000    0.020000
    0.002000    0.002000    0.014000
    0.013000   -0.015000   -0.003000
    0.024000   -0.020000   -0.176000
   -0.007000    0.034000   -0.216000
   -0.121000   -0.003000   -0.273000
    0.001000    0.001000   -0.014000
    0.000000    0.001000    0.004000
   -0.005000    0.001000    0.003000
   -0.000000   -0.009000    0.016000
    0.002000    0.003000   -0.002000
   -0.007000   -0.012000    0.008000
    0.001000    0.003000   -0.002000
    0.000000    0.001000   -0.000000
   -0.000000   -0.000000    0.001000
    0.030000    0.053000   -0.037000
   -0.003000    0.001000    0.001000
    0.000000   -0.002000    0.001000
    0.003000   -0.003000   -0.000000
    0.001000    0.003000    0.001000
    0.003000    0.004000    0.004000
   -0.001000   -0.000000   -0.005000
   -0.000000   -0.000000    0.000000
    0.000000    0.001000   -0.000000
   -0.000000   -0.000000   -0.000000
    0.000000   -0.000000    0.000000
   -0.000000   -0.000000    0.000000
    0.000000   -0.001000   -0.001000
    0.000000    0.000000   -0.000000
   -0.000000    0.001000    0.000000
   -0.000000    0.000000    0.000000
    0.000000    0.000000    0.000000
   -0.000000    0.000000   -0.000000
   -0.001000   -0.006000    0.002000
vibration  116
    0.002000    0.000000   -0.007000
   -0.001000   -0.000000    0.002000
    0.006000   -0.002000    0.003000
   -0.003000    0.001000   -0.006000
    0.005000   -0.004000    0.002000
   -0.001000   -0.000000   -0.000000
    0.001000    0.002000   -0.000000
   -0.001000   -0.002000    0.001000
   -0.000000   -0.001000    0.001000
   -0.000000    0.000000    0.000000
   -0.000000    0.001000    0.001000
   -0.000000    0.000000    0.000000
   -0.000000   -0.001000   -0.000000
   -0.001000    0.001000   -0.001000
    0.000000   -0.000000    0.001000
   -0.000000   -0.000000   -0.000000
   -0.000000    0.001000    0.001000
   -0.000000    0.000000    0.001000
    0.000000   -0.000000    0.000000
    0.001000   -0.000000   -0.000000
    0.001000   -0.000000    0.000000
    0.001000    0.000000   -0.001000
    0.000000    0.000000   -0.000000
   -0.000000   -0.001000    0.001000
   -0.000000   -0.000000   -0.000000
   -0.000000   -0.001000   -0.000000
   -0.001000    0.001000   -0.001000
   -0.000000    0.003000   -0.001000
    0.001000   -0.000000    0.001000
    0.000000   -0.000000    0.004000
   -0.000000   -0.000000   -0.000000
    0.002000   -0.000000    0.000000
   -0.001000   -0.001000   -0.001000
    0.001000    0.002000   -0.002000
    0.002000    0.001000    0.001000
   -0.004000   -0.004000   -0.003000
   -0.005000    0.001000    0.000000
   -0.000000    0.002000   -0.001000
   -0.005000   -0.010000    0.001000
    0.009000    0.012000   -0.003000
    0.004000    0.002000   -0.003000
   -0.001000    0.003000   -0.000000
    0.007000    0.003000    0.007000
   -0.006000   -0.010000   -0.006000
    0.004000    0.001000    0.007000
   -0.001000   -0.002000   -0.006000
    0.023000   -0.013000   -0.013000
   -0.007000    0.011000    0.015000
    0.008000    0.001000    0.007000
    0.001000   -0.000000   -0.003000
    0.004000    0.005000   -0.003000
   -0.000000   -0.000000   -0.001000
   -0.001000    0.000000   -0.001000
    0.002000   -0.001000    0.008000
    0.003000    0.000000    0.008000
   -0.010000   -0.028000    0.003000
    0.000000   -0.000000    0.002000
   -0.000000   -0.000000    0.000000
    0.000000    0.000000    0.000000
    0.000000    0.005000   -0.007000
    0.023000    0.044000   -0.026000
   -0.089000   -0.162000    0.107000
    0.017000    0.041000   -0.026000
    0.006000    0.006000   -0.005000
   -0.003000   -0.012000    0.009000
    0.392000    0.717000   -0.499000
   -0.035000    0.011000    0.016000
   -0.008000   -0.022000    0.017000
    0.035000   -0.037000   -0.009000
    0.013000    0.039000   -0.014000
    0.035000    0.064000    0.067000
   -0.018000   -0.005000   -0.099000
    0.000000    0.001000   -0.000000
   -0.001000   -0.002000    0.001000
    0.000000    0.000000   -0.000000
   -0.000000    0.000000   -0.000000
    0.000000   -0.000000    0.000000
   -0.000000    0.001000    0.001000
    0.000000   -0.000000   -0.001000
    0.000000    0.000000   -0.000000
   -0.000000   -0.000000   -0.000000
   -0.000000   -0.000000    0.000000
    0.000000   -0.000000    0.000000
    0.002000    0.009000   -0.002000
vibration  117
   -0.001000    0.000000    0.001000
    0.000000    0.000000    0.000000
    0.000000   -0.000000    0.000000
    0.000000   -0.000000    0.000000
   -0.000000    0.000000   -0.000000
    0.000000    0.000000   -0.000000
   -0.000000   -0.000000   -0.000000
    0.000000    0.001000   -0.000000
    0.000000   -0.000000    0.000000
   -0.000000   -0.000000   -0.000000
    0.000000   -0.000000   -0.000000
    0.000000    0.000000    0.001000
    0.000000   -0.000000   -0.000000
   -0.000000    0.000000   -0.000000
   -0.000000   -0.000000   -0.000000
   -0.000000   -0.000000   -0.000000
   -0.000000    0.001000    0.001000
    0.000000    0.001000    0.001000
   -0.000000   -0.000000   -0.000000
   -0.000000   -0.000000   -0.001000
    0.001000   -0.000000    0.000000
    0.001000   -0.000000    0.000000
   -0.000000    0.000000    0.000000
   -0.000000    0.002000   -0.001000
   -0.000000   -0.000000   -0.001000
   -0.001000   -0.000000    0.001000
    0.001000    0.000000    0.000000
   -0.002000   -0.002000    0.001000
   -0.001000    0.001000   -0.000000
    0.000000    0.002000   -0.001000
   -0.000000   -0.000000    0.000000
    0.000000    0.002000   -0.001000
    0.001000    0.001000    0.001000
   -0.002000   -0.002000    0.003000
   -0.002000    0.000000   -0.000000
    0.001000    0.000000    0.000000
   -0.000000    0.000000   -0.001000
   -0.000000   -0.000000   -0.000000
    0.000000   -0.000000    0.001000
    0.001000    0.001000   -0.001000
   -0.000000   -0.001000    0.001000
    0.000000    0.000000   -0.000000
    0.001000    0.001000    0.001000
   -0.001000   -0.001000   -0.001000
    0.000000   -0.000000    0.001000
   -0.000000    0.000000    0.000000
   -0.000000    0.000000    0.000000
   -0.000000   -0.000000   -0.000000
   -0.000000    0.000000    0.000000
    0.000000   -0.000000    0.000000
   -0.000000    0.000000    0.000000
    0.000000    0.000000    0.000000
    0.000000   -0.001000   -0.001000
    0.001000   -0.001000   -0.002000
    0.001000   -0.001000   -0.000000
    0.001000   -0.002000   -0.000000
    0.000000    0.000000   -0.000000
    0.000000   -0.000000    0.000000
    0.000000   -0.000000   -0.000000
   -0.015000    0.005000   -0.000000
   -0.000000   -0.000000    0.000000
    0.001000    0.002000   -0.001000
   -0.000000   -0.000000    0.000000
   -0.000000   -0.000000    0.000000
    0.000000    0.000000   -0.000000
   -0.004000   -0.007000    0.005000
    0.001000   -0.000000   -0.000000
    0.000000    0.000000   -0.000000
   -0.000000    0.000000    0.000000
   -0.000000   -0.000000    0.000000
   -0.000000   -0.001000   -0.001000
    0.000000    0.000000    0.001000
    0.012000    0.051000   -0.015000
   -0.045000   -0.198000    0.056000
    0.015000    0.046000   -0.013000
   -0.001000    0.009000   -0.007000
   -0.003000   -0.013000    0.008000
   -0.052000    0.074000    0.055000
    0.060000   -0.007000   -0.079000
    0.013000    0.040000   -0.017000
   -0.054000   -0.005000   -0.020000
   -0.000000   -0.029000    0.013000
    0.026000   -0.014000    0.027000
    0.203000    0.906000   -0.240000
vibration  118
   -0.000000    0.001000    0.002000
   -0.027000   -0.079000   -0.034000
   -0.125000    0.211000   -0.272000
    0.061000    0.104000    0.075000
    0.135000   -0.037000    0.291000
   -0.065000    0.078000   -0.023000
    0.269000    0.240000   -0.132000
   -0.107000   -0.321000    0.119000
    0.202000    0.049000   -0.001000
    0.093000   -0.007000    0.048000
   -0.142000    0.122000    0.043000
   -0.074000   -0.172000   -0.274000
   -0.095000    0.254000    0.308000
   -0.018000   -0.057000   -0.014000
   -0.001000   -0.003000   -0.003000
   -0.003000    0.003000    0.002000
    0.002000   -0.003000   -0.003000
    0.007000   -0.001000   -0.001000
    0.000000    0.000000    0.001000
   -0.003000    0.002000    0.002000
   -0.003000    0.001000    0.001000
   -0.003000    0.005000    0.008000
    0.003000   -0.002000   -0.002000
    0.008000   -0.002000    0.001000
   -0.001000    0.000000    0.001000
    0.000000   -0.001000   -0.001000
    0.000000   -0.000000   -0.000000
    0.000000   -0.001000   -0.000000
   -0.001000    0.001000   -0.000000
   -0.001000    0.001000   -0.002000
   -0.000000    0.000000    0.000000
   -0.000000    0.000000    0.000000
    0.001000   -0.000000    0.001000
    0.002000   -0.002000    0.001000
   -0.000000   -0.000000   -0.000000
   -0.001000   -0.001000   -0.000000
   -0.008000   -0.013000   -0.001000
    0.028000   -0.006000   -0.001000
    0.022000    0.083000   -0.069000
   -0.064000   -0.060000    0.050000
   -0.023000    0.047000   -0.022000
   -0.015000    0.023000    0.004000
    0.047000   -0.009000    0.021000
   -0.023000   -0.065000   -0.059000
    0.060000    0.038000    0.076000
   -0.015000   -0.019000   -0.002000
    0.071000   -0.015000   -0.064000
    0.019000    0.032000    0.007000
   -0.043000    0.051000    0.065000
    0.011000    0.020000    0.019000
    0.036000   -0.017000    0.024000
   -0.005000    0.003000    0.009000
    0.000000   -0.000000   -0.001000
    0.000000    0.000000   -0.001000
    0.004000    0.005000   -0.002000
    0.012000    0.012000    0.000000
   -0.001000    0.004000   -0.015000
   -0.000000   -0.000000   -0.000000
   -0.000000   -0.000000   -0.000000
   -0.001000   -0.000000   -0.000000
   -0.000000   -0.000000   -0.000000
   -0.000000    0.000000   -0.000000
    0.001000   -0.000000    0.000000
   -0.000000    0.000000    0.001000
    0.000000   -0.000000   -0.000000
   -0.003000   -0.001000    0.000000
    0.001000   -0.001000   -0.001000
   -0.002000    0.002000    0.001000
    0.000000   -0.001000   -0.001000
   -0.001000   -0.001000   -0.002000
   -0.001000    0.001000    0.001000
   -0.000000    0.000000    0.001000
    0.000000    0.000000   -0.000000
   -0.000000   -0.000000    0.000000
   -0.000000    0.000000    0.000000
    0.000000    0.000000    0.000000
   -0.000000   -0.000000   -0.001000
    0.003000    0.001000    0.000000
    0.002000   -0.001000    0.001000
   -0.002000    0.000000    0.002000
    0.001000   -0.001000   -0.000000
   -0.002000   -0.000000   -0.001000
    0.002000   -0.000000    0.000000
    0.000000    0.001000   -0.000000
vibration  119
   -0.000000   -0.002000   -0.003000
   -0.008000   -0.021000   -0.009000
   -0.034000    0.056000   -0.073000
    0.015000    0.030000    0.016000
    0.040000   -0.009000    0.085000
   -0.017000    0.020000   -0.007000
    0.070000    0.064000   -0.034000
   -0.027000   -0.081000    0.031000
    0.051000    0.011000    0.001000
    0.026000   -0.001000    0.012000
   -0.038000    0.037000    0.017000
   -0.020000   -0.049000   -0.073000
   -0.027000    0.065000    0.082000
   -0.005000   -0.016000   -0.004000
   -0.000000   -0.001000   -0.001000
   -0.001000    0.001000    0.001000
    0.001000   -0.001000   -0.001000
    0.002000   -0.000000   -0.000000
    0.000000    0.000000    0.000000
   -0.001000    0.001000    0.001000
   -0.001000    0.000000    0.000000
   -0.001000    0.002000    0.003000
    0.001000   -0.001000   -0.001000
    0.002000   -0.000000    0.000000
   -0.000000   -0.000000    0.000000
   -0.000000   -0.001000   -0.000000
   -0.001000    0.000000   -0.002000
   -0.002000    0.001000   -0.001000
    0.000000   -0.000000    0.000000
    0.000000    0.000000    0.001000
   -0.000000    0.001000    0.002000
    0.001000    0.001000    0.002000
   -0.001000   -0.000000   -0.000000
    0.000000    0.002000   -0.000000
    0.003000   -0.001000    0.000000
    0.001000    0.004000   -0.000000
    0.031000    0.052000    0.007000
   -0.098000    0.021000    0.009000
   -0.087000   -0.303000    0.242000
    0.212000    0.192000   -0.172000
    0.093000   -0.147000    0.060000
    0.052000   -0.091000   -0.009000
   -0.192000    0.008000   -0.113000
    0.103000    0.256000    0.222000
   -0.212000   -0.122000   -0.283000
    0.054000    0.074000    0.005000
   -0.247000    0.052000    0.226000
   -0.088000   -0.108000   -0.001000
    0.169000   -0.210000   -0.262000
    0.003000    0.005000    0.007000
    0.010000   -0.006000    0.008000
   -0.001000    0.001000    0.003000
    0.000000    0.000000   -0.000000
    0.001000   -0.001000    0.003000
   -0.014000   -0.018000   -0.002000
   -0.047000   -0.051000   -0.013000
   -0.000000    0.001000   -0.005000
   -0.000000   -0.000000    0.000000
    0.000000    0.000000    0.001000
    0.003000    0.009000   -0.015000
    0.001000    0.000000    0.000000
   -0.001000   -0.001000    0.001000
   -0.001000    0.001000   -0.001000
    0.001000   -0.001000   -0.002000
   -0.001000    0.001000    0.001000
    0.012000    0.007000   -0.004000
   -0.001000    0.002000    0.002000
    0.005000   -0.004000   -0.001000
    0.001000   -0.000000    0.002000
    0.002000    0.004000    0.007000
    0.003000   -0.000000   -0.002000
    0.002000   -0.003000   -0.004000
    0.000000    0.000000    0.000000
   -0.000000   -0.000000   -0.000000
   -0.000000    0.000000   -0.000000
    0.000000    0.000000    0.000000
   -0.000000   -0.000000   -0.000000
    0.001000    0.001000    0.000000
    0.000000   -0.000000    0.000000
   -0.000000    0.000000    0.000000
    0.000000   -0.000000   -0.000000
   -0.000000   -0.000000   -0.000000
    0.001000   -0.000000    0.000000
    0.000000    0.000000   -0.000000
vibration  120
    0.002000   -0.001000   -0.001000
   -0.037000   -0.009000    0.057000
    0.160000   -0.046000    0.068000
   -0.078000    0.090000   -0.199000
    0.160000   -0.113000    0.095000
    0.024000   -0.060000   -0.074000
   -0.018000    0.186000    0.087000
    0.124000    0.264000    0.033000
   -0.233000   -0.312000    0.152000
    0.075000    0.055000   -0.030000
   -0.053000    0.249000    0.322000
   -0.057000   -0.248000   -0.161000
   -0.132000   -0.086000    0.041000
   -0.002000    0.009000   -0.045000
   -0.012000    0.013000    0.004000
    0.046000   -0.022000   -0.002000
    0.001000    0.009000    0.014000
    0.003000    0.006000    0.015000
   -0.016000   -0.015000   -0.036000
    0.020000   -0.037000   -0.050000
   -0.003000   -0.000000   -0.003000
   -0.007000   -0.007000   -0.016000
   -0.023000    0.026000    0.036000
   -0.008000    0.031000    0.047000
    0.011000   -0.003000   -0.006000
   -0.004000    0.007000    0.000000
    0.010000    0.001000    0.025000
   -0.006000    0.035000    0.044000
    0.012000   -0.013000    0.004000
    0.017000   -0.012000    0.017000
    0.001000   -0.015000   -0.026000
   -0.019000   -0.001000   -0.043000
   -0.007000    0.009000   -0.002000
   -0.030000    0.040000    0.016000
   -0.015000    0.014000   -0.002000
    0.008000   -0.007000    0.003000
    0.009000   -0.005000   -0.019000
   -0.031000   -0.016000   -0.037000
    0.063000    0.032000    0.053000
    0.087000    0.140000   -0.032000
   -0.067000   -0.157000    0.132000
    0.008000    0.038000   -0.030000
    0.105000    0.097000    0.155000
   -0.088000   -0.114000   -0.050000
   -0.015000   -0.078000    0.032000
    0.006000   -0.006000    0.035000
   -0.080000    0.071000    0.023000
    0.072000   -0.047000   -0.094000
   -0.088000    0.044000    0.010000
   -0.065000    0.024000    0.055000
   -0.055000   -0.023000    0.061000
    0.030000   -0.027000   -0.030000
   -0.003000   -0.000000    0.003000
   -0.011000    0.008000   -0.013000
    0.013000   -0.014000    0.036000
    0.005000   -0.004000    0.038000
   -0.004000    0.001000    0.008000
   -0.000000   -0.000000   -0.001000
    0.000000    0.000000    0.000000
    0.004000   -0.001000   -0.000000
    0.000000   -0.000000    0.000000
    0.000000    0.000000   -0.001000
   -0.001000   -0.001000   -0.000000
    0.000000   -0.001000   -0.001000
    0.000000    0.001000    0.001000
    0.001000   -0.002000    0.001000
   -0.001000    0.002000    0.002000
    0.005000   -0.003000   -0.001000
   -0.000000    0.001000    0.002000
    0.000000   -0.001000    0.003000
   -0.002000   -0.002000   -0.001000
    0.000000    0.001000    0.002000
   -0.000000   -0.000000   -0.000000
    0.000000    0.000000    0.000000
   -0.000000    0.001000   -0.000000
    0.001000   -0.000000    0.001000
   -0.001000   -0.000000   -0.001000
    0.003000    0.001000    0.000000
    0.007000   -0.002000    0.000000
   -0.004000   -0.001000    0.003000
    0.003000   -0.001000    0.000000
   -0.003000   -0.000000   -0.002000
    0.001000    0.001000   -0.001000
   -0.000000   -0.002000    0.001000
vibration  121
   -0.005000    0.002000    0.006000
   -0.019000   -0.002000    0.031000
    0.088000   -0.031000    0.044000
   -0.043000    0.044000   -0.106000
    0.078000   -0.058000    0.037000
    0.013000   -0.032000   -0.037000
   -0.014000    0.090000    0.047000
    0.065000    0.140000    0.015000
   -0.122000   -0.159000    0.077000
    0.035000    0.028000   -0.017000
   -0.022000    0.121000    0.160000
   -0.027000   -0.119000   -0.073000
   -0.064000   -0.051000    0.011000
   -0.000000    0.006000   -0.022000
   -0.004000    0.005000    0.000000
    0.022000   -0.011000   -0.003000
   -0.008000    0.008000    0.009000
   -0.035000    0.008000   -0.009000
   -0.005000   -0.003000   -0.007000
   -0.001000   -0.005000   -0.008000
    0.013000   -0.004000   -0.001000
    0.012000   -0.013000   -0.016000
   -0.013000    0.009000    0.010000
   -0.034000    0.011000   -0.007000
    0.001000   -0.002000   -0.006000
    0.004000   -0.002000    0.009000
   -0.017000    0.007000   -0.028000
   -0.022000    0.002000   -0.027000
    0.002000   -0.003000    0.001000
    0.004000    0.001000    0.007000
   -0.003000    0.016000    0.023000
    0.011000    0.007000    0.033000
   -0.004000   -0.002000   -0.011000
   -0.008000    0.007000   -0.005000
    0.027000   -0.025000    0.008000
   -0.013000    0.010000   -0.002000
   -0.018000    0.008000    0.037000
    0.062000    0.032000    0.072000
   -0.124000   -0.062000   -0.106000
   -0.173000   -0.277000    0.063000
    0.132000    0.309000   -0.260000
   -0.018000   -0.071000    0.059000
   -0.199000   -0.191000   -0.299000
    0.169000    0.215000    0.091000
    0.037000    0.157000   -0.052000
   -0.015000    0.010000   -0.071000
    0.165000   -0.146000   -0.048000
   -0.145000    0.099000    0.190000
    0.174000   -0.080000   -0.010000
   -0.032000    0.011000    0.028000
   -0.026000   -0.010000    0.031000
    0.015000   -0.013000   -0.012000
   -0.003000    0.003000   -0.001000
    0.021000   -0.016000    0.018000
   -0.021000    0.026000   -0.072000
   -0.005000    0.005000   -0.075000
   -0.002000    0.001000    0.003000
    0.000000   -0.000000    0.000000
    0.000000   -0.000000   -0.000000
   -0.008000   -0.003000    0.009000
   -0.000000   -0.000000   -0.000000
   -0.000000    0.000000   -0.001000
    0.001000   -0.001000    0.001000
   -0.000000    0.001000    0.001000
    0.002000   -0.000000   -0.000000
   -0.005000    0.001000   -0.002000
   -0.002000   -0.002000   -0.002000
   -0.006000    0.002000    0.002000
    0.001000   -0.001000   -0.001000
   -0.002000   -0.003000   -0.006000
   -0.002000    0.001000    0.003000
   -0.002000    0.003000    0.002000
    0.000000    0.000000   -0.000000
   -0.000000   -0.001000    0.000000
    0.000000    0.000000   -0.000000
    0.000000   -0.000000    0.000000
   -0.001000   -0.000000    0.000000
   -0.000000    0.000000    0.001000
    0.003000   -0.001000   -0.001000
   -0.001000   -0.000000    0.001000
    0.000000   -0.001000    0.000000
    0.000000    0.000000    0.000000
   -0.000000    0.000000   -0.001000
    0.000000    0.001000   -0.000000
vibration  122
   -0.000000    0.002000   -0.006000
   -0.009000   -0.000000    0.011000
    0.034000   -0.010000    0.015000
   -0.019000    0.020000   -0.046000
    0.031000   -0.023000    0.016000
    0.003000   -0.010000   -0.014000
    0.001000    0.038000    0.014000
    0.021000    0.042000    0.009000
   -0.040000   -0.056000    0.028000
    0.012000    0.010000   -0.007000
   -0.006000    0.043000    0.058000
   -0.009000   -0.042000   -0.023000
   -0.022000   -0.022000    0.000000
   -0.001000    0.002000   -0.006000
    0.003000   -0.002000   -0.006000
    0.004000   -0.007000   -0.012000
   -0.054000    0.017000    0.003000
   -0.286000    0.018000   -0.158000
    0.015000    0.042000    0.084000
   -0.095000    0.106000    0.132000
    0.084000   -0.031000   -0.009000
    0.094000   -0.074000   -0.086000
   -0.007000   -0.032000   -0.063000
   -0.254000   -0.057000   -0.229000
   -0.014000    0.013000    0.014000
    0.017000   -0.009000    0.017000
   -0.006000   -0.034000   -0.080000
    0.133000   -0.351000   -0.237000
   -0.094000    0.088000   -0.047000
   -0.133000    0.058000   -0.211000
    0.010000    0.051000    0.116000
    0.110000   -0.022000    0.202000
    0.064000   -0.062000    0.034000
    0.285000   -0.405000   -0.164000
   -0.012000    0.003000   -0.023000
    0.001000   -0.000000   -0.007000
    0.002000   -0.001000   -0.004000
   -0.009000   -0.005000   -0.012000
    0.021000    0.011000    0.016000
    0.027000    0.045000   -0.010000
   -0.021000   -0.048000    0.041000
    0.002000    0.011000   -0.010000
    0.032000    0.030000    0.048000
   -0.029000   -0.036000   -0.016000
   -0.006000   -0.026000    0.009000
    0.002000   -0.002000    0.008000
   -0.020000    0.017000    0.006000
    0.018000   -0.012000   -0.023000
   -0.021000    0.011000    0.003000
   -0.004000   -0.000000    0.014000
   -0.007000   -0.010000    0.016000
    0.007000    0.001000    0.015000
   -0.001000    0.009000    0.005000
   -0.008000    0.010000    0.019000
    0.004000   -0.004000    0.015000
    0.009000   -0.001000    0.018000
    0.001000    0.001000   -0.008000
    0.000000   -0.000000   -0.000000
    0.000000   -0.000000   -0.001000
   -0.002000    0.001000   -0.001000
   -0.000000   -0.000000    0.000000
    0.000000    0.000000    0.000000
   -0.000000    0.000000    0.000000
    0.001000   -0.000000    0.000000
   -0.001000   -0.000000   -0.001000
    0.001000   -0.001000    0.001000
    0.002000   -0.003000   -0.002000
   -0.003000    0.002000    0.000000
    0.001000   -0.001000   -0.001000
    0.001000    0.002000    0.004000
    0.002000   -0.001000   -0.003000
    0.002000   -0.003000   -0.001000
    0.000000   -0.000000    0.000000
   -0.000000    0.001000    0.001000
    0.000000   -0.000000   -0.001000
    0.000000   -0.002000   -0.003000
   -0.000000    0.001000    0.002000
   -0.005000    0.000000    0.001000
   -0.004000    0.002000    0.001000
    0.003000   -0.003000   -0.004000
   -0.008000    0.006000    0.004000
    0.013000    0.002000    0.008000
   -0.011000    0.001000   -0.001000
   -0.000000   -0.001000    0.003000
vibration  123
    0.016000   -0.007000   -0.031000
    0.033000   -0.010000   -0.028000
   -0.098000    0.033000   -0.050000
    0.070000   -0.059000    0.151000
   -0.070000    0.059000   -0.013000
    0.007000    0.005000    0.014000
   -0.024000   -0.052000    0.000000
   -0.004000    0.002000   -0.024000
    0.018000    0.053000   -0.029000
    0.006000   -0.013000    0.010000
   -0.017000   -0.021000   -0.049000
   -0.005000    0.002000   -0.033000
    0.003000    0.054000    0.045000
    0.005000   -0.004000    0.002000
   -0.017000    0.011000    0.007000
    0.056000   -0.042000   -0.033000
   -0.103000    0.060000    0.050000
   -0.453000    0.062000   -0.194000
    0.014000    0.031000    0.068000
   -0.022000    0.056000    0.094000
    0.125000   -0.057000   -0.031000
    0.137000   -0.184000   -0.287000
   -0.047000    0.006000   -0.021000
   -0.276000   -0.071000   -0.131000
   -0.004000   -0.005000   -0.021000
    0.003000    0.007000    0.028000
   -0.031000    0.026000   -0.011000
   -0.033000    0.153000    0.017000
    0.067000   -0.056000    0.044000
    0.108000   -0.011000    0.258000
    0.000000   -0.015000   -0.031000
    0.011000   -0.026000   -0.032000
   -0.065000    0.042000   -0.064000
   -0.214000    0.277000    0.070000
    0.044000   -0.026000    0.036000
   -0.018000    0.014000   -0.011000
    0.002000   -0.002000   -0.000000
    0.006000   -0.009000   -0.006000
    0.020000    0.041000   -0.020000
   -0.017000   -0.005000    0.022000
   -0.028000   -0.013000    0.021000
    0.011000   -0.002000   -0.004000
   -0.001000    0.026000    0.023000
   -0.001000    0.016000    0.026000
   -0.028000   -0.028000   -0.028000
    0.015000   -0.014000    0.027000
   -0.053000    0.059000    0.005000
    0.083000   -0.051000   -0.097000
   -0.073000    0.031000    0.001000
   -0.060000    0.037000   -0.027000
   -0.081000    0.072000   -0.033000
    0.030000   -0.021000   -0.023000
    0.018000   -0.007000    0.003000
    0.016000   -0.016000    0.023000
   -0.047000    0.032000    0.002000
   -0.058000    0.044000    0.001000
    0.008000   -0.009000    0.048000
   -0.000000   -0.000000    0.000000
    0.001000   -0.000000   -0.000000
   -0.005000   -0.002000    0.005000
    0.000000   -0.000000   -0.000000
    0.001000    0.000000    0.001000
   -0.000000   -0.001000   -0.002000
   -0.006000   -0.001000   -0.005000
    0.005000    0.001000    0.004000
    0.002000   -0.001000    0.002000
   -0.004000    0.020000    0.014000
    0.028000   -0.016000   -0.007000
   -0.008000    0.012000    0.022000
   -0.006000   -0.007000   -0.018000
   -0.008000    0.005000    0.013000
   -0.007000    0.012000    0.011000
    0.001000   -0.000000    0.001000
    0.001000   -0.000000   -0.002000
    0.010000   -0.003000   -0.001000
   -0.005000   -0.006000   -0.023000
    0.003000    0.007000    0.026000
   -0.085000    0.014000    0.017000
   -0.062000    0.030000   -0.010000
    0.059000   -0.038000   -0.069000
   -0.063000    0.030000    0.005000
    0.071000   -0.001000    0.053000
   -0.078000    0.007000    0.009000
   -0.001000   -0.005000   -0.005000
vibration  124
    0.004000   -0.002000   -0.008000
   -0.001000    0.001000    0.000000
    0.001000   -0.001000    0.001000
   -0.002000    0.001000   -0.003000
    0.000000   -0.000000   -0.001000
   -0.001000    0.001000    0.000000
    0.000000   -0.006000   -0.004000
    0.001000    0.005000    0.002000
    0.005000   -0.001000    0.001000
   -0.001000    0.000000   -0.001000
    0.001000   -0.001000    0.000000
    0.001000    0.001000    0.003000
    0.001000   -0.003000   -0.003000
   -0.000000   -0.000000    0.001000
   -0.000000    0.000000   -0.001000
   -0.002000   -0.001000   -0.003000
   -0.014000    0.007000    0.003000
   -0.066000    0.006000   -0.032000
    0.004000    0.008000    0.017000
   -0.014000    0.019000    0.025000
    0.019000   -0.008000   -0.004000
    0.021000   -0.026000   -0.041000
   -0.003000   -0.004000   -0.010000
   -0.039000   -0.019000   -0.026000
   -0.003000   -0.001000   -0.002000
    0.001000   -0.001000    0.004000
   -0.007000    0.004000   -0.005000
   -0.002000    0.031000   -0.003000
    0.011000   -0.008000    0.007000
    0.016000   -0.001000    0.045000
    0.000000   -0.001000   -0.003000
    0.006000   -0.005000   -0.001000
   -0.011000    0.006000   -0.011000
   -0.036000    0.046000    0.012000
    0.010000   -0.006000    0.007000
   -0.004000    0.003000   -0.003000
    0.000000   -0.000000    0.000000
    0.002000   -0.002000   -0.001000
    0.005000    0.010000   -0.005000
   -0.004000   -0.002000    0.005000
   -0.006000   -0.002000    0.004000
    0.003000   -0.001000   -0.001000
   -0.001000    0.006000    0.005000
   -0.000000    0.004000    0.006000
   -0.006000   -0.006000   -0.006000
    0.004000   -0.003000    0.006000
   -0.012000    0.013000    0.001000
    0.019000   -0.012000   -0.022000
   -0.017000    0.007000    0.001000
    0.003000   -0.002000    0.001000
    0.004000   -0.001000    0.001000
    0.001000    0.001000    0.005000
    0.004000   -0.001000    0.000000
    0.004000   -0.004000    0.007000
   -0.011000    0.007000    0.001000
   -0.014000    0.010000    0.000000
    0.000000    0.000000   -0.002000
    0.000000    0.000000    0.000000
   -0.000000   -0.000000    0.000000
   -0.002000    0.002000   -0.002000
   -0.000000   -0.000000    0.000000
    0.000000    0.000000    0.000000
    0.000000    0.000000    0.000000
   -0.000000   -0.000000    0.000000
   -0.000000   -0.000000   -0.000000
    0.000000   -0.000000    0.000000
    0.000000   -0.000000   -0.000000
   -0.000000    0.000000   -0.000000
    0.000000   -0.000000    0.000000
    0.000000    0.000000    0.000000
    0.001000    0.000000   -0.000000
    0.000000   -0.000000   -0.000000
   -0.004000    0.001000   -0.005000
   -0.009000    0.000000    0.013000
   -0.050000    0.015000    0.007000
    0.024000    0.031000    0.107000
   -0.014000   -0.034000   -0.123000
    0.406000   -0.064000   -0.079000
    0.304000   -0.146000    0.040000
   -0.284000    0.186000    0.330000
    0.301000   -0.143000   -0.026000
   -0.343000   -0.011000   -0.251000
    0.364000   -0.036000   -0.027000
    0.004000    0.031000    0.020000
vibration  125
   -0.005000    0.002000    0.010000
    0.011000   -0.003000   -0.009000
   -0.031000    0.009000   -0.014000
    0.023000   -0.019000    0.048000
   -0.024000    0.019000   -0.006000
    0.002000    0.001000    0.005000
   -0.009000   -0.021000   -0.000000
   -0.002000    0.001000   -0.009000
    0.007000    0.019000   -0.010000
    0.001000   -0.005000    0.004000
   -0.005000   -0.009000   -0.019000
   -0.001000    0.003000   -0.009000
    0.002000    0.018000    0.014000
    0.002000   -0.001000    0.000000
   -0.005000    0.005000    0.005000
    0.018000   -0.009000   -0.003000
    0.002000    0.003000    0.006000
    0.012000    0.006000    0.011000
   -0.005000   -0.007000   -0.015000
    0.021000   -0.022000   -0.025000
   -0.005000    0.001000   -0.001000
   -0.007000   -0.000000   -0.001000
   -0.007000    0.011000    0.016000
    0.003000    0.018000    0.020000
    0.006000   -0.003000   -0.001000
   -0.002000    0.004000    0.001000
    0.007000   -0.005000    0.006000
    0.012000   -0.031000   -0.002000
   -0.009000    0.006000   -0.008000
   -0.016000   -0.002000   -0.045000
    0.000000    0.001000    0.003000
   -0.006000    0.006000   -0.001000
    0.010000   -0.006000    0.009000
    0.038000   -0.052000   -0.017000
   -0.013000    0.009000   -0.008000
    0.006000   -0.004000    0.004000
   -0.000000    0.000000   -0.000000
   -0.003000    0.002000    0.001000
   -0.006000   -0.013000    0.008000
    0.008000    0.006000   -0.007000
    0.008000    0.002000   -0.005000
   -0.003000    0.001000    0.001000
    0.001000   -0.007000   -0.006000
    0.000000   -0.005000   -0.007000
    0.008000    0.007000    0.008000
   -0.004000    0.004000   -0.008000
    0.013000   -0.016000   -0.000000
   -0.025000    0.015000    0.029000
    0.021000   -0.010000   -0.002000
   -0.020000    0.012000   -0.011000
   -0.023000    0.027000   -0.013000
    0.007000   -0.009000   -0.017000
   -0.003000    0.002000    0.003000
   -0.005000    0.004000   -0.010000
    0.014000   -0.010000   -0.001000
    0.019000   -0.013000   -0.000000
    0.001000   -0.003000    0.018000
   -0.000000   -0.000000   -0.000000
    0.000000    0.000000    0.000000
    0.003000   -0.000000   -0.001000
[truncated: 381,484 more chars]
