# Supplementary material for: Enhanced Proton-Coupled Electron-Transfer Reactivity by a Mononuclear Nickel(II) Hydroxide Radical Complex
Source: Inorg Chem. 2024 Dec 16;63(52):24453–65. doi: 10.1021/acs.inorgchem.4c03370 (PMC11688665; doi:10.1021/acs.inorgchem.4c03370)
Supplement: Supplementary file 2 — ic4c03370_si_002.zip [file ic4c03370_si_002.zip › CompData/frq_niohdmf2_0_1.12365812.out.molf]

[Molden Format]
[Atoms] AU
 O      1     8    5.150637    5.819222   -1.593228
 C      2     6   -8.756234    3.422672   -0.434070
 H      3     1   -7.201935    4.786676   -0.358481
 H      4     1  -10.494215    4.385298    0.137194
 H      5     1   -8.971285    2.794338   -2.395039
 C      6     6   -7.867118    2.142193    4.028140
 H      7     1   -7.516385    0.568996    5.320712
 H      8     1   -9.553510    3.159244    4.664789
 H      9     1   -6.234962    3.411144    4.102028
 C     10     6  -10.465303   -0.672742    1.189016
 H     11     1  -10.737990   -1.331879   -0.754757
 H     12     1  -12.206496    0.255680    1.813192
 H     13     1  -10.119483   -2.311324    2.397684
 C     14     6   -8.256024    1.188638    1.323564
 C     15     6   -4.716567   -1.952087    1.508757
 C     16     6   -1.528221   -4.610553   -0.388906
 C     17     6   -3.061734   -6.790919   -0.685404
 H     18     1   -5.022514   -6.734794   -0.086172
 C     19     6   -2.061124   -8.914026   -1.792783
 H     20     1   -3.255242  -10.566214   -2.062447
 C     21     6    0.468841   -8.983757   -2.652986
 H     22     1    1.168607  -10.655220   -3.620337
 C     23     6    2.037125   -6.937184   -2.320772
 H     24     1    3.941779   -6.980270   -3.072694
 C     25     6    1.093584   -4.739433   -1.137993
 C     26     6    4.852438   -2.033534   -0.572965
 C     27     6    6.830226   -3.820270   -0.539139
 H     28     1    6.414675   -5.824136   -0.464306
 C     29     6    9.297263   -3.003530   -0.476211
 H     30     1   10.827374   -4.372448   -0.408370
 C     31     6    9.840370   -0.396465   -0.431046
 H     32     1   11.801717    0.219019   -0.360938
 C     33     6    7.953290    1.398775   -0.370575
 H     34     1    8.403423    3.388657   -0.240184
 C     35     6    5.392333    0.633247   -0.361883
 C     36     6    3.278486    4.688410   -0.766851
 C     37     6    0.237350    8.339361   -1.110592
 C     38     6    0.712427    8.896263   -3.911166
 H     39     1    2.717048    8.721841   -4.373582
 H     40     1    0.097132   10.821894   -4.353173
 H     41     1   -0.363205    7.585927   -5.098670
 C     42     6    1.675431   10.210567    0.564272
 H     43     1    1.311092    9.816371    2.563980
 H     44     1    1.060703   12.145080    0.158737
 H     45     1    3.709532   10.080743    0.226011
 C     46     6   -2.597806    8.498476   -0.576744
 H     47     1   -3.622794    7.130692   -1.745729
 H     48     1   -3.297761   10.395005   -1.007980
 H     49     1   -3.004664    8.096720    1.415027
 N     50     7   -5.925047   -0.018141    0.407803
 H     51     1   -4.993601    0.864172   -1.024987
 N     52     7   -2.269183   -2.340993    0.443519
 N     53     7    2.320017   -2.525430   -0.685404
 N     54     7    3.306265    2.107044   -0.100344
 N     55     7    0.958658    5.734562   -0.506258
 H     56     1   -0.362071    4.660631    0.400244
 O     57     8   -5.519890   -3.281320    3.246549
 Ni    58    28    0.433125    0.033070    0.609059
 O     59     8   -1.230212    2.120273    2.753142
 H     60     1    0.061038    2.844416    3.846348
 O     61     8   -3.536055    2.397495   -4.230719
 C     62     6   -1.467750    1.722485   -5.084686
 N     63     7   -0.953556   -0.513628   -6.170711
 C     64     6    1.540316   -1.077333   -7.130692
 C     65     6   -2.885801   -2.416960   -6.503303
 H     66     1    0.205980    2.970271   -5.009286
 H     67     1    2.265404   -2.814369   -6.265198
 H     68     1    2.829676    0.472809   -6.681693
 H     69     1    1.495718   -1.340572   -9.185769
 H     70     1   -4.583719   -1.839648   -5.486064
 H     71     1   -2.226286   -4.233553   -5.762152
 H     72     1   -3.334044   -2.654120   -8.513594
 O     73     8    3.189668    2.012936    6.659016
 C     74     6    3.821782   -0.168753    6.104004
 N     75     7    2.389559   -2.251042    6.351558
 C     76     6    3.329886   -4.711087    5.628549
 C     77     6   -0.146832   -2.148241    7.371254
 H     78     1   -0.277979   -3.358043    9.048764
 H     79     1   -1.518206   -2.794905    5.959818
 H     80     1   -0.591484   -0.202012    7.879401
 H     81     1    3.363901   -5.986085    7.261461
 H     82     1    5.244934   -4.539500    4.875115
 H     83     1    2.112714   -5.549180    4.174405
 H     84     1    5.706784   -0.595453    5.302760
[FREQ]
    17.547
   -21.936
    12.782
    20.667
    23.182
    27.834
    31.619
    35.353
    41.816
    50.516
    56.245
    59.001
    65.988
    72.520
    74.382
    80.914
    83.188
    86.445
    97.688
   100.411
   102.005
   108.340
   119.090
   123.786
   124.337
   128.179
   142.407
   157.383
   168.084
   174.115
   176.102
   187.264
   195.597
   206.661
   212.963
   215.854
   221.430
   225.421
   247.023
   250.016
   252.285
   257.183
   259.410
   270.284
   271.900
   281.097
   299.312
   310.464
   318.567
   318.877
   324.933
   326.106
   337.965
   352.673
   355.093
   356.139
   360.613
   366.877
   371.635
   391.658
   399.340
   399.491
   412.586
   414.880
   434.505
   446.489
   461.843
   466.340
   467.746
   472.279
   488.079
   489.158
   508.512
   516.254
   565.997
   577.125
   587.662
   595.134
   607.286
   650.265
   652.336
   665.551
   675.660
   716.268
   725.189
   730.919
   737.004
   744.765
   749.057
   757.327
   771.230
   776.146
   804.307
   818.693
   831.921
   843.953
   861.698
   863.351
   866.226
   867.750
   888.885
   902.564
   911.058
   912.408
   916.460
   918.285
   924.023
   931.840
   933.616
   933.745
   936.130
   945.769
   949.290
   968.468
   972.862
   977.000
   979.719
  1010.164
  1018.669
  1020.458
  1021.322
  1022.645
  1036.438
  1037.347
  1043.897
  1044.138
  1044.543
  1076.505
  1076.677
  1081.127
  1083.656
  1130.509
  1132.728
  1133.129
  1133.983
  1140.457
  1151.899
  1197.934
  1205.434
  1210.316
  1212.509
  1214.861
  1215.689
  1218.212
  1235.263
  1242.294
  1249.739
  1252.151
  1267.716
  1290.497
  1326.446
  1333.734
  1336.029
  1340.163
  1341.280
  1357.350
  1366.248
  1366.632
  1367.473
  1372.263
  1375.405
  1380.317
  1383.759
  1386.930
  1389.178
  1391.127
  1393.975
  1407.598
  1409.121
  1410.803
  1414.530
  1414.939
  1418.031
  1425.887
  1427.412
  1428.424
  1429.214
  1431.850
  1432.648
  1433.200
  1436.243
  1437.768
  1440.350
  1441.679
  1444.275
  1445.707
  1461.662
  1463.102
  1464.756
  1466.303
  1484.540
  1488.523
  1489.178
  1532.725
  1537.659
  1539.098
  1547.966
  1589.208
  1601.339
  1654.659
  1666.894
  1670.275
  1688.424
  2930.135
  2956.153
  2977.858
  2980.016
  2985.238
  2986.787
  2986.950
  2991.124
  2992.025
  2993.875
  2997.835
  2999.138
  3058.354
  3062.187
  3070.704
  3072.571
  3084.583
  3089.706
  3089.823
  3093.212
  3096.067
  3098.726
  3104.023
  3105.491
  3107.240
  3108.891
  3109.025
  3109.589
  3112.928
  3116.896
  3128.493
  3137.210
  3140.595
  3142.058
  3157.381
  3158.619
  3179.505
  3183.095
  3197.745
  3215.347
  3341.337
  3441.082
  3647.960
[FR-COORD]
 O     5.150637    5.819222   -1.593228
 C    -8.756234    3.422672   -0.434070
 H    -7.201935    4.786676   -0.358481
 H   -10.494215    4.385298    0.137194
 H    -8.971285    2.794338   -2.395039
 C    -7.867118    2.142193    4.028140
 H    -7.516385    0.568996    5.320712
 H    -9.553510    3.159244    4.664789
 H    -6.234962    3.411144    4.102028
 C   -10.465303   -0.672742    1.189016
 H   -10.737990   -1.331879   -0.754757
 H   -12.206496    0.255680    1.813192
 H   -10.119483   -2.311324    2.397684
 C    -8.256024    1.188638    1.323564
 C    -4.716567   -1.952087    1.508757
 C    -1.528221   -4.610553   -0.388906
 C    -3.061734   -6.790919   -0.685404
 H    -5.022514   -6.734794   -0.086172
 C    -2.061124   -8.914026   -1.792783
 H    -3.255242  -10.566214   -2.062447
 C     0.468841   -8.983757   -2.652986
 H     1.168607  -10.655220   -3.620337
 C     2.037125   -6.937184   -2.320772
 H     3.941779   -6.980270   -3.072694
 C     1.093584   -4.739433   -1.137993
 C     4.852438   -2.033534   -0.572965
 C     6.830226   -3.820270   -0.539139
 H     6.414675   -5.824136   -0.464306
 C     9.297263   -3.003530   -0.476211
 H    10.827374   -4.372448   -0.408370
 C     9.840370   -0.396465   -0.431046
 H    11.801717    0.219019   -0.360938
 C     7.953290    1.398775   -0.370575
 H     8.403423    3.388657   -0.240184
 C     5.392333    0.633247   -0.361883
 C     3.278486    4.688410   -0.766851
 C     0.237350    8.339361   -1.110592
 C     0.712427    8.896263   -3.911166
 H     2.717048    8.721841   -4.373582
 H     0.097132   10.821894   -4.353173
 H    -0.363205    7.585927   -5.098670
 C     1.675431   10.210567    0.564272
 H     1.311092    9.816371    2.563980
 H     1.060703   12.145080    0.158737
 H     3.709532   10.080743    0.226011
 C    -2.597806    8.498476   -0.576744
 H    -3.622794    7.130692   -1.745729
 H    -3.297761   10.395005   -1.007980
 H    -3.004664    8.096720    1.415027
 N    -5.925047   -0.018141    0.407803
 H    -4.993601    0.864172   -1.024987
 N    -2.269183   -2.340993    0.443519
 N     2.320017   -2.525430   -0.685404
 N     3.306265    2.107044   -0.100344
 N     0.958658    5.734562   -0.506258
 H    -0.362071    4.660631    0.400244
 O    -5.519890   -3.281320    3.246549
 Ni    0.433125    0.033070    0.609059
 O    -1.230212    2.120273    2.753142
 H     0.061038    2.844416    3.846348
 O    -3.536055    2.397495   -4.230719
 C    -1.467750    1.722485   -5.084686
 N    -0.953556   -0.513628   -6.170711
 C     1.540316   -1.077333   -7.130692
 C    -2.885801   -2.416960   -6.503303
 H     0.205980    2.970271   -5.009286
 H     2.265404   -2.814369   -6.265198
 H     2.829676    0.472809   -6.681693
 H     1.495718   -1.340572   -9.185769
 H    -4.583719   -1.839648   -5.486064
 H    -2.226286   -4.233553   -5.762152
 H    -3.334044   -2.654120   -8.513594
 O     3.189668    2.012936    6.659016
 C     3.821782   -0.168753    6.104004
 N     2.389559   -2.251042    6.351558
 C     3.329886   -4.711087    5.628549
 C    -0.146832   -2.148241    7.371254
 H    -0.277979   -3.358043    9.048764
 H    -1.518206   -2.794905    5.959818
 H    -0.591484   -0.202012    7.879401
 H     3.363901   -5.986085    7.261461
 H     5.244934   -4.539500    4.875115
 H     2.112714   -5.549180    4.174405
 H     5.706784   -0.595453    5.302760
[FR-NORM-COORD]
vibration    1
   -0.017137    0.023657   -0.032500
   -0.015136   -0.022696   -0.025446
   -0.021417   -0.014167   -0.050339
   -0.016681   -0.024292   -0.027540
   -0.023088   -0.047115   -0.016713
    0.009245    0.032603   -0.013856
    0.029858    0.049319    0.000979
    0.003331    0.024232   -0.016148
   -0.001928    0.048268   -0.034894
    0.014717   -0.013783    0.026800
    0.017918   -0.044498    0.036813
    0.010028   -0.013320    0.012902
    0.022927    0.006292    0.051467
    0.004559    0.000388   -0.001803
    0.017334    0.015758    0.014432
    0.017098    0.015898    0.011565
    0.020713    0.012204    0.021460
    0.022076    0.009634    0.026399
    0.023168    0.010542    0.026904
    0.026638    0.006658    0.035728
    0.021677    0.013150    0.021977
    0.023220    0.010967    0.026914
    0.018218    0.017490    0.011676
    0.017370    0.018570    0.009361
    0.015812    0.019411    0.005821
    0.011689    0.028125   -0.002314
    0.015645    0.032775    0.002792
    0.020192    0.031818    0.005170
    0.013938    0.039158    0.001610
    0.017236    0.043089    0.005548
    0.007827    0.040501   -0.005912
    0.006475    0.045186   -0.007612
    0.003326    0.036214   -0.011227
   -0.001088    0.037701   -0.016733
    0.005724    0.029745   -0.008268
   -0.009520    0.021278   -0.018672
   -0.025099    0.009049   -0.024275
   -0.039454   -0.005807   -0.029663
   -0.040984   -0.002170   -0.037726
   -0.047632   -0.010333   -0.038111
   -0.040788   -0.016011   -0.017160
   -0.025596    0.025059   -0.041780
   -0.012465    0.033547   -0.037680
   -0.038042    0.019779   -0.048496
   -0.026784    0.034085   -0.052547
   -0.023572    0.000646   -0.013476
   -0.022606   -0.010755   -0.001041
   -0.033374   -0.005068   -0.022825
   -0.014098    0.011736   -0.009280
    0.009099    0.004249    0.004063
    0.001288   -0.005437   -0.007369
    0.015861    0.015579    0.010768
    0.012369    0.022174   -0.000410
    0.002080    0.024634   -0.008452
   -0.011796    0.015446   -0.011484
   -0.004582    0.015155   -0.002503
    0.027595    0.027110    0.027988
    0.012277    0.018130    0.006034
    0.024762    0.010327    0.023924
    0.035005    0.021240    0.003277
   -0.000321   -0.018925   -0.003349
    0.002053   -0.010018   -0.004942
    0.011885   -0.008885   -0.002235
    0.013569    0.002467   -0.004609
    0.021333   -0.019431    0.002762
   -0.004182   -0.001451   -0.008961
    0.025857    0.010075    0.000414
    0.005049    0.011960   -0.012984
    0.011182   -0.005429   -0.003501
    0.020389   -0.028424    0.006238
    0.033112   -0.015523    0.001737
    0.018147   -0.022593    0.003872
    0.177280   -0.138369   -0.011147
    0.025245   -0.176357   -0.032607
   -0.093725   -0.089121    0.013419
   -0.276128   -0.144339   -0.036009
   -0.054214    0.067789    0.095466
   -0.091863    0.015267    0.054310
   -0.148628    0.225296    0.114772
    0.113624    0.082743    0.185756
   -0.276388   -0.151392   -0.041316
   -0.301218   -0.258728   -0.125968
   -0.395493   -0.065099    0.018898
   -0.024639   -0.291586   -0.090514
vibration    2
   -0.007224    0.002925   -0.039468
    0.043328    0.058088    0.036949
    0.035828    0.061928    0.118515
    0.024751    0.035241    0.018889
    0.097890    0.114340    0.012862
   -0.042560   -0.062142    0.018438
   -0.089224   -0.097683   -0.012452
   -0.045362   -0.059059    0.006013
   -0.030288   -0.081629    0.085228
    0.004897    0.017597   -0.104281
    0.022159    0.090539   -0.131455
   -0.000353   -0.004841   -0.085698
   -0.006851   -0.027919   -0.162356
    0.005937    0.009877   -0.013840
    0.001061    0.004727   -0.023225
    0.017795    0.011562   -0.000580
    0.024209    0.007979   -0.007839
    0.021135    0.004291   -0.018383
    0.034031    0.008927   -0.001386
    0.038071    0.006756   -0.006421
    0.038075    0.013229    0.011614
    0.046614    0.013943    0.016465
    0.031475    0.017457    0.017562
    0.035317    0.021324    0.026988
    0.020986    0.016392    0.011122
    0.013788    0.023665    0.025330
    0.017927    0.028261    0.036377
    0.022423    0.027272    0.034339
    0.015619    0.034256    0.050590
    0.018288    0.037756    0.059299
    0.010108    0.035568    0.054293
    0.008432    0.039480    0.066848
    0.005497    0.031005    0.042038
    0.000658    0.032059    0.045043
    0.007605    0.024530    0.026736
   -0.000115    0.015584   -0.005639
    0.001103    0.012499   -0.026004
   -0.063014   -0.058213   -0.051318
   -0.075802   -0.089460   -0.096101
   -0.054059   -0.062481   -0.082902
   -0.106357   -0.077531    0.009473
    0.045310    0.048775   -0.104871
    0.103761    0.088064   -0.086430
    0.027862    0.038807   -0.126548
    0.035823    0.048177   -0.160631
    0.014259    0.035167    0.035389
   -0.014730    0.008499    0.092535
    0.010067    0.025900    0.001195
    0.058091    0.088721    0.055038
    0.018532    0.027369   -0.003727
    0.033099    0.047472    0.018556
    0.008816    0.011554   -0.005194
    0.015158    0.019577    0.013571
    0.003859    0.020625    0.016177
    0.007491    0.024159    0.016885
    0.006505    0.026511    0.017507
   -0.025310   -0.021077   -0.054759
    0.006143    0.016321    0.007497
    0.001650    0.010004    0.010399
    0.001811    0.004877    0.013454
    0.070182    0.075516    0.033649
    0.027149   -0.022282    0.006843
   -0.089723   -0.048994    0.006734
   -0.128675   -0.167395   -0.025260
   -0.180479    0.037379    0.041711
    0.086042   -0.098708   -0.021747
   -0.203217   -0.203845   -0.036172
   -0.048468   -0.229926   -0.040043
   -0.167792   -0.163380   -0.025055
   -0.154459    0.140505    0.026382
   -0.271597    0.020024    0.080928
   -0.186749    0.018712    0.045581
   -0.014102   -0.063617    0.026377
    0.004941   -0.055492    0.017054
    0.011680   -0.065170   -0.022337
    0.045039   -0.057041   -0.006365
   -0.003077   -0.087414   -0.057306
   -0.003718   -0.043313   -0.025093
    0.029612   -0.153764   -0.058247
   -0.049067   -0.081825   -0.119567
    0.024351   -0.057851   -0.006426
    0.058233   -0.040815    0.030956
    0.080133   -0.066607   -0.030242
    0.018698   -0.039268    0.040274
vibration    3
   -0.032942    0.007527   -0.039391
   -0.025582    0.009623   -0.068167
   -0.024538    0.010112   -0.102514
   -0.021574    0.021831   -0.076710
   -0.037037   -0.026913   -0.055135
   -0.013280    0.090781   -0.046545
    0.005980    0.114237   -0.022927
   -0.017966    0.088068   -0.054529
   -0.022956    0.104885   -0.074940
   -0.017134    0.038128    0.009330
   -0.011846   -0.007255    0.023973
   -0.018696    0.052900   -0.017041
   -0.020120    0.066460    0.048322
   -0.018309    0.042327   -0.028792
   -0.023962    0.037758    0.011931
   -0.022097    0.016783    0.042075
   -0.023310    0.015075    0.061095
   -0.023604    0.021719    0.059467
   -0.023670    0.003857    0.082648
   -0.024000    0.001719    0.098072
   -0.023103   -0.005594    0.085272
   -0.023597   -0.015321    0.101849
   -0.022283   -0.003169    0.066218
   -0.022510   -0.011761    0.066607
   -0.021237    0.008959    0.044866
   -0.020275    0.015568    0.016751
   -0.017769    0.018387    0.020671
   -0.014314    0.018251    0.031005
   -0.018504    0.021416    0.011594
   -0.017050    0.023235    0.014351
   -0.020888    0.022119   -0.001584
   -0.021403    0.024427   -0.008124
   -0.022889    0.020072   -0.007231
   -0.024914    0.021288   -0.018208
   -0.021833    0.017103    0.001246
   -0.026377    0.013203   -0.016794
   -0.030166    0.011047   -0.012328
   -0.040623    0.003061   -0.015613
   -0.042310    0.003909   -0.022810
   -0.044492    0.001143   -0.018465
   -0.043904   -0.000703   -0.008451
   -0.027128    0.018766   -0.023527
   -0.019315    0.024903   -0.020885
   -0.030777    0.016771   -0.027688
   -0.028103    0.020229   -0.030566
   -0.028879    0.008382   -0.004641
   -0.029749    0.004110    0.001008
   -0.033513    0.005952   -0.007827
   -0.023595    0.012504   -0.002746
   -0.017439    0.029691   -0.010150
   -0.014302    0.010907   -0.019606
   -0.021542    0.024093    0.021815
   -0.020398    0.012960    0.024173
   -0.021903    0.017142   -0.001940
   -0.024685    0.014358   -0.004452
   -0.013941    0.021128    0.020431
   -0.031960    0.054833    0.020769
   -0.019381    0.020182    0.011903
   -0.008720    0.025400    0.016873
    0.002044    0.004741    0.017799
   -0.014100   -0.036174   -0.041939
    0.012068    0.005782   -0.011803
    0.076832    0.011046    0.007846
    0.102415    0.062789    0.043853
    0.124924   -0.035603   -0.005093
   -0.017669    0.044393    0.001486
    0.132674    0.085954    0.065000
    0.060288    0.096011    0.050324
    0.135690    0.047888    0.045129
    0.102884   -0.074808   -0.019536
    0.163196   -0.018506    0.002515
    0.146671   -0.049661   -0.008344
    0.010526   -0.121925   -0.008431
    0.063225   -0.104578   -0.015122
    0.094473   -0.133680   -0.072170
    0.177681   -0.115402   -0.025710
    0.070325   -0.191167   -0.127173
    0.086924   -0.100107   -0.059317
    0.129151   -0.333499   -0.118363
   -0.030003   -0.181498   -0.252816
    0.151742   -0.104514   -0.016339
    0.200107   -0.073876    0.041032
    0.249381   -0.155343   -0.062977
    0.090252   -0.062354    0.025038
vibration    4
   -0.013001    0.007756    0.034770
   -0.061795   -0.086547   -0.170509
   -0.065802   -0.075701   -0.285777
   -0.049866   -0.062917   -0.174324
   -0.114345   -0.190654   -0.131283
    0.026657    0.145159   -0.118869
    0.102788    0.212506   -0.056709
    0.012886    0.126089   -0.124644
   -0.007275    0.194239   -0.213248
    0.009372   -0.020651    0.061673
    0.008335   -0.147746    0.104949
    0.004573    0.007047    0.006757
    0.024770    0.060063    0.165852
   -0.007519    0.008155   -0.065735
    0.003443    0.022297    0.007972
   -0.007530    0.016743   -0.008421
   -0.020448    0.027781   -0.024176
   -0.018904    0.033323   -0.018415
   -0.033986    0.033277   -0.046065
   -0.042194    0.041354   -0.058758
   -0.035665    0.029442   -0.051862
   -0.045926    0.034713   -0.068153
   -0.023630    0.017865   -0.036511
   -0.025278    0.011977   -0.039990
   -0.008791    0.012943   -0.015263
    0.001051    0.003169   -0.018545
    0.001869    0.003411   -0.062038
    0.003912    0.002438   -0.079283
    0.002765    0.003130   -0.084010
    0.003721    0.002369   -0.119425
    0.003214    0.002473   -0.060700
    0.004035    0.001974   -0.078456
    0.003387    0.001312   -0.016243
    0.004460    0.000034    0.000903
    0.003805    0.000750    0.004790
   -0.003652    0.001513    0.048074
   -0.026042   -0.017686    0.043548
   -0.069138   -0.061010    0.027312
   -0.075203   -0.063513    0.001053
   -0.080194   -0.069880    0.004007
   -0.083729   -0.085212    0.067252
   -0.013636    0.017179   -0.006465
    0.020634    0.044157    0.005119
   -0.034827    0.006408   -0.025796
   -0.018115    0.027302   -0.036588
   -0.019557   -0.024754    0.079748
   -0.025779   -0.048146    0.112885
   -0.035301   -0.035538    0.058176
    0.006990    0.003944    0.090856
   -0.005466   -0.009580   -0.039350
    0.006970   -0.023387   -0.040525
    0.005133    0.010349    0.013549
   -0.000575    0.005242   -0.000205
    0.007226   -0.000474    0.041346
   -0.003154   -0.004462    0.070927
    0.001925   -0.013212    0.067665
    0.014521    0.058740    0.039666
    0.009119   -0.002870    0.034057
    0.006229   -0.023676    0.051995
    0.000708   -0.032128    0.064170
    0.103996    0.002911    0.022124
    0.081542   -0.054483    0.012882
    0.009402   -0.059233   -0.011036
   -0.010497   -0.128174   -0.022706
   -0.051344    0.005819   -0.029345
    0.121668   -0.108348    0.022978
   -0.074592   -0.172784   -0.058895
    0.045162   -0.184017    0.010062
   -0.019568   -0.084080   -0.028284
   -0.043402    0.065804   -0.050341
   -0.122943   -0.015902   -0.018270
   -0.035624    0.018238   -0.034202
   -0.009802    0.020481    0.053800
    0.003923    0.030390    0.029188
    0.026013    0.015895    0.031632
    0.029387    0.032710   -0.021363
    0.035018   -0.012659    0.057422
    0.037267   -0.110075   -0.013304
    0.012928    0.088325    0.031838
    0.064604   -0.037113    0.178175
    0.063229    0.007577   -0.041870
    0.015967    0.056149   -0.050100
    0.010975    0.048221   -0.014843
   -0.001701    0.053644    0.004041
vibration    5
   -0.033694   -0.059179   -0.153570
   -0.005881   -0.011078    0.019559
   -0.008945   -0.008193    0.031017
   -0.009225   -0.017429    0.020079
    0.000697   -0.001353    0.015742
   -0.009524   -0.030596    0.014423
   -0.014081   -0.036337    0.008569
   -0.009714   -0.031418    0.015193
   -0.008147   -0.032822    0.022833
   -0.002993   -0.020511   -0.001814
   -0.002706   -0.008639   -0.005864
   -0.004031   -0.026640    0.004385
   -0.000787   -0.027634   -0.012094
   -0.005259   -0.018604    0.009585
   -0.001919   -0.014019    0.001747
   -0.004131   -0.007470   -0.008230
   -0.007120   -0.003576   -0.021772
   -0.008413   -0.003255   -0.025974
   -0.007972    0.000138   -0.029518
   -0.010149    0.003448   -0.040335
   -0.005639   -0.000580   -0.023367
   -0.006164    0.002353   -0.028847
   -0.003048   -0.004716   -0.010979
   -0.001209   -0.004055   -0.006496
   -0.003250   -0.007922   -0.005046
   -0.002547   -0.011565    0.001328
   -0.001727   -0.010597    0.003729
   -0.000342   -0.010909    0.007395
   -0.002578   -0.007702    0.002249
   -0.001165   -0.006016    0.004516
   -0.004314   -0.006968   -0.001129
   -0.004730   -0.005836   -0.000482
   -0.005903   -0.008502   -0.005381
   -0.007232   -0.007637   -0.007669
   -0.004172   -0.011843   -0.004571
   -0.008912   -0.022447   -0.046413
    0.008980   -0.005139   -0.000818
   -0.154655   -0.104628   -0.049077
   -0.190669   -0.192310   -0.173722
   -0.111315   -0.094673   -0.066397
   -0.282462   -0.099136    0.061130
    0.131774    0.035556   -0.152354
    0.276951    0.086151   -0.115986
    0.102454    0.025249   -0.157351
    0.107162    0.027797   -0.296447
    0.043075    0.046357    0.162742
   -0.038819    0.010011    0.276781
    0.036453    0.034875    0.123379
    0.154204    0.133148    0.202532
   -0.002979   -0.012115    0.006644
   -0.002723   -0.006493    0.010242
   -0.001424   -0.010501    0.001926
   -0.002781   -0.010398    0.001971
   -0.003302   -0.011151   -0.002109
    0.015425    0.006422    0.041251
    0.030536    0.018757    0.079904
   -0.001042   -0.019056   -0.001668
   -0.001008   -0.010212    0.007048
    0.001083   -0.012368    0.013866
   -0.000643   -0.036947    0.032883
    0.000004    0.015440    0.013183
    0.015525    0.052973    0.020997
    0.060169    0.065946    0.015482
    0.076530    0.114535    0.029238
    0.094426    0.035392   -0.008244
   -0.006414    0.080542    0.032018
    0.101409    0.122525    0.024543
    0.046685    0.134215    0.047530
    0.095865    0.125520    0.027452
    0.082012   -0.005445   -0.005602
    0.125224    0.039213   -0.026470
    0.102308    0.048549   -0.011691
   -0.048766    0.022840    0.026201
   -0.038825    0.025656    0.024777
   -0.027345    0.018889    0.030219
   -0.023040    0.025221    0.014118
   -0.025808    0.006803    0.035641
   -0.026668   -0.029852    0.008824
   -0.031024    0.043198    0.023783
   -0.016882   -0.002785    0.080536
   -0.012745    0.017215    0.007501
   -0.026763    0.034697    0.006864
   -0.026737    0.029298    0.014880
   -0.039121    0.035323    0.019380
vibration    6
   -0.023103    0.010142    0.002437
    0.062599    0.061015   -0.017344
    0.047548    0.069853    0.123386
    0.022902    0.025721   -0.078756
    0.178415    0.134802   -0.053684
   -0.140660   -0.089737   -0.023387
   -0.237619   -0.133400   -0.050995
   -0.155315   -0.077121   -0.082530
   -0.122331   -0.119687    0.098296
   -0.012505    0.003805   -0.234146
    0.041771    0.108575   -0.277284
   -0.032681   -0.036323   -0.230903
   -0.039478   -0.060955   -0.313175
   -0.018746   -0.000119   -0.072071
   -0.013557    0.011027    0.002064
   -0.007276   -0.013058    0.049232
   -0.007264   -0.016815    0.075657
   -0.003098   -0.014558    0.088143
   -0.012009   -0.025517    0.087918
   -0.011895   -0.029222    0.110592
   -0.018135   -0.029920    0.071761
   -0.022283   -0.037121    0.081247
   -0.018919   -0.024736    0.043587
   -0.025212   -0.029208    0.028768
   -0.012065   -0.016380    0.033707
   -0.010656   -0.005645   -0.029499
   -0.007017   -0.002554   -0.054620
   -0.002224   -0.002492   -0.032617
   -0.006919    0.000651   -0.112484
   -0.003647    0.003093   -0.136119
   -0.010140    0.001779   -0.142622
   -0.009491    0.005616   -0.192118
   -0.011060   -0.000799   -0.109425
   -0.010610    0.000268   -0.131522
   -0.011015   -0.003363   -0.050017
   -0.015471    0.000471    0.006566
   -0.014711    0.004835    0.066226
   -0.029952    0.034845    0.069659
   -0.031789    0.045948    0.057803
   -0.038796    0.037124    0.091989
   -0.031875    0.042039    0.063217
   -0.005384   -0.014833    0.080186
    0.000088   -0.033630    0.077437
   -0.002691   -0.009662    0.101301
   -0.006778   -0.015717    0.072418
   -0.011690    0.001014    0.081443
   -0.017485    0.020005    0.064749
   -0.010813    0.008210    0.112185
   -0.004619   -0.027820    0.077030
    0.016616    0.023013   -0.010307
    0.035335    0.015857   -0.002207
   -0.003614   -0.004985    0.032424
   -0.010903   -0.010426    0.006537
   -0.008034   -0.006008   -0.014782
   -0.012932   -0.002203    0.033741
   -0.009056   -0.011052    0.028520
   -0.051586    0.011228   -0.015177
   -0.002848   -0.007603    0.013389
    0.008485   -0.012878    0.028144
    0.014958   -0.008008    0.017366
    0.072249    0.018199    0.007111
    0.062020    0.005194   -0.007009
    0.046743   -0.007356    0.011332
    0.037148   -0.025584   -0.002965
    0.039515   -0.006848    0.050040
    0.065205    0.003243   -0.037996
    0.046139   -0.009565    0.021940
    0.041829   -0.017141   -0.045760
    0.015690   -0.064139    0.002469
    0.048647    0.009625    0.055760
    0.040911    0.000770    0.067292
    0.023841   -0.030830    0.056466
    0.064940    0.025243   -0.031845
    0.038034    0.016047   -0.026134
    0.023864    0.029834    0.008659
   -0.013277    0.018905   -0.002961
    0.038349    0.058156    0.042228
    0.032963    0.008739    0.005613
    0.004351    0.134185    0.039630
    0.090669    0.052468    0.110120
    0.009934    0.023842    0.000371
   -0.027845   -0.000794   -0.044633
   -0.051773    0.025645    0.025576
    0.023403   -0.005658   -0.048940
vibration    7
    0.010907    0.006487    0.048802
    0.023345    0.056351    0.099029
    0.008947    0.066929    0.207693
   -0.006536    0.021307    0.067383
    0.103303    0.124143    0.068314
   -0.094725   -0.089671    0.079051
   -0.158191   -0.131535    0.044579
   -0.101696   -0.085549    0.053783
   -0.080937   -0.112212    0.168602
   -0.013991   -0.003325   -0.081014
    0.018389    0.084087   -0.115185
   -0.028298   -0.041440   -0.064169
   -0.023565   -0.057187   -0.150359
   -0.022086   -0.001790    0.038080
   -0.004234    0.018961    0.040310
   -0.024052    0.043128   -0.019961
   -0.045351    0.064970   -0.073406
   -0.045046    0.069250   -0.072601
   -0.065894    0.084395   -0.127572
   -0.081705    0.103074   -0.171330
   -0.065132    0.081758   -0.126966
   -0.080726    0.098940   -0.167450
   -0.044888    0.057621   -0.075399
   -0.044228    0.055861   -0.073552
   -0.025350    0.039554   -0.025804
   -0.008219    0.010542    0.005092
   -0.015327    0.002682   -0.036720
   -0.022403    0.003045   -0.063757
   -0.011487   -0.007154   -0.041688
   -0.016010   -0.013858   -0.073716
   -0.001781   -0.010274   -0.003485
    0.000820   -0.018415   -0.005738
    0.004528   -0.004091    0.035924
    0.012317   -0.007587    0.063788
    0.002758    0.005041    0.036639
    0.006087    0.004753    0.035361
   -0.014476   -0.020981   -0.072981
    0.022723   -0.078282   -0.078219
    0.030896   -0.071460   -0.045099
    0.013408   -0.092923   -0.128991
    0.051472   -0.112023   -0.066771
   -0.054171    0.027843   -0.093666
   -0.078175    0.067686   -0.090094
   -0.065455    0.013879   -0.144138
   -0.048408    0.038027   -0.063117
   -0.023720   -0.031723   -0.118942
    0.003163   -0.064918   -0.103859
   -0.032267   -0.046466   -0.170522
   -0.048516    0.009262   -0.115619
    0.000053    0.028760    0.056788
   -0.011722    0.017479    0.042561
   -0.003001    0.027000    0.037960
   -0.011378    0.021919    0.014858
    0.007994    0.011358    0.055291
   -0.003368   -0.002576   -0.005747
   -0.005779    0.007340    0.001162
   -0.003058    0.003163    0.028626
    0.004550    0.015795    0.051185
    0.011565    0.018399    0.053280
    0.014207    0.033994    0.039118
   -0.011608   -0.124125   -0.014036
    0.013682   -0.095155    0.023799
    0.053382   -0.070491   -0.007476
    0.073987   -0.025417    0.019290
    0.072555   -0.076302   -0.086798
    0.004847   -0.087609    0.090745
    0.061554   -0.056515   -0.033483
    0.059862   -0.038589    0.105474
    0.116889    0.053810    0.008122
    0.067128   -0.134798   -0.062147
    0.093065   -0.099145   -0.161900
    0.072218    0.001335   -0.096224
    0.050335   -0.001996    0.064239
    0.041800    0.003505    0.034321
    0.040011    0.002990    0.022524
    0.028339    0.009701   -0.015284
    0.047116   -0.002974    0.040596
    0.051697   -0.033786    0.018650
    0.034338    0.030610    0.037236
    0.061023   -0.010079    0.080206
    0.040143   -0.010314   -0.031149
    0.021914    0.014600   -0.030456
    0.013419    0.030195   -0.014613
    0.034602    0.008526    0.014616
vibration    8
    0.008312   -0.028176   -0.001011
   -0.089129   -0.081054   -0.085885
   -0.111515   -0.054512   -0.092321
   -0.108179   -0.104855   -0.104002
   -0.069088   -0.103398   -0.080693
   -0.103271   -0.023361   -0.066589
   -0.080161   -0.004700   -0.050249
   -0.129450   -0.052901   -0.088752
   -0.131147    0.012894   -0.064513
   -0.026063   -0.098354   -0.063025
    0.001755   -0.120154   -0.059409
   -0.048652   -0.125864   -0.085518
   -0.005950   -0.081346   -0.045787
   -0.062126   -0.055344   -0.060843
   -0.015942   -0.000050   -0.009775
   -0.021989    0.004361   -0.022705
   -0.030742    0.013215   -0.042510
   -0.035061    0.020103   -0.056499
   -0.032502    0.012867   -0.043281
   -0.038130    0.019488   -0.058823
   -0.025502    0.003424   -0.023073
   -0.026040    0.002741   -0.022247
   -0.017893   -0.005278   -0.004901
   -0.011482   -0.011265    0.010962
   -0.018298   -0.003937   -0.008300
   -0.013950   -0.016689    0.033913
   -0.020572   -0.022680    0.073592
   -0.028282   -0.021898    0.055702
   -0.019755   -0.029653    0.144176
   -0.025739   -0.034383    0.182151
   -0.012407   -0.031455    0.168771
   -0.012581   -0.038362    0.229508
   -0.008672   -0.025521    0.116000
   -0.007441   -0.026662    0.134048
   -0.009937   -0.018943    0.046293
    0.003215   -0.015477    0.005190
    0.015526   -0.001863    0.008194
   -0.001832   -0.012443    0.003154
   -0.007524   -0.037680   -0.012621
    0.018379   -0.005686    0.004548
   -0.027634   -0.000921    0.013954
    0.036588   -0.003298   -0.008423
    0.055558   -0.000004   -0.004358
    0.037068   -0.002423   -0.004773
    0.032936   -0.008351   -0.028331
    0.019983    0.011280    0.029759
    0.005836    0.003234    0.051081
    0.022169    0.009368    0.017905
    0.034913    0.030877    0.036696
   -0.032259   -0.021734   -0.028981
   -0.041212   -0.023360   -0.036462
   -0.015522    0.002029   -0.012049
   -0.014605   -0.008749    0.001146
   -0.010261   -0.013125    0.006035
    0.008703   -0.003166    0.009935
    0.004273    0.001573    0.008034
    0.001897    0.014075    0.008626
   -0.012684   -0.006221   -0.001834
    0.003273   -0.009960    0.013634
    0.019018   -0.001380   -0.010623
   -0.065570    0.046975    0.007682
   -0.060333    0.048054    0.018606
   -0.056328    0.053699    0.009712
   -0.047323    0.052498    0.033672
   -0.056995    0.059656   -0.019573
   -0.059426    0.044771    0.037656
   -0.068607    0.037406    0.020910
   -0.044141    0.038962    0.071459
   -0.022206    0.079306    0.029729
   -0.079348    0.077112   -0.066817
   -0.085329    0.062475    0.013302
   -0.007662    0.044238   -0.028632
    0.245844    0.033472   -0.137217
    0.192746    0.002483   -0.073438
    0.144422    0.042644   -0.008778
    0.072300    0.004212    0.027874
    0.152654    0.128730    0.003635
    0.111837    0.093264   -0.025796
    0.114171    0.222808   -0.003071
    0.239110    0.134945    0.055708
    0.025787    0.025790    0.045594
    0.080511   -0.065009    0.033238
    0.052759    0.021259    0.033613
    0.182255   -0.065983   -0.061517
vibration    9
    0.066439    0.001520    0.014020
   -0.098277   -0.113026   -0.082866
   -0.141500   -0.063229   -0.071002
   -0.138909   -0.163924   -0.121039
   -0.045088   -0.137899   -0.080322
   -0.144904   -0.042924   -0.054337
   -0.112153   -0.018125   -0.033373
   -0.193931   -0.097931   -0.096327
   -0.193994    0.019915   -0.034395
    0.006560   -0.156728   -0.081181
    0.065358   -0.179654   -0.081419
   -0.037028   -0.211998   -0.121171
    0.038393   -0.136277   -0.062705
   -0.058518   -0.080660   -0.052814
    0.027193    0.024579    0.036931
    0.017085    0.027491    0.033417
    0.007398    0.031652    0.047371
    0.011836    0.038080    0.061248
   -0.008170    0.028105    0.041561
   -0.015489    0.031957    0.051351
   -0.015008    0.019990    0.021329
   -0.028938    0.017992    0.015017
   -0.005058    0.013638    0.010237
   -0.011082    0.006468   -0.004168
    0.012949    0.016457    0.020027
    0.028384   -0.003315   -0.006092
    0.019855   -0.013544   -0.037592
    0.010788   -0.011209   -0.025684
    0.025310   -0.026434   -0.089435
    0.020095   -0.033920   -0.118360
    0.037877   -0.029018   -0.105686
    0.042208   -0.037440   -0.149547
    0.047759   -0.019570   -0.066112
    0.060825   -0.021878   -0.078466
    0.043224   -0.005800   -0.015552
    0.059543    0.002772   -0.000378
    0.061816    0.000978   -0.047267
    0.097890   -0.005522   -0.042591
    0.102975   -0.011348   -0.017909
    0.108626   -0.004367   -0.052375
    0.109197   -0.001747   -0.056750
    0.040287    0.008018   -0.036420
    0.018899    0.012792   -0.039359
    0.041872    0.006083   -0.048462
    0.044260    0.010151   -0.013747
    0.054488   -0.001268   -0.081679
    0.069709   -0.020632   -0.073144
    0.053782   -0.008360   -0.112320
    0.035583    0.022262   -0.080751
   -0.002067   -0.014071    0.005072
   -0.021925   -0.017611   -0.010539
    0.028329    0.030137    0.032654
    0.025305    0.008776    0.019768
    0.052669    0.004903    0.010757
    0.055922    0.003368   -0.028627
    0.051336    0.013339   -0.022360
    0.050429    0.043001    0.061539
    0.038333    0.019933    0.019884
    0.021981    0.039252   -0.011373
    0.008359    0.036540    0.005981
   -0.125890    0.048632    0.016391
   -0.109567    0.064601    0.042295
   -0.078683    0.067385    0.052523
   -0.062043    0.088347    0.083390
   -0.059187    0.051648    0.029647
   -0.121770    0.078381    0.061292
   -0.071628    0.078178    0.070120
   -0.072984    0.084654    0.127970
   -0.027830    0.118006    0.078862
   -0.091275    0.059756   -0.028537
   -0.071961    0.066624    0.078319
    0.000281    0.016714    0.020639
   -0.087990   -0.035135    0.101473
   -0.063048   -0.016194    0.055229
   -0.038569   -0.037692    0.014926
   -0.002139   -0.016006   -0.010928
   -0.040938   -0.084091    0.013174
   -0.016053   -0.063583    0.030392
   -0.023375   -0.135098    0.020007
   -0.086094   -0.086925   -0.015324
    0.025715   -0.030552   -0.022702
   -0.007939    0.021757   -0.017159
    0.005228   -0.022381   -0.013013
   -0.059834    0.022076    0.041998
vibration   10
    0.013862    0.004158    0.034996
   -0.021336   -0.059764   -0.017756
   -0.022050   -0.057321   -0.031669
   -0.023139   -0.055074   -0.031015
   -0.019161   -0.082053   -0.010969
   -0.037801   -0.013479    0.000095
   -0.029204   -0.000155    0.014240
   -0.048392   -0.022165   -0.013844
   -0.048647    0.000969   -0.004912
   -0.010068   -0.052784    0.014762
    0.007311   -0.079521    0.021424
   -0.019075   -0.052848   -0.010259
   -0.011489   -0.035421    0.038634
   -0.020174   -0.040228    0.007066
   -0.007251   -0.025558    0.043423
   -0.007181   -0.011558    0.027356
   -0.000797   -0.017647    0.036958
    0.008045   -0.031982    0.067317
   -0.007132   -0.003744    0.004687
   -0.003118   -0.007593    0.010263
   -0.020364    0.015603   -0.036695
   -0.028216    0.027625   -0.063086
   -0.024253    0.019620   -0.042121
   -0.035117    0.036145   -0.071198
   -0.017420    0.005032   -0.010240
   -0.021023    0.006125   -0.013937
   -0.024608    0.002469   -0.021151
   -0.029366    0.002658   -0.041727
   -0.023352   -0.003161    0.004076
   -0.026406   -0.006640    0.002082
   -0.019826   -0.004849    0.036847
   -0.019644   -0.008470    0.062103
   -0.017601   -0.002219    0.036969
   -0.014743   -0.004634    0.060954
   -0.019337    0.003469    0.006108
   -0.002292    0.008353    0.005893
    0.027227    0.026408   -0.035200
    0.051085    0.011876   -0.034457
    0.051776   -0.015439   -0.021269
    0.079344    0.018596   -0.044607
    0.041264    0.022436   -0.037005
    0.032870    0.021385   -0.034276
    0.018746    0.031592   -0.034853
    0.049295    0.024343   -0.044999
    0.033559    0.005009   -0.022363
    0.025512    0.055872   -0.052405
    0.018323    0.056101   -0.046413
    0.045106    0.059122   -0.070450
    0.012359    0.074994   -0.051213
   -0.010114   -0.035916    0.028486
    0.009302   -0.027046    0.046021
   -0.004118   -0.018815    0.047961
   -0.021392    0.006822   -0.009809
   -0.019202    0.006810   -0.002577
    0.001295    0.022009   -0.021198
   -0.026357    0.021113   -0.065942
   -0.007830   -0.024374    0.043889
   -0.018705    0.002405    0.002431
   -0.021064    0.016589   -0.016261
   -0.021003    0.046751   -0.037396
    0.134273    0.000776    0.130302
    0.084168    0.025239   -0.009048
    0.042754    0.021442   -0.020308
   -0.019290    0.049167   -0.196817
    0.047943   -0.013057    0.140877
    0.069449    0.053917   -0.141118
    0.136698    0.147272   -0.127061
   -0.044775    0.141087   -0.441472
   -0.197644   -0.113342   -0.171961
    0.160503   -0.102929    0.379307
    0.192481   -0.025658   -0.021897
   -0.202960    0.059995    0.187942
    0.001530   -0.005144    0.001595
   -0.002128   -0.002227   -0.012432
   -0.004666   -0.002340   -0.024811
    0.000463   -0.001856   -0.019192
   -0.003221   -0.005843   -0.021677
    0.017901    0.057275    0.026116
    0.006567   -0.083671    0.005159
   -0.035270    0.006630   -0.098278
    0.002841    0.001428   -0.016491
    0.000351    0.000268   -0.018968
    0.002388   -0.007408   -0.017466
   -0.003766    0.000095   -0.017722
vibration   11
   -0.016456    0.000614    0.085669
    0.057207    0.053260   -0.003335
    0.069106    0.037983   -0.000859
    0.067630    0.067813    0.003695
    0.047901    0.063018   -0.005376
    0.063397    0.030674   -0.011588
    0.044396    0.022402   -0.016411
    0.082294    0.055930   -0.001930
    0.084268    0.003677   -0.016126
    0.009553    0.074808   -0.006837
   -0.009129    0.084929   -0.007742
    0.026500    0.099507    0.003716
   -0.009218    0.065971   -0.013614
    0.036819    0.042072   -0.011974
   -0.007817   -0.010851   -0.031576
    0.002024   -0.029254   -0.001070
    0.007196   -0.033806    0.007340
    0.006456   -0.034402    0.004601
    0.013931   -0.039126    0.022844
    0.018462   -0.044127    0.032979
    0.014786   -0.038091    0.026406
    0.020731   -0.042386    0.037910
    0.009044   -0.031886    0.015548
    0.008713   -0.032265    0.015473
    0.004407   -0.028095    0.005415
    0.001706   -0.018954    0.000308
    0.008067   -0.012778   -0.024829
    0.016386   -0.014584   -0.034619
    0.006143   -0.005964   -0.040622
    0.010499   -0.002284   -0.063960
   -0.000944   -0.005019   -0.026512
   -0.002228    0.000439   -0.039429
   -0.005879   -0.011346    0.004213
   -0.011234   -0.011092    0.015756
   -0.003681   -0.018546    0.016956
   -0.019969   -0.022163    0.045884
   -0.069224   -0.071883   -0.081002
   -0.016995   -0.133349   -0.084970
   -0.007282   -0.131621   -0.043157
   -0.017917   -0.145983   -0.138127
    0.010631   -0.160396   -0.078681
   -0.141039   -0.002031   -0.098736
   -0.178236    0.043174   -0.096531
   -0.168847   -0.024237   -0.163277
   -0.131048    0.027105   -0.050221
   -0.083920   -0.107119   -0.150690
   -0.031018   -0.151962   -0.142442
   -0.103553   -0.128114   -0.211478
   -0.121525   -0.064951   -0.149686
    0.017132    0.011162   -0.024278
    0.036845    0.021610   -0.004711
   -0.004560   -0.024187   -0.017569
    0.002195   -0.025068    0.003700
   -0.006655   -0.025375    0.036083
   -0.035456   -0.044244    0.002886
   -0.042153   -0.051570   -0.019101
   -0.034096   -0.015066   -0.047161
   -0.000762   -0.033803    0.015437
    0.002544   -0.058289    0.037610
    0.002427   -0.035558    0.022211
    0.034957    0.157133    0.028281
    0.020026    0.145652    0.001055
   -0.002016    0.138701    0.007340
   -0.011474    0.118477   -0.005099
   -0.012731    0.143941    0.042405
    0.024478    0.139778   -0.032387
   -0.001323    0.137202    0.024843
   -0.006798    0.128284   -0.052068
   -0.033160    0.074475    0.001150
   -0.017575    0.183757    0.011461
   -0.034935    0.157684    0.096830
    0.005330    0.094272    0.044520
    0.033041   -0.003100    0.055567
    0.030765    0.000485    0.039733
    0.037240   -0.002979    0.048429
    0.021960    0.005082    0.000905
    0.044843   -0.008385    0.068164
    0.025660   -0.125095   -0.018425
    0.017024    0.128947    0.030876
    0.100839   -0.032819    0.212239
    0.044067   -0.017481   -0.017316
    0.010711    0.012283   -0.025964
   -0.001021    0.027376    0.007282
    0.023482    0.006162    0.019339
vibration   12
    0.028356    0.033423    0.128526
   -0.036974   -0.039188    0.030740
   -0.030718   -0.043907    0.002643
   -0.025805   -0.030239    0.049821
   -0.066688   -0.048266    0.036684
    0.009605   -0.027158    0.026691
    0.031826   -0.024223    0.024442
    0.012911   -0.033987    0.046463
    0.005384   -0.020657    0.005049
   -0.021161   -0.033428    0.062643
   -0.034023   -0.050486    0.070242
   -0.015972   -0.025345    0.065202
   -0.015990   -0.022977    0.074896
   -0.019207   -0.033496    0.032737
   -0.019404   -0.033931    0.001438
   -0.005593   -0.014754    0.008310
    0.001573   -0.020166    0.006829
    0.000832   -0.026234    0.004508
    0.009115   -0.017898    0.009380
    0.014323   -0.021728    0.009248
    0.009606   -0.009435    0.010848
    0.016115   -0.006651    0.010601
    0.001667   -0.003602    0.010806
    0.000760    0.001668    0.008965
   -0.004434   -0.006623    0.012868
   -0.012804    0.002839    0.000296
   -0.011216    0.003686   -0.025379
   -0.010083    0.004121   -0.017157
   -0.010216    0.001924   -0.065407
   -0.009248    0.001757   -0.090997
   -0.011639    0.001879   -0.072463
   -0.011002    0.003925   -0.106373
   -0.011025    0.000802   -0.035468
   -0.007545   -0.000497   -0.039886
   -0.013441    0.003850   -0.001321
    0.007919    0.019746    0.064195
    0.022433    0.020368   -0.019969
    0.032653   -0.046427   -0.032443
    0.031270   -0.084458   -0.025365
    0.061922   -0.047184   -0.076461
    0.015403   -0.057521   -0.004244
    0.024761    0.054284   -0.060580
    0.030887    0.093046   -0.051804
    0.017677    0.044298   -0.097666
    0.023614    0.052801   -0.063467
    0.022058    0.046435   -0.029175
    0.017425    0.017653    0.008323
    0.030522    0.036920   -0.085253
    0.018393    0.105713   -0.018063
   -0.027218   -0.033089    0.010636
   -0.016845   -0.008622    0.032939
   -0.015528   -0.016589    0.005447
   -0.011259   -0.003216    0.017076
   -0.011536    0.004461    0.015192
    0.008933    0.027850    0.031957
   -0.028253    0.016330   -0.037680
   -0.019813   -0.050122   -0.010921
   -0.021824   -0.002075    0.001316
   -0.047962    0.018164   -0.041865
   -0.053764    0.040125   -0.049741
    0.081353    0.046499    0.045540
    0.086290    0.000618    0.093256
    0.055330    0.005638    0.067750
    0.075205   -0.054544    0.153674
    0.007716    0.074457   -0.041963
    0.119410   -0.049606    0.161228
   -0.066133   -0.155986    0.066187
    0.134758   -0.157678    0.339309
    0.172522    0.096351    0.132032
   -0.052646    0.171813   -0.197808
   -0.132212    0.064325    0.060398
    0.168150    0.042640   -0.073761
    0.018311    0.010974   -0.128541
   -0.001960   -0.004570   -0.088710
   -0.033061    0.016377   -0.086025
   -0.035121   -0.010313    0.002153
   -0.040664    0.055934   -0.109595
   -0.022832    0.231076    0.019286
   -0.010706   -0.131934   -0.050918
   -0.099212    0.097492   -0.322759
   -0.063204    0.039349    0.041801
   -0.023863   -0.043258    0.022946
   -0.019739   -0.048674    0.011643
    0.004201   -0.039130   -0.055652
vibration   13
   -0.036861   -0.029887   -0.137256
    0.007879   -0.013539   -0.025633
    0.003971   -0.008911   -0.036022
    0.004763   -0.013190   -0.035732
    0.011614   -0.031297   -0.020253
    0.001773    0.023910   -0.012184
    0.016515    0.034260   -0.003046
   -0.007054    0.012264   -0.016825
   -0.009826    0.039373   -0.020093
    0.015777   -0.003793    0.001779
    0.032385   -0.029805    0.008260
    0.009667    0.002728   -0.025100
    0.007868    0.012735    0.025910
    0.010601    0.002650   -0.005992
    0.002301   -0.006002    0.013130
    0.003122    0.005758    0.004219
   -0.020537    0.035427   -0.088753
   -0.031900    0.044408   -0.126158
   -0.031559    0.060338   -0.147127
   -0.052886    0.089510   -0.231740
   -0.014422    0.049220   -0.096773
   -0.020011    0.069366   -0.135413
    0.009527    0.015203    0.000042
    0.026227    0.012494    0.041388
    0.011529   -0.004487    0.037397
    0.013903   -0.012706    0.055064
    0.012089   -0.013190    0.087668
    0.007613   -0.010839    0.154112
    0.012129   -0.008687    0.025649
    0.015747   -0.003385    0.050128
    0.008822   -0.005439   -0.078450
    0.009857   -0.001217   -0.141842
    0.009517   -0.003399   -0.099578
    0.011398    0.001444   -0.176948
    0.010194   -0.005659   -0.019918
   -0.016219   -0.021750   -0.079174
   -0.036954   -0.027644   -0.010993
   -0.021960    0.051543    0.008131
   -0.014245    0.109084    0.021576
   -0.063969    0.048291    0.052432
    0.019283    0.056886   -0.035241
   -0.064256   -0.061949    0.051006
   -0.094833   -0.105839    0.036777
   -0.055874   -0.052238    0.084668
   -0.058420   -0.055570    0.079377
   -0.043034   -0.066318   -0.029500
   -0.021004   -0.037344   -0.081662
   -0.052992   -0.056850    0.028475
   -0.056426   -0.135778   -0.046101
    0.018639    0.003933    0.012359
    0.038827    0.017077    0.033756
    0.015170   -0.004524    0.043019
    0.015905   -0.015192    0.067730
    0.009235   -0.007838   -0.022132
   -0.018826   -0.033529   -0.060469
    0.007152   -0.029445   -0.015546
   -0.021996   -0.019790   -0.008658
    0.018034   -0.006646    0.043185
    0.016324    0.032465    0.006161
    0.022476    0.040765   -0.006522
    0.045093    0.051382    0.037229
    0.033990    0.032551    0.025503
    0.013687    0.014747    0.053383
    0.001552   -0.010552    0.036906
   -0.004584    0.027595    0.085054
    0.038721    0.027156   -0.009342
    0.001821   -0.001193    0.055459
    0.012878   -0.009634    0.001335
   -0.019515   -0.040648    0.041158
    0.028585    0.019199    0.145074
    0.011172    0.015056    0.037581
   -0.069166    0.058315    0.095597
    0.018863   -0.001055   -0.041285
    0.011811   -0.018947    0.022654
   -0.018182    0.000124    0.016109
    0.002155   -0.029110    0.142003
   -0.048015    0.040208   -0.062543
   -0.050902    0.273342    0.106876
    0.021954   -0.216734   -0.011142
   -0.145513    0.093838   -0.356829
   -0.078850    0.026124    0.187099
    0.038003   -0.064543    0.224205
    0.064490   -0.072005    0.114033
    0.031613   -0.055170    0.087725
vibration   14
   -0.046935   -0.046200   -0.156044
    0.015709   -0.028510    0.002562
    0.030846   -0.044563   -0.006914
    0.026423   -0.008401    0.001318
    0.005522   -0.035082    0.005668
    0.000320   -0.022249    0.008371
   -0.014521   -0.021507    0.013336
    0.006895   -0.007583    0.002403
    0.010363   -0.035149    0.007918
   -0.011535   -0.015505    0.013891
   -0.010782   -0.024045    0.016693
   -0.008062   -0.003411    0.005746
   -0.022776   -0.011232    0.023147
   -0.002253   -0.026442    0.010244
   -0.009139   -0.034530    0.026239
   -0.008468   -0.022958    0.010837
   -0.004621   -0.025789    0.006840
   -0.002353   -0.034020    0.015581
   -0.001399   -0.018976   -0.002916
    0.003274   -0.022209   -0.004027
   -0.002983   -0.008939   -0.010301
   -0.001201   -0.004393   -0.017036
   -0.007943   -0.005352   -0.010840
   -0.010165    0.002038   -0.017134
   -0.011797   -0.010148   -0.004308
   -0.023338    0.008076   -0.017015
   -0.014996    0.018168   -0.013540
   -0.005193    0.015754   -0.024533
   -0.019186    0.030057    0.013133
   -0.013661    0.036757    0.020489
   -0.031637    0.031573    0.037002
   -0.035556    0.040367    0.067441
   -0.041926    0.021487    0.020322
   -0.052555    0.022884    0.036412
   -0.036732    0.008944   -0.016334
   -0.041036   -0.009028   -0.091090
    0.025595    0.046703   -0.033957
    0.088899    0.116759   -0.009163
    0.100351    0.151887    0.031852
    0.074293    0.120136    0.025977
    0.132533    0.132971   -0.067015
    0.025464   -0.022659    0.044991
   -0.047913   -0.048804    0.026360
    0.096585    0.003456    0.062008
    0.032633   -0.075941    0.105501
    0.017226    0.081610   -0.088697
    0.015653    0.135594   -0.150427
    0.060606    0.108226   -0.042508
   -0.030544    0.027562   -0.109056
   -0.007902   -0.040585    0.014144
    0.005061   -0.037352    0.024754
   -0.006340   -0.031404    0.032598
   -0.022095   -0.004948   -0.009177
   -0.044191    0.005646   -0.039411
   -0.024361    0.022482   -0.070364
   -0.026783    0.047205   -0.046771
   -0.008578   -0.029533    0.029823
   -0.024139   -0.008523   -0.000823
   -0.012640    0.002743   -0.004328
   -0.009808    0.024196   -0.023003
    0.086044    0.046362    0.033068
    0.076617    0.009926    0.039872
    0.031596    0.018987   -0.002086
    0.043596   -0.048291    0.068115
   -0.016478    0.083773   -0.083875
    0.106471   -0.033866    0.078389
   -0.078800   -0.129270    0.007094
    0.100625   -0.136076    0.207935
    0.118148    0.061038    0.052385
   -0.094858    0.224583   -0.294538
   -0.182114    0.094722    0.094618
    0.186952   -0.014366   -0.117099
    0.002919   -0.016331    0.101456
    0.004467    0.000355    0.039095
    0.029454   -0.016197    0.045571
    0.016696    0.007063   -0.049540
    0.054152   -0.048552    0.109874
    0.070397   -0.182363    0.013841
    0.006926    0.093403    0.089014
    0.107786   -0.080192    0.280763
    0.080666   -0.034625   -0.083494
   -0.010711    0.036497   -0.111982
   -0.029776    0.037708   -0.028144
   -0.015949    0.030696   -0.025521
vibration   15
    0.021615    0.011035   -0.032299
   -0.110110   -0.020849    0.090092
   -0.159190    0.034609    0.118217
   -0.147980   -0.089545    0.090793
   -0.077451   -0.003654    0.080454
   -0.076547   -0.049748    0.075645
   -0.024081   -0.053997    0.055356
   -0.112835   -0.116318    0.085785
   -0.122454    0.008658    0.095949
    0.017670   -0.096547    0.036329
    0.038693   -0.077487    0.027052
   -0.012410   -0.162473    0.050075
    0.070368   -0.102381    0.012843
   -0.041103   -0.026518    0.062115
    0.026612    0.057731    0.016332
   -0.014470    0.043825   -0.013641
   -0.030635    0.051614    0.020035
   -0.032861    0.077837    0.009737
   -0.040375    0.019594    0.072741
   -0.050598    0.022275    0.102798
   -0.036113   -0.017856    0.090332
   -0.041762   -0.046151    0.135349
   -0.024435   -0.019217    0.047976
   -0.020369   -0.048563    0.059334
   -0.014457    0.012478   -0.004588
    0.006304   -0.013609    0.001337
   -0.009789   -0.030612    0.056618
   -0.028453   -0.026097    0.079576
   -0.004283   -0.049432    0.080048
   -0.016093   -0.060439    0.127666
    0.017761   -0.052129    0.032082
    0.022551   -0.068214    0.039691
    0.033375   -0.033574   -0.023818
    0.046792   -0.033553   -0.058696
    0.027264   -0.014209   -0.021369
    0.031708    0.002088   -0.021937
   -0.041462   -0.040402    0.015003
   -0.055299   -0.015570    0.018546
   -0.049373    0.044655    0.020068
   -0.111504   -0.031942    0.025509
   -0.015550   -0.043247    0.013373
   -0.091566   -0.012116    0.025572
   -0.083980   -0.031423    0.023178
   -0.138089   -0.024872    0.034603
   -0.087353    0.038854    0.027358
   -0.047154   -0.123423    0.015743
   -0.005886   -0.148234    0.009249
   -0.100239   -0.140424    0.027204
   -0.034917   -0.147067    0.013503
   -0.006792    0.053033    0.045845
   -0.038337    0.064148    0.032302
    0.000444    0.058368   -0.039008
    0.003531    0.008570   -0.026882
    0.038159   -0.001275   -0.028587
    0.024840   -0.021779    0.005064
    0.052958   -0.038887    0.028414
    0.068969    0.056405    0.035105
    0.022582    0.025090   -0.034821
    0.042269    0.008922    0.000124
    0.047940   -0.030773    0.020725
    0.129452    0.034611    0.010574
    0.102930    0.014381   -0.036666
    0.039443    0.042020   -0.125751
    0.029748   -0.008584   -0.121185
   -0.002399    0.091866   -0.159030
    0.133432   -0.027620   -0.014932
   -0.009383   -0.028293   -0.125289
    0.063106   -0.038510   -0.113287
    0.027174   -0.000792   -0.121976
   -0.044972    0.199093   -0.290868
   -0.116867    0.099467   -0.032994
    0.121358    0.018341   -0.177295
   -0.042108    0.002918   -0.028513
   -0.026675    0.001117   -0.007225
   -0.017269   -0.003666   -0.000685
   -0.002903   -0.003054    0.015724
   -0.025136   -0.009831   -0.019144
   -0.030960   -0.003785   -0.015243
   -0.013017   -0.020509   -0.025554
   -0.037111   -0.009771   -0.030015
   -0.026429   -0.000618    0.017964
    0.008477   -0.001242    0.045185
    0.020524   -0.006776   -0.002117
   -0.018932    0.005509    0.008993
vibration   16
   -0.000743   -0.021995   -0.077898
   -0.012866    0.010377    0.007592
   -0.033290    0.032301    0.025952
   -0.031158   -0.016442   -0.003029
    0.011698    0.015110    0.003386
   -0.022246    0.007543    0.008005
   -0.010752    0.008513    0.005820
   -0.037375   -0.013412    0.001323
   -0.038294    0.027675    0.020286
    0.023482   -0.012838   -0.015235
    0.039923   -0.006014   -0.019816
    0.010309   -0.035232   -0.018999
    0.035558   -0.015016   -0.021783
    0.002712    0.010688    0.003457
    0.020396    0.032169    0.004967
   -0.000456    0.015971   -0.009764
   -0.010592    0.020897    0.009553
   -0.005570    0.030278    0.024671
   -0.027639    0.013931    0.008294
   -0.035386    0.017324    0.023055
   -0.034771    0.002747   -0.011104
   -0.047954   -0.002660   -0.010937
   -0.023782   -0.002444   -0.028205
   -0.029149   -0.013951   -0.041062
   -0.005534    0.005449   -0.028839
    0.010540   -0.006437   -0.036999
    0.009965   -0.007549   -0.042891
    0.010920   -0.009509   -0.096127
    0.009314   -0.009998    0.036731
    0.005458   -0.014050    0.043036
    0.014395   -0.012046    0.116373
    0.013444   -0.018384    0.194406
    0.014664   -0.011020    0.090235
    0.010502   -0.012665    0.143774
    0.015705   -0.010468    0.003908
    0.012004   -0.011185   -0.034281
   -0.032176   -0.032650    0.004700
   -0.029865   -0.004148    0.011553
   -0.022769    0.052292    0.021438
   -0.080078   -0.018117    0.020773
    0.012084   -0.025142   -0.003125
   -0.074041   -0.019591    0.025395
   -0.087113   -0.033275    0.020299
   -0.093187   -0.024950    0.028413
   -0.068581    0.006545    0.043429
   -0.038778   -0.092761   -0.009052
   -0.003604   -0.100943   -0.029346
   -0.072537   -0.101009    0.009649
   -0.041525   -0.123871   -0.015805
    0.018126    0.034298    0.011369
    0.012066    0.040011    0.010949
    0.011712    0.019863   -0.010164
    0.007772    0.001320   -0.041376
    0.017183   -0.006213   -0.017129
    0.012079   -0.019957   -0.001747
    0.039719   -0.023480    0.036810
    0.026934    0.037150    0.011866
    0.019792    0.003622   -0.023458
    0.028902   -0.006969   -0.002538
    0.027434   -0.030747    0.015668
    0.019942    0.046662    0.019400
    0.029059    0.012780    0.066771
    0.036136   -0.028861    0.157689
    0.030225   -0.043216    0.149721
    0.021570   -0.018611    0.179346
    0.030186    0.011296    0.041621
   -0.000891   -0.073001    0.112155
    0.051755   -0.073387    0.191864
    0.035880    0.004610    0.143073
    0.092810   -0.096310    0.342072
    0.093656   -0.057867    0.012802
   -0.134670    0.103498    0.198925
   -0.046650    0.018016   -0.024950
   -0.043939    0.034475   -0.090656
   -0.027746    0.021648   -0.112571
   -0.036352    0.044306   -0.200669
   -0.000800   -0.018131   -0.041517
    0.031901   -0.138049   -0.126034
   -0.047567    0.100968   -0.050296
    0.038990   -0.049365    0.113894
    0.036557    0.010352   -0.228887
   -0.067365    0.074290   -0.270981
   -0.087334    0.065541   -0.168840
   -0.057765    0.066196   -0.138269
vibration   17
   -0.019117   -0.026009   -0.028290
    0.090335    0.003088   -0.045882
    0.097049   -0.007051   -0.022454
    0.084246    0.017078   -0.088060
    0.128613   -0.008188   -0.046126
   -0.000618    0.030737   -0.020935
   -0.040504    0.038348   -0.000602
   -0.001979    0.053696   -0.061127
    0.010544    0.015450   -0.002035
    0.029142    0.027668   -0.047219
    0.060534    0.016757   -0.047934
    0.023789    0.043158   -0.085128
   -0.003718    0.032899   -0.030174
    0.039932    0.012096   -0.019829
    0.019819   -0.010691    0.060916
    0.012823   -0.020278    0.047242
    0.014935   -0.025695    0.070180
    0.028947   -0.038245    0.117578
    0.001374   -0.015290    0.038989
    0.004995   -0.021287    0.060240
   -0.017422    0.002214   -0.020178
   -0.032924    0.011760   -0.047742
   -0.017077    0.004798   -0.039866
   -0.032795    0.016337   -0.080468
    0.000868   -0.006600   -0.004112
    0.005210   -0.003452   -0.024131
    0.011917    0.003796   -0.070110
    0.021487   -0.000263   -0.130223
    0.009276    0.011226   -0.026164
    0.012547    0.013367   -0.057080
    0.002041    0.010416    0.070134
   -0.000895    0.013411    0.122575
   -0.005826    0.001828    0.092949
   -0.015870    0.000165    0.159147
   -0.001156   -0.007409    0.026379
   -0.014262   -0.019839   -0.008025
   -0.019388   -0.020051    0.003814
   -0.032837   -0.002173    0.005367
   -0.035148   -0.002224   -0.004926
   -0.032708    0.001361    0.020478
   -0.039799    0.006496    0.002054
   -0.011144   -0.032635    0.010456
   -0.004828   -0.045426    0.009089
   -0.009232   -0.028904    0.025682
   -0.012384   -0.033541    0.002768
   -0.016664   -0.022577    0.017881
   -0.022203   -0.009244    0.007614
   -0.016564   -0.017534    0.040291
   -0.009284   -0.042866    0.015291
    0.045291   -0.013390    0.030950
    0.057232   -0.043930    0.019968
    0.026047   -0.029593    0.079056
    0.003151   -0.008969   -0.004637
   -0.006085   -0.010524    0.017040
   -0.017182   -0.022859   -0.014025
   -0.013718   -0.022875   -0.010181
    0.000676    0.009945    0.067714
    0.013435   -0.019855    0.035174
    0.026329   -0.000151    0.026405
    0.033673    0.048707   -0.015985
   -0.025006   -0.024002    0.024530
   -0.026452   -0.001063    0.003351
   -0.028336    0.030441   -0.062116
   -0.017485    0.041759   -0.039990
   -0.021937    0.032793   -0.107580
   -0.026753   -0.003129    0.035082
   -0.035694    0.020285   -0.066937
   -0.017415    0.026789    0.011665
    0.008897    0.085295   -0.045978
   -0.099455    0.117624   -0.284928
   -0.111939    0.065589    0.057885
    0.150667   -0.079892   -0.132033
    0.041611    0.014854    0.065289
    0.007186    0.020053    0.006999
   -0.045670    0.042634   -0.103035
   -0.041803    0.033584   -0.066087
   -0.056051    0.053225   -0.131342
   -0.002710    0.322581    0.069744
    0.002610   -0.264728   -0.038902
   -0.184233    0.108918   -0.462271
   -0.062417    0.049031   -0.052901
   -0.032806    0.020732   -0.046253
   -0.028382    0.022059   -0.069218
    0.014096    0.006799    0.030324
vibration   18
   -0.001772    0.002545   -0.002520
    0.116432    0.014288   -0.040358
    0.129502   -0.004255    0.000574
    0.110870    0.033695   -0.090051
    0.165402    0.013897   -0.045314
   -0.000340    0.021792   -0.018321
   -0.077446    0.023200    0.004149
    0.010659    0.073992   -0.072490
    0.033028   -0.022960    0.012717
    0.024207    0.040975   -0.061924
    0.044691    0.054075   -0.069276
    0.024671    0.054448   -0.080392
   -0.008452    0.030331   -0.065541
    0.044346    0.012906   -0.021030
    0.033814   -0.000849    0.081616
    0.019986   -0.013119    0.051894
    0.022654   -0.015811    0.057348
    0.037219   -0.034893    0.108704
    0.003929    0.012569   -0.015165
    0.003701    0.013593   -0.021019
   -0.017220    0.040026   -0.081565
   -0.037990    0.065093   -0.139740
   -0.011285    0.033383   -0.064585
   -0.024519    0.055590   -0.101450
    0.006844    0.004872    0.000281
    0.004917    0.006257   -0.004086
    0.004212    0.006098   -0.006741
    0.001026    0.005295   -0.028463
    0.003660    0.006533    0.023491
    0.003748    0.006883    0.027898
    0.002241    0.006731    0.050334
    0.001378    0.006108    0.079984
    0.001558    0.006646    0.036025
    0.000035    0.006120    0.052260
    0.001380    0.006472    0.005952
    0.000311    0.003628    0.005763
   -0.006559   -0.004445   -0.000032
    0.001000   -0.018371   -0.001735
    0.003698   -0.007075    0.006333
   -0.011293   -0.025423   -0.015428
    0.014577   -0.032531    0.001750
   -0.021200    0.013088   -0.006929
   -0.029495    0.026528   -0.005768
   -0.024792    0.008462   -0.024154
   -0.019072    0.016256    0.003699
   -0.009386   -0.012512   -0.014133
    0.002636   -0.020209   -0.014938
   -0.014234   -0.016294   -0.023228
   -0.017629   -0.008546   -0.015025
    0.041445   -0.027191    0.028745
    0.051068   -0.064278    0.012445
    0.031209   -0.023610    0.083516
    0.005897    0.003110    0.007154
   -0.000488    0.003413   -0.002569
    0.001590    0.002708    0.018020
    0.014236    0.006163    0.044956
    0.036432    0.043397    0.116342
    0.005117   -0.003024    0.016544
   -0.015554    0.006158   -0.006831
   -0.016509   -0.066660    0.045962
   -0.016757   -0.009234    0.025948
   -0.018354    0.004158    0.012195
   -0.021104    0.022182   -0.026003
   -0.016371    0.028719   -0.016838
   -0.018508    0.024208   -0.050061
   -0.018178    0.002580    0.029419
   -0.027753    0.013671   -0.037193
   -0.014561    0.017899    0.015494
   -0.003340    0.058675   -0.020931
   -0.066182    0.079967   -0.161194
   -0.075603    0.045641    0.056063
    0.088003   -0.049220   -0.064733
   -0.176512   -0.000027   -0.331614
   -0.115134   -0.018347   -0.196311
   -0.009978   -0.060079    0.047477
    0.025787   -0.063306    0.102494
    0.036704   -0.087689    0.167211
    0.118084   -0.147951    0.128522
   -0.036359   -0.030815    0.209328
    0.069519   -0.103730    0.260720
    0.143302    0.006264    0.153743
   -0.016556   -0.037678    0.000572
   -0.021074   -0.157429    0.194152
   -0.139314    0.002276   -0.261269
vibration   19
    0.017599    0.038388    0.079421
    0.007431   -0.028224    0.019831
   -0.007110   -0.012096    0.037377
   -0.008477   -0.045067   -0.000530
    0.036822   -0.031180    0.017494
   -0.010455   -0.018785    0.027141
   -0.006800   -0.015201    0.030103
   -0.022770   -0.031951    0.015381
   -0.022030   -0.004359    0.037580
    0.029946   -0.042797    0.014222
    0.043783   -0.043472    0.012611
    0.018693   -0.060488    0.008772
    0.040982   -0.040377    0.014186
    0.011949   -0.021786    0.024875
    0.028404   -0.001537    0.045713
    0.004219   -0.018103    0.030412
    0.020690   -0.037063    0.090089
    0.046156   -0.068066    0.176350
   -0.001148   -0.011735    0.018809
    0.007296   -0.023645    0.054194
   -0.041380    0.030941   -0.101922
   -0.068443    0.057003   -0.166125
   -0.043446    0.036709   -0.122086
   -0.069113    0.068929   -0.191333
   -0.018996    0.004662   -0.045644
   -0.023044    0.002648   -0.048082
   -0.035787   -0.010505   -0.051350
   -0.052391   -0.008834   -0.089448
   -0.033177   -0.024972    0.001121
   -0.040827   -0.033262    0.005640
   -0.020629   -0.027722    0.052893
   -0.018461   -0.040608    0.102642
   -0.009910   -0.015594    0.037990
   -0.000504   -0.019749    0.072085
   -0.014207   -0.000245   -0.016485
   -0.000612    0.017070    0.008096
   -0.017695    0.008658   -0.003329
   -0.053220    0.016169   -0.007736
   -0.063104   -0.026522   -0.038523
   -0.014694    0.032902    0.011269
   -0.102321    0.045681    0.004330
    0.002894    0.002110   -0.014457
    0.051426   -0.024226   -0.010797
   -0.028169   -0.000441    0.021113
   -0.003694    0.027917   -0.060617
   -0.010375    0.007194    0.037254
   -0.026118    0.009865    0.047518
   -0.017064    0.007359    0.048963
    0.017888    0.004803    0.042415
    0.022690   -0.007617    0.033285
    0.018048   -0.006284    0.034904
    0.011068   -0.013228    0.026439
   -0.021176    0.008075   -0.051625
   -0.012162    0.005396   -0.034142
   -0.012703    0.002837   -0.032951
   -0.023535   -0.013734   -0.071121
    0.032017    0.017816    0.060771
   -0.008533    0.003420   -0.036616
    0.004228    0.007055   -0.031616
    0.009738    0.035809   -0.058305
    0.009165    0.152369   -0.274920
    0.024303    0.077904   -0.177786
    0.035665   -0.010139    0.001763
    0.047524   -0.100237    0.084418
    0.022374   -0.013252    0.096573
    0.034804    0.069716   -0.228574
    0.001973   -0.062662    0.194233
    0.061552   -0.094990    0.025971
    0.088241   -0.214483    0.097824
    0.019847    0.059763    0.050981
    0.001634    0.024429    0.203792
    0.032300   -0.126466    0.107452
    0.023750   -0.012930    0.055776
    0.016746   -0.017435    0.067924
    0.006316   -0.010638    0.067099
    0.013244   -0.020713    0.110802
   -0.002939    0.005853    0.041470
    0.023335    0.190938    0.178410
    0.037082   -0.205253    0.099938
   -0.082540    0.046584   -0.185852
   -0.019824   -0.004534    0.124434
    0.028057   -0.033475    0.143928
    0.037961   -0.032097    0.095683
    0.018852   -0.029242    0.077709
vibration   20
   -0.032975   -0.072251   -0.055910
   -0.066042   -0.015438    0.045359
   -0.078355    0.000809    0.031140
   -0.068603   -0.034020    0.068812
   -0.083477   -0.011850    0.045899
   -0.007826   -0.025676    0.032532
    0.032721   -0.027382    0.019121
   -0.018412   -0.058726    0.057143
   -0.029021    0.002019    0.023356
   -0.003101   -0.041648    0.046507
   -0.010059   -0.045432    0.048844
   -0.008052   -0.058819    0.057921
    0.021393   -0.036817    0.045153
   -0.022851   -0.016134    0.030805
   -0.007174    0.008690   -0.014227
   -0.009832    0.020916   -0.015284
   -0.055699    0.063649   -0.091562
   -0.081259    0.118294   -0.180843
   -0.063286    0.035631   -0.038768
   -0.092494    0.065882   -0.092622
   -0.022254   -0.028386    0.087754
   -0.012649   -0.054653    0.140107
    0.006754   -0.056698    0.124627
    0.028485   -0.116750    0.188475
    0.013391   -0.015774    0.059109
    0.030880   -0.000341    0.024476
    0.073108    0.041518   -0.117980
    0.129555    0.028365   -0.198415
    0.061695    0.085834   -0.154209
    0.085634    0.105981   -0.283603
    0.022300    0.089674    0.005415
    0.012648    0.118843    0.018358
   -0.012906    0.045995    0.137209
   -0.051121    0.047071    0.249072
    0.002926   -0.001039    0.088937
   -0.022844   -0.041542    0.009888
    0.029282   -0.014658   -0.003053
    0.060972   -0.007205    0.003688
    0.061874   -0.026174    0.018424
    0.083948    0.001549    0.009756
    0.055481    0.010975   -0.011396
    0.051478   -0.050970    0.019865
    0.011118   -0.043638    0.013985
    0.109605   -0.033963    0.013037
    0.053257   -0.104050    0.050187
    0.027788    0.033537   -0.027568
    0.013358    0.056678   -0.042687
    0.065229    0.048029   -0.025056
    0.002955    0.032713   -0.032616
   -0.015915    0.013734    0.002477
   -0.019883    0.038835    0.016633
   -0.002834    0.016347   -0.004156
    0.027819   -0.023616    0.066617
   -0.008872   -0.017165    0.088844
   -0.016310   -0.026076   -0.000204
   -0.016499    0.003083    0.034061
   -0.006081   -0.004924   -0.024935
    0.009750   -0.018147    0.066263
   -0.020167   -0.009102    0.032924
   -0.027571   -0.001472    0.037335
    0.007169    0.072467   -0.153712
    0.006047    0.047493   -0.134528
    0.004796    0.011125   -0.065082
    0.003171   -0.034281   -0.042241
    0.006753   -0.005770    0.020658
    0.008654    0.048885   -0.174421
    0.051550    0.062194    0.112989
   -0.020864    0.035301   -0.213475
   -0.023522   -0.232005   -0.016135
    0.018625    0.019970    0.025960
    0.023231    0.020314    0.068824
   -0.020539   -0.072000    0.034584
   -0.023055    0.009912   -0.088414
   -0.023926    0.006348   -0.075671
   -0.014935    0.004146   -0.040380
   -0.012600   -0.000517   -0.022558
    0.003789    0.002005    0.006294
    0.044821    0.027768    0.028165
   -0.017707   -0.030753    0.041996
   -0.001178    0.006686   -0.016383
    0.062765    0.033069    0.002295
   -0.042748    0.005771   -0.097981
   -0.056820   -0.042928    0.039601
   -0.033155    0.005341   -0.095205
vibration   21
   -0.011680   -0.026877   -0.068695
   -0.027483    0.015267    0.000425
   -0.038347    0.027720    0.000658
   -0.033336   -0.001152    0.010403
   -0.029975    0.021723   -0.001411
   -0.007657    0.005115   -0.007171
    0.015053    0.003810   -0.015073
   -0.016980   -0.016490    0.002683
   -0.022263    0.024062   -0.006885
    0.007678   -0.003579   -0.013935
    0.008234    0.004918   -0.016891
    0.002125   -0.019918   -0.005184
    0.022359   -0.007561   -0.023652
   -0.005153    0.011736   -0.009788
    0.005098    0.023422   -0.034925
   -0.006912    0.010448   -0.041321
   -0.008168    0.003363    0.011366
   -0.002822    0.014765    0.027076
   -0.013105   -0.023378    0.060745
   -0.009599   -0.034729    0.115231
   -0.020303   -0.035474    0.040754
   -0.023017   -0.056548    0.075031
   -0.022596   -0.022886   -0.023775
   -0.032658   -0.040603   -0.046565
   -0.009104    0.002070   -0.056601
    0.003448    0.008447   -0.077169
    0.019662    0.024239   -0.162863
    0.043443    0.016701   -0.262195
    0.015263    0.038679   -0.113627
    0.021754    0.041937   -0.188392
    0.004036    0.037222    0.057895
   -0.000423    0.042579    0.134514
   -0.009965    0.019391    0.122377
   -0.027801    0.016069    0.243485
   -0.002729    0.002415    0.013647
   -0.001893   -0.003677   -0.014040
    0.000878    0.004412    0.005385
    0.021824    0.001248    0.008522
    0.029816    0.042462    0.029917
   -0.016359   -0.014108   -0.005068
    0.063372   -0.026337    0.001281
   -0.023076    0.016849    0.012336
   -0.054632    0.034446    0.010026
   -0.010198    0.015677   -0.013372
   -0.017702    0.007958    0.044340
   -0.005530   -0.010513   -0.022485
    0.013715   -0.018027   -0.030340
   -0.012006   -0.014557   -0.029877
   -0.022565   -0.011318   -0.025989
    0.000872    0.030140   -0.017485
   -0.010659    0.032934   -0.024511
   -0.004534    0.016266   -0.057417
   -0.000074    0.002923   -0.075330
   -0.005137    0.001491    0.001188
    0.009785    0.012325    0.026777
    0.021967    0.020529    0.055174
    0.017260    0.021203   -0.031008
    0.004290   -0.001018   -0.045530
    0.031037   -0.029218    0.002006
    0.047687   -0.060441    0.004099
    0.003612   -0.036837    0.081799
    0.009064   -0.031957    0.089489
    0.007268   -0.015019    0.056992
   -0.000054    0.015940    0.019205
   -0.006503    0.009282   -0.005886
    0.012934   -0.041081    0.127276
   -0.030060   -0.056198   -0.101921
    0.022643   -0.036471    0.135061
    0.002960    0.163442   -0.000073
    0.053601   -0.096360    0.154488
    0.052923   -0.055401   -0.218605
   -0.136585    0.196117    0.000350
    0.003135   -0.006574   -0.027991
    0.016501   -0.029908    0.078430
    0.004636   -0.017607    0.108826
    0.022659   -0.041517    0.212025
   -0.037836    0.024982    0.000066
   -0.095849    0.142542    0.080721
    0.028263   -0.088840   -0.011770
   -0.082775    0.055861   -0.158895
   -0.063526   -0.003854    0.243293
    0.059694   -0.071193    0.295818
    0.087145   -0.066166    0.170295
    0.043388   -0.064705    0.159162
vibration   22
    0.010946    0.080741    0.162218
    0.050105    0.009227   -0.007821
    0.051934    0.004896    0.019648
    0.044714    0.008828   -0.023560
    0.073038    0.021573   -0.014249
    0.011045   -0.009157   -0.008650
   -0.029767   -0.013344   -0.003386
    0.020512    0.019818   -0.030091
    0.030776   -0.035437    0.008742
    0.022173    0.005387   -0.036381
    0.017078    0.035316   -0.045824
    0.023224   -0.006024   -0.016381
    0.026088   -0.013604   -0.061911
    0.025295   -0.000639   -0.013256
    0.036482    0.017209    0.023822
   -0.012115    0.000384   -0.037532
   -0.082251    0.061959   -0.126413
   -0.109943    0.136865   -0.221760
   -0.107539    0.030081   -0.081636
   -0.152859    0.074835   -0.153158
   -0.058504   -0.060190    0.066092
   -0.059358   -0.095879    0.127027
   -0.008801   -0.103502    0.108221
    0.020857   -0.182761    0.189585
    0.006126   -0.047554    0.020716
    0.013466   -0.008572   -0.023928
    0.036322    0.017313   -0.011076
    0.061205    0.012217   -0.021221
    0.029300    0.040755    0.023663
    0.040060    0.053640    0.039339
    0.004291    0.043890    0.036788
   -0.003051    0.064107    0.066040
   -0.016047    0.023234    0.004736
   -0.040846    0.028190    0.006057
   -0.009921    0.001926   -0.034150
   -0.020975    0.015853    0.003307
   -0.030728    0.006258   -0.030073
   -0.088200    0.049164   -0.032035
   -0.108407   -0.051402   -0.089207
    0.009464    0.093848    0.025705
   -0.192981    0.132900   -0.029960
    0.031966   -0.044737   -0.028107
    0.120756   -0.118694   -0.026472
   -0.006219   -0.037191    0.067115
    0.017317   -0.013560   -0.118641
   -0.013723    0.042706    0.048409
   -0.069081    0.076822    0.056904
    0.004991    0.059383    0.091702
    0.034239    0.022249    0.053765
    0.020273   -0.013290   -0.005740
    0.003594   -0.042593   -0.036178
    0.023264   -0.007900   -0.001352
    0.015396   -0.043164   -0.012688
   -0.021137   -0.003567   -0.076031
   -0.054689   -0.021789   -0.114636
   -0.089859   -0.053017   -0.208177
    0.080432    0.060730    0.076163
    0.011406   -0.025740   -0.042087
    0.006428    0.001358   -0.079855
    0.002994    0.088166   -0.136067
    0.009663   -0.021433    0.078355
    0.001540   -0.005650    0.044096
   -0.002010    0.005084    0.022709
   -0.000195    0.009690    0.024860
    0.002111    0.002591    0.016097
   -0.006819    0.004381    0.028357
    0.002915    0.012540    0.028700
   -0.003937    0.012623    0.024836
    0.001586    0.006733    0.025428
   -0.011935    0.012331   -0.013104
   -0.011179    0.008087    0.041100
    0.031420   -0.014386    0.011789
   -0.000887   -0.012531    0.059156
   -0.013608   -0.000392   -0.000098
   -0.001100   -0.008462    0.008478
    0.004363   -0.002573   -0.002800
    0.028814   -0.026824    0.082433
    0.134536    0.152134    0.221491
    0.023073   -0.249413    0.189859
   -0.052987    0.007666   -0.121983
    0.081329    0.010875    0.006716
   -0.024868    0.015485   -0.072997
   -0.037954   -0.029737    0.048561
   -0.039274    0.018153   -0.071005
vibration   23
    0.006948    0.002600    0.006549
   -0.001953    0.005802    0.009264
    0.003965   -0.001204    0.010178
    0.003951    0.009905    0.020433
   -0.012389    0.016327    0.006931
    0.012502   -0.015606   -0.001489
   -0.009289   -0.022013   -0.003803
    0.028113    0.008366    0.001381
    0.031580   -0.040196   -0.002096
   -0.014216    0.006690    0.000499
   -0.035802    0.025426   -0.002859
   -0.004514    0.007829    0.026120
   -0.009105   -0.005690   -0.017358
   -0.004510   -0.004456   -0.003077
   -0.000602    0.005675   -0.003365
    0.001484    0.004335    0.004793
   -0.004317    0.009081   -0.000327
   -0.003884    0.013135    0.000808
   -0.013948    0.013201   -0.016932
   -0.020418    0.019666   -0.027326
   -0.015984    0.011307   -0.021476
   -0.023031    0.016432   -0.035186
   -0.007747    0.003262   -0.008099
   -0.009117    0.000360   -0.011159
    0.001278    0.000658    0.003647
    0.005036    0.000967   -0.002114
    0.007943    0.003427   -0.024469
    0.011862    0.002043   -0.041853
    0.007247    0.006057   -0.025446
    0.008838    0.006713   -0.046435
    0.005607    0.006109    0.006180
    0.005204    0.006553    0.013989
    0.003873    0.003231    0.024695
    0.001177    0.002575    0.045176
    0.004591    0.000706    0.009369
    0.004416    0.000105   -0.002592
   -0.003004   -0.005526   -0.004065
   -0.011270    0.005042   -0.003267
   -0.013493   -0.002961   -0.010875
   -0.002969    0.010160    0.007330
   -0.021953    0.015784   -0.005467
    0.000904   -0.011301   -0.001071
    0.013747   -0.025247   -0.001481
   -0.008147   -0.010870    0.014802
   -0.000638   -0.002340   -0.013417
   -0.001354   -0.009745    0.006207
   -0.003899   -0.008080    0.006669
   -0.004848   -0.009328    0.013779
    0.006314   -0.015848    0.006489
   -0.013997   -0.012753   -0.018039
   -0.023262   -0.023941   -0.032473
    0.000777    0.005768   -0.001786
    0.004830    0.000627    0.001053
    0.004172    0.000511    0.000447
   -0.000079   -0.007030   -0.016382
    0.002598   -0.008260   -0.012901
    0.013191    0.020092    0.014776
    0.001751    0.005059   -0.010724
   -0.003960    0.007108   -0.017079
   -0.006845   -0.012415   -0.000012
    0.010745   -0.018987    0.059540
   -0.007614    0.000780    0.000063
   -0.006997    0.002931   -0.005197
   -0.001939   -0.001822    0.011300
    0.026893   -0.041753    0.064053
   -0.023505    0.026250   -0.063153
    0.043974    0.064635    0.107122
   -0.030643    0.052365   -0.094053
   -0.018202   -0.126496    0.028157
   -0.108128    0.150803   -0.271559
   -0.102246    0.075019    0.467276
    0.318161   -0.381114    0.040841
   -0.005242   -0.000228   -0.019197
    0.012583   -0.009052    0.034969
    0.004726   -0.004968    0.020999
    0.004824   -0.007030    0.027127
   -0.033288    0.012326   -0.073312
   -0.162480   -0.196090   -0.235482
   -0.021493    0.272317   -0.203554
    0.060599   -0.027268    0.162648
   -0.073617   -0.025976    0.013520
    0.035661   -0.019212    0.101867
    0.052812    0.022439   -0.030423
    0.040549   -0.022478    0.107199
vibration   24
    0.036155    0.002377    0.045187
   -0.087437    0.020464    0.009083
   -0.105888    0.043681   -0.021697
   -0.090865   -0.000940    0.035102
   -0.112631    0.010044    0.015163
   -0.032653    0.042140    0.006785
    0.070521    0.050612   -0.009619
   -0.072409   -0.047946    0.045889
   -0.096225    0.125185   -0.013969
   -0.011218    0.005687    0.026857
    0.014615   -0.036141    0.037395
   -0.024716    0.006636   -0.012499
   -0.011394    0.033517    0.062491
   -0.031767    0.032406    0.009463
   -0.046442    0.008839   -0.057647
    0.004526    0.019681    0.016716
    0.042350   -0.014428    0.060784
    0.054929   -0.050934    0.101791
    0.056997   -0.001864    0.047979
    0.079466   -0.024607    0.087089
    0.032424    0.041322   -0.024997
    0.033091    0.058799   -0.054567
    0.005738    0.063041   -0.046863
   -0.010768    0.102569   -0.090309
    0.000728    0.035719   -0.001583
    0.013599    0.002006    0.008249
    0.004621   -0.009184   -0.039054
   -0.001949   -0.008698   -0.067579
    0.009538   -0.021916   -0.047374
    0.002948   -0.031536   -0.088636
    0.023660   -0.026146    0.009877
    0.027090   -0.038103    0.018453
    0.031897   -0.017387    0.054584
    0.040163   -0.021593    0.096087
    0.029349   -0.006626    0.035669
    0.019753   -0.019824   -0.022712
   -0.013765   -0.046310   -0.040208
   -0.077627    0.050769   -0.031154
   -0.096121   -0.018902   -0.092222
   -0.003031    0.096590    0.063700
   -0.167602    0.144407   -0.053520
    0.045608   -0.128847   -0.000605
    0.136492   -0.248026   -0.007496
    0.008539   -0.111724    0.138802
    0.031501   -0.090375   -0.095316
    0.002319   -0.048170    0.046428
   -0.039608   -0.002735    0.029876
    0.000223   -0.029565    0.132458
    0.058674   -0.116739    0.043892
   -0.010221    0.070918    0.007185
    0.008734    0.111184    0.044188
   -0.022051    0.028278   -0.017636
    0.007932    0.024405    0.018552
    0.030037   -0.003223    0.030092
   -0.019892   -0.071854   -0.156337
   -0.017040   -0.074416   -0.156683
   -0.113509   -0.070702   -0.148154
    0.006750    0.020372    0.013757
   -0.014372    0.045487   -0.031974
   -0.023619    0.092839   -0.053649
    0.010797   -0.031597    0.063491
    0.002765   -0.016705    0.032319
    0.000905   -0.002987    0.003313
    0.002434    0.010483   -0.000465
    0.012700   -0.013979    0.003368
   -0.003683   -0.008914    0.022997
    0.005183    0.003701   -0.016298
   -0.000275    0.008257    0.014866
    0.003678    0.028618   -0.002727
   -0.044743    0.059247   -0.134271
   -0.047305    0.024523    0.152844
    0.140380   -0.130995   -0.010628
    0.001738   -0.002333   -0.004200
   -0.011717    0.004448   -0.041984
    0.009579   -0.005274    0.009566
    0.005949   -0.002560   -0.004238
    0.051435   -0.020105    0.113092
    0.161299    0.111304    0.217332
    0.021371   -0.186904    0.216305
   -0.000706    0.005051   -0.028938
    0.114076    0.020259    0.011743
   -0.037301    0.014119   -0.110045
   -0.061422   -0.039223    0.073240
   -0.044530    0.017531   -0.125666
vibration   25
   -0.001930    0.003797    0.042954
    0.013630    0.000781    0.005107
    0.019969   -0.007099    0.014693
    0.015789    0.007569    0.000123
    0.018767    0.006344    0.002722
   -0.000090   -0.009514    0.003402
   -0.035747   -0.012875    0.008550
    0.013966    0.021528   -0.009124
    0.021911   -0.038298    0.010115
   -0.011560    0.006126   -0.001102
   -0.024151    0.020825   -0.004293
   -0.004760    0.008183    0.014877
   -0.011980   -0.003735   -0.013685
   -0.002643   -0.004995    0.002199
    0.005506    0.004348    0.020921
    0.004784    0.000588    0.014040
    0.013109   -0.006749    0.031247
    0.018853   -0.017229    0.051924
    0.013281   -0.000900    0.019958
    0.019573   -0.007425    0.032022
    0.004634    0.012656   -0.007845
    0.000731    0.018802   -0.021277
    0.001672    0.015058   -0.010575
   -0.002160    0.024368   -0.021262
    0.003789    0.005666    0.007739
    0.006488   -0.001289    0.023675
    0.008848    0.001016    0.001614
    0.011584    0.000054   -0.002697
    0.008327    0.005168   -0.021097
    0.011384    0.007465   -0.043269
    0.004869    0.005761   -0.013284
    0.004726    0.008131   -0.029224
    0.002663    0.002903    0.014289
    0.000154    0.002995    0.019570
    0.004320   -0.001292    0.025891
   -0.012239   -0.014763   -0.005985
   -0.010756   -0.022510   -0.027563
   -0.038789    0.029984   -0.022005
   -0.051448   -0.032996   -0.056483
    0.027177    0.064060    0.034045
   -0.105924    0.097417   -0.035935
    0.038990   -0.084745   -0.001293
    0.083924   -0.151401   -0.006214
    0.036186   -0.068923    0.079415
    0.029942   -0.081207   -0.052299
   -0.000385    0.008194    0.016440
   -0.038107    0.047870    0.003053
    0.021889    0.027524    0.065408
    0.022738   -0.027208    0.013898
   -0.010112   -0.018298   -0.002095
   -0.012303   -0.023006   -0.005981
    0.001040    0.000239    0.011377
    0.006503   -0.000494    0.025365
    0.000563   -0.005539    0.020962
   -0.037290   -0.045151   -0.095644
   -0.038428   -0.039972   -0.090826
    0.024324    0.032553    0.051115
    0.000265   -0.001262    0.014784
   -0.026744    0.019041   -0.027558
   -0.038194    0.024038   -0.017081
    0.007339    0.020899   -0.030685
    0.017547    0.003844    0.006828
    0.009898    0.002497    0.006892
    0.005138   -0.001489   -0.003633
   -0.023624    0.046041   -0.054069
    0.030363   -0.017418    0.051502
   -0.043192   -0.062828   -0.086977
    0.035148   -0.054036    0.092159
    0.022424    0.108493   -0.018547
    0.078131   -0.093052    0.195285
    0.062386   -0.047151   -0.360420
   -0.239064    0.308942   -0.038342
   -0.008085   -0.001610   -0.027812
    0.011581   -0.009299    0.025273
    0.005637   -0.007025    0.010781
    0.004900   -0.007408    0.010132
   -0.032201    0.008553   -0.082905
   -0.174746   -0.250870   -0.283270
   -0.029295    0.328554   -0.231866
    0.085256   -0.041529    0.214572
   -0.074273   -0.030379   -0.006683
    0.035895   -0.018191    0.085977
    0.052988    0.025606   -0.049441
    0.040087   -0.021157    0.098020
vibration   26
    0.017008   -0.033380   -0.054759
    0.006255    0.022271    0.024310
    0.063284   -0.043692    0.024848
    0.056942    0.078094    0.084686
   -0.062833    0.079382    0.013054
    0.083142   -0.104126   -0.033925
   -0.091417   -0.147853   -0.042041
    0.205512    0.090192   -0.021291
    0.234724   -0.299258   -0.042792
   -0.130223    0.061744   -0.002726
   -0.299449    0.193364   -0.023781
   -0.048369    0.089808    0.185240
   -0.106237   -0.027028   -0.126556
   -0.044170   -0.038401   -0.038624
   -0.014282    0.001775   -0.023672
   -0.000447    0.023956   -0.018510
    0.014721    0.008520    0.013893
    0.017604   -0.001971    0.026571
    0.025570    0.007134    0.028307
    0.039930   -0.007577    0.055304
    0.018131    0.025180    0.001536
    0.020564    0.027257   -0.000162
    0.007075    0.035280   -0.015885
    0.002400    0.045403   -0.027831
    0.003147    0.028216   -0.005810
    0.005650    0.001527    0.029522
   -0.003530   -0.009599   -0.001628
   -0.012060   -0.007821   -0.004961
    0.001086   -0.021892   -0.034315
   -0.004022   -0.029336   -0.066885
    0.012948   -0.024296   -0.020210
    0.016700   -0.033679   -0.041953
    0.021450   -0.015989    0.022677
    0.033071   -0.019050    0.034909
    0.017747   -0.004514    0.039814
    0.025070   -0.010499   -0.004931
    0.000271   -0.021591    0.009804
   -0.011051   -0.007332    0.011593
   -0.007828    0.030809    0.010732
   -0.048464   -0.018328    0.015538
    0.013755   -0.025529    0.009247
   -0.018482   -0.011992    0.014524
   -0.016376   -0.019702    0.013399
   -0.032928   -0.015672    0.018459
   -0.016531    0.005034    0.015660
   -0.001429   -0.063938    0.015902
    0.018269   -0.074141    0.011098
   -0.030048   -0.071756    0.028102
    0.008401   -0.082537    0.014050
   -0.119438   -0.123973   -0.133829
   -0.139944   -0.139936   -0.159572
   -0.018505    0.025292   -0.049766
    0.003352    0.018489    0.026626
    0.024283    0.002566    0.051879
    0.028939   -0.010788    0.008029
    0.034869   -0.014339    0.015960
    0.083783    0.091923    0.087604
   -0.010914    0.022556    0.007031
   -0.079488    0.046411   -0.058647
   -0.113832    0.038025   -0.013726
    0.017252    0.011460    0.011200
    0.012194    0.004964    0.004247
    0.004233    0.000987    0.008655
   -0.002869   -0.003727   -0.007117
   -0.001635    0.006082    0.013896
    0.013972    0.003204   -0.007068
    0.005668    0.002442   -0.001754
   -0.000317    0.000415   -0.028838
   -0.020055   -0.017610   -0.004962
    0.005574    0.002231    0.027463
    0.000569    0.001382   -0.000183
   -0.016392    0.016718    0.015948
    0.027255   -0.009330    0.036898
    0.008123   -0.001455   -0.012533
    0.003859    0.000212   -0.016680
   -0.000667   -0.002444   -0.011904
    0.031891   -0.001299    0.051596
    0.133113    0.198114    0.205207
    0.025600   -0.236696    0.165479
   -0.047340    0.039134   -0.173558
    0.055216    0.016900    0.002639
   -0.022918    0.000320   -0.067573
   -0.037417   -0.027271    0.033415
   -0.011965    0.004642   -0.062759
vibration   27
    0.099970    0.032257   -0.022483
    0.069473   -0.050771   -0.035056
    0.113345   -0.100246   -0.062808
    0.102366    0.014594   -0.045642
    0.045696   -0.077521   -0.023562
    0.040426   -0.025206   -0.013038
   -0.008687   -0.027982   -0.001284
    0.075330    0.033189   -0.013852
    0.083372   -0.079733   -0.028360
   -0.042333    0.020252    0.020915
   -0.036611   -0.030593    0.037258
   -0.021131    0.096323   -0.032661
   -0.111017    0.046353    0.075412
    0.007471   -0.038658   -0.003381
   -0.038647   -0.089668    0.033406
    0.003060   -0.007091    0.077696
   -0.047140    0.036576    0.001480
   -0.056328    0.073541   -0.036123
   -0.083616    0.038113   -0.025049
   -0.121038    0.076378   -0.092388
   -0.063969   -0.004659    0.037527
   -0.077506   -0.006508    0.031146
   -0.029100   -0.037924    0.079990
   -0.026371   -0.075491    0.091905
   -0.000661   -0.017436    0.069058
    0.008926   -0.002164   -0.017365
    0.012011   -0.002598   -0.069289
    0.014930   -0.003463   -0.106988
    0.014270   -0.013602   -0.050201
    0.008436   -0.022098   -0.088892
    0.023165   -0.016681    0.044191
    0.023933   -0.024912    0.092992
    0.027157   -0.015304    0.063303
    0.030725   -0.019338    0.118079
    0.019975   -0.000555   -0.007820
    0.087717    0.048647   -0.026333
   -0.000631    0.029338    0.017568
   -0.052385    0.048347    0.014202
   -0.043132    0.161721    0.005254
   -0.166241    0.011285    0.010637
    0.019477   -0.018483    0.023041
   -0.076834    0.110923   -0.009590
   -0.010236    0.091658   -0.001330
   -0.200017    0.074237    0.000781
   -0.074969    0.231432   -0.052915
   -0.004850   -0.116728    0.050848
    0.057507   -0.173128    0.062687
   -0.113279   -0.154667    0.060812
    0.041289   -0.143344    0.054597
   -0.009547   -0.084564    0.014968
    0.060004   -0.034694    0.093228
    0.023851   -0.029618    0.151739
    0.007656   -0.010385    0.033122
    0.034666    0.026694   -0.060524
    0.101181    0.059186    0.016034
    0.110479    0.021975   -0.009200
   -0.130550   -0.168271   -0.067453
    0.009520    0.030442   -0.016675
   -0.023614    0.129432   -0.127192
   -0.045460    0.102252   -0.083821
   -0.016454    0.004101   -0.036957
   -0.007814    0.004334   -0.015516
   -0.005778    0.007295   -0.021820
   -0.002537    0.003285   -0.010725
   -0.016021    0.020689   -0.044029
   -0.002201   -0.003998    0.013955
   -0.012601   -0.002309   -0.012556
   -0.000717   -0.001976    0.002596
    0.009238    0.011691   -0.012101
    0.027744   -0.042011    0.065527
    0.027637   -0.016691   -0.173755
   -0.111446    0.129648   -0.036165
    0.011032   -0.008518    0.018871
    0.012849   -0.007824    0.021802
    0.013060   -0.008630    0.023375
    0.004060   -0.006662    0.004557
    0.006195   -0.000302    0.005159
   -0.054596   -0.143130   -0.103974
   -0.007740    0.172635   -0.061483
    0.078929   -0.027296    0.175307
    0.029359   -0.011158    0.000523
   -0.007640   -0.002997   -0.024833
   -0.016124   -0.003580    0.020125
    0.015735   -0.009642    0.028715
vibration   28
   -0.011748    0.067486    0.045873
   -0.036015   -0.028289    0.011497
   -0.004080   -0.061391   -0.039754
    0.010772    0.000011    0.106219
   -0.140772    0.006246    0.011694
    0.145865   -0.125877   -0.047175
    0.062638   -0.166711   -0.075787
    0.250368    0.003352    0.021892
    0.255095   -0.263804   -0.088573
   -0.053460   -0.014851    0.012566
   -0.198281    0.077232    0.001427
    0.009164   -0.001082    0.167715
   -0.011951   -0.073862   -0.080365
   -0.006994   -0.064823   -0.046884
   -0.016016   -0.024616   -0.059963
    0.001576    0.027266    0.024553
   -0.036796    0.050274    0.058084
   -0.024496    0.077934    0.091306
   -0.080705    0.031474    0.063324
   -0.099354    0.039697    0.097840
   -0.093983    0.005084    0.027112
   -0.123678   -0.011315    0.034214
   -0.063336   -0.008180   -0.019205
   -0.073923   -0.041147   -0.046294
   -0.016496    0.012847   -0.019755
   -0.001901    0.016851   -0.073107
   -0.017129    0.004608   -0.017230
   -0.037530    0.008041   -0.026303
   -0.013003   -0.012223    0.078328
   -0.025272   -0.022008    0.156451
    0.002694   -0.016292    0.056298
    0.004306   -0.028434    0.117067
    0.012587    0.000759   -0.046331
    0.021259    0.000791   -0.067148
    0.009305    0.016552   -0.073799
   -0.014416    0.027552   -0.013995
   -0.012362    0.026419   -0.030460
   -0.014378    0.051734   -0.027027
   -0.022430   -0.001878   -0.042545
    0.043532    0.077938    0.006580
   -0.063066    0.102986   -0.039744
    0.014397   -0.004917   -0.017749
    0.039111   -0.037875   -0.019754
    0.010477    0.002224    0.022938
    0.009140   -0.001492   -0.045362
   -0.008176    0.067702   -0.022941
   -0.036124    0.093047   -0.028517
    0.023480    0.082004   -0.011654
   -0.010532    0.066862   -0.023393
   -0.047661   -0.083787   -0.129941
   -0.032648   -0.051195   -0.102541
    0.030626    0.026731    0.044544
   -0.005131    0.016098   -0.054621
    0.009442    0.020901   -0.055799
   -0.036570    0.005690   -0.060199
   -0.023711    0.019211   -0.034397
   -0.055667   -0.040678   -0.091419
    0.061486    0.002790    0.072592
    0.195676   -0.064393    0.220397
    0.260884   -0.037809    0.126908
   -0.002026    0.007758   -0.019998
    0.001300    0.001823   -0.008631
    0.006001   -0.007476    0.013869
   -0.001635    0.006367   -0.015156
    0.005436   -0.006322    0.010549
   -0.000860    0.003861   -0.011491
   -0.047218   -0.068944   -0.129845
    0.030520   -0.054836    0.103713
    0.007171    0.149196   -0.034217
    0.003473   -0.006174    0.006960
    0.003909   -0.006312    0.011305
    0.007279   -0.006458    0.010040
   -0.034675    0.013372   -0.046595
   -0.027407    0.006912   -0.020111
   -0.019133    0.004143   -0.005072
    0.001348    0.004678    0.017314
   -0.025689   -0.010381   -0.017835
   -0.025106   -0.016388   -0.022344
   -0.013011   -0.014547   -0.028016
   -0.041648   -0.014301   -0.019044
    0.000259    0.017357    0.027041
    0.004109    0.011935    0.025799
    0.014524   -0.013240    0.016361
   -0.023573    0.006366   -0.010109
vibration   29
   -0.000939   -0.005716   -0.001566
    0.001186    0.000178    0.002513
   -0.001012    0.002612    0.004938
   -0.001165   -0.002465   -0.000200
    0.005292   -0.000269    0.002193
   -0.002757    0.002079    0.003671
    0.005126    0.003444    0.003170
   -0.008479   -0.007226    0.003410
   -0.009734    0.010935    0.004614
    0.006062   -0.003113    0.000921
    0.012978   -0.007534    0.001464
    0.002494   -0.005303   -0.005863
    0.005864   -0.000050    0.005044
    0.002302    0.001151    0.003189
    0.001754    0.001370    0.003346
   -0.000293   -0.000005    0.000567
   -0.004694    0.004699   -0.010501
   -0.007877    0.009735   -0.021286
   -0.004612    0.003399   -0.007795
   -0.007735    0.007206   -0.016986
    0.000216   -0.002558    0.006839
    0.001881   -0.004907    0.012110
    0.002169   -0.004506    0.010842
    0.004863   -0.008088    0.017947
    0.001124   -0.001275    0.004152
    0.001075   -0.001604    0.006995
    0.003569    0.000743    0.006797
    0.006186    0.000281    0.009950
    0.002834    0.003564    0.000351
    0.004434    0.005277   -0.001361
    0.000402    0.004228   -0.004910
   -0.000043    0.006485   -0.012162
   -0.001429    0.001801   -0.000319
   -0.003399    0.002341   -0.003375
   -0.000703   -0.001151    0.005995
   -0.000365   -0.003127    0.003534
    0.001849   -0.003164    0.004199
    0.003902   -0.007562    0.003754
    0.004328   -0.006708    0.005614
    0.002256   -0.009078   -0.000618
    0.005893   -0.010934    0.005685
    0.000451   -0.001314    0.003353
   -0.004944    0.003713    0.003365
    0.004559   -0.001217   -0.002529
    0.001087   -0.005312    0.008409
    0.001334   -0.003504    0.001546
    0.003167   -0.005082    0.001737
    0.000920   -0.004212   -0.001011
   -0.000373   -0.001948    0.001491
    0.003899    0.003413    0.004430
    0.004621    0.005170    0.006529
    0.000770   -0.001288    0.003727
    0.001384   -0.002129    0.006006
   -0.001057   -0.002248    0.006500
    0.001627   -0.001503    0.007763
    0.000079   -0.002596    0.005255
    0.000314    0.002472    0.003506
   -0.003298   -0.001129    0.001014
   -0.021185    0.009552   -0.020310
   -0.029767    0.007901   -0.009257
   -0.001907    0.018240   -0.038995
    0.001304    0.004112   -0.019061
    0.014157   -0.022559    0.040459
   -0.021575    0.039756   -0.091741
    0.020607   -0.030955    0.061002
   -0.001555    0.009985   -0.042037
   -0.178046   -0.243318   -0.531855
    0.098600   -0.186080    0.344942
   -0.006301    0.580081   -0.163610
   -0.018277    0.032887   -0.040558
   -0.019816    0.005461    0.185628
    0.102739   -0.137977    0.055279
    0.002768   -0.001429    0.003250
    0.002111   -0.000875    0.001205
    0.001400   -0.000686    0.000320
   -0.000310   -0.000863   -0.001089
    0.001783    0.000960    0.000903
    0.000049   -0.002218   -0.001555
    0.000311    0.005963    0.000007
    0.005196    0.000628    0.005408
    0.000212   -0.001482   -0.001576
   -0.000708   -0.001481   -0.002211
   -0.001570    0.000170   -0.000588
    0.001755   -0.001012    0.000395
vibration   30
   -0.026465   -0.002092    0.000408
   -0.100671    0.035261    0.055757
   -0.141864    0.083898    0.042195
   -0.111543   -0.035450    0.143195
   -0.151309    0.084303    0.045218
    0.073352   -0.039386   -0.009519
    0.187703   -0.049907   -0.055817
    0.055460   -0.122248    0.075096
    0.023563    0.026434   -0.045168
    0.054808   -0.044773   -0.008531
   -0.001212    0.032725   -0.027138
    0.054717   -0.115021    0.095544
    0.141651   -0.086538   -0.092898
    0.015294    0.004737   -0.018143
    0.001986    0.055127   -0.055479
    0.019853   -0.035443    0.106922
    0.001218   -0.030744    0.168790
    0.034775   -0.034770    0.276408
   -0.082975    0.018141    0.002076
   -0.112394    0.042585   -0.016989
   -0.127920    0.040294   -0.134444
   -0.200190    0.089710   -0.271499
   -0.058748   -0.024557   -0.036169
   -0.065983   -0.031427   -0.060658
    0.015865   -0.056458    0.082082
    0.039387   -0.020882    0.024120
    0.082571    0.022991    0.033135
    0.118813    0.011828    0.017672
    0.066738    0.079316    0.049575
    0.094631    0.111544    0.069602
    0.019577    0.091747    0.017863
    0.007473    0.129895    0.023800
   -0.015358    0.051561   -0.038013
   -0.060527    0.063413   -0.078836
   -0.000700   -0.002663   -0.023717
   -0.018354   -0.011574    0.005991
    0.007627   -0.005235    0.024110
    0.033171   -0.051507    0.018987
    0.039037   -0.036651    0.042374
    0.013558   -0.068128   -0.025767
    0.061023   -0.087723    0.033886
    0.000468    0.013128    0.010491
   -0.056417    0.073523    0.012085
    0.045522    0.013395   -0.056943
    0.006258   -0.032593    0.063345
    0.004052    0.016614   -0.001908
    0.004996    0.003045    0.012645
    0.018082    0.013355   -0.039488
   -0.014458    0.052097    0.001386
    0.017120    0.051746   -0.080807
    0.011611    0.074370   -0.072031
    0.013916   -0.000979    0.006059
    0.042741   -0.061664    0.065818
   -0.013177   -0.025108   -0.038109
   -0.003804    0.001005    0.057896
   -0.026533   -0.017916    0.005757
   -0.049773    0.083640   -0.056449
    0.015242   -0.039168   -0.015158
   -0.065096    0.008126   -0.117038
   -0.104959    0.029996   -0.085657
   -0.002539   -0.014291    0.016486
   -0.000971   -0.012276    0.016932
   -0.004475    0.002061   -0.011262
   -0.001967    0.010244   -0.010129
   -0.005449    0.006201   -0.034603
    0.002888   -0.019306    0.039259
    0.004883    0.014085   -0.007464
   -0.008535    0.016501   -0.013092
   -0.001811    0.007969   -0.009664
    0.008688   -0.027425    0.008170
    0.014022   -0.011453   -0.094012
   -0.037047    0.060324   -0.034008
    0.020010   -0.008690    0.045138
    0.005749   -0.000202   -0.000358
   -0.006914    0.003709   -0.032818
    0.009792   -0.003805    0.015144
    0.006428    0.005940   -0.000659
    0.013698   -0.026587   -0.023584
   -0.017012    0.048437    0.002190
    0.033262   -0.000081    0.047350
    0.194616    0.077328    0.076134
   -0.062409    0.019614   -0.162371
   -0.089985   -0.112661    0.162775
   -0.001698    0.003662   -0.020512
vibration   31
    0.003152    0.009109    0.024638
   -0.018291    0.010848   -0.019225
    0.034230   -0.048487   -0.031048
    0.013287    0.090988   -0.058984
   -0.020800   -0.021317   -0.008644
   -0.161995    0.058663    0.024748
   -0.311769    0.063710    0.073707
   -0.127484    0.173170   -0.066625
   -0.091139   -0.034244    0.067362
   -0.207352    0.123487    0.051237
   -0.213571    0.062343    0.072991
   -0.166494    0.243832   -0.012750
   -0.318875    0.151095    0.123974
   -0.119934    0.023211    0.031667
   -0.070710   -0.025666    0.055120
   -0.000574    0.008626    0.031916
    0.021604   -0.006310    0.019587
    0.023731   -0.025483    0.029488
    0.015729    0.014717   -0.029318
    0.010524    0.022499   -0.054783
    0.011861    0.022492   -0.036944
    0.009947    0.038010   -0.064930
    0.010211    0.015283    0.006236
    0.017212    0.032340    0.021352
    0.007338    0.006417    0.015969
    0.055916   -0.001243   -0.057340
    0.100216    0.042497   -0.008677
    0.148311    0.030683   -0.017570
    0.086335    0.095991    0.064026
    0.105576    0.120349    0.126467
    0.052696    0.104249    0.035971
    0.041114    0.136377    0.083021
    0.017935    0.064961   -0.059950
   -0.032517    0.076980   -0.086785
    0.034127    0.002945   -0.079854
    0.010115   -0.024916   -0.004938
    0.027082   -0.056303    0.015143
    0.050479   -0.098588    0.010463
    0.049085   -0.133603    0.021575
    0.080107   -0.096546   -0.021224
    0.036018   -0.100450    0.025948
    0.041049   -0.068132    0.016159
    0.007132   -0.047795    0.014080
    0.083790   -0.059038   -0.005017
    0.042099   -0.111528    0.043286
    0.027709   -0.035046   -0.001464
    0.026963   -0.037952    0.002688
    0.040817   -0.034216   -0.018852
    0.015390   -0.018274   -0.000538
   -0.118419   -0.041121    0.061093
   -0.113673   -0.041976    0.064694
   -0.042109    0.002884    0.032185
    0.043354   -0.003586   -0.033832
    0.017152   -0.032453   -0.078173
    0.009493   -0.047913    0.027952
    0.015886   -0.053402    0.030595
   -0.056037   -0.037716    0.050779
    0.023442   -0.015169   -0.052011
    0.073414   -0.066244    0.029609
    0.093328   -0.080000    0.015847
    0.008447    0.014377   -0.017452
    0.007063    0.008812   -0.014726
    0.006069    0.003272   -0.005999
    0.006800   -0.006425    0.001399
    0.001357    0.007400    0.000553
    0.009961    0.005680   -0.020248
   -0.016553   -0.025288   -0.017297
    0.018973   -0.025745    0.033728
    0.020220    0.022772   -0.002881
    0.007873    0.010427    0.009861
    0.001189    0.005594   -0.003835
   -0.010347    0.009991    0.002690
   -0.001419    0.001020    0.009766
   -0.001811   -0.000257    0.010122
   -0.003578    0.001644    0.005601
   -0.002519    0.002169    0.004775
   -0.007330    0.000220   -0.003269
   -0.004853    0.025351    0.015169
    0.003514   -0.031030    0.001038
   -0.023688    0.004661   -0.035812
   -0.000689    0.001735    0.004385
   -0.003298    0.003551    0.002783
   -0.003365    0.002728    0.005375
   -0.000545   -0.000257    0.012879
vibration   32
    0.012833    0.004101    0.001491
   -0.006723    0.005346    0.000778
   -0.011398    0.010223    0.009927
   -0.013205    0.000126   -0.010204
    0.006966    0.004301   -0.000400
   -0.022503    0.012844    0.004739
   -0.043527    0.014865    0.013051
   -0.020441    0.026918   -0.012211
   -0.014642    0.002343    0.013031
   -0.013138    0.009516    0.004352
   -0.016944    0.012131    0.003999
   -0.011094    0.010790    0.008181
   -0.013669    0.007638    0.002374
   -0.010898    0.007062    0.005039
   -0.003965    0.002168    0.001818
   -0.003247   -0.007405   -0.012082
    0.008932   -0.014955   -0.025529
    0.003668   -0.023942   -0.040262
    0.026608   -0.014561   -0.013958
    0.034375   -0.019747   -0.017372
    0.031589   -0.007904    0.000715
    0.044498   -0.006659    0.007697
    0.016777    0.001867    0.002732
    0.017394    0.013221    0.004946
    0.000392   -0.002757   -0.001056
   -0.005749   -0.002059   -0.010022
   -0.011222   -0.007998   -0.013265
   -0.015909   -0.006568   -0.014957
   -0.008718   -0.017580   -0.005780
   -0.013396   -0.022772   -0.005654
   -0.003524   -0.019858    0.007997
   -0.002599   -0.024370    0.020933
    0.000538   -0.014182    0.005142
    0.007331   -0.016124    0.014349
   -0.002545   -0.003565   -0.008408
    0.007339    0.006441   -0.007290
   -0.000929    0.015785   -0.005211
   -0.010089    0.030685   -0.003880
   -0.009335    0.044476   -0.007557
   -0.021241    0.029726    0.007262
   -0.004137    0.030867   -0.009533
   -0.009999    0.025912   -0.008686
    0.017504    0.010544   -0.006767
   -0.043524    0.018695    0.007608
   -0.011445    0.058553   -0.031162
   -0.000974   -0.002292    0.002559
    0.004866   -0.009034    0.005235
   -0.015147   -0.007073    0.004832
    0.007489   -0.005341    0.003676
   -0.008356    0.004269    0.008116
   -0.016286   -0.004120   -0.002381
   -0.009116   -0.006244   -0.013867
   -0.005824   -0.002099    0.000144
   -0.001473    0.002560   -0.012428
    0.009271    0.014343   -0.010397
    0.003892    0.009721   -0.026897
    0.009699    0.013743    0.016998
    0.000608   -0.007233    0.011029
    0.014280   -0.012786    0.022458
    0.018867    0.013715   -0.001287
    0.000997    0.001566   -0.002646
    0.000657    0.000876   -0.002958
    0.000569   -0.000591   -0.000228
   -0.000399   -0.001211   -0.002431
    0.000788   -0.001263    0.003009
    0.000410    0.001415   -0.005307
   -0.004139   -0.006190   -0.009302
    0.002680   -0.005814    0.004628
   -0.000210    0.007177   -0.003561
    0.000321    0.000885    0.000943
    0.000245    0.000315    0.007254
    0.001728   -0.005703    0.003319
    0.015871   -0.007768    0.043651
   -0.007482    0.000594   -0.015309
   -0.034493    0.011640   -0.081229
    0.031404   -0.011278    0.082799
   -0.016921    0.006779   -0.036677
   -0.017911   -0.099113   -0.113233
   -0.054738    0.131522   -0.056251
    0.039918   -0.015926    0.100772
    0.501150    0.219183    0.256758
   -0.150050    0.051190   -0.362821
   -0.209348   -0.316287    0.461884
   -0.012494    0.002056   -0.027749
vibration   33
    0.068849    0.008148    0.007922
   -0.092981    0.046393    0.032774
   -0.137373    0.096057    0.063399
   -0.126249   -0.018200    0.041469
   -0.067757    0.072941    0.021248
   -0.054251    0.034292    0.008421
   -0.070002    0.038000    0.016427
   -0.055791    0.043036   -0.009492
   -0.052012    0.031151    0.017834
   -0.040089    0.026685    0.010364
   -0.102542    0.094169   -0.003930
   -0.023007   -0.001786    0.100623
    0.004726   -0.013390   -0.056820
   -0.043642    0.033851    0.005949
   -0.027611    0.033484   -0.013485
   -0.008368   -0.054450    0.005120
    0.028530   -0.082081   -0.013763
    0.026751   -0.117228   -0.010977
    0.052619   -0.061575   -0.043847
    0.067440   -0.070566   -0.057133
    0.050292   -0.030730   -0.052599
    0.065005   -0.007754   -0.082184
    0.029284   -0.024338   -0.003492
    0.033721    0.008327    0.006749
    0.006615   -0.049735    0.030010
    0.006476   -0.025161    0.003341
    0.022963   -0.009883   -0.021489
    0.037224   -0.012907   -0.026970
    0.019866    0.000735   -0.025971
    0.026671    0.007241   -0.046425
    0.003006    0.002143    0.018061
   -0.002053    0.015178    0.045787
   -0.009632   -0.012152    0.021690
   -0.019882   -0.011875    0.046175
   -0.009900   -0.015153   -0.015818
    0.041691    0.023665   -0.031628
    0.009784    0.074984   -0.021061
   -0.028746    0.147151   -0.013794
   -0.022081    0.228421   -0.023796
   -0.094768    0.138312    0.038371
    0.013846    0.141058   -0.045942
   -0.046339    0.141093   -0.045736
    0.135096    0.040337   -0.032956
   -0.265150    0.094223    0.061554
   -0.056249    0.353556   -0.194690
    0.008024   -0.030528    0.013474
    0.050823   -0.092737    0.048066
   -0.081203   -0.067982   -0.004530
    0.053996   -0.020085    0.024949
   -0.032098    0.039609   -0.014290
   -0.057943    0.021735   -0.043407
   -0.029468   -0.039169   -0.027581
    0.008255   -0.054081    0.043494
   -0.010594   -0.002247   -0.059146
    0.060198    0.070225   -0.038072
    0.025893    0.040849   -0.134616
   -0.019328    0.099119    0.039166
    0.015687   -0.070489    0.059522
    0.020659   -0.054935    0.018929
    0.028791    0.033504   -0.049943
    0.000887    0.000144   -0.007780
    0.001458   -0.001886   -0.005657
    0.000818   -0.002179   -0.005109
   -0.001935   -0.000435   -0.013860
    0.001501   -0.003104   -0.004196
    0.002138   -0.002676   -0.003083
   -0.011896   -0.016780   -0.037975
    0.006245   -0.014056    0.009607
   -0.002631    0.029135   -0.017799
    0.004077   -0.008109    0.002831
    0.006668   -0.003843   -0.010306
   -0.004961    0.001109   -0.003314
   -0.015214    0.006381   -0.028587
   -0.004245    0.002407    0.000826
    0.011127   -0.005200    0.034630
   -0.013223    0.007022   -0.039489
    0.000437   -0.007569    0.008786
   -0.004857    0.022798    0.030298
    0.018158   -0.044229    0.008022
   -0.021702   -0.001016   -0.036206
   -0.251163   -0.104352   -0.123344
    0.080089   -0.020993    0.190306
    0.115290    0.152664   -0.231737
   -0.002233    0.001972    0.005216
vibration   34
   -0.001923    0.007249   -0.001085
    0.025947    0.017085    0.014556
    0.174743   -0.143600   -0.171422
    0.188292    0.207170    0.188522
   -0.249055    0.010968    0.046114
   -0.011938   -0.034121    0.006077
    0.324960   -0.023900   -0.074878
   -0.150323   -0.346660    0.138651
   -0.225733    0.243465   -0.031134
   -0.032351    0.024889   -0.019542
    0.167710   -0.199797    0.029269
   -0.080518    0.137845   -0.322299
   -0.202786    0.156879    0.210556
   -0.008033   -0.004333   -0.002899
    0.002471   -0.002034   -0.005514
   -0.000242    0.006321   -0.014820
   -0.004101    0.006602    0.002730
   -0.001189    0.011903    0.011578
   -0.008498   -0.002323    0.018146
   -0.007255   -0.006585    0.039210
   -0.012660   -0.004778    0.004410
   -0.016997   -0.011208    0.012348
   -0.009749   -0.003102   -0.016303
   -0.011532   -0.009980   -0.021396
    0.000327    0.001817   -0.015483
    0.007026   -0.000965   -0.006851
    0.006211   -0.001896   -0.003232
    0.002344   -0.001573   -0.007488
    0.006967   -0.004327    0.012163
    0.005708   -0.005168    0.024265
    0.007354   -0.004447    0.005778
    0.007202   -0.004578    0.012506
    0.007601   -0.002566   -0.011024
    0.009165   -0.002236   -0.018118
    0.006101    0.000861   -0.006286
    0.000097    0.004012   -0.000542
   -0.003981    0.008464   -0.002993
   -0.012769    0.014221   -0.003653
   -0.006354    0.072053    0.001152
   -0.069426   -0.005235   -0.009904
    0.029125   -0.020491   -0.003089
   -0.004896    0.014342   -0.008834
   -0.036210    0.048013   -0.007810
    0.023163    0.015605   -0.045456
   -0.002019   -0.013844    0.019581
   -0.002984    0.008906    0.002613
   -0.011744    0.046179   -0.033028
    0.007407    0.024264    0.053622
   -0.004350   -0.041652   -0.007908
   -0.016184   -0.017382   -0.011282
   -0.022691   -0.021693   -0.018430
    0.000675    0.006471   -0.018437
    0.006726   -0.004299   -0.001830
    0.006389    0.002643    0.004205
   -0.000555    0.006426   -0.002807
   -0.008965   -0.000364   -0.024665
    0.024987    0.005594    0.010238
    0.012490   -0.010224    0.019245
   -0.022821   -0.011357   -0.013428
   -0.040989    0.013684   -0.009020
   -0.000326    0.002525   -0.003112
   -0.000010    0.000542   -0.000261
    0.000417   -0.001297    0.003377
   -0.001027   -0.000577   -0.000599
    0.000154   -0.000726    0.002604
    0.000643   -0.000226   -0.000648
    0.005700    0.004965    0.004854
   -0.003123    0.004447   -0.011937
   -0.006815   -0.009991    0.000710
   -0.001869    0.001812   -0.002332
   -0.002678   -0.000069    0.006613
    0.004653   -0.003612    0.001917
    0.000754   -0.000070   -0.001142
    0.000555    0.000213   -0.001034
    0.000623   -0.000195    0.000275
    0.001217   -0.000902    0.003496
   -0.000235    0.001121   -0.002038
   -0.003955   -0.003154   -0.005420
   -0.000272    0.007288   -0.004851
    0.002715    0.000559    0.002942
   -0.001497    0.000429    0.004627
    0.002406   -0.001809    0.006184
    0.003465   -0.002123    0.002142
    0.000343   -0.000348   -0.001457
vibration   35
    0.010666   -0.018845   -0.015864
    0.009550    0.002645    0.005512
    0.045810   -0.036663   -0.044107
    0.052462    0.048362    0.059179
   -0.067931    0.006124    0.012725
    0.020734   -0.019542   -0.003596
    0.134682   -0.018073   -0.033814
   -0.018187   -0.117928    0.050313
   -0.044911    0.066264   -0.024147
    0.006888   -0.003380   -0.013222
    0.062239   -0.057315   -0.002551
   -0.009109    0.018425   -0.090495
   -0.032109    0.028710    0.041683
    0.008601   -0.005730   -0.005991
    0.001064   -0.000984    0.003059
    0.002140   -0.007576    0.022138
    0.001629   -0.005492    0.015936
    0.001607   -0.007214    0.016336
   -0.005590    0.007732   -0.017447
   -0.011752    0.016478   -0.043972
   -0.004858    0.010561   -0.012633
   -0.007746    0.021317   -0.033235
    0.002867    0.000083    0.021079
    0.005590    0.001345    0.028061
    0.000231   -0.004217    0.023787
   -0.008659    0.004142    0.023275
   -0.004614    0.008795    0.020944
    0.002591    0.007620    0.029617
   -0.006240    0.016743   -0.016440
   -0.002090    0.020290   -0.038755
   -0.008978    0.017659   -0.019824
   -0.009032    0.020474   -0.044569
   -0.011680    0.011512    0.013746
   -0.016409    0.011757    0.018251
   -0.008153    0.002104    0.019436
    0.008864   -0.004518   -0.001328
    0.010521   -0.006647    0.002511
    0.033185   -0.004358    0.007473
   -0.003438   -0.301614   -0.035079
    0.329283    0.105692    0.075353
   -0.197154    0.197522   -0.008016
   -0.011338   -0.003369    0.018272
    0.264860   -0.246327    0.020111
   -0.288716   -0.036309    0.282338
   -0.033164    0.270839   -0.223366
    0.005506   -0.029690   -0.020300
    0.057801   -0.191035    0.123102
   -0.053127   -0.101057   -0.239551
    0.007928    0.179820    0.022547
    0.002845   -0.007772   -0.010270
   -0.001567   -0.018503   -0.019896
   -0.002186   -0.003344    0.008193
   -0.007796    0.006843    0.003257
   -0.007206    0.000283    0.006522
    0.013159   -0.002071    0.005872
    0.028816    0.012208    0.046431
   -0.001817    0.010351    0.010851
   -0.021297    0.015507   -0.030058
    0.026383   -0.021512    0.046072
    0.051030   -0.055245    0.040149
    0.001590   -0.005307    0.005438
    0.000447    0.000066   -0.003305
   -0.001305    0.001171   -0.005794
    0.000235   -0.005088    0.001382
   -0.002537    0.001057   -0.001108
   -0.003227    0.005377   -0.009379
   -0.016563   -0.017150   -0.008893
    0.007731   -0.017675    0.023442
    0.011035    0.013060   -0.001176
    0.003661   -0.004655    0.012370
    0.004158   -0.001177   -0.012717
   -0.016060    0.009279    0.000931
    0.000892    0.001838    0.001196
   -0.000295    0.001122   -0.000260
   -0.002407    0.002935   -0.005848
   -0.001155    0.002661   -0.003282
   -0.000030   -0.000578    0.000522
    0.010603    0.011817    0.010461
   -0.000021   -0.017914    0.008687
   -0.008785    0.000919   -0.013588
    0.018029    0.009490    0.001768
   -0.008934    0.005046   -0.022078
   -0.012658   -0.006511    0.011957
    0.000087    0.001192    0.001157
vibration   36
    0.021060    0.001006    0.028606
   -0.030620    0.012710    0.021336
    0.010592   -0.029770   -0.059997
    0.028446    0.057909    0.125766
   -0.161190    0.028989    0.030059
    0.032847   -0.032548   -0.009446
    0.167181   -0.033715   -0.049649
   -0.003849   -0.140568    0.065369
   -0.037847    0.060883   -0.040102
    0.005548   -0.012772   -0.019823
    0.027245   -0.023376   -0.019182
   -0.003276   -0.013313   -0.043556
   -0.003019   -0.005620   -0.008276
    0.001516   -0.006528   -0.013690
   -0.010788    0.012562    0.009815
    0.011163   -0.036235    0.080549
    0.027668   -0.038995    0.018911
    0.018208   -0.061276   -0.006431
    0.029504    0.010287   -0.084880
    0.016180    0.036770   -0.190186
    0.041232    0.024842   -0.042258
    0.047898    0.066246   -0.108877
    0.044554    0.000470    0.084269
    0.052178    0.025841    0.106382
    0.012124   -0.024761    0.097466
   -0.018019   -0.002344    0.056014
   -0.024380   -0.009256    0.023091
   -0.021678   -0.007634    0.041296
   -0.021443   -0.015923   -0.078220
   -0.021343   -0.020100   -0.164281
   -0.015718   -0.018340   -0.029752
   -0.012274   -0.024976   -0.070935
   -0.009854   -0.015404    0.077770
   -0.001288   -0.020105    0.120860
   -0.010651   -0.007073    0.047614
    0.007714    0.000662   -0.004873
   -0.001009   -0.005285   -0.010351
   -0.025714    0.002851   -0.012590
    0.005010    0.256623    0.019803
   -0.275551   -0.087930   -0.060288
    0.167177   -0.161896   -0.004062
    0.022277   -0.015776   -0.019610
   -0.169910    0.151973   -0.021136
    0.224716    0.010776   -0.199949
    0.036293   -0.216850    0.146434
    0.005095   -0.010542    0.021596
   -0.031214    0.129042   -0.109854
    0.035457    0.048344    0.232919
    0.016202   -0.214393   -0.017160
   -0.001768   -0.001017   -0.030746
   -0.016921   -0.023845   -0.055656
   -0.006023   -0.023097    0.048704
   -0.015025    0.006000    0.029105
   -0.014182   -0.001498   -0.021496
    0.001549   -0.006296   -0.024673
    0.023449    0.010914    0.026082
   -0.039397    0.062595    0.036115
   -0.035560    0.032531   -0.076870
    0.123932   -0.022969    0.099404
    0.206309   -0.074337    0.037628
    0.003874   -0.001412    0.010195
   -0.000905    0.003038   -0.006757
   -0.004459    0.008442   -0.016905
    0.002171    0.003559    0.002033
   -0.002285    0.003458   -0.004818
   -0.001866    0.004443   -0.013411
   -0.036347   -0.029146   -0.031293
    0.015832   -0.026687    0.067482
    0.033420    0.060023   -0.005875
    0.013905   -0.017284    0.034108
    0.021766   -0.000977   -0.037081
   -0.041078    0.024883    0.001317
   -0.005934    0.003909   -0.002780
   -0.005828    0.001762   -0.001057
   -0.004458    0.002970   -0.003448
   -0.004836    0.006658   -0.016664
   -0.001564   -0.006757    0.005057
    0.017341    0.014536    0.022101
    0.001116   -0.038284    0.017287
   -0.020062   -0.004320   -0.021842
    0.000551   -0.000549   -0.022547
   -0.007185    0.010567   -0.021070
   -0.009460    0.013065   -0.015675
   -0.005696    0.003809   -0.000755
vibration   37
   -0.007665    0.010183    0.009551
   -0.075743    0.036517    0.047500
   -0.078284    0.042354   -0.004348
   -0.048006    0.017486    0.166106
   -0.184469    0.080969    0.044783
    0.059689   -0.026018   -0.014416
    0.265837   -0.020661   -0.067321
    0.003963   -0.187975    0.096031
   -0.048418    0.116634   -0.072094
    0.033725   -0.025070   -0.030878
    0.011909    0.037447   -0.049134
    0.028824   -0.074662    0.028856
    0.081053   -0.059512   -0.093535
    0.008557    0.005415   -0.018484
   -0.031640    0.029503    0.026437
   -0.011252   -0.004906    0.017953
    0.018574   -0.011748   -0.105568
   -0.010941   -0.042821   -0.192440
    0.099297   -0.006797   -0.052926
    0.123839   -0.017195   -0.099673
    0.137214   -0.002574    0.055259
    0.194910   -0.009602    0.109044
    0.067236    0.043367    0.040131
    0.066560    0.093545    0.044233
   -0.010271    0.026648    0.005105
   -0.024186    0.006675   -0.144867
   -0.035457   -0.003809   -0.128168
   -0.031712   -0.001615   -0.136803
   -0.036364   -0.019911    0.029990
   -0.051388   -0.031933    0.121131
   -0.023221   -0.024961    0.091819
   -0.024732   -0.037711    0.241907
   -0.014645   -0.012576   -0.048646
   -0.012991   -0.014946   -0.018343
   -0.016442   -0.005934   -0.138165
   -0.010130   -0.010844   -0.016830
    0.006889   -0.045721    0.028418
    0.040554   -0.120234    0.020131
    0.021672   -0.303763    0.013856
    0.206532   -0.075716   -0.015840
   -0.080102   -0.051695    0.053467
    0.011904   -0.062080    0.041644
   -0.045930   -0.045714    0.034482
    0.069941   -0.048282    0.019515
    0.016347   -0.116823    0.091987
    0.004275   -0.017955   -0.000720
    0.015090   -0.078319    0.060506
    0.008109   -0.040259   -0.107163
   -0.012265    0.084478    0.016362
    0.008673    0.016495   -0.047379
    0.018765    0.009504   -0.046441
    0.006106   -0.038078    0.132308
   -0.031593    0.026297   -0.025333
   -0.018494   -0.018517   -0.117946
   -0.005280   -0.028778    0.038254
    0.001358   -0.045394    0.037028
   -0.107044    0.110908    0.055060
   -0.004417    0.009135    0.050396
   -0.012809    0.132020   -0.053343
   -0.024194    0.109204   -0.025485
   -0.001507   -0.000019   -0.004261
    0.001368    0.000126    0.001255
    0.002328   -0.001650    0.005839
    0.000462   -0.002021    0.001450
   -0.001734    0.004745   -0.006447
    0.000289    0.000156    0.003380
    0.015701    0.013984    0.021023
   -0.005917    0.012003   -0.029277
   -0.011292   -0.032086    0.005723
   -0.000934    0.000358   -0.002508
   -0.005136   -0.002165   -0.020078
   -0.003027    0.020373   -0.008004
   -0.001703   -0.003236    0.002166
    0.001085   -0.003967    0.010235
    0.005307   -0.006562    0.022778
    0.001668   -0.004009    0.008551
   -0.005264   -0.000132   -0.003272
   -0.033970   -0.018049   -0.018892
    0.004682    0.025638   -0.024988
    0.004334   -0.001920    0.013296
   -0.036349   -0.024145   -0.006731
    0.016622   -0.006637    0.044441
    0.023072    0.020919   -0.024161
    0.001642   -0.005042    0.010785
vibration   38
   -0.092065    0.016230   -0.024029
   -0.022431    0.005949    0.001586
   -0.009000   -0.008218   -0.014939
   -0.008844    0.024579    0.011385
   -0.043534    0.001565    0.005232
   -0.045816    0.009570    0.006921
   -0.103715    0.006879    0.020049
   -0.032528    0.051314   -0.024428
   -0.018870   -0.025800    0.027665
   -0.056574    0.033666    0.017887
   -0.058799    0.005562    0.027793
   -0.043315    0.076162   -0.007741
   -0.093948    0.048140    0.049165
   -0.030844    0.005619    0.006098
    0.001532    0.005936   -0.006544
    0.025222   -0.004296    0.032203
    0.029531   -0.006395    0.016653
    0.027550   -0.010399    0.010770
    0.018602    0.008778   -0.023563
    0.006119    0.023072   -0.056624
    0.017855    0.005725   -0.024832
    0.006300    0.023464   -0.063775
    0.028781   -0.013797    0.026996
    0.026022   -0.009527    0.022346
    0.032444   -0.022230    0.049511
    0.034210   -0.026767    0.029204
    0.002489   -0.064179   -0.014585
   -0.037302   -0.055036   -0.020120
    0.016613   -0.113023   -0.052815
    0.001251   -0.133239   -0.109055
    0.034291   -0.118450    0.007939
    0.041297   -0.139755    0.005288
    0.056631   -0.081880    0.060021
    0.102303   -0.090368    0.086990
    0.036739   -0.019433    0.029829
   -0.071011    0.007762    0.010101
   -0.064656    0.044824    0.020958
   -0.036910   -0.001012    0.016566
   -0.077412   -0.319438   -0.033104
    0.265875    0.102549    0.047303
   -0.279847    0.181471    0.033588
   -0.076129    0.044774    0.033715
   -0.186821    0.111427    0.026944
    0.004225    0.053414   -0.047424
   -0.063356   -0.027252    0.136655
   -0.072858    0.181644   -0.038645
   -0.112514    0.136692    0.048803
    0.025995    0.178357   -0.220239
   -0.138232    0.377209   -0.012644
   -0.022325    0.001496    0.003058
   -0.029300    0.011347    0.004165
    0.014746    0.007316    0.000374
    0.037952   -0.026531    0.039027
    0.018399   -0.007333    0.000796
   -0.081517    0.022214    0.044149
   -0.079412    0.029332    0.063645
    0.005031   -0.002636   -0.011677
    0.056587   -0.002621   -0.026355
    0.069603    0.054661   -0.075473
    0.070798    0.031319   -0.061507
    0.001370   -0.004734    0.000857
    0.001270   -0.000481   -0.002052
   -0.000088    0.000998   -0.007897
   -0.000591   -0.003682   -0.006403
   -0.001128    0.001307   -0.003870
   -0.000320    0.002014   -0.001611
   -0.014046   -0.016198   -0.019543
    0.007300   -0.015837    0.013291
    0.005594    0.015344   -0.009130
    0.004142   -0.002096    0.006898
    0.003744   -0.000271   -0.011544
   -0.012142    0.006073   -0.002063
   -0.005210   -0.000644   -0.002602
   -0.000656    0.000121   -0.000725
    0.004670   -0.002482    0.006826
   -0.002607    0.000682   -0.013339
    0.004950   -0.001354    0.007060
    0.004114    0.000436    0.008177
    0.004669   -0.002590    0.007559
    0.006430   -0.000330    0.005088
   -0.015435   -0.015528   -0.025980
    0.001677   -0.000044   -0.002555
    0.000140    0.019804   -0.026385
   -0.001424    0.003486   -0.003907
vibration   39
    0.003072   -0.019824    0.018072
   -0.009171   -0.002803    0.011838
    0.009079   -0.021566   -0.019864
    0.014058    0.018282    0.044448
   -0.052681   -0.000928    0.015632
    0.003959   -0.025632    0.009615
   -0.307642   -0.059935    0.052514
    0.127809    0.246384   -0.096190
    0.197726   -0.278234    0.072379
    0.013729   -0.020958    0.004179
    0.265390   -0.320370    0.070946
   -0.064120    0.084271   -0.368839
   -0.151654    0.162435    0.300284
    0.002790   -0.007348    0.002346
   -0.001128    0.010066   -0.023810
   -0.021935   -0.012407   -0.034079
   -0.007029   -0.029773   -0.013995
   -0.003392   -0.044065    0.000946
    0.008833   -0.039755    0.014043
    0.024833   -0.058167    0.054797
    0.000855   -0.025628   -0.014306
    0.006297   -0.027869   -0.006803
   -0.013562   -0.010157   -0.037071
   -0.012315    0.002570   -0.037251
   -0.018233   -0.016215   -0.025665
   -0.018139   -0.016749    0.032183
    0.001699    0.005340    0.028902
    0.023713   -0.000157    0.032675
   -0.007131    0.037664   -0.002772
    0.008858    0.055012   -0.016808
   -0.028006    0.042909   -0.017776
   -0.032512    0.059921   -0.045001
   -0.042690    0.020123    0.006608
   -0.068065    0.024868    0.000752
   -0.029773   -0.011446    0.020584
   -0.008916   -0.007311    0.006889
    0.004259   -0.006348    0.006788
    0.008633   -0.019708    0.005922
    0.014905    0.014134    0.019847
   -0.026352   -0.036085   -0.016759
    0.041983   -0.052838    0.012534
    0.002082   -0.001191    0.003059
    0.027618   -0.017348    0.004546
   -0.023877   -0.005386    0.021975
    0.000064    0.023207   -0.018965
    0.004045   -0.016320    0.010105
    0.011547   -0.030537    0.020332
   -0.009202   -0.023289    0.001219
    0.011052   -0.009684    0.012726
    0.006479    0.017348   -0.013793
   -0.014052    0.012238   -0.030913
   -0.011946   -0.006990   -0.031405
   -0.015372   -0.027014    0.016356
   -0.023914   -0.012749   -0.002925
   -0.001544   -0.003171    0.002575
    0.016399    0.007659    0.052287
   -0.003980    0.035029   -0.006993
    0.005553   -0.001331    0.009106
    0.124096    0.149271   -0.028073
    0.184171    0.055363   -0.035738
   -0.005590    0.013650   -0.024536
    0.008261   -0.010478    0.028050
    0.015048   -0.023371    0.057620
   -0.010294    0.010017   -0.025655
   -0.000073    0.005026   -0.009456
    0.016206   -0.023546    0.054491
    0.071576    0.045765   -0.021760
   -0.028810    0.053127   -0.121488
   -0.097876   -0.034900   -0.018292
   -0.026351    0.026347   -0.065831
   -0.052668   -0.008620    0.004355
    0.067082    0.021584   -0.026694
   -0.007438    0.001657   -0.006903
   -0.000894   -0.000133    0.004409
    0.004438   -0.002323    0.011040
    0.000097    0.001825   -0.010033
    0.001482   -0.005442    0.004748
   -0.003176   -0.009038    0.001644
    0.005718   -0.004405   -0.000452
   -0.000899   -0.006125    0.005929
    0.037604   -0.002266   -0.014064
   -0.016413    0.010435   -0.049281
   -0.027344    0.002597    0.012643
    0.001160    0.001758    0.008754
vibration   40
    0.002541    0.014016   -0.009730
   -0.011901    0.001080    0.018298
   -0.023216    0.014077    0.027091
   -0.019727   -0.018134    0.024268
   -0.004337    0.013451    0.013176
    0.013869   -0.023111    0.010210
   -0.319993   -0.057268    0.059133
    0.146344    0.269560   -0.105569
    0.221477   -0.294794    0.075427
    0.026345   -0.025179    0.009682
    0.281737   -0.332170    0.078445
   -0.054693    0.076990   -0.367778
   -0.134354    0.163543    0.310983
    0.010292   -0.005815    0.002758
    0.002082    0.025239   -0.011346
    0.015505    0.005199    0.029379
    0.009091    0.014986    0.012285
    0.005635    0.021041    0.000233
    0.002739    0.028068   -0.016691
   -0.006457    0.040831   -0.053667
    0.009155    0.022725    0.004478
    0.006600    0.029646   -0.009118
    0.017741    0.009798    0.034290
    0.016944    0.006241    0.035321
    0.014256    0.008089    0.031013
    0.007510    0.011696   -0.032438
   -0.006703   -0.003646   -0.033036
   -0.019970    0.000185   -0.035649
   -0.001370   -0.025931   -0.000388
   -0.012781   -0.038062    0.013625
    0.012612   -0.029800    0.021628
    0.015177   -0.041910    0.058283
    0.022957   -0.014070   -0.007921
    0.039634   -0.017690    0.002159
    0.014531    0.006973   -0.029154
    0.008128    0.003830   -0.009194
   -0.000033    0.001144   -0.003167
   -0.002393    0.006719   -0.003144
   -0.007071   -0.021850   -0.012274
    0.026280    0.018763    0.009518
   -0.028104    0.030231   -0.005945
    0.001675   -0.002138   -0.001190
   -0.019880    0.012322   -0.002286
    0.023684    0.001265   -0.017965
    0.003307   -0.023293    0.017411
    0.000440    0.002244   -0.003518
   -0.002217    0.009526   -0.009904
    0.004100    0.005258    0.003733
   -0.001475   -0.004499   -0.005250
    0.010962    0.019593   -0.020508
    0.007558    0.031940   -0.015632
    0.008844    0.007566    0.010436
    0.006071    0.018326   -0.004386
    0.010293    0.006453   -0.015506
    0.004938    0.001222   -0.000926
   -0.009768   -0.009817   -0.043696
   -0.024351    0.039629   -0.014603
   -0.010697   -0.000197    0.000147
   -0.098703   -0.100429    0.023836
   -0.141748   -0.029036    0.026408
    0.005995   -0.013550    0.029076
   -0.008556    0.007991   -0.023952
   -0.016974    0.021839   -0.055202
    0.007832   -0.008289    0.024532
   -0.000275   -0.007849    0.009260
   -0.015781    0.019604   -0.049857
   -0.068940   -0.041549    0.021430
    0.024236   -0.048306    0.115601
    0.091838    0.033970    0.017640
    0.024457   -0.031788    0.064383
    0.053669    0.005905   -0.005520
   -0.064820   -0.023263    0.025814
    0.007174   -0.001979    0.009742
   -0.000968    0.000769   -0.007594
   -0.005254    0.002295   -0.013504
    0.002376   -0.001692    0.010906
    0.000995    0.003642    0.001732
    0.012858    0.008891    0.006573
   -0.008486    0.000736    0.012294
    0.003526    0.004651   -0.000308
   -0.048577    0.001347    0.014290
    0.024998   -0.010797    0.065509
    0.040476   -0.000931   -0.021648
   -0.005505    0.000668   -0.018613
vibration   41
    0.012552   -0.015890    0.010133
    0.004792    0.000595   -0.006055
    0.015797   -0.011568   -0.019273
    0.015486    0.016104    0.000640
   -0.011644   -0.004331   -0.002669
   -0.004852    0.004599   -0.002346
    0.023018    0.006918   -0.006689
   -0.016164   -0.020101    0.007125
   -0.022030    0.027354   -0.007351
   -0.002844    0.003784   -0.005079
   -0.019739    0.028116   -0.010989
    0.001959   -0.005791    0.022561
    0.009216   -0.011523   -0.028694
   -0.001894    0.002147   -0.001353
    0.001675   -0.006848   -0.011957
   -0.016066   -0.002204   -0.033891
   -0.007922   -0.013935   -0.009986
   -0.004040   -0.020971    0.003422
    0.001600   -0.026474    0.021005
    0.014318   -0.042506    0.062430
   -0.006580   -0.016526   -0.006959
   -0.004448   -0.021231    0.002523
   -0.015617   -0.003968   -0.035301
   -0.016045    0.001493   -0.038982
   -0.013891   -0.006673   -0.025113
   -0.011584   -0.010192    0.019770
    0.002152    0.005396    0.015915
    0.017161    0.001364    0.014049
   -0.003923    0.027963    0.002095
    0.006735    0.039627   -0.004169
   -0.017644    0.031450   -0.007217
   -0.020859    0.042923   -0.019836
   -0.027760    0.015733    0.000132
   -0.045721    0.019160   -0.006092
   -0.018972   -0.006715    0.009416
    0.000614   -0.004035    0.000142
    0.003828   -0.003373    0.007152
    0.004852   -0.015921    0.005465
   -0.001341   -0.069108   -0.001614
    0.053895   -0.000786    0.003637
   -0.033444    0.009893    0.011874
   -0.005117    0.006857    0.003817
   -0.069566    0.062134    0.003086
    0.046161    0.009853   -0.059758
    0.001810   -0.042506    0.063590
    0.003823   -0.020748    0.012124
    0.013718   -0.039746    0.026027
   -0.014917   -0.030386   -0.000378
    0.013958   -0.010476    0.016071
   -0.002142   -0.000245    0.005092
   -0.005417   -0.012164   -0.005836
   -0.010487    0.002358   -0.038203
   -0.010286   -0.016220    0.012981
   -0.015119   -0.008060   -0.007681
    0.008873    0.002023    0.005086
    0.010839   -0.003894    0.005743
    0.029585   -0.015070   -0.004714
    0.006195   -0.001019    0.021354
    0.066979    0.098217   -0.020133
    0.097355    0.058144   -0.029092
    0.029072   -0.048223    0.104841
   -0.029568    0.040424   -0.105951
   -0.061051    0.089027   -0.220509
    0.034836   -0.038740    0.094755
    0.002191   -0.027934    0.054019
   -0.059948    0.089899   -0.217382
   -0.272766   -0.169937    0.086152
    0.103766   -0.198836    0.450495
    0.366281    0.122731    0.068066
    0.096834   -0.100305    0.253872
    0.203632    0.035232    0.026774
   -0.243638   -0.119875    0.121025
   -0.005500    0.000968   -0.005744
   -0.000930   -0.000252    0.003077
    0.003105   -0.002213    0.009266
   -0.000232    0.000534   -0.005385
   -0.000395   -0.003310    0.001167
   -0.008132   -0.010522   -0.004756
    0.003719    0.003292   -0.006222
    0.000503   -0.004436    0.006929
    0.022368   -0.003305   -0.008884
   -0.010267    0.005854   -0.029365
   -0.017225    0.002450    0.007688
    0.000597    0.000611    0.006197
vibration   42
    0.057580   -0.008107   -0.004452
    0.007238   -0.000435   -0.001868
   -0.000000    0.006703    0.014761
   -0.003041   -0.009222   -0.018402
    0.029825    0.000278   -0.004561
    0.000509    0.001227    0.000310
    0.014680    0.002634   -0.001772
   -0.005834   -0.011754    0.004358
   -0.008613    0.013045   -0.001858
    0.002924   -0.000528   -0.000589
    0.007905   -0.004471    0.000050
    0.000740   -0.001203   -0.005827
    0.002026    0.001735    0.002959
    0.001933    0.000319    0.000591
    0.000691   -0.003976   -0.004889
   -0.006073   -0.006830   -0.008052
   -0.005133   -0.009812    0.003019
   -0.002618   -0.010960    0.011347
   -0.006793   -0.010905    0.002753
   -0.004331   -0.014122    0.011339
   -0.010000   -0.005554   -0.006641
   -0.009883   -0.004483   -0.008565
   -0.008531   -0.005270   -0.005954
   -0.006910   -0.006839   -0.002863
   -0.005705   -0.005273   -0.002682
   -0.008147    0.002689    0.012115
    0.000090    0.012153    0.013180
    0.008477    0.010197    0.017520
   -0.002190    0.022525   -0.005132
    0.001935    0.026715   -0.014156
   -0.005864    0.023255   -0.007014
   -0.007108    0.027913   -0.014465
   -0.010849    0.013877    0.004521
   -0.019139    0.014521    0.008190
   -0.007624    0.003407    0.001849
    0.038604    0.010528   -0.017042
    0.003136    0.007863   -0.003874
   -0.022943    0.014834   -0.007808
   -0.076624   -0.351842   -0.103852
    0.331236    0.148533    0.084218
   -0.329165    0.258367   -0.000819
   -0.017146    0.010430    0.010704
   -0.337126    0.245396   -0.000807
    0.263549    0.042209   -0.261851
    0.014240   -0.255880    0.300422
    0.003854   -0.045299    0.012524
    0.026920   -0.073349    0.025561
   -0.040212   -0.062389    0.005764
    0.026438   -0.042537    0.017361
   -0.000320   -0.001494    0.001420
   -0.003994   -0.006375   -0.003901
   -0.007273   -0.002373   -0.019008
   -0.007446   -0.003066    0.005171
   -0.001507    0.008814   -0.018119
    0.041426    0.016701   -0.017097
    0.044284   -0.000311   -0.036864
    0.012358   -0.004790   -0.000173
   -0.010450   -0.001355    0.007975
   -0.001683   -0.011143    0.022155
    0.003716    0.007012    0.003510
   -0.003540    0.001346   -0.009784
    0.003137   -0.004093    0.009643
    0.007794   -0.011209    0.026221
   -0.004055    0.000701   -0.010517
   -0.000776    0.003634   -0.006858
    0.002200   -0.003325    0.015154
    0.026804    0.012507   -0.012415
   -0.008688    0.015157   -0.047305
   -0.041575   -0.014018   -0.008005
   -0.011494    0.012002   -0.029742
   -0.025507   -0.004888   -0.005586
    0.027968    0.016750   -0.015026
    0.004043   -0.002446    0.013132
   -0.007071    0.001688   -0.015420
   -0.012571    0.003881   -0.029054
    0.005585   -0.001881    0.014590
    0.002080   -0.000110    0.008021
    0.025587   -0.019906   -0.004431
   -0.022134    0.021608    0.021572
    0.017065   -0.004729    0.039061
   -0.057447    0.011592    0.026308
    0.034959   -0.011019    0.086757
    0.058749   -0.012301   -0.024120
   -0.013778    0.004329   -0.032394
vibration   43
    0.014378   -0.001252   -0.003475
   -0.002647    0.001444    0.003147
   -0.011374    0.010828    0.014620
   -0.011421   -0.010963   -0.002694
    0.010793    0.005721    0.000276
    0.004367   -0.001452   -0.000004
   -0.007943   -0.002610    0.001771
    0.010520    0.010751   -0.003108
    0.012921   -0.012620    0.000703
    0.003400   -0.002354   -0.000278
    0.018714   -0.018976    0.003212
   -0.001915    0.001969   -0.021544
   -0.004799    0.007953    0.015876
    0.001571   -0.000162   -0.000233
   -0.002119    0.002475    0.003386
    0.000436    0.000660    0.000354
   -0.001356    0.002816   -0.000700
   -0.001350    0.004652   -0.000746
   -0.001840    0.001867    0.000753
   -0.002239    0.002190    0.000646
   -0.001247    0.000645    0.003228
   -0.000787   -0.000928    0.006266
   -0.000829    0.001182    0.000457
   -0.000577   -0.000648    0.001043
    0.000088    0.002503   -0.002371
    0.001379    0.003115    0.000979
    0.001625    0.002412    0.003894
    0.000263    0.002429    0.001354
    0.002183   -0.000166    0.010110
    0.000547   -0.001587    0.017964
    0.004159   -0.000210   -0.002270
    0.004524   -0.000776   -0.006902
    0.005083    0.000722   -0.009584
    0.007255    0.000799   -0.019871
    0.002970    0.003107    0.002234
    0.011567    0.003832   -0.001965
    0.000112    0.004834   -0.004182
   -0.009404    0.015285   -0.004291
   -0.023623   -0.076497   -0.032098
    0.080956    0.051565    0.028538
   -0.089538    0.083159   -0.007087
   -0.004290    0.005858   -0.001419
   -0.084844    0.067363   -0.003860
    0.067286    0.013691   -0.072192
    0.003526   -0.062305    0.071357
    0.000347   -0.008572    0.000614
    0.004712   -0.009535   -0.002010
   -0.008810   -0.010243    0.007336
    0.005384   -0.016023    0.000089
    0.000758    0.000392   -0.002721
    0.002570    0.001406   -0.000866
    0.000975   -0.002159    0.008743
    0.001256    0.002591   -0.001329
    0.004915    0.004621    0.006603
    0.010486    0.005183   -0.007124
    0.012460    0.003895   -0.007186
   -0.008688    0.007351    0.003646
   -0.004629   -0.003486    0.001612
   -0.023411   -0.027643    0.004022
   -0.024717   -0.041970    0.016583
   -0.000986   -0.000967   -0.000962
   -0.000009   -0.000224    0.000510
    0.000951   -0.001334    0.003118
   -0.000418   -0.000817   -0.000712
   -0.000397    0.000690   -0.001031
   -0.001057    0.001296    0.000201
    0.002606    0.000778   -0.000031
   -0.000652    0.000822   -0.005661
   -0.004691   -0.003562   -0.000295
   -0.001578    0.001656   -0.003562
   -0.003443   -0.000586   -0.001431
    0.002919    0.002834   -0.002061
   -0.023386    0.017896   -0.085931
    0.039056   -0.010011    0.093097
    0.071406   -0.022920    0.175974
   -0.034367    0.014508   -0.092027
   -0.019743   -0.008654   -0.052781
   -0.159103    0.107344    0.020248
    0.131623   -0.141615   -0.138596
   -0.119833    0.016906   -0.240377
    0.353316   -0.068265   -0.164044
   -0.214094    0.074874   -0.531903
   -0.357319    0.076925    0.143722
    0.079946   -0.029832    0.198119
vibration   44
   -0.001828   -0.041319   -0.012736
   -0.055133    0.002435    0.024796
    0.086634   -0.143243   -0.262053
    0.134288    0.183609    0.297326
   -0.444470   -0.018911    0.074106
    0.017998   -0.003531   -0.001483
   -0.123554   -0.009664    0.027967
    0.084745    0.134745   -0.047261
    0.113346   -0.126239    0.009307
    0.028651   -0.030017   -0.027901
   -0.020720    0.078013   -0.057640
    0.033064   -0.089796    0.074877
    0.088474   -0.090273   -0.130295
    0.004845   -0.002893   -0.002683
   -0.043366    0.007853    0.070809
   -0.021819    0.022131   -0.043757
   -0.027160    0.029771   -0.078824
   -0.033174    0.040506   -0.095693
    0.005592   -0.015490    0.039995
    0.023938   -0.039926    0.108608
    0.013572   -0.034182    0.058059
    0.034679   -0.080865    0.153890
   -0.025823    0.020542   -0.086752
   -0.028302    0.028169   -0.099761
   -0.024815    0.040831   -0.125545
    0.027217    0.003386    0.028606
    0.036061    0.010481    0.077455
    0.032159    0.008979    0.090794
    0.039389    0.017468    0.031555
    0.042943    0.021563    0.038763
    0.037807    0.019674   -0.074172
    0.039500    0.029167   -0.197503
    0.029776    0.010837    0.005794
    0.028212    0.013665   -0.034309
    0.029000    0.004470    0.087640
    0.003243   -0.009717    0.037853
   -0.006430    0.015716   -0.009708
   -0.021630    0.054004   -0.005405
   -0.034642   -0.019494   -0.036169
    0.057127    0.092955    0.054122
   -0.095191    0.132695   -0.026183
   -0.018542    0.033513   -0.018357
   -0.040098    0.068680   -0.015276
   -0.008591    0.028387   -0.057540
   -0.014668    0.024573    0.004624
   -0.007537    0.012530   -0.007185
   -0.016785    0.066100   -0.061435
    0.007474    0.034790    0.065882
   -0.015136   -0.060481   -0.023372
    0.022572    0.013794    0.007654
    0.054210    0.019436    0.032069
    0.013745   -0.047259    0.165225
    0.017830    0.011305   -0.083425
    0.029733    0.005705    0.131753
    0.001273    0.007712   -0.000468
   -0.002285    0.017834    0.006572
   -0.181889    0.069084    0.054905
    0.020776   -0.036609   -0.044000
    0.014763   -0.056259   -0.055580
    0.004896   -0.058666   -0.042562
   -0.001787   -0.009188    0.002683
   -0.002970    0.005453   -0.012229
   -0.002057    0.006832   -0.016404
    0.006137   -0.010235    0.013669
   -0.000590   -0.000274    0.011473
   -0.009576    0.015926   -0.023020
   -0.015496   -0.010551    0.029673
    0.009712   -0.016335    0.024669
    0.030825   -0.018877    0.014443
    0.005004    0.005822    0.017683
    0.007435    0.007209    0.021888
   -0.014153   -0.019071    0.016879
    0.002066   -0.002850    0.008153
   -0.002243    0.001001   -0.010897
   -0.008014    0.003777   -0.026674
    0.005517   -0.002810    0.015379
    0.005469    0.004338    0.005047
    0.024556   -0.006597   -0.001385
   -0.014670    0.018548    0.018526
    0.018802    0.001999    0.025619
    0.002577    0.024502    0.037050
    0.009128   -0.006217    0.024143
    0.017966   -0.032270    0.021450
   -0.004320    0.003357   -0.016216
vibration   45
    0.004419    0.004993    0.000212
    0.007375   -0.006174   -0.011795
    0.223372   -0.233652   -0.361126
    0.256802    0.283391    0.259761
   -0.441852   -0.072154    0.058544
   -0.042712    0.021599    0.009436
   -0.234211    0.014421    0.054426
    0.012204    0.173657   -0.089599
    0.060925   -0.114566    0.064291
    0.026966   -0.019675   -0.010182
   -0.068820    0.120081   -0.043935
    0.042516   -0.102662    0.158398
    0.129073   -0.100385   -0.149175
    0.001603    0.006990    0.006126
    0.015681    0.004953   -0.011937
    0.005535   -0.004999    0.010389
    0.007042   -0.006719    0.018297
    0.008472   -0.009499    0.021943
   -0.000099    0.004362   -0.010278
   -0.004595    0.010362   -0.027214
   -0.001732    0.008207   -0.013743
   -0.006710    0.019080   -0.036096
    0.007418   -0.004865    0.021014
    0.008138   -0.006250    0.024533
    0.006181   -0.009984    0.029860
   -0.006629   -0.001212   -0.008856
   -0.008094   -0.002365   -0.019975
   -0.006388   -0.002144   -0.023327
   -0.009287   -0.003255   -0.006092
   -0.009845   -0.003774   -0.005688
   -0.009644   -0.003587    0.018813
   -0.010331   -0.005221    0.050446
   -0.008189   -0.002190   -0.003786
   -0.008262   -0.002843    0.005296
   -0.007847   -0.001507   -0.023159
    0.002218    0.001447   -0.008302
    0.001770   -0.004129    0.002860
    0.008028   -0.024294    0.000310
    0.000168   -0.093541   -0.006284
    0.072774   -0.004572   -0.004276
   -0.041630    0.007962    0.009776
   -0.005957    0.003429    0.001538
    0.034033   -0.028810    0.002509
   -0.051523   -0.004105    0.035511
   -0.008572    0.047614   -0.031463
    0.001828   -0.004164   -0.000555
   -0.013698    0.099969   -0.107924
    0.032196    0.039688    0.143765
   -0.013763   -0.151647   -0.033315
    0.015288    0.024543    0.024885
    0.003633    0.019275    0.014471
   -0.001586    0.012639   -0.040509
   -0.004209   -0.003112    0.019607
   -0.007843   -0.002274   -0.031908
    0.005034    0.001127    0.008242
    0.005004   -0.003544    0.002175
    0.042211   -0.024113   -0.022041
   -0.007250    0.006686    0.010678
   -0.015308    0.008748    0.011445
   -0.016751    0.010778    0.011926
   -0.001223   -0.000323   -0.003354
    0.000949   -0.001653    0.003273
    0.001920   -0.002106    0.004771
   -0.000982    0.001730   -0.004346
   -0.000419    0.001824   -0.002746
    0.001828   -0.003188    0.007890
    0.005594    0.002506   -0.007888
   -0.001773    0.003905   -0.009516
   -0.009143    0.002436   -0.004327
   -0.001826    0.004171   -0.006432
   -0.005994   -0.000372   -0.002918
    0.004743    0.005450   -0.004377
   -0.000634    0.000414   -0.002125
    0.001170   -0.000548    0.003727
    0.002335   -0.001177    0.007158
   -0.001878    0.000417   -0.004168
   -0.001499   -0.000319   -0.002114
   -0.007340    0.003445    0.000163
    0.004020   -0.004394   -0.005662
   -0.004648    0.000592   -0.008444
    0.000005   -0.006747   -0.009866
   -0.003368    0.001157   -0.007905
   -0.006226    0.008254   -0.004911
    0.002339   -0.001301    0.006643
vibration   46
   -0.000681   -0.013413   -0.005607
    0.001029   -0.000399    0.000701
   -0.065380    0.069988    0.113304
   -0.080244   -0.091139   -0.093878
    0.150742    0.016620   -0.021166
    0.008403   -0.007726   -0.001680
    0.060861   -0.006391   -0.014684
   -0.008130   -0.051235    0.024617
   -0.021145    0.030883   -0.013859
   -0.007591    0.002337    0.008788
    0.010980   -0.035119    0.018818
   -0.010073    0.022732   -0.028962
   -0.028581    0.024164    0.044484
   -0.001688   -0.002988   -0.001336
   -0.003399    0.000178   -0.001666
   -0.000929    0.000744   -0.000222
   -0.000109    0.000061   -0.001370
   -0.000404   -0.000549   -0.002025
    0.001157   -0.000208    0.000359
    0.001780   -0.000755    0.000995
    0.001427   -0.000139    0.000641
    0.001898   -0.000488    0.001606
    0.000101    0.000878   -0.001012
    0.000035    0.002023   -0.001245
   -0.000484    0.000778   -0.001334
    0.002059   -0.001866   -0.003427
    0.003726   -0.000721   -0.001989
    0.005134   -0.001105   -0.002880
    0.003393    0.000655    0.003555
    0.003921    0.001462    0.008215
    0.001747    0.000991    0.000144
    0.001159    0.002777    0.001267
    0.000295   -0.000400   -0.004789
   -0.000587   -0.000157   -0.007203
    0.000557   -0.001965   -0.001546
   -0.001550   -0.003349    0.006171
   -0.000862    0.000724    0.001693
    0.016953   -0.031022   -0.000934
   -0.003578   -0.214698   -0.018308
    0.195080    0.028589    0.008977
   -0.117661    0.071960    0.007520
   -0.022620    0.030986   -0.010718
    0.086469   -0.039388   -0.004542
   -0.147683    0.006655    0.064981
   -0.029251    0.151334   -0.099659
   -0.001739    0.010241   -0.004071
   -0.067245    0.351407   -0.344801
    0.106778    0.158320    0.472689
   -0.044071   -0.465363   -0.107624
   -0.005764   -0.005635   -0.008750
   -0.003476   -0.000782   -0.004627
   -0.001097   -0.000821    0.003014
    0.001148   -0.000737   -0.001263
   -0.000401   -0.003469    0.005838
    0.004453    0.006862    0.023289
    0.001463    0.004939    0.017093
   -0.006027    0.007170    0.002522
    0.001123    0.000664   -0.001436
    0.005562    0.008778   -0.003734
    0.007659   -0.003101    0.001778
   -0.000445   -0.002242    0.001563
   -0.000838    0.000329   -0.000326
   -0.000338    0.000305   -0.001143
   -0.000197   -0.001076    0.000419
   -0.000774    0.000520    0.000463
   -0.002088    0.002553   -0.002413
   -0.001820   -0.001584    0.000815
    0.000442   -0.001948    0.001754
    0.001533   -0.000914    0.000325
    0.000075    0.001164    0.001507
   -0.000823    0.000484    0.000447
   -0.002311    0.000075    0.000828
   -0.000074   -0.000293    0.000899
   -0.000089    0.000039   -0.000702
   -0.000271    0.000161   -0.001506
    0.000366   -0.000274    0.000805
    0.000639    0.000463    0.000751
    0.001955    0.000238    0.000684
   -0.000843    0.000989    0.001912
    0.001560    0.000457    0.001620
   -0.002079    0.000734    0.001640
    0.001462   -0.000869    0.003421
    0.002334   -0.001029   -0.000417
   -0.000365    0.000528   -0.001495
vibration   47
    0.018829    0.093718    0.009160
    0.018697   -0.013193   -0.010111
    0.022907   -0.018273   -0.006103
    0.017295   -0.004472   -0.029496
    0.033652   -0.023909   -0.008202
    0.029395   -0.016630   -0.001083
    0.044948   -0.023187   -0.013635
    0.038938   -0.018192    0.026257
    0.032735   -0.020400   -0.015742
    0.009875   -0.012399   -0.005059
    0.013368   -0.005656   -0.007848
    0.006157   -0.021562   -0.001982
    0.016549   -0.015955   -0.012384
    0.004547   -0.006887   -0.000651
   -0.004597    0.012248    0.024402
   -0.033771    0.075010   -0.072665
   -0.033113    0.087602   -0.064091
   -0.037285    0.084605   -0.079404
    0.039613    0.029541    0.115664
    0.093090   -0.031416    0.254584
    0.017772    0.051983    0.048863
    0.020317    0.024794    0.098198
   -0.026235    0.106281   -0.101351
   -0.040299    0.158613   -0.145318
   -0.034008    0.058178   -0.050689
    0.008456   -0.044388    0.175576
    0.015893   -0.035943    0.143437
    0.025691   -0.039288    0.196883
    0.013860    0.001565   -0.136602
    0.044481    0.025810   -0.330317
   -0.016705    0.009225   -0.041507
   -0.017302    0.020377   -0.119400
   -0.027120   -0.008333    0.160842
   -0.043947   -0.007579    0.225440
   -0.016671   -0.022230    0.021798
    0.001358    0.011666   -0.127804
    0.003924   -0.006012    0.025415
    0.041856   -0.121057    0.011862
    0.051825   -0.119846    0.060054
    0.017135   -0.160405   -0.124338
    0.087966   -0.217705    0.077547
   -0.032543    0.004764    0.047133
   -0.020198   -0.049202    0.038780
   -0.102356   -0.008273    0.090280
   -0.028787    0.079715    0.045079
    0.009035    0.043062    0.029316
   -0.033701    0.066393    0.039569
    0.054110    0.059254    0.027175
    0.011446    0.062770    0.033798
   -0.000351   -0.003165    0.005014
    0.020935    0.008830    0.026980
    0.006227    0.038498    0.043212
    0.015054   -0.015215    0.091542
   -0.058661   -0.032981   -0.355723
    0.010313    0.000407   -0.005639
   -0.017095   -0.069193   -0.139756
   -0.024368   -0.010053   -0.001896
    0.017524   -0.031074    0.005221
   -0.042841   -0.102000    0.010584
   -0.072764    0.037314   -0.048983
    0.011829    0.021609    0.010811
   -0.005606    0.000896   -0.012770
   -0.007099   -0.014639    0.017109
   -0.004937    0.012304    0.006452
    0.003962   -0.021291   -0.013977
   -0.002493   -0.001728   -0.057276
    0.017703    0.020411    0.003168
   -0.021145    0.025836    0.005015
   -0.008742    0.013217    0.006318
   -0.010505   -0.037597   -0.028056
    0.003333   -0.024849   -0.023003
    0.028279   -0.006101   -0.021485
    0.013338    0.008095   -0.001798
   -0.001024    0.002256    0.006966
   -0.005530    0.003366    0.003581
    0.000165    0.008906   -0.007813
   -0.007834   -0.019768    0.000347
    0.000690   -0.028715   -0.005258
    0.001014   -0.026123   -0.005225
   -0.026667   -0.025519    0.006621
    0.033026    0.008661   -0.008582
   -0.012356    0.020042   -0.035266
   -0.017310    0.001941    0.010654
   -0.000527   -0.008710    0.012844
vibration   48
   -0.005753   -0.270411    0.109170
    0.041607   -0.015766   -0.021236
    0.061257   -0.038920   -0.019380
    0.048983    0.017050   -0.054979
    0.059512   -0.037209   -0.016136
    0.049023   -0.015968   -0.002578
    0.076483   -0.025775   -0.021945
    0.068895   -0.013771    0.045788
    0.057964   -0.025767   -0.034163
    0.028303   -0.029132   -0.019448
    0.060703   -0.022793   -0.025991
    0.005112   -0.066258   -0.029711
    0.049600   -0.031426   -0.028798
    0.004311   -0.004486    0.000721
   -0.008771    0.008570    0.012803
   -0.012281    0.094669    0.006191
   -0.002133    0.108692    0.011744
   -0.009553    0.094197   -0.016933
    0.051392    0.117271    0.057623
    0.079791    0.095526    0.070682
    0.047873    0.128177    0.041035
    0.035356    0.129334    0.032109
    0.030335    0.127302    0.018061
    0.020029    0.179388   -0.004223
   -0.009961    0.073415    0.038046
    0.051363   -0.080518   -0.039527
    0.090953   -0.058021   -0.058647
    0.146265   -0.070789   -0.084592
    0.078139   -0.001949    0.026433
    0.108095    0.033169    0.070181
    0.006411    0.009232    0.034898
   -0.014442    0.068657    0.103011
   -0.040430   -0.033856   -0.071564
   -0.077079   -0.027896   -0.095881
   -0.019245   -0.089074   -0.067731
   -0.093335   -0.166591    0.031152
   -0.013792    0.016287    0.002475
    0.012464    0.133612    0.031621
    0.027168    0.164620    0.070545
    0.029980    0.163284    0.136683
    0.042333    0.207891   -0.078048
   -0.047922    0.127895   -0.090697
   -0.058628    0.306945   -0.057325
   -0.073635    0.082251   -0.272476
   -0.041837    0.137373   -0.069347
   -0.012196   -0.008497    0.043650
   -0.012426   -0.058446    0.101835
   -0.056109   -0.033766    0.004342
    0.037590    0.042596    0.064128
   -0.009840   -0.001006    0.015567
    0.001575   -0.005836    0.020843
   -0.025606    0.077683   -0.010139
    0.026878    0.005234    0.045926
   -0.089300   -0.158391   -0.035801
   -0.050288   -0.028536   -0.009104
   -0.117633    0.012611   -0.064466
    0.027102   -0.040966   -0.008024
   -0.037272   -0.004778   -0.026464
    0.031902    0.011547    0.013080
    0.075491    0.053481   -0.067707
   -0.003506   -0.015311    0.001169
   -0.000648    0.005601   -0.009453
    0.011913   -0.004864    0.018852
    0.002606   -0.006766   -0.003705
   -0.004339    0.015632    0.000007
   -0.016783    0.028888   -0.038318
    0.007879   -0.007561   -0.009751
    0.008812   -0.008526   -0.015334
   -0.016826   -0.008700   -0.003206
   -0.005146    0.031183   -0.010925
   -0.032139    0.004008   -0.004650
    0.008667    0.031909   -0.004974
    0.008843    0.002328    0.003919
   -0.007462    0.001243   -0.009241
   -0.002008   -0.000428    0.012150
    0.003110    0.004058    0.003559
   -0.008325   -0.008346   -0.002209
   -0.020490   -0.019862   -0.011748
    0.002402   -0.000710   -0.016323
   -0.013526   -0.011426    0.005416
   -0.006734   -0.004326   -0.003026
    0.008241    0.009307    0.017592
    0.014019    0.009336   -0.008894
   -0.019946   -0.001383   -0.037753
vibration   49
   -0.014812    0.030464   -0.000371
   -0.025818    0.009362    0.007675
   -0.043711    0.029761    0.010203
   -0.036046   -0.017299    0.022071
   -0.028786    0.020054    0.004539
    0.013995    0.009639   -0.007373
    0.014471    0.012172   -0.004129
    0.026647    0.024633    0.002137
    0.024274   -0.002505   -0.025713
   -0.004149    0.007477   -0.019610
    0.022217    0.004686   -0.022376
   -0.011852    0.011339   -0.046963
   -0.023694    0.008055   -0.012736
   -0.003148    0.004654   -0.002433
    0.002851   -0.002427    0.003585
    0.000827    0.003362   -0.003403
   -0.001070    0.005129   -0.003220
   -0.001032    0.006055   -0.003766
    0.001438    0.001293    0.007255
    0.003548   -0.001776    0.016521
   -0.000292    0.001243    0.000921
   -0.002445   -0.000623    0.002490
   -0.000828    0.002744   -0.008325
   -0.001875    0.003997   -0.011635
    0.000515    0.000500   -0.003148
   -0.001476   -0.001020    0.014373
   -0.004273   -0.002603    0.012951
   -0.006848   -0.002034    0.018689
   -0.003903   -0.002352   -0.013331
   -0.002418   -0.001533   -0.031550
   -0.004384   -0.002226   -0.002417
   -0.003613   -0.004108   -0.008031
   -0.002877   -0.000626    0.016520
   -0.002255   -0.000765    0.023793
   -0.002137    0.001193    0.000947
   -0.003666    0.007209   -0.005824
    0.002282   -0.004667    0.003339
    0.010978   -0.000695    0.005182
    0.013716    0.012149    0.013890
    0.003171   -0.002636    0.008036
    0.023670    0.001530   -0.008663
    0.017219   -0.002335   -0.011566
    0.030692    0.010666   -0.006587
    0.024413   -0.001585   -0.018793
    0.013491   -0.014857   -0.027021
    0.002024   -0.014904    0.000631
    0.008821   -0.016318   -0.005356
   -0.010079   -0.017957    0.007655
    0.001545   -0.027349   -0.001988
   -0.001006   -0.001701    0.005590
    0.000189   -0.009980    0.001174
    0.004989    0.001917    0.002595
    0.000614   -0.002984    0.006628
   -0.003642    0.002640   -0.032274
   -0.006506   -0.003442    0.006379
    0.009026    0.005225    0.042774
    0.016551   -0.016672   -0.000859
    0.002171   -0.004332    0.001342
   -0.004855   -0.005459    0.001861
   -0.008237   -0.034907    0.026053
   -0.107161   -0.257405   -0.074215
    0.027391    0.019653    0.013273
    0.123338    0.069412   -0.011094
    0.069989   -0.078584   -0.059850
   -0.068858    0.251659    0.138217
   -0.087642    0.161514    0.119174
   -0.013607   -0.110619   -0.053055
    0.168003   -0.142223   -0.112626
    0.001093   -0.109177   -0.054489
    0.035077    0.526135    0.146863
   -0.270648    0.220071    0.236425
   -0.159146    0.188114    0.166955
   -0.063460   -0.024059    0.016953
    0.012114   -0.001029    0.003663
    0.030086   -0.011493   -0.015554
   -0.008571   -0.029657   -0.003301
    0.038804    0.061816   -0.007285
    0.014894    0.092020    0.012428
    0.013525    0.080286    0.009556
    0.097000    0.080670   -0.033979
   -0.020937   -0.019209    0.005210
   -0.009754   -0.063409   -0.015173
   -0.030754   -0.019539    0.009430
    0.030200    0.046972    0.022259
vibration   50
   -0.004246    0.005079   -0.004906
   -0.008469    0.003427    0.003355
   -0.013340    0.009041    0.003142
   -0.010649   -0.004089    0.009557
   -0.011409    0.007301    0.002405
   -0.000067    0.003839   -0.001480
   -0.003508    0.005271    0.001306
    0.002145    0.008819   -0.003587
    0.002574    0.000551   -0.003624
   -0.002705    0.003697   -0.003157
    0.000473    0.003928   -0.003710
   -0.002797    0.006298   -0.007259
   -0.007751    0.003183   -0.002260
   -0.000990    0.001495   -0.000435
    0.002370   -0.000450   -0.000217
    0.004065   -0.004217    0.000871
    0.002227   -0.003907    0.001883
    0.002979   -0.001761    0.004275
   -0.003544   -0.003812   -0.003424
   -0.007074   -0.000852   -0.005995
   -0.003186   -0.006770   -0.002373
   -0.004665   -0.007259   -0.002702
    0.000282   -0.009017    0.000017
    0.000974   -0.014225    0.001713
    0.003735   -0.004213   -0.002439
    0.000269    0.003335   -0.002452
   -0.001390    0.001632    0.000064
   -0.004574    0.002396    0.002039
   -0.000988   -0.001411    0.003021
   -0.002469   -0.002877    0.007002
    0.001695   -0.001457   -0.002264
    0.002522   -0.003540   -0.006328
    0.003635    0.000598   -0.000420
    0.006035    0.000317   -0.002083
    0.002278    0.003236    0.004356
    0.000985    0.002990    0.003690
    0.000225   -0.000929    0.000707
    0.000403   -0.003410    0.000217
    0.000699    0.000155    0.000745
   -0.003893   -0.005373   -0.002408
    0.003375   -0.006109    0.000560
    0.002989   -0.003227    0.000658
    0.005080   -0.005733    0.000532
    0.004822   -0.001988    0.003843
    0.002380   -0.005218   -0.001906
   -0.000077   -0.001165   -0.000857
   -0.000125    0.000876   -0.003678
   -0.000089   -0.000679    0.001348
   -0.001785   -0.004479   -0.001901
    0.000403   -0.000363    0.000237
   -0.001720   -0.003177   -0.002965
    0.003488   -0.003351    0.000185
    0.001192   -0.000055   -0.005710
    0.004322    0.004604    0.010234
    0.000014    0.000668    0.004156
   -0.003609   -0.001621   -0.004141
    0.004943    0.000020    0.001501
   -0.000198    0.001222   -0.001523
   -0.010010    0.008086   -0.008913
   -0.014695    0.044053   -0.027966
   -0.027052   -0.064217   -0.018681
    0.006708    0.004614    0.003620
    0.030531    0.017516   -0.003301
    0.017625   -0.019680   -0.014414
   -0.017248    0.062641    0.034836
   -0.021659    0.039631    0.030935
   -0.003732   -0.027681   -0.012373
    0.042007   -0.035598   -0.027215
    0.001211   -0.027294   -0.013088
    0.009045    0.130883    0.037716
   -0.066740    0.055007    0.059163
   -0.040709    0.046549    0.042257
    0.261994    0.101267   -0.072653
   -0.040289    0.002458    0.004561
   -0.129116    0.051743    0.047375
    0.031737    0.123757    0.008634
   -0.156525   -0.256592    0.035809
   -0.032963   -0.379528   -0.042038
   -0.064859   -0.341021   -0.017030
   -0.398467   -0.336132    0.151122
    0.086382    0.088242   -0.020538
    0.034487    0.260146    0.052285
    0.119830    0.075146   -0.036744
   -0.097750   -0.201285   -0.028308
vibration   51
   -0.003085    0.002989   -0.001705
   -0.181968    0.074170    0.081869
   -0.273920    0.180711    0.063990
   -0.211309   -0.074560    0.248496
   -0.276798    0.169575    0.061558
    0.098787    0.116732   -0.059458
    0.107053    0.174899    0.011420
    0.194425    0.248204   -0.016715
    0.171510    0.033797   -0.234559
   -0.011997    0.025653   -0.170127
    0.203928    0.053906   -0.210024
   -0.088632    0.003404   -0.351750
   -0.127481    0.002347   -0.165245
   -0.027246    0.027227   -0.006368
    0.008893   -0.055606    0.060830
    0.008167    0.000470    0.007493
    0.002716    0.004703    0.004845
    0.002973    0.008003    0.003152
   -0.005999    0.004369    0.001062
   -0.012427    0.009863   -0.003839
   -0.005170   -0.002597    0.004054
   -0.008607   -0.005230    0.006037
   -0.000908   -0.004734   -0.000815
   -0.001612   -0.010137   -0.002703
    0.004247    0.000365   -0.003764
    0.000963    0.003474    0.001289
   -0.002226    0.001083    0.005108
   -0.006472    0.002000    0.007841
   -0.001178   -0.002049   -0.000908
   -0.002134   -0.003195   -0.002633
    0.000296   -0.002381   -0.004208
    0.001079   -0.003955   -0.011259
    0.001943   -0.000013    0.004291
    0.004997   -0.000596    0.004771
    0.000843    0.003102    0.003805
   -0.001984    0.000840   -0.001314
    0.000129    0.000087   -0.000360
    0.007400   -0.002739    0.000280
    0.007822   -0.012923    0.006411
    0.018460    0.000143   -0.002759
    0.004485    0.001042   -0.001192
    0.000152    0.001881   -0.001802
    0.005178    0.000754   -0.001089
   -0.004702    0.000674   -0.000163
   -0.000273    0.006172   -0.006026
    0.000319   -0.000544    0.002847
   -0.005847    0.019153   -0.015285
    0.005028    0.008764    0.036220
    0.003153   -0.031441   -0.002634
   -0.019188   -0.045274    0.058690
    0.017297   -0.060405    0.072636
    0.007424   -0.004305    0.021305
    0.002008    0.001639   -0.005602
   -0.000620    0.002093   -0.000191
   -0.001357    0.000673    0.000081
   -0.004528   -0.001916   -0.008530
    0.110580   -0.146358    0.042422
   -0.001658   -0.002460   -0.000897
   -0.001337   -0.001647   -0.000783
    0.000623    0.003689   -0.006781
    0.011067    0.029034    0.001416
   -0.002055    0.001725   -0.006614
   -0.007648   -0.008896    0.006139
   -0.005946    0.002730    0.003211
    0.008805   -0.022504   -0.016068
    0.008728   -0.010407   -0.023410
    0.003072    0.005335    0.000901
   -0.011772    0.007492    0.002926
   -0.006620    0.004211    0.002844
   -0.002948   -0.047514   -0.020417
    0.022594   -0.022378   -0.027450
    0.022690   -0.011514   -0.020806
    0.000084    0.000353   -0.000189
    0.000114    0.000130    0.000289
   -0.000332    0.000437   -0.001060
   -0.000867   -0.000307    0.001075
   -0.000930   -0.000543   -0.002706
   -0.002930   -0.007664   -0.007958
    0.000066    0.005244   -0.005611
    0.000953   -0.002317    0.005687
   -0.001478    0.001239    0.002329
   -0.000845   -0.001777    0.000882
   -0.001314   -0.001195    0.001974
    0.000680   -0.000233    0.001801
vibration   52
   -0.069212   -0.014338    0.012032
   -0.054844   -0.016319   -0.026078
   -0.083554    0.019413   -0.080930
   -0.064919   -0.045093   -0.008108
   -0.085558   -0.053325   -0.010991
   -0.038320   -0.045479    0.008909
   -0.076460   -0.085002   -0.028087
   -0.048736   -0.059585    0.003357
   -0.035202   -0.053702    0.082293
   -0.076101    0.085888    0.032513
   -0.168708    0.081692    0.046808
   -0.004469    0.201111    0.062470
   -0.151655    0.081420    0.049642
   -0.001812    0.003741   -0.011362
    0.082651    0.049934   -0.006291
    0.068556    0.022114    0.061871
    0.041362    0.063519    0.037710
    0.038663    0.077255    0.024021
    0.016990    0.083700   -0.019738
   -0.020378    0.120840   -0.081574
    0.028210    0.021520    0.019510
   -0.001756    0.004469    0.027910
    0.057507   -0.006412    0.025006
    0.055667   -0.018653    0.023641
    0.036726   -0.004722   -0.003171
   -0.060182    0.041432   -0.020884
   -0.130792    0.001818    0.049473
   -0.171589    0.016067    0.136835
   -0.141801   -0.003148   -0.021583
   -0.134792    0.006368   -0.016168
   -0.137762   -0.002952   -0.049313
   -0.127323   -0.031953   -0.102429
   -0.097559    0.030711    0.061793
   -0.071511    0.019946    0.120082
   -0.074928    0.032106    0.024753
   -0.065347   -0.012181    0.017831
    0.014605   -0.010725    0.007194
    0.087659    0.034655    0.027013
    0.094533   -0.036855    0.088066
    0.195517    0.081020    0.079247
    0.067590    0.126823   -0.056716
    0.071303    0.015350   -0.068485
    0.108622    0.121963   -0.040947
    0.119329    0.012595   -0.153480
    0.059032   -0.054780   -0.113474
    0.015856   -0.151366    0.032677
    0.105451   -0.208043    0.019878
   -0.135689   -0.195544    0.089125
    0.077417   -0.237468    0.028135
    0.038336    0.030335   -0.010996
    0.039313    0.082553    0.021164
    0.113516    0.031285    0.079507
   -0.018000    0.021749   -0.071653
   -0.070140    0.007967    0.010569
   -0.037039   -0.000651    0.022795
   -0.081221   -0.020745   -0.071206
    0.058369   -0.007592   -0.065321
    0.075377   -0.048120   -0.002143
    0.018367   -0.049934   -0.100116
   -0.028920    0.058660   -0.119051
    0.004795    0.013018    0.003047
   -0.000001   -0.005623    0.006993
   -0.008250   -0.003562   -0.002019
   -0.004075    0.004422    0.004419
    0.003211   -0.014810   -0.010921
    0.009637   -0.018726    0.015023
    0.002618    0.009237    0.008412
   -0.011810    0.011243    0.002530
    0.000717    0.000456    0.004949
   -0.001594   -0.032450   -0.008042
    0.017791   -0.012724   -0.017935
    0.005792   -0.010125   -0.012047
    0.001870   -0.001087    0.001379
   -0.003702    0.000532   -0.006890
    0.001897   -0.002574    0.007848
    0.001917    0.000000   -0.000075
   -0.002157   -0.000893   -0.002820
   -0.015163   -0.007216   -0.008623
    0.004244    0.008782   -0.013382
    0.001835   -0.001089    0.002163
    0.013879   -0.002589   -0.002355
   -0.001968    0.004944   -0.008618
   -0.004178   -0.001438    0.005474
   -0.010944    0.001289   -0.025147
vibration   53
   -0.172515    0.174487   -0.013538
    0.035312    0.011786    0.017537
    0.059749   -0.018326    0.049117
    0.048757    0.038329    0.013417
    0.044767    0.039127    0.007840
    0.006108    0.026109   -0.006057
    0.020693    0.051363    0.020404
    0.005410    0.031639   -0.016483
    0.000128    0.035642   -0.037367
    0.032632   -0.044566   -0.005400
    0.066257   -0.046755   -0.009294
    0.001122   -0.100753   -0.010440
    0.078014   -0.039573   -0.012490
   -0.002247   -0.004701    0.004734
   -0.037921   -0.021718    0.000922
   -0.032387   -0.005843   -0.031017
   -0.021538   -0.022876   -0.029873
   -0.023461   -0.027582   -0.033872
   -0.001285   -0.040460    0.020607
    0.020878   -0.063264    0.061779
   -0.009286   -0.007872   -0.006965
    0.002911    0.002060   -0.015625
   -0.027789    0.009896   -0.020807
   -0.033164    0.023821   -0.036361
   -0.014682    0.000267    0.010704
    0.026989   -0.020617    0.041354
    0.040879   -0.018929   -0.016586
    0.041180   -0.021517   -0.062325
    0.048953   -0.030333   -0.017343
    0.044414   -0.038085   -0.060985
    0.051737   -0.030197    0.034137
    0.051344   -0.030717    0.057879
    0.045872   -0.025525    0.002078
    0.043153   -0.018520   -0.024874
    0.034004   -0.008017   -0.001501
   -0.067280    0.023682    0.016556
    0.006818   -0.023441    0.019717
    0.083038    0.099762    0.053316
    0.083995    0.036105    0.092323
    0.212599    0.177684    0.212236
    0.036050    0.272186   -0.095193
    0.121697    0.021015   -0.122284
    0.215670    0.198440   -0.070294
    0.192836    0.016072   -0.253345
    0.094630   -0.094289   -0.230511
   -0.002262   -0.152226   -0.016336
    0.125596   -0.202884   -0.069444
   -0.139537   -0.193919    0.027374
   -0.005717   -0.251041   -0.036288
   -0.022682   -0.019125   -0.001598
   -0.024106   -0.041553   -0.016152
   -0.045174   -0.012113   -0.028349
    0.014332   -0.018723    0.059949
    0.027664    0.004108   -0.035893
   -0.068009   -0.025054    0.068142
   -0.057807    0.010293    0.130643
   -0.033506    0.005450    0.025514
   -0.007490    0.020010   -0.006328
   -0.003593    0.027853    0.018583
    0.002077   -0.057395    0.070104
    0.010641    0.017010    0.013163
   -0.004560    0.007438   -0.014515
   -0.005477   -0.008155    0.012419
   -0.007685   -0.001175    0.002764
    0.007042   -0.017175   -0.014918
   -0.007703    0.015551   -0.058524
   -0.005353   -0.003847   -0.004511
   -0.006427   -0.003420    0.006089
   -0.012403    0.004977    0.001842
   -0.005909   -0.041516   -0.022414
    0.014518   -0.020704   -0.030376
    0.025780    0.000812   -0.021595
    0.002072    0.003370   -0.007299
    0.007455   -0.002250    0.018516
   -0.007623    0.004339   -0.015553
   -0.001907    0.002917   -0.003606
    0.001201   -0.005580    0.008229
    0.029007   -0.003684    0.012161
   -0.012115   -0.016033    0.026060
   -0.004131   -0.007682    0.012033
   -0.006640    0.007666    0.000299
   -0.000148    0.002257    0.000949
    0.003572   -0.001507   -0.005154
    0.024117   -0.011349    0.062933
vibration   54
   -0.007463   -0.002747   -0.010345
    0.093681    0.092058    0.095330
    0.173154   -0.008835    0.276693
    0.140815    0.153582    0.135223
    0.125284    0.288481    0.029087
   -0.051646    0.104869   -0.062079
   -0.043730    0.212315    0.067114
   -0.079438    0.127145   -0.169906
   -0.085223    0.152522   -0.131525
    0.054251   -0.125061    0.038574
    0.085420   -0.201796    0.060377
   -0.008615   -0.250254    0.047773
    0.208483   -0.068341    0.070271
   -0.026459   -0.024782   -0.020002
   -0.042492   -0.033412   -0.022122
   -0.010788    0.004570    0.013968
   -0.005004    0.000248    0.023833
   -0.004105   -0.006972    0.026993
   -0.004717    0.020758   -0.010031
   -0.002008    0.023567   -0.039129
    0.000795    0.030011    0.006589
    0.006417    0.036781   -0.000703
    0.003523    0.020242    0.035430
    0.007742    0.019307    0.048399
   -0.009514    0.017465    0.016645
   -0.014219    0.030478   -0.018412
   -0.038824    0.017944    0.011523
   -0.054156    0.023272    0.042874
   -0.036691    0.004080    0.000075
   -0.045689   -0.005048    0.012341
   -0.016430   -0.001201   -0.015278
   -0.010005   -0.020243   -0.030655
   -0.000334    0.015482    0.017552
    0.012671    0.011089    0.040903
    0.001078    0.021939    0.007602
   -0.008744    0.000209   -0.010663
    0.002274   -0.003353   -0.011019
    0.056675   -0.032827   -0.007259
    0.069512   -0.053743    0.058861
    0.081084   -0.038051   -0.063164
    0.089836   -0.053464   -0.014312
   -0.040074    0.015384    0.004289
   -0.078242    0.024303   -0.000892
   -0.071379    0.000353   -0.020743
   -0.029970    0.056193    0.048972
    0.018662   -0.003513    0.065320
   -0.028262   -0.017802    0.123375
   -0.003720   -0.009142    0.078228
    0.106850    0.018774    0.087794
   -0.072631   -0.076862   -0.063804
   -0.067225   -0.087190   -0.067435
   -0.029932    0.004570   -0.018832
   -0.010963    0.022807   -0.020556
    0.003071    0.015442    0.034299
   -0.011543   -0.008663   -0.042089
   -0.036925   -0.030632   -0.113078
   -0.016533   -0.012806    0.006194
    0.032897   -0.019064   -0.000327
    0.039447   -0.033890   -0.038463
    0.025593    0.086727   -0.104966
   -0.000791   -0.009359    0.006450
   -0.004807    0.008657   -0.017992
    0.007744   -0.003668    0.014977
    0.002304   -0.004004    0.000952
   -0.002082    0.010081   -0.002953
   -0.020240    0.032091   -0.060516
    0.003332   -0.005907   -0.004045
    0.006958   -0.006950   -0.002112
   -0.007573   -0.002371    0.000790
   -0.003251    0.014507   -0.008056
   -0.020118   -0.000645   -0.013982
    0.006546    0.030239   -0.007541
    0.012766   -0.006064    0.035155
   -0.030205    0.010655   -0.076707
    0.023239   -0.010467    0.059715
    0.006287   -0.002408    0.009556
   -0.010111    0.006703   -0.025355
   -0.098714    0.009240   -0.032014
    0.046091    0.018936   -0.087111
   -0.015523    0.011511   -0.048946
    0.014036   -0.023904   -0.008135
    0.004671    0.002052    0.006217
   -0.005488    0.018751    0.006081
   -0.103917    0.038239   -0.264320
vibration   55
    0.039637   -0.034810    0.012928
    0.046880    0.045899    0.044190
    0.085718   -0.003390    0.139971
    0.066768    0.074868    0.055926
    0.072112    0.142529    0.010555
   -0.019113    0.048601   -0.033436
   -0.008687    0.099007    0.025503
   -0.027821    0.060448   -0.074744
   -0.033100    0.069208   -0.075316
    0.023891   -0.063877    0.017323
    0.043459   -0.105450    0.028761
   -0.009450   -0.127324    0.017844
    0.101037   -0.033799    0.035702
   -0.017229   -0.012532   -0.011474
   -0.014718   -0.007512   -0.006357
   -0.011798    0.019864    0.013694
   -0.007366    0.024555    0.007679
   -0.012151    0.015246   -0.008362
    0.015113    0.035361    0.009882
    0.025177    0.029918   -0.001109
    0.016082    0.041158    0.013320
    0.015561    0.044742    0.007438
    0.007731    0.040852    0.015483
    0.004920    0.064069    0.009511
   -0.013052    0.015554    0.022046
   -0.013634   -0.001268   -0.006138
   -0.021590   -0.003138    0.002349
   -0.017842   -0.002662    0.020119
   -0.027972    0.007935   -0.006877
   -0.020945    0.016162   -0.004444
   -0.035700    0.009690   -0.001076
   -0.036101    0.009622    0.008761
   -0.031036    0.008705    0.002030
   -0.032718    0.006665    0.017830
   -0.022517   -0.000983   -0.012924
    0.019364    0.008651    0.028994
    0.003603    0.018404    0.022733
   -0.124002    0.031016    0.002847
   -0.153051    0.065655   -0.142086
   -0.187528    0.025566    0.065432
   -0.194191    0.033427    0.063530
    0.083031   -0.045355    0.024649
    0.147377   -0.112939    0.022929
    0.152893   -0.003863    0.119292
    0.065114   -0.125787   -0.053780
   -0.029654   -0.008221   -0.131962
    0.082944    0.008360   -0.250205
   -0.008661   -0.006843   -0.161628
   -0.201849   -0.053796   -0.176196
   -0.040386   -0.037875   -0.031498
   -0.024779   -0.023494   -0.012250
   -0.011459    0.019957   -0.003202
   -0.006265    0.001756    0.007044
   -0.018003   -0.006754   -0.020958
    0.041389    0.042235    0.088143
    0.045018    0.030249    0.083910
    0.004127   -0.016787   -0.004520
    0.026118   -0.030279   -0.004053
    0.023317   -0.016664   -0.044089
    0.017637   -0.098979    0.019521
   -0.003028    0.008438   -0.014449
    0.008711   -0.013352    0.031568
   -0.008162    0.009965   -0.025300
   -0.002011    0.002497   -0.004573
    0.002391   -0.007017    0.009384
    0.031402   -0.048489    0.108130
   -0.008709    0.003127    0.003083
   -0.003557    0.003225   -0.002432
    0.010375   -0.001324   -0.004084
    0.008267   -0.010100    0.021159
    0.028434    0.009016    0.026651
   -0.018572   -0.039234    0.018420
   -0.020798    0.008455   -0.059306
    0.045934   -0.018672    0.122738
   -0.039040    0.014299   -0.091724
   -0.005982    0.005475   -0.017934
    0.013856   -0.010585    0.043966
    0.153028   -0.012860    0.055661
   -0.077570   -0.027200    0.142370
    0.027515   -0.016251    0.079218
   -0.011040    0.034983    0.006401
   -0.004725    0.008037   -0.013836
    0.015132   -0.029738   -0.013708
    0.162685   -0.064790    0.420461
vibration   56
    0.009560    0.002403   -0.001259
   -0.002634   -0.022620   -0.023368
   -0.008649   -0.013939   -0.052846
   -0.010573   -0.019749   -0.052727
    0.006348   -0.070599   -0.008973
    0.030742   -0.018998    0.014243
    0.041636   -0.039116   -0.013420
    0.049797   -0.014442    0.056947
    0.043969   -0.035371    0.003676
   -0.000616    0.006470   -0.019152
    0.019440    0.028684   -0.029491
   -0.005828    0.004122   -0.030196
   -0.018125   -0.007924   -0.033574
   -0.000629    0.004578    0.009851
   -0.009181    0.005010    0.008171
   -0.024627    0.006874   -0.002948
   -0.015681    0.001303   -0.007041
   -0.019617   -0.010647   -0.018728
    0.011456    0.003124    0.012364
    0.029235   -0.011070    0.020460
    0.009115    0.023090    0.003083
    0.015190    0.031313   -0.006432
   -0.005544    0.030084    0.004211
   -0.008189    0.054501   -0.002754
   -0.018395    0.006982    0.022166
   -0.003552   -0.008227    0.006129
    0.000796   -0.004201    0.001113
    0.008198   -0.005660    0.004129
   -0.001450    0.003851   -0.006495
    0.002515    0.008012   -0.013828
   -0.007351    0.004696    0.006320
   -0.009031    0.008425    0.018197
   -0.010206   -0.000233    0.001727
   -0.015769    0.000256    0.010187
   -0.006730   -0.005555   -0.009381
    0.014387    0.014720    0.026911
    0.005169    0.016243    0.023075
   -0.098971    0.024244    0.006148
   -0.124465    0.047361   -0.115960
   -0.146053    0.022040    0.060232
   -0.163203    0.031711    0.055802
    0.081937   -0.039588    0.019099
    0.145292   -0.093675    0.019839
    0.145157   -0.003346    0.099113
    0.064457   -0.113914   -0.057548
   -0.024559   -0.019402   -0.114710
    0.083422   -0.008182   -0.223177
   -0.018067   -0.022012   -0.137313
   -0.175599   -0.067588   -0.155109
    0.000640    0.014163    0.022230
   -0.000027    0.007024    0.018026
   -0.021577    0.010683   -0.017112
   -0.004747   -0.007220    0.028492
   -0.001136   -0.000045   -0.004380
    0.034079    0.039232    0.089693
    0.004041    0.011470    0.007532
    0.001850   -0.004011    0.007009
    0.008101   -0.012620   -0.005785
    0.019037   -0.017463   -0.013005
    0.012302    0.085596   -0.076905
   -0.002274   -0.000594   -0.002335
   -0.000287   -0.001152    0.002172
   -0.000906    0.001466   -0.003095
   -0.000633   -0.000817   -0.001474
    0.000609   -0.001212    0.001480
    0.001930   -0.003451    0.009350
   -0.003297   -0.001946   -0.001217
    0.001000   -0.002169   -0.001262
   -0.000092   -0.000965   -0.001418
    0.000810   -0.001865    0.002149
    0.004516    0.001167    0.003965
   -0.000895   -0.005766    0.002448
    0.032803   -0.010914    0.083646
   -0.064170    0.025637   -0.169821
    0.051802   -0.019065    0.127381
    0.009091   -0.005087    0.022957
   -0.021283    0.011784   -0.058796
   -0.211136    0.015354   -0.074557
    0.105644    0.031868   -0.194233
   -0.042732    0.019057   -0.106932
    0.015343   -0.048087   -0.012514
    0.008364   -0.005178    0.020829
   -0.016948    0.043807    0.014404
   -0.227639    0.087377   -0.585219
vibration   57
   -0.023383    0.072312   -0.040602
    0.024386   -0.089623   -0.082926
    0.030991   -0.092415   -0.182016
    0.012202   -0.036797   -0.211293
    0.066354   -0.270443   -0.029247
    0.124357   -0.054004    0.058947
    0.183761   -0.114458   -0.031958
    0.199947   -0.032703    0.223763
    0.172443   -0.111525   -0.011938
    0.015291   -0.005258   -0.082478
    0.127034    0.087061   -0.129337
   -0.030142   -0.055245   -0.135189
   -0.027377   -0.062632   -0.148392
   -0.007641    0.013350    0.049471
   -0.065171    0.006419    0.027201
   -0.098939    0.012592    0.005387
   -0.052244   -0.026703    0.021452
   -0.059743   -0.075862    0.002589
    0.018250    0.018970   -0.005869
    0.070889   -0.012688   -0.046520
    0.024451    0.097439    0.011716
    0.066132    0.136421   -0.024343
   -0.015876    0.102938    0.085980
   -0.012084    0.159103    0.101184
   -0.071680    0.046668    0.086230
   -0.025447    0.041901   -0.015960
   -0.045751    0.034387   -0.043039
   -0.050600    0.037444   -0.053784
   -0.040364    0.007126    0.006072
   -0.063373   -0.017535    0.022049
    0.001574   -0.004022    0.024732
    0.010211   -0.035662    0.062325
    0.022712    0.019416   -0.023664
    0.034798    0.018123   -0.025055
    0.016077    0.033807    0.000110
    0.013356    0.035929   -0.003099
    0.013948    0.000679   -0.019036
    0.047659   -0.038299   -0.023338
    0.052030   -0.075702    0.015018
    0.078320   -0.041216   -0.078413
    0.054023   -0.056682   -0.008927
   -0.034010    0.002806    0.020633
   -0.091469   -0.016267    0.006482
   -0.057677   -0.005040    0.018667
   -0.021447    0.042676    0.083112
    0.031612   -0.005315    0.055755
   -0.012280   -0.015037    0.105674
    0.006416   -0.009692    0.078962
    0.117568    0.003585    0.074936
   -0.020152    0.046119    0.088106
   -0.016684    0.018604    0.076702
   -0.132679    0.036260   -0.124786
   -0.032584    0.023587    0.042960
    0.040587    0.043728    0.089222
    0.002411    0.000645   -0.040562
   -0.016282   -0.029214   -0.111540
   -0.025907   -0.004852    0.040900
    0.029259   -0.078869   -0.010587
    0.085495   -0.063692   -0.098016
    0.101809    0.016489   -0.170702
   -0.004961    0.011776   -0.026828
    0.014265   -0.020785    0.046101
   -0.008335    0.013110   -0.033969
    0.000475    0.007443   -0.007825
    0.000407   -0.004410    0.017700
    0.047586   -0.073616    0.162060
   -0.003973    0.008164   -0.001116
   -0.004590    0.010673   -0.003479
    0.017276    0.006800   -0.007736
    0.011435    0.004276    0.031327
    0.027346    0.017476    0.048738
   -0.028661   -0.054221    0.030928
   -0.007022    0.002451   -0.024300
    0.013602   -0.007344    0.042091
   -0.015208    0.003053   -0.027488
    0.001370    0.003718   -0.008962
    0.002103   -0.003730    0.017540
    0.044565   -0.009816    0.017217
   -0.031700   -0.001448    0.049596
    0.012918   -0.005296    0.034386
   -0.000745    0.007184   -0.005858
    0.003148    0.012254   -0.002746
    0.014817   -0.006374   -0.013917
    0.052428   -0.025988    0.142475
vibration   58
   -0.009543    0.000771    0.002956
    0.003861    0.011963    0.014049
    0.010257    0.003644    0.034511
    0.010360    0.014409    0.029598
    0.000652    0.041629    0.004985
   -0.009655    0.012091   -0.010954
   -0.009967    0.026828    0.007142
   -0.015404    0.013433   -0.028248
   -0.015708    0.020265   -0.017105
   -0.001672   -0.008111    0.005955
   -0.007244   -0.017966    0.010132
   -0.001177   -0.009456    0.008967
    0.006535   -0.001477    0.012643
   -0.003834   -0.004918   -0.005083
    0.005687   -0.002619    0.000239
    0.011552   -0.000683   -0.001737
    0.004745    0.006393   -0.007619
    0.003846    0.014154   -0.011466
   -0.001263   -0.001858    0.003293
   -0.007375    0.001574    0.010166
   -0.002085   -0.012383    0.000307
   -0.008017   -0.018286    0.006177
    0.001153   -0.010978   -0.016612
   -0.000828   -0.014729   -0.022742
    0.008437   -0.005528   -0.012706
    0.006980   -0.010604    0.005547
    0.013159   -0.008944    0.007459
    0.016025   -0.010117    0.006818
    0.012235   -0.002941   -0.003000
    0.016743    0.001668   -0.009707
    0.004418   -0.000459   -0.001850
    0.002638    0.005661   -0.005621
   -0.000394   -0.005099    0.004678
   -0.003808   -0.004208    0.004888
    0.000495   -0.007886   -0.001381
   -0.007799   -0.005453   -0.005308
   -0.004250   -0.002384   -0.005908
    0.020792    0.007480    0.000115
    0.024127   -0.016268    0.024066
    0.056257    0.020636    0.008864
    0.018791    0.028030   -0.021247
   -0.009707    0.006783   -0.012122
   -0.017251    0.027921   -0.009284
   -0.013330    0.000976   -0.034606
   -0.008127    0.010237   -0.003511
    0.000590   -0.003064    0.020005
   -0.013427   -0.007052    0.037137
   -0.007964   -0.004407    0.028272
    0.030181    0.000558    0.026876
   -0.004884   -0.012347   -0.013262
    0.011935    0.027786    0.024141
    0.013635   -0.003485    0.015366
    0.006247   -0.004710   -0.005203
   -0.004946   -0.008533   -0.020300
   -0.013226   -0.009829   -0.017165
   -0.000124    0.008856    0.026537
    0.002534    0.001598    0.000048
   -0.009739    0.010690   -0.001033
   -0.011178    0.009595    0.019245
   -0.010794   -0.005111    0.028799
   -0.017023    0.055799   -0.106619
    0.064312   -0.095015    0.207879
   -0.045377    0.055579   -0.152657
    0.001030    0.032640   -0.020458
    0.001059   -0.031482    0.067867
    0.210137   -0.328168    0.712791
   -0.014338    0.049757    0.030335
   -0.033355    0.058844   -0.010800
    0.082615    0.008544   -0.017015
    0.045022   -0.016061    0.134494
    0.136603    0.064096    0.188086
   -0.132104   -0.239329    0.125986
    0.005620   -0.000920    0.014286
   -0.008986    0.004779   -0.026085
    0.008881   -0.002082    0.019398
   -0.000412   -0.001276    0.004171
   -0.002749    0.001012   -0.009990
   -0.031367    0.001239   -0.012661
    0.018482    0.001836   -0.031310
   -0.008976    0.001337   -0.017063
   -0.000333   -0.006660   -0.000363
   -0.000717   -0.004732    0.002616
   -0.007038    0.006579    0.004795
   -0.034197    0.015037   -0.090512
vibration   59
    0.019699   -0.098120    0.040663
    0.015645   -0.042696   -0.007182
    0.025368   -0.052580   -0.034531
    0.015352   -0.015615   -0.053978
    0.033872   -0.099656    0.009221
    0.060852    0.011258    0.022577
    0.089417    0.020908    0.025844
    0.103610    0.050798    0.073406
    0.087478   -0.018641   -0.054827
    0.003485   -0.017525   -0.054690
    0.087979    0.041714   -0.086748
   -0.031068   -0.052922   -0.097792
   -0.024871   -0.054969   -0.098015
   -0.005917   -0.009328    0.034128
   -0.030777   -0.007417    0.025582
   -0.126392   -0.039916   -0.007122
   -0.032839   -0.162080   -0.011917
   -0.033216   -0.263342    0.006403
    0.015044   -0.129519   -0.076768
    0.045597   -0.148970   -0.105202
    0.024824   -0.064998   -0.048322
    0.109374   -0.023098   -0.060556
   -0.060524   -0.014828    0.053286
   -0.031752    0.050494    0.123699
   -0.125927   -0.020136    0.010890
   -0.051092   -0.109225   -0.005111
    0.001182   -0.055393    0.030372
    0.094242   -0.074457    0.068115
   -0.032276    0.065418   -0.005503
    0.020677    0.124863   -0.000015
   -0.088997    0.075458   -0.014110
   -0.104380    0.119738   -0.007299
   -0.129865    0.005748    0.019278
   -0.225428    0.019387    0.075878
   -0.059171   -0.100620   -0.021146
   -0.016037   -0.046802    0.008435
   -0.019759   -0.010340   -0.001367
    0.004147    0.033304    0.013642
    0.013646    0.058256    0.040754
    0.004338    0.042094    0.052956
    0.029674    0.058316   -0.037084
   -0.018352    0.010577   -0.031818
   -0.003719    0.054599   -0.020637
   -0.030594   -0.001854   -0.072279
   -0.019527    0.017300   -0.044394
   -0.018850    0.024211    0.009811
   -0.051161    0.037379    0.022563
    0.014406    0.034497    0.000847
   -0.016094    0.049419    0.015571
   -0.022826   -0.001455    0.040352
   -0.008111    0.001092    0.055813
   -0.059794    0.006852   -0.045774
   -0.058198   -0.031437   -0.009125
   -0.007286   -0.042290   -0.014543
   -0.015396   -0.024641   -0.000956
   -0.032389   -0.010868   -0.015486
   -0.063118    0.013960    0.036595
    0.233211    0.206929   -0.002263
   -0.133817   -0.125178   -0.003341
   -0.421289   -0.005338    0.254130
   -0.000666   -0.003821   -0.002822
    0.001320   -0.005093    0.006448
    0.001492   -0.000137   -0.003729
    0.002941    0.003545   -0.001330
   -0.002920    0.003723    0.003300
    0.003733   -0.008099    0.015437
    0.006168    0.004188   -0.002284
   -0.000652    0.006043    0.001364
    0.006775    0.007051   -0.001951
    0.001405    0.014986    0.004005
   -0.009125    0.005314    0.012728
   -0.005241   -0.003931    0.004714
    0.003905    0.003518   -0.005820
    0.007923    0.001023    0.009229
    0.001082    0.002551   -0.007520
   -0.007315   -0.002904    0.000624
    0.004680   -0.004794    0.000047
    0.024004    0.016226    0.017281
    0.003319   -0.033166    0.014087
   -0.010884   -0.004170   -0.015671
   -0.007067    0.003561    0.005995
   -0.009448   -0.013828   -0.007127
   -0.016004   -0.003160    0.008198
    0.018504   -0.004192    0.036008
vibration   60
   -0.022377    0.065315   -0.025062
   -0.030566    0.058560    0.002763
   -0.051298    0.081418    0.027117
   -0.030970    0.011847    0.082199
   -0.068364    0.136127   -0.018236
   -0.051441   -0.027002   -0.041838
   -0.103779   -0.054944   -0.060863
   -0.081713   -0.049886   -0.086056
   -0.060489   -0.021137    0.053259
    0.005361    0.023990    0.055785
   -0.089324   -0.060810    0.097871
    0.042861    0.064875    0.099500
    0.045588    0.076925    0.116883
    0.016264    0.012814   -0.056244
    0.053066    0.014565    0.005655
   -0.025753   -0.020045    0.044002
   -0.063080    0.025178   -0.123114
   -0.115815    0.050904   -0.296749
    0.043410   -0.037681    0.081318
    0.084951   -0.075108    0.124889
    0.028398    0.008472    0.031024
    0.026079    0.036694   -0.019304
   -0.044581    0.079841   -0.096702
   -0.113936    0.204421   -0.278945
   -0.021290   -0.036632    0.110395
   -0.020910   -0.050715    0.086332
   -0.000709   -0.034320   -0.127980
    0.033779   -0.048067   -0.327109
   -0.022175    0.008310    0.031626
    0.003306    0.036182    0.003740
   -0.066452    0.016275    0.090661
   -0.077936    0.042697    0.165060
   -0.075594   -0.000656   -0.129113
   -0.110517    0.015812   -0.282861
   -0.047725   -0.035417    0.032532
    0.022424    0.025725    0.021736
    0.036344    0.007355   -0.036255
   -0.001778   -0.009874   -0.053659
   -0.012875   -0.016814   -0.097340
   -0.014696   -0.016216   -0.064133
   -0.029941   -0.023701   -0.013205
   -0.032101   -0.004219    0.037809
   -0.119289   -0.064646    0.010122
   -0.056832   -0.005839    0.067080
   -0.013834    0.046295    0.130834
    0.054644   -0.001716    0.022699
    0.019656   -0.005699    0.058428
    0.034191   -0.003323    0.050837
    0.123625   -0.003028    0.036350
    0.029200   -0.008995   -0.037642
    0.046135   -0.000829   -0.022766
    0.058996   -0.010291    0.087838
   -0.009283   -0.062744    0.173480
    0.013850    0.024550    0.106323
    0.016053    0.007420   -0.021195
    0.019366    0.033018    0.010957
    0.072962   -0.039038   -0.027172
    0.017485    0.012262   -0.047036
    0.020798   -0.066462    0.001223
    0.025069   -0.069419   -0.001734
    0.003252   -0.003905   -0.001506
    0.001091   -0.004451   -0.005761
   -0.000708   -0.006525   -0.000758
    0.003407    0.010702   -0.000900
   -0.010330    0.001228    0.000329
    0.000322   -0.002517   -0.012530
    0.012990    0.010849   -0.008281
   -0.008482    0.016986    0.012066
    0.011852    0.023851   -0.002648
   -0.004329    0.011977    0.004588
   -0.019580   -0.002698   -0.000849
   -0.017318    0.006588    0.001346
    0.001561    0.004307    0.002431
    0.000240    0.004837   -0.005090
    0.002541    0.004348   -0.003983
   -0.009611   -0.001408    0.001486
    0.003716   -0.007531   -0.002849
    0.012282   -0.010388   -0.004075
    0.009282   -0.015528   -0.004268
   -0.009530   -0.011378   -0.000291
   -0.032088    0.001230    0.003982
   -0.003664   -0.020313    0.011969
   -0.009288    0.007172   -0.003006
   -0.002306    0.006924   -0.011729
vibration   61
    0.002834   -0.000237    0.000098
    0.002487   -0.000421   -0.001206
    0.004381   -0.002811   -0.000924
    0.003068    0.001982   -0.003607
    0.004436   -0.001718   -0.000895
    0.000560   -0.000782    0.000090
    0.001039   -0.001402   -0.000844
    0.001195   -0.000507    0.001347
    0.001181   -0.001597   -0.000413
    0.000397   -0.001056    0.000538
    0.000013   -0.000917    0.000540
   -0.000037   -0.002657    0.001796
    0.002510   -0.001046   -0.000106
   -0.000287   -0.000020    0.000002
   -0.000968    0.001855    0.000394
   -0.000776    0.001856   -0.001312
    0.000462    0.001150    0.002512
    0.001570   -0.000715    0.006348
    0.000946    0.002760    0.000216
    0.001623    0.002105    0.000970
    0.000705    0.002545   -0.000701
   -0.000082    0.002374   -0.000988
    0.001859    0.000744    0.002278
    0.002950    0.000183    0.005128
   -0.000241    0.000830   -0.000404
   -0.001109    0.001428   -0.002685
   -0.002337    0.001221    0.000759
   -0.002749    0.001427    0.003296
   -0.002344    0.001043   -0.002317
   -0.002673    0.000702   -0.002283
   -0.001137    0.000705    0.000516
   -0.000811   -0.000766    0.004643
   -0.000192    0.001398    0.001261
    0.000362    0.000823    0.007297
   -0.000174    0.001351   -0.003639
    0.002094    0.000965    0.000417
   -0.001596   -0.002559   -0.002178
    0.001806   -0.000201   -0.001249
    0.003256    0.004913    0.003180
   -0.001314   -0.001062   -0.000381
    0.007469   -0.000024   -0.006299
   -0.003461   -0.002112   -0.002264
   -0.005308   -0.001772   -0.002564
   -0.004120   -0.002520   -0.003149
   -0.003118   -0.001196   -0.000091
   -0.000459    0.003086    0.002639
   -0.007842    0.005693    0.006266
    0.004178    0.005310    0.004895
    0.004090    0.004861    0.003876
   -0.000421    0.001208    0.000333
   -0.004516   -0.001407   -0.004207
   -0.000603    0.001433   -0.000514
   -0.000395    0.000068   -0.001190
    0.000678    0.000630   -0.000703
   -0.000157   -0.002252   -0.002409
    0.010456    0.003644    0.022569
   -0.001290    0.000851   -0.000875
   -0.000023   -0.003932   -0.000399
    0.000461    0.003408   -0.003625
   -0.002791   -0.025103    0.020040
   -0.041959    0.014549    0.014681
   -0.015750    0.047932    0.035744
    0.009993    0.060661    0.011443
   -0.042141   -0.091876   -0.026764
    0.089969   -0.001102   -0.020866
   -0.025429    0.058684    0.070827
   -0.169576   -0.146067   -0.026820
    0.100083   -0.192291   -0.089965
   -0.129973   -0.132259   -0.020660
    0.041463   -0.119737   -0.036588
    0.185584    0.021699   -0.047475
    0.138682   -0.001535   -0.032412
   -0.017335    0.073649    0.021781
    0.048673    0.090114   -0.009691
    0.082063    0.054675   -0.028795
   -0.159829   -0.060056    0.062051
    0.083436   -0.127949   -0.049348
    0.172462   -0.223350   -0.109522
    0.160873   -0.211961   -0.088521
   -0.115134   -0.195159    0.028610
   -0.334583    0.028763    0.136633
   -0.147819   -0.372430    0.022092
   -0.315671    0.022938    0.142532
    0.057504    0.134712   -0.015655
vibration   62
   -0.000442   -0.003152    0.001204
   -0.000049   -0.000951    0.001375
    0.000956   -0.001831    0.002279
    0.000409    0.001260   -0.000861
    0.000547   -0.001783    0.001399
    0.002097    0.001733    0.001259
    0.004457    0.003174    0.002364
    0.004120    0.003731    0.003556
    0.003099    0.000836   -0.003973
   -0.000890   -0.002041   -0.002098
    0.003572    0.000565   -0.003640
   -0.003089   -0.004785   -0.004145
   -0.001452   -0.003644   -0.004101
   -0.002011   -0.000455    0.002188
   -0.001818   -0.000871    0.000506
    0.001372    0.000300   -0.001275
    0.002676   -0.001200    0.005505
    0.004622   -0.001696    0.011867
   -0.002391    0.001843   -0.004859
   -0.004703    0.004235   -0.009129
   -0.001236   -0.000093   -0.000220
   -0.000188   -0.001448    0.002872
    0.001692   -0.002940    0.005659
    0.004566   -0.009123    0.013580
    0.001076    0.001997   -0.004105
    0.000953    0.004676   -0.003467
   -0.001006    0.003332    0.001579
   -0.003903    0.004162    0.005772
    0.000562   -0.001100   -0.001240
   -0.001981   -0.003886    0.000073
    0.004139   -0.001998   -0.001310
    0.004904   -0.004395   -0.000826
    0.005536    0.000480    0.002343
    0.008846   -0.000471    0.006996
    0.003017    0.003921   -0.001642
   -0.002911   -0.000494   -0.000522
   -0.000388    0.002341    0.003938
   -0.001373    0.001776    0.004285
   -0.002434   -0.005938    0.002376
    0.005443    0.004172    0.004907
   -0.007275    0.003595    0.007306
    0.005036    0.003051   -0.000166
    0.010017    0.007836    0.001710
    0.008469    0.003608   -0.002930
    0.003863   -0.001983   -0.005739
   -0.002437   -0.002754   -0.003471
    0.007016   -0.005952   -0.008159
   -0.006747   -0.005199   -0.007589
   -0.009734   -0.004053   -0.005182
   -0.002817   -0.000636    0.000299
    0.005308    0.005460    0.009945
   -0.003412    0.000504   -0.005112
    0.000554    0.003074   -0.005315
   -0.000296    0.000130    0.000001
   -0.000988    0.001680    0.001440
   -0.004930   -0.002733   -0.010182
   -0.001700    0.001622    0.001978
   -0.001556   -0.002396    0.001865
    0.002205    0.004177   -0.002358
    0.002674    0.005037   -0.003282
    0.072660   -0.025236   -0.022934
    0.026029   -0.080368   -0.064242
   -0.016820   -0.104648   -0.017621
    0.071766    0.156687    0.046152
   -0.153891    0.001829    0.034593
    0.040649   -0.095684   -0.131646
    0.290110    0.249136    0.045457
   -0.171117    0.327997    0.154653
    0.221439    0.226330    0.035601
   -0.071575    0.204255    0.060669
   -0.318974   -0.038315    0.078579
   -0.235217    0.005118    0.053522
   -0.011144    0.043120    0.011463
    0.029061    0.052510   -0.003660
    0.047678    0.031887   -0.018010
   -0.093565   -0.035401    0.036042
    0.049262   -0.074868   -0.028295
    0.102560   -0.131765   -0.064131
    0.092943   -0.122701   -0.050205
   -0.065698   -0.114234    0.018555
   -0.195464    0.016923    0.079991
   -0.086745   -0.218130    0.012146
   -0.184747    0.012692    0.083399
    0.036246    0.078048   -0.002255
vibration   63
    0.040546   -0.035913    0.000123
   -0.064261    0.128385   -0.081979
   -0.115629    0.188107   -0.105089
   -0.080162    0.048631    0.008959
   -0.121960    0.167896   -0.088763
   -0.046968   -0.112828   -0.041677
   -0.136902   -0.274655   -0.213958
   -0.073602   -0.185034    0.000654
   -0.033399   -0.145220    0.194957
    0.088048    0.040087    0.090259
   -0.032322   -0.135361    0.167343
    0.100246    0.010160    0.166322
    0.256736    0.157097    0.200714
    0.029023    0.095006   -0.107769
   -0.010139   -0.022805    0.027520
   -0.077945   -0.038948    0.027506
   -0.064730   -0.071940   -0.006079
   -0.072421   -0.106208   -0.025631
   -0.014111   -0.045918   -0.020225
    0.030252   -0.072270   -0.058657
    0.002303    0.028389    0.019892
    0.062609    0.052583    0.021855
   -0.049269    0.063330    0.031631
   -0.043454    0.105918    0.044521
   -0.072753    0.034885    0.023590
   -0.008747    0.031984   -0.043424
   -0.001609    0.044925    0.047999
   -0.002267    0.046449    0.123345
    0.015451    0.020960   -0.004521
   -0.013292   -0.010747    0.015188
    0.069555    0.008341   -0.033811
    0.077899   -0.014236   -0.060156
    0.067063    0.008406    0.047303
    0.069860    0.004023    0.115469
    0.046458    0.019398   -0.023755
    0.015669   -0.005344   -0.008645
   -0.056429   -0.025742    0.028378
    0.022951    0.010667    0.059310
    0.044565    0.016416    0.151052
    0.055515    0.024396    0.075780
    0.076859    0.039545   -0.021092
    0.008110   -0.010730   -0.055113
    0.095579    0.064588   -0.024516
    0.029585   -0.013295   -0.099059
   -0.010074   -0.058164   -0.147956
   -0.070003    0.028826    0.000582
   -0.088720    0.051352   -0.009527
   -0.006913    0.045917   -0.030180
   -0.117577    0.059852   -0.002711
    0.021836   -0.002087   -0.016539
    0.084788   -0.057615   -0.010971
   -0.036499   -0.030603    0.023733
   -0.036200    0.035062   -0.026923
    0.029705    0.003352   -0.023197
   -0.003833   -0.021440    0.004360
    0.017569   -0.048763    0.005489
    0.087910   -0.089014    0.028681
    0.004884   -0.008263    0.004298
    0.003297   -0.002537   -0.017255
   -0.010885    0.013852   -0.011679
   -0.000363    0.003337   -0.004678
    0.002267   -0.002228    0.005132
   -0.001554    0.000789   -0.002588
   -0.000255    0.001285    0.000534
   -0.000289   -0.001450    0.000671
    0.006494   -0.009272    0.019999
    0.001269    0.002950    0.002318
   -0.002404    0.003201   -0.000256
    0.000901   -0.000287    0.000796
    0.000142   -0.003093    0.002418
    0.003794    0.000141    0.001236
   -0.003555   -0.004322    0.001855
    0.000030   -0.000304   -0.000851
    0.000524   -0.000709    0.001911
   -0.000648   -0.000368    0.000609
    0.000389    0.000296   -0.000101
   -0.001460    0.000056   -0.001013
   -0.003197   -0.002056   -0.002618
   -0.000913    0.002113   -0.001997
    0.000208   -0.000243    0.001833
    0.003230   -0.000150   -0.000459
   -0.000599    0.002489   -0.001983
   -0.000019   -0.000516    0.000655
    0.001466   -0.001706    0.004497
vibration   64
    0.122492   -0.133069    0.012638
    0.013993   -0.058489    0.037318
    0.017587   -0.062905    0.026158
    0.014509   -0.047338    0.018256
    0.020069   -0.081337    0.044143
    0.004890    0.048375    0.024038
    0.023853    0.116276    0.101450
   -0.000877    0.069912   -0.024371
   -0.009368    0.071273   -0.043281
   -0.029502    0.002790   -0.036737
    0.011577    0.080994   -0.069311
   -0.023799    0.035231   -0.068001
   -0.119373   -0.050285   -0.082939
    0.006590   -0.037882    0.045683
    0.007305   -0.008477   -0.025404
    0.033633   -0.029545   -0.001309
   -0.014605    0.012130   -0.078528
   -0.040214    0.086290   -0.167623
   -0.015262   -0.054552    0.053335
   -0.013946   -0.062744    0.098029
   -0.033209   -0.025359    0.002557
   -0.049374   -0.004733   -0.045927
   -0.029882   -0.003352   -0.066367
   -0.075957    0.001631   -0.189171
    0.055830   -0.027910    0.072376
   -0.006327    0.110006    0.066645
   -0.074903    0.076300   -0.037620
   -0.153880    0.092025   -0.110370
   -0.061236   -0.004196   -0.012360
   -0.102025   -0.050904   -0.055260
    0.005489   -0.020126    0.050618
    0.023940   -0.084640    0.108370
    0.066147    0.054574   -0.059314
    0.148781    0.037840   -0.117584
    0.029102    0.107767   -0.007782
    0.013579    0.019486   -0.019959
   -0.130060   -0.011934    0.038422
    0.065008   -0.005638    0.091250
    0.116982   -0.024951    0.322396
    0.149680    0.008209    0.038550
    0.194154    0.009148   -0.040740
    0.032479   -0.044714   -0.087420
    0.203489    0.037787   -0.040699
    0.129604   -0.017553   -0.101957
   -0.007883   -0.189043   -0.279373
   -0.157947    0.025635    0.024363
   -0.171331    0.040882    0.017807
   -0.110027    0.038646   -0.002550
   -0.192472    0.053136    0.023255
    0.003753   -0.005686   -0.001192
   -0.032376    0.004445   -0.018304
    0.010250   -0.027645   -0.022179
    0.020656    0.009544    0.107202
   -0.011966    0.042429   -0.032545
   -0.009458    0.008565   -0.008803
    0.053977   -0.039477    0.033193
   -0.032577    0.042922   -0.006337
    0.013601   -0.001949   -0.014151
    0.012073   -0.024501   -0.005825
    0.005294   -0.047130    0.017670
    0.000143    0.000042   -0.000646
    0.000668   -0.000619    0.001776
    0.000357    0.000323   -0.000443
   -0.000686    0.000538   -0.002927
    0.000028    0.000904   -0.000624
    0.001196   -0.001593    0.004425
   -0.002455   -0.002219   -0.006360
    0.001107   -0.001572   -0.000429
   -0.001651    0.004856   -0.003513
    0.000999    0.000394    0.001221
    0.000797    0.000678   -0.001432
   -0.001749    0.002463   -0.000441
    0.001832   -0.000420    0.002688
   -0.001285   -0.000423   -0.002616
   -0.000478    0.000127    0.000923
    0.000855    0.001406   -0.002296
   -0.000803    0.000864    0.000725
   -0.000596    0.005393    0.003953
   -0.000033   -0.002784    0.001342
   -0.002161    0.001737   -0.003734
   -0.001472   -0.000982   -0.004230
    0.002373    0.003421    0.001920
    0.004152    0.003690   -0.005823
   -0.004366    0.000320   -0.009955
vibration   65
   -0.071551   -0.117278    0.050868
   -0.032801    0.020189   -0.021486
   -0.075152    0.071583   -0.068849
   -0.051997   -0.031900    0.009500
   -0.063634   -0.002664   -0.010896
   -0.018055   -0.019998    0.013562
   -0.057112   -0.061447   -0.026660
   -0.042244   -0.049056   -0.004366
   -0.025158   -0.016247    0.105490
    0.046686    0.030113    0.010043
    0.039846    0.009600    0.018224
    0.043358    0.018322    0.016979
    0.071660    0.044494    0.021678
    0.030816    0.033279   -0.012462
   -0.031459   -0.053441   -0.002371
    0.023401   -0.019811   -0.027756
   -0.000147   -0.013963   -0.035131
   -0.001187    0.036690   -0.041916
   -0.034036   -0.052964    0.022451
   -0.032907   -0.059612    0.059625
   -0.043541   -0.016399   -0.009162
   -0.043553    0.000753   -0.039996
   -0.021833   -0.018651   -0.016923
   -0.036721   -0.060072   -0.057336
    0.049532    0.007372    0.023987
    0.030612    0.096952    0.018750
   -0.025570    0.061847    0.003910
   -0.110797    0.080150   -0.000521
    0.003618   -0.033281   -0.009844
   -0.039341   -0.082253   -0.029980
    0.049008   -0.048281    0.009776
    0.061511   -0.086027    0.013655
    0.081369    0.017282   -0.006046
    0.166046    0.000967   -0.028192
    0.038127    0.086444   -0.012726
   -0.121950   -0.044954    0.006101
    0.076633    0.100394   -0.019928
   -0.033635   -0.039421   -0.081087
   -0.063516   -0.082557   -0.198506
   -0.077999   -0.082161   -0.209741
   -0.106710   -0.145954    0.102830
    0.038110    0.048146    0.107535
   -0.052599   -0.085202    0.064864
    0.046349    0.072739    0.210717
    0.055294    0.070612    0.198296
    0.080812   -0.093011   -0.010235
    0.222544   -0.183809   -0.029217
   -0.135306   -0.162436    0.042730
    0.143167   -0.199783   -0.019075
    0.004527   -0.024483   -0.003429
    0.012099   -0.069388   -0.025575
   -0.028824   -0.039451   -0.032948
    0.030794    0.036301    0.039590
   -0.065013   -0.009869   -0.043082
   -0.051547    0.073329   -0.002425
   -0.195681    0.079698   -0.232072
   -0.027437   -0.003295    0.043191
    0.018072    0.038230    0.001383
    0.016800   -0.037616   -0.005088
    0.004328    0.250155   -0.185887
   -0.006089    0.000511   -0.005071
    0.001296   -0.002406    0.010370
    0.001178    0.006261   -0.002607
   -0.000987   -0.003094   -0.003536
    0.004478    0.003336    0.002711
    0.005304   -0.009497    0.029117
   -0.009101   -0.006096   -0.002674
    0.007104   -0.008569   -0.008073
   -0.007546   -0.005466   -0.002948
    0.003981   -0.000637    0.003602
    0.011816    0.006803    0.004793
    0.002492   -0.001869    0.004018
   -0.008881    0.002651   -0.010558
    0.004184    0.000903    0.016204
   -0.000742   -0.000597   -0.008095
   -0.003735   -0.003654   -0.001849
    0.005062   -0.003735    0.003390
    0.015874   -0.012262   -0.001333
   -0.005676    0.004517    0.010189
    0.010877   -0.004365    0.010651
   -0.007115   -0.002262   -0.000253
   -0.003944   -0.009994   -0.004209
   -0.006045   -0.002859   -0.000365
    0.020035   -0.003036    0.053495
vibration   66
    0.043291    0.008667   -0.008155
   -0.033546    0.089216   -0.067443
   -0.053072    0.111934   -0.083895
   -0.041170    0.063374   -0.042681
   -0.052297    0.089612   -0.065669
    0.003847   -0.063303   -0.012618
   -0.016028   -0.178001   -0.147691
    0.017865   -0.100436    0.082214
    0.028304   -0.101253    0.089250
    0.067612   -0.000280    0.032443
    0.054301   -0.092390    0.066057
    0.029680   -0.094598    0.064721
    0.217705    0.065560    0.077124
   -0.008721    0.076499   -0.051288
   -0.066653   -0.048614    0.066739
    0.045292    0.086009   -0.111369
    0.103967    0.049399    0.082054
    0.167197    0.010968    0.288629
    0.004508    0.069826   -0.029657
   -0.041570    0.092167    0.040727
   -0.006843   -0.022880   -0.043170
   -0.038250   -0.073707    0.021793
    0.071062   -0.096396    0.052416
    0.124563   -0.231927    0.203528
    0.043683    0.018316   -0.127704
    0.005765   -0.024427    0.146590
   -0.000528   -0.037313   -0.089550
    0.013442   -0.042310   -0.282691
   -0.017289   -0.025006   -0.005585
    0.009890    0.000931   -0.107766
   -0.075223   -0.015127    0.082759
   -0.083999    0.008049    0.117650
   -0.063030   -0.003874   -0.107361
   -0.049303    0.003699   -0.302778
   -0.048090   -0.002722    0.073787
    0.014006    0.038806   -0.025423
   -0.048602    0.025626    0.007600
    0.026609   -0.020674    0.016336
    0.044373   -0.056838    0.108385
    0.070652   -0.024451   -0.059752
    0.068450   -0.044199    0.005091
    0.022099   -0.017345   -0.008676
    0.071987   -0.025869   -0.001556
    0.086076    0.009661    0.024490
    0.006851   -0.093472   -0.071223
   -0.062841   -0.001345    0.013675
   -0.044033   -0.013203    0.010981
   -0.086547   -0.009053    0.015597
   -0.057411   -0.010873    0.012945
   -0.025883   -0.024950    0.036680
    0.040322   -0.077591    0.049375
   -0.040012    0.030616   -0.031246
    0.037405   -0.020592    0.024486
   -0.029260    0.021739   -0.001987
    0.009155    0.032849   -0.017959
    0.036277    0.006903   -0.008094
   -0.077078   -0.035962    0.083469
    0.013755    0.002324   -0.001300
    0.009202   -0.019850   -0.008322
    0.005428   -0.054154    0.019796
   -0.000350    0.001451   -0.001147
   -0.000403    0.000113    0.001147
    0.000377    0.000453   -0.000874
    0.000265   -0.000644   -0.001013
    0.001063   -0.000564    0.003155
    0.001226   -0.001929    0.002812
    0.000045   -0.000894   -0.000699
    0.000710   -0.000645   -0.001559
   -0.000050   -0.000256   -0.001166
    0.000417    0.003151   -0.000054
   -0.000478    0.001989    0.009813
    0.003257   -0.007860    0.003480
    0.002133   -0.000461    0.003233
   -0.003014    0.000164   -0.006657
   -0.000369    0.000111    0.001026
    0.001909    0.000511    0.001534
   -0.000870    0.001473   -0.000559
   -0.003642    0.002776    0.000022
    0.000979    0.000703   -0.001912
   -0.000861    0.001676   -0.001268
    0.002629    0.002182    0.002731
    0.002251    0.001973    0.002698
    0.003572   -0.001154    0.000811
   -0.008119    0.001476   -0.018510
vibration   67
   -0.012329   -0.002550    0.016629
   -0.028123    0.000669   -0.020344
   -0.078701    0.062798   -0.094355
   -0.059271   -0.053859   -0.021883
   -0.045056   -0.071235    0.004610
   -0.019895    0.002756    0.050326
   -0.058550   -0.026707    0.025192
   -0.061155   -0.038810    0.008522
   -0.040492    0.023609    0.148051
    0.067951    0.037076   -0.007399
    0.119155    0.049464   -0.018322
    0.038345   -0.006014   -0.027851
    0.084425    0.030335   -0.022345
    0.039115    0.041220    0.017756
   -0.037369   -0.049034   -0.006016
    0.033761    0.005328   -0.013041
    0.012662    0.033804   -0.010502
    0.008963    0.074615   -0.028584
   -0.006590    0.014390    0.027116
   -0.016543    0.019376    0.044342
   -0.016471    0.006760   -0.001625
   -0.047197    0.006849   -0.023673
    0.015223   -0.011911   -0.014661
    0.003182   -0.032890   -0.046497
    0.044699   -0.010152    0.019765
   -0.006642    0.035912    0.004529
   -0.062280    0.011469    0.026322
   -0.089396    0.020190    0.078174
   -0.072951    0.014295   -0.038264
   -0.075397    0.011808   -0.054800
   -0.033318    0.010956    0.021152
   -0.017753   -0.048196    0.096535
    0.016479    0.055162    0.001668
    0.031985    0.047014    0.067985
    0.022259    0.032823   -0.045738
    0.010605   -0.024430    0.032904
    0.053447   -0.087002   -0.039484
   -0.024365    0.059228   -0.034116
   -0.041076    0.153995   -0.146938
   -0.084819    0.087942    0.174126
   -0.064261    0.157465   -0.107588
   -0.065621   -0.023913   -0.028907
   -0.146720   -0.009005   -0.040394
   -0.163088   -0.065677   -0.081538
   -0.041841    0.091104    0.072469
    0.090883    0.030358   -0.002290
   -0.025052    0.082644    0.040205
    0.199829    0.072766    0.009962
    0.121185    0.077288    0.013089
   -0.032067   -0.057961   -0.033335
   -0.000837   -0.066542   -0.018738
   -0.022558   -0.011676   -0.034662
    0.017490    0.004828    0.025342
    0.015581   -0.022979   -0.035003
    0.006411   -0.066957    0.047817
    0.127257    0.044939    0.392221
   -0.034123   -0.002983    0.034975
    0.021297   -0.018403   -0.008267
   -0.020059    0.043272    0.000731
   -0.056256   -0.395207    0.340934
    0.005776    0.001482    0.001791
    0.001046    0.000847   -0.003282
   -0.001759   -0.003825   -0.000817
   -0.000047    0.003103    0.001108
   -0.003622   -0.003012   -0.001018
    0.000872    0.001928   -0.008741
    0.005670    0.004442   -0.000391
   -0.006489    0.007156    0.006056
    0.006581    0.006616    0.000349
   -0.002262   -0.000838    0.000202
   -0.006425   -0.004235   -0.001305
   -0.005702   -0.002232   -0.000784
    0.010736   -0.002948    0.013807
   -0.002520   -0.001622   -0.016776
    0.001163    0.001948    0.008379
    0.002878    0.005063    0.000389
   -0.005600    0.003974   -0.003512
   -0.013419    0.019274    0.006192
    0.006824   -0.013434   -0.007920
   -0.017715    0.004161   -0.014599
    0.007300    0.003720   -0.001390
    0.002914    0.011351    0.002610
    0.003801    0.005241   -0.000062
   -0.019601    0.003860   -0.057021
vibration   68
   -0.009557    0.014291    0.007763
   -0.012826   -0.052245    0.051669
   -0.062665    0.007032    0.024648
   -0.033271   -0.127634    0.115045
   -0.053249   -0.034178    0.050330
   -0.032163    0.025131   -0.000458
   -0.073890    0.089898    0.089990
   -0.094488    0.012026   -0.143729
   -0.076622    0.080441    0.038574
    0.004093    0.044613   -0.005934
   -0.033958    0.086420   -0.014976
    0.059877    0.152040   -0.010055
   -0.111320    0.012006   -0.017134
    0.069240   -0.044848    0.008148
    0.033833   -0.015401   -0.022035
   -0.032013   -0.017166   -0.031057
   -0.020971   -0.047801    0.051284
    0.007269   -0.082823    0.146936
   -0.025841    0.002919   -0.048756
    0.001967   -0.011199   -0.085388
   -0.000577    0.035796    0.028377
    0.056439    0.022833    0.092804
   -0.004493    0.033054    0.056307
    0.022612   -0.018029    0.138103
   -0.046850    0.058269   -0.065747
   -0.028175    0.013204    0.108602
   -0.035335    0.023991   -0.053754
   -0.000968    0.015162   -0.206996
   -0.037190    0.025207    0.002247
   -0.054877    0.001611   -0.085283
    0.015905    0.012065    0.049263
    0.027239   -0.022918    0.030192
    0.032034    0.026695   -0.059949
    0.017232    0.040048   -0.220063
    0.033158   -0.001441    0.068743
    0.003036   -0.052690   -0.057191
    0.068232   -0.037216    0.111661
   -0.058607   -0.039430    0.122481
   -0.090536   -0.029083   -0.016994
   -0.116098   -0.056117    0.133789
   -0.130430   -0.068867    0.220849
    0.029165    0.116031    0.019873
    0.063190    0.318573    0.067072
   -0.104344    0.031947   -0.183091
    0.034845    0.232898    0.006069
    0.051481    0.006612   -0.075132
    0.145111    0.024500   -0.178133
    0.137428    0.015031   -0.176260
   -0.174870    0.030247   -0.116231
    0.043741   -0.029934   -0.045592
    0.035291   -0.015645   -0.043389
    0.012530   -0.026244    0.005009
   -0.036531    0.043544    0.000295
    0.025339   -0.020561   -0.017957
   -0.027539   -0.107129   -0.118231
    0.003105   -0.079848   -0.036710
    0.004159    0.013957   -0.016234
    0.002669   -0.005802    0.000284
    0.011677   -0.012781   -0.014847
    0.003104   -0.013760   -0.003865
   -0.001702    0.001468   -0.001076
    0.002131   -0.001178    0.008382
   -0.000595    0.004278   -0.002170
   -0.001145   -0.001386   -0.000272
    0.002828    0.000834    0.002529
    0.003780   -0.006486    0.022680
   -0.005147   -0.002314    0.001185
    0.002408   -0.003463   -0.003502
   -0.002967   -0.003987    0.000218
    0.001582   -0.001980    0.001848
    0.008215    0.003811    0.004672
    0.002209   -0.005141    0.003529
    0.001650    0.000097    0.002917
   -0.001913    0.000844   -0.005069
    0.000921   -0.000078    0.001748
    0.000928   -0.000268    0.001218
   -0.000180    0.000042   -0.000747
   -0.003053    0.000239   -0.000991
    0.001836   -0.000110   -0.002810
   -0.000865   -0.000030   -0.000913
    0.001130    0.000752    0.001874
    0.000580   -0.001031    0.000482
    0.000168   -0.000860    0.001887
   -0.006152    0.002356   -0.015399
vibration   69
   -0.013976   -0.031810    0.022261
    0.042271    0.074956   -0.028159
    0.166627   -0.075436    0.133027
    0.107282    0.217485   -0.069590
    0.108378    0.198955   -0.075371
    0.065892   -0.048871   -0.102301
    0.176714   -0.089399   -0.182728
    0.203486    0.025473    0.140288
    0.153359   -0.151282   -0.294534
   -0.114217   -0.107456    0.028176
   -0.187995   -0.196934    0.068288
   -0.115032   -0.143653    0.082914
   -0.000738   -0.045140    0.081566
   -0.137118   -0.014429   -0.058912
    0.015320    0.078310    0.059349
    0.003990    0.007809    0.016418
    0.030632   -0.017032   -0.018425
    0.024814   -0.023440   -0.034422
    0.007305   -0.039572   -0.019710
   -0.025635   -0.017182   -0.014921
    0.003393   -0.068354   -0.017768
    0.014711   -0.067118   -0.012859
   -0.020529   -0.040266   -0.021834
   -0.023863   -0.035751   -0.033702
    0.005731   -0.018282   -0.000030
   -0.010811    0.052504    0.045736
   -0.049945    0.041401   -0.001859
   -0.080686    0.047870   -0.039140
   -0.046219    0.008929   -0.018476
   -0.071295   -0.020754   -0.064258
    0.015015   -0.001594    0.028101
    0.032234   -0.058881    0.052934
    0.055557    0.044804   -0.021170
    0.086574    0.040266   -0.054587
    0.035862    0.050583    0.004098
   -0.019399   -0.033026   -0.002187
    0.050487   -0.030848    0.015462
   -0.029927    0.007558    0.013094
   -0.049229    0.043118   -0.086023
   -0.077053    0.007939    0.080827
   -0.074529    0.022576    0.036859
   -0.010824    0.034652    0.007332
   -0.042991    0.087373    0.012376
   -0.088837   -0.004457   -0.063288
    0.002276    0.117593    0.053503
    0.061840   -0.000090   -0.023451
    0.068311    0.008457   -0.037897
    0.093745    0.006429   -0.043807
    0.018225    0.013167   -0.029633
    0.021735    0.127162    0.128856
    0.004933    0.120871    0.116132
    0.006398    0.031159    0.016036
    0.004708    0.002216    0.010349
    0.003410   -0.012072   -0.034158
   -0.023420   -0.051931   -0.023020
    0.038784    0.021499    0.172669
    0.014075   -0.014555   -0.010533
    0.005757   -0.011996   -0.005790
   -0.028600    0.023082    0.008055
   -0.046223   -0.174497    0.163054
    0.002196    0.000769    0.002762
   -0.000931    0.001711   -0.002881
    0.000255   -0.001555    0.001688
   -0.000336   -0.000061    0.000171
    0.000622   -0.000797   -0.002610
   -0.002286    0.003922   -0.010561
    0.000606   -0.000265   -0.000709
   -0.000657    0.000168    0.000690
    0.000013    0.000769   -0.000120
    0.000574    0.000359   -0.002950
   -0.001968   -0.001781   -0.002448
    0.003614    0.001606   -0.003783
    0.005121   -0.001790    0.006836
   -0.001750   -0.001102   -0.008268
    0.000188    0.000716    0.003807
    0.002017    0.002448    0.000000
   -0.002966    0.003132   -0.002071
   -0.008470    0.008257    0.000812
    0.003164   -0.002957   -0.005062
   -0.006228    0.003038   -0.004522
    0.004964    0.002046   -0.000668
    0.001960    0.006514    0.001125
    0.003108    0.002166   -0.000492
   -0.009983    0.001312   -0.027531
vibration   70
   -0.009729   -0.034708    0.014102
    0.004550   -0.042029    0.070313
   -0.007666   -0.031036    0.120953
    0.014675   -0.086749    0.174429
   -0.040347    0.076134    0.037434
   -0.017272    0.006412   -0.071674
   -0.027387    0.088074    0.030205
   -0.046359    0.022843   -0.175817
   -0.042674    0.041038   -0.106519
   -0.054603    0.016171    0.010756
   -0.181636    0.025737    0.024664
    0.049265    0.188751    0.045542
   -0.183200    0.003209    0.030733
    0.044910   -0.085913   -0.031385
    0.058563    0.013015    0.003351
   -0.074953   -0.001265   -0.087620
   -0.038529   -0.070369    0.057780
    0.018802   -0.158029    0.254301
   -0.021848   -0.011428   -0.043560
    0.046628   -0.066970   -0.008723
   -0.004791    0.057131   -0.001305
    0.069698    0.046674    0.071334
   -0.002732    0.034535    0.095075
    0.057701   -0.035157    0.263389
   -0.073374    0.074073   -0.088172
   -0.012730    0.016116    0.087280
    0.001443    0.032316   -0.011488
    0.019576    0.028805   -0.083534
    0.017255   -0.000952   -0.031074
   -0.007653   -0.033452   -0.122295
    0.045495   -0.012100    0.054798
    0.046954   -0.019938    0.092708
    0.041932   -0.005187   -0.047372
    0.054742   -0.002157   -0.132758
    0.015558    0.018009    0.004356
   -0.018895    0.005343    0.044643
   -0.021706   -0.005838   -0.102161
    0.028027    0.057967   -0.113496
    0.041879    0.096381   -0.072978
    0.037441    0.082353   -0.024516
    0.057213    0.123816   -0.213948
   -0.047745   -0.096132   -0.023241
   -0.111311   -0.255284   -0.066974
    0.010550   -0.048836    0.117462
   -0.041093   -0.133543    0.034476
    0.007154    0.001646    0.049991
   -0.106988    0.008577    0.142125
   -0.020920    0.010532    0.135680
    0.191423   -0.002517    0.086458
    0.096643    0.024989    0.004727
    0.082994    0.040302    0.004861
    0.018798   -0.024264    0.019134
   -0.029488    0.027118    0.021186
   -0.015799   -0.008443   -0.058918
    0.021255    0.060392    0.139462
   -0.000903    0.063960    0.112836
    0.009591    0.010118   -0.024724
    0.002881   -0.012999   -0.001382
    0.004807    0.003136   -0.015324
   -0.004250   -0.066907    0.042384
    0.000058   -0.000954   -0.000690
   -0.000203   -0.000427   -0.001863
   -0.001029   -0.001490   -0.000951
    0.000598    0.000589    0.000391
   -0.001610   -0.002925    0.002265
    0.000229    0.000331   -0.002837
    0.003006    0.002381    0.001951
   -0.002619    0.002955    0.001392
    0.002044    0.000182    0.000513
   -0.002659   -0.000284   -0.000854
   -0.002134   -0.001402    0.005666
    0.000317   -0.008275    0.002548
    0.002240   -0.000841    0.003508
   -0.001306   -0.000332   -0.004411
   -0.000118    0.000158    0.001768
    0.002114    0.001129    0.001001
   -0.001505    0.001547   -0.000941
   -0.005063    0.002191   -0.000915
    0.000701    0.000944   -0.002776
   -0.001673    0.001444   -0.000539
    0.004737    0.001859    0.001391
    0.001483    0.003795    0.000414
    0.002556   -0.000710    0.001350
   -0.005714    0.000958   -0.014460
vibration   71
   -0.017850    0.008511   -0.009995
    0.004779    0.010896   -0.029311
    0.020801   -0.006034   -0.053068
    0.003834    0.050414   -0.098379
    0.035998   -0.057318   -0.010938
    0.008308    0.008487    0.044975
    0.014848   -0.018308    0.011047
    0.025269    0.009663    0.088916
    0.019831   -0.006038    0.047296
    0.015614   -0.011110   -0.009716
    0.093537   -0.003397   -0.022953
   -0.040013   -0.097489   -0.036794
    0.067868   -0.013429   -0.027843
   -0.028631    0.036820    0.027158
   -0.008744    0.011520   -0.018901
    0.037115   -0.019856    0.077669
    0.035605   -0.009637    0.012630
    0.009354    0.025535   -0.075068
   -0.012935   -0.004996   -0.053449
   -0.077719    0.060245   -0.167191
    0.013173   -0.063083    0.048043
    0.037364   -0.081369    0.096446
   -0.029124   -0.004227   -0.050182
   -0.051170    0.008227   -0.107850
    0.000709    0.003558   -0.021292
   -0.012961    0.005874    0.076453
   -0.021671    0.009087   -0.034724
   -0.007168    0.001707   -0.186729
   -0.025827    0.017881    0.024292
   -0.032698    0.007084   -0.043336
    0.011186    0.011850    0.009577
    0.021800   -0.012167   -0.082664
    0.023102    0.021683   -0.020876
    0.010958    0.034728   -0.180100
    0.027538   -0.008332    0.076675
    0.016832   -0.038897    0.004049
    0.010560   -0.074894   -0.017992
   -0.005830    0.037619   -0.003739
   -0.007067    0.104830   -0.034804
   -0.030373    0.065565    0.150836
   -0.009581    0.124813   -0.098097
   -0.044544   -0.049498   -0.040532
   -0.061541   -0.041049   -0.042530
   -0.089027   -0.070130   -0.067113
   -0.037698   -0.001748   -0.015115
    0.030760    0.023775    0.000508
   -0.071600    0.078771    0.024638
    0.139883    0.059680   -0.016683
    0.033397    0.083861    0.012550
   -0.052827   -0.005990   -0.018318
   -0.072162   -0.011535   -0.034053
    0.003739    0.010767    0.013512
   -0.014412    0.033566   -0.034281
    0.007533   -0.030197   -0.053330
    0.048031   -0.015375    0.119827
   -0.139608   -0.164168   -0.364486
    0.023497    0.000888   -0.013625
   -0.013386    0.019767    0.013405
    0.032694   -0.038133   -0.015330
    0.053780    0.464251   -0.381705
   -0.004725   -0.001089   -0.003506
   -0.000715   -0.003828    0.004722
    0.001241    0.001348   -0.000450
    0.000941   -0.001668   -0.001003
    0.000741    0.001979   -0.000441
    0.001477   -0.005623    0.010916
   -0.001457   -0.001438    0.000674
    0.003326   -0.002508   -0.005016
   -0.002972   -0.004261   -0.000435
    0.001873    0.000689    0.001852
    0.002653    0.002505   -0.000909
   -0.001270    0.004580   -0.000127
   -0.009301    0.003772   -0.010348
   -0.000512    0.002839    0.013286
    0.000082   -0.003400   -0.005681
   -0.001964   -0.006637   -0.001136
    0.005698   -0.003893    0.003424
    0.010008   -0.016378   -0.004659
   -0.005178    0.013457    0.006052
    0.018992   -0.002585    0.009780
   -0.004164   -0.006042   -0.000114
   -0.002702   -0.012863   -0.004857
   -0.004817   -0.006089    0.000499
    0.012762   -0.001265    0.043109
vibration   72
    0.009058   -0.027352    0.021973
    0.010141   -0.000930   -0.032986
    0.029556   -0.020906   -0.077497
    0.004806    0.052669   -0.140104
    0.058340   -0.114880   -0.001574
    0.005200    0.023206    0.077178
    0.014049   -0.000293    0.047409
    0.013244    0.015673    0.112673
    0.010672    0.016092    0.082864
    0.025006   -0.008453   -0.018822
    0.148275    0.019044   -0.044932
   -0.053334   -0.123319   -0.067107
    0.077256   -0.023720   -0.054249
   -0.031447    0.047259    0.051051
    0.000949    0.040970   -0.029721
   -0.017711   -0.026928    0.101993
   -0.007447   -0.042081    0.037689
   -0.035079   -0.050853   -0.048701
   -0.009782    0.006591   -0.077711
   -0.046003    0.058664   -0.241597
    0.037939   -0.035382    0.073422
    0.091866   -0.058646    0.152646
   -0.038866    0.039179   -0.034496
   -0.049341    0.085881   -0.061933
   -0.051049    0.021034   -0.036942
    0.000760   -0.002751    0.067841
    0.027254    0.007193   -0.028159
    0.031177    0.001040   -0.165765
    0.035875   -0.014259    0.019780
    0.029284   -0.025379   -0.042370
    0.029937   -0.011488    0.008314
    0.027766    0.006144   -0.070650
    0.019949   -0.014722   -0.022320
    0.037706   -0.009273   -0.167002
   -0.005280    0.015040    0.073910
   -0.035011    0.026923   -0.008425
   -0.016354    0.070373   -0.021129
    0.013697   -0.011660   -0.042012
    0.018798   -0.056658   -0.004880
    0.037397   -0.028078   -0.147107
    0.024345   -0.065754    0.008899
    0.025299    0.011608    0.030251
    0.016459   -0.061221    0.014418
    0.089839    0.049755    0.112077
    0.021378   -0.048447    0.028833
   -0.024397   -0.023336    0.016035
    0.034530   -0.075553    0.026827
   -0.142559   -0.056443    0.061312
    0.041138   -0.081479    0.017992
   -0.083768   -0.018038   -0.056364
   -0.068692    0.043622   -0.009981
    0.011734    0.010401    0.047730
   -0.005608    0.007647   -0.056274
   -0.032026    0.004977   -0.044957
   -0.035935    0.042122   -0.040666
    0.106190    0.162655    0.340998
    0.059899   -0.005722   -0.044015
    0.015111   -0.027481   -0.003987
   -0.032135    0.046758    0.012767
   -0.057502   -0.410381    0.352871
    0.003675   -0.000687    0.005335
   -0.000990    0.003736   -0.005460
   -0.000205   -0.001470    0.001959
   -0.000619   -0.000547    0.001858
   -0.000204   -0.000588   -0.003317
   -0.004556    0.008383   -0.017366
    0.001101    0.000912    0.002919
   -0.001595    0.000283    0.001868
    0.001065   -0.002784    0.001904
   -0.000304   -0.002946   -0.001860
   -0.001864   -0.003035   -0.007363
    0.000721    0.005376   -0.004496
    0.009276   -0.002549    0.012374
   -0.001634   -0.001122   -0.016787
    0.001694    0.002876    0.006368
    0.001961    0.004364    0.002069
   -0.004385    0.003313   -0.003355
   -0.009044    0.016594    0.005260
    0.007578   -0.013205   -0.007693
   -0.017273    0.002528   -0.011315
    0.002736    0.005586    0.002533
    0.002160    0.006407    0.003550
    0.002297    0.004358    0.001869
   -0.017389    0.004782   -0.053238
vibration   73
   -0.003374   -0.014804    0.000184
    0.009905    0.013233   -0.044503
    0.044539   -0.023555   -0.089709
    0.008902    0.095584   -0.186481
    0.076466   -0.124030   -0.007612
    0.008323    0.030682    0.098173
    0.023541   -0.001383    0.056703
    0.028974    0.027625    0.160288
    0.019098    0.017659    0.096177
    0.018261   -0.018929   -0.019120
    0.175955    0.009370   -0.050126
   -0.087530   -0.178695   -0.077363
    0.101689   -0.033516   -0.062467
   -0.059270    0.064441    0.063310
    0.018281    0.072528   -0.016428
   -0.077371    0.073901   -0.145927
   -0.005344   -0.013446   -0.056952
    0.078697   -0.174319    0.234184
    0.051714   -0.068462    0.074341
    0.149213   -0.196418    0.422214
   -0.026323    0.017991   -0.169581
   -0.027268    0.063072   -0.248745
    0.017221   -0.070406    0.130461
    0.082729   -0.115391    0.305864
   -0.038360   -0.005658   -0.006577
   -0.021311    0.030213   -0.022566
   -0.023217    0.048042   -0.031012
   -0.021737    0.051976    0.003587
   -0.011535    0.007105    0.025393
   -0.046726   -0.029491    0.074582
    0.031789   -0.007610   -0.017563
    0.038000   -0.022113   -0.058441
    0.028897   -0.004801    0.008416
    0.037277   -0.004876   -0.010087
    0.009858    0.016240    0.007329
   -0.001651   -0.012581    0.009564
    0.010748   -0.018375    0.004818
   -0.005545    0.002256    0.008537
   -0.008553    0.014558   -0.009172
   -0.016782    0.004671    0.034562
   -0.011510    0.012391    0.002521
   -0.006537    0.000283   -0.004418
   -0.009377    0.016959   -0.001602
   -0.029479   -0.011425   -0.025546
   -0.003867    0.023253    0.002519
    0.015893    0.000710   -0.004080
    0.008260    0.008145   -0.006042
    0.035147    0.005197   -0.014669
    0.002648    0.012053   -0.004534
   -0.107025   -0.027199   -0.078204
   -0.075441    0.084909    0.009013
    0.093803    0.013713    0.199036
   -0.022118   -0.026294    0.046743
    0.002344    0.011001   -0.001794
   -0.003642   -0.012904    0.004448
   -0.023489   -0.020601   -0.038384
    0.074748   -0.010114   -0.065976
   -0.009008   -0.003576   -0.009905
    0.001858   -0.015905    0.005509
    0.015577    0.073068   -0.072051
   -0.000421   -0.000375   -0.000418
    0.000204    0.000234    0.000174
   -0.000828    0.000195   -0.001186
    0.000045    0.000958   -0.001066
   -0.000246   -0.001542    0.003003
    0.000213   -0.000138    0.001582
    0.000578    0.000851   -0.000722
   -0.001031    0.001372    0.000665
    0.000322    0.002531   -0.001204
   -0.001998    0.000635   -0.000655
    0.000451    0.000200    0.006298
    0.001125   -0.008637    0.003586
   -0.001894   -0.000429   -0.002116
   -0.000336   -0.000873    0.002873
   -0.001585   -0.000197   -0.002925
    0.000851    0.000209    0.000534
    0.000859    0.000048    0.001420
    0.003545   -0.002215    0.000204
   -0.000043    0.004250    0.000822
    0.004570    0.000556    0.002686
   -0.000509    0.001129    0.001488
    0.001715    0.001298    0.002603
    0.003486   -0.000997   -0.000963
    0.002865   -0.002205    0.010562
vibration   74
    0.007586    0.013458    0.004646
   -0.002877   -0.004454    0.014067
   -0.013123    0.006218    0.031303
   -0.002151   -0.030617    0.060294
   -0.023613    0.042045    0.001415
   -0.001819   -0.011195   -0.033871
   -0.003162   -0.001601   -0.022414
   -0.007069   -0.010666   -0.049621
   -0.004235   -0.008280   -0.037103
   -0.007309    0.004969    0.006176
   -0.061970   -0.004728    0.016907
    0.028908    0.059333    0.026512
   -0.035908    0.010185    0.021450
    0.017652   -0.021266   -0.021097
   -0.013282   -0.027180    0.002120
    0.003732   -0.005572   -0.019986
   -0.019370    0.014805   -0.039599
   -0.027967    0.042894   -0.071337
    0.011260   -0.015062    0.060676
    0.047167   -0.048742    0.111458
   -0.021022    0.057124   -0.038098
   -0.060765    0.121160   -0.176783
    0.019197    0.004961    0.056007
   -0.022622    0.021979   -0.044622
    0.035081   -0.014116    0.085609
    0.010191    0.014509   -0.035228
   -0.002183    0.002059   -0.166649
   -0.004342   -0.001046   -0.349466
   -0.013576   -0.011954    0.203254
   -0.021663   -0.013766    0.342487
   -0.007726   -0.007571   -0.149666
    0.004390    0.004221   -0.595898
   -0.001363   -0.005976    0.088262
    0.017148    0.008731   -0.207395
   -0.002028   -0.004341    0.214435
   -0.002094    0.001750   -0.026431
    0.002575   -0.014485   -0.008249
    0.000085    0.007573   -0.006589
   -0.000546    0.023464   -0.016136
   -0.004779    0.014150    0.028647
   -0.002141    0.027311   -0.026534
   -0.008938   -0.012950   -0.008105
   -0.016590   -0.020834   -0.011028
   -0.011904   -0.012896   -0.003197
   -0.007336   -0.009187    0.001183
    0.008736    0.003282    0.000848
   -0.012101    0.010900    0.010781
    0.025540    0.010921    0.007078
    0.019177    0.009368    0.004206
    0.037842    0.012678    0.031132
    0.032008   -0.020135    0.007500
   -0.027864   -0.014388   -0.051445
    0.014186    0.017198   -0.052859
   -0.046080   -0.018054   -0.112117
    0.006512    0.000261    0.019900
    0.053786    0.025746    0.131247
   -0.022395    0.002539    0.024841
    0.015622   -0.005774    0.002549
   -0.023691    0.027817    0.015470
   -0.047138   -0.091719    0.123983
    0.001678    0.000649   -0.000731
    0.001319    0.000026    0.000271
   -0.000489   -0.000798    0.000210
   -0.000726    0.001195   -0.000076
   -0.000703   -0.000291   -0.000308
    0.001856   -0.001392    0.001285
    0.002405    0.002668    0.000464
   -0.003010    0.002985    0.000031
   -0.000491    0.000344   -0.000015
   -0.000451   -0.000400    0.000177
   -0.000975   -0.000970   -0.001209
   -0.001647    0.000140   -0.000199
    0.002346    0.000450    0.004402
   -0.001801    0.001267   -0.006883
    0.001883    0.000495    0.002863
   -0.000504   -0.000978    0.002133
   -0.000291    0.000805   -0.001456
   -0.003213    0.003474   -0.000013
    0.003601   -0.003174   -0.003528
   -0.004398    0.000280   -0.003282
   -0.008481   -0.000980    0.002081
    0.001563   -0.005403    0.005528
    0.001242    0.002396   -0.001307
   -0.007620    0.003763   -0.020781
vibration   75
    0.002520   -0.003220   -0.000849
   -0.000051    0.000965   -0.001341
    0.000972   -0.000062   -0.002849
   -0.000159    0.003530   -0.005998
    0.001918   -0.003286   -0.000216
   -0.000012    0.001226    0.003326
    0.000122    0.000658    0.002671
    0.000182    0.000616    0.004870
   -0.000396    0.001746    0.003969
    0.000103   -0.000650   -0.000317
    0.005544   -0.000028   -0.001251
   -0.003726   -0.006554   -0.002172
    0.003806   -0.001056   -0.001995
   -0.002107    0.002019    0.001967
    0.006739    0.007730    0.004017
   -0.014809    0.018302   -0.043123
    0.025864   -0.024536    0.102753
    0.075714   -0.088245    0.270527
   -0.036089    0.063316   -0.119052
   -0.063344    0.091582   -0.173060
    0.039141   -0.060996    0.095377
    0.116295   -0.209402    0.406816
   -0.005711    0.010270   -0.109869
    0.070558   -0.100708    0.091157
   -0.030408    0.033441   -0.131395
    0.004035    0.037061   -0.123051
   -0.024168    0.039447   -0.101505
   -0.079346    0.060023    0.133907
   -0.025211   -0.001410    0.111024
   -0.057070   -0.019586    0.441253
    0.002616   -0.007887   -0.130643
    0.009907   -0.023900   -0.195007
    0.010704    0.001128    0.100125
    0.036359   -0.014896    0.271197
    0.001011    0.024750   -0.039268
    0.000247    0.002893    0.001866
    0.006439   -0.013454    0.002732
   -0.002527   -0.000514    0.007527
   -0.004620    0.010238   -0.005519
   -0.010478    0.001668    0.028713
   -0.006998    0.008260    0.001913
   -0.004066   -0.003102   -0.004117
   -0.006619    0.010027   -0.001965
   -0.019337   -0.011274   -0.019712
   -0.002472    0.011608    0.000416
    0.012117   -0.000595   -0.002624
    0.005343    0.005199   -0.003238
    0.026649    0.003603   -0.006647
    0.004811    0.006084   -0.002739
   -0.003679   -0.002441   -0.005191
   -0.007696    0.000106   -0.006221
    0.004142    0.001855    0.009656
    0.018334   -0.097451    0.332920
   -0.006031    0.012444   -0.004326
   -0.004490   -0.007013   -0.001334
    0.008428    0.009864    0.035794
    0.001102   -0.001274   -0.006084
   -0.001585    0.010028   -0.024860
    0.013443   -0.030399    0.011173
    0.050957   -0.031261   -0.031939
   -0.000388    0.000550   -0.000235
    0.000101    0.000291    0.001376
   -0.000380    0.000644   -0.002238
    0.000295    0.000066   -0.001819
    0.000007   -0.001200    0.001420
    0.000382   -0.000153    0.002963
   -0.002477   -0.002536   -0.003038
    0.001471   -0.001235   -0.000194
    0.002000    0.000628   -0.001904
   -0.000285   -0.000360    0.000408
    0.001193    0.000609    0.003928
    0.000265   -0.006107    0.002041
   -0.000427   -0.000674    0.000140
    0.000334   -0.001243    0.001556
   -0.001204    0.000932   -0.001475
   -0.000189    0.001684   -0.000225
    0.000114   -0.000105    0.000514
    0.002770   -0.000334    0.000651
   -0.000081   -0.001128    0.001227
   -0.000804   -0.000408    0.000829
   -0.004998    0.001562   -0.000287
    0.002303    0.002680    0.005481
    0.004416    0.003020   -0.004005
    0.001254   -0.001456    0.003511
vibration   76
   -0.021368   -0.009256    0.006049
    0.012015   -0.079293    0.066716
   -0.062016    0.006175    0.043616
   -0.010172   -0.200143    0.198196
   -0.064247   -0.018446    0.056388
   -0.015794   -0.018814   -0.063178
   -0.088674    0.044960    0.033758
   -0.110453   -0.057455   -0.254410
   -0.080390    0.058553    0.030484
    0.075156    0.064382    0.002756
   -0.010886    0.079504    0.010121
    0.161797    0.212390    0.020480
   -0.041126    0.050330    0.014904
    0.124278   -0.064055   -0.034344
    0.007374    0.078573    0.118544
   -0.059909    0.183843    0.080154
    0.163280    0.087616   -0.022980
    0.126862   -0.061207   -0.126018
    0.131416    0.019234   -0.023039
   -0.063719    0.146172    0.054887
    0.067240   -0.227915   -0.111585
    0.072710   -0.206555   -0.145695
   -0.136391   -0.089107    0.001530
   -0.122616    0.136949    0.019707
   -0.136500   -0.075731    0.075473
   -0.080516   -0.033525   -0.000182
   -0.053964    0.023478   -0.007905
    0.020761    0.006219   -0.028773
   -0.068524    0.066485    0.016468
   -0.115254    0.014378    0.024078
    0.100014    0.043057   -0.012859
    0.131668   -0.053893   -0.042175
    0.101786    0.031069    0.016091
    0.039464    0.046945    0.016977
    0.068187   -0.026467    0.006844
   -0.007162   -0.019016    0.007160
   -0.017030    0.053211   -0.011733
    0.007066    0.004592   -0.033753
    0.011300   -0.026880   -0.004220
    0.025775   -0.004708   -0.101953
    0.015464   -0.027313   -0.006020
    0.018185    0.021580    0.021307
    0.019132   -0.021102    0.013034
    0.061882    0.046078    0.070904
    0.014471   -0.019767    0.013464
   -0.036018   -0.001136    0.008094
   -0.003573   -0.028034    0.010431
   -0.103859   -0.020838    0.029715
   -0.004045   -0.031433    0.008728
   -0.005627   -0.057370   -0.047969
    0.139020    0.021161    0.097739
   -0.063375    0.255036   -0.030454
   -0.062634   -0.062278   -0.013273
    0.057769   -0.045505   -0.015631
   -0.008565    0.011489   -0.000528
   -0.026175    0.024803   -0.010703
   -0.037993   -0.043979    0.006922
   -0.016698   -0.018350    0.003597
   -0.001710   -0.004218   -0.010147
   -0.001814   -0.048111    0.020601
   -0.001307   -0.001737    0.000506
   -0.001748   -0.000775   -0.000804
    0.001061   -0.000528    0.001483
    0.000105    0.000213   -0.000424
    0.000754    0.000743   -0.001678
   -0.000896   -0.001195   -0.001308
   -0.000790   -0.001148   -0.001853
    0.001275   -0.000437   -0.001256
   -0.001328    0.001344   -0.000620
    0.002795    0.001732    0.001171
   -0.000704    0.000977    0.000232
    0.002376    0.004198   -0.002486
    0.001705    0.000400    0.002340
   -0.000848    0.000051   -0.001683
    0.000292   -0.000027    0.001231
    0.000422   -0.000597   -0.000906
   -0.000862    0.001319   -0.000706
   -0.003865    0.000366   -0.001920
    0.000545   -0.000282   -0.001215
   -0.000795    0.000653    0.001889
    0.001395   -0.000291   -0.000874
    0.000686   -0.000040   -0.000062
    0.000487   -0.000419   -0.000874
   -0.002839    0.000768   -0.006839
vibration   77
    0.001595    0.014963   -0.005892
    0.005296   -0.015840    0.011062
    0.002748   -0.012941    0.008581
    0.004860   -0.020115    0.015597
    0.002668   -0.015314    0.011296
   -0.002262    0.000504   -0.004252
   -0.009073    0.012855    0.012660
   -0.014165   -0.002735   -0.030648
   -0.010284    0.010311    0.001598
    0.005173    0.006652   -0.000355
   -0.001370    0.011883   -0.001092
    0.015641    0.027253   -0.002079
   -0.014373    0.002254   -0.000879
    0.013772   -0.010073   -0.000490
    0.012193    0.027858    0.005565
    0.051062    0.060332   -0.022774
    0.170493   -0.083659   -0.071773
    0.207313   -0.034862    0.049891
   -0.068139   -0.213618   -0.080207
   -0.133479   -0.180714    0.005600
   -0.073368   -0.047486    0.008698
    0.218386    0.062856    0.028791
   -0.243906    0.094070    0.116109
   -0.232890    0.030183    0.153861
    0.005242    0.199907    0.035250
    0.198629   -0.034141   -0.040607
    0.031883   -0.267687   -0.012249
   -0.033701   -0.253511    0.057153
   -0.062413   -0.066820    0.004015
    0.131894    0.155373    0.091501
   -0.236535    0.006766   -0.024178
   -0.207194   -0.092762    0.020517
   -0.028559    0.204245    0.017511
    0.090685    0.169376    0.122100
    0.061048    0.064108   -0.011602
    0.014063    0.003882    0.001382
   -0.010300    0.019178   -0.001902
    0.003219   -0.000420   -0.007085
    0.006244   -0.016192    0.011751
    0.015604   -0.003571   -0.038452
    0.009261   -0.013048    0.001306
    0.006855    0.006408    0.006186
    0.011986   -0.003553    0.005200
    0.026531    0.015796    0.020821
    0.004358   -0.012953   -0.002417
   -0.021141    0.003289    0.003584
   -0.013857   -0.001368    0.002298
   -0.033220   -0.000571    0.004283
   -0.018350   -0.001217    0.003197
   -0.002150    0.005249   -0.020742
    0.010426    0.027584    0.001589
   -0.014842    0.027509    0.042140
    0.189174    0.123060    0.024820
    0.012628   -0.035025    0.014710
    0.016232    0.004616   -0.008380
    0.007738   -0.009435   -0.033979
    0.023586   -0.004237   -0.014943
   -0.019292   -0.029734   -0.009020
   -0.010125    0.027551    0.027836
    0.054340    0.030539   -0.050586
   -0.001422   -0.000008    0.000946
   -0.001332   -0.000697    0.000545
    0.000494    0.000386   -0.000613
    0.001384   -0.000603   -0.000439
    0.000117    0.000220   -0.000166
   -0.001495   -0.000142   -0.000065
   -0.000692   -0.001200    0.000187
    0.001850   -0.000577   -0.001603
    0.000675   -0.000295   -0.000459
    0.001603    0.000907    0.001714
    0.000206    0.000985    0.001482
   -0.000921    0.001882   -0.000026
   -0.000878    0.001057   -0.000280
   -0.001406    0.000375    0.001203
    0.000259   -0.000698   -0.000552
   -0.000192   -0.001556   -0.000199
    0.000859   -0.000075    0.000554
    0.001347   -0.001202   -0.000249
    0.000436    0.003029   -0.000456
    0.003119    0.000592   -0.000589
    0.002975   -0.000022    0.000912
   -0.000046   -0.001721   -0.000056
   -0.001870   -0.002519    0.001742
    0.000384    0.000284    0.004069
vibration   78
    0.027444   -0.005261    0.000622
    0.004687   -0.016823    0.012665
   -0.002267   -0.008656    0.011887
    0.002029   -0.030329    0.025562
   -0.001571   -0.008016    0.010635
   -0.000235   -0.004404   -0.012054
   -0.017886    0.008907    0.008762
   -0.007040    0.002663   -0.042143
   -0.009484    0.007601   -0.000935
    0.005940    0.006809    0.000071
   -0.011189    0.010938    0.001151
    0.022998    0.037085    0.002388
   -0.018885    0.003624    0.002679
    0.017361   -0.013412   -0.005267
   -0.006006    0.008984   -0.003295
    0.032717    0.048508    0.025560
    0.102610    0.002246   -0.035695
    0.096290    0.025759   -0.056978
   -0.004587   -0.069274   -0.017597
   -0.087359   -0.014828    0.013807
   -0.020275   -0.070909   -0.022055
    0.053255   -0.025710   -0.048547
   -0.101593    0.000431    0.020571
   -0.100262    0.021598    0.016738
   -0.001923    0.052283    0.028747
    0.010352    0.072622   -0.012825
    0.090427    0.103238    0.013986
   -0.021182    0.123730    0.015282
    0.162512   -0.081111    0.004476
    0.131742   -0.116646    0.014334
    0.002150   -0.064641   -0.010524
   -0.058719    0.130836   -0.006837
   -0.099634   -0.139767    0.001806
   -0.029661   -0.156644    0.008578
   -0.130839    0.045071   -0.006548
   -0.009343    0.047905   -0.006101
    0.031236   -0.081642    0.013877
   -0.010728   -0.008185    0.049002
   -0.020447    0.052595   -0.014460
   -0.048258    0.007867    0.175793
   -0.032542    0.049045    0.006156
   -0.029184   -0.036057   -0.033239
   -0.040935    0.029992   -0.022352
   -0.105817   -0.077528   -0.112245
   -0.021281    0.038993   -0.010660
    0.070816   -0.003992   -0.014591
    0.022581    0.034777   -0.015823
    0.163940    0.025558   -0.029786
    0.035165    0.035621   -0.013603
    0.008317    0.014265   -0.001915
   -0.019661   -0.025444   -0.045506
   -0.021603    0.040312    0.014467
    0.004777    0.056936   -0.001610
   -0.116152    0.073878   -0.014255
   -0.015835   -0.018636   -0.010207
    0.111221    0.046623    0.254077
    0.014895   -0.006039   -0.004398
   -0.045778    0.054744    0.063848
    0.146900   -0.165376   -0.230156
    0.084276   -0.574051    0.129103
    0.002362    0.000227   -0.000178
    0.001740    0.000599   -0.000550
   -0.000764   -0.000135   -0.000432
   -0.000695    0.000703    0.000455
   -0.000770   -0.000665   -0.000592
    0.001155    0.000373    0.001398
    0.000370    0.001346    0.000862
   -0.002232    0.001686    0.001313
    0.000664    0.001146    0.000321
   -0.000469   -0.002315    0.000737
    0.000233   -0.000789   -0.001497
   -0.002969    0.001089   -0.000330
    0.006032   -0.011393    0.012972
    0.008314   -0.007124   -0.014266
    0.000644    0.009592    0.003604
   -0.001877    0.014812    0.003927
   -0.004652    0.001040   -0.002560
    0.000211    0.005213   -0.000113
    0.009722   -0.025048   -0.005353
   -0.027785   -0.006469    0.008004
   -0.004024    0.018217    0.005925
   -0.000887    0.016293    0.007680
    0.000498    0.014867    0.002668
   -0.005984   -0.000668   -0.046269
vibration   79
    0.035607   -0.017985   -0.011234
    0.004627   -0.024582    0.019494
   -0.016637    0.000557    0.013138
   -0.001256   -0.058746    0.057408
   -0.016525   -0.009977    0.017673
   -0.003820   -0.006184   -0.018918
   -0.019901    0.011620    0.006892
   -0.036620   -0.026534   -0.074046
   -0.023851    0.017201    0.007432
    0.028499    0.020593    0.000632
    0.006916    0.026148    0.002107
    0.051829    0.059235    0.005976
   -0.003365    0.016443    0.003364
    0.033644   -0.015914   -0.008863
   -0.004774    0.038830    0.054783
   -0.052851    0.042576    0.021454
    0.005931   -0.018776    0.005664
   -0.004651   -0.075287   -0.019776
    0.016928   -0.012978   -0.024758
   -0.002972    0.002952   -0.038601
    0.022353   -0.037115   -0.005559
    0.064048   -0.026940    0.007255
   -0.056630    0.011911    0.002857
   -0.045490    0.077044    0.026115
   -0.040914    0.002744    0.024868
    0.034158    0.108769   -0.003633
    0.073199    0.118904    0.025422
   -0.091319    0.152660    0.022537
    0.141076   -0.101713   -0.021638
    0.113905   -0.133542   -0.052200
   -0.041133   -0.080442    0.019305
   -0.095273    0.091044    0.041669
   -0.090316   -0.096624   -0.024601
    0.044952   -0.126287   -0.049172
   -0.132280    0.112521    0.013194
   -0.017173    0.065520   -0.013324
    0.036862   -0.091300    0.021809
   -0.012934   -0.013085    0.064808
   -0.024279    0.052181   -0.006626
   -0.056981    0.002574    0.199325
   -0.038910    0.046943    0.022304
   -0.031048   -0.041849   -0.036316
   -0.043133    0.041694   -0.022518
   -0.128553   -0.095611   -0.139718
   -0.021595    0.054847   -0.013293
    0.088024   -0.008061   -0.017791
    0.038693    0.034510   -0.024064
    0.195842    0.020499   -0.058450
    0.036785    0.039714   -0.019837
   -0.018421   -0.028677   -0.024093
    0.100654    0.080269    0.122009
   -0.019507    0.072892   -0.028303
    0.055374   -0.041473   -0.024731
   -0.115915    0.108394    0.034050
   -0.005023   -0.004978    0.014085
   -0.059363   -0.118227   -0.196372
   -0.018470   -0.016071    0.003636
    0.057050   -0.059164   -0.058099
   -0.118184    0.138170    0.192002
   -0.054146    0.528801   -0.154012
   -0.003926    0.000655   -0.000595
   -0.002926   -0.002016    0.002387
    0.001134    0.000033   -0.000603
    0.002525   -0.001314   -0.000651
    0.000606    0.000433    0.000097
   -0.000695   -0.003833    0.002340
    0.001051   -0.002248   -0.001319
    0.004267   -0.002026   -0.002902
    0.001381   -0.002536   -0.000273
    0.001771    0.003549    0.000508
   -0.000380    0.000603    0.001564
    0.002007   -0.002117    0.000266
   -0.003079    0.014561   -0.010174
   -0.009713    0.008761    0.013105
   -0.000338   -0.010836   -0.001638
    0.002884   -0.018410   -0.004815
    0.002506   -0.000386    0.001802
   -0.007797   -0.004446   -0.001371
   -0.010793    0.024718    0.004192
    0.027396    0.007199   -0.006723
    0.001892   -0.022837   -0.007789
    0.003232   -0.019984   -0.005858
    0.001694   -0.017175   -0.005169
    0.000393    0.004260    0.034674
vibration   80
    0.000499   -0.000068   -0.000833
   -0.000532    0.001603   -0.001041
    0.000802    0.000053   -0.000557
   -0.000324    0.003481   -0.003472
    0.000997    0.000907   -0.001043
    0.000190    0.000563    0.001443
    0.001215   -0.000219    0.000215
    0.002195    0.001977    0.004573
    0.001313   -0.000740   -0.000354
   -0.002344   -0.001543    0.000009
   -0.001749   -0.001765   -0.000030
   -0.003213   -0.002922   -0.000226
   -0.001246   -0.001398   -0.000059
   -0.001807    0.000714    0.000503
   -0.000946   -0.004961   -0.006328
    0.007047    0.000501   -0.000749
    0.008608    0.003002   -0.002612
    0.010148    0.009639    0.001164
   -0.001740   -0.002146    0.000427
   -0.006046    0.000253    0.005699
   -0.003256   -0.000101   -0.000056
    0.001002    0.001238    0.000747
   -0.003607    0.001264    0.001869
   -0.002900   -0.003087    0.003994
    0.001419    0.004306   -0.001009
   -0.005076   -0.003052   -0.000534
   -0.000896    0.001608    0.000950
    0.005983    0.000040   -0.000461
   -0.000759    0.003679    0.001121
   -0.003521    0.000644    0.003927
    0.005004    0.002359   -0.001780
    0.004330    0.004205    0.001635
   -0.001026   -0.005917    0.000749
   -0.009038   -0.004695    0.008961
   -0.000480   -0.006833   -0.003635
    0.003627    0.002302    0.009575
   -0.000829    0.002824   -0.001538
    0.000622    0.000732   -0.003817
    0.000726   -0.000291   -0.003280
    0.001292    0.000373   -0.006519
    0.000840   -0.000644   -0.002443
    0.001523    0.002666    0.001696
    0.001030    0.000044    0.001296
    0.004844    0.004834    0.005979
    0.001512   -0.000413    0.002386
   -0.003021    0.000539    0.000574
   -0.000703   -0.002252    0.002056
   -0.008646   -0.000217    0.005725
    0.000661   -0.002803    0.000927
    0.002422    0.002623    0.001567
   -0.003678   -0.003972   -0.006777
   -0.000118   -0.004695    0.003066
   -0.004728    0.005404    0.003869
    0.003035   -0.002236   -0.004295
   -0.005289   -0.004476   -0.007552
    0.036751    0.036488    0.107644
    0.002406    0.001078    0.000707
   -0.003661    0.002476    0.003135
    0.011189   -0.013146   -0.015628
   -0.016032   -0.029387    0.027654
    0.010061   -0.014320   -0.008154
    0.013825    0.005330   -0.002629
   -0.006761    0.005029    0.003619
   -0.019205    0.006518    0.008378
    0.001957    0.000467   -0.000284
    0.013912    0.004933   -0.002823
   -0.016861    0.006955    0.007693
   -0.019664    0.006469    0.009154
   -0.016267    0.006867    0.007992
   -0.006191   -0.016310   -0.005236
    0.016422    0.004208   -0.003621
    0.013744   -0.000093   -0.003027
    0.101654    0.304036    0.007203
   -0.181571    0.129920    0.090853
   -0.007997   -0.152784   -0.023166
    0.090302   -0.342587   -0.084920
   -0.032688    0.018566    0.014584
   -0.176600    0.178772    0.116614
   -0.177976    0.178703    0.085219
    0.266646    0.120663   -0.084769
    0.078471   -0.317874   -0.068789
    0.092497   -0.337293   -0.086970
    0.071752   -0.322853   -0.077200
   -0.178416    0.145248    0.089793
vibration   81
    0.000124    0.001442    0.002150
    0.001838   -0.000297   -0.001398
    0.000368    0.000810   -0.003402
    0.000229   -0.004390    0.000820
    0.000046   -0.000326   -0.001099
   -0.000062   -0.000797   -0.002047
   -0.000882   -0.001325   -0.002360
   -0.001545   -0.002216   -0.003872
   -0.000070   -0.000986   -0.000978
    0.002129    0.001907    0.000198
    0.002165    0.000965    0.000385
    0.001365    0.000613    0.000312
    0.004467    0.002262    0.000074
    0.002358   -0.000099   -0.000495
    0.000111   -0.002494   -0.006253
    0.003332   -0.000311    0.002572
    0.003393    0.002858   -0.002919
    0.003720    0.004920   -0.002449
    0.000874   -0.000569    0.001394
    0.000038   -0.000917    0.007699
   -0.001750    0.001063   -0.002115
    0.002382    0.000004    0.002873
   -0.002970    0.001693    0.002067
    0.000454   -0.002318    0.011209
   -0.001518    0.001371   -0.000418
   -0.003645   -0.000975   -0.000133
   -0.000970    0.002596   -0.000779
    0.001847    0.002164    0.003233
   -0.000500    0.001766    0.000105
   -0.003508   -0.001401    0.004675
    0.003793    0.000891   -0.000636
    0.003468    0.001637    0.002282
    0.000201   -0.003642    0.000202
   -0.004083   -0.002892    0.003776
   -0.001235   -0.002421   -0.000061
   -0.002529   -0.001782   -0.007668
   -0.000288    0.000482   -0.000252
   -0.000162    0.001181   -0.000731
   -0.000330   -0.003079   -0.000268
    0.003657    0.002802    0.000423
   -0.000643    0.000058    0.001069
    0.000436    0.000518    0.000427
    0.000604   -0.000039    0.000403
    0.000906    0.000839    0.000846
    0.000373   -0.000399    0.000076
   -0.001048   -0.000400   -0.000581
    0.001442   -0.001616   -0.000014
   -0.001555   -0.000358   -0.000229
   -0.000785   -0.001234   -0.000563
    0.002943    0.004073    0.008284
   -0.068307   -0.059496   -0.077212
    0.002055   -0.001365    0.003966
   -0.002307    0.000874    0.000818
    0.001162   -0.001337    0.002208
    0.001448    0.000856    0.001694
   -0.000902   -0.003629   -0.006816
   -0.000304    0.001248   -0.002872
    0.000597   -0.000994    0.000038
   -0.000788    0.001964   -0.000979
   -0.002036   -0.031011    0.022892
   -0.154720    0.241323    0.144491
   -0.227063   -0.074402    0.034526
    0.110286   -0.089668   -0.059453
    0.318944   -0.109531   -0.140170
   -0.037946   -0.015818    0.002652
   -0.238783   -0.058380    0.040309
    0.293183   -0.112510   -0.129616
    0.316981   -0.102752   -0.144540
    0.281753   -0.110865   -0.135710
    0.098379    0.265395    0.085553
   -0.286823   -0.082519    0.054830
   -0.241641   -0.001024    0.048318
    0.006226    0.018225    0.000584
   -0.010762    0.007706    0.005120
   -0.000460   -0.008950   -0.001439
    0.005388   -0.020423   -0.005119
   -0.002133    0.001195    0.000839
   -0.010114    0.011586    0.007607
   -0.010773    0.010157    0.005184
    0.015223    0.007238   -0.005280
    0.004588   -0.018698   -0.003943
    0.005578   -0.020174   -0.005119
    0.004345   -0.019204   -0.004670
   -0.010754    0.008872    0.004685
vibration   82
    0.001237   -0.004294    0.003632
   -0.000941    0.001828   -0.001252
    0.002512    0.000434    0.003585
    0.013145    0.019043    0.013102
    0.003230    0.008577   -0.001780
   -0.001208   -0.001028   -0.002184
   -0.000308   -0.002828   -0.004714
    0.003425    0.002825    0.005974
   -0.003388    0.002888    0.004590
    0.003863    0.000722   -0.000867
    0.004002    0.002359   -0.000516
    0.008913    0.005866    0.003208
   -0.002037    0.000343    0.000240
   -0.004978   -0.002246   -0.002880
    0.035003    0.044796    0.062624
   -0.028882   -0.021338   -0.007586
   -0.064335   -0.027394    0.016367
   -0.076191   -0.038142   -0.016766
   -0.002815    0.003493    0.001042
    0.036001   -0.016486   -0.054246
    0.010833    0.013373    0.009311
   -0.032371    0.008256   -0.013959
    0.047829   -0.011799   -0.018713
    0.034121   -0.011059   -0.056375
    0.015714   -0.024491   -0.001800
    0.028897    0.000930   -0.003116
    0.010004   -0.034580   -0.003259
   -0.006536   -0.031457    0.003633
    0.001344   -0.017290   -0.000547
    0.031013    0.015984    0.006457
   -0.029415   -0.005789   -0.001050
   -0.022037   -0.028239    0.000021
    0.012478    0.043312    0.000990
    0.054580    0.034438   -0.000127
    0.012633    0.028341    0.007508
   -0.005545    0.002728   -0.005475
    0.002270   -0.006219    0.000568
   -0.001157   -0.001844    0.007017
   -0.001656    0.003338    0.003253
   -0.003440   -0.000086    0.018653
   -0.002449    0.003043    0.003046
   -0.003913   -0.005759   -0.004834
   -0.004392   -0.001692   -0.004081
   -0.008530   -0.008331   -0.009661
   -0.003587   -0.001885   -0.003878
    0.008175   -0.001754   -0.001248
    0.004468    0.001918   -0.002339
    0.013536   -0.000761   -0.004769
    0.006267    0.006229    0.000200
   -0.039619   -0.054102   -0.055515
    0.459808    0.548289    0.646496
    0.004241    0.013311   -0.036720
    0.019403   -0.013019   -0.012998
   -0.007414    0.007033   -0.005215
   -0.002524    0.003174   -0.000151
    0.012202    0.016903    0.032064
   -0.011636    0.003272    0.002553
   -0.015213    0.015075    0.012179
    0.025228   -0.023494   -0.024141
    0.027199   -0.016106   -0.031480
   -0.008377    0.000517    0.008231
   -0.013939    0.001129   -0.004739
    0.004500   -0.005183    0.001849
    0.008695   -0.004392   -0.003809
    0.001380   -0.001846   -0.004503
   -0.010040   -0.001013   -0.008477
    0.007846   -0.004616   -0.003532
    0.010966   -0.005601   -0.004973
    0.006959   -0.006152   -0.003814
    0.009775    0.016181    0.001907
   -0.010554   -0.003167    0.003603
    0.009195   -0.005575   -0.006202
    0.001561    0.002507    0.001137
   -0.001677    0.000686    0.000132
   -0.000300   -0.001191    0.000013
    0.000752   -0.002989   -0.000772
   -0.000749    0.000809   -0.000593
   -0.004368   -0.000425   -0.001908
   -0.000411    0.001112   -0.000320
    0.001901    0.000847    0.002122
    0.001409   -0.002251   -0.000316
    0.000610   -0.001805   -0.000792
    0.000903   -0.002518   -0.000996
   -0.002654    0.000903   -0.001743
vibration   83
    0.018464   -0.028318    0.000088
    0.010825   -0.034333    0.025050
    0.001965   -0.026045    0.018101
   -0.002043   -0.061099    0.026969
    0.001440   -0.037517    0.025948
   -0.000230   -0.008952   -0.023786
   -0.018747    0.008236    0.001919
   -0.022723   -0.017426   -0.072783
   -0.013672    0.006400   -0.012225
    0.022925    0.018786    0.001101
    0.010789    0.023728    0.000806
    0.036097    0.045112   -0.001315
    0.002556    0.015516    0.001898
    0.025725   -0.011256   -0.003595
   -0.037339    0.026638   -0.006686
   -0.133971    0.003742    0.030969
   -0.159728   -0.006221    0.046960
   -0.173066   -0.181351    0.027158
    0.063929    0.098366    0.013196
    0.133113    0.047879    0.001684
    0.063164   -0.032084   -0.033029
   -0.070487   -0.105190   -0.004632
    0.083404   -0.062052   -0.043468
    0.092376    0.021083   -0.030044
   -0.045452   -0.088071   -0.018077
    0.094038    0.003939   -0.016757
    0.040576   -0.115367    0.000130
   -0.023740   -0.103140    0.033419
    0.014428   -0.070332   -0.014938
    0.120156    0.047025   -0.009093
   -0.105068   -0.026367    0.011486
   -0.077470   -0.108368    0.005709
    0.055056    0.164346   -0.007071
    0.233876    0.128788   -0.042563
    0.036835    0.128753    0.041106
   -0.024875    0.044554   -0.001656
    0.010882   -0.025050    0.005808
   -0.005315   -0.008020    0.031724
   -0.009112    0.012715    0.008622
   -0.020775   -0.004093    0.072908
   -0.014604    0.008756    0.022072
   -0.015063   -0.022897   -0.017949
   -0.021047   -0.001125   -0.015177
   -0.045946   -0.039583   -0.047836
   -0.012186    0.007488   -0.010354
    0.043833   -0.005652   -0.008332
    0.035783    0.001073   -0.008557
    0.066119    0.000514   -0.012062
    0.037894   -0.001553   -0.009289
    0.005205    0.050219    0.020471
   -0.338418   -0.385584   -0.476442
   -0.042126    0.030225    0.046916
    0.065182   -0.086223   -0.052837
   -0.031151    0.048957   -0.012079
   -0.021530    0.014867    0.001839
   -0.029564   -0.020162   -0.050822
    0.027087   -0.027126   -0.015313
   -0.019943    0.028277    0.019943
    0.020230   -0.032643   -0.035537
    0.024563   -0.082491   -0.005355
    0.003589    0.003163   -0.003893
    0.006741   -0.003711    0.002897
   -0.001188    0.001983   -0.001210
   -0.001945    0.001542    0.000453
   -0.000919    0.001981    0.003441
    0.002497   -0.000189   -0.000488
   -0.002207    0.003355    0.002850
   -0.003318    0.001451    0.003555
   -0.003246    0.004383    0.000266
   -0.005178   -0.006899   -0.000406
    0.003150    0.002269   -0.000985
   -0.008525    0.006952    0.004737
    0.002422    0.006117    0.000992
   -0.003798    0.001525    0.001354
   -0.000377   -0.002292   -0.001683
    0.001558   -0.006443   -0.001050
   -0.000002    0.000202    0.000322
    0.000091    0.005545    0.004288
   -0.002934    0.001552    0.002164
    0.004919    0.002086   -0.001438
    0.003299   -0.002960    0.001739
    0.000778   -0.005321   -0.002754
    0.000998   -0.004787   -0.001094
   -0.004216    0.002227    0.001091
vibration   84
   -0.002079    0.009078    0.021931
   -0.015191    0.056153   -0.038593
   -0.046135    0.091256   -0.063360
   -0.037499    0.009045   -0.017530
   -0.050765    0.060737   -0.038404
    0.004661    0.011424    0.033301
   -0.001690   -0.009101    0.011782
   -0.000330   -0.008147    0.052436
    0.004056    0.011112    0.059247
   -0.013512   -0.006228    0.001742
    0.053270   -0.024089   -0.002563
   -0.074838   -0.108977   -0.014160
    0.077051   -0.001485   -0.018610
   -0.005712    0.017271    0.005603
    0.221168    0.121058    0.207480
    0.000663   -0.031257   -0.043714
   -0.050977   -0.062693    0.011001
   -0.078341   -0.001645   -0.075041
   -0.029222   -0.074268   -0.009226
    0.012401   -0.082319   -0.155846
   -0.008298    0.040593    0.033976
   -0.005399    0.112622   -0.088943
    0.027154    0.024274    0.013138
   -0.011127    0.034779   -0.087035
    0.016713   -0.009707    0.006828
   -0.006308    0.000187    0.018445
    0.005335    0.002943   -0.024408
   -0.000478    0.006066    0.060785
    0.005834   -0.002874    0.000637
   -0.003127   -0.005819    0.147981
    0.009411    0.000835   -0.025013
    0.004184    0.002600    0.104670
    0.001879   -0.006471   -0.004066
    0.004857   -0.015362    0.127847
   -0.005535    0.003979   -0.001996
   -0.024245   -0.030534   -0.086704
   -0.000957    0.000490    0.001266
    0.000194    0.000178   -0.000148
    0.000620    0.001639    0.001153
    0.000048    0.000629    0.001792
   -0.000081    0.002842   -0.003157
   -0.000477   -0.001322   -0.000288
   -0.000694   -0.006849   -0.002019
    0.000497   -0.001255    0.000291
   -0.001178   -0.004697   -0.001531
   -0.001267    0.000896   -0.000004
   -0.003961    0.002982   -0.000651
    0.005051    0.001717   -0.006342
   -0.003864    0.001681   -0.001126
   -0.017790   -0.130285    0.034490
   -0.314184   -0.450934   -0.353253
    0.135840    0.101834   -0.113492
   -0.000343    0.011154   -0.004512
   -0.006819   -0.006689    0.024980
    0.020541    0.015174    0.032888
   -0.076862   -0.094430   -0.249052
   -0.138138   -0.008292   -0.055883
   -0.013888   -0.002242    0.006677
    0.004536    0.013718   -0.013485
    0.058605   -0.255020    0.107323
    0.003753   -0.001223   -0.003779
    0.004642   -0.003558    0.004910
   -0.001334    0.002767   -0.001333
   -0.005597    0.002053    0.002441
    0.001685    0.003915    0.002489
    0.004584   -0.003198    0.000159
   -0.005490    0.001631    0.001366
   -0.005191    0.001790    0.001808
   -0.004699    0.002946    0.002331
   -0.001848   -0.004518   -0.000317
    0.005526    0.005211    0.001819
   -0.000828    0.003569    0.003176
    0.003422    0.005136    0.003265
   -0.001889    0.001705   -0.001853
    0.000305   -0.001106    0.000710
    0.002351   -0.006218   -0.001705
   -0.003428    0.003150   -0.001238
   -0.008764    0.002062   -0.002953
   -0.003649   -0.000928    0.001289
   -0.002523    0.001443    0.006581
    0.002648   -0.004094   -0.000565
    0.002728   -0.005245   -0.000393
    0.001750   -0.005599   -0.001172
   -0.005217    0.004869   -0.009537
vibration   85
   -0.001662    0.053747    0.071724
    0.005520   -0.021047    0.015120
    0.014412   -0.031346    0.021302
    0.011955   -0.007257    0.008174
    0.014905   -0.024829    0.015909
   -0.002225   -0.005473   -0.015613
   -0.001402    0.000012   -0.009806
   -0.003049   -0.002686   -0.023085
   -0.002899   -0.004607   -0.021364
    0.010003    0.007006    0.000005
   -0.004675    0.012273    0.000666
    0.025292    0.032596    0.003543
   -0.011772    0.005858    0.004541
    0.002466   -0.004510   -0.001345
   -0.051097   -0.011671   -0.037302
    0.006819   -0.010229    0.070306
   -0.005821    0.015889   -0.026426
   -0.012199    0.010878   -0.047444
    0.009809    0.002629    0.021666
    0.020780   -0.017369    0.096365
   -0.010811    0.002383   -0.040823
    0.020320   -0.062090    0.092959
    0.000677   -0.009096   -0.007655
    0.064131   -0.074528    0.155910
   -0.002427    0.014520   -0.029674
    0.008541    0.022228   -0.027237
   -0.005800    0.028232   -0.031437
   -0.056838    0.051263    0.387154
    0.002514   -0.001825   -0.069170
   -0.028584   -0.013041    0.402027
    0.004967   -0.005229   -0.004897
   -0.006156   -0.010583    0.354878
   -0.002912   -0.001085   -0.062713
    0.000588   -0.013493    0.121107
    0.005363   -0.010765    0.118619
   -0.060999   -0.107247   -0.279028
   -0.003961    0.001098   -0.000875
    0.000473    0.000473   -0.003397
    0.003709    0.003047    0.007730
    0.008386    0.003744   -0.000765
    0.005087    0.008913   -0.017926
   -0.001592   -0.000698   -0.000873
    0.004232   -0.029393   -0.006221
    0.022514    0.011537    0.023120
   -0.005217   -0.032538   -0.007886
   -0.016616    0.001969    0.002668
   -0.034845    0.014844    0.002527
    0.008931    0.008250   -0.014269
   -0.025404    0.021383    0.003973
   -0.004243    0.035417   -0.012354
    0.067390    0.113541    0.082741
   -0.044614   -0.020018    0.024227
    0.013748    0.001758    0.006219
   -0.021636   -0.038348    0.070365
    0.074566    0.038840    0.078870
   -0.053603   -0.126120   -0.321872
    0.035982   -0.003249    0.008314
    0.007819    0.002265   -0.004861
   -0.002193    0.023139    0.002894
    0.018530   -0.323782    0.214051
   -0.000507   -0.003040   -0.004348
    0.001821   -0.005827    0.003682
   -0.001140    0.002757   -0.000179
   -0.004960    0.001944    0.002601
    0.003081    0.003697    0.000025
    0.003357   -0.006481   -0.008650
   -0.009000    0.000497    0.002836
   -0.001710   -0.000010   -0.000469
   -0.008090    0.001393    0.002970
    0.002198    0.000078    0.000318
    0.009262    0.005927   -0.000061
    0.007487    0.003908   -0.000750
    0.004017    0.005944    0.003132
   -0.002041    0.002131   -0.003115
    0.000942   -0.001084    0.000477
    0.002002   -0.006672   -0.002014
   -0.003442    0.001387    0.000105
   -0.003835    0.010137    0.005960
   -0.002273   -0.003140    0.001047
   -0.005322    0.001259   -0.000015
    0.002803   -0.003894   -0.000313
    0.002776   -0.006309   -0.000075
    0.000383   -0.006980    0.000046
   -0.004977    0.006216   -0.009964
vibration   86
   -0.004828    0.004557   -0.008665
   -0.002196    0.008154   -0.006048
   -0.007508    0.014156   -0.007815
   -0.004318    0.000709    0.001412
   -0.008269    0.012731   -0.006996
    0.000467    0.001073    0.003018
    0.000838   -0.003011   -0.001918
    0.001707   -0.000273    0.008581
    0.001557   -0.000363    0.005586
   -0.001547   -0.000725    0.000094
    0.005572   -0.003986    0.000170
   -0.008062   -0.012020   -0.001281
    0.009505    0.000472   -0.001500
   -0.000559    0.001363    0.000006
    0.025924    0.005754    0.018315
    0.011229   -0.014688    0.014331
   -0.021745    0.014369   -0.045572
    0.111613   -0.133531    0.402710
   -0.019547    0.023596   -0.067499
    0.143949   -0.171763    0.405537
   -0.008898    0.019752   -0.024377
    0.198590   -0.221441    0.542715
   -0.027621    0.041706   -0.073626
    0.097797   -0.111787    0.263955
    0.025552   -0.042520    0.103401
   -0.000762    0.007334   -0.068959
   -0.002662    0.009432    0.027307
   -0.000260    0.011823    0.073898
   -0.001779   -0.001535   -0.029608
   -0.006581   -0.009831   -0.093049
   -0.002044   -0.001800    0.044688
   -0.000704    0.004852   -0.058155
   -0.003133   -0.004261   -0.014834
   -0.011393    0.009421   -0.202739
   -0.000391   -0.010300    0.071601
    0.015835   -0.002675    0.027540
   -0.001022    0.001894   -0.000393
    0.001932    0.002225   -0.010658
    0.002199   -0.000203   -0.008949
    0.003790    0.001892   -0.015419
    0.003034    0.000473   -0.009898
    0.005767    0.007572    0.006726
    0.007197    0.009574    0.007614
    0.007276    0.008426    0.007547
    0.005783    0.007219    0.006054
   -0.013356    0.001423    0.002721
   -0.014154    0.002529    0.002089
   -0.012369    0.002345    0.003565
   -0.016493    0.002108    0.002493
   -0.002429   -0.019768    0.009184
   -0.014400   -0.029815   -0.003908
    0.014997    0.012423   -0.026099
    0.007075    0.003371   -0.024547
   -0.008461   -0.018549   -0.018998
    0.004471   -0.011752   -0.009090
    0.022018    0.013873    0.048921
   -0.018784    0.002131   -0.002393
   -0.002713    0.003762    0.002396
    0.003034   -0.004478   -0.005650
   -0.008647    0.022735   -0.009925
    0.000552   -0.000014    0.000445
   -0.000216    0.000247   -0.000404
    0.000078   -0.000413   -0.000010
   -0.000404    0.000226   -0.000254
    0.000094   -0.000051   -0.000272
   -0.000219    0.000160    0.000879
    0.000493    0.000032   -0.000496
   -0.000977    0.000645    0.000201
   -0.000014    0.001024   -0.000480
    0.000640    0.000048    0.000483
   -0.001155    0.000035    0.000458
   -0.000207    0.000317   -0.000378
   -0.000053   -0.000577    0.000127
   -0.000219   -0.000241   -0.000388
    0.000175    0.000102    0.000286
   -0.000526    0.000612   -0.000015
    0.000459    0.000005   -0.000348
    0.000160   -0.000887   -0.001063
    0.000826   -0.000454   -0.000495
    0.000301   -0.000223    0.000389
   -0.000185    0.000311   -0.000279
   -0.000137    0.000677    0.000723
   -0.000667    0.000880    0.000077
   -0.000040   -0.000253   -0.000490
vibration   87
    0.001106   -0.019237   -0.033498
   -0.000067    0.000176    0.000450
   -0.002154    0.002543   -0.001665
   -0.001961   -0.004628    0.003225
   -0.002319    0.000067    0.000636
   -0.000454   -0.001170   -0.003674
   -0.000784   -0.003039   -0.005866
   -0.000322   -0.001892   -0.002281
    0.000125   -0.002052   -0.002187
    0.003039    0.003318    0.000331
    0.009181    0.001772   -0.000027
   -0.001304   -0.004100   -0.000808
    0.010796    0.003881   -0.001268
    0.001293    0.000204   -0.000307
    0.018549    0.012779    0.017001
    0.034957   -0.048165    0.124036
   -0.016428    0.015414   -0.042697
   -0.050069    0.056638   -0.155823
    0.015473   -0.018737    0.043060
    0.037531   -0.043678    0.097672
   -0.025954    0.028224   -0.065092
    0.032226   -0.053581    0.118333
    0.010701   -0.006003    0.012314
    0.098908   -0.115106    0.246467
   -0.024341    0.024544   -0.081419
   -0.013440   -0.015556    0.081864
    0.011663   -0.011650   -0.078403
    0.014046   -0.000635    0.329506
    0.009625   -0.001377   -0.037922
   -0.002703    0.012942    0.540670
    0.005675    0.004805   -0.055306
   -0.008438   -0.001373    0.398369
    0.003185   -0.000450   -0.041031
    0.025053   -0.026421    0.290523
   -0.003156    0.004387    0.042974
    0.029541    0.055948    0.124713
    0.001183    0.000309   -0.000522
    0.000980    0.000171   -0.002557
   -0.001038    0.003320   -0.011958
   -0.004162   -0.000355    0.002407
   -0.002911   -0.000082    0.001748
    0.002653    0.002038    0.002153
   -0.001190    0.015711    0.004608
   -0.008159   -0.003261   -0.007926
    0.004631    0.017608    0.006805
    0.005055   -0.000350   -0.000936
    0.013409   -0.007337    0.000563
   -0.008614   -0.003231    0.010037
    0.011062   -0.009955   -0.001118
   -0.007769   -0.008581    0.003416
   -0.021590   -0.023114   -0.014090
   -0.009787    0.010624   -0.034391
   -0.010549    0.018675   -0.007361
   -0.002136    0.001806   -0.056762
   -0.035725   -0.021721   -0.034269
    0.046891    0.073055    0.211364
   -0.009047   -0.001079   -0.004095
    0.000760   -0.002463   -0.000316
    0.000605   -0.012512    0.002309
   -0.015471    0.214839   -0.133605
    0.000894    0.000160    0.001997
   -0.000642    0.002731   -0.002144
    0.000222   -0.001016    0.000503
    0.000729   -0.000778   -0.000311
   -0.000744   -0.001235   -0.001545
   -0.001182    0.003037    0.002442
    0.002874   -0.000028   -0.000280
   -0.000827    0.000460    0.000397
    0.001496   -0.000249   -0.000652
    0.000518   -0.000657    0.000405
   -0.002842   -0.001555   -0.000409
   -0.002156    0.000991   -0.001700
   -0.002422   -0.003728   -0.001643
    0.000037   -0.001222    0.000752
   -0.000215    0.000395    0.000027
   -0.002162    0.004317    0.001219
    0.003274   -0.001181   -0.000539
    0.003742   -0.005583   -0.003417
    0.002199    0.001983   -0.001083
    0.004949   -0.000617   -0.001856
    0.000306    0.003355    0.000668
   -0.002138    0.005021    0.001416
   -0.002805    0.002854    0.002272
    0.002502   -0.003943    0.006045
vibration   88
    0.015872   -0.023403    0.027341
   -0.000494    0.001778   -0.001749
   -0.000950    0.002871   -0.001024
    0.000775    0.002792    0.000598
   -0.000940    0.004067   -0.002331
   -0.000176    0.000706    0.001158
    0.002021   -0.000633   -0.001061
    0.001486    0.001461    0.004620
    0.001484   -0.001265   -0.000134
   -0.002001   -0.001706   -0.000297
   -0.003516   -0.002587    0.000215
   -0.000807    0.000128    0.000394
   -0.002790   -0.001290    0.000649
    0.000058   -0.000630   -0.000400
    0.001728   -0.006550   -0.005589
    0.034784   -0.040921    0.110044
   -0.012690    0.032962   -0.061764
    0.037062   -0.026601    0.103958
    0.012713    0.015300    0.001161
    0.103712   -0.099780    0.307089
   -0.019502    0.025939   -0.069082
    0.117351   -0.153211    0.339882
   -0.004512    0.002732   -0.006514
    0.089073   -0.143141    0.254961
   -0.013227    0.004598   -0.023155
   -0.014588   -0.036742    0.158953
    0.008943   -0.047387   -0.041901
    0.105312   -0.076701   -0.420613
   -0.009319    0.004501    0.112762
    0.019785    0.020356   -0.208923
    0.008129    0.004814   -0.067062
    0.018600   -0.013327   -0.198907
    0.013157    0.003021    0.076188
    0.016367   -0.007711    0.239148
   -0.003617    0.021376   -0.216508
   -0.058060    0.020455   -0.086822
    0.001444    0.000846    0.000547
   -0.008162   -0.008897    0.045773
   -0.009309   -0.003629    0.041702
   -0.013353   -0.008801    0.057952
   -0.013784   -0.006199    0.048934
   -0.024225   -0.031924   -0.028453
   -0.031436   -0.040146   -0.032690
   -0.031862   -0.036356   -0.031909
   -0.024589   -0.028782   -0.026509
    0.056238   -0.004068   -0.011245
    0.068170   -0.013382   -0.010469
    0.041422   -0.011406   -0.011160
    0.072621   -0.013330   -0.011045
    0.000280   -0.001464   -0.000337
    0.030730    0.036253    0.043902
   -0.012258   -0.004763   -0.022899
   -0.022632    0.021146   -0.026679
    0.028835    0.062849    0.062865
   -0.022853    0.046831    0.027867
   -0.095962   -0.057071   -0.208604
    0.000617    0.002541    0.002366
    0.001374   -0.005903   -0.001835
   -0.003128    0.015039    0.002928
    0.014821   -0.157750    0.099303
   -0.000491   -0.001679   -0.001568
   -0.000002   -0.003630    0.000716
   -0.000342    0.001094    0.000317
   -0.002813    0.000901    0.001382
    0.002145    0.002514   -0.000418
    0.001584   -0.004581   -0.005700
   -0.005013   -0.000023    0.001423
   -0.000974   -0.000173   -0.000251
   -0.005101    0.001887    0.001357
    0.002340    0.000750    0.000750
    0.004349    0.003738    0.000167
    0.004645    0.004133   -0.001134
    0.001298    0.002347    0.001021
    0.001506    0.001006   -0.000472
    0.000239    0.000016    0.000169
    0.001834   -0.002991   -0.001182
   -0.003580    0.000659    0.000564
   -0.003214    0.003859    0.002793
   -0.003787   -0.001931    0.001919
   -0.005606    0.000086    0.001638
   -0.000203   -0.002577   -0.000922
    0.001090   -0.004407   -0.002846
    0.001823   -0.002407   -0.001500
    0.000207    0.003483   -0.003480
vibration   89
    0.014884   -0.018995    0.008428
   -0.010869    0.048636   -0.039637
   -0.018258    0.058823   -0.040051
   -0.010483    0.046458   -0.028616
   -0.017331    0.066261   -0.045252
    0.007629    0.021616    0.060727
    0.012564    0.022625    0.061953
    0.011804    0.026679    0.068281
    0.009860    0.020240    0.063072
   -0.050782   -0.044330   -0.004189
   -0.073286   -0.050432   -0.000086
   -0.044068   -0.032597    0.001857
   -0.064193   -0.044972    0.000768
    0.001684   -0.001636   -0.002916
    0.004592   -0.083437   -0.061646
   -0.034117    0.052378   -0.159492
    0.033534    0.014751    0.043505
    0.111950   -0.078829    0.302365
   -0.002582    0.061485   -0.064986
   -0.015189    0.057129    0.021168
    0.033336   -0.045428    0.065814
    0.016375   -0.000977   -0.021490
   -0.065156    0.035732   -0.023498
   -0.124983    0.220315   -0.188148
   -0.002440   -0.071355    0.166516
   -0.025456   -0.042304    0.104688
    0.007795   -0.045373   -0.061084
    0.045678   -0.051842    0.151558
   -0.003779    0.012587   -0.018146
   -0.008350    0.029376    0.454125
    0.038559    0.015340   -0.067896
    0.036407   -0.026308    0.381998
    0.030462    0.011989   -0.034454
    0.045893   -0.015812    0.365505
    0.000049    0.011587    0.004675
   -0.035711    0.047650   -0.025543
    0.000547    0.003899   -0.001758
   -0.008019   -0.009562    0.048116
   -0.009656   -0.004697    0.042676
   -0.012437   -0.009619    0.059285
   -0.014344   -0.008103    0.053833
   -0.024966   -0.032463   -0.030140
   -0.033144   -0.040091   -0.034039
   -0.028831   -0.034707   -0.029573
   -0.025127   -0.030830   -0.026964
    0.055936   -0.002980   -0.011707
    0.070796   -0.015871   -0.008315
    0.036120   -0.009989   -0.002309
    0.076251   -0.015800   -0.010821
    0.058013   -0.015589   -0.003370
    0.097674    0.029510    0.050158
    0.036292   -0.026837    0.022368
   -0.022961   -0.001539   -0.085692
   -0.004653    0.035587    0.000990
   -0.032392    0.037157    0.002025
   -0.013605    0.035138    0.031582
   -0.001884    0.021498    0.018211
   -0.001498   -0.001570    0.002329
   -0.001636   -0.001685    0.000086
   -0.017490    0.047915   -0.015230
   -0.001119    0.000006    0.000853
   -0.001643   -0.000731    0.000273
    0.000411   -0.000294    0.000116
    0.000623   -0.000162   -0.000702
    0.000392    0.000361    0.000717
   -0.000503   -0.001900   -0.001235
    0.000251   -0.000107   -0.000633
    0.001536   -0.001329    0.000472
    0.000098    0.000588   -0.000747
    0.000686    0.002614    0.000202
   -0.000769   -0.000048    0.000879
    0.001044   -0.001494    0.000743
   -0.000469   -0.000729   -0.000519
   -0.000434   -0.000312   -0.000005
   -0.000092   -0.000093   -0.000235
   -0.000599    0.000941    0.000181
    0.001250   -0.000531    0.000233
    0.002538    0.000363    0.001098
    0.000710    0.001089   -0.000393
    0.001781    0.000181   -0.002043
    0.001025    0.000779    0.000150
   -0.000669    0.001194    0.000193
   -0.001440    0.000232    0.000947
    0.000403   -0.000983    0.001926
vibration   90
   -0.019973    0.020826   -0.014417
    0.018036   -0.091276    0.075593
    0.043626   -0.123768    0.082675
    0.023505   -0.067127    0.039233
    0.044088   -0.131345    0.087225
   -0.017344   -0.039032   -0.113119
   -0.015714   -0.045190   -0.123904
   -0.012442   -0.039710   -0.107767
   -0.012898   -0.046741   -0.133198
    0.090975    0.081139    0.008008
    0.129538    0.094474    0.000352
    0.080618    0.061561   -0.000871
    0.112840    0.083053    0.000824
   -0.015982    0.007441    0.009089
   -0.064785    0.085672    0.033372
   -0.034388    0.025577   -0.080379
   -0.045359   -0.045001    0.012755
    0.025068   -0.122865    0.258327
   -0.050682   -0.019272   -0.056928
    0.039127   -0.100210    0.029812
    0.005487   -0.000618    0.053891
   -0.022955   -0.010153    0.046670
    0.063603   -0.010181   -0.063834
    0.008545   -0.039099   -0.213599
    0.100178   -0.031993    0.094578
    0.020131    0.052004    0.163745
    0.001339    0.077073   -0.054896
   -0.083203    0.095286   -0.112183
    0.020750   -0.019163    0.039534
   -0.000251   -0.032563    0.205869
   -0.047802   -0.016296   -0.081058
   -0.078991    0.047630    0.192745
   -0.055056   -0.037430    0.007590
   -0.044871   -0.065548    0.374374
   -0.010694   -0.004135   -0.100162
    0.054640   -0.064417    0.046442
    0.002673   -0.018886    0.006394
    0.018336    0.018491   -0.105254
    0.019215    0.025617   -0.112011
    0.015801    0.021656   -0.100022
    0.024899    0.029592   -0.126927
    0.054927    0.067040    0.065313
    0.066408    0.098051    0.075390
    0.042327    0.061510    0.046468
    0.058189    0.088135    0.066520
   -0.102931    0.002779    0.022484
   -0.130861    0.026656    0.016122
   -0.067900    0.014554    0.003482
   -0.142178    0.026089    0.020408
   -0.089825    0.052710    0.013129
   -0.124442    0.015340   -0.032927
   -0.029440    0.010500    0.058787
    0.033244    0.050049   -0.069251
    0.026242   -0.039569   -0.000002
    0.035916   -0.081512    0.011489
   -0.008053   -0.117259   -0.098026
    0.029543   -0.025672   -0.013415
    0.001072    0.000638    0.001851
    0.002756    0.006396   -0.004668
   -0.007454   -0.046992    0.042722
    0.000749    0.001166   -0.001195
    0.001664    0.000028   -0.000723
   -0.000054   -0.000371   -0.000009
    0.000244   -0.000042   -0.000327
   -0.000603   -0.000544    0.000829
   -0.000058    0.001785    0.001329
    0.000305    0.000295   -0.000145
   -0.000660    0.000388    0.000904
    0.000732    0.001778   -0.000539
   -0.001368   -0.000679   -0.000718
   -0.000864   -0.000547    0.000421
   -0.001387   -0.000100    0.000994
    0.000414    0.000791    0.000630
   -0.000224    0.000021   -0.000288
   -0.000231   -0.000079   -0.000156
    0.000582   -0.001081   -0.000333
   -0.000903    0.000563    0.000412
   -0.001232    0.001182    0.000713
    0.001486   -0.000813   -0.000893
   -0.001159    0.000306    0.001324
    0.001106   -0.000388    0.000129
    0.000216   -0.000918   -0.000973
    0.000170   -0.000564   -0.000359
   -0.000172    0.000427   -0.000282
vibration   91
    0.007507   -0.018086    0.014124
    0.014400   -0.096894    0.085737
    0.047070   -0.136408    0.091045
    0.018613   -0.065671    0.033709
    0.048533   -0.154159    0.102319
   -0.028423   -0.047453   -0.145898
   -0.006469   -0.076404   -0.190674
    0.001180   -0.041207   -0.088703
   -0.004512   -0.079631   -0.190373
    0.110150    0.107498    0.012645
    0.196214    0.118202   -0.000197
    0.066507    0.029484   -0.004934
    0.184234    0.113248   -0.005186
   -0.041102    0.020400    0.021083
   -0.026178    0.078016    0.032589
    0.038381   -0.002473   -0.042109
    0.031241   -0.026777   -0.010095
    0.058072    0.041829    0.073591
   -0.058474   -0.059832   -0.021062
   -0.028240   -0.079188   -0.038768
   -0.024854    0.046386    0.051856
   -0.018136    0.082039   -0.006332
    0.049830    0.012450   -0.021897
    0.017771   -0.057444   -0.104242
    0.065966    0.002047    0.015194
   -0.024903   -0.059418   -0.046923
   -0.025866   -0.063726    0.009967
    0.080429   -0.084983    0.105292
   -0.053925    0.059905   -0.029136
   -0.070911    0.043565    0.047013
    0.084862    0.034397    0.021977
    0.102063   -0.019326    0.028529
    0.023628   -0.031803   -0.016405
   -0.075628   -0.004131   -0.088822
    0.005478   -0.054463    0.045206
   -0.050973    0.055483   -0.024963
   -0.009642    0.049893   -0.014831
   -0.028090   -0.019533    0.147860
   -0.025954   -0.059998    0.183648
   -0.008252   -0.030694    0.088038
   -0.027690   -0.062274    0.199587
   -0.079749   -0.087168   -0.092950
   -0.090425   -0.161287   -0.111960
   -0.026447   -0.060607   -0.031677
   -0.087817   -0.154247   -0.102522
    0.130428    0.001927   -0.031243
    0.177308   -0.039753   -0.020023
    0.059902   -0.019268    0.006204
    0.198454   -0.040497   -0.027274
   -0.112110    0.028736    0.047170
   -0.170468    0.008591   -0.000521
    0.003673   -0.000364    0.026160
   -0.016795    0.016373    0.012582
   -0.004414    0.024420    0.000852
   -0.032219    0.107477   -0.030730
    0.036138    0.205668    0.187019
    0.008950   -0.006270   -0.022718
    0.002794   -0.005013   -0.001751
   -0.004066   -0.008340    0.004201
    0.000620    0.103029   -0.077185
    0.002222   -0.000362   -0.000476
    0.000879    0.000723   -0.000979
   -0.000063   -0.000373   -0.000179
   -0.001410    0.000482    0.000322
    0.000604    0.000460    0.000102
    0.000946    0.000537   -0.004117
    0.000088    0.000866    0.000250
   -0.002127    0.000786    0.001356
    0.000191   -0.000432    0.000284
    0.000570    0.000669   -0.000140
   -0.000604    0.000008    0.000281
   -0.000463    0.000111    0.000254
   -0.000631   -0.000769   -0.001443
   -0.001144   -0.000249    0.001262
   -0.000772   -0.000545   -0.000446
   -0.000879    0.001368    0.000408
    0.002208   -0.000542   -0.000176
    0.001057   -0.002287   -0.001335
    0.002385    0.002271   -0.001439
    0.005382    0.000542   -0.001661
   -0.000090    0.000291   -0.000209
   -0.000639    0.002685    0.001048
   -0.000421    0.000605    0.000222
   -0.000141   -0.002282    0.004184
vibration   92
   -0.040595   -0.006699   -0.048775
    0.000152   -0.001578    0.000770
    0.002256   -0.003493    0.002767
    0.003572    0.005003   -0.000197
    0.002279   -0.001116    0.000576
   -0.000932    0.000117   -0.000705
    0.002481   -0.000831   -0.002895
    0.001101    0.000957    0.003406
    0.001099   -0.002215   -0.003528
   -0.000848   -0.001108   -0.000225
   -0.005158   -0.000779    0.000326
    0.002745    0.004588    0.001416
   -0.005065   -0.000886    0.001310
   -0.000535   -0.000524   -0.000000
   -0.005888   -0.006027   -0.009374
    0.002165    0.000266   -0.002126
    0.006952    0.002172    0.000045
    0.005289    0.011608   -0.007242
    0.000061    0.000411    0.001521
   -0.003944    0.004708   -0.005632
   -0.002271    0.005006    0.003371
    0.000776    0.008742   -0.000260
   -0.004363    0.005636    0.001920
   -0.001586    0.005716    0.009358
   -0.000362    0.000983   -0.002210
   -0.002669    0.000969   -0.000207
   -0.006035    0.010359   -0.004146
   -0.014903    0.014160    0.049807
   -0.005951    0.000375   -0.009928
   -0.021413   -0.013968    0.046271
    0.012753    0.000014    0.002956
    0.015837   -0.010114    0.014400
    0.009839    0.001561   -0.001745
    0.010216    0.004143   -0.025762
   -0.003836    0.000111    0.010921
    0.034336    0.025849    0.154380
   -0.002826    0.018996    0.004437
   -0.010427   -0.000559    0.045642
   -0.006208   -0.052839    0.088793
    0.011193   -0.014050   -0.038989
    0.003606   -0.048193    0.086321
   -0.019968   -0.025394   -0.021736
   -0.014470   -0.022077   -0.021941
   -0.015430   -0.029069   -0.038685
   -0.023528   -0.031532   -0.038039
    0.021160    0.000255   -0.001991
    0.028043    0.011136   -0.023007
    0.033396   -0.003684   -0.036625
    0.002086    0.004994   -0.007481
    0.001178    0.005104   -0.004257
    0.042211    0.054837    0.054574
   -0.009844   -0.010928    0.007139
    0.010296   -0.010496    0.000948
   -0.028817   -0.035893   -0.031691
    0.044881    0.035398   -0.035890
   -0.213425   -0.196167   -0.721393
    0.006934    0.001238    0.002237
    0.003694    0.001618   -0.002633
   -0.001988    0.032145    0.003213
    0.033870   -0.461003    0.295351
   -0.003253   -0.001045   -0.001227
   -0.000989   -0.004074   -0.001574
    0.000069    0.000675    0.000646
   -0.000844    0.000713    0.000557
    0.001920    0.002499    0.000514
    0.003071   -0.008242   -0.000666
   -0.004739   -0.000369    0.001142
    0.001266   -0.000768   -0.001120
   -0.005247   -0.000746    0.001078
    0.001943    0.001940    0.000656
    0.004152    0.003595    0.000797
    0.005081    0.003139   -0.000047
    0.003192    0.004842    0.004627
    0.001950    0.001077   -0.004081
    0.001694    0.001016    0.000386
    0.003416   -0.007077   -0.002418
   -0.007471    0.002735    0.001213
   -0.004579    0.009874    0.005987
   -0.003290   -0.006681    0.001528
   -0.015996   -0.000287    0.006241
    0.001915   -0.002954    0.000181
    0.003899   -0.008558   -0.001295
    0.001539   -0.005809   -0.000950
   -0.001992    0.008595   -0.014025
vibration   93
   -0.079481    0.059456    0.009956
    0.002487    0.028823   -0.031421
   -0.013458    0.048548   -0.041344
   -0.004400    0.004203   -0.009555
   -0.013463    0.053879   -0.039207
    0.029628    0.022855    0.088089
   -0.021288    0.073875    0.166107
   -0.030570    0.003164   -0.032503
   -0.017612    0.082043    0.149151
   -0.055361   -0.068725   -0.011072
   -0.149528   -0.068468    0.000279
    0.005487    0.040619    0.004135
   -0.154264   -0.075936    0.009778
    0.053691   -0.022600   -0.026991
   -0.030750    0.065658    0.070670
   -0.031543    0.021350    0.020533
   -0.039886   -0.019929   -0.004270
   -0.029954   -0.069089    0.040391
   -0.013276   -0.013894   -0.009275
    0.023706   -0.047557    0.023484
    0.003078   -0.013791   -0.005097
   -0.023838   -0.036253    0.010944
    0.046471   -0.029610   -0.025711
    0.030892   -0.084249   -0.071005
    0.049340    0.016623    0.004697
    0.041125    0.050830    0.043179
   -0.018550    0.072430    0.003642
   -0.098149    0.089531   -0.131726
   -0.006129   -0.007980    0.024490
   -0.037269   -0.044576   -0.060802
   -0.019525   -0.016106   -0.024223
   -0.026512   -0.004724    0.052042
   -0.018107   -0.006966   -0.004484
   -0.022313   -0.016487    0.151743
    0.014309   -0.029373   -0.042214
    0.040320   -0.107483    0.025142
   -0.010901    0.075553   -0.025045
   -0.026359   -0.001524    0.115466
   -0.015518   -0.104030    0.209636
    0.034976   -0.022842   -0.047374
    0.000683   -0.092467    0.195245
   -0.066855   -0.050499   -0.075119
   -0.058065   -0.177739   -0.099869
    0.064127    0.015503    0.053548
   -0.082086   -0.200730   -0.101631
    0.028806    0.011884   -0.011820
    0.034239    0.007861   -0.008402
    0.027441    0.016389    0.005921
    0.050689    0.012719   -0.007178
    0.042640    0.037192   -0.085713
    0.029097   -0.081014   -0.176376
   -0.071393    0.022544    0.011767
    0.042558    0.034135   -0.011415
   -0.051012   -0.139957    0.025194
    0.135899    0.071779   -0.082839
    0.229605    0.319509    0.332034
    0.013641   -0.054221    0.011299
    0.006090    0.002558   -0.000722
   -0.000699   -0.010376    0.000706
   -0.060605    0.207764   -0.077483
    0.000196    0.001400    0.001069
    0.001866    0.003505    0.000384
   -0.000121    0.000669    0.000216
    0.004032   -0.000758   -0.001523
   -0.004525   -0.003578    0.000283
   -0.003183    0.008420    0.005569
    0.004157   -0.000507   -0.001424
    0.003473   -0.000330   -0.001146
    0.004319    0.000112   -0.001572
   -0.006951   -0.008050   -0.001811
   -0.003229   -0.003480   -0.001256
   -0.005105   -0.001695    0.000340
   -0.001072   -0.001905   -0.002210
   -0.001824   -0.000616    0.002118
   -0.001010   -0.000881    0.000000
   -0.001493    0.003169    0.001170
    0.003895   -0.000923   -0.001162
    0.001272   -0.004239   -0.003515
    0.001953    0.002967   -0.000606
    0.008306    0.000326   -0.002588
   -0.000386    0.001174   -0.000167
   -0.002003    0.004372    0.000086
   -0.000484    0.002797    0.000230
    0.000071   -0.004670    0.007064
vibration   94
    0.068580   -0.054621   -0.006909
    0.008733    0.012065   -0.020635
    0.005786    0.017420   -0.032742
    0.007959    0.007166   -0.018711
    0.007981    0.026633   -0.026792
    0.043786    0.025100    0.106288
   -0.039788    0.104739    0.228341
   -0.052192   -0.007252   -0.086204
   -0.032022    0.119372    0.203241
   -0.063142   -0.089170   -0.016660
   -0.211197   -0.084565    0.000429
    0.037468    0.090873    0.007461
   -0.223502   -0.098978    0.018834
    0.077003   -0.028859   -0.042519
   -0.078236    0.150513    0.143754
    0.007337    0.025518   -0.006204
    0.026627   -0.021661   -0.021560
    0.057268    0.024598    0.080225
   -0.064813   -0.062590   -0.017574
   -0.028653   -0.092966    0.000296
   -0.027169    0.033665    0.040824
   -0.064267    0.039951   -0.001661
    0.100833   -0.021836   -0.050678
    0.072486   -0.148432   -0.130872
    0.095645    0.010986    0.013904
   -0.009519   -0.037109   -0.020119
   -0.011908   -0.057361   -0.014903
    0.058364   -0.067939    0.188581
   -0.037525    0.052329   -0.034939
   -0.033907    0.063695    0.127599
    0.035828    0.031108    0.027712
    0.034389    0.043031   -0.059859
   -0.027898   -0.068552    0.014543
   -0.148712   -0.028830   -0.221824
   -0.002206   -0.043313    0.026206
   -0.040431    0.092929   -0.013531
   -0.002062   -0.024684    0.012036
    0.008806   -0.000491   -0.040476
    0.003275    0.048922   -0.086469
   -0.023888    0.008038    0.034270
   -0.006325    0.040357   -0.073415
    0.021896    0.013296    0.025046
    0.013339    0.067695    0.034380
   -0.042658   -0.018226   -0.032943
    0.029207    0.087129    0.038464
    0.025562   -0.001900   -0.003416
    0.062866   -0.035262    0.001583
   -0.042669   -0.027142    0.006244
    0.051395   -0.042008   -0.006849
    0.034458    0.096647   -0.161473
    0.075777   -0.034928   -0.230382
   -0.149301    0.000197    0.030818
    0.001422    0.040647    0.010711
    0.089972    0.119790   -0.030632
   -0.133804   -0.029929    0.060148
   -0.193433   -0.187639   -0.199143
    0.035176   -0.108678    0.022897
    0.002786   -0.006882   -0.001887
   -0.004464    0.008202    0.003521
    0.053106   -0.125611    0.026390
   -0.002790    0.002334   -0.001153
    0.002037   -0.005691    0.000777
   -0.000316    0.001816    0.000104
    0.002770    0.000667   -0.000799
   -0.001471    0.001063    0.001707
   -0.003356   -0.000254   -0.005824
   -0.003687   -0.000778    0.000743
    0.005301   -0.001466   -0.002148
   -0.003929   -0.000964    0.000024
   -0.004643   -0.005856   -0.001027
    0.003060    0.002678    0.000160
    0.002216    0.005913    0.000793
    0.000358    0.001372    0.000850
    0.001337    0.000790   -0.001065
    0.000237    0.000450   -0.000336
    0.000848   -0.002874   -0.000937
   -0.002854    0.001276    0.000957
   -0.003490   -0.000704   -0.000554
    0.001157   -0.001505   -0.000707
   -0.005769   -0.000064    0.003972
    0.001997   -0.001586    0.000065
    0.001072   -0.001178   -0.000270
    0.000970   -0.002752   -0.001027
    0.000898    0.002666   -0.002154
vibration   95
   -0.003058   -0.001097    0.003096
   -0.000140   -0.001180    0.001436
    0.002005   -0.003626    0.001376
    0.000274    0.001648   -0.002442
    0.002502   -0.003943    0.002036
    0.000285   -0.000211    0.000281
   -0.000602    0.001599    0.002650
   -0.000534   -0.000062   -0.002170
   -0.000859    0.001186    0.000137
    0.000481   -0.000227   -0.000057
   -0.002138    0.000823   -0.000071
    0.002009    0.002331    0.000439
   -0.002791   -0.000363    0.000686
   -0.000842    0.000614   -0.000043
   -0.012286   -0.005206   -0.004839
   -0.030760    0.033329   -0.086382
    0.024969   -0.045917    0.106681
   -0.185647    0.173218   -0.598354
    0.019816   -0.022183    0.045216
   -0.066778    0.091386   -0.267739
   -0.019968    0.027278   -0.056127
    0.109159   -0.131060    0.311933
   -0.027154    0.032032   -0.069404
    0.150593   -0.195451    0.407491
    0.023895   -0.025452    0.066385
    0.003384    0.003014    0.033020
   -0.000758    0.005968   -0.037237
    0.003329    0.013304    0.164040
   -0.005246    0.001204   -0.009018
   -0.010025   -0.000297    0.056927
   -0.009308   -0.002152    0.018747
   -0.006520    0.003718   -0.125587
   -0.006600   -0.007160    0.037393
   -0.026274    0.011749   -0.196709
    0.002903   -0.004004   -0.036891
   -0.000138   -0.010394   -0.001757
   -0.001107    0.006342   -0.001805
   -0.001850    0.000958    0.005956
   -0.001060   -0.006790    0.012654
    0.002151   -0.000842   -0.006711
    0.000184   -0.006105    0.012093
   -0.004263   -0.001921   -0.004556
   -0.003995   -0.013029   -0.006784
    0.005718    0.003442    0.006576
   -0.005275   -0.013378   -0.005822
    0.003272    0.001401   -0.001199
    0.007491   -0.002461   -0.000237
   -0.004565   -0.000744    0.002226
    0.008294   -0.002544   -0.000965
    0.002528    0.004511   -0.001409
    0.001376   -0.004085   -0.008188
    0.017057    0.005002    0.025896
    0.010351    0.005627   -0.029396
    0.014779    0.002635    0.006733
    0.002688    0.001645   -0.001286
    0.005276    0.015112    0.017951
    0.002174   -0.000645    0.002728
   -0.002358   -0.000227    0.001503
   -0.000125   -0.000732   -0.001392
    0.001407    0.004738   -0.006837
    0.000074   -0.000287   -0.000252
    0.001072    0.001667    0.000350
   -0.000299    0.000775    0.000232
    0.001091   -0.000077   -0.000601
   -0.001686   -0.001136    0.000275
    0.000434    0.002281    0.001526
    0.001234   -0.000136   -0.000192
    0.000429    0.000526   -0.000516
    0.000396    0.001870   -0.000843
   -0.003791   -0.002673   -0.002329
    0.000890   -0.001481   -0.002143
   -0.000224   -0.002125    0.000074
    0.000017    0.000131   -0.000121
   -0.000067    0.000046    0.000296
   -0.000149   -0.000201   -0.000117
   -0.000252   -0.000173   -0.000083
    0.000238   -0.000067    0.000076
   -0.000129    0.000025    0.000116
    0.000646    0.000310   -0.000457
    0.000814    0.000146   -0.000200
    0.001451   -0.000068   -0.000008
    0.000103    0.001147    0.001032
   -0.000782   -0.000672    0.000460
   -0.000034    0.000342    0.000199
vibration   96
   -0.012441   -0.001988    0.007101
   -0.000473    0.002283   -0.001915
   -0.004586    0.006945   -0.001132
   -0.001662   -0.003416    0.005074
   -0.005465    0.006193   -0.002563
   -0.002768   -0.000979   -0.005106
    0.003437   -0.006497   -0.013571
    0.003600    0.000776    0.008300
    0.002611   -0.007639   -0.011620
    0.002685    0.004707    0.001149
    0.013165    0.004150   -0.000021
   -0.004468   -0.008023   -0.000658
    0.013856    0.005030   -0.001726
   -0.003966    0.000602    0.003085
    0.011387   -0.011727   -0.010843
    0.000294   -0.010714    0.023191
   -0.027665    0.017583   -0.027165
    0.040768   -0.075711    0.204909
   -0.000752    0.019797   -0.009934
    0.003126    0.002192    0.076156
    0.018891   -0.047020    0.012396
   -0.070049    0.021858   -0.173416
    0.003050   -0.019146    0.008372
   -0.035998    0.085894   -0.109033
   -0.009311    0.011836   -0.006381
   -0.000062    0.014598    0.062811
    0.015843    0.002796   -0.076995
   -0.062384    0.032500    0.475935
    0.033813   -0.020825   -0.061413
    0.043201    0.008067    0.339300
   -0.032155    0.000324    0.054393
   -0.034358    0.047359   -0.301564
   -0.014569    0.004728    0.109158
   -0.055511    0.059527   -0.612279
    0.009921    0.000008   -0.084903
    0.002513   -0.030688    0.000522
   -0.001967    0.015488   -0.004590
   -0.004422    0.002953    0.013563
   -0.002350   -0.018169    0.031293
    0.006824   -0.001813   -0.020890
    0.001140   -0.016231    0.030159
   -0.009654   -0.003371   -0.010353
   -0.008472   -0.030947   -0.015767
    0.015927    0.010178    0.017341
   -0.012179   -0.032554   -0.013602
    0.003708    0.003132   -0.002005
    0.010057   -0.002481   -0.000708
   -0.008060    0.000157    0.003351
    0.011850   -0.002289   -0.001437
   -0.001124   -0.012596    0.015033
   -0.006011   -0.001087    0.020392
    0.007646   -0.001167   -0.010952
   -0.028347    0.048485    0.001403
    0.036390    0.001925    0.015315
    0.016121    0.002558   -0.005775
    0.015421    0.031814    0.025261
   -0.003997    0.010247   -0.003818
    0.000830   -0.005420   -0.001581
   -0.000370    0.001962    0.001097
   -0.013715    0.015296    0.007314
    0.000238   -0.000295    0.000154
    0.000036    0.001503   -0.000224
    0.000052   -0.000026    0.000222
    0.000289   -0.000290    0.000009
   -0.000705   -0.000898   -0.000271
    0.000533    0.000902    0.003193
    0.001183   -0.000075   -0.000475
    0.000321   -0.000174   -0.000132
    0.001248    0.000217   -0.000110
   -0.000575   -0.000970    0.000116
   -0.000800   -0.000701    0.000237
   -0.000828   -0.001122   -0.000247
   -0.000388    0.000031   -0.000193
    0.002133    0.001024    0.000018
    0.000340    0.000002    0.000027
   -0.000347   -0.001156   -0.000507
   -0.001638   -0.000128    0.000564
   -0.001853   -0.000215    0.000489
   -0.002028   -0.000008    0.000825
   -0.001960   -0.000160    0.000432
    0.003245   -0.001548   -0.000906
    0.000076    0.001059    0.001046
   -0.000630   -0.003089    0.000757
    0.002106    0.002787   -0.001009
vibration   97
   -0.010344    0.040349   -0.008579
   -0.000570   -0.005740    0.004678
    0.012762   -0.022025    0.008215
    0.004149    0.011790   -0.012581
    0.013868   -0.011819    0.004928
    0.004170    0.001988    0.008521
   -0.005301    0.008967    0.019669
   -0.005193   -0.000607   -0.010775
   -0.003283    0.011304    0.018649
   -0.002968   -0.006548   -0.002142
   -0.020612   -0.006554    0.000179
    0.008991    0.015114    0.000479
   -0.020330   -0.006224    0.003360
    0.005536   -0.000079   -0.006230
   -0.019359    0.018595    0.017465
    0.026702    0.007433    0.009844
    0.056699   -0.002623   -0.029562
    0.082281    0.046090    0.047181
   -0.029693   -0.046486   -0.012498
    0.011694   -0.074889   -0.014175
   -0.024594    0.086384    0.051206
    0.033113    0.134984    0.013910
    0.004697    0.038378    0.014646
   -0.004870    0.040588    0.000101
   -0.007486   -0.031373   -0.028129
   -0.009359   -0.058735    0.049072
   -0.032856   -0.084474   -0.040519
    0.055587   -0.097820    0.196434
   -0.080496    0.040517   -0.021717
   -0.153379   -0.037524    0.113038
    0.176559    0.023067    0.025218
    0.239863   -0.141452   -0.152244
    0.098836    0.025514    0.051496
    0.135200    0.046320   -0.253089
   -0.094116    0.063605   -0.087427
   -0.002276    0.044442   -0.001254
    0.033832   -0.103733    0.020442
    0.023270   -0.023518   -0.055894
    0.014694    0.080593   -0.136818
   -0.024080    0.004391    0.127921
    0.000423    0.076149   -0.147184
    0.046367    0.008936    0.047152
    0.048204    0.143358    0.075504
   -0.068913   -0.054426   -0.086528
    0.057144    0.134039    0.059607
   -0.079416   -0.036808    0.028723
   -0.222709    0.093857    0.001564
    0.189929    0.047566   -0.051458
   -0.221474    0.106671    0.029618
    0.001032    0.024779   -0.027359
    0.003169   -0.004334   -0.046702
   -0.017528    0.010084    0.006906
    0.065354   -0.133498   -0.052302
   -0.262160   -0.040337    0.083591
    0.082908    0.043958   -0.047744
    0.157182    0.061439    0.074605
    0.005792   -0.019421    0.009568
    0.006475    0.016443    0.002815
    0.008430   -0.009897   -0.003752
   -0.059233    0.094279    0.005093
    0.000443    0.001212   -0.000176
   -0.001389   -0.005421    0.001404
    0.000090   -0.001330   -0.001627
   -0.003113    0.000293    0.001010
    0.004463    0.003616    0.000378
   -0.003478   -0.001860   -0.013151
   -0.002489    0.000789    0.001167
   -0.004345    0.000738    0.002406
   -0.002027    0.000512    0.000916
    0.007029    0.007541    0.002284
   -0.000276    0.002424    0.001477
    0.001272    0.004928    0.000836
    0.014866    0.007648   -0.006204
   -0.067689   -0.023655    0.024889
   -0.019930   -0.023226    0.004388
   -0.021596    0.039463    0.014016
    0.082638   -0.011495   -0.034440
    0.047173    0.022436   -0.012071
    0.048570    0.025478   -0.018688
    0.156706    0.012069   -0.060154
   -0.012453    0.035591    0.011157
   -0.023570    0.074902    0.020825
   -0.014645    0.034721    0.010496
   -0.079096   -0.061723    0.022272
vibration   98
   -0.000904    0.009738   -0.001393
    0.000225   -0.000087   -0.000884
    0.000393   -0.000577    0.001004
    0.000681   -0.000741    0.001450
    0.000102    0.003238   -0.001966
    0.001579    0.000614    0.003264
   -0.001348    0.003266    0.007458
   -0.001627   -0.000256   -0.003421
   -0.000937    0.003804    0.006161
   -0.000273   -0.002421   -0.000870
   -0.008595   -0.002612    0.000284
    0.005360    0.007004    0.001225
   -0.007475   -0.002136    0.001630
    0.002857   -0.001526   -0.002388
   -0.010674   -0.003486   -0.004134
    0.003497    0.007581    0.007060
    0.006510   -0.005502   -0.007091
    0.011483   -0.003808    0.010647
   -0.009185   -0.017100   -0.004871
    0.009142   -0.030043   -0.007586
   -0.004787    0.022443    0.012702
    0.012998    0.035958    0.003070
    0.003448    0.009208    0.003215
    0.000248    0.007334   -0.002729
    0.000654   -0.006088   -0.008882
    0.003120   -0.013282    0.012581
   -0.011611   -0.017082   -0.008278
    0.007599   -0.019601    0.040004
   -0.025806    0.014705   -0.006080
   -0.046997   -0.007423    0.031163
    0.043141    0.005303    0.004771
    0.058624   -0.037188   -0.026120
    0.020612    0.001356    0.010270
    0.022739    0.007041   -0.054644
   -0.021168    0.011421   -0.018195
    0.000310    0.008652   -0.001344
    0.007840   -0.023645    0.003624
    0.005243   -0.006110   -0.011931
    0.003204    0.019997   -0.031552
   -0.006491    0.000928    0.034184
   -0.000420    0.018724   -0.034532
    0.010257    0.002820    0.010020
    0.009874    0.029097    0.015601
   -0.012963   -0.009544   -0.015282
    0.012805    0.028190    0.014518
   -0.018080   -0.008046    0.005830
   -0.051073    0.019933    0.002222
    0.040622    0.011076   -0.008604
   -0.046351    0.023406    0.006788
    0.000465    0.005271   -0.001666
    0.001024   -0.003788   -0.007432
    0.003872    0.015408    0.003604
    0.026537   -0.038618   -0.015165
   -0.060316   -0.008115    0.019071
    0.016262    0.009100   -0.011507
    0.046730    0.033209    0.061604
    0.001027   -0.002337    0.004946
    0.001176    0.004704    0.000612
   -0.003949   -0.004685    0.001953
    0.035036    0.050446   -0.080307
    0.000097   -0.000435   -0.000119
    0.001281    0.002510    0.001225
   -0.000046    0.000754    0.000405
    0.001394   -0.000271   -0.000599
   -0.002299   -0.002191   -0.000366
   -0.000701    0.005248   -0.001406
    0.001965    0.000025   -0.000537
    0.001965   -0.000694   -0.000542
    0.001780   -0.000233   -0.000668
   -0.003250   -0.004107   -0.000872
   -0.001658   -0.002033   -0.000561
   -0.001263   -0.001682   -0.000696
   -0.056148   -0.029567    0.016706
    0.249691    0.086407   -0.082980
    0.070459    0.082952   -0.018818
    0.076455   -0.141826   -0.050323
   -0.298330    0.038830    0.125696
   -0.171144   -0.082046    0.047103
   -0.179063   -0.086044    0.068303
   -0.557046   -0.042417    0.212675
    0.049662   -0.132389   -0.042584
    0.084379   -0.263971   -0.071805
    0.051400   -0.129687   -0.035714
    0.288626    0.228545   -0.082182
vibration   99
   -0.020283    0.016704   -0.000714
   -0.009261   -0.022354    0.041856
    0.053950   -0.094068    0.014196
   -0.000652    0.070288   -0.093860
    0.065774   -0.130123    0.067795
   -0.012538   -0.003499   -0.030972
   -0.003597   -0.027250   -0.062686
    0.004706   -0.002109    0.012473
    0.001644   -0.021686   -0.041743
   -0.007735    0.023557    0.010432
    0.093149    0.028307   -0.005253
   -0.077218   -0.084448   -0.022997
    0.069862    0.015766   -0.022343
   -0.033416    0.032360    0.019274
    0.126289    0.140179    0.143338
    0.020039   -0.088608   -0.104104
    0.087978    0.079080    0.027902
    0.075123    0.226780   -0.060361
    0.053861    0.132514    0.042336
   -0.116497    0.257991    0.065310
   -0.005287   -0.080833   -0.042846
   -0.111997   -0.168481    0.032281
   -0.033924   -0.026795   -0.016860
   -0.001757   -0.023225    0.063019
   -0.023345   -0.002937    0.062354
   -0.070059   -0.016505   -0.036173
    0.055162   -0.095113    0.011577
    0.126874   -0.121047   -0.037238
    0.110856   -0.071691    0.011824
    0.196148    0.011054   -0.060855
   -0.000718    0.000720   -0.001364
   -0.001213    0.016079   -0.000141
    0.051021    0.101894   -0.012109
    0.174678    0.073120    0.086511
   -0.012844    0.048281    0.011221
   -0.001061    0.008182    0.002574
    0.014977   -0.037216    0.006502
    0.007848   -0.007696   -0.016543
    0.005137    0.021845   -0.041074
   -0.004335    0.001158    0.039178
    0.001134    0.021417   -0.043319
    0.016130    0.001386    0.015814
    0.017388    0.050559    0.026176
   -0.024184   -0.021693   -0.034288
    0.019786    0.045363    0.019281
   -0.035652   -0.016453    0.012866
   -0.102921    0.046370   -0.001508
    0.092077    0.023377   -0.026821
   -0.103231    0.051998    0.013092
   -0.000332    0.008508   -0.082868
   -0.042291   -0.003903   -0.123429
   -0.141682   -0.244194   -0.017926
   -0.213041    0.184418    0.067842
   -0.095536   -0.033679    0.019106
    0.058471    0.024338   -0.026504
    0.075687    0.020031   -0.012793
    0.002533   -0.042285   -0.043183
    0.028922   -0.009021   -0.011478
    0.017744    0.009345    0.005945
   -0.239239    0.172833    0.192612
    0.001785    0.007545    0.002960
   -0.015545   -0.033042   -0.008068
    0.001199   -0.012028   -0.007019
   -0.020210    0.002319    0.006345
    0.031512    0.027997    0.003914
   -0.006809   -0.044736   -0.020662
   -0.018782    0.003595    0.008065
   -0.031648    0.008477    0.014412
   -0.017721    0.005075    0.006019
    0.047444    0.058201    0.013211
    0.009139    0.021612    0.008172
    0.012358    0.027065    0.008050
   -0.004848   -0.003840   -0.000343
    0.021038    0.007751   -0.006913
    0.005504    0.006401   -0.001073
    0.005470   -0.011316   -0.003270
   -0.023722    0.004087    0.009063
   -0.014896   -0.007242    0.001889
   -0.014900   -0.009189    0.006964
   -0.044838   -0.003768    0.020948
    0.005433   -0.012934   -0.004290
    0.004767   -0.017712   -0.007603
    0.007018   -0.010537   -0.005426
    0.025938    0.017524   -0.002016
vibration  100
    0.001338   -0.000944   -0.000570
    0.001638    0.003015   -0.006571
   -0.007849    0.013965   -0.001978
    0.000821   -0.010040    0.013855
   -0.010377    0.019194   -0.010411
    0.002571    0.000565    0.004797
   -0.000892    0.004631    0.010845
   -0.002079   -0.000925   -0.004934
   -0.000764    0.004739    0.008954
    0.000738   -0.003883   -0.001479
   -0.013384   -0.003964    0.000516
    0.010817    0.012375    0.002601
   -0.011611   -0.003382    0.002769
    0.006018   -0.005101   -0.002939
   -0.012708   -0.012620   -0.014083
   -0.003343    0.008479    0.006026
   -0.008847   -0.007897   -0.000174
   -0.010500   -0.018810   -0.001622
   -0.004518   -0.012460   -0.002551
    0.007741   -0.020036   -0.013876
   -0.000103    0.005362    0.003092
    0.005797    0.011924   -0.004210
    0.005488    0.001015   -0.001372
    0.005150   -0.006059   -0.002171
    0.003193    0.000431   -0.004398
    0.005366    0.003044    0.002172
   -0.003318    0.009637   -0.001093
   -0.011606    0.012391    0.004443
   -0.006672    0.003797   -0.000448
   -0.012939   -0.002380    0.001539
   -0.002794    0.000038    0.000507
   -0.004234    0.003837   -0.004106
   -0.005533   -0.009208    0.001566
   -0.016666   -0.006618   -0.008622
    0.001358   -0.005105   -0.001459
    0.001143    0.001400    0.003552
   -0.001577    0.004632   -0.001660
   -0.000981    0.004949    0.000876
   -0.001270   -0.008916    0.004529
    0.008470    0.006347   -0.006239
   -0.001151   -0.008250    0.015257
   -0.002303   -0.000888   -0.002128
   -0.000651   -0.003522   -0.002256
    0.002653    0.001693    0.002104
   -0.002922   -0.005931   -0.004205
    0.002960    0.002057   -0.001196
    0.012117   -0.005279    0.000134
   -0.011248   -0.002143    0.003464
    0.009863   -0.004731   -0.000966
   -0.001276   -0.000188    0.008679
   -0.006817   -0.000438    0.006443
    0.012233    0.022728    0.005303
    0.015135   -0.008159   -0.002791
    0.010789   -0.001786   -0.002291
   -0.004586   -0.004523    0.001328
    0.007502    0.009822    0.037489
    0.000750    0.004197    0.003322
   -0.002458   -0.000367    0.000628
   -0.000672   -0.001471   -0.000766
    0.007898    0.007707   -0.016809
    0.017538    0.060833    0.022093
   -0.120117   -0.241388   -0.076073
    0.010651   -0.100714   -0.054639
   -0.165265    0.015151    0.053750
    0.253528    0.209415    0.027062
   -0.036325   -0.356774   -0.128166
   -0.138095    0.029343    0.059421
   -0.266226    0.074492    0.115238
   -0.128965    0.032200    0.050362
    0.391386    0.474818    0.108093
    0.050771    0.151167    0.063295
    0.064026    0.217764    0.065604
   -0.000408   -0.000276    0.000137
    0.001520    0.000564   -0.000610
    0.000489    0.000523   -0.000087
    0.000441   -0.000804   -0.000323
   -0.001858    0.000168    0.000909
   -0.001045   -0.000612    0.000372
   -0.000946   -0.000394    0.000249
   -0.003424   -0.000219    0.000987
    0.000400   -0.000768   -0.000322
    0.000637   -0.001810   -0.000195
    0.000029   -0.000887    0.000055
    0.002058    0.001388   -0.000090
vibration  101
   -0.014482    0.006338   -0.002705
    0.015836    0.019018   -0.059973
   -0.067185    0.110511    0.007867
    0.011432   -0.109134    0.151025
   -0.094514    0.204863   -0.106952
    0.014741    0.005380    0.045398
    0.012407    0.038255    0.087366
   -0.003255    0.005238   -0.002064
    0.001521    0.023515    0.046408
    0.023382   -0.026991   -0.018052
   -0.132874   -0.038421    0.007885
    0.132392    0.142966    0.034549
   -0.090423   -0.010593    0.036455
    0.046015   -0.051086   -0.031392
   -0.107186   -0.092327   -0.115081
   -0.026389    0.085749    0.034020
   -0.097142   -0.058914    0.023393
   -0.132737   -0.120562   -0.053042
   -0.074156   -0.105989   -0.015559
   -0.040996   -0.135354   -0.044299
    0.010070   -0.067301   -0.037789
   -0.048396   -0.124098   -0.001400
    0.162987   -0.071095   -0.084277
    0.155052   -0.238914   -0.127638
    0.068306    0.045117    0.040209
   -0.051579   -0.017871   -0.048749
    0.030849   -0.151418    0.011788
    0.159817   -0.189464   -0.038508
    0.068250   -0.027372    0.013378
    0.148848    0.047824   -0.077681
    0.060839    0.027574   -0.001083
    0.061474    0.038750    0.024325
    0.031205    0.042129   -0.023662
    0.056064    0.032675    0.110974
   -0.027570    0.018388    0.021845
   -0.009443    0.021681    0.013192
    0.019968   -0.053955    0.012388
    0.009994   -0.011836   -0.022598
    0.006712    0.032309   -0.055864
   -0.010558    0.000486    0.058131
    0.002106    0.030507   -0.063092
    0.019649   -0.002945    0.020580
    0.022967    0.071354    0.036310
   -0.043443   -0.038625   -0.056845
    0.024541    0.063815    0.022371
   -0.034887   -0.024872    0.017039
   -0.113640    0.054780   -0.007143
    0.128879    0.024659   -0.039009
   -0.126054    0.061422    0.015882
   -0.034875   -0.011103    0.093071
   -0.009430    0.001386    0.126437
    0.108628    0.208407    0.037644
   -0.201982    0.272231    0.103982
   -0.104390   -0.001407    0.008720
    0.041110    0.044263   -0.028321
    0.041518    0.030928   -0.052946
    0.004798    0.040342    0.020532
    0.018676   -0.034773   -0.017504
   -0.011454    0.008664    0.008732
    0.026729   -0.067171    0.013710
    0.000082   -0.001442   -0.001185
    0.002330    0.007018   -0.000484
    0.000091    0.001326    0.002494
    0.003534   -0.000265   -0.001504
   -0.005783   -0.005327   -0.001513
    0.006142    0.001945    0.013506
    0.003085    0.000065   -0.000033
    0.005092   -0.001161   -0.002066
    0.001863    0.000033   -0.001633
   -0.007426   -0.009356   -0.001579
    0.000752   -0.002503   -0.000053
   -0.004750   -0.003428   -0.002071
    0.000547    0.001191   -0.000503
   -0.001621   -0.001172    0.002811
   -0.001025   -0.000768   -0.000335
   -0.000843    0.000789    0.000543
    0.003292   -0.001410   -0.000698
    0.003536    0.003257    0.002650
    0.002343    0.002478   -0.002022
    0.005406    0.000314   -0.005345
   -0.001745    0.002199    0.001697
   -0.001869    0.003224   -0.000988
    0.000665    0.002367   -0.001557
   -0.007627   -0.000703   -0.010008
vibration  102
    0.024856    0.007295   -0.011943
    0.006620    0.009951    0.001738
   -0.024293    0.046580   -0.039339
   -0.012346   -0.025248    0.006615
   -0.019220   -0.024880    0.015716
   -0.002375   -0.002434   -0.026068
   -0.012328   -0.028532   -0.055654
   -0.005804   -0.017402   -0.012959
    0.001103   -0.009663    0.000965
   -0.018196    0.009735    0.012146
    0.080579    0.018595   -0.005060
   -0.084268   -0.095062   -0.019543
    0.049096   -0.005588   -0.027212
   -0.004101    0.012606    0.019778
    0.070606    0.004705    0.003861
   -0.064885   -0.023031    0.001144
   -0.185805   -0.004501    0.056262
   -0.219427   -0.183800   -0.026623
    0.092056    0.129127    0.022904
    0.052736    0.149482    0.051998
    0.069611   -0.190463   -0.104382
   -0.030593   -0.243668   -0.092950
   -0.085400   -0.046994    0.018843
   -0.086230    0.000300   -0.004393
    0.078530    0.140057    0.026395
    0.148681    0.032228   -0.001093
   -0.060675   -0.074708    0.008841
   -0.032218   -0.076244   -0.037088
   -0.157038    0.127805   -0.005679
   -0.224980    0.056516   -0.008546
    0.140122    0.047473    0.001181
    0.148238    0.009579    0.041811
   -0.052682   -0.177392   -0.008155
   -0.271155   -0.131075   -0.030953
   -0.033973   -0.060177   -0.009885
   -0.007921    0.054207    0.005893
    0.012373   -0.031360    0.009266
    0.012649   -0.012773   -0.014770
    0.003511    0.042457   -0.075894
   -0.024334   -0.002859    0.076459
   -0.013988    0.033053   -0.041794
    0.016051   -0.009535    0.011570
    0.000763    0.056054    0.021962
   -0.057359   -0.046606   -0.057800
    0.023738    0.071289    0.027666
   -0.014415   -0.006511    0.006939
   -0.025790    0.007402    0.000108
    0.017406    0.001949   -0.007138
   -0.039555    0.007747    0.004986
    0.006236   -0.041137    0.024471
   -0.021929   -0.009391    0.029019
   -0.033919   -0.081139   -0.013164
    0.189531    0.165353    0.023373
   -0.073708   -0.001409    0.009398
   -0.024668    0.022443   -0.004890
   -0.009377    0.017286    0.013226
   -0.002243    0.024103   -0.034339
    0.003992   -0.001909    0.001517
   -0.027158    0.007645    0.008423
    0.288668   -0.175124   -0.234198
    0.000222    0.000050    0.000409
   -0.001137   -0.000066   -0.001068
    0.000190   -0.001082   -0.000241
   -0.000843   -0.000068    0.000299
    0.001276    0.000815   -0.000065
    0.001547   -0.003826    0.004048
   -0.001025    0.000045    0.000954
   -0.002912    0.001745    0.000372
    0.000357    0.000224    0.000149
    0.002606    0.003754    0.000650
    0.000623    0.000914    0.000897
   -0.001528   -0.000042    0.000652
    0.001054    0.002012    0.000884
   -0.004721   -0.002358    0.003251
   -0.001345   -0.001106    0.000325
   -0.001442    0.001936    0.000446
    0.005442   -0.000158   -0.002214
    0.001473   -0.002923   -0.004908
    0.004410    0.001587   -0.001998
    0.009453    0.001042   -0.003969
    0.000473    0.004028    0.001685
   -0.001130    0.004020    0.001853
   -0.001618    0.001741    0.000911
   -0.011600   -0.002569   -0.012249
vibration  103
   -0.000608   -0.001434   -0.001608
   -0.026206   -0.050894   -0.035356
    0.058540   -0.161103    0.239803
    0.064828    0.029022    0.107265
   -0.002154    0.266021   -0.137593
   -0.048154    0.036004    0.089412
    0.127011    0.004908    0.008539
    0.116749    0.131484    0.369147
    0.062617   -0.088559   -0.119296
    0.088254    0.027756   -0.042909
   -0.175379   -0.060639    0.026892
    0.246882    0.244642    0.080004
    0.024525    0.117066    0.092638
   -0.048383   -0.046618   -0.061654
    0.011812    0.012804    0.009398
   -0.000256   -0.008734   -0.004835
   -0.000208    0.003734    0.001297
    0.000318    0.005312    0.000820
    0.008146    0.012223    0.002754
    0.001116    0.017854    0.002670
    0.001379   -0.004997   -0.002397
   -0.003016   -0.006114   -0.003010
   -0.011042    0.001084    0.003793
   -0.009543    0.007969    0.008108
    0.000106    0.002845    0.000233
    0.006019    0.001392    0.000929
   -0.002175    0.002014    0.000399
   -0.004781    0.002950   -0.001739
   -0.006353    0.004727   -0.000666
   -0.009939    0.001430    0.002561
    0.001405    0.000518   -0.000039
    0.001182    0.000098    0.001817
   -0.003006   -0.007201    0.000079
   -0.010266   -0.005716   -0.003124
    0.000492   -0.002395   -0.000323
    0.000555    0.002709    0.005605
   -0.017642   -0.022741   -0.065888
   -0.020547   -0.060432    0.051563
    0.001778    0.080929    0.102391
   -0.018124   -0.003020    0.296428
    0.014062    0.093099   -0.145022
    0.029806    0.079885    0.005224
   -0.042114   -0.142961   -0.049257
    0.143279    0.160713    0.223512
    0.042099   -0.026258    0.109199
   -0.004711   -0.014908   -0.038872
   -0.173196    0.011246    0.080312
    0.032231    0.022088    0.063837
    0.190834    0.027933    0.010159
   -0.012052   -0.008353   -0.002080
   -0.030527   -0.021348   -0.021690
   -0.009081   -0.019073   -0.001327
    0.011204   -0.001712   -0.001981
    0.002851    0.001170   -0.001833
   -0.003005   -0.000203   -0.007803
   -0.013619   -0.007788   -0.034310
   -0.000069    0.000893   -0.008143
   -0.000224    0.001122    0.000534
    0.000482    0.000832   -0.000061
    0.001107   -0.009256    0.006167
    0.000266    0.000398   -0.000270
    0.000061   -0.000491    0.000571
    0.000095   -0.000460   -0.000460
   -0.000554   -0.000222    0.000058
    0.000699    0.000386   -0.000000
   -0.001035    0.001242   -0.001554
    0.000309    0.000168    0.000109
   -0.001998    0.000715    0.000900
    0.000382    0.000435   -0.000046
    0.001000    0.001310   -0.000018
   -0.000436    0.000070    0.000201
   -0.000561    0.000331    0.000292
    0.000143    0.000095    0.000090
   -0.000377   -0.000114   -0.000042
   -0.000103   -0.000080    0.000128
   -0.000165    0.000046    0.000004
    0.000275    0.000232   -0.000332
    0.000211    0.000017   -0.000489
    0.000482   -0.000660   -0.000084
    0.000394    0.000016    0.000607
    0.000295    0.000056   -0.000022
   -0.000085    0.000500    0.000256
    0.000061   -0.000200   -0.000033
   -0.000370   -0.000327    0.000185
vibration  104
    0.003486    0.001780    0.001630
   -0.017662   -0.033852   -0.026711
    0.037661   -0.105346    0.163179
    0.042210    0.012058    0.078909
   -0.005342    0.192358   -0.099468
   -0.037561    0.023151    0.068921
    0.103286    0.015771    0.024833
    0.090868    0.106171    0.272948
    0.044237   -0.066952   -0.110288
    0.068466    0.020782   -0.035045
   -0.144357   -0.055201    0.022865
    0.195319    0.191953    0.066583
    0.022373    0.095015    0.076021
   -0.035111   -0.038733   -0.046318
    0.010118    0.011182    0.006592
   -0.000335   -0.006562   -0.003563
    0.001112    0.002932    0.000566
    0.001861    0.005018    0.001109
    0.006069    0.008863    0.001997
    0.000902    0.013207    0.000945
    0.000558   -0.002422   -0.000714
   -0.003055   -0.002023   -0.003371
   -0.008241    0.001280    0.002791
   -0.006988    0.005657    0.006550
   -0.000127    0.001501   -0.000490
    0.005331    0.001461    0.001266
   -0.001900    0.002617   -0.000348
   -0.005671    0.003863    0.001281
   -0.005245    0.003208   -0.000119
   -0.009273   -0.000880    0.000096
    0.001609    0.000261    0.000190
    0.002047   -0.001605   -0.000756
   -0.001387   -0.004404    0.000442
   -0.005442   -0.003535   -0.002383
   -0.000475   -0.001648   -0.001141
   -0.001713    0.000106   -0.008664
    0.023896    0.031541    0.084690
    0.032440    0.080107   -0.063336
   -0.005183   -0.104491   -0.165039
    0.009826   -0.001126   -0.383401
   -0.034832   -0.126328    0.219645
   -0.041279   -0.105098   -0.004147
    0.069676    0.199019    0.072501
   -0.182498   -0.210611   -0.299915
   -0.060762    0.026142   -0.158944
    0.005091    0.018471    0.042442
    0.197797   -0.017219   -0.087253
   -0.048750   -0.025678   -0.064428
   -0.209236   -0.036110   -0.012373
   -0.012599   -0.007649    0.002119
   -0.030203   -0.016126   -0.013760
   -0.008679   -0.015107    0.000106
    0.009999   -0.003677   -0.002301
   -0.000449   -0.002303    0.002864
   -0.000586   -0.000330    0.011744
    0.014295    0.007257    0.045692
    0.000492    0.002170   -0.008290
   -0.001035    0.000862    0.000419
    0.005286   -0.001896   -0.001594
   -0.042186    0.042463    0.023585
    0.000035   -0.000486   -0.000020
    0.000519    0.001058    0.000271
   -0.000043    0.000889    0.000290
    0.000793    0.000173   -0.000150
   -0.001175   -0.000694    0.000067
    0.000620    0.000896   -0.000248
    0.000101   -0.000197   -0.000269
    0.002038   -0.000615   -0.000909
    0.000194   -0.000300   -0.000077
   -0.002522   -0.003055   -0.000885
    0.000044   -0.000494   -0.000479
    0.000083   -0.000787   -0.000204
   -0.000217   -0.000422   -0.000170
    0.000805    0.000593   -0.000699
    0.000219    0.000172    0.000086
    0.000010   -0.000372   -0.000007
   -0.000932    0.000084    0.000265
   -0.000540   -0.000276    0.000087
   -0.000796   -0.000625    0.000473
   -0.001202   -0.000166    0.001069
    0.000706   -0.001007   -0.000474
   -0.000034   -0.000127   -0.000184
    0.000486   -0.000492   -0.000376
    0.002518    0.000316    0.003047
vibration  105
   -0.000174   -0.000643    0.000324
    0.010126   -0.011676    0.005633
   -0.012130    0.012970    0.000816
    0.002697   -0.043372    0.036578
   -0.014520   -0.003049    0.005975
   -0.000064    0.009078    0.001750
   -0.003821   -0.018477   -0.030148
    0.001861   -0.003682    0.026859
    0.008184   -0.003034    0.027895
   -0.010814    0.000885   -0.005523
   -0.011285   -0.030110    0.004955
   -0.022281   -0.030500    0.008717
    0.034029    0.018044    0.005808
    0.001918    0.009026   -0.007836
   -0.002134   -0.000109   -0.000876
    0.001064    0.000582   -0.000557
    0.004604    0.000294   -0.001426
    0.005549    0.003818    0.000887
   -0.002026   -0.002993   -0.000338
   -0.001255   -0.003097   -0.002123
   -0.002158    0.004471    0.002617
   -0.001559    0.005269    0.002002
    0.002947    0.000673   -0.000929
    0.002948   -0.001246   -0.000479
   -0.001923   -0.003982   -0.000110
   -0.004851   -0.000154    0.000019
    0.002085    0.005962    0.000028
   -0.001545    0.006695    0.000185
    0.005791   -0.004963    0.000211
    0.007831   -0.002769   -0.000102
   -0.007905   -0.001874   -0.000202
   -0.009303    0.002373   -0.001138
    0.000392    0.004935    0.000514
    0.003141    0.004254    0.000320
    0.003620   -0.000817    0.000510
    0.002770   -0.002361   -0.000001
    0.105969    0.018636   -0.035923
    0.060874   -0.032615    0.068885
   -0.017861    0.097417   -0.307161
   -0.157366   -0.052606    0.281438
   -0.156105    0.025169    0.202705
    0.049251   -0.056907   -0.064361
   -0.267254   -0.110528   -0.132624
   -0.246110   -0.152483   -0.078810
    0.119621    0.273354    0.257148
   -0.128821    0.072329    0.005303
    0.040749   -0.106304    0.058043
   -0.505203   -0.042045    0.111684
    0.021038   -0.130366   -0.001012
    0.000614    0.001722   -0.001630
    0.006305    0.000752    0.001399
   -0.000401    0.001542    0.001273
   -0.005714   -0.002353   -0.000727
    0.007570   -0.002177   -0.001654
    0.005627    0.013686   -0.004197
   -0.023950    0.040235   -0.020816
    0.000669   -0.000332    0.000694
    0.000818    0.000158    0.000319
   -0.005251    0.000767    0.001351
    0.043754   -0.035984   -0.030785
   -0.000462   -0.000017   -0.000160
    0.000389   -0.000911    0.000561
   -0.000098    0.000049   -0.000180
    0.000038    0.000120   -0.000065
    0.000147    0.000207    0.000055
   -0.001138    0.001177   -0.003677
   -0.000695    0.000016    0.000286
    0.000187   -0.000098    0.000060
   -0.000291   -0.000214    0.000018
    0.000119    0.000154   -0.000020
    0.000074    0.000143   -0.000091
    0.000547    0.000662   -0.000056
    0.000095    0.000357    0.000231
   -0.000572   -0.000364    0.000319
   -0.000153    0.000046   -0.000086
    0.000070    0.000104   -0.000038
    0.000441    0.000147   -0.000065
    0.000331   -0.000204   -0.000355
    0.000948    0.000176   -0.000558
    0.000318    0.000182   -0.000460
   -0.000372    0.000616    0.000349
    0.000099   -0.000293    0.000011
   -0.000192    0.000229    0.000166
   -0.001516   -0.000322   -0.001767
vibration  106
   -0.001126   -0.000712    0.000437
   -0.093217    0.099349   -0.043844
    0.123657   -0.143716    0.004962
   -0.012592    0.423900   -0.348111
    0.150302    0.012460   -0.046561
    0.002362   -0.078819   -0.019124
    0.027088    0.161468    0.261871
   -0.020384    0.028889   -0.247576
   -0.073957    0.031139   -0.232992
    0.094693   -0.009633    0.052646
    0.109345    0.282992   -0.048221
    0.196003    0.276951   -0.086204
   -0.322490   -0.174000   -0.058098
   -0.019490   -0.076619    0.070644
    0.001700   -0.004006    0.006401
    0.001318   -0.002361   -0.000647
   -0.004082    0.000295    0.001284
   -0.004470   -0.000270    0.000056
    0.002172    0.003527    0.000313
    0.002195    0.002805    0.004019
    0.002172   -0.003785   -0.002969
    0.004342   -0.004706    0.000039
   -0.004493    0.000206    0.002675
   -0.005468    0.008349   -0.000147
   -0.000826    0.001549    0.000271
    0.000858    0.000182   -0.000408
   -0.000225   -0.000961    0.000705
    0.000415   -0.001260   -0.003765
   -0.000456    0.000899   -0.000501
    0.000129    0.001765    0.002837
    0.000206    0.000091   -0.000429
    0.000102   -0.000020    0.002719
   -0.000641   -0.001037    0.000204
   -0.002253   -0.000604   -0.001833
    0.000509   -0.000279    0.000379
   -0.000024   -0.001121    0.000836
    0.011922    0.000695   -0.004076
    0.006399   -0.003978    0.007423
   -0.001761    0.011080   -0.032210
   -0.016824   -0.005562    0.032464
   -0.016176    0.003499    0.019702
    0.005775   -0.005608   -0.006682
   -0.028892   -0.012622   -0.014365
   -0.025869   -0.015659   -0.007206
    0.013474    0.029561    0.028743
   -0.014516    0.006285    0.001083
   -0.000675   -0.008802    0.005921
   -0.048868   -0.004157    0.010448
   -0.001166   -0.010960    0.000743
    0.001109    0.001259   -0.002885
   -0.028879    0.007553   -0.018652
    0.007734   -0.000804   -0.005246
   -0.000062    0.002138    0.000695
    0.000647    0.001558   -0.001013
    0.001495    0.003158   -0.001478
   -0.001909    0.009107   -0.000483
   -0.003766   -0.006641    0.006862
    0.000448    0.000244    0.000273
   -0.003442    0.000443    0.000768
    0.031866   -0.021642   -0.025241
    0.000012    0.000059    0.000025
    0.000268   -0.000565    0.000135
   -0.000097    0.000108   -0.000046
    0.000102    0.000037   -0.000043
   -0.000118    0.000221    0.000179
   -0.000831    0.000840   -0.001892
   -0.000180    0.000022    0.000114
    0.000237   -0.000126    0.000037
   -0.000076   -0.000023   -0.000010
   -0.000488   -0.000568   -0.000145
    0.000311    0.000283   -0.000087
    0.000702    0.000465   -0.000024
    0.000035    0.000237    0.000078
   -0.000192   -0.000268    0.000433
   -0.000038   -0.000035   -0.000105
    0.000037    0.000117    0.000008
    0.000285   -0.000104   -0.000043
    0.000229   -0.000091   -0.000047
    0.000043    0.000459   -0.000131
    0.000703    0.000127   -0.000515
   -0.000370    0.000474    0.000280
    0.000034   -0.000116    0.000033
   -0.000222    0.000268    0.000169
   -0.001189    0.000091   -0.001969
vibration  107
    0.013284    0.004810   -0.005139
    0.045283    0.046680   -0.093424
   -0.137499    0.254747   -0.069301
    0.001751   -0.214779    0.233018
   -0.173628    0.262062   -0.138606
    0.042661   -0.015597   -0.000673
   -0.052532    0.027129    0.077507
   -0.065040   -0.074765   -0.191328
   -0.024863    0.063270    0.114165
    0.009410   -0.039510    0.012861
   -0.006871    0.054591   -0.017957
    0.064866    0.089402   -0.025633
   -0.157708   -0.104465   -0.027240
    0.088617   -0.066563    0.002599
    0.028294    0.052737   -0.020770
   -0.008528   -0.009134   -0.006670
    0.025251    0.008292   -0.007595
    0.035775    0.017566    0.020104
    0.008908    0.010469    0.008077
   -0.014088    0.035557   -0.031954
   -0.008568    0.009344    0.016062
   -0.043026    0.022783   -0.029683
   -0.002725    0.003241   -0.011361
    0.018111   -0.046963    0.046855
    0.006262   -0.001216   -0.002276
    0.013992    0.002731    0.004637
   -0.004358    0.007985   -0.004195
   -0.013432    0.012041    0.019432
   -0.014076    0.007831    0.002499
   -0.024588   -0.003807   -0.017063
    0.002999    0.000135    0.002090
    0.005030   -0.006109   -0.010880
   -0.001903   -0.009894   -0.001951
   -0.007188   -0.009843    0.008455
   -0.002848   -0.003657   -0.002780
   -0.000091    0.012811   -0.005937
   -0.004248    0.006639   -0.006157
   -0.003165   -0.004819    0.005519
    0.000225    0.007521    0.016177
   -0.000134    0.000607    0.023879
    0.002663    0.008602   -0.014022
    0.005055    0.004262   -0.004550
   -0.025089   -0.022942   -0.015134
   -0.003172    0.006711    0.018872
    0.011030    0.015756    0.028010
    0.004407    0.011269   -0.004110
    0.039674   -0.021197    0.002263
   -0.058834   -0.009072    0.012178
    0.032935   -0.025800   -0.005697
   -0.123609   -0.038356    0.131025
   -0.181307    0.036957    0.158663
   -0.073636   -0.053415    0.040208
    0.027948   -0.018283   -0.007617
   -0.001330   -0.009730    0.007542
   -0.013561   -0.011281    0.009619
   -0.012340   -0.060134   -0.041765
    0.025727    0.056142   -0.076978
   -0.006646   -0.000891   -0.002055
    0.047810   -0.004025   -0.008782
   -0.425686    0.262623    0.359639
    0.001219   -0.001694   -0.001179
    0.001257    0.005963    0.000482
    0.000539    0.000116    0.000612
   -0.000481   -0.000367   -0.000140
   -0.001535   -0.002880   -0.001582
    0.004396    0.003269    0.002796
    0.002978    0.000572   -0.000381
   -0.001167    0.000416    0.000436
    0.002875    0.000738   -0.000715
    0.000078    0.000088    0.000254
   -0.002655   -0.002571    0.000823
   -0.003598   -0.005459   -0.001077
   -0.000233   -0.002791   -0.001002
    0.002296    0.003417   -0.006465
    0.001386   -0.000002    0.001424
   -0.000384   -0.000807    0.000658
   -0.003361   -0.000021    0.000030
    0.001909    0.004819    0.004413
   -0.007849   -0.002646    0.005161
   -0.004057   -0.001408    0.005049
    0.004066   -0.005798   -0.002914
   -0.001088    0.001541   -0.001356
    0.002097   -0.000788   -0.001893
    0.018176   -0.000816    0.031543
vibration  108
    0.010542    0.004209   -0.005090
    0.012170    0.034526    0.046538
   -0.027057    0.090185   -0.211582
   -0.067772    0.003655   -0.148162
    0.020655   -0.290405    0.147011
   -0.029774   -0.052603    0.021234
    0.115836    0.163191    0.239999
    0.058184    0.125303   -0.028888
   -0.039051   -0.015387   -0.325708
   -0.002970    0.026018   -0.053201
   -0.163241   -0.214741    0.053853
    0.028302   -0.028606    0.115354
    0.219919    0.187875    0.105866
   -0.020446    0.002964    0.003520
    0.001723   -0.017775   -0.003206
   -0.004266    0.008284    0.007315
   -0.021727   -0.004587    0.002361
   -0.022029   -0.029538    0.008098
    0.000550   -0.004875   -0.000339
    0.007491   -0.008965   -0.013212
    0.006186   -0.011411   -0.002830
    0.000067   -0.001881   -0.025169
    0.000988   -0.000988   -0.003807
    0.008338   -0.012937    0.013783
    0.007486    0.009591   -0.001209
    0.013645    0.004655   -0.001222
   -0.003691   -0.006876   -0.004458
   -0.006132   -0.004984    0.023230
   -0.011026    0.008251    0.003918
   -0.014529    0.003221   -0.024367
    0.010323    0.003988    0.002063
    0.011262    0.002159   -0.010394
   -0.003117   -0.012176   -0.003255
   -0.015668   -0.010724    0.012930
   -0.005078   -0.002455    0.000462
    0.000866    0.009154   -0.002381
   -0.003792    0.005053   -0.003148
   -0.016292   -0.006579   -0.000123
    0.005285    0.002484    0.087738
    0.030091    0.011314    0.012928
    0.037076    0.015733   -0.071707
    0.014031    0.003073   -0.012728
   -0.069744   -0.051721   -0.038054
   -0.027772   -0.000914    0.030758
    0.030981    0.049994    0.076826
    0.007500    0.012730    0.010134
    0.094277   -0.017153   -0.032814
   -0.050764   -0.016688   -0.022064
   -0.046440   -0.031504   -0.010371
    0.026347    0.000623   -0.019113
    0.037424   -0.004491   -0.017376
    0.013565    0.022741   -0.004682
    0.014997    0.009702    0.005719
   -0.007187   -0.006173    0.004739
   -0.010526   -0.008893    0.008104
   -0.010601   -0.054278   -0.042510
   -0.005464   -0.006505    0.012632
   -0.008530   -0.005504   -0.003312
    0.043537   -0.004013   -0.009137
   -0.389662    0.231223    0.334071
   -0.000576   -0.000023    0.000169
    0.000049   -0.000787   -0.000437
   -0.000108    0.000456    0.000418
    0.000727    0.000251   -0.000154
   -0.000584   -0.000030    0.000193
    0.000160   -0.001307    0.001306
   -0.001355   -0.000248    0.000353
    0.002062   -0.000693   -0.000931
   -0.001362   -0.000159   -0.000006
   -0.001180   -0.001791   -0.000017
    0.000992    0.000755    0.000389
    0.001065    0.001208   -0.000263
   -0.000020   -0.002431   -0.000754
    0.001500    0.003167   -0.006387
    0.001127   -0.000191    0.001506
   -0.000418   -0.000761    0.000756
   -0.002541    0.000044   -0.000359
    0.001945    0.004103    0.003402
   -0.007109   -0.002681    0.005291
   -0.003327   -0.001371    0.004828
    0.003923   -0.005478   -0.002654
   -0.001295    0.002557   -0.001333
    0.002195   -0.000440   -0.002032
    0.017097   -0.001454    0.031462
vibration  109
    0.011764    0.004112   -0.005593
   -0.038573   -0.041578    0.006414
    0.093560   -0.200019    0.198172
    0.050115    0.130191   -0.018523
    0.077040    0.101362   -0.050118
    0.001774    0.048676   -0.024333
   -0.071152   -0.151601   -0.244992
   -0.020610   -0.070740    0.106485
    0.044321   -0.022843    0.203073
   -0.005544   -0.002007    0.045497
    0.168971    0.173793   -0.040796
   -0.074063   -0.034778   -0.096335
   -0.114121   -0.121446   -0.088368
   -0.025594    0.030390    0.004675
   -0.002259   -0.028752   -0.002001
   -0.004406    0.012958    0.010598
   -0.029999   -0.006998    0.003732
   -0.031797   -0.039139    0.007500
   -0.001349   -0.009008   -0.001800
    0.011008   -0.017743   -0.013823
    0.008785   -0.014650   -0.004485
    0.004929   -0.002384   -0.030625
    0.002531   -0.001137   -0.004201
    0.010511   -0.011576    0.014187
    0.008670    0.011638   -0.001565
    0.015590    0.005617   -0.001880
   -0.004039   -0.008729   -0.006504
   -0.007428   -0.006229    0.034815
   -0.012026    0.009497    0.005764
   -0.014528    0.004997   -0.034781
    0.011336    0.004756    0.002960
    0.012084    0.004088   -0.015052
   -0.004163   -0.014350   -0.004883
   -0.019477   -0.013006    0.020908
   -0.005219   -0.003027    0.001556
    0.000512    0.010477   -0.002020
   -0.001658    0.005304   -0.004392
    0.022643    0.004306    0.010078
   -0.009389    0.007305   -0.124718
   -0.053920   -0.018824    0.013812
   -0.060450   -0.013927    0.103799
   -0.014147    0.000723    0.012826
    0.069979    0.047904    0.036560
    0.033842    0.008450   -0.023530
   -0.031457   -0.050953   -0.077941
   -0.002847    0.004113   -0.026131
   -0.072144   -0.018155    0.061857
   -0.051661    0.005875    0.063075
    0.151068   -0.006579    0.004091
    0.050176    0.006821   -0.041635
    0.066333   -0.020324   -0.053524
    0.026029    0.036883   -0.009763
    0.015885    0.012979    0.007849
   -0.006414   -0.006081    0.004756
   -0.011897   -0.008557    0.008558
   -0.016270   -0.062944   -0.058975
   -0.009596   -0.014561    0.025716
   -0.010682   -0.007274   -0.004191
    0.052506   -0.004667   -0.011200
   -0.472920    0.277692    0.407017
   -0.000945    0.000209    0.000135
    0.000336   -0.001581    0.000282
   -0.000185    0.000936    0.000428
    0.001371    0.000427   -0.000283
   -0.000920   -0.000030    0.000284
   -0.000826   -0.000377   -0.001345
   -0.002255   -0.000542    0.000408
    0.003487   -0.001142   -0.001453
   -0.002259   -0.000338    0.000009
   -0.002273   -0.003320   -0.000421
    0.001441    0.001046    0.000313
    0.001386    0.001936   -0.000326
   -0.000011   -0.002936   -0.000870
    0.001672    0.003852   -0.007905
    0.001337   -0.000275    0.001899
   -0.000605   -0.000961    0.000927
   -0.003109    0.000060   -0.000593
    0.002840    0.004996    0.004043
   -0.008855   -0.003131    0.006530
   -0.004126   -0.001755    0.005903
    0.004835   -0.006757   -0.003262
   -0.001625    0.003261   -0.001524
    0.002637   -0.000422   -0.002581
    0.020910   -0.001941    0.038943
vibration  110
    0.004415    0.003383   -0.002252
   -0.001270    0.000174    0.002425
    0.002963   -0.004411   -0.002160
   -0.001167    0.006875   -0.009067
    0.004726   -0.009910    0.004951
   -0.001184   -0.000822    0.000299
    0.002779    0.002733    0.003460
    0.002194    0.003716    0.002042
   -0.000574   -0.001045   -0.007704
   -0.000039    0.001178   -0.000875
   -0.001762   -0.003563    0.001061
   -0.000445   -0.001433    0.001891
    0.005656    0.004338    0.001798
   -0.001994    0.000896    0.000225
    0.000820   -0.001035    0.000268
    0.003196   -0.004611    0.011225
   -0.016496    0.015837   -0.048361
    0.073862   -0.092787    0.256129
    0.015831   -0.011440    0.039459
   -0.065966    0.091313   -0.228716
    0.022090   -0.023932    0.060078
   -0.127624    0.160582   -0.366433
   -0.030051    0.031500   -0.075782
    0.167510   -0.206488    0.450645
    0.001950   -0.007884    0.015279
   -0.004810   -0.003158    0.012847
    0.001568   -0.000409   -0.066101
    0.002193    0.013715    0.370064
   -0.001034    0.000853    0.059444
    0.009535   -0.007793   -0.355314
    0.001240   -0.002020    0.029368
    0.006728    0.003362   -0.174576
   -0.000067    0.003173   -0.046054
    0.021230   -0.020579    0.248247
   -0.000611   -0.000378    0.011625
    0.003750    0.003601   -0.000661
   -0.003288    0.003813   -0.000270
    0.001454    0.001407    0.000476
   -0.001058   -0.000648   -0.009092
   -0.003612   -0.001175   -0.004030
   -0.005007   -0.002082    0.010051
   -0.003262    0.001022    0.001302
    0.010112    0.004002    0.004201
    0.008959    0.004833    0.001123
   -0.006340   -0.011786   -0.013152
    0.003375    0.002563   -0.004006
    0.003207   -0.006114    0.006483
   -0.013958   -0.001164    0.008992
    0.025632   -0.005340   -0.001002
    0.002874    0.000607   -0.003084
    0.004936    0.000133   -0.002434
   -0.001152    0.000813   -0.003430
    0.001611    0.007310   -0.012790
   -0.007453   -0.009132   -0.000988
   -0.004855   -0.007101    0.003191
   -0.002400   -0.007175    0.009207
   -0.000717   -0.001487    0.002015
    0.002047    0.001204    0.000917
   -0.009663    0.001053    0.001685
    0.088774   -0.051818   -0.076666
    0.000005   -0.000180    0.000025
    0.000154    0.000190   -0.000088
   -0.000209    0.000258    0.000221
    0.000414    0.000002   -0.000123
   -0.000462   -0.000115   -0.000057
    0.000199    0.000045    0.000428
    0.000454   -0.000327    0.000011
   -0.000205    0.000751   -0.000743
   -0.000866    0.001216   -0.000307
   -0.000871   -0.001804    0.000127
    0.000990    0.000658    0.000315
    0.000403   -0.000085   -0.000274
   -0.000080    0.000598    0.000300
    0.000035   -0.000333    0.000991
   -0.000064   -0.000016   -0.000270
   -0.000448   -0.000307   -0.000302
    0.000416   -0.000002    0.000177
   -0.000604   -0.001022   -0.000756
    0.001604    0.000483   -0.001231
    0.000268    0.000249   -0.001025
    0.001719    0.000880    0.000484
    0.000239    0.001558    0.001889
   -0.001177   -0.001606    0.001020
   -0.002678    0.000720   -0.005931
vibration  111
   -0.001784   -0.000996    0.000985
   -0.015317   -0.022439   -0.006703
    0.037503   -0.086433    0.111392
    0.028641    0.036303    0.027099
    0.021851    0.096953   -0.047990
    0.002884    0.028021   -0.008182
   -0.037571   -0.081075   -0.127818
   -0.010624   -0.039202    0.062560
    0.025736   -0.010661    0.120242
    0.003491   -0.004977    0.022864
    0.075558    0.094783   -0.022223
   -0.015245    0.008569   -0.049015
   -0.080309   -0.070488   -0.043880
   -0.007232    0.007066   -0.002422
   -0.001211   -0.004343    0.001463
    0.000205    0.001164    0.001810
   -0.004903   -0.000408   -0.001065
   -0.002163   -0.008408    0.009494
    0.000577   -0.001219    0.001021
   -0.000292    0.000834   -0.009042
    0.002333   -0.002846    0.001245
   -0.002089    0.005665   -0.016857
   -0.001888    0.001250   -0.002543
    0.005974   -0.006621    0.018171
    0.000696    0.001070    0.000181
    0.001700    0.000459   -0.000064
   -0.000353   -0.000928   -0.002469
    0.000339   -0.000462    0.013605
   -0.001607    0.001781    0.002408
   -0.000712    0.002074   -0.014286
    0.000276    0.000248    0.000830
    0.000101    0.001094   -0.004324
   -0.001311   -0.002664   -0.002017
   -0.003921   -0.002985    0.009994
    0.000543   -0.000560    0.001273
   -0.002441    0.000204   -0.001291
   -0.000362    0.002685    0.010435
   -0.070058   -0.010443   -0.022545
    0.025586   -0.024597    0.382603
    0.157460    0.055534   -0.047910
    0.177095    0.037129   -0.293781
    0.051306   -0.007394   -0.047773
   -0.257208   -0.162499   -0.131823
   -0.140344   -0.043994    0.065454
    0.114808    0.200783    0.278534
    0.020047    0.014825    0.067143
    0.307560    0.002617   -0.176868
    0.006038   -0.041617   -0.159236
   -0.377722   -0.049068   -0.029406
    0.010484    0.002215   -0.010807
    0.011283   -0.007489   -0.017870
    0.005931    0.005528   -0.003300
    0.001924    0.001136    0.000400
    0.002637    0.002368   -0.001191
    0.000952    0.002956    0.001062
    0.007401    0.006702    0.015062
   -0.002317   -0.004153    0.005951
   -0.001286   -0.000768   -0.000247
    0.004503   -0.001086   -0.001188
   -0.041250    0.029026    0.031539
    0.000173   -0.000006    0.000474
   -0.000525    0.000090   -0.001317
    0.000084   -0.000118    0.000296
    0.000052    0.000047    0.000076
    0.000015    0.000215    0.000016
    0.000687   -0.002085    0.005352
   -0.000122   -0.000131   -0.000174
    0.000105    0.000038   -0.000160
   -0.000761    0.000204    0.000082
   -0.000027   -0.000305    0.000177
    0.000533    0.000534    0.000267
   -0.000100   -0.000039    0.000100
   -0.000045   -0.000326   -0.000083
    0.000222    0.000398   -0.000771
    0.000156   -0.000065    0.000178
   -0.000079   -0.000107    0.000051
   -0.000382   -0.000084   -0.000019
    0.000119    0.000320    0.000360
   -0.001018   -0.000117    0.000644
   -0.000381   -0.000195    0.000493
    0.000435   -0.000573   -0.000279
   -0.000103    0.000288   -0.000028
    0.000142   -0.000051   -0.000215
    0.002161   -0.000009    0.003828
vibration  112
    0.054036    0.036049   -0.025467
   -0.000315   -0.000065   -0.002418
   -0.000178    0.000293    0.004425
    0.001543   -0.000689    0.004631
   -0.001609    0.010847   -0.005723
   -0.000446    0.000853   -0.000235
   -0.000045   -0.002633   -0.004459
    0.001380    0.000506    0.004898
    0.001253   -0.001505    0.002046
    0.001938   -0.000662    0.001299
    0.002763    0.007021   -0.001442
    0.004411    0.006733   -0.002772
   -0.008700   -0.005141   -0.001915
    0.000358   -0.002204    0.000219
    0.003132   -0.000366   -0.001719
   -0.000917    0.003554   -0.008578
    0.011383   -0.009011    0.039326
   -0.057294    0.096317   -0.193286
   -0.026719    0.006471   -0.039644
    0.045880   -0.092518    0.239845
   -0.010717    0.002836   -0.034207
    0.060068   -0.098331    0.189050
    0.031353   -0.020055    0.049135
   -0.101538    0.209476   -0.318432
   -0.003629    0.003628   -0.008756
   -0.005494    0.000540    0.017788
   -0.004320   -0.008304   -0.067129
   -0.095914    0.021436    0.415977
    0.012697   -0.018460    0.040633
    0.005496   -0.044752   -0.257749
    0.032685    0.011446    0.052134
    0.045081    0.020178   -0.297292
    0.012831    0.028830   -0.046506
    0.041836    0.004910    0.260821
   -0.026114    0.004841   -0.004754
    0.038479    0.010508   -0.009315
   -0.033425    0.046308   -0.004867
   -0.012939    0.011855    0.003788
   -0.003064   -0.021417    0.059941
    0.019591    0.007520   -0.062919
    0.013157   -0.012348    0.007270
   -0.011403    0.011772   -0.010005
   -0.013091   -0.043520   -0.021229
    0.038893    0.041552    0.055094
   -0.014815   -0.039330   -0.009355
    0.038333    0.049452   -0.021748
    0.182314   -0.087837    0.010895
   -0.232844   -0.036829    0.053403
    0.161046   -0.105652   -0.027853
   -0.002223   -0.000152    0.001261
   -0.001577    0.006679    0.006613
   -0.006288   -0.004031    0.006134
   -0.004055    0.009233   -0.000244
   -0.073471   -0.062791    0.025196
   -0.044855   -0.091136    0.042345
   -0.026962   -0.154770    0.016953
    0.002150    0.001768   -0.002431
    0.006080    0.003688    0.000120
   -0.009198    0.001600    0.000977
    0.100704   -0.048712   -0.092310
   -0.000050   -0.000246    0.000340
   -0.000175    0.000460   -0.001263
    0.000116    0.000138    0.000516
    0.000435    0.000144    0.000060
   -0.000419   -0.000148   -0.000157
    0.001359   -0.002560    0.006433
   -0.000640   -0.000070   -0.000254
    0.001958   -0.000992   -0.000620
    0.000004   -0.001010    0.000274
   -0.000333   -0.000440    0.000139
    0.000336    0.000276    0.000287
    0.000102   -0.000480   -0.000168
   -0.000247    0.000747   -0.000223
    0.000881   -0.000675    0.003161
   -0.000338    0.000073   -0.000685
   -0.000627   -0.000375   -0.000631
    0.000529   -0.000057    0.000366
   -0.001725   -0.001177   -0.000771
    0.002680    0.000485   -0.002059
    0.000475    0.000346   -0.001340
    0.001683    0.001821    0.000926
    0.000495    0.001863    0.002845
   -0.000646   -0.002800    0.000997
   -0.006433    0.002319   -0.015502
vibration  113
   -0.064497   -0.043585    0.030375
    0.003315    0.002170   -0.001533
   -0.007318    0.013712   -0.010241
   -0.002049   -0.011775    0.006265
   -0.007512   -0.001805    0.000857
    0.001395   -0.002680    0.000552
    0.000789    0.006901    0.012216
   -0.002461   -0.000849   -0.012367
   -0.002821    0.003204   -0.004999
   -0.001036   -0.000241   -0.001832
   -0.005783   -0.008364    0.001616
   -0.000362   -0.002828    0.003791
    0.006388    0.004742    0.003091
    0.002892   -0.000973    0.000181
   -0.000111    0.004445    0.002320
    0.001787   -0.001111   -0.003523
    0.011437   -0.007141    0.032784
   -0.046631    0.079373   -0.164735
   -0.019781    0.012230   -0.037112
    0.049618   -0.080771    0.224465
   -0.003840    0.002844   -0.019360
    0.049185   -0.052586    0.113545
    0.009240   -0.010025    0.041150
   -0.085261    0.185966   -0.221194
   -0.005167    0.000792   -0.011754
    0.009041    0.000263    0.010637
   -0.001561    0.003242   -0.068930
   -0.066435    0.029798    0.433617
   -0.002774    0.018804    0.047995
    0.031700    0.041861   -0.296865
   -0.021759    0.000381    0.045165
   -0.028669    0.047842   -0.245043
   -0.027741   -0.031479   -0.058657
   -0.069207   -0.048228    0.296495
    0.032583   -0.011454    0.028640
   -0.045046   -0.007834    0.011796
    0.039336   -0.052484    0.005224
    0.014801   -0.014318   -0.003726
    0.003769    0.025707   -0.067520
   -0.022160   -0.008627    0.075539
   -0.014827    0.014922   -0.009517
    0.013593   -0.014074    0.010061
    0.009955    0.045301    0.021121
   -0.046475   -0.048480   -0.061761
    0.018561    0.047560    0.014809
   -0.043938   -0.059142    0.026531
   -0.211133    0.104104   -0.015767
    0.277965    0.042688   -0.065200
   -0.193928    0.124935    0.032802
   -0.004392   -0.000910    0.004096
   -0.009943   -0.003712   -0.001081
   -0.000651   -0.006892   -0.001149
    0.014565   -0.018346   -0.006669
    0.095439    0.070100   -0.037920
    0.049731    0.108313   -0.049367
    0.027914    0.186071   -0.016680
    0.000167    0.001024   -0.003006
   -0.007385   -0.003405    0.000602
    0.008714   -0.001769   -0.000221
   -0.098735    0.051597    0.088041
    0.000099    0.000344   -0.000450
    0.000107   -0.000525    0.001842
    0.000139   -0.000313   -0.000820
   -0.000900   -0.000169    0.000078
    0.000854    0.000066    0.000104
   -0.001962    0.003617   -0.009090
    0.000251    0.000650    0.000294
   -0.001577   -0.000046    0.001689
    0.001337   -0.000786    0.000092
    0.001353    0.002559   -0.000309
   -0.002031   -0.001373   -0.000617
   -0.000725    0.000752    0.000315
    0.000138   -0.000670    0.000840
   -0.000546    0.001698   -0.005474
    0.000793   -0.000250    0.001227
   -0.000688   -0.000742   -0.000136
   -0.000946    0.000084   -0.000065
    0.001641    0.000698    0.000723
   -0.002289   -0.000876    0.001749
   -0.001752   -0.000498    0.001561
    0.003681   -0.002185   -0.001262
   -0.000215    0.003112    0.001692
   -0.000210   -0.002148    0.000178
    0.011590   -0.002236    0.024348
vibration  114
    0.002317    0.001593   -0.001104
    0.000236   -0.000000   -0.000155
   -0.000429    0.000774   -0.000200
    0.000014   -0.001019    0.000934
   -0.000587    0.000442   -0.000206
   -0.000011   -0.000083    0.000003
    0.000156    0.000166    0.000257
    0.000142    0.000059    0.000142
   -0.000041   -0.000025   -0.000292
    0.000241   -0.000175   -0.000106
   -0.000905   -0.000055   -0.000008
    0.000849    0.000804    0.000200
   -0.000803   -0.000038    0.000412
    0.000084   -0.000030   -0.000027
   -0.000606    0.000677    0.001584
    0.001223   -0.002313    0.009303
    0.019935   -0.021549    0.056858
   -0.107718    0.101459   -0.372160
   -0.025625    0.043585   -0.101768
    0.200753   -0.233769    0.602720
    0.021896   -0.025561    0.072798
   -0.135462    0.180898   -0.397194
   -0.017559    0.012580   -0.032800
    0.078611   -0.137962    0.228361
   -0.000516    0.002256   -0.008201
   -0.002166   -0.000876   -0.004646
    0.001723    0.000181    0.001480
    0.026710   -0.004146   -0.010370
   -0.001455   -0.000306    0.015014
    0.001429   -0.001433   -0.080516
   -0.001634   -0.002012   -0.035386
   -0.005136   -0.017734    0.202803
    0.003282    0.001749    0.023246
    0.003046    0.012331   -0.135874
   -0.000960    0.001119   -0.000482
    0.001516   -0.000821   -0.000204
   -0.001213    0.001258   -0.000173
   -0.000518    0.000517    0.000058
   -0.000158   -0.000977    0.002173
    0.000726    0.000323   -0.002606
    0.000587   -0.000520    0.000186
   -0.000418    0.000592   -0.000086
    0.000358   -0.000837   -0.000222
    0.001668    0.001680    0.001858
   -0.000664   -0.001632   -0.000737
    0.001164    0.002227   -0.001029
    0.006608   -0.003708    0.001047
   -0.010396   -0.001343    0.002641
    0.007137   -0.004426   -0.001122
   -0.000482   -0.000110    0.000220
   -0.000477   -0.000219    0.000148
    0.001591   -0.000803   -0.001272
   -0.002859    0.000842    0.000948
   -0.004719   -0.001114    0.002072
   -0.001157   -0.003853    0.001543
   -0.000622   -0.006527   -0.000054
   -0.000217    0.000058   -0.000555
    0.000505    0.000057   -0.000048
   -0.000675    0.000266    0.000033
    0.005701   -0.003742   -0.004676
    0.000088   -0.000073    0.000222
   -0.000227    0.000269   -0.001006
   -0.000076   -0.000082    0.000232
    0.000053   -0.000104    0.000036
    0.000005    0.000264   -0.000043
    0.001161   -0.002000    0.004186
    0.000780   -0.000139   -0.000161
   -0.000753    0.000653   -0.000193
   -0.000672    0.000857   -0.000095
   -0.000353   -0.000497   -0.000171
    0.001240    0.000650   -0.000280
    0.000030   -0.000494    0.000042
   -0.000068    0.000083   -0.000223
    0.000323   -0.000141    0.000946
   -0.000132    0.000019   -0.000186
   -0.000078   -0.000002    0.000033
    0.000141    0.000003   -0.000019
   -0.000504   -0.000209   -0.000227
    0.000345    0.000021   -0.000195
   -0.000022    0.000006   -0.000195
    0.000064    0.000174    0.000169
   -0.000140    0.000272   -0.000038
    0.000261   -0.000218   -0.000145
   -0.001804    0.000679   -0.004395
vibration  115
   -0.001081    0.000424    0.000476
   -0.000349   -0.000112    0.000489
    0.000759   -0.001367    0.000228
   -0.000077    0.001488   -0.001512
    0.001067   -0.001418    0.000751
   -0.000070    0.000138   -0.000037
   -0.000047   -0.000315   -0.000593
    0.000086    0.000016    0.000571
    0.000090   -0.000084    0.000266
   -0.000117   -0.000005   -0.000049
   -0.000253   -0.000232    0.000042
   -0.000252   -0.000294    0.000042
    0.000177    0.000168    0.000109
   -0.000233    0.000384   -0.000054
   -0.000633   -0.000417    0.000358
   -0.000388   -0.000672    0.003844
    0.001810   -0.006461    0.009208
   -0.023594   -0.000414   -0.074679
    0.002375    0.012632   -0.020344
    0.055165   -0.046731    0.114108
    0.005293   -0.005175    0.023216
   -0.044341    0.058383   -0.121284
   -0.011058    0.004251   -0.015853
    0.030465   -0.097509    0.102305
    0.003397    0.002053   -0.000195
   -0.000165   -0.003953    0.007669
    0.003303    0.008575    0.043110
    0.065208   -0.012552   -0.296868
   -0.004753    0.008674   -0.086574
   -0.026261    0.014679    0.495855
   -0.011511   -0.011579    0.109142
    0.009230    0.002995   -0.641012
    0.001269   -0.002262   -0.062748
    0.058855   -0.045082    0.388686
    0.000830    0.000515   -0.006897
   -0.000413    0.002746   -0.001798
    0.000400   -0.000803    0.000272
    0.000379   -0.000527   -0.000285
    0.000169    0.001171   -0.001803
   -0.000630   -0.000154    0.002662
   -0.000375    0.000943   -0.001235
    0.000233   -0.000417    0.000252
    0.000219    0.001250    0.000574
   -0.001172   -0.001244   -0.001537
    0.000326    0.001260    0.000128
   -0.000340   -0.000861    0.000420
   -0.002226    0.001309   -0.000429
    0.004074    0.000474   -0.001045
   -0.002742    0.001576    0.000411
    0.000766   -0.000056   -0.000437
    0.001476   -0.000658   -0.000442
    0.001720    0.001991   -0.001190
    0.000177    0.002446    0.000689
   -0.000180   -0.003569   -0.000145
    0.000119    0.002188   -0.000358
    0.000777    0.002470    0.000655
   -0.000468   -0.000258    0.000584
   -0.000207   -0.000052    0.000018
    0.000229   -0.000165   -0.000167
   -0.001365   -0.000749    0.002108
   -0.000001   -0.000002   -0.000005
    0.000016   -0.000037   -0.000039
   -0.000076    0.000021    0.000036
    0.000061   -0.000052   -0.000061
   -0.000045    0.000102    0.000014
    0.000051   -0.000118    0.000072
    0.000214   -0.000035    0.000102
   -0.000358    0.000291   -0.000005
   -0.000176    0.000487   -0.000129
   -0.000298   -0.000488   -0.000088
    0.000566    0.000298   -0.000104
    0.000158   -0.000060   -0.000013
    0.000226   -0.000171    0.000433
   -0.001072   -0.000009   -0.001674
    0.000134    0.000060    0.000393
    0.000611    0.000384    0.000352
   -0.000062    0.000064   -0.000211
    0.001313    0.000217    0.000004
   -0.001006   -0.000238    0.000868
    0.000367   -0.000038    0.000529
   -0.001955   -0.000250   -0.000120
   -0.000114   -0.002367   -0.002094
   -0.000135    0.002440   -0.000262
    0.002585   -0.002091    0.008060
vibration  116
    0.001231    0.001078   -0.000602
    0.000207   -0.000113   -0.000137
   -0.000236    0.000356    0.000146
    0.000174   -0.000751    0.000761
   -0.000429    0.000705   -0.000314
    0.000391   -0.000078    0.000137
   -0.000445    0.000358    0.000865
   -0.000290   -0.000376   -0.001189
   -0.000301    0.000712    0.001035
    0.000183   -0.000175   -0.000196
   -0.001125   -0.000394    0.000078
    0.000998    0.001007    0.000290
   -0.000548    0.000111    0.000391
    0.000103   -0.000137   -0.000183
   -0.000637    0.000394    0.000090
    0.000323   -0.000421   -0.000437
    0.000793    0.000153   -0.000076
    0.000835    0.001784   -0.000350
   -0.000413    0.000099    0.000024
   -0.001145    0.000479    0.001202
    0.000003    0.000006    0.000086
   -0.000351    0.000359   -0.000742
    0.000285   -0.000111   -0.000257
    0.000600   -0.000038    0.000580
   -0.000479   -0.000420    0.000555
   -0.001599   -0.000045   -0.000309
    0.000087   -0.000228    0.000176
   -0.000678   -0.000189   -0.000374
    0.001340   -0.002290    0.000446
    0.000550   -0.003637   -0.003174
    0.001113    0.000716   -0.001539
    0.001094    0.000516    0.007877
    0.001069    0.002300    0.001903
    0.001287    0.003098   -0.008750
   -0.000490   -0.000081   -0.001691
    0.001300   -0.000016   -0.000039
   -0.000834    0.000606    0.000130
   -0.000369    0.000082   -0.000268
    0.000035   -0.000265    0.001646
    0.000845    0.000316   -0.001020
    0.000739    0.000218   -0.001371
   -0.000291    0.000141    0.000220
    0.000904    0.000482    0.000478
    0.001115    0.000651    0.000383
   -0.000634   -0.001191   -0.001235
    0.000868    0.000841   -0.000383
    0.003194   -0.001375    0.000164
   -0.003660   -0.000610    0.000875
    0.002910   -0.001716   -0.000506
   -0.000649    0.000530    0.000049
   -0.000697    0.000508    0.000009
    0.000200   -0.000834   -0.000093
   -0.002258    0.000889   -0.000019
   -0.003711   -0.002125    0.001014
   -0.000624   -0.001908    0.000547
   -0.000261    0.000489    0.004458
    0.000185   -0.000188    0.000114
    0.001228    0.000617    0.000447
   -0.005329    0.000324    0.001192
    0.056381   -0.032456   -0.047758
    0.000276   -0.000351    0.000801
   -0.000860    0.001324   -0.003110
    0.000143   -0.000349    0.000784
    0.000100   -0.000124    0.000088
   -0.000168    0.000256   -0.000234
    0.003779   -0.006087    0.014393
    0.000880   -0.000086   -0.000564
   -0.000117    0.000176   -0.000364
   -0.000608    0.000351    0.000066
    0.000110   -0.000629    0.000698
    0.001524    0.001305    0.000834
   -0.000697   -0.001816    0.000175
    0.018775   -0.005734    0.051024
   -0.075467    0.028659   -0.194864
    0.018049   -0.006887    0.047048
    0.003130   -0.002273    0.009143
   -0.006129    0.002877   -0.014977
    0.111022    0.008705   -0.000663
   -0.077407   -0.024329    0.067133
    0.017030   -0.006731    0.042967
    0.011550   -0.044223   -0.024837
   -0.012112    0.007557   -0.027101
   -0.015915    0.042921   -0.002312
    0.344527   -0.136295    0.879607
vibration  117
    0.000495    0.000170   -0.000868
    0.001122    0.000516   -0.000932
   -0.002347    0.004615   -0.002032
    0.000019   -0.004046    0.003837
   -0.002259    0.002176   -0.001052
   -0.000511   -0.000048   -0.000456
    0.000855   -0.000509   -0.001374
    0.000669    0.000503    0.001668
    0.000429   -0.001158   -0.001449
   -0.000014   -0.000111    0.000427
    0.001551    0.001249   -0.000259
   -0.000387   -0.000323   -0.000376
   -0.001205   -0.001285   -0.000808
    0.000614   -0.000688    0.000483
   -0.000599   -0.000848   -0.000645
    0.000680   -0.000457   -0.000276
   -0.001722   -0.000283    0.000744
   -0.002550    0.000285   -0.001881
    0.000168    0.000439   -0.000442
    0.001768   -0.001255    0.002456
    0.000616   -0.001368   -0.000195
   -0.000925    0.000164   -0.004036
   -0.000373    0.000116   -0.000026
    0.000460   -0.000659    0.002203
    0.000412    0.000629    0.000115
   -0.001222   -0.000010   -0.000362
    0.000296    0.000242    0.000240
    0.000313    0.000199   -0.001231
    0.000448   -0.001204    0.000066
   -0.000579   -0.002440   -0.000485
    0.000111    0.000870   -0.000213
   -0.000527    0.002836    0.000804
    0.000362   -0.000075    0.000491
   -0.000088    0.000141   -0.001516
   -0.001252    0.000211   -0.000098
    0.000495    0.002536    0.003832
   -0.001177    0.001098    0.001053
    0.000400    0.000172   -0.000292
    0.000924    0.001030    0.001965
   -0.002958   -0.002492   -0.007906
   -0.000215    0.002009   -0.002317
   -0.001082    0.001274   -0.001476
   -0.002288   -0.007280   -0.003333
    0.004098    0.004531    0.006783
   -0.001192   -0.005288    0.000387
    0.001544    0.001244    0.001375
    0.010057   -0.001118   -0.003614
   -0.002721   -0.001300   -0.002653
   -0.005289   -0.002376   -0.000837
   -0.001125   -0.000419    0.000283
    0.004078    0.016104    0.012078
    0.001863    0.000769   -0.000417
   -0.000012    0.002264    0.000516
    0.000805   -0.002329   -0.000475
   -0.000022   -0.002850   -0.000893
    0.004758   -0.001260    0.007675
   -0.000174    0.000120    0.000746
   -0.000105   -0.000281    0.000306
    0.000038   -0.000238   -0.000196
    0.001563    0.001253   -0.003038
   -0.014788    0.020788   -0.047965
    0.051785   -0.077300    0.186734
   -0.010279    0.018641   -0.047183
   -0.007117    0.003669   -0.009204
    0.007218   -0.010204    0.013286
   -0.226737    0.365274   -0.853440
   -0.039867    0.009715    0.033454
   -0.005102   -0.011058    0.034846
    0.054163   -0.018684   -0.007126
   -0.011687    0.025604   -0.039760
   -0.076277   -0.067458   -0.052955
    0.047180    0.101654   -0.009891
    0.000288   -0.000116    0.000833
   -0.001259    0.000479   -0.003195
    0.000291   -0.000090    0.000799
    0.000019   -0.000030    0.000193
   -0.000066    0.000041   -0.000255
    0.001950    0.000120   -0.000022
   -0.001162   -0.000384    0.001007
    0.000397   -0.000092    0.000623
    0.000236   -0.000792   -0.000423
   -0.000268    0.000178   -0.000482
   -0.000257    0.000874   -0.000105
    0.005601   -0.002396    0.014386
vibration  118
   -0.031588   -0.008357    0.010682
   -0.001913   -0.025925    0.023498
    0.036217   -0.070348    0.033257
    0.009194    0.007188   -0.013133
    0.039974   -0.054049    0.028566
    0.093794    0.010601    0.007914
   -0.153103    0.003095    0.065571
   -0.118391   -0.146673   -0.289299
   -0.039845    0.157632    0.329513
    0.020966   -0.050052   -0.062721
   -0.294808   -0.151118    0.018649
    0.195888    0.188008    0.082273
   -0.078117    0.051806    0.104361
    0.027413    0.017962   -0.045703
   -0.133416    0.051851    0.040514
    0.086705   -0.094221   -0.047660
   -0.059848    0.001816    0.017364
   -0.048189    0.064186    0.044804
    0.041758    0.058915    0.011790
    0.060463    0.049691   -0.009940
    0.032749   -0.030730   -0.022931
    0.116034    0.015282   -0.037793
   -0.113502    0.027956    0.048753
   -0.100639    0.136610    0.094206
    0.008499   -0.004021   -0.019379
   -0.010294    0.008010   -0.006395
   -0.006456   -0.073010   -0.002009
    0.037609   -0.086764    0.005213
   -0.001557    0.008369    0.000154
    0.023145    0.031885    0.002123
    0.050326    0.015363    0.001967
    0.048390    0.029080   -0.001541
   -0.007574   -0.014016   -0.007399
    0.003197   -0.016399    0.025891
   -0.043028    0.064139    0.009557
    0.024917   -0.083092    0.012187
    0.019797    0.017591   -0.011150
    0.001685    0.048218    0.021527
   -0.013698   -0.093647    0.008961
    0.008003   -0.000668   -0.191280
   -0.011118   -0.091632    0.184464
   -0.011090    0.029764   -0.040419
   -0.068105   -0.165804   -0.087576
    0.079425    0.094725    0.142574
   -0.003051   -0.075384    0.047718
   -0.018038    0.002401    0.001469
   -0.031139    0.007358    0.006425
   -0.022715    0.003671    0.005083
   -0.019868    0.007141    0.002679
   -0.124746    0.097422    0.005143
   -0.091206    0.064594    0.003445
    0.191279   -0.033691   -0.067349
   -0.014894   -0.010996    0.008961
   -0.013624    0.100892   -0.018300
    0.042496   -0.077321    0.014481
    0.021760   -0.061168    0.000681
   -0.013537   -0.052057    0.053764
   -0.002709    0.001735    0.000208
    0.012603    0.000703   -0.004841
   -0.067263    0.031862    0.066054
    0.000321    0.000439   -0.000050
    0.000817    0.000932   -0.001968
   -0.000039   -0.000109    0.000094
   -0.000413   -0.000594   -0.000138
    0.000204   -0.000311    0.000528
    0.000481    0.000158    0.007786
    0.002711    0.000770   -0.000233
   -0.001943    0.000118    0.001684
    0.001364    0.000737   -0.000313
   -0.000491   -0.000462   -0.000871
   -0.002468   -0.001742   -0.001075
    0.001826    0.001272   -0.000064
   -0.000035   -0.000166   -0.000071
   -0.000191   -0.000026   -0.000642
   -0.000571    0.000364   -0.000760
    0.000570   -0.001162   -0.000137
    0.000024    0.000919    0.001689
   -0.002368   -0.001479   -0.000145
    0.008949   -0.000668   -0.005388
   -0.006748   -0.000144    0.000069
   -0.000096   -0.001324   -0.000182
    0.000346    0.000909   -0.000195
    0.001233   -0.000931   -0.000894
    0.001748   -0.000460    0.004358
vibration  119
    0.000160    0.000154    0.000605
   -0.041660   -0.048694   -0.050357
    0.058556   -0.173666    0.240546
    0.064798    0.067346    0.078835
    0.010658    0.271716   -0.155177
    0.066833   -0.054478    0.048121
   -0.054023    0.164470    0.342544
   -0.071106   -0.035581   -0.324998
   -0.089840    0.146307    0.047614
   -0.035699    0.099979    0.002391
    0.206811   -0.049332    0.019116
   -0.230444   -0.286480    0.008024
    0.365040    0.151328   -0.038459
   -0.031862   -0.034410   -0.031859
    0.000767   -0.003529   -0.002353
   -0.002199    0.001884    0.001432
    0.002618   -0.001193   -0.001352
    0.001443   -0.010751   -0.004922
    0.001673    0.000844   -0.000459
    0.003769   -0.000349   -0.000407
   -0.002705    0.002364    0.001846
   -0.007565    0.000063    0.002800
    0.000616   -0.001689   -0.000820
   -0.001205   -0.010740   -0.005061
    0.000311    0.000120    0.000264
    0.000240    0.000694    0.000003
   -0.000954   -0.002672   -0.000167
   -0.004836   -0.001997    0.000688
    0.000444   -0.000969   -0.000046
    0.000426   -0.001300    0.000332
    0.002536    0.001537    0.000189
    0.002011    0.003988   -0.001029
   -0.000674    0.000092   -0.000213
   -0.004490    0.000947    0.001336
   -0.001356    0.001362    0.000233
   -0.000202   -0.001370   -0.000887
   -0.004998   -0.005826   -0.022130
   -0.027723    0.025414    0.015348
   -0.008055   -0.075728    0.134911
    0.047787    0.012649   -0.132512
    0.039931   -0.054711    0.042693
    0.033754   -0.014259    0.012469
   -0.028348    0.064694    0.016961
   -0.086625   -0.066099   -0.067000
    0.049766    0.125336    0.062066
   -0.006302   -0.009134   -0.030303
   -0.111907    0.000745    0.053236
    0.008967    0.014041    0.046483
    0.124875    0.017363    0.003201
    0.019084    0.014367    0.009581
    0.015826    0.026597    0.014606
   -0.004015    0.000265   -0.000167
   -0.000222   -0.000056    0.000058
   -0.000218    0.002493   -0.000941
    0.002553   -0.000906    0.009829
    0.001266    0.002585    0.012771
    0.000724   -0.000269    0.002416
    0.000050   -0.000145   -0.000039
   -0.000306    0.000187    0.000055
    0.000015    0.001252   -0.001110
   -0.000016   -0.000065   -0.000322
    0.000264   -0.000507    0.000933
   -0.000120    0.000518   -0.000006
    0.000377    0.000336   -0.000090
   -0.000464   -0.000195    0.000105
   -0.000546    0.001234   -0.006158
   -0.001475   -0.000177    0.000392
    0.001977   -0.000892   -0.000520
   -0.000376   -0.000703    0.000080
   -0.000914   -0.000905   -0.000245
    0.000102   -0.000250   -0.000522
    0.001456    0.000552   -0.000402
   -0.000042    0.000003   -0.000030
    0.000103    0.000056    0.000028
    0.000045   -0.000056   -0.000015
   -0.000041    0.000127    0.000050
   -0.000059   -0.000194    0.000004
   -0.000007    0.000141    0.000264
   -0.000729    0.000753    0.000220
    0.000479    0.000095   -0.000616
   -0.000126    0.000015   -0.000015
   -0.000062   -0.000160   -0.000086
   -0.000098    0.000191    0.000051
    0.000045    0.000179   -0.000230
vibration  120
    0.022671    0.009882   -0.008118
   -0.002854    0.001668    0.023685
    0.016598   -0.018462   -0.028433
   -0.010326    0.028855   -0.052005
    0.032194   -0.089073    0.048276
    0.024953    0.017878   -0.008156
   -0.054064   -0.038462   -0.054200
   -0.034567   -0.054779   -0.048201
    0.004209    0.033771    0.131897
    0.013323   -0.035389   -0.029536
   -0.162134   -0.064799    0.006404
    0.116831    0.120088    0.037455
   -0.079178    0.006319    0.053335
    0.014580    0.014688   -0.010065
   -0.027183    0.012984    0.008643
    0.034448   -0.021110   -0.015797
   -0.043611    0.021324    0.022358
   -0.029232    0.179049    0.063600
   -0.039410   -0.015420    0.008927
   -0.089631    0.010205    0.035276
    0.050224   -0.045462   -0.034841
    0.138423   -0.003912   -0.053625
   -0.002419    0.028942    0.011713
    0.029304    0.191536    0.082231
    0.001475    0.006353   -0.002516
   -0.004856   -0.020515    0.002705
    0.017232    0.074882    0.000831
    0.072365    0.067597    0.000596
   -0.002551    0.010608    0.000523
   -0.010867    0.008089    0.000075
   -0.062620   -0.035048   -0.002339
   -0.047284   -0.095988    0.001687
    0.019724    0.015331    0.006608
    0.081893    0.001521   -0.024226
    0.037059   -0.051794   -0.007885
   -0.016440    0.054250   -0.008255
   -0.037647   -0.029197   -0.020695
   -0.054626   -0.031712   -0.007350
    0.006855    0.011690    0.234844
    0.072980    0.024677    0.065578
    0.091816    0.048748   -0.223494
    0.054312   -0.060451    0.083075
    0.088860    0.346071    0.166829
   -0.215217   -0.218353   -0.300004
    0.056865    0.254312   -0.015892
    0.015397    0.015768   -0.057326
   -0.054964   -0.052673    0.087410
   -0.100316    0.003376    0.094120
    0.287201   -0.035840   -0.010289
   -0.043355    0.021977    0.006195
   -0.034423    0.011479    0.005940
    0.048100   -0.012944   -0.013908
   -0.000784    0.001280   -0.001165
   -0.000162   -0.087384    0.016405
   -0.023352    0.082191   -0.005301
   -0.005893    0.070173    0.004063
   -0.003207   -0.012012    0.011324
   -0.001202    0.001477    0.000674
    0.000296   -0.001047   -0.000006
   -0.006150    0.003231    0.004227
   -0.000060   -0.000137   -0.000523
    0.000637   -0.000669    0.000848
    0.000143    0.000745    0.000008
    0.000320    0.001065   -0.000271
   -0.000423   -0.001065    0.000251
   -0.000245    0.001212   -0.007938
   -0.004487    0.000009    0.001520
    0.004125   -0.002132   -0.000444
   -0.000966   -0.002820    0.000228
   -0.000630    0.000327   -0.000983
   -0.003346   -0.002388   -0.000605
    0.001072    0.003088   -0.000589
   -0.000103   -0.000020   -0.000461
    0.000556    0.000188    0.000594
   -0.000133    0.000073   -0.000593
   -0.000120   -0.000193    0.000014
   -0.000296   -0.000320    0.000761
   -0.002169    0.000278    0.001107
    0.001569    0.001267   -0.001625
   -0.000276    0.000277   -0.001276
    0.000526    0.000424    0.000576
    0.000070    0.000033    0.000315
    0.001018   -0.001137   -0.000378
   -0.000044    0.000888   -0.001266
vibration  121
   -0.012649   -0.005320    0.006895
    0.019479    0.023154    0.013789
   -0.034206    0.087301   -0.101379
   -0.024326   -0.033934   -0.021015
   -0.017671   -0.096854    0.055061
   -0.040441    0.016557   -0.019202
    0.046587   -0.057573   -0.131406
    0.045779    0.038661    0.162965
    0.038133   -0.079664   -0.078485
    0.009184   -0.030872    0.009606
   -0.031290    0.042433   -0.010128
    0.054452    0.076895   -0.016418
   -0.127841   -0.067502   -0.002452
    0.010009    0.010848    0.020111
    0.012768   -0.005277   -0.003654
   -0.018629    0.008579    0.007584
    0.025444   -0.015933   -0.014530
    0.015573   -0.127995   -0.042827
    0.033041    0.015576   -0.005997
    0.074710   -0.006150   -0.028817
   -0.035016    0.030346    0.023516
   -0.094136    0.002292    0.037537
   -0.006752   -0.019318   -0.004543
   -0.030452   -0.131531   -0.056919
    0.001212   -0.004122    0.000271
    0.002262    0.011881   -0.000854
   -0.012877   -0.040124   -0.000877
   -0.069177   -0.030719    0.002263
    0.005616   -0.014319   -0.000259
    0.003393   -0.021568   -0.000612
    0.037396    0.024384    0.001627
    0.026334    0.068742   -0.003979
   -0.012940   -0.003419   -0.003555
   -0.071304    0.009637    0.015954
   -0.018323    0.023422    0.003758
    0.004959   -0.027150    0.000924
   -0.003115   -0.010469   -0.060405
   -0.060076    0.078470    0.046726
   -0.025247   -0.212172    0.299606
    0.106711    0.026310   -0.377833
    0.080603   -0.165006    0.186956
    0.075088   -0.019483    0.014431
   -0.088700    0.086642    0.006811
   -0.164981   -0.113039   -0.097405
    0.115231    0.261492    0.162820
   -0.025527   -0.027703   -0.069140
   -0.299896    0.015185    0.127927
    0.043524    0.039138    0.107681
    0.284954    0.061298    0.015176
    0.010844   -0.018215   -0.005405
    0.010451   -0.020456   -0.006746
   -0.020226    0.008180    0.006875
    0.000992    0.000696    0.000832
    0.003364    0.042987   -0.010056
    0.022239   -0.028077    0.026910
    0.013705   -0.008519    0.038483
    0.001206    0.006882   -0.007102
    0.000505   -0.000810    0.000045
   -0.000653   -0.000242   -0.000595
    0.010276    0.003036   -0.015367
    0.000077   -0.000080   -0.000541
    0.000031   -0.000784    0.001465
   -0.000638    0.000715   -0.000122
    0.000799   -0.000282   -0.000379
   -0.000764    0.000705    0.000861
   -0.000004    0.000348   -0.008656
    0.000801   -0.000017    0.000151
    0.000655   -0.000139   -0.000220
    0.001584    0.000499   -0.000417
   -0.004042   -0.004790   -0.001696
    0.003395    0.001113   -0.001849
    0.003922    0.001119   -0.000219
   -0.000015   -0.000034    0.000196
   -0.000262   -0.000084   -0.000212
    0.000074    0.000044    0.000181
    0.000197    0.000129   -0.000087
    0.000094    0.000198   -0.000145
    0.000469   -0.000469   -0.000622
   -0.000195   -0.000530    0.000376
   -0.000025    0.000023    0.000230
   -0.000445    0.000021   -0.000188
    0.000179   -0.000654   -0.000195
   -0.000780    0.000531    0.000458
   -0.000078   -0.000498    0.000388
vibration  122
    0.014813    0.000704   -0.004252
   -0.014587   -0.006740    0.011424
    0.030775   -0.058085    0.025022
    0.001819    0.049272   -0.038754
    0.036561   -0.021946    0.010611
    0.028232    0.005889    0.002543
   -0.047680   -0.003455    0.012022
   -0.035506   -0.044611   -0.080586
   -0.009777    0.046679    0.106625
    0.002450   -0.006131   -0.020453
   -0.076647   -0.055486    0.008291
    0.039171    0.031964    0.027498
    0.012466    0.032705    0.029989
    0.003285    0.004644   -0.013662
   -0.018079    0.000290    0.001826
   -0.009331   -0.016347   -0.002977
    0.026970   -0.046376   -0.028795
    0.001852   -0.338687   -0.101213
    0.116832    0.071013   -0.012880
    0.261049   -0.007550   -0.092314
   -0.083116    0.062976    0.051295
   -0.208618    0.005830    0.084286
   -0.074068   -0.041074    0.012356
   -0.140691   -0.320003   -0.131596
    0.022820   -0.003173   -0.007710
   -0.001393    0.008935    0.003644
   -0.042643   -0.000248   -0.001661
   -0.342394    0.060535    0.002347
    0.050144   -0.100577    0.000014
   -0.029912   -0.203171   -0.002371
    0.048228    0.059816    0.001088
    0.023617    0.167056   -0.010700
   -0.023874    0.068318   -0.001117
   -0.312454    0.134854    0.030611
    0.016663   -0.054124   -0.002529
   -0.012877    0.031941   -0.001783
   -0.014207   -0.008164    0.016642
    0.001976   -0.049764   -0.023436
    0.014425    0.099761   -0.025885
   -0.014458   -0.000811    0.199815
    0.005259    0.095216   -0.183384
   -0.008202   -0.019952    0.031405
    0.078984    0.119993    0.072991
   -0.026957   -0.051774   -0.096250
   -0.024754    0.001410   -0.079480
    0.017104    0.016036    0.005546
    0.097716   -0.025371   -0.018068
   -0.050239   -0.014020   -0.007709
   -0.002997   -0.036705   -0.009683
   -0.019152    0.012499    0.007257
   -0.009454    0.003644    0.008888
    0.040419    0.013175   -0.007351
    0.000493    0.012427    0.005776
    0.017712   -0.046072    0.005828
   -0.020622    0.054845   -0.015840
   -0.012580    0.048081   -0.014108
   -0.003182   -0.004342    0.008915
   -0.001454   -0.000464   -0.000028
    0.000214   -0.000511    0.000303
   -0.009435    0.000386    0.010784
   -0.000124   -0.000150    0.000058
    0.000210    0.000442    0.000194
   -0.000361   -0.000488    0.000405
    0.000159   -0.001185   -0.000683
   -0.000496    0.001010   -0.000412
   -0.000460    0.001387   -0.001122
    0.004706    0.001086    0.000344
   -0.004014    0.001592    0.002104
    0.002911    0.002317   -0.001202
   -0.001018   -0.004321    0.001541
    0.004322    0.003456    0.001405
    0.001259   -0.002140   -0.000467
   -0.000092    0.000041   -0.000309
    0.000529   -0.000022    0.000655
   -0.000032   -0.000065   -0.000581
    0.000300    0.000213    0.000100
   -0.000438   -0.000605    0.000465
   -0.001480    0.001442    0.001902
   -0.000336    0.001878   -0.000801
    0.001564    0.000396   -0.001371
   -0.000335    0.000489    0.000410
    0.000370   -0.001634   -0.000313
   -0.001453    0.001467    0.000722
   -0.000690    0.000885   -0.002632
vibration  123
   -0.002379    0.004549   -0.001134
   -0.062373    0.001344    0.047497
    0.105467   -0.186646    0.039649
   -0.014021    0.224830   -0.198885
    0.141635   -0.127153    0.064773
    0.056143    0.034237   -0.007491
   -0.114799   -0.062050   -0.075530
   -0.073976   -0.110332   -0.112396
    0.001496    0.082384    0.277576
    0.003279   -0.013168   -0.060854
   -0.216860   -0.168539    0.025670
    0.098309    0.072071    0.084907
    0.058171    0.105829    0.087619
    0.002874    0.015756   -0.019760
    0.040649   -0.018567   -0.018390
   -0.035721    0.012590    0.011015
    0.050937   -0.026947   -0.026130
    0.033469   -0.220757   -0.078334
    0.048699    0.023972   -0.009881
    0.104071   -0.003474   -0.037702
   -0.068938    0.042812    0.034722
   -0.217398   -0.045704    0.092702
    0.006942   -0.035623   -0.007265
   -0.046930   -0.130673   -0.145824
   -0.005847   -0.005280    0.003459
    0.010001   -0.003193   -0.001716
    0.045546    0.016824   -0.007236
    0.247304   -0.021991    0.102651
   -0.039026    0.108856    0.007329
    0.086018    0.260599   -0.042968
   -0.069549   -0.061891   -0.000331
   -0.049980   -0.158921    0.013196
    0.027382   -0.077068    0.002619
    0.335651   -0.149245   -0.042717
    0.006659    0.025039   -0.000859
    0.004073    0.001181   -0.001363
   -0.000436    0.002829    0.001182
    0.000867    0.002522    0.000115
   -0.000467   -0.003105   -0.003484
    0.000051   -0.000137   -0.010251
   -0.001436   -0.003378    0.008472
   -0.002343    0.003092   -0.003586
   -0.004020   -0.014794   -0.007256
    0.010001    0.010414    0.014261
   -0.002454   -0.011049    0.000992
    0.000885    0.002801    0.000760
    0.010169   -0.002483   -0.001536
   -0.010725   -0.001812   -0.000709
   -0.004003   -0.005180   -0.001850
   -0.002756   -0.041807    0.045810
    0.010719   -0.050484    0.055517
   -0.033415    0.010995    0.017360
   -0.012221    0.024699    0.005539
   -0.015969   -0.008101    0.003585
    0.004712   -0.010358    0.001317
    0.007372   -0.013928    0.001506
    0.003554    0.028886   -0.026017
    0.001761   -0.001473   -0.000801
   -0.002795    0.001223    0.000959
    0.015341   -0.008948   -0.012782
   -0.000213   -0.000180   -0.000115
    0.000214    0.002366    0.003014
    0.000486   -0.001054   -0.000567
   -0.001606   -0.001620   -0.000359
    0.000937   -0.000524   -0.001331
   -0.001689    0.006163   -0.006006
    0.005622    0.001665    0.000570
   -0.007847    0.002723    0.003608
    0.005380    0.002690   -0.001196
    0.004372    0.004412    0.002092
   -0.001885   -0.000422    0.001974
   -0.005288   -0.003291    0.000275
    0.000063    0.000136    0.000283
    0.000067    0.000184   -0.000558
    0.000339   -0.000265    0.000542
   -0.000696    0.000018    0.000374
    0.000023   -0.000243   -0.000877
    0.003287    0.000852    0.000111
   -0.003973   -0.000079    0.002563
    0.001651   -0.000366    0.000882
    0.001920   -0.000751   -0.000355
   -0.000916    0.002839    0.000454
    0.000716    0.000488   -0.000985
    0.000765    0.000124    0.000972
vibration  124
    0.039334    0.007242   -0.011852
   -0.054377    0.003159    0.042100
    0.090691   -0.159661    0.029178
   -0.013435    0.198750   -0.177526
    0.123773   -0.116860    0.059593
    0.048213    0.030920   -0.008214
   -0.099807   -0.057974   -0.073699
   -0.064124   -0.096852   -0.094264
    0.002999    0.069677    0.242980
    0.003194   -0.012844   -0.054686
   -0.196192   -0.150840    0.022744
    0.090094    0.066589    0.076670
    0.048864    0.093627    0.079257
    0.003773    0.013925   -0.015313
    0.045545   -0.013041   -0.015818
   -0.009995    0.020184    0.008221
   -0.013396    0.021741    0.013645
   -0.004593    0.146682    0.041068
   -0.051502   -0.036794    0.003943
   -0.112910   -0.004601    0.040701
    0.038869   -0.025362   -0.019285
    0.102000    0.015579   -0.055833
    0.040029    0.017558   -0.012416
    0.076713    0.062111    0.074952
   -0.003689    0.008780    0.006029
   -0.000539   -0.004448    0.003454
   -0.026883    0.021015    0.006143
   -0.176298    0.052241   -0.074399
    0.023717   -0.078399   -0.005224
   -0.084487   -0.205646    0.027801
    0.030309    0.036274   -0.000590
    0.021394    0.086033   -0.008734
   -0.012209    0.061608    0.001898
   -0.219247    0.110681    0.015188
    0.006428   -0.045521   -0.005089
   -0.013118    0.050786   -0.010815
    0.017639    0.002401   -0.007801
    0.027914    0.043304    0.022056
   -0.012133   -0.062929   -0.105518
   -0.033305   -0.015176   -0.137739
   -0.053693   -0.081294    0.229020
    0.018950    0.018509   -0.046706
   -0.130178   -0.164436   -0.107398
    0.005369    0.045756    0.112918
    0.047266    0.029194    0.129528
   -0.014461   -0.070400    0.019054
   -0.182843    0.095917   -0.023832
    0.286399    0.027626   -0.056602
   -0.134789    0.119808    0.031211
   -0.003476   -0.040078    0.042001
    0.004110   -0.044803    0.049862
   -0.049295   -0.005933    0.019046
    0.019917   -0.008922   -0.006941
    0.003857   -0.045439    0.011011
   -0.060004    0.001074    0.016941
   -0.068642   -0.006254    0.007101
    0.005125    0.026610   -0.028325
   -0.000201    0.000836    0.000532
   -0.001192   -0.000859    0.000866
    0.007373   -0.000530   -0.009346
    0.000208   -0.000603   -0.000102
   -0.000167    0.001808    0.001274
    0.001736    0.000762   -0.000097
   -0.001061    0.003065    0.001953
    0.000656   -0.004160   -0.002519
    0.001809    0.000061   -0.002313
   -0.010366   -0.002584   -0.001110
    0.011651   -0.005089   -0.006550
   -0.009815   -0.004157    0.002839
    0.009778    0.013809    0.003435
   -0.012464   -0.006126    0.004337
   -0.013906   -0.003020    0.000608
    0.000029   -0.000293   -0.000247
    0.000630    0.000121    0.000419
    0.001616   -0.001132   -0.000618
    0.002146    0.004056   -0.000306
   -0.002815   -0.004196   -0.000007
   -0.008482    0.007988    0.008192
   -0.013937    0.008898    0.004574
    0.018331    0.002607   -0.006274
   -0.010632    0.007461    0.002723
    0.002681   -0.016279   -0.003252
   -0.009496    0.007231    0.007461
   -0.000321    0.001487   -0.002669
vibration  125
   -0.028496   -0.010037    0.010527
   -0.016863    0.001512    0.010854
    0.026575   -0.046877    0.010894
   -0.004447    0.058847   -0.051650
    0.034606   -0.027412    0.013980
    0.010234    0.008590   -0.001971
   -0.022974   -0.016151   -0.022236
   -0.014023   -0.022344   -0.015184
    0.002372    0.014124    0.056458
   -0.000263    0.000159   -0.012829
   -0.040374   -0.036939    0.006036
    0.014208    0.007063    0.018288
    0.021956    0.026580    0.017478
   -0.001317    0.002566   -0.002715
    0.019044   -0.005199   -0.005848
   -0.008887    0.009525    0.005130
    0.004857    0.008470    0.002512
    0.007960    0.050385    0.011049
   -0.020010   -0.014802    0.001128
   -0.047629    0.000823    0.016814
    0.011201   -0.003095   -0.003199
    0.028265    0.009854   -0.016939
    0.018872    0.004821   -0.007270
    0.033928    0.016896    0.030348
   -0.008266   -0.002377    0.002475
    0.002022    0.011436   -0.000555
   -0.011764   -0.033468    0.001761
   -0.039159   -0.029846   -0.028946
    0.002295   -0.013749   -0.002087
   -0.007144   -0.027571    0.011632
    0.030274    0.019468    0.000849
    0.019122    0.062482   -0.002303
   -0.013960   -0.003439   -0.003235
   -0.073253    0.009671    0.016128
   -0.012963    0.024600    0.004376
    0.006282   -0.036206    0.007151
   -0.005574    0.001264    0.003049
   -0.014837   -0.018145   -0.009351
    0.005027    0.024029    0.057459
    0.019300    0.008024    0.053268
    0.027686    0.033951   -0.103219
   -0.011922   -0.006767    0.020162
    0.062035    0.068378    0.047217
    0.006730   -0.013808   -0.044716
   -0.026303   -0.025315   -0.064846
    0.004934    0.036804   -0.009038
    0.090162   -0.047596    0.012720
   -0.149435   -0.013553    0.028257
    0.062013   -0.061034   -0.016211
    0.007328   -0.018453    0.012677
    0.004688   -0.024095    0.009742
   -0.027291   -0.002793    0.007820
    0.004745   -0.009501   -0.003013
    0.011464    0.046499   -0.011977
    0.041383   -0.008975   -0.009004
    0.045266   -0.000807    0.000333
    0.002425    0.011033   -0.012277
    0.000144   -0.000344    0.000087
   -0.000791    0.000356    0.000214
    0.005036   -0.000778   -0.005740
[truncated: 381,484 more chars]
