# Supplementary material for: Enhanced Proton-Coupled Electron-Transfer Reactivity by a Mononuclear Nickel(II) Hydroxide Radical Complex
Source: Inorg Chem. 2024 Dec 16;63(52):24453–65. doi: 10.1021/acs.inorgchem.4c03370 (PMC11688665; doi:10.1021/acs.inorgchem.4c03370)
Supplement: Supplementary file 2 — ic4c03370_si_002.zip [file ic4c03370_si_002.zip › CompData/frq_niohdmf2_0_3.12299161.out.molf]

[Molden Format]
[Atoms] AU
 O      1     8    4.049305    6.018210   -1.997251
 C      2     6   -9.224508    2.134257   -1.150276
 H      3     1   -7.838205    3.668525   -1.260258
 H      4     1  -11.071149    2.957988   -0.721308
 H      5     1   -9.328821    1.225676   -3.007499
 C      6     6   -8.321597    1.580945    3.456876
 H      7     1   -7.801356    0.253223    4.952027
 H      8     1  -10.146128    2.433967    3.932709
 H      9     1   -6.876713    3.059277    3.381476
 C     10     6  -10.453019   -1.897663    0.989461
 H     11     1  -10.577741   -2.841770   -0.848865
 H     12     1  -12.316289   -1.127033    1.454900
 H     13     1   -9.944116   -3.300595    2.418093
 C     14     6   -8.504145    0.236216    0.901588
 C     15     6   -4.615278   -2.383133    1.540127
 C     16     6   -1.199787   -4.835242   -0.335048
 C     17     6   -2.601208   -7.067953   -0.686160
 H     18     1   -4.555184   -7.151101   -0.061794
 C     19     6   -1.474175   -9.115660   -1.854766
 H     20     1   -2.557555  -10.836256   -2.154666
 C     21     6    1.037271   -8.982435   -2.696639
 H     22     1    1.874419  -10.593048   -3.660210
 C     23     6    2.472517   -6.817187   -2.342882
 H     24     1    4.376983   -6.736495   -3.089324
 C     25     6    1.403311   -4.732630   -1.103033
 C     26     6    4.908941   -1.614393   -0.699199
 C     27     6    7.108204   -3.080064   -0.923887
 H     28     1    7.001624   -5.122480   -1.013271
 C     29     6    9.450709   -1.910135   -0.898565
 H     30     1   11.150517   -3.057010   -1.038215
 C     31     6    9.643272    0.714505   -0.637783
 H     32     1   11.496715    1.602677   -0.585437
 C     33     6    7.499567    2.203232   -0.390795
 H     34     1    7.660004    4.226939   -0.129257
 C     35     6    5.103016    1.073175   -0.415929
 C     36     6    2.436235    4.823904   -0.806724
 C     37     6   -0.855290    8.244874   -0.650066
 C     38     6   -0.954312    8.782691   -3.492214
 H     39     1    0.926911    8.664772   -4.335787
 H     40     1   -1.707367   10.682243   -3.819514
 H     41     1   -2.198696    7.429836   -4.444825
 C     42     6    0.760993   10.223040    0.710159
 H     43     1    0.811259    9.836402    2.743315
 H     44     1   -0.038172   12.110876    0.424810
 H     45     1    2.696828   10.210190   -0.011716
 C     46     6   -3.538134    8.266984    0.423677
 H     47     1   -4.714866    6.837218   -0.503990
 H     48     1   -4.407975   10.117404    0.119242
 H     49     1   -3.532276    7.879968    2.458345
 N     50     7   -6.006305   -0.764961    0.195398
 H     51     1   -5.166133   -0.009638   -1.366083
 N     52     7   -2.086635   -2.612357    0.582791
 N     53     7    2.454754   -2.433022   -0.585437
 N     54     7    2.803031    2.262569   -0.073132
 N     55     7    0.125100    5.696957   -0.178012
 H     56     1   -0.936548    4.526839    0.961493
 O     57     8   -5.258729   -3.584621    3.425317
 Ni    58    28    0.293285   -0.052912    0.770252
 O     59     8   -1.650109    1.925820    2.877486
 H     60     1   -0.463928    2.442660    4.191223
 O     61     8   -3.893780    0.841684   -4.724126
 C     62     6   -1.668628    1.385736   -5.202227
 N     63     7    0.011716   -0.118864   -6.359684
 C     64     6    2.560390    0.725844   -6.867075
 C     65     6   -0.669719   -2.630121   -7.193620
 H     66     1   -0.855479    3.233888   -4.676883
 H     67     1    3.929307   -0.548587   -5.973991
 H     68     1    2.841392    2.624829   -6.102492
 H     69     1    2.925107    0.756835   -8.906468
 H     70     1   -2.532422   -3.104253   -6.446800
 H     71     1    0.716584   -3.998849   -6.497256
 H     72     1   -0.709970   -2.725552   -9.264004
 O     73     8    2.671695    2.348362    6.670922
 C     74     6    3.884143    0.423110    6.123846
 N     75     7    3.025640   -1.963236    6.236663
 C     76     6    4.616601   -4.075383    5.549936
 C     77     6    0.513250   -2.555476    7.145432
 H     78     1    0.637783   -3.784554    8.808769
 H     79     1   -0.579390   -3.520182    5.674091
 H     80     1   -0.461849   -0.810126    7.641863
 H     81     1    4.930673   -5.309752    7.183982
 H     82     1    6.437919   -3.389224    4.860186
 H     83     1    3.717280   -5.188432    4.050439
 H     84     1    5.855883    0.527045    5.437120
[FREQ]
    20.360
    15.920
    -8.899
     7.516
    12.925
    16.116
    29.093
    36.495
    41.075
    45.807
    53.451
    58.415
    66.696
    67.917
    74.740
    76.387
    86.444
    88.408
    95.785
   100.146
   104.374
   112.417
   120.487
   122.364
   126.928
   134.296
   146.329
   159.619
   174.327
   177.588
   180.065
   192.082
   195.434
   202.982
   213.088
   216.757
   225.743
   227.878
   246.149
   252.263
   257.359
   258.951
   261.236
   267.314
   269.463
   274.705
   293.889
   316.082
   317.438
   320.709
   323.692
   328.836
   336.421
   351.690
   353.829
   354.381
   365.216
   368.564
   387.394
   388.533
   399.908
   399.929
   410.126
   415.336
   441.267
   444.490
   458.462
   466.789
   469.144
   470.774
   484.274
   517.383
   524.255
   528.512
   535.594
   572.940
   581.135
   590.851
   606.071
   650.452
   652.647
   668.279
   679.807
   721.888
   725.983
   727.608
   734.069
   739.891
   744.590
   756.129
   768.881
   802.175
   817.687
   830.191
   836.858
   854.095
   862.214
   866.583
   872.852
   880.793
   893.438
   905.415
   911.144
   912.870
   915.874
   918.766
   919.650
   921.600
   924.800
   932.516
   933.875
   946.817
   958.790
   959.602
   961.950
   976.967
   982.563
  1001.868
  1015.131
  1018.440
  1019.563
  1030.280
  1034.109
  1037.797
  1043.715
  1044.390
  1047.965
  1077.086
  1078.100
  1082.878
  1083.780
  1124.463
  1128.019
  1131.896
  1133.172
  1146.023
  1151.417
  1195.244
  1208.218
  1211.157
  1211.650
  1215.234
  1216.229
  1217.926
  1239.742
  1242.615
  1248.338
  1251.486
  1270.540
  1290.268
  1294.724
  1333.431
  1334.570
  1339.032
  1340.290
  1342.786
  1359.628
  1366.867
  1368.711
  1374.113
  1374.616
  1375.117
  1379.451
  1385.326
  1386.239
  1391.342
  1391.935
  1409.984
  1410.964
  1411.344
  1415.439
  1416.033
  1418.830
  1425.489
  1427.451
  1427.636
  1430.063
  1433.289
  1434.174
  1435.789
  1436.622
  1437.942
  1440.386
  1440.663
  1443.607
  1445.512
  1450.375
  1457.741
  1461.032
  1462.473
  1463.943
  1488.705
  1489.580
  1536.135
  1549.385
  1556.500
  1562.459
  1568.190
  1580.891
  1663.204
  1667.036
  1667.843
  1696.356
  2941.746
  2976.107
  2978.942
  2979.960
  2987.820
  2988.090
  2989.285
  2991.653
  2991.963
  2993.576
  2996.919
  2999.477
  3060.543
  3060.576
  3074.076
  3074.464
  3084.135
  3089.825
  3090.469
  3091.468
  3092.419
  3100.229
  3103.508
  3105.561
  3105.939
  3109.623
  3109.894
  3111.316
  3112.509
  3115.213
  3128.040
  3137.727
  3139.604
  3141.253
  3143.234
  3154.833
  3156.853
  3169.898
  3186.966
  3199.961
  3204.962
  3400.497
  3605.232
[FR-COORD]
 O     4.049305    6.018210   -1.997251
 C    -9.224508    2.134257   -1.150276
 H    -7.838205    3.668525   -1.260258
 H   -11.071149    2.957988   -0.721308
 H    -9.328821    1.225676   -3.007499
 C    -8.321597    1.580945    3.456876
 H    -7.801356    0.253223    4.952027
 H   -10.146128    2.433967    3.932709
 H    -6.876713    3.059277    3.381476
 C   -10.453019   -1.897663    0.989461
 H   -10.577741   -2.841770   -0.848865
 H   -12.316289   -1.127033    1.454900
 H    -9.944116   -3.300595    2.418093
 C    -8.504145    0.236216    0.901588
 C    -4.615278   -2.383133    1.540127
 C    -1.199787   -4.835242   -0.335048
 C    -2.601208   -7.067953   -0.686160
 H    -4.555184   -7.151101   -0.061794
 C    -1.474175   -9.115660   -1.854766
 H    -2.557555  -10.836256   -2.154666
 C     1.037271   -8.982435   -2.696639
 H     1.874419  -10.593048   -3.660210
 C     2.472517   -6.817187   -2.342882
 H     4.376983   -6.736495   -3.089324
 C     1.403311   -4.732630   -1.103033
 C     4.908941   -1.614393   -0.699199
 C     7.108204   -3.080064   -0.923887
 H     7.001624   -5.122480   -1.013271
 C     9.450709   -1.910135   -0.898565
 H    11.150517   -3.057010   -1.038215
 C     9.643272    0.714505   -0.637783
 H    11.496715    1.602677   -0.585437
 C     7.499567    2.203232   -0.390795
 H     7.660004    4.226939   -0.129257
 C     5.103016    1.073175   -0.415929
 C     2.436235    4.823904   -0.806724
 C    -0.855290    8.244874   -0.650066
 C    -0.954312    8.782691   -3.492214
 H     0.926911    8.664772   -4.335787
 H    -1.707367   10.682243   -3.819514
 H    -2.198696    7.429836   -4.444825
 C     0.760993   10.223040    0.710159
 H     0.811259    9.836402    2.743315
 H    -0.038172   12.110876    0.424810
 H     2.696828   10.210190   -0.011716
 C    -3.538134    8.266984    0.423677
 H    -4.714866    6.837218   -0.503990
 H    -4.407975   10.117404    0.119242
 H    -3.532276    7.879968    2.458345
 N    -6.006305   -0.764961    0.195398
 H    -5.166133   -0.009638   -1.366083
 N    -2.086635   -2.612357    0.582791
 N     2.454754   -2.433022   -0.585437
 N     2.803031    2.262569   -0.073132
 N     0.125100    5.696957   -0.178012
 H    -0.936548    4.526839    0.961493
 O    -5.258729   -3.584621    3.425317
 Ni    0.293285   -0.052912    0.770252
 O    -1.650109    1.925820    2.877486
 H    -0.463928    2.442660    4.191223
 O    -3.893780    0.841684   -4.724126
 C    -1.668628    1.385736   -5.202227
 N     0.011716   -0.118864   -6.359684
 C     2.560390    0.725844   -6.867075
 C    -0.669719   -2.630121   -7.193620
 H    -0.855479    3.233888   -4.676883
 H     3.929307   -0.548587   -5.973991
 H     2.841392    2.624829   -6.102492
 H     2.925107    0.756835   -8.906468
 H    -2.532422   -3.104253   -6.446800
 H     0.716584   -3.998849   -6.497256
 H    -0.709970   -2.725552   -9.264004
 O     2.671695    2.348362    6.670922
 C     3.884143    0.423110    6.123846
 N     3.025640   -1.963236    6.236663
 C     4.616601   -4.075383    5.549936
 C     0.513250   -2.555476    7.145432
 H     0.637783   -3.784554    8.808769
 H    -0.579390   -3.520182    5.674091
 H    -0.461849   -0.810126    7.641863
 H     4.930673   -5.309752    7.183982
 H     6.437919   -3.389224    4.860186
 H     3.717280   -5.188432    4.050439
 H     5.855883    0.527045    5.437120
[FR-NORM-COORD]
vibration    1
   -0.003655   -0.007992   -0.014651
    0.008312    0.034366    0.015723
    0.009269    0.034923    0.038679
    0.007194    0.029662    0.019855
    0.014235    0.057017    0.004296
   -0.001334   -0.020662    0.010856
   -0.014877   -0.040473   -0.002009
    0.001621   -0.015874    0.013562
    0.007675   -0.028376    0.032788
   -0.004134    0.012370   -0.032861
   -0.010642    0.039766   -0.046518
   -0.001247    0.009980   -0.017390
   -0.004013   -0.009776   -0.054628
    0.000672    0.009134   -0.005095
   -0.005701   -0.004979   -0.024605
    0.005691   -0.002447   -0.004781
    0.010761   -0.005353   -0.007105
    0.007159   -0.005710   -0.018857
    0.019799   -0.007038    0.004701
    0.023280   -0.008913    0.002698
    0.024436   -0.006270    0.018628
    0.031813   -0.007506    0.027024
    0.019904   -0.003813    0.021837
    0.023710   -0.003322    0.031728
    0.010691   -0.002016    0.011790
    0.005032    0.002952    0.020989
    0.007922    0.006036    0.029845
    0.011532    0.005792    0.032389
    0.006143    0.009329    0.035963
    0.008132    0.011551    0.042520
    0.001646    0.009916    0.033645
    0.000218    0.012610    0.038421
   -0.001405    0.007019    0.024172
   -0.004966    0.007760    0.021385
    0.000249    0.003511    0.016928
   -0.000407    0.001190   -0.000831
    0.004179    0.005899   -0.000713
   -0.026114   -0.020874   -0.004911
   -0.036360   -0.039531   -0.025494
   -0.018833   -0.019701   -0.014967
   -0.045522   -0.023449    0.024149
    0.019764    0.017254   -0.036130
    0.045359    0.032699   -0.033807
    0.014567    0.014351   -0.040716
    0.010811    0.013585   -0.059988
    0.015424    0.017842    0.027122
    0.007365    0.005295    0.056901
    0.011356    0.013615    0.012858
    0.036714    0.043385    0.031883
   -0.000414    0.010858   -0.012344
    0.009954    0.038883    0.007717
   -0.004064    0.000496   -0.020379
    0.005582   -0.000152    0.013176
   -0.002084    0.001884    0.006001
    0.007249    0.009592    0.011906
    0.001393    0.007070    0.004047
   -0.014929   -0.023952   -0.040132
   -0.005610    0.001592   -0.005538
   -0.017492    0.002254   -0.016491
   -0.023149   -0.004614   -0.008069
    0.007541    0.171232    0.016223
    0.029948    0.057867   -0.007405
   -0.043758   -0.038400    0.010280
   -0.005190   -0.163075   -0.004783
   -0.161210   -0.019505    0.049597
    0.117061    0.030910   -0.049268
   -0.062777   -0.215377    0.008651
    0.082938   -0.166381   -0.028305
   -0.007134   -0.205444   -0.005824
   -0.206064    0.101188    0.013789
   -0.255146   -0.082698    0.112927
   -0.114780   -0.060741    0.050798
   -0.099939   -0.024222    0.014369
   -0.022845    0.021565    0.023987
    0.048617   -0.007381   -0.039270
    0.155048    0.051101    0.027353
    0.040340   -0.104009   -0.125960
    0.025715    0.049244   -0.010353
    0.198993   -0.311529   -0.106727
   -0.116488   -0.130728   -0.340675
    0.132038    0.062702    0.040798
    0.159268    0.118130    0.104864
    0.258754    0.017823   -0.009956
   -0.006091    0.093395    0.083918
vibration    2
    0.034486    0.000312    0.043576
   -0.017321   -0.001937    0.019181
   -0.016822   -0.002466    0.015973
   -0.016069   -0.000378    0.021773
   -0.021069   -0.003537    0.020173
   -0.004078    0.003797    0.016701
   -0.003881    0.005494    0.018096
   -0.000813    0.009250    0.019468
   -0.000460   -0.000109    0.009994
   -0.016556    0.002555    0.029299
   -0.022921   -0.000551    0.031333
   -0.014382    0.005194    0.033864
   -0.013527    0.004507    0.030239
   -0.013788   -0.000330    0.019583
   -0.011305    0.001555    0.012188
   -0.020256   -0.003020    0.000924
   -0.024637   -0.000941    0.005044
   -0.024073    0.003151    0.007560
   -0.029954   -0.003947    0.005026
   -0.033470   -0.002193    0.007564
   -0.031013   -0.008854    0.001374
   -0.035460   -0.010811    0.000737
   -0.026413   -0.011362   -0.001401
   -0.027278   -0.015548   -0.004093
   -0.020772   -0.008694   -0.001407
   -0.012765   -0.017902    0.000604
   -0.017186   -0.024449   -0.001133
   -0.023420   -0.023738   -0.008006
   -0.012984   -0.033331    0.008140
   -0.016912   -0.039062    0.007320
   -0.004145   -0.035274    0.019921
   -0.001143   -0.042095    0.029069
    0.000613   -0.028479    0.019541
    0.006708   -0.030243    0.027765
   -0.003878   -0.019108    0.007832
    0.013676   -0.007231    0.007683
    0.023365    0.002105   -0.011064
    0.090792    0.050710   -0.003958
    0.111184    0.069240    0.039327
    0.094115    0.054645    0.011225
    0.117914    0.064687   -0.059239
    0.001699   -0.027711    0.058542
   -0.054646   -0.055545    0.054610
    0.023458   -0.017757    0.063345
    0.020644   -0.032721    0.109318
   -0.000540   -0.004189   -0.070509
    0.010126    0.024249   -0.128119
    0.018143    0.008220   -0.048184
   -0.047724   -0.050165   -0.079071
   -0.018251   -0.004726    0.012197
   -0.029382   -0.020616   -0.001866
   -0.015553   -0.001123    0.000128
   -0.015348   -0.010514   -0.002850
   -0.001176   -0.010928   -0.000080
    0.001549   -0.009722   -0.029923
   -0.009453   -0.006967   -0.036642
   -0.000132    0.009622    0.020812
   -0.011904   -0.004406   -0.008035
   -0.017155    0.008910   -0.025929
   -0.020284    0.015864   -0.025255
   -0.035993   -0.129437   -0.018538
   -0.052549   -0.037707    0.008312
    0.012239    0.038514    0.003209
   -0.017308    0.138895    0.023334
    0.111867    0.020554   -0.024308
   -0.125617   -0.014828    0.042894
    0.026292    0.185767    0.023478
   -0.093057    0.144861    0.035691
   -0.007004    0.165508    0.025647
    0.144602   -0.074992   -0.002879
    0.184658    0.073979   -0.064526
    0.084403    0.047503   -0.025171
   -0.104189    0.019071    0.004574
   -0.020890    0.068386    0.015265
    0.060585    0.036301   -0.039412
    0.172637    0.099403    0.026002
    0.057503   -0.068142   -0.116680
    0.053116    0.088906    0.000955
    0.214599   -0.282147   -0.091905
   -0.104213   -0.097541   -0.331710
    0.160422    0.115798    0.040991
    0.171723    0.171642    0.095052
    0.274792    0.059516   -0.005466
   -0.006986    0.146608    0.068545
vibration    3
   -0.073134   -0.016192   -0.092584
    0.040096    0.058312   -0.029186
    0.049026    0.052238   -0.001345
    0.038436    0.066184   -0.051682
    0.062209    0.068876   -0.035597
   -0.020516    0.032065   -0.020429
   -0.054563    0.020743   -0.018606
   -0.018739    0.048176   -0.042402
   -0.004911    0.018174    0.005883
   -0.013909    0.056913   -0.060152
   -0.006232    0.071411   -0.068169
   -0.012611    0.064922   -0.068028
   -0.032365    0.043144   -0.066800
    0.001428    0.044408   -0.028480
   -0.018329    0.023162    0.010490
   -0.011353    0.005514    0.043095
   -0.008625    0.001146    0.059550
   -0.008177    0.002807    0.061113
   -0.005868   -0.006320    0.075319
   -0.003454   -0.010194    0.088856
   -0.005966   -0.009517    0.074714
   -0.003333   -0.015903    0.087687
   -0.009178   -0.004826    0.057677
   -0.009329   -0.008937    0.057177
   -0.011798    0.003910    0.040833
   -0.018943    0.017600    0.003289
   -0.013955    0.025522   -0.001892
   -0.005324    0.024617    0.011016
   -0.018821    0.035593   -0.025024
   -0.015097    0.041676   -0.029151
   -0.027419    0.038328   -0.043847
   -0.030636    0.046073   -0.063168
   -0.031921    0.030520   -0.038619
   -0.038643    0.033337   -0.054099
   -0.026884    0.019838   -0.013914
   -0.041392    0.006941   -0.025712
   -0.031602    0.014049    0.012930
   -0.147773   -0.060886    0.002444
   -0.184860   -0.104914   -0.074703
   -0.140007   -0.061315   -0.017997
   -0.204808   -0.072999    0.093937
    0.026652    0.047321   -0.105123
    0.125130    0.088661   -0.099620
    0.005186    0.038113   -0.105706
   -0.007785    0.041266   -0.197059
    0.012636    0.047827    0.122401
   -0.023317    0.013641    0.221026
   -0.002482    0.035847    0.092368
    0.095860    0.120026    0.135802
    0.002390    0.030165   -0.003169
    0.016041    0.011806   -0.004696
   -0.012974    0.010549    0.028883
   -0.015618    0.010141    0.020725
   -0.027077    0.014661   -0.004061
   -0.016875    0.024018    0.036275
   -0.000479    0.028265    0.056752
   -0.040887    0.029257    0.006422
   -0.016201    0.012608    0.018418
   -0.003753    0.014970    0.030853
    0.005281   -0.011495    0.033055
    0.063418   -0.085785   -0.013100
    0.050008   -0.029120   -0.011304
    0.089756    0.009715   -0.003867
    0.067304    0.074086   -0.009768
    0.153853   -0.010727    0.005466
    0.002146   -0.006322   -0.017072
    0.100797    0.109298   -0.010629
    0.021439    0.081286   -0.010954
    0.062992    0.080713   -0.010511
    0.182079   -0.070872    0.038044
    0.209764    0.033469   -0.019624
    0.119992   -0.011566    0.006035
    0.022772   -0.108231    0.007181
    0.031145   -0.099066   -0.005549
    0.035017   -0.102613   -0.044975
    0.058961   -0.091665   -0.023150
    0.028407   -0.121356   -0.076474
    0.013490   -0.029996   -0.006996
    0.097219   -0.229869   -0.055619
   -0.034791   -0.121978   -0.198853
    0.040916   -0.092285   -0.019905
    0.065719   -0.078978    0.007487
    0.089714   -0.095270   -0.038829
    0.037887   -0.086649    0.014348
vibration    4
   -0.024249   -0.046303   -0.036650
    0.048211    0.052501    0.032016
    0.054054    0.051764    0.094569
    0.043199    0.047281    0.020490
    0.078131    0.099442    0.007324
   -0.012492   -0.058427    0.029763
   -0.064530   -0.099370    0.011326
   -0.005634   -0.035248    0.014260
    0.016686   -0.083881    0.087059
   -0.006611    0.011078   -0.072836
   -0.009807    0.067855   -0.101864
   -0.002704    0.008090   -0.052036
   -0.016856   -0.035483   -0.114369
    0.008653    0.000170   -0.002451
   -0.003634   -0.018167   -0.002402
   -0.012506   -0.010767   -0.026359
   -0.023477    0.000794   -0.055541
   -0.022845    0.001406   -0.053570
   -0.034902    0.012360   -0.086819
   -0.043431    0.021773   -0.110017
   -0.035448    0.012662   -0.088326
   -0.044425    0.022302   -0.112162
   -0.025073    0.001300   -0.060434
   -0.025943    0.002789   -0.062379
   -0.014090   -0.010678   -0.030873
   -0.005346   -0.022923   -0.020303
   -0.008352   -0.022814   -0.051296
   -0.009788   -0.022332   -0.061775
   -0.007901   -0.023375   -0.069846
   -0.009589   -0.022887   -0.095142
   -0.004017   -0.024773   -0.056371
   -0.003102   -0.025837   -0.071770
   -0.000911   -0.025862   -0.023784
    0.001764   -0.027029   -0.014248
   -0.000862   -0.025625   -0.005119
   -0.001367   -0.026837    0.014468
    0.012524   -0.016256    0.043691
   -0.095521   -0.090230    0.032905
   -0.130543   -0.138471   -0.039254
   -0.082489   -0.088868    0.010598
   -0.153058   -0.099652    0.121211
    0.070450    0.013697   -0.069435
    0.163915    0.053383   -0.064167
    0.051641    0.005521   -0.070472
    0.037565    0.005646   -0.156907
    0.054151    0.021579    0.146465
    0.018283   -0.010874    0.242273
    0.042817    0.010940    0.113966
    0.131649    0.094008    0.159861
    0.008427   -0.003426    0.003297
    0.016210   -0.002081    0.008139
   -0.000932   -0.019673    0.005847
   -0.005447   -0.020177   -0.005672
    0.004030   -0.024302    0.023678
    0.021499   -0.008218    0.067272
    0.023833   -0.010355    0.067829
   -0.015381   -0.030021   -0.013851
    0.003453   -0.025132    0.020143
   -0.001217   -0.031943    0.022141
   -0.015887   -0.036334    0.037830
    0.044985   -0.042504    0.005327
    0.045809   -0.037602    0.014853
    0.042767   -0.018979   -0.013708
    0.042499   -0.011499   -0.003280
    0.037744   -0.001659   -0.061439
    0.049553   -0.048702    0.047673
    0.043150   -0.037496   -0.041328
    0.049984   -0.031808    0.044497
    0.034385    0.039180   -0.004069
    0.039478   -0.014832   -0.065345
    0.038432   -0.016740   -0.092276
    0.031497    0.039130   -0.063278
   -0.104178    0.118004    0.062506
   -0.061477    0.146188    0.055421
   -0.005477    0.126863    0.063305
    0.027656    0.164286    0.024441
    0.012145    0.070713    0.077122
    0.050768   -0.042747   -0.010575
   -0.027204    0.173986    0.037380
    0.030145    0.039785    0.221878
    0.076293    0.158434    0.010350
    0.003699    0.206367    0.002665
    0.028550    0.158098    0.028706
   -0.069642    0.192201    0.041511
vibration    5
   -0.005923    0.006789    0.035952
   -0.068680   -0.142957   -0.159308
   -0.061786   -0.160691   -0.322928
   -0.047877   -0.099891   -0.152825
   -0.143225   -0.278031   -0.089077
    0.027683    0.165942   -0.137546
    0.136002    0.275803   -0.077024
    0.011865    0.123987   -0.122259
   -0.034087    0.218729   -0.277187
    0.010464   -0.010662    0.126986
    0.025977   -0.166147    0.205881
    0.002940    0.015313    0.053466
    0.013632    0.112974    0.246250
   -0.009670   -0.000017   -0.047765
   -0.001985    0.022328    0.015250
   -0.014580    0.014748   -0.003860
   -0.026890    0.024888   -0.017454
   -0.026366    0.030415   -0.013994
   -0.039706    0.028622   -0.036461
   -0.048568    0.036274   -0.047945
   -0.040912    0.023552   -0.040740
   -0.050820    0.027035   -0.055024
   -0.028958    0.013873   -0.027268
   -0.030108    0.009124   -0.030570
   -0.015649    0.009833   -0.009421
   -0.005562   -0.000181   -0.007016
   -0.009221   -0.001133   -0.036435
   -0.012099   -0.000351   -0.050022
   -0.007697   -0.003941   -0.049472
   -0.010237   -0.004883   -0.072919
   -0.002224   -0.005992   -0.032657
   -0.000695   -0.008624   -0.042807
    0.001712   -0.005104   -0.003697
    0.006159   -0.006967    0.008124
    0.000240   -0.002071    0.008622
   -0.001837    0.000200    0.035000
   -0.023102   -0.018075    0.023842
   -0.023700   -0.033840    0.020839
   -0.021563   -0.022615    0.023958
   -0.039050   -0.041851    0.009740
   -0.011321   -0.049501    0.026894
   -0.040193    0.001461    0.015555
   -0.041362    0.014095    0.017993
   -0.052947   -0.005850    0.002769
   -0.038729    0.010510    0.019245
   -0.025230   -0.033773    0.019550
   -0.011823   -0.050348    0.027717
   -0.040216   -0.043110    0.005484
   -0.025005   -0.018836    0.022418
   -0.009833   -0.017821   -0.026212
    0.000636   -0.030227   -0.026929
   -0.001502    0.009816    0.017191
   -0.005831    0.002484    0.004987
    0.004172   -0.000503    0.030097
   -0.004328   -0.008010    0.037423
    0.000848   -0.011688    0.038642
    0.007866    0.065666    0.045194
    0.004199   -0.000891    0.027343
    0.004333   -0.009796    0.035092
    0.001544   -0.017844    0.040732
    0.043955    0.020454    0.004187
    0.053094   -0.012074    0.009713
    0.028446   -0.026797   -0.006736
    0.042042   -0.061511    0.003174
   -0.012694   -0.005332   -0.037541
    0.083047   -0.030749    0.028024
    0.021852   -0.099751   -0.020590
    0.074794   -0.079007    0.034862
    0.039596   -0.033191    0.003118
   -0.029718    0.024619   -0.061146
   -0.047318   -0.040201   -0.036817
    0.006589    0.016238   -0.038859
   -0.005593   -0.004288    0.035788
    0.015006    0.012608    0.021440
    0.041171    0.002542    0.007072
    0.062171    0.024230   -0.011115
    0.048169   -0.030391    0.005074
    0.062509   -0.056085   -0.015089
    0.050050   -0.014512   -0.006893
    0.036945   -0.045404    0.036052
    0.080097    0.016941   -0.020101
    0.052771    0.048432   -0.011901
    0.069999    0.024458   -0.015934
    0.012768    0.038587    0.019333
vibration    6
    0.024174    0.008114    0.007733
   -0.018670    0.029964    0.065334
   -0.037593    0.049869    0.100892
   -0.031927    0.000800    0.064634
    0.006616    0.058160    0.050108
   -0.020523   -0.026253    0.058289
   -0.027884   -0.044223    0.044710
   -0.022749   -0.032233    0.060304
   -0.020397   -0.024892    0.082789
    0.003835   -0.007357    0.009860
    0.006180    0.021761   -0.005244
   -0.000510   -0.028143    0.026994
    0.016961   -0.027192   -0.014106
   -0.009532    0.006462    0.040520
    0.010602    0.031246    0.011604
   -0.002488    0.058235   -0.045215
   -0.015597    0.074847   -0.097651
   -0.020263    0.076281   -0.111417
   -0.023130    0.091213   -0.133666
   -0.033786    0.105323   -0.175641
   -0.016948    0.090402   -0.115763
   -0.022366    0.103415   -0.141984
   -0.004058    0.073827   -0.065066
    0.001981    0.076374   -0.049981
    0.001686    0.056339   -0.031475
    0.017058    0.029950    0.038971
    0.012783    0.023732    0.040967
    0.005306    0.024453    0.025866
    0.015910    0.017232    0.062676
    0.013561    0.013548    0.065300
    0.022579    0.015272    0.080137
    0.025240    0.008769    0.096267
    0.025642    0.020881    0.075980
    0.030192    0.019296    0.088316
    0.023912    0.026774    0.056752
    0.023121    0.020662    0.018579
   -0.001246    0.002273   -0.067469
   -0.005075   -0.080329   -0.083079
   -0.003438   -0.087221   -0.078579
   -0.023027   -0.097222   -0.139346
    0.009142   -0.120308   -0.044837
   -0.017710    0.054023   -0.123388
   -0.010633    0.108685   -0.113039
   -0.036626    0.038542   -0.172863
   -0.018855    0.053760   -0.126405
   -0.000823    0.010386   -0.066820
    0.009761   -0.025531   -0.025016
   -0.016700   -0.005647   -0.118691
    0.004296    0.067880   -0.055827
   -0.003560    0.031565    0.028722
   -0.031365    0.013295    0.004018
    0.007401    0.043805   -0.001882
    0.013169    0.039277    0.018014
    0.024588    0.030636    0.049265
    0.018523    0.022575    0.001006
    0.019811    0.035823    0.015364
    0.028808    0.021570    0.011783
    0.016552    0.034165    0.030441
    0.014312    0.033622    0.028580
    0.013653    0.025018    0.032196
   -0.073440   -0.169167   -0.033958
   -0.059517   -0.160391    0.039953
   -0.048343   -0.111972   -0.006379
   -0.035622   -0.100042    0.077864
   -0.046027   -0.067940   -0.141102
   -0.054784   -0.195050    0.156712
   -0.056406   -0.159377    0.024438
   -0.034150   -0.144515    0.187431
   -0.006659    0.013222    0.084889
   -0.078954   -0.079155   -0.230461
   -0.087136   -0.114277   -0.148328
    0.030374    0.023225   -0.146699
    0.029426   -0.060747    0.048556
    0.021936   -0.061603    0.035785
    0.007511   -0.058219    0.002575
    0.004927   -0.060117    0.002769
   -0.002023   -0.054665   -0.022226
   -0.021874   -0.022484    0.003495
    0.026791   -0.088679   -0.020812
   -0.020162   -0.050767   -0.071751
   -0.020393   -0.076040   -0.004280
    0.016481   -0.063134    0.030326
    0.016831   -0.042581   -0.017466
    0.027615   -0.065785    0.050723
vibration    7
   -0.006367    0.037704    0.090650
    0.065258    0.104807    0.010780
    0.058791    0.118042    0.123700
    0.043579    0.077689   -0.030584
    0.143969    0.174393   -0.027644
   -0.072168   -0.050990    0.017567
   -0.153636   -0.106294   -0.003498
   -0.074345   -0.032002   -0.025074
   -0.042597   -0.074448    0.116435
   -0.011061    0.035901   -0.158202
    0.012042    0.119715   -0.202894
   -0.016051    0.018232   -0.148837
   -0.032924   -0.029981   -0.214328
   -0.002296    0.033510   -0.031576
   -0.016841    0.021832    0.009701
   -0.020050    0.009943    0.021352
   -0.029343    0.016686    0.015574
   -0.027936    0.021213    0.020411
   -0.039563    0.016948    0.005488
   -0.046322    0.021887    0.001832
   -0.041045    0.011301    0.000973
   -0.048189    0.011858   -0.006063
   -0.032941    0.005428    0.004497
   -0.035165   -0.000021   -0.001037
   -0.022100    0.005629    0.013559
   -0.016483    0.004247   -0.011186
   -0.019585    0.005502   -0.048778
   -0.020125    0.006087   -0.055394
   -0.018900    0.004701   -0.079289
   -0.021326    0.004835   -0.110138
   -0.015013    0.002961   -0.069389
   -0.014396    0.002951   -0.092479
   -0.011222    0.002057   -0.029932
   -0.006740    0.000231   -0.022243
   -0.012505    0.003653   -0.003529
   -0.019503    0.005496    0.040018
   -0.056628   -0.028408    0.001989
    0.048035    0.024849    0.008874
    0.085697    0.093651    0.084145
    0.008157    0.010308    0.016587
    0.126024    0.008637   -0.070051
   -0.132095   -0.036790    0.104217
   -0.227629   -0.061024    0.101926
   -0.126781   -0.036704    0.089497
   -0.097501   -0.019943    0.196260
   -0.099179   -0.079445   -0.103628
   -0.052323   -0.058115   -0.195094
   -0.099853   -0.076056   -0.080706
   -0.177871   -0.143306   -0.115458
    0.012110    0.043879    0.006273
    0.030502    0.038110    0.013604
   -0.009645    0.009108    0.033143
   -0.014897    0.002607    0.014934
   -0.010135    0.002381    0.021821
   -0.045817   -0.025941   -0.006839
   -0.040006   -0.027575   -0.004301
   -0.047972    0.012042   -0.007209
   -0.003193    0.000108    0.036400
    0.010677   -0.005785    0.053734
    0.026464    0.015523    0.030752
    0.075492   -0.001304    0.013050
    0.080618   -0.036174   -0.001682
    0.050058   -0.062122   -0.012552
    0.060810   -0.101734   -0.024614
    0.004826   -0.049824   -0.012858
    0.112217   -0.048438   -0.007314
    0.045880   -0.123756   -0.033101
    0.092524   -0.106423   -0.024161
    0.051182   -0.104405   -0.026389
    0.000676   -0.020032   -0.004306
   -0.014650   -0.073949   -0.021831
   -0.007107   -0.045727   -0.012804
    0.090831    0.015054   -0.011806
    0.080377    0.010605   -0.018258
    0.073908    0.012985   -0.008834
    0.061222    0.007666   -0.022293
    0.079050    0.021634    0.011555
    0.088700   -0.006517   -0.010231
    0.050997    0.055272    0.009581
    0.101904    0.022768    0.052317
    0.075107    0.009183   -0.023810
    0.055732    0.001800   -0.042621
    0.042575    0.008000   -0.011369
    0.075822    0.003330   -0.032481
vibration    8
    0.004142    0.029013    0.008223
    0.060608    0.055007    0.065814
    0.079288    0.036537    0.048456
    0.076048    0.080893    0.082729
    0.030021    0.051818    0.068977
    0.103120    0.052109    0.057961
    0.101246    0.047307    0.054462
    0.119516    0.076854    0.076533
    0.122977    0.031272    0.039862
    0.029101    0.076961    0.087562
    0.003306    0.069688    0.093020
    0.043078    0.105057    0.097407
    0.020585    0.076963    0.090458
    0.057323    0.049789    0.062091
    0.031177    0.001979    0.023598
    0.029207    0.001021    0.016945
    0.032561   -0.002973    0.029595
    0.037617   -0.007370    0.044505
    0.029243   -0.001425    0.023659
    0.031716   -0.004790    0.034116
    0.021990    0.005191    0.003899
    0.019125    0.007266   -0.001990
    0.018687    0.009352   -0.008539
    0.011892    0.012707   -0.024675
    0.023575    0.007679   -0.001134
    0.018107    0.017450   -0.040239
    0.017658    0.022928   -0.082735
    0.021378    0.022752   -0.078096
    0.015078    0.028809   -0.139891
    0.014844    0.033054   -0.179519
    0.013469    0.029296   -0.146606
    0.012018    0.035117   -0.192174
    0.015202    0.023051   -0.093558
    0.017295    0.023043   -0.097630
    0.016339    0.018107   -0.041951
    0.003481    0.012048   -0.009947
   -0.020434   -0.011765   -0.032670
    0.041174    0.018004   -0.029024
    0.063606    0.062107    0.015647
    0.013754    0.007813   -0.024891
    0.089913    0.006097   -0.075728
   -0.067435   -0.013383    0.026001
   -0.124652   -0.025239    0.025155
   -0.065175   -0.014118    0.014473
   -0.046525   -0.003092    0.081406
   -0.045974   -0.043413   -0.096110
   -0.017496   -0.030905   -0.150913
   -0.046993   -0.041587   -0.081930
   -0.092691   -0.082129   -0.103258
    0.036619    0.016744    0.035951
    0.041362    0.023589    0.042118
    0.029551    0.000088    0.019689
    0.021883    0.010771   -0.008635
    0.017714    0.013509   -0.008101
   -0.010844   -0.008148   -0.033010
   -0.003097   -0.009225   -0.025433
    0.026604   -0.008552    0.015447
    0.024569    0.005706    0.004439
    0.007761    0.009791   -0.014267
   -0.018345   -0.000703    0.013457
    0.055493   -0.016128    0.029113
    0.050406   -0.022709   -0.000841
    0.033138   -0.031247   -0.015297
    0.028254   -0.037893   -0.050940
    0.016072   -0.032017    0.000842
    0.060737   -0.022243   -0.018560
    0.037676   -0.035531   -0.061744
    0.039660   -0.034353   -0.063571
    0.003260   -0.047774   -0.055612
    0.033946   -0.033663    0.044572
    0.033677   -0.030230   -0.031278
   -0.032850   -0.032891    0.001738
   -0.224628   -0.071165    0.168789
   -0.192700   -0.032544    0.100733
   -0.151463   -0.050379    0.024954
   -0.107322   -0.002280   -0.021256
   -0.140971   -0.122143    0.006653
   -0.122294   -0.071321    0.043573
   -0.076264   -0.204549    0.014144
   -0.217094   -0.145564   -0.060488
   -0.073209   -0.026885   -0.046434
   -0.124862    0.051252   -0.014606
   -0.088756    0.007398   -0.038783
   -0.198232    0.024047    0.093203
vibration    9
   -0.044500   -0.001730    0.017972
    0.068029    0.113089    0.058341
    0.129365    0.051975   -0.012511
    0.119592    0.199344    0.114481
   -0.038017    0.092880    0.073999
    0.195715    0.127087    0.037464
    0.207093    0.122537    0.029793
    0.240039    0.189128    0.096095
    0.242788    0.076527   -0.025949
   -0.019551    0.186396    0.142523
   -0.101827    0.159542    0.161776
    0.022640    0.268791    0.175764
   -0.038556    0.191019    0.153569
    0.061051    0.108259    0.056277
   -0.011568   -0.030069   -0.044938
    0.001596   -0.031607   -0.042949
    0.015923   -0.038743   -0.053641
    0.011561   -0.047214   -0.068758
    0.036188   -0.034131   -0.042525
    0.047375   -0.039941   -0.050004
    0.043046   -0.023025   -0.020962
    0.058992   -0.020382   -0.011632
    0.029273   -0.015506   -0.011095
    0.035769   -0.006162    0.006008
    0.007725   -0.019703   -0.022488
   -0.008733   -0.002677    0.015777
    0.001751    0.008195    0.050154
    0.012179    0.007825    0.042522
   -0.003820    0.018890    0.099685
    0.003856    0.026651    0.130574
   -0.019942    0.019145    0.109279
   -0.024665    0.026705    0.147954
   -0.031462    0.009566    0.068386
   -0.046290    0.010028    0.075274
   -0.024950   -0.002059    0.023046
   -0.044070   -0.013814    0.006246
   -0.061674   -0.029472    0.015064
   -0.065757   -0.018659    0.017455
   -0.064939   -0.004391    0.016994
   -0.077140   -0.021966    0.024463
   -0.057577   -0.023141    0.012994
   -0.068994   -0.029532    0.023557
   -0.067107   -0.038750    0.021734
   -0.077183   -0.031649    0.032712
   -0.069075   -0.018205    0.023312
   -0.060596   -0.043229    0.017616
   -0.059151   -0.037574    0.007940
   -0.064679   -0.042861    0.031782
   -0.058649   -0.057756    0.014845
    0.003131    0.010703   -0.013281
    0.007730    0.014513   -0.008554
   -0.015668   -0.034907   -0.051330
   -0.006726   -0.014696   -0.015770
   -0.034919   -0.014682   -0.004300
   -0.051398   -0.028095    0.001285
   -0.046184   -0.036804   -0.003751
   -0.018002   -0.048258   -0.058562
   -0.024037   -0.027232   -0.024328
   -0.018528   -0.046762   -0.002691
   -0.005552   -0.031655   -0.019972
    0.018674   -0.031128   -0.035809
    0.018812   -0.028059   -0.030863
    0.023836   -0.023736   -0.029846
    0.026932   -0.022613   -0.012313
    0.031569   -0.023911   -0.035269
    0.016028   -0.027641   -0.026892
    0.021413   -0.021091   -0.001492
    0.019889   -0.021897   -0.011465
    0.041582   -0.023781   -0.009664
    0.020015   -0.019193   -0.061188
    0.018813   -0.025815   -0.013094
    0.061870   -0.026871   -0.035654
    0.035494    0.034514   -0.079310
    0.031205    0.021323   -0.042322
    0.021523    0.026333   -0.010285
    0.011981    0.011090    0.014508
    0.016118    0.048165   -0.010461
    0.007908    0.021985   -0.029582
   -0.005312    0.084354   -0.018984
    0.042874    0.054188    0.020896
   -0.005016    0.021906    0.025869
    0.019917   -0.005620    0.018978
    0.013371    0.004842    0.017980
    0.035875    0.003468   -0.031134
vibration   10
   -0.005865   -0.034372   -0.031780
   -0.025954   -0.032808    0.064682
   -0.034459   -0.025202    0.061236
   -0.029745   -0.042831    0.068049
   -0.025451   -0.034773    0.065275
   -0.008656   -0.031348    0.063293
    0.001448   -0.031447    0.059820
   -0.011009   -0.040382    0.070653
   -0.015482   -0.024652    0.060923
    0.001178   -0.039277    0.066153
    0.008270   -0.044517    0.068380
   -0.002958   -0.046453    0.061439
    0.005093   -0.033326    0.070279
   -0.010032   -0.029259    0.062078
   -0.004192   -0.024787    0.038249
   -0.019290   -0.000687   -0.009642
   -0.034464    0.016827   -0.059767
   -0.035771    0.016608   -0.063815
   -0.049086    0.037204   -0.109920
   -0.062492    0.053406   -0.154101
   -0.046440    0.037369   -0.102207
   -0.057581    0.053233   -0.138176
   -0.030770    0.018626   -0.050254
   -0.028626    0.023626   -0.045134
   -0.020613   -0.000110   -0.011055
   -0.012690   -0.014734    0.021521
   -0.015900   -0.020816    0.033194
   -0.022232   -0.021010    0.035355
   -0.013583   -0.025571    0.045958
   -0.014812   -0.028739    0.057941
   -0.009921   -0.025458    0.043979
   -0.008229   -0.029654    0.054640
   -0.008116   -0.019757    0.028505
   -0.005781   -0.019557    0.026768
   -0.009490   -0.015246    0.018654
   -0.010224   -0.021640   -0.024534
   -0.029790   -0.032844   -0.115312
   -0.013715   -0.085792   -0.126422
   -0.012743   -0.122992   -0.118975
    0.012173   -0.081871   -0.162174
   -0.031167   -0.082771   -0.106635
   -0.052752    0.005807   -0.144887
   -0.058047    0.042837   -0.137671
   -0.067689   -0.006331   -0.183010
   -0.049411    0.009331   -0.136252
   -0.038344   -0.028940   -0.137149
   -0.020315   -0.057378   -0.116180
   -0.049321   -0.041795   -0.183675
   -0.050966    0.014414   -0.128779
   -0.007272   -0.015450    0.052585
    0.010317    0.025664    0.082424
   -0.006017   -0.013168    0.033467
   -0.013893   -0.010028    0.017105
   -0.009628   -0.011230    0.009172
   -0.016664   -0.017141   -0.052918
   -0.022421   -0.003356   -0.046071
   -0.001801   -0.046538    0.025163
   -0.007431   -0.009652    0.022885
   -0.006263    0.006677    0.006563
   -0.000169    0.030464   -0.008805
    0.129278    0.126744    0.122364
    0.112738    0.121980    0.039858
    0.084303    0.099325    0.028339
    0.065797    0.098717   -0.067738
    0.060384    0.083990    0.094724
    0.120043    0.137227   -0.035943
    0.097412    0.131998   -0.067365
    0.076515    0.122157   -0.129492
    0.009898    0.041151   -0.078786
    0.142247    0.041923    0.273060
    0.157772    0.117533   -0.037221
   -0.138655    0.078825    0.098362
    0.031324   -0.004123   -0.005531
    0.022553   -0.011994    0.004036
    0.009501   -0.007590    0.005300
    0.005875   -0.017639    0.028125
    0.003144    0.006129   -0.003927
   -0.010792    0.069200    0.044187
    0.032530   -0.058132    0.016769
   -0.018926    0.016415   -0.084085
   -0.016190   -0.013705    0.035455
    0.016064   -0.028855    0.043830
    0.015019   -0.018251    0.022977
    0.026017   -0.024683    0.011534
vibration   11
    0.030893    0.043495    0.063714
   -0.053183   -0.067893    0.060934
   -0.063089   -0.058424    0.051093
   -0.057326   -0.078531    0.064315
   -0.055752   -0.076264    0.064567
   -0.024305   -0.049215    0.058981
   -0.008603   -0.042877    0.059269
   -0.027118   -0.059589    0.067177
   -0.033293   -0.040752    0.047495
   -0.013390   -0.071008    0.081531
   -0.012046   -0.082579    0.087390
   -0.017506   -0.081808    0.083128
    0.000633   -0.059149    0.088040
   -0.029733   -0.056676    0.062978
   -0.007663   -0.028170    0.039747
   -0.011168   -0.002928    0.012001
    0.004947   -0.018888    0.048025
    0.016897   -0.036215    0.082919
    0.005769   -0.014086    0.039669
    0.018090   -0.026893    0.068324
   -0.011103    0.007346   -0.006274
   -0.012367    0.012154   -0.015403
   -0.026111    0.023256   -0.039380
   -0.040154    0.040241   -0.073768
   -0.024858    0.016511   -0.028250
   -0.034065    0.021339   -0.028329
   -0.037261    0.015437   -0.021827
   -0.044465    0.016927   -0.043641
   -0.033035    0.005360    0.017724
   -0.036067    0.000108    0.024725
   -0.025789    0.001571    0.051336
   -0.022910   -0.006581    0.087010
   -0.022688    0.007523    0.039261
   -0.016321    0.003364    0.065551
   -0.028017    0.018335   -0.003227
    0.008591    0.042561    0.033124
    0.048470    0.075466    0.047783
    0.051623    0.071680    0.046797
    0.054592    0.077748    0.052148
    0.043314    0.067231    0.039263
    0.063256    0.058769    0.048891
    0.071535    0.058200    0.045759
    0.065557    0.061422    0.046553
    0.093613    0.067036    0.041962
    0.071577    0.034323    0.047038
    0.050768    0.105114    0.053153
    0.033361    0.116735    0.056548
    0.070362    0.114607    0.054303
    0.051679    0.106380    0.053428
   -0.028101   -0.039385    0.047462
   -0.021089   -0.011877    0.064863
   -0.014857   -0.006445    0.017322
   -0.035193    0.025857   -0.046101
   -0.026286    0.023518   -0.012624
    0.020241    0.063725    0.039781
   -0.013732    0.048695   -0.007147
    0.012510   -0.037829    0.040451
   -0.036651    0.019104   -0.037489
   -0.047212    0.029043   -0.054983
   -0.045829    0.038764   -0.060052
    0.158273   -0.056869    0.084682
    0.153623   -0.084839    0.034779
    0.098597   -0.089969   -0.041266
    0.105177   -0.129791   -0.074721
    0.034271   -0.060100   -0.078555
    0.196811   -0.105330    0.044012
    0.098137   -0.177338   -0.130923
    0.157125   -0.152151   -0.037434
    0.065109   -0.091081   -0.081367
    0.035918   -0.035718   -0.058874
    0.015894   -0.103235   -0.126019
    0.000811   -0.018841   -0.079823
   -0.007065    0.025630   -0.121880
   -0.027725    0.009152   -0.108726
   -0.053203    0.018696   -0.096761
   -0.063568   -0.003270   -0.052921
   -0.054755    0.046581   -0.083630
   -0.060360    0.197062    0.029016
   -0.004480   -0.107776   -0.017980
   -0.103569    0.068605   -0.258471
   -0.080743    0.021702   -0.030612
   -0.054908   -0.027502   -0.053857
   -0.063364   -0.022224   -0.038864
   -0.026660   -0.015301   -0.108867
vibration   12
   -0.030179   -0.008982   -0.068940
   -0.008554   -0.009332   -0.014902
   -0.009645   -0.008946   -0.025305
   -0.007983   -0.008447   -0.014101
   -0.012865   -0.017964   -0.010428
   -0.001810    0.011049   -0.013484
    0.009969    0.018888   -0.010465
   -0.004645    0.003346   -0.010460
   -0.009752    0.018306   -0.023284
    0.001445   -0.002661    0.002977
    0.004363   -0.013272    0.008211
   -0.000216   -0.003166   -0.002862
    0.002794    0.006223    0.011113
   -0.002466    0.000481   -0.007847
   -0.000005    0.003601   -0.007280
   -0.002016    0.015540   -0.024365
   -0.023054    0.040678   -0.098867
   -0.038114    0.054352   -0.143560
   -0.026869    0.052322   -0.122863
   -0.045127    0.075109   -0.187431
   -0.004845    0.034646   -0.060681
   -0.004441    0.041970   -0.072499
    0.015086    0.009259    0.011657
    0.032585   -0.000715    0.054864
    0.010394    0.003659    0.016898
    0.010775    0.001943    0.028986
    0.014149    0.003640    0.055900
    0.018201    0.000922    0.103540
    0.010176    0.012645    0.018362
    0.014083    0.016082    0.038062
    0.000565    0.019873   -0.047013
   -0.002662    0.028686   -0.081198
   -0.003263    0.017665   -0.065733
   -0.008352    0.024145   -0.113784
    0.000491    0.007977   -0.022572
   -0.016529   -0.004490   -0.045980
    0.007446    0.013390    0.033928
    0.000582    0.081486    0.047677
   -0.000560    0.108943    0.041676
   -0.009177    0.085876    0.094856
    0.006293    0.096666    0.017871
    0.031882   -0.035044    0.076214
    0.029439   -0.080677    0.067526
    0.054949   -0.018743    0.119238
    0.031098   -0.042449    0.073844
    0.012027    0.011645    0.045905
   -0.006161    0.048739    0.011710
    0.029803    0.028997    0.100339
    0.016129   -0.044224    0.035230
   -0.000807    0.003586   -0.005716
   -0.002249    0.001129   -0.007801
    0.002986    0.007522   -0.000729
    0.013590   -0.004100    0.040834
   -0.003156    0.002563   -0.028492
   -0.011560   -0.004814   -0.026946
    0.001488   -0.002469   -0.011518
    0.000165   -0.000528   -0.009720
    0.006418    0.004667    0.009900
    0.002708    0.015517   -0.003502
    0.005540    0.020379   -0.007650
   -0.004133   -0.048031    0.005161
   -0.010780   -0.036054   -0.013195
    0.009805   -0.071833    0.064769
   -0.017120   -0.045837   -0.027298
    0.025329   -0.113629    0.173670
   -0.036999   -0.000422   -0.093869
    0.025775    0.029947    0.014632
   -0.043915    0.000363   -0.131992
   -0.055592   -0.143855   -0.035827
    0.178225   -0.232071    0.481139
    0.228998   -0.019349   -0.055026
   -0.317859   -0.123292    0.179735
    0.005839    0.008502   -0.030026
    0.003466   -0.001983    0.001813
   -0.008450    0.002621    0.010064
   -0.003303   -0.010049    0.061038
   -0.022809    0.018497   -0.019412
   -0.050685    0.095645    0.040147
    0.023821   -0.060432   -0.001847
   -0.054574    0.030258   -0.123982
   -0.042777    0.002716    0.078372
    0.014309   -0.023722    0.093575
    0.023002   -0.019044    0.051780
    0.012713   -0.016741    0.025786
vibration   13
    0.027722    0.016038    0.060278
   -0.006947    0.011305   -0.004635
   -0.002862    0.007394   -0.007376
   -0.003090    0.016435    0.002026
   -0.015795    0.013725   -0.005338
    0.005175    0.004590   -0.008112
    0.006765    0.001997   -0.010998
    0.008999    0.009155   -0.001711
    0.009263    0.000353   -0.011539
   -0.012518    0.012948   -0.004498
   -0.024340    0.017599   -0.006110
   -0.007968    0.017369    0.006414
   -0.009516    0.008094   -0.010231
   -0.006385    0.007079   -0.008507
   -0.007270    0.000837   -0.020737
   -0.002626    0.000419   -0.015402
    0.005363   -0.008953    0.011509
    0.008704   -0.011084    0.021378
    0.009788   -0.017178    0.030405
    0.016797   -0.025841    0.054683
    0.005538   -0.014257    0.018920
    0.009642   -0.020505    0.032880
   -0.003499   -0.003629   -0.010316
   -0.008301   -0.004914   -0.021721
   -0.005570    0.004865   -0.026125
   -0.008448    0.011072   -0.032240
   -0.006517    0.017137   -0.060855
   -0.003057    0.019965   -0.115643
   -0.005470    0.013861   -0.009068
   -0.006405    0.014707   -0.027530
   -0.002417    0.005520    0.071790
   -0.001389    0.000407    0.121015
   -0.003546    0.001159    0.084223
   -0.004888   -0.005986    0.141515
   -0.004477    0.005083    0.022574
    0.011994    0.013648    0.036155
    0.013230    0.014121   -0.012950
    0.020501   -0.028546   -0.021773
    0.020713   -0.056576   -0.017689
    0.037052   -0.027358   -0.052790
    0.009866   -0.032282   -0.002345
    0.010162    0.035498   -0.040365
    0.009518    0.064957   -0.034700
    0.006572    0.029751   -0.068223
    0.010378    0.028529   -0.039000
    0.011292    0.032082   -0.019083
    0.013430    0.015161    0.004149
    0.011099    0.026245   -0.053926
    0.007902    0.068717   -0.012056
   -0.011188    0.000642   -0.016560
   -0.014405   -0.000262   -0.018954
   -0.008813    0.003048   -0.027205
   -0.009451    0.011131   -0.042006
   -0.003775    0.006612    0.018916
    0.010311    0.019121    0.022321
   -0.002705    0.019033    0.009053
   -0.001702    0.000074   -0.019095
   -0.010112    0.003563   -0.019728
   -0.010609   -0.011884   -0.006321
   -0.021456   -0.033783    0.011656
   -0.009852   -0.018583    0.010868
   -0.013083   -0.011694    0.002604
   -0.001448   -0.033218    0.049767
   -0.027467   -0.005216   -0.034025
    0.004503   -0.059182    0.119898
   -0.027147    0.007401   -0.041572
    0.014790    0.044087   -0.029174
   -0.043770    0.021847   -0.094902
   -0.075116   -0.055008   -0.043475
    0.151443   -0.177755    0.412560
    0.197854    0.017495   -0.121221
   -0.330112   -0.040017    0.124548
   -0.019314   -0.018778    0.057565
   -0.006734    0.006049   -0.002756
    0.027247   -0.006293   -0.012132
    0.019607    0.024071   -0.123111
    0.055450   -0.043862    0.041764
    0.111614   -0.269988   -0.131017
   -0.065704    0.190642   -0.023725
    0.147784   -0.074869    0.334919
    0.102936   -0.005543   -0.161808
   -0.017959    0.056927   -0.188638
   -0.032959    0.044921   -0.106724
   -0.025558    0.042126   -0.050883
vibration   14
   -0.053695   -0.041622   -0.143932
    0.032066   -0.013184   -0.012562
    0.036460   -0.016243   -0.001271
    0.028881   -0.009242   -0.033848
    0.050130   -0.017215   -0.011589
   -0.015502   -0.003602   -0.002358
   -0.035535   -0.001072    0.006900
   -0.018242    0.003062   -0.024639
   -0.010481   -0.007702    0.008879
    0.007081   -0.008714   -0.015102
    0.023834   -0.011900   -0.014605
    0.002743   -0.008253   -0.033144
   -0.005630   -0.006355   -0.007973
    0.008483   -0.009496   -0.000798
    0.005848   -0.005516    0.042736
   -0.001368   -0.005115    0.026050
    0.005908   -0.011330    0.035337
    0.016127   -0.027659    0.065636
    0.000166    0.004076    0.002176
    0.004791    0.000393    0.006291
   -0.013515    0.022297   -0.037885
   -0.022444    0.033750   -0.064713
   -0.018012    0.025733   -0.041487
   -0.027464    0.046682   -0.065907
   -0.012920    0.008943   -0.010414
   -0.015969    0.007905    0.002355
   -0.012747    0.004133    0.066153
   -0.015180    0.002829    0.077984
   -0.013555    0.004977    0.128882
   -0.009074    0.004306    0.191159
   -0.020190    0.007950    0.110276
   -0.020934    0.006599    0.158160
   -0.026866    0.012355    0.029264
   -0.035435    0.015726    0.013986
   -0.023084    0.008702   -0.016714
   -0.037242   -0.011342   -0.091333
    0.012810    0.029746    0.000218
    0.031792    0.116625    0.016767
    0.038009    0.156530    0.026359
    0.018343    0.120990    0.072521
    0.050793    0.134612   -0.034371
    0.042416   -0.039078    0.066749
    0.011391   -0.089993    0.057732
    0.092031   -0.012327    0.104454
    0.050281   -0.067690    0.087104
    0.008867    0.039929   -0.010333
   -0.013858    0.098577   -0.071911
    0.046029    0.068881    0.059289
   -0.007545   -0.040446   -0.025471
    0.013232   -0.014010    0.024782
    0.025760   -0.022486    0.027630
    0.005775   -0.011558    0.046782
   -0.016904    0.009704   -0.015371
   -0.029759    0.004791   -0.049916
   -0.024000    0.003857   -0.061723
    0.003508    0.024967   -0.014505
    0.000509    0.008861    0.050057
   -0.008905    0.007087   -0.000615
    0.015902    0.013602    0.016243
    0.016221   -0.016352    0.027432
    0.046137   -0.018373    0.023155
    0.020699   -0.005405   -0.077121
   -0.020205    0.002973   -0.149167
   -0.029813   -0.003948   -0.209077
   -0.033531   -0.007270   -0.107049
    0.031103    0.003649   -0.120868
   -0.012437    0.018949   -0.199959
   -0.021564    0.014249   -0.256243
   -0.062696   -0.052432   -0.215551
   -0.063371    0.041158   -0.151221
   -0.077984   -0.015748   -0.031844
    0.030719   -0.053909   -0.105683
   -0.017387   -0.038295    0.114210
    0.007010   -0.013138    0.078282
    0.050789   -0.028143    0.082521
    0.057891    0.004143    0.000331
    0.068995   -0.068478    0.106522
    0.105084   -0.254720   -0.035070
   -0.014997    0.121302    0.042639
    0.134957   -0.097048    0.339293
    0.105002   -0.029937   -0.034719
    0.035822    0.039315   -0.022604
    0.038605    0.028740   -0.006713
   -0.006881    0.025269    0.043698
vibration   15
   -0.028183   -0.030539   -0.069935
   -0.082406   -0.007934    0.057457
   -0.090364   -0.001399    0.039199
   -0.077787   -0.016577    0.094364
   -0.114096   -0.001442    0.055634
    0.007967   -0.025117    0.038534
    0.045030   -0.029916    0.021227
    0.013344   -0.036925    0.080135
   -0.000326   -0.018215    0.016509
   -0.031590   -0.018706    0.065002
   -0.061912   -0.015370    0.065331
   -0.024467   -0.021643    0.098351
   -0.005944   -0.020492    0.053628
   -0.037635   -0.013990    0.035478
   -0.026306   -0.008970   -0.042007
   -0.017102    0.007158   -0.033193
   -0.023687    0.016662   -0.067140
   -0.041096    0.032762   -0.119776
   -0.007709    0.004670   -0.029725
   -0.012217    0.011808   -0.054370
    0.017455   -0.016570    0.042345
    0.035421   -0.027716    0.076450
    0.019978   -0.022389    0.066045
    0.039100   -0.041814    0.114383
   -0.000211   -0.006100    0.023261
   -0.007135    0.002773    0.020506
   -0.000670    0.013500    0.010779
    0.012182    0.012237    0.034427
   -0.007020    0.026883   -0.036971
   -0.002946    0.034672   -0.051454
   -0.017724    0.030416   -0.066293
   -0.022237    0.042051   -0.105161
   -0.022479    0.018902   -0.044754
   -0.029385    0.021942   -0.066119
   -0.016884    0.005606   -0.004487
   -0.018087   -0.005331   -0.030603
    0.026769    0.030074   -0.017245
    0.065418    0.051641   -0.014564
    0.075762    0.065231    0.008367
    0.062425    0.051819   -0.006443
    0.082757    0.055604   -0.043078
    0.035987    0.001605    0.014257
   -0.006794   -0.001390    0.014686
    0.075728    0.016572    0.001853
    0.048626   -0.032064    0.048010
    0.013974    0.054266   -0.050724
    0.005970    0.082007   -0.083767
    0.043824    0.070363   -0.038001
   -0.016735    0.028638   -0.055381
   -0.046024   -0.003213   -0.015548
   -0.058438    0.023312   -0.008999
   -0.028340    0.009484   -0.048373
   -0.004198   -0.005624    0.030626
   -0.018215    0.001889   -0.004198
   -0.003777    0.017853   -0.013658
   -0.003721    0.034482    0.003661
   -0.010968   -0.031430   -0.050738
   -0.022347    0.004219   -0.007569
   -0.032824    0.006201   -0.019816
   -0.045767   -0.031714    0.007104
    0.019381    0.026347   -0.041784
    0.037635    0.003098    0.016513
    0.053898   -0.005855    0.048744
    0.083937   -0.038039    0.144166
    0.053813    0.011005    0.000081
    0.043288   -0.007814    0.045363
    0.034062   -0.083155    0.154862
    0.096580   -0.061195    0.196277
    0.145687    0.000873    0.155752
   -0.042764    0.085245   -0.194560
   -0.071349   -0.036841    0.157530
    0.274558   -0.000832   -0.003276
   -0.019310   -0.025334    0.004448
    0.003384   -0.010957    0.003842
    0.042345   -0.022749    0.042842
    0.041896   -0.003795   -0.016247
    0.057244   -0.043294    0.071068
    0.089284   -0.288475   -0.114440
   -0.065596    0.218003   -0.011751
    0.165455   -0.068816    0.376917
    0.094162   -0.014611   -0.034805
    0.017854    0.017787   -0.057937
    0.013569    0.000940   -0.003053
   -0.006910    0.013186   -0.022240
vibration   16
    0.035512    0.045478    0.014735
   -0.137356    0.003584    0.084209
   -0.206522    0.067885    0.101807
   -0.170937   -0.082862    0.106350
   -0.109749    0.027421    0.070492
   -0.064062   -0.026826    0.066768
    0.011909   -0.026081    0.040385
   -0.092837   -0.109334    0.104154
   -0.129393    0.037435    0.068494
    0.027161   -0.066052    0.043333
    0.037930   -0.044331    0.031536
    0.006655   -0.135319    0.075174
    0.089550   -0.068686    0.017789
   -0.045515    0.002319    0.049759
    0.012381    0.082310   -0.036857
   -0.022811    0.054215   -0.050846
   -0.051997    0.071543   -0.041683
   -0.068721    0.117262   -0.087980
   -0.056026    0.026365    0.035550
   -0.075394    0.036536    0.047386
   -0.030276   -0.033734    0.102476
   -0.027241   -0.073235    0.170878
   -0.007826   -0.044284    0.077350
    0.012400   -0.095411    0.123555
   -0.006927    0.006054   -0.005306
    0.022341   -0.015512   -0.007200
    0.014456   -0.035713    0.048631
    0.000166   -0.035814    0.070456
    0.024637   -0.055568    0.078669
    0.017374   -0.072270    0.127557
    0.042041   -0.053014    0.038659
    0.048619   -0.067419    0.053121
    0.050107   -0.030611   -0.018627
    0.060311   -0.027073   -0.048418
    0.041156   -0.012118   -0.027973
    0.041995    0.015093   -0.007274
   -0.047189   -0.053085    0.038883
   -0.103500   -0.045737    0.043161
   -0.112312   -0.002850    0.015543
   -0.149558   -0.061436    0.057961
   -0.088032   -0.070956    0.058996
   -0.090857   -0.010027    0.026260
   -0.037788   -0.028188    0.021505
   -0.162843   -0.035342    0.060147
   -0.103959    0.064066   -0.011005
   -0.033577   -0.145247    0.078619
    0.002581   -0.185390    0.094874
   -0.101799   -0.174921    0.093158
    0.009073   -0.148334    0.077633
   -0.021368    0.090053    0.007429
   -0.062486    0.100661   -0.009565
   -0.008569    0.074060   -0.086497
    0.012830    0.004857   -0.035652
    0.048908    0.004548   -0.040845
    0.031139   -0.025315    0.009286
    0.059660   -0.051562    0.012151
    0.052281    0.074175   -0.028285
    0.027762    0.028604   -0.056182
    0.051273    0.002419   -0.006925
    0.055013   -0.032713    0.004377
    0.037766    0.004154   -0.040864
    0.031386    0.005319   -0.068700
    0.030028   -0.003251   -0.061672
    0.025011   -0.001470   -0.085214
    0.045698   -0.026492   -0.004112
    0.029973    0.016413   -0.103343
    0.033720    0.036239   -0.043840
    0.010519    0.024798   -0.144714
    0.025875   -0.062942   -0.085907
    0.040385   -0.013013   -0.008946
    0.043092   -0.005098    0.044163
    0.066539   -0.079671   -0.001893
   -0.029432    0.000104    0.019412
   -0.014736    0.007329    0.023420
   -0.004506    0.003891    0.010412
    0.001944    0.013812   -0.005120
   -0.011239   -0.009334   -0.016219
   -0.020158   -0.119572   -0.097757
   -0.041138    0.106435   -0.070309
    0.024938   -0.023433    0.105303
   -0.005435   -0.003553   -0.016967
    0.004459    0.023795    0.011645
    0.011379    0.028797   -0.021987
   -0.009237    0.019233    0.041346
vibration   17
   -0.044295   -0.054977   -0.154952
    0.054560    0.006669   -0.016341
    0.051792    0.010453    0.009144
    0.044547    0.000072   -0.047118
    0.090274    0.008934   -0.019191
   -0.017604    0.008248   -0.003464
   -0.048131    0.009405    0.008005
   -0.024769    0.012710   -0.038933
   -0.014150    0.006214    0.020787
    0.031450    0.000773   -0.037040
    0.059187    0.005682   -0.041396
    0.022036   -0.009172   -0.058336
    0.019450   -0.001451   -0.034440
    0.025634    0.007164   -0.005611
    0.028850    0.024604    0.054310
    0.006563    0.004351    0.027739
   -0.002941    0.010025    0.032416
    0.005320    0.008917    0.058927
   -0.023637    0.019090   -0.003648
   -0.032092    0.024838   -0.005713
   -0.034493    0.019536   -0.037320
   -0.053786    0.026101   -0.064826
   -0.021715    0.010673   -0.033661
   -0.028723    0.015112   -0.053177
   -0.002451    0.002517   -0.004906
    0.009677   -0.008407   -0.003225
    0.010032   -0.013310    0.035936
    0.005380   -0.013636    0.031817
    0.011484   -0.016706    0.098119
    0.013155   -0.019661    0.144809
    0.011415   -0.015941    0.098318
    0.012675   -0.021573    0.145939
    0.007964   -0.008990    0.032307
    0.002064   -0.006517    0.025679
    0.010241   -0.008493   -0.009802
   -0.011992   -0.025923   -0.081218
   -0.026544   -0.032028    0.007734
   -0.040938    0.035952    0.022214
   -0.039947    0.099422    0.016197
   -0.085770    0.027006    0.073607
   -0.010851    0.031922   -0.011558
   -0.035050   -0.055897    0.051801
   -0.035848   -0.100303    0.043246
   -0.035647   -0.050077    0.091925
   -0.033588   -0.038158    0.052984
   -0.024653   -0.083006    0.015370
   -0.016130   -0.062266   -0.026761
   -0.038045   -0.079395    0.075758
   -0.018209   -0.147920    0.002891
    0.035132    0.008610    0.029665
    0.034875   -0.017183    0.017022
    0.024641    0.001762    0.048533
    0.007567   -0.001903   -0.010467
    0.008722   -0.007112   -0.031695
   -0.002085   -0.029912   -0.041294
    0.037243   -0.024945    0.003711
    0.029834    0.058959    0.076290
    0.021570    0.000365    0.006698
    0.027637    0.010961    0.004156
    0.020099    0.002075    0.014866
   -0.010462    0.022697    0.008301
    0.008677    0.004080    0.072863
    0.022983   -0.001705    0.102065
    0.045888   -0.025193    0.177450
    0.006488    0.027456    0.028875
    0.011939   -0.010239    0.113054
    0.006721   -0.083348    0.152165
    0.067525   -0.059822    0.254371
    0.082802    0.044622    0.184981
   -0.019029    0.037736   -0.028361
   -0.031075   -0.009376    0.029734
    0.055411    0.076986    0.025484
   -0.060139    0.009003   -0.010316
   -0.066265    0.034551   -0.117006
   -0.043996    0.025245   -0.150001
   -0.047876    0.052860   -0.243810
    0.006936   -0.020081   -0.038288
    0.103955   -0.037385   -0.058253
   -0.047685   -0.017507    0.001763
    0.006570   -0.039424    0.028781
    0.069652    0.058569   -0.262259
   -0.100940    0.082489   -0.351122
   -0.118940    0.037806   -0.188329
   -0.097687    0.071644   -0.199514
vibration   18
   -0.038901   -0.066779   -0.071663
   -0.065912   -0.015741    0.021387
   -0.084575    0.000274    0.001245
   -0.069717   -0.034984    0.042213
   -0.079436   -0.021472    0.024781
   -0.008295   -0.001663    0.013845
    0.045969    0.007602    0.003327
   -0.018779   -0.042338    0.046519
   -0.043137    0.031491   -0.007439
    0.001019   -0.024087    0.038131
    0.006220   -0.039707    0.045853
   -0.004864   -0.036443    0.034559
    0.015170   -0.008027    0.047894
   -0.021059   -0.004179    0.015783
   -0.017107   -0.006985   -0.039732
   -0.010851    0.000340   -0.027546
   -0.012621    0.000865   -0.025609
   -0.018965    0.011444   -0.045101
   -0.004154   -0.016388    0.013843
   -0.003996   -0.018030    0.023079
    0.006756   -0.032027    0.045546
    0.018442   -0.047056    0.080818
    0.003934   -0.027860    0.030072
    0.011089   -0.045605    0.048853
   -0.003796   -0.008521   -0.007174
   -0.002461    0.000597   -0.019591
    0.008989    0.026487   -0.087393
    0.031961    0.029230   -0.156945
    0.000715    0.043680   -0.058960
    0.006558    0.058438   -0.110010
   -0.010106    0.034272    0.043809
   -0.014651    0.041357    0.079658
   -0.020244    0.010346    0.090367
   -0.037648    0.003481    0.159260
   -0.009401   -0.006465    0.038252
   -0.026361   -0.035010   -0.024245
    0.011732   -0.002857   -0.007794
    0.022352    0.030541   -0.001357
    0.022497    0.026804    0.000489
    0.036285    0.039979    0.021460
    0.014274    0.050833   -0.019879
    0.044293   -0.046012    0.016940
    0.027399   -0.064830    0.013705
    0.084362   -0.027160    0.029988
    0.047375   -0.078191    0.025443
    0.011477    0.025933   -0.010101
   -0.011839    0.060291   -0.033966
    0.043184    0.045318    0.017588
    0.002552   -0.004379   -0.015719
   -0.014403    0.025052   -0.005696
   -0.022358    0.042503   -0.001270
   -0.016582    0.003320   -0.037770
   -0.001013   -0.008423   -0.009303
   -0.012658   -0.013835    0.035222
   -0.022486   -0.020345   -0.026762
   -0.017319    0.001869   -0.004549
   -0.024059   -0.042170   -0.064551
    0.001701   -0.014589    0.023969
    0.037284   -0.019567    0.063047
    0.059303    0.059498    0.008786
    0.002648    0.007565   -0.045712
    0.003700    0.004245   -0.044108
    0.012124   -0.006155   -0.020102
    0.017014   -0.011979   -0.006903
    0.023267   -0.016984    0.003694
   -0.000235    0.011788   -0.062722
    0.008731   -0.003035    0.018572
    0.011485   -0.004336   -0.023681
    0.034929   -0.034282   -0.004045
   -0.001563    0.006617   -0.043532
   -0.005678   -0.013778    0.068026
    0.085800   -0.051557    0.004224
    0.168100    0.044802    0.267281
    0.092221    0.034164    0.142118
   -0.024201    0.063438   -0.079410
   -0.070245    0.039034   -0.111101
   -0.059691    0.097948   -0.155314
   -0.134325    0.300581    0.002697
    0.071200   -0.113871   -0.110235
   -0.150335    0.124556   -0.431452
   -0.140331   -0.023259   -0.143920
   -0.034956    0.006255   -0.050514
   -0.072538    0.113870   -0.163335
    0.112174   -0.004541    0.191603
vibration   19
    0.010134   -0.009238    0.066383
    0.011673   -0.005600   -0.000879
    0.016052   -0.009544   -0.002214
    0.013014   -0.000030   -0.005711
    0.012719   -0.009643    0.001067
    0.001278    0.002310    0.002095
   -0.005091    0.004258    0.006104
    0.001911    0.007101   -0.003947
    0.004967   -0.001304    0.002377
    0.000964    0.000505    0.005597
    0.005482   -0.005703    0.008453
    0.000545    0.004737   -0.002964
   -0.005493    0.004679    0.012035
    0.004260   -0.002615    0.004416
    0.000342   -0.003619    0.017201
    0.000104    0.009614    0.003139
   -0.039131    0.050817   -0.096744
   -0.068601    0.090389   -0.183057
   -0.040760    0.042113   -0.081662
   -0.071169    0.075391   -0.161881
    0.004466   -0.009199    0.047941
    0.016678   -0.020967    0.078246
    0.034603   -0.040805    0.123583
    0.066186   -0.084297    0.202472
    0.022689   -0.016774    0.074507
    0.021277   -0.001893    0.048090
    0.033367    0.021005    0.005786
    0.056104    0.020737    0.001417
    0.024385    0.040484   -0.029448
    0.030525    0.054012   -0.066412
    0.008598    0.039304   -0.011415
    0.002006    0.054223   -0.030721
   -0.000600    0.017918    0.028704
   -0.013862    0.016884    0.040371
    0.007066   -0.000529    0.045064
   -0.002448   -0.017434    0.040609
    0.016618   -0.010407   -0.007029
    0.021285   -0.026300   -0.010647
    0.016282   -0.079679   -0.014561
    0.069322   -0.009274   -0.022676
   -0.016504   -0.001083    0.003002
    0.043586   -0.023155   -0.019808
    0.048172   -0.018531   -0.018980
    0.059362   -0.016680   -0.020871
    0.040017   -0.042926   -0.027410
    0.019182    0.033290   -0.003241
   -0.000260    0.038206    0.013621
    0.041584    0.040867   -0.021401
    0.017989    0.055025    0.000943
    0.003879   -0.007514    0.010674
    0.011121   -0.008042    0.014321
    0.006837   -0.001272    0.032968
    0.026343   -0.017365    0.080112
    0.002724   -0.011391    0.053587
   -0.015037   -0.021150    0.000800
   -0.031092   -0.014054   -0.007733
   -0.004205   -0.004064    0.015541
    0.010599   -0.014230    0.062022
   -0.024246   -0.004990    0.017850
   -0.038015    0.015487    0.022641
    0.001557   -0.017431    0.020878
   -0.026305    0.011675   -0.071450
   -0.036622    0.019474   -0.098408
   -0.048514    0.033167   -0.133995
    0.010138   -0.028962    0.010783
   -0.041086    0.040375   -0.145484
   -0.028380    0.111023   -0.050695
   -0.086183    0.083885   -0.245249
   -0.041315   -0.083345   -0.134075
   -0.112472    0.091056   -0.220596
   -0.136611   -0.021994    0.322408
    0.316689   -0.188732    0.013496
   -0.047174    0.002854   -0.071128
   -0.048690    0.014118   -0.115263
   -0.025252    0.006604   -0.093256
   -0.023694    0.019591   -0.130142
    0.014681   -0.017047    0.002069
    0.090710   -0.016475   -0.003260
   -0.032138   -0.025931    0.042650
    0.018365   -0.025958    0.040705
    0.073464    0.054267   -0.122691
   -0.067752    0.035607   -0.228501
   -0.077611   -0.021128   -0.066424
   -0.072894    0.033360   -0.180102
vibration   20
   -0.006453   -0.013134   -0.054182
   -0.025076    0.013128   -0.047771
   -0.023619    0.009640   -0.074515
   -0.020592    0.021604   -0.044403
   -0.040227   -0.007432   -0.036716
   -0.027627    0.053171   -0.040409
    0.021338    0.071261   -0.040231
   -0.042878    0.011533   -0.023429
   -0.064454    0.088046   -0.061682
   -0.015219    0.031445   -0.020389
    0.014497   -0.001288   -0.005665
   -0.022892    0.039903   -0.065186
   -0.037521    0.056279    0.011305
   -0.017312    0.032667   -0.030119
   -0.035339   -0.013318   -0.060095
    0.000504    0.005343   -0.023064
    0.013888   -0.001196   -0.040976
    0.001073   -0.001718   -0.082476
    0.045002   -0.011540    0.006541
    0.054858   -0.017171    0.002518
    0.062867   -0.016593    0.059080
    0.088833   -0.026373    0.097670
    0.044991   -0.005978    0.059461
    0.058805   -0.004497    0.095350
    0.013791    0.001314    0.020650
    0.012656   -0.007054    0.032587
    0.010398   -0.020394    0.095851
    0.005329   -0.023731    0.175242
    0.012555   -0.024540    0.052187
    0.011072   -0.032405    0.099151
    0.014041   -0.013457   -0.061195
    0.014395   -0.010925   -0.113262
    0.017134   -0.003122   -0.094829
    0.022890    0.005579   -0.167376
    0.014584   -0.002446   -0.025990
    0.016047    0.000009   -0.009622
    0.010504   -0.002644    0.011980
    0.030742   -0.018758    0.008301
    0.042396    0.028826    0.029080
   -0.018575   -0.040994   -0.006699
    0.078429   -0.055577   -0.001620
   -0.025189    0.024128    0.015286
   -0.057220    0.050533    0.021056
   -0.028626    0.017001   -0.022819
   -0.012706    0.023849    0.047085
   -0.001313   -0.030967   -0.016560
    0.025912   -0.047384   -0.025606
   -0.019863   -0.041918   -0.029883
   -0.018927   -0.026629   -0.015666
   -0.008932    0.044438   -0.011545
    0.015248    0.078900    0.014058
   -0.017770    0.006970   -0.037699
    0.009319    0.000736    0.025030
    0.017629   -0.000304   -0.009731
    0.036577    0.013770    0.042197
    0.044041    0.012714    0.049282
   -0.062082   -0.090115   -0.115850
   -0.000017    0.004475   -0.005116
    0.005433    0.000506    0.005064
    0.002594   -0.022881    0.016988
    0.047560   -0.101626    0.303652
    0.019620   -0.063209    0.215950
   -0.043547    0.009500    0.037330
   -0.078886    0.054161   -0.063194
   -0.078742    0.050725   -0.057716
    0.034320   -0.088116    0.271287
   -0.019126   -0.008818   -0.243035
   -0.035459   -0.001324    0.058590
   -0.209263    0.203916   -0.084238
   -0.079571    0.044266   -0.064820
   -0.090758    0.004009   -0.119549
   -0.090739    0.137430   -0.060953
    0.016650    0.010894    0.031920
    0.016902    0.015366    0.016598
    0.003781    0.017358   -0.037561
   -0.001789    0.021306   -0.062080
   -0.012089    0.013233   -0.082983
   -0.037481   -0.152818   -0.204834
   -0.058892    0.191513   -0.165522
    0.051504   -0.002360    0.097532
   -0.022920   -0.008727   -0.080837
    0.007329    0.023362   -0.034869
    0.005056    0.051877   -0.088289
    0.028431    0.017786    0.049948
vibration   21
   -0.049368   -0.104678   -0.147990
   -0.035919    0.015818    0.000595
   -0.068403    0.045863    0.010147
   -0.054758   -0.024122   -0.003405
   -0.011303    0.018967   -0.002327
   -0.040248    0.023628    0.001370
    0.004742    0.035298   -0.003957
   -0.065111   -0.033131    0.008148
   -0.087344    0.069903    0.002219
    0.032162   -0.010489   -0.014355
    0.063474   -0.012793   -0.015254
    0.014546   -0.044587   -0.028894
    0.046685   -0.001477   -0.011067
   -0.005053    0.024595   -0.001571
    0.009777    0.043813   -0.020131
   -0.003848    0.022264   -0.033067
   -0.021476    0.030828   -0.016344
   -0.026374    0.059140   -0.028045
   -0.030626   -0.000208    0.031360
   -0.041568    0.002821    0.053450
   -0.020915   -0.035048    0.056336
   -0.020968   -0.061609    0.100439
   -0.008776   -0.036991    0.022547
   -0.002321   -0.076224    0.037412
    0.003600   -0.000825   -0.024967
    0.021838    0.009961   -0.055100
    0.045767    0.063726   -0.198412
    0.089472    0.069552   -0.361037
    0.030452    0.098159   -0.126417
    0.042242    0.128609   -0.237855
    0.010024    0.076986    0.107169
    0.001845    0.088461    0.199454
   -0.011155    0.029142    0.193606
   -0.047537    0.014423    0.343429
    0.008787   -0.001798    0.063137
   -0.012446   -0.044050   -0.036518
    0.009522   -0.024952    0.005732
    0.032013    0.001646    0.010716
    0.041124    0.044935    0.027178
   -0.001773   -0.009054    0.026638
    0.066331   -0.010027   -0.017628
    0.005672   -0.043150    0.037045
   -0.037170   -0.044855    0.037658
    0.040017   -0.030814    0.022147
    0.019663   -0.070821    0.072312
   -0.000557   -0.035382   -0.019453
    0.005911   -0.016633   -0.056400
    0.007136   -0.027736    0.005244
   -0.021947   -0.071882   -0.026268
    0.012575    0.065892    0.005202
    0.002883    0.066517   -0.001123
    0.002053    0.025753   -0.039226
    0.023430   -0.005308   -0.034929
    0.004941   -0.014240    0.044925
    0.010107   -0.021740    0.009594
    0.038854   -0.001565    0.058681
    0.016186    0.038253   -0.021009
    0.020489   -0.010485    0.007684
    0.031808   -0.026689    0.029242
    0.046200   -0.053797    0.029657
    0.018036   -0.019352    0.080015
    0.014869   -0.016585    0.066857
   -0.006034    0.000356    0.017145
   -0.018198    0.013351   -0.023752
   -0.030126    0.020879   -0.025288
    0.025451   -0.030278    0.094381
    0.002338   -0.032109   -0.120205
    0.012781   -0.022000    0.052950
   -0.078651    0.100793   -0.033540
    0.005489   -0.010580    0.043718
    0.009056    0.009730   -0.124074
   -0.122768    0.078121   -0.026329
   -0.066816   -0.001092   -0.169065
   -0.035285   -0.018521   -0.042126
   -0.010764   -0.021151    0.061206
    0.014056   -0.031124    0.146763
   -0.025893   -0.008372    0.029257
   -0.049371    0.004736    0.040128
   -0.009401   -0.017264    0.022085
   -0.029915   -0.002653    0.001070
   -0.020447    0.006938    0.181900
    0.028127   -0.038176    0.174114
    0.055279   -0.067283    0.147512
   -0.020830   -0.031099   -0.000437
vibration   22
    0.020956    0.066708    0.069918
    0.089691    0.003171   -0.031522
    0.125059   -0.028083   -0.012422
    0.101896    0.041047   -0.052044
    0.093119    0.009568   -0.034715
    0.030770   -0.019132   -0.025148
   -0.059670   -0.036312   -0.009382
    0.057136    0.061557   -0.069086
    0.097550   -0.083067    0.001104
   -0.007353    0.017728   -0.046383
   -0.034083    0.045777   -0.059022
    0.006822    0.036772   -0.020382
   -0.016572   -0.010459   -0.068942
    0.028474   -0.015199   -0.026216
    0.031893    0.000362    0.038877
   -0.009520   -0.009309   -0.038063
   -0.059799    0.032323   -0.094721
   -0.080673    0.083576   -0.151099
   -0.080937    0.007560   -0.071193
   -0.117460    0.038989   -0.118823
   -0.044333   -0.058067    0.031665
   -0.044382   -0.084858    0.076291
   -0.004927   -0.084698    0.059375
    0.018956   -0.143182    0.114809
   -0.000499   -0.038392   -0.013803
   -0.009043    0.002068   -0.052839
    0.003978    0.021427   -0.056550
    0.019689    0.022860   -0.095150
   -0.001503    0.031672   -0.002044
    0.004820    0.040509    0.001595
   -0.014585    0.026948    0.053793
   -0.018770    0.032329    0.110019
   -0.025238    0.013714    0.029722
   -0.039680    0.010240    0.062686
   -0.021403    0.006550   -0.033627
   -0.009304    0.029725   -0.008773
   -0.022404    0.022203   -0.013486
   -0.053959    0.041181   -0.009227
   -0.064370    0.020555   -0.031816
   -0.030594    0.053660    0.008926
   -0.082709    0.061882   -0.001370
   -0.002775    0.009969   -0.019684
    0.046080   -0.022240   -0.026978
   -0.025751    0.007578    0.029301
   -0.019384    0.037370   -0.062852
   -0.008288    0.026410    0.022519
   -0.025380    0.031583    0.036372
   -0.007405    0.029282    0.037366
    0.018832    0.023091    0.021707
    0.009874   -0.064140   -0.010834
    0.007311   -0.108082   -0.035497
    0.018015   -0.018717    0.002624
   -0.003512   -0.017766   -0.066145
   -0.025278    0.006427   -0.066269
   -0.029337    0.010320   -0.051965
   -0.044631   -0.010968   -0.087340
    0.079456    0.077935    0.103892
   -0.003615   -0.011190   -0.074833
    0.001959    0.001172   -0.080126
    0.000959    0.017565   -0.087252
    0.023751   -0.036501    0.151390
    0.005231   -0.016021    0.088330
   -0.010802   -0.001573    0.048398
   -0.010756   -0.003871    0.048866
    0.006974   -0.012838    0.071128
   -0.005147   -0.001394    0.049827
   -0.011307    0.003342    0.059794
   -0.012310    0.001814    0.034609
   -0.008838   -0.020452    0.049356
   -0.149769    0.128336   -0.232831
   -0.192741   -0.056741    0.386090
    0.377488   -0.111800    0.069910
    0.036388   -0.009028    0.083169
    0.026990   -0.010472    0.069246
    0.012525   -0.006377    0.045549
    0.002701   -0.010883    0.037549
    0.001648    0.005324    0.021514
   -0.023580    0.065044    0.068243
    0.038678   -0.053286    0.033242
   -0.021686    0.015568   -0.060311
   -0.022852   -0.032897    0.026048
    0.015462   -0.016967    0.063959
    0.009369    0.013462    0.015157
    0.029944   -0.016641    0.074888
vibration   23
    0.010798    0.021349    0.031549
   -0.034218    0.005012   -0.003749
   -0.055236    0.023668   -0.011567
   -0.043868   -0.017509   -0.001808
   -0.027090   -0.002093   -0.000618
   -0.028620    0.027144   -0.001207
    0.033325    0.043472   -0.007732
   -0.053398   -0.036845    0.018948
   -0.082459    0.079203   -0.013930
    0.019285   -0.004158    0.002219
    0.052206   -0.024408    0.010412
    0.004739   -0.021123   -0.028474
    0.019063    0.016254    0.021507
   -0.006811    0.019962    0.000872
   -0.009651    0.004245   -0.029016
   -0.002662    0.003325   -0.013902
    0.001592   -0.000276   -0.011011
    0.000079   -0.000421   -0.016666
    0.009068   -0.005892    0.005712
    0.012483   -0.009391    0.013125
    0.011499   -0.007705    0.013218
    0.017853   -0.012705    0.026994
    0.005251   -0.002107    0.002904
    0.006848   -0.002272    0.007170
   -0.000829    0.001645   -0.008590
   -0.000065    0.000862   -0.010024
   -0.000301   -0.001445    0.001254
   -0.001740   -0.001507    0.006101
    0.001074   -0.004397    0.012282
    0.000421   -0.006927    0.025190
    0.002288   -0.004277    0.006997
    0.002802   -0.005792    0.015027
    0.002346   -0.001303   -0.007155
    0.003174   -0.001189   -0.009726
    0.001188    0.001159   -0.013086
   -0.002181    0.001066   -0.006477
   -0.005342   -0.003141   -0.013433
   -0.025628    0.019600   -0.008568
   -0.033781   -0.000247   -0.025169
   -0.001364    0.032617    0.010836
   -0.051686    0.042293   -0.007045
    0.021643   -0.027576   -0.010353
    0.052899   -0.058795   -0.017034
    0.019499   -0.022211    0.031582
    0.009969   -0.019657   -0.040329
    0.005429    0.008941    0.013026
   -0.014826    0.024135    0.014969
    0.016022    0.017395    0.034304
    0.023208   -0.004818    0.010328
    0.008224    0.052039    0.008563
    0.011254    0.071084    0.019273
   -0.006401    0.006462   -0.021926
   -0.000436    0.001675   -0.010926
   -0.000137    0.000846   -0.014321
   -0.021434   -0.015994   -0.046701
   -0.025794   -0.016574   -0.053491
   -0.029820   -0.043837   -0.066599
    0.001256   -0.001366   -0.006860
    0.006820   -0.004190   -0.001194
    0.014144    0.039018   -0.026182
    0.003590   -0.009645    0.017382
    0.005165   -0.009215    0.024272
    0.001640   -0.002469    0.011010
    0.001289   -0.000947    0.012390
   -0.007737    0.009523   -0.017629
    0.007607   -0.016216    0.043366
    0.001829   -0.018489   -0.013813
    0.009418   -0.013534    0.040421
   -0.007291    0.030787    0.011304
    0.010134   -0.009945    0.014766
    0.012717    0.003272   -0.070410
   -0.053357    0.043841   -0.018468
    0.006559   -0.008299    0.042867
   -0.019790    0.001215   -0.046502
    0.001796   -0.004779    0.004547
   -0.000421    0.001399   -0.019579
    0.067928   -0.019002    0.175793
    0.179009    0.348621    0.441818
    0.143247   -0.424886    0.384585
   -0.074251    0.006435   -0.194561
    0.128741    0.064120    0.003526
   -0.057152    0.012234   -0.157578
   -0.074998   -0.067319    0.076409
   -0.069772    0.015592   -0.187940
vibration   24
    0.032632    0.047610    0.106291
   -0.021119   -0.002981   -0.005816
   -0.053255    0.026112   -0.010280
   -0.041163   -0.037807   -0.025115
    0.010514   -0.021696    0.001780
   -0.058771    0.050058    0.009506
    0.026816    0.082863    0.009700
   -0.105200   -0.054095    0.019016
   -0.147352    0.136254   -0.001719
    0.050243   -0.013939    0.006322
    0.134322   -0.061668    0.025237
    0.017427   -0.043147   -0.077725
    0.032089    0.031703    0.056307
    0.003680    0.029291    0.015758
   -0.005476    0.007227    0.000163
    0.007414   -0.000868    0.026348
    0.024202   -0.015558    0.049504
    0.037499   -0.037442    0.086747
    0.020030    0.001288    0.015820
    0.028866   -0.006716    0.029553
   -0.000639    0.028683   -0.042462
   -0.011023    0.045855   -0.080020
   -0.009162    0.033312   -0.045213
   -0.024071    0.058526   -0.080920
   -0.000144    0.011368   -0.000375
    0.004799    0.003942   -0.002677
    0.001452    0.002944   -0.024239
   -0.001858    0.003735   -0.041836
    0.003074    0.000390   -0.022548
    0.001314   -0.000070   -0.040493
    0.006460   -0.003360    0.006363
    0.007633   -0.006163    0.013720
    0.008324   -0.001618    0.022201
    0.010649   -0.004519    0.039905
    0.007204    0.002285    0.007261
   -0.011618   -0.009710   -0.011802
   -0.018234   -0.027970   -0.046130
   -0.083200    0.052839   -0.029044
   -0.113253   -0.035395   -0.087637
    0.020833    0.106095    0.039388
   -0.189348    0.145987   -0.023466
    0.080811   -0.119501   -0.031627
    0.188486   -0.233729   -0.055925
    0.079385   -0.097552    0.119014
    0.040263   -0.096202   -0.135824
    0.017341    0.022636    0.040580
   -0.054484    0.077643    0.046273
    0.060053    0.054339    0.111280
    0.073827   -0.024361    0.031311
    0.033666    0.081812    0.051068
    0.043410    0.099578    0.065064
    0.000900    0.002722    0.016043
    0.004265    0.005265    0.008551
    0.000739   -0.001484   -0.010523
   -0.080725   -0.073096   -0.159736
   -0.076092   -0.062238   -0.144441
   -0.046297   -0.057122   -0.053150
    0.006278    0.003010    0.008094
    0.008723    0.010193   -0.004359
    0.017603    0.037949   -0.022444
    0.006336   -0.018722    0.035696
   -0.001127   -0.006681    0.014060
    0.000370   -0.004646    0.012793
    0.007071   -0.012044    0.036500
    0.012504   -0.011156    0.023660
   -0.012304    0.003407   -0.005966
   -0.004151    0.013572    0.090404
   -0.010172    0.007841   -0.007033
    0.041070   -0.061120    0.042156
   -0.041825    0.035541   -0.082917
   -0.055624   -0.023102    0.135420
    0.143414   -0.047918    0.023219
   -0.020711   -0.002053   -0.037123
    0.001270   -0.004499    0.018597
    0.005376   -0.005829    0.014474
    0.012056   -0.002643    0.019255
   -0.025537   -0.005807   -0.069315
   -0.075776   -0.251305   -0.248912
   -0.089162    0.260458   -0.197137
    0.070459   -0.024931    0.188355
   -0.041138   -0.033331    0.005883
    0.034837   -0.000250    0.081064
    0.048157    0.028774   -0.026082
    0.024167   -0.005872    0.084172
vibration   25
    0.005424    0.005029    0.048801
   -0.016087    0.015429    0.018812
    0.011309   -0.009186    0.022732
    0.004061    0.043209    0.052367
   -0.056888    0.042421    0.007499
    0.046188   -0.051703   -0.005104
   -0.036833   -0.087794   -0.009467
    0.094545    0.053131   -0.008569
    0.135622   -0.138732    0.005694
   -0.070145    0.017351   -0.001063
   -0.174211    0.079042   -0.025789
   -0.032553    0.042108    0.109583
   -0.036051   -0.038699   -0.066789
   -0.025393   -0.023964   -0.014555
   -0.003291    0.018478   -0.008971
   -0.003707    0.016591   -0.019902
   -0.005343    0.018461   -0.020682
   -0.014595    0.029323   -0.046324
    0.008363    0.003112    0.019989
    0.012089   -0.000442    0.027120
    0.019382   -0.007109    0.050179
    0.031306   -0.020462    0.082638
    0.016345   -0.003075    0.038480
    0.026817   -0.015991    0.064287
    0.007146    0.007576    0.011306
    0.014295   -0.000208    0.034086
    0.017284    0.005144    0.024964
    0.023138    0.004290    0.036943
    0.014275    0.012658   -0.009054
    0.015960    0.016738   -0.022641
    0.009531    0.014563   -0.027319
    0.007267    0.021147   -0.057050
    0.007635    0.008322   -0.004848
    0.004110    0.009562   -0.015683
    0.010720    0.000468    0.024231
   -0.011809   -0.021369   -0.001036
   -0.009084   -0.030245   -0.025066
   -0.041518    0.024044   -0.013900
   -0.057796   -0.025129   -0.045137
    0.019175    0.055786    0.029967
   -0.101289    0.080329   -0.016341
    0.056518   -0.096504   -0.007533
    0.110385   -0.168679   -0.022571
    0.069576   -0.077510    0.082473
    0.035066   -0.094153   -0.062261
    0.010287    0.006684    0.021486
   -0.036457    0.047718    0.017257
    0.044164    0.030392    0.068765
    0.038147   -0.028950    0.014505
   -0.056264   -0.073608   -0.066543
   -0.074173   -0.092511   -0.086683
   -0.008771    0.015606   -0.028149
    0.013781   -0.001438    0.036022
    0.006821   -0.006131    0.025796
   -0.053282   -0.058847   -0.092609
   -0.055031   -0.050097   -0.085081
    0.050985    0.105487    0.063582
    0.001689   -0.002211    0.017471
   -0.034186    0.000971   -0.019479
   -0.050638    0.026031   -0.015297
    0.016392    0.020839   -0.004976
    0.031114    0.000269    0.037353
    0.011760    0.006388    0.002439
    0.011217   -0.001587   -0.015743
   -0.053322    0.058982   -0.105485
    0.055805   -0.033405    0.112282
    0.013722   -0.079091   -0.130544
    0.060236   -0.053096    0.094240
   -0.040166    0.121721   -0.023494
    0.089054   -0.067110    0.171372
    0.113434    0.048522   -0.457519
   -0.413484    0.230269   -0.107602
    0.008293   -0.003480    0.010729
    0.004794   -0.002252    0.000054
    0.001047   -0.001799   -0.010385
   -0.003134   -0.002599   -0.017063
    0.000644    0.000187   -0.010731
   -0.000689   -0.017357   -0.023574
   -0.008996    0.021533   -0.017207
    0.010505   -0.000081    0.009877
   -0.001932   -0.005945   -0.019753
   -0.003391   -0.003992   -0.018928
   -0.007309    0.001195   -0.017184
    0.004348   -0.002503   -0.001482
vibration   26
   -0.040868    0.026865    0.051883
    0.049517   -0.016033   -0.007861
    0.006897    0.024337    0.013870
    0.014409   -0.067246   -0.061105
    0.124904   -0.034546   -0.002612
   -0.046213    0.045763    0.019444
    0.033572    0.085276    0.027176
   -0.106200   -0.074119    0.005136
   -0.148138    0.145914    0.023506
    0.127473   -0.043460   -0.009504
    0.253825   -0.096080    0.009148
    0.076330   -0.099830   -0.122604
    0.108328    0.011489    0.050226
    0.056433    0.022483    0.024532
    0.043845    0.010831    0.041047
   -0.004852   -0.026677   -0.017977
   -0.040794    0.004671   -0.064960
   -0.057522    0.041073   -0.112099
   -0.046620   -0.016293   -0.035108
   -0.069139    0.003644   -0.067981
   -0.015190   -0.065179    0.052668
   -0.007659   -0.090257    0.100782
    0.007777   -0.079475    0.065454
    0.031367   -0.121000    0.120118
    0.001888   -0.045263    0.003087
   -0.012196   -0.006536   -0.007998
    0.002343    0.008515    0.042158
    0.016294    0.006122    0.072354
   -0.006485    0.026191    0.053018
    0.004091    0.036445    0.098520
   -0.030417    0.033047   -0.002420
   -0.038329    0.049581   -0.003494
   -0.043691    0.020309   -0.049432
   -0.060330    0.025238   -0.084034
   -0.034882    0.001755   -0.034431
   -0.044088    0.006358    0.026825
   -0.003932    0.029361    0.000176
    0.029918   -0.007221   -0.009152
    0.034681   -0.043162    0.007983
    0.058656   -0.001365   -0.040832
    0.019163   -0.002814   -0.001415
    0.010245    0.027246   -0.012013
   -0.030082    0.067218   -0.003364
    0.046525    0.034926   -0.062595
    0.021063   -0.019744    0.019563
   -0.014243    0.093691   -0.029265
   -0.033689    0.106278   -0.024259
    0.026963    0.107360   -0.064117
   -0.044731    0.122587   -0.023464
    0.090885    0.083855    0.083436
    0.088112    0.068986    0.076400
    0.024384   -0.030237    0.019627
   -0.004735   -0.030766   -0.024431
   -0.039752   -0.008454   -0.026014
   -0.039671    0.017228    0.034860
   -0.053110    0.018617    0.022418
    0.023613   -0.009431    0.021839
    0.003301   -0.033540   -0.010914
    0.032222   -0.042029    0.020437
    0.053358   -0.031053   -0.002309
   -0.018365    0.028061   -0.072756
    0.002201    0.004873   -0.005355
    0.005059    0.003774    0.000518
    0.012505   -0.004226    0.023091
   -0.034316    0.041548   -0.083582
    0.020333   -0.023062    0.064124
   -0.000174   -0.075416   -0.060483
    0.046235   -0.051699    0.128470
   -0.001820    0.108520    0.021800
    0.088866   -0.074574    0.151959
    0.115867    0.044753   -0.375594
   -0.338382    0.177383   -0.085112
   -0.009979    0.003265   -0.003562
   -0.003381    0.002962    0.009862
   -0.005121    0.003436   -0.003614
   -0.002048    0.005494   -0.002930
   -0.015956   -0.000390   -0.035242
   -0.032596   -0.073776   -0.088783
   -0.028768    0.077471   -0.076206
    0.007450   -0.008468    0.038886
   -0.027669   -0.010120   -0.009985
    0.008877    0.006641    0.027287
    0.014616    0.021406   -0.024690
    0.005499    0.003484    0.035423
vibration   27
   -0.082432   -0.032353    0.026510
   -0.077899    0.050949    0.027679
   -0.140039    0.110207    0.068121
   -0.114203   -0.032511    0.032922
   -0.032934    0.084465    0.008465
   -0.055230    0.025876    0.009217
   -0.021360    0.033633    0.002735
   -0.079678   -0.025262    0.007076
   -0.097955    0.068518    0.020390
    0.032803   -0.009416   -0.020439
    0.017784    0.041893   -0.045694
    0.021858   -0.076262    0.045817
    0.103349   -0.037923   -0.072974
   -0.019799    0.040619   -0.001057
    0.020242    0.097895   -0.024844
   -0.002238   -0.009341   -0.066916
    0.062100   -0.060500    0.004050
    0.076307   -0.110795    0.045590
    0.107316   -0.050741    0.021615
    0.155732   -0.092982    0.088075
    0.078221    0.010045   -0.059934
    0.093262    0.024019   -0.070175
    0.027561    0.048453   -0.104254
    0.013107    0.106365   -0.137202
   -0.000556    0.013425   -0.070769
   -0.006549   -0.001898    0.004928
   -0.006680   -0.009074    0.065455
   -0.010573   -0.012090    0.115930
   -0.009320   -0.003168    0.046567
   -0.004833   -0.001822    0.090435
   -0.019804    0.006482   -0.046106
   -0.022959    0.015822   -0.089886
   -0.022495    0.007321   -0.064323
   -0.025004    0.013439   -0.112976
   -0.016534   -0.003928   -0.006464
   -0.061318   -0.042848    0.044920
    0.006963   -0.020129    0.004712
    0.065264   -0.070178   -0.008069
    0.068316   -0.159225    0.014940
    0.142781   -0.047389   -0.053460
    0.020774   -0.038720    0.005419
    0.051470   -0.051714   -0.000335
   -0.030867    0.001254    0.011840
    0.145116   -0.023708   -0.076863
    0.072788   -0.158251    0.061328
   -0.009085    0.093142   -0.043598
   -0.045858    0.121745   -0.041444
    0.066566    0.120735   -0.092561
   -0.061339    0.131212   -0.035880
   -0.008537    0.077089   -0.023246
   -0.064268    0.008295   -0.089001
   -0.021948    0.005510   -0.117723
   -0.009686    0.001885   -0.033042
   -0.022909   -0.025588    0.039783
   -0.059590   -0.037138    0.055602
   -0.068641   -0.014900    0.064932
    0.098766    0.223781    0.080617
   -0.012805   -0.032503   -0.004431
    0.008133   -0.106866    0.080676
    0.034369   -0.083652    0.048016
    0.019865   -0.016201    0.067634
    0.005150   -0.001620    0.015214
    0.000005   -0.003354    0.011518
   -0.007774    0.003491   -0.015179
    0.026819   -0.031705    0.077243
   -0.007081    0.018986   -0.040624
    0.005364    0.053996    0.037492
   -0.029453    0.036688   -0.089491
   -0.006860   -0.075418   -0.015926
   -0.065389    0.057439   -0.097991
   -0.086431   -0.034472    0.295541
    0.253597   -0.134684    0.078489
   -0.007889    0.005278   -0.008426
   -0.009465    0.004370   -0.010696
   -0.009188    0.004811   -0.007473
   -0.007585    0.004450   -0.001884
   -0.003847   -0.000196    0.004155
    0.007068    0.063336    0.050863
    0.019663   -0.069998    0.033032
   -0.036880    0.001281   -0.067888
   -0.017629    0.002674   -0.001309
   -0.003275    0.003011    0.008545
   -0.001566    0.006671   -0.007395
   -0.012040    0.004560   -0.017602
vibration   28
    0.049365   -0.070527   -0.034900
    0.033845    0.024680   -0.007562
    0.011419    0.048176    0.041161
   -0.000880   -0.003837   -0.102822
    0.138575    0.003398   -0.002735
   -0.170957    0.100511    0.035985
   -0.160937    0.145170    0.073439
   -0.234269    0.011885   -0.045933
   -0.249087    0.178396    0.071068
    0.007077    0.031337    0.001103
    0.140390   -0.037275    0.027542
   -0.035841    0.014064   -0.142999
   -0.057148    0.089821    0.082635
   -0.021864    0.058961    0.046726
   -0.006704    0.020041    0.075256
    0.004752   -0.032287    0.009847
    0.047984   -0.052696   -0.035352
    0.039231   -0.089710   -0.064493
    0.088694   -0.018662   -0.064945
    0.108735   -0.023577   -0.110014
    0.094441    0.019546   -0.040439
    0.119377    0.049317   -0.068477
    0.062489    0.026929    0.023621
    0.067269    0.069102    0.043889
    0.019035   -0.009334    0.043712
    0.012211   -0.017834    0.074908
    0.021068    0.002808    0.003389
    0.045439    0.002649   -0.004931
    0.010431    0.026378   -0.092077
    0.014300    0.043463   -0.187169
    0.000755    0.023767   -0.049783
   -0.004449    0.037752   -0.104597
   -0.002115   -0.002916    0.060664
   -0.011318   -0.006619    0.091678
    0.004254   -0.020469    0.080890
    0.041240   -0.025674   -0.000899
    0.018707   -0.032328    0.017457
    0.000131   -0.026868    0.020710
    0.002972    0.019445    0.019273
   -0.047687   -0.045051    0.024553
    0.033030   -0.055648    0.018801
   -0.016457   -0.007026    0.019915
    0.007610   -0.021523    0.016456
   -0.057946   -0.021570    0.039312
   -0.020573    0.038927    0.005098
    0.022664   -0.109150    0.032262
    0.062843   -0.146246    0.039057
   -0.037451   -0.136225    0.039833
    0.046706   -0.114628    0.030805
    0.007933    0.073225    0.121411
    0.004772    0.045908    0.109065
   -0.029563   -0.032522   -0.006833
    0.010657   -0.014471    0.073500
    0.003874   -0.023998    0.044808
    0.062240   -0.006573    0.014706
    0.026107   -0.040086   -0.044610
    0.023570    0.047471    0.102667
   -0.058403   -0.011255   -0.061173
   -0.199872    0.050481   -0.224247
   -0.290781    0.024731   -0.135690
   -0.001164    0.009639   -0.018894
   -0.001854    0.007658   -0.021423
   -0.003427    0.009221   -0.028799
    0.005212   -0.001819   -0.005721
   -0.007318    0.009652   -0.027934
    0.004064    0.004500   -0.016941
   -0.008362    0.021347    0.049669
   -0.009248    0.017388   -0.047648
    0.040265   -0.051787   -0.000005
    0.030209   -0.022186    0.046379
    0.040644    0.021381   -0.099309
   -0.095597    0.027993   -0.027360
    0.049295   -0.008481    0.061551
    0.034870   -0.003627    0.023618
    0.021642   -0.001732    0.002816
   -0.000913   -0.010467   -0.019059
    0.021927    0.020311    0.013119
    0.012658    0.031662    0.022599
    0.010388    0.017897    0.023252
    0.038475    0.031859    0.007171
    0.016752   -0.013536   -0.024347
   -0.006754   -0.020903   -0.044883
   -0.028194   -0.005535   -0.006081
    0.029942   -0.007612    0.006627
vibration   29
   -0.000570   -0.004198    0.004688
   -0.063745    0.021438    0.041437
   -0.118615    0.070362    0.029772
   -0.075207   -0.048171    0.127872
   -0.103673    0.062401    0.023305
    0.120041   -0.038631   -0.008260
    0.283252   -0.035326   -0.064490
    0.098895   -0.151112    0.111604
    0.032575    0.043396   -0.064745
    0.125406   -0.061986   -0.016165
    0.091312   -0.004154   -0.043719
    0.116433   -0.140022    0.076037
    0.223966   -0.092124   -0.083450
    0.057980   -0.000134   -0.024794
    0.023385    0.044616   -0.062917
    0.017573   -0.033886    0.066023
   -0.005743   -0.022613    0.092844
    0.010401   -0.014842    0.143291
   -0.059840    0.002977   -0.001063
   -0.082154    0.020664   -0.021808
   -0.084435    0.012947   -0.075742
   -0.132817    0.040719   -0.164071
   -0.036686   -0.025318   -0.018230
   -0.045123   -0.032107   -0.044462
    0.014178   -0.043548    0.058908
    0.004870   -0.015491    0.042442
    0.013791    0.001078    0.017420
    0.020264   -0.000404    0.012437
    0.004992    0.018646   -0.008500
    0.012988    0.033382   -0.032172
   -0.012636    0.020294   -0.000445
   -0.018454    0.033179   -0.012458
   -0.019970    0.004638    0.015884
   -0.031239    0.005534    0.013623
   -0.014795   -0.007680    0.022914
   -0.007025    0.003665    0.004281
   -0.007988    0.017683    0.005075
   -0.012702    0.020344    0.005834
   -0.010380    0.043025    0.007181
   -0.034842    0.011965    0.007752
    0.004410    0.006844    0.002446
   -0.020931    0.030140    0.002247
   -0.020087    0.036773    0.003474
   -0.033224    0.024000   -0.004274
   -0.020041    0.041306    0.003599
   -0.008538    0.007583    0.006929
   -0.003173    0.000793    0.010497
   -0.016435    0.003417    0.003985
   -0.005578    0.011155    0.007514
    0.052834    0.046935   -0.085571
    0.040136    0.049831   -0.092701
    0.023514   -0.006530   -0.004293
    0.019069   -0.045210    0.076717
   -0.016014   -0.006023    0.003252
    0.000515    0.018787    0.006876
   -0.024124    0.001129   -0.030586
   -0.018477    0.075210   -0.055976
   -0.002272   -0.017423    0.006604
   -0.086881    0.029883   -0.104982
   -0.139355    0.033348   -0.060788
   -0.005594   -0.000131   -0.008518
    0.004023   -0.011749    0.019773
    0.010405   -0.022208    0.045251
   -0.025988    0.025999   -0.058911
    0.003466   -0.011787    0.020668
    0.006027   -0.015939    0.030176
    0.032895   -0.123880   -0.364840
    0.063865   -0.091775    0.200673
   -0.199168    0.323159   -0.086933
   -0.036021    0.022156   -0.057135
   -0.049208   -0.034512    0.080761
    0.089338   -0.013335    0.019088
    0.018315   -0.004725    0.027286
    0.010410   -0.001036    0.002502
    0.003537   -0.000593   -0.013731
    0.003202   -0.004052   -0.003150
    0.006353    0.007830   -0.002076
    0.007488   -0.004141   -0.010938
   -0.010030    0.024778   -0.001285
    0.022639    0.011516    0.018329
    0.052157    0.033482    0.016330
   -0.018646   -0.005553   -0.062065
   -0.023855   -0.043036    0.042595
    0.006995   -0.001445   -0.008415
vibration   30
    0.003537    0.000047    0.002942
    0.021498   -0.006404   -0.008996
    0.035123   -0.018305   -0.002994
    0.022601    0.010726   -0.037898
    0.038651   -0.018639   -0.003867
   -0.038986    0.013293    0.006964
   -0.081496    0.014674    0.023655
   -0.037316    0.037284   -0.029376
   -0.020714   -0.003543    0.024425
   -0.029245    0.015259    0.007179
   -0.008778   -0.007620    0.017614
   -0.030532    0.034932   -0.030374
   -0.060892    0.029666    0.033281
   -0.014157    0.001459    0.011501
   -0.004469   -0.012285    0.022919
   -0.003401    0.008289   -0.017205
    0.008293    0.003507   -0.033556
    0.002187   -0.004255   -0.053113
    0.030219    0.000308   -0.009112
    0.039302   -0.005367   -0.009361
    0.038784    0.001584    0.018201
    0.057137   -0.002928    0.041743
    0.018981    0.014739    0.007534
    0.019976    0.023136    0.013312
   -0.003233    0.015743   -0.013739
   -0.007851    0.005712   -0.019184
   -0.016091   -0.007192   -0.011766
   -0.023916   -0.006144   -0.007346
   -0.009846   -0.021594    0.002763
   -0.015684   -0.031473    0.013146
    0.002431   -0.023241    0.005447
    0.006859   -0.033111    0.015791
    0.008983   -0.010925   -0.001921
    0.019805   -0.012308    0.003881
    0.003431    0.001337   -0.009008
    0.002023   -0.000555    0.001428
   -0.000412   -0.005051   -0.003687
   -0.002928    0.001323   -0.002405
   -0.004742   -0.005014   -0.005669
    0.004895    0.005344    0.002918
   -0.010221    0.008422   -0.003016
    0.006467   -0.013585    0.000177
    0.014855   -0.025856   -0.002376
    0.006758   -0.011275    0.014824
    0.003376   -0.011007   -0.007927
    0.001139   -0.003814   -0.000249
   -0.002599    0.001815   -0.004171
    0.004125   -0.001131    0.007604
    0.002960   -0.011472   -0.001719
   -0.010963   -0.009317    0.030621
   -0.010486   -0.012329    0.030747
   -0.006164   -0.000125    0.005947
   -0.010827    0.018038   -0.021555
    0.004964    0.003955    0.006013
   -0.003589   -0.006805   -0.010240
    0.002411   -0.001675    0.000423
    0.005216   -0.018993    0.021374
   -0.003018    0.008022    0.003033
    0.012034    0.001930    0.021295
    0.020962   -0.000587    0.014574
   -0.015528    0.031052   -0.061229
    0.002950   -0.000059   -0.008673
    0.027369   -0.034944    0.069129
   -0.019037    0.026216   -0.065010
    0.021826   -0.023956    0.044029
    0.007427   -0.000695   -0.011970
    0.054759   -0.225308   -0.541028
    0.129514   -0.166733    0.359996
   -0.267770    0.505663   -0.105023
   -0.035910    0.026582   -0.068701
   -0.053917   -0.052427    0.137749
    0.147942   -0.037190    0.041791
   -0.003617    0.000674   -0.007577
   -0.001300   -0.000519    0.000788
    0.000546   -0.000703    0.006497
   -0.000872   -0.000154    0.001451
   -0.001591   -0.001612    0.000266
   -0.004831   -0.001119    0.000813
    0.002770   -0.002676   -0.002204
   -0.004203   -0.002163   -0.003184
   -0.021164   -0.016111   -0.006896
    0.008335   -0.000450    0.025250
    0.009336    0.016581   -0.017315
   -0.000021   -0.001020    0.004617
vibration   31
   -0.008460   -0.037439   -0.050636
    0.061394   -0.014424   -0.003234
    0.046328   -0.000806   -0.000713
    0.054230   -0.034700    0.004954
    0.066880   -0.008047   -0.006523
    0.101296   -0.024427   -0.009943
    0.191137   -0.016638   -0.035192
    0.083705   -0.092967    0.045329
    0.048614    0.025126   -0.038777
    0.148118   -0.064805   -0.027239
    0.186656   -0.056243   -0.034224
    0.121040   -0.131047   -0.027206
    0.192141   -0.058586   -0.037837
    0.089216   -0.012550   -0.014714
    0.056450    0.006180   -0.017540
   -0.010554    0.014710   -0.087341
    0.000180    0.014527   -0.113986
   -0.020702    0.014542   -0.178573
    0.070318   -0.020668    0.008845
    0.102119   -0.045860    0.038828
    0.097196   -0.024971    0.093822
    0.154916   -0.054890    0.193898
    0.043384    0.021965    0.019118
    0.042036    0.022875    0.024950
   -0.017331    0.033864   -0.053965
   -0.074954    0.007361    0.028352
   -0.139622   -0.074604   -0.019433
   -0.210482   -0.066699   -0.012412
   -0.106458   -0.159902   -0.072673
   -0.144220   -0.208267   -0.130822
   -0.031043   -0.170247   -0.032970
   -0.003022   -0.227049   -0.069198
    0.023802   -0.097408    0.064009
    0.107052   -0.106812    0.101578
   -0.017455   -0.005884    0.084246
   -0.009350    0.017257    0.000186
   -0.036580    0.045444   -0.019537
   -0.071121    0.107256   -0.006327
   -0.073539    0.170258   -0.023160
   -0.116335    0.099000    0.048797
   -0.046092    0.102637   -0.032904
   -0.037280    0.038359   -0.008979
   -0.002820    0.007160   -0.015826
   -0.059451    0.035197    0.032235
   -0.046907    0.070387   -0.037826
   -0.029213    0.020702    0.006057
   -0.038875    0.044987   -0.018852
   -0.029484    0.029394    0.059531
   -0.012001   -0.029570   -0.003619
    0.080069    0.015285   -0.017612
    0.075770   -0.003515   -0.029637
    0.022949    0.002780   -0.030276
   -0.074775    0.050272   -0.022663
    0.001091    0.042551    0.117754
   -0.022636    0.035455   -0.047331
   -0.015075    0.056939   -0.020307
    0.075118    0.015806   -0.003281
   -0.033383    0.039891    0.049608
   -0.058853    0.052771    0.015371
   -0.072813    0.051946    0.027979
    0.003529   -0.015285    0.025188
   -0.004271   -0.001146    0.003152
   -0.011116    0.006510   -0.014619
   -0.003537   -0.004607    0.006147
   -0.007288   -0.001392    0.004461
   -0.010738    0.004568   -0.005072
   -0.015863    0.053316    0.108868
   -0.035998    0.038858   -0.089681
    0.045260   -0.113022    0.013912
   -0.002369   -0.002880    0.015348
    0.000208    0.007191    0.006422
   -0.015131   -0.013468    0.005444
   -0.002207    0.000286   -0.019383
    0.000706   -0.000303   -0.008397
    0.004522   -0.001750    0.003764
    0.001372   -0.002949    0.000710
    0.004315   -0.000145    0.003662
    0.003763   -0.003816    0.001011
    0.000694    0.004739    0.002897
    0.007722    0.000586    0.008278
   -0.022849   -0.019584   -0.007324
    0.012617   -0.005824    0.027363
    0.012446    0.014191   -0.019247
    0.001353   -0.001628   -0.006244
vibration   32
   -0.015413   -0.011717   -0.003245
    0.013893   -0.003837   -0.001790
    0.027543   -0.017171   -0.015066
    0.024586    0.014418    0.009118
   -0.006857   -0.007364    0.001105
    0.020076   -0.008678   -0.001859
    0.050538   -0.006908   -0.010966
    0.015065   -0.031137    0.019084
    0.002751    0.007587   -0.012253
    0.014326   -0.006732   -0.003910
    0.031554   -0.018825    0.001170
    0.009139   -0.006832   -0.024623
    0.005028    0.003037    0.008865
    0.012101   -0.005104   -0.002954
    0.006120   -0.002699   -0.000933
    0.001065    0.014560    0.002174
   -0.011538    0.021818    0.014987
   -0.008878    0.032737    0.023665
   -0.023478    0.015687    0.017782
   -0.028806    0.017757    0.025687
   -0.025309    0.007554    0.010798
   -0.033337    0.001603    0.013812
   -0.013937    0.003371   -0.001430
   -0.014225   -0.008005   -0.004600
   -0.002537    0.011442   -0.006473
    0.004367    0.007609    0.008266
    0.003939    0.006241    0.018970
    0.002759    0.005704    0.022828
    0.003390    0.008394    0.009139
    0.003761    0.008619    0.011547
    0.003933    0.010986   -0.012796
    0.003964    0.011996   -0.030779
    0.004602    0.010794   -0.007428
    0.003702    0.012209   -0.018214
    0.006527    0.005995    0.012767
   -0.005865   -0.009708    0.011842
    0.002025   -0.020702    0.005541
    0.012402   -0.035065    0.002623
    0.011043   -0.064832    0.004839
    0.036423   -0.027937   -0.011062
   -0.004620   -0.025582    0.011387
    0.014987   -0.034822    0.010067
   -0.014394   -0.025198    0.012644
    0.048396   -0.023626   -0.009147
    0.022883   -0.069872    0.032481
   -0.000588   -0.000982   -0.002704
   -0.007673    0.005580   -0.003759
    0.013583    0.004671   -0.009277
   -0.010003    0.003037   -0.001920
    0.009217   -0.004055   -0.003099
    0.015698    0.005590    0.005232
    0.006895    0.011939    0.005975
   -0.000009    0.013764   -0.012525
    0.007397    0.000954    0.026723
   -0.007382   -0.018539    0.012891
   -0.007343   -0.017792    0.016555
    0.001961   -0.020710   -0.013951
   -0.004873    0.010290   -0.011917
   -0.030880    0.002936   -0.024107
   -0.041693   -0.011856   -0.008094
   -0.000694   -0.000760    0.001521
   -0.001313   -0.000081   -0.000703
   -0.000977   -0.000333    0.000386
   -0.001461    0.001203    0.000560
    0.001271   -0.002349    0.004684
   -0.001898    0.000879   -0.003570
   -0.000801    0.002695    0.001685
   -0.003189    0.001780   -0.000116
   -0.000908    0.000397    0.000652
   -0.001593    0.000312   -0.000746
   -0.001715   -0.001001    0.012957
    0.008742   -0.007613    0.004811
   -0.016495    0.005949   -0.044666
    0.008099    0.004008    0.016436
    0.035937   -0.002946    0.082685
   -0.027591    0.004809   -0.084419
    0.019634   -0.003556    0.035169
   -0.010724    0.080568    0.099676
    0.083847   -0.097424    0.048186
   -0.030144    0.002553   -0.084535
   -0.409850   -0.341801   -0.276235
    0.149358   -0.007547    0.368520
    0.136026    0.370146   -0.455640
    0.013058    0.005888    0.031075
vibration   33
   -0.067183   -0.028832   -0.014451
    0.077038   -0.023386   -0.018142
    0.136912   -0.080347   -0.054416
    0.113203    0.054988   -0.014369
    0.028295   -0.047652   -0.003398
    0.040495   -0.021610   -0.001592
    0.084311   -0.019140   -0.014219
    0.032144   -0.055816    0.027544
    0.015151    0.002107   -0.015399
    0.028123   -0.012943   -0.006602
    0.097548   -0.070096    0.018232
    0.010975    0.002243   -0.100679
   -0.025020    0.029794    0.054708
    0.033712   -0.019771   -0.001064
    0.028302   -0.017402    0.008116
    0.003334    0.057834   -0.014821
   -0.033145    0.078807    0.029844
   -0.026549    0.113294    0.051487
   -0.062113    0.052366    0.059038
   -0.073681    0.053587    0.095657
   -0.066801    0.026818    0.041255
   -0.085267    0.002598    0.065814
   -0.039542    0.021649   -0.014550
   -0.042772   -0.013132   -0.029307
   -0.009365    0.049153   -0.039149
    0.005783    0.028508    0.012440
   -0.004033    0.011477    0.041326
   -0.019786    0.011177    0.049332
    0.000754    0.003902    0.022472
   -0.004048   -0.004449    0.032599
    0.014940    0.009621   -0.034504
    0.019696    0.002281   -0.079895
    0.023884    0.022077   -0.020327
    0.032658    0.025356   -0.047462
    0.023655    0.021815    0.034547
   -0.028870   -0.028140    0.038731
   -0.001465   -0.067633    0.019191
    0.034415   -0.119950    0.008483
    0.028690   -0.226947    0.014679
    0.120027   -0.094694   -0.040913
   -0.027139   -0.086851    0.041863
    0.052285   -0.124453    0.035874
   -0.085121   -0.069142    0.049907
    0.200630   -0.076789   -0.063152
    0.089667   -0.282984    0.141726
   -0.011181    0.018421   -0.011316
   -0.049698    0.059231   -0.025099
    0.057670    0.048959   -0.024558
   -0.050515    0.021357   -0.010665
    0.024111   -0.025073    0.013612
    0.042722    0.001189    0.037366
    0.020240    0.048881   -0.001042
   -0.007623    0.057139   -0.062724
    0.027435    0.010651    0.086555
   -0.038522   -0.063775    0.043751
   -0.030941   -0.056213    0.067110
    0.041446   -0.084588   -0.030017
   -0.015268    0.045799   -0.051685
   -0.080032    0.004169   -0.047254
   -0.119336   -0.031005    0.000418
   -0.002345    0.001045    0.003360
   -0.004530    0.001852   -0.005356
   -0.003115   -0.000476   -0.000199
   -0.004174    0.003380    0.001023
    0.005011   -0.008265    0.017302
   -0.005949    0.005560   -0.017450
   -0.003222   -0.001707   -0.007782
   -0.003810   -0.001538    0.013536
   -0.005391    0.015703    0.000951
   -0.004346    0.001078   -0.000110
   -0.004835   -0.002562    0.046836
    0.030220   -0.029082    0.017882
    0.025505   -0.006622    0.042032
    0.006493   -0.003365   -0.007136
   -0.014994    0.001762   -0.052475
    0.019191   -0.008519    0.057871
   -0.003626    0.012337   -0.015225
    0.013584   -0.015893   -0.037193
   -0.042357    0.048984   -0.009986
    0.026855    0.014613    0.037375
    0.259827    0.213979    0.182066
   -0.091544   -0.007100   -0.231670
   -0.087879   -0.242406    0.296433
    0.001665   -0.005603   -0.021743
vibration   34
   -0.004342   -0.003708    0.000057
   -0.012105   -0.025737   -0.018262
   -0.186620    0.145005    0.153813
   -0.154413   -0.260049   -0.181118
    0.279073    0.005523   -0.049146
    0.002902    0.038072   -0.011542
   -0.362105   -0.008875    0.075955
    0.106771    0.366912   -0.202247
    0.268865   -0.217907    0.075043
    0.032867   -0.014042    0.025599
   -0.174712    0.154055   -0.047315
    0.081789   -0.069817    0.314243
    0.208208   -0.138213   -0.160565
    0.009331    0.005534    0.003118
    0.004366    0.000541   -0.000738
    0.001230    0.000576    0.002681
   -0.001572    0.002671    0.002820
   -0.000988    0.004309    0.004177
   -0.004320    0.003179   -0.000257
   -0.006027    0.004565   -0.001945
   -0.004335    0.001784   -0.000270
   -0.006035    0.001801   -0.001750
   -0.001525   -0.000082    0.001304
   -0.001623   -0.001884    0.000823
   -0.000093    0.000517    0.001245
   -0.001736    0.001063    0.004686
   -0.002746   -0.000038    0.004145
   -0.003572   -0.000009    0.004837
   -0.002872   -0.000023   -0.001854
   -0.003178   -0.000016   -0.005496
   -0.001899    0.000262   -0.003870
   -0.001562   -0.000140   -0.009775
   -0.000788    0.000667    0.002578
    0.000032    0.000649    0.002236
   -0.000668    0.000599    0.006592
   -0.002693   -0.002222    0.003672
   -0.000394   -0.004652    0.002477
    0.001658   -0.007853    0.001886
    0.000510   -0.019549    0.001198
    0.011707   -0.004441   -0.001330
   -0.006160   -0.002910    0.005021
    0.004243   -0.009931    0.004362
   -0.004043   -0.008041    0.004910
    0.014665   -0.006235   -0.000313
    0.006377   -0.020568    0.010433
   -0.001098    0.000800    0.000490
   -0.002033    0.000897    0.001339
    0.002028    0.001657   -0.003420
   -0.003849    0.004026    0.001068
    0.015295    0.019494    0.011768
    0.022076    0.032424    0.021859
    0.003086    0.001703    0.001410
   -0.002096    0.002658   -0.001779
   -0.000146    0.000203    0.007593
   -0.003232   -0.004411    0.003073
   -0.001753   -0.003478    0.006365
   -0.004874   -0.023519   -0.019152
   -0.003921    0.003527   -0.006663
   -0.005164    0.006042   -0.004763
   -0.006351   -0.000444   -0.001203
   -0.000725   -0.000895    0.000789
   -0.001149    0.000176    0.000311
   -0.001102    0.000817   -0.000328
   -0.001048    0.001263    0.000996
   -0.000671    0.000397    0.000568
   -0.001515    0.000171    0.000809
   -0.001386   -0.001751   -0.002764
   -0.000114   -0.000968    0.006195
   -0.001359    0.006616    0.001011
   -0.000695    0.000590    0.000671
   -0.000614    0.000874    0.001432
   -0.000437   -0.000750    0.000628
    0.000749   -0.000674    0.000993
    0.000930   -0.000393    0.000575
    0.001092   -0.000426    0.000885
   -0.000218   -0.000510   -0.001727
    0.001210    0.000336    0.001564
    0.001189    0.000368    0.001566
    0.000521    0.000476    0.001891
    0.002009    0.000678    0.001983
   -0.002078   -0.003393   -0.003580
    0.000727   -0.000747    0.000559
   -0.000198    0.002539   -0.004006
    0.000781   -0.000130    0.000215
vibration   35
   -0.012532    0.013054    0.009797
   -0.000176    0.000502   -0.003798
    0.003836   -0.002489    0.002753
   -0.001600    0.004406   -0.017642
    0.010608   -0.003140   -0.002591
   -0.030160    0.008924    0.002478
   -0.061043    0.008705    0.013599
   -0.028574    0.026511   -0.022679
   -0.016668   -0.003535    0.015379
   -0.027108    0.013833    0.006958
   -0.026674    0.002883    0.012598
   -0.023619    0.029646   -0.004961
   -0.042648    0.019385    0.018538
   -0.014855    0.002657    0.004597
    0.002682   -0.000202   -0.003848
    0.005828    0.001593   -0.005732
    0.002148    0.001777    0.008210
    0.004940    0.007187    0.017249
   -0.007204   -0.003617    0.009843
   -0.010546   -0.003548    0.021422
   -0.012350   -0.006664   -0.006150
   -0.020361   -0.008354   -0.010354
   -0.004691   -0.010092   -0.011474
   -0.006009   -0.017040   -0.016476
    0.008520   -0.006736   -0.003135
    0.016291   -0.005744    0.003907
    0.013074   -0.011024   -0.004515
    0.003240   -0.010442   -0.011343
    0.017259   -0.020316   -0.001869
    0.014586   -0.023909   -0.005695
    0.020205   -0.021089    0.004399
    0.021615   -0.023864    0.005779
    0.022398   -0.014307    0.004397
    0.030467   -0.014005    0.002078
    0.015242   -0.002007    0.006464
   -0.009867    0.005692    0.005401
   -0.019135    0.016497   -0.004420
   -0.051672    0.024102   -0.002075
   -0.025094    0.296640    0.016896
   -0.323651   -0.082416    0.005427
    0.153992   -0.144680   -0.029275
   -0.002014    0.016878   -0.025622
   -0.304862    0.260158    0.028667
    0.228028    0.063604   -0.359974
    0.087864   -0.266197    0.222642
   -0.011754    0.040889    0.016188
   -0.111794    0.234010   -0.155143
    0.104755    0.136124    0.260674
   -0.019038   -0.215952   -0.032985
   -0.011581   -0.001547    0.007775
   -0.012770    0.007513    0.011746
    0.003769    0.005571   -0.016610
    0.018831   -0.012724    0.009728
    0.012354    0.003268    0.013069
   -0.017831    0.007814   -0.007188
   -0.030315    0.000206   -0.027942
    0.017760   -0.011145   -0.006189
    0.022020   -0.012436    0.009038
   -0.015790   -0.009922   -0.034565
   -0.035549    0.013788   -0.026534
   -0.001181    0.005948   -0.002944
    0.000641    0.000508    0.001327
    0.000790    0.000163    0.001729
   -0.001776    0.004752   -0.003669
    0.002398    0.000075    0.001465
    0.005512   -0.003278    0.006021
    0.003343    0.014651    0.002802
   -0.007937    0.010429   -0.015396
   -0.003654   -0.005866   -0.004180
   -0.000428    0.001873   -0.004312
   -0.000872   -0.000272    0.007368
    0.009393   -0.001836    0.001411
    0.000361   -0.001064   -0.000410
    0.000998   -0.000244   -0.000070
    0.002000   -0.000967    0.002012
   -0.000540   -0.001352   -0.002455
    0.001010    0.001175    0.000236
   -0.001598   -0.001399   -0.001486
   -0.000520    0.005031   -0.001268
    0.004131    0.002332    0.002621
   -0.011487   -0.010942   -0.007667
    0.004655   -0.002244    0.010179
    0.003908    0.008940   -0.012810
    0.000809   -0.000170   -0.000972
vibration   36
    0.027699    0.016151    0.024393
   -0.036408    0.006372    0.019601
   -0.058625    0.025453    0.005843
   -0.036517   -0.021395    0.074146
   -0.071820    0.027271    0.011186
    0.073413   -0.023672   -0.010502
    0.179563   -0.017558   -0.044069
    0.065844   -0.086098    0.071460
    0.022756    0.023597   -0.058102
    0.052412   -0.033655   -0.018519
    0.017779    0.019962   -0.043891
    0.053378   -0.074758    0.052934
    0.110888   -0.068038   -0.075133
    0.023560   -0.006255   -0.016170
   -0.025829    0.006333    0.018088
    0.002936   -0.022945    0.077650
    0.025027   -0.022986   -0.020524
    0.008651   -0.054664   -0.073269
    0.053835    0.026802   -0.087906
    0.052091    0.046318   -0.193793
    0.079292    0.040168   -0.006104
    0.104490    0.071140   -0.035546
    0.056856    0.032586    0.091393
    0.060621    0.069623    0.113206
   -0.000288    0.004226    0.080312
   -0.035469    0.005110   -0.026155
   -0.041523    0.001282   -0.042558
   -0.027364    0.003208   -0.042082
   -0.041937   -0.000926   -0.030009
   -0.045498   -0.004237   -0.044015
   -0.031617   -0.008022    0.025601
   -0.027872   -0.018661    0.064419
   -0.026953   -0.004135    0.022858
   -0.026855   -0.009042    0.056687
   -0.023723   -0.004136   -0.034947
    0.012826   -0.006475   -0.015707
    0.020362   -0.053955    0.010075
    0.018764   -0.105580    0.001721
    0.034420    0.003455    0.021776
   -0.111259   -0.165959   -0.047647
    0.121322   -0.210804    0.019021
    0.051470   -0.076160    0.002925
   -0.206163    0.102336    0.043724
    0.266948   -0.024138   -0.255039
    0.126306   -0.332009    0.211876
    0.027407   -0.049924    0.020984
   -0.026990    0.069836   -0.094852
    0.089884    0.007186    0.189047
    0.027484   -0.227765   -0.013165
    0.019334    0.005046   -0.031595
    0.023256   -0.017584   -0.041208
   -0.009421   -0.027988    0.089255
   -0.038333    0.029632    0.007316
   -0.025318   -0.012665   -0.083643
    0.014815   -0.037606    0.006219
    0.049271   -0.032213    0.050617
   -0.099744    0.058897    0.028307
   -0.052471    0.043862   -0.049796
    0.084184    0.058796    0.079408
    0.156474   -0.010027    0.043160
   -0.000762    0.003952    0.002793
    0.001676    0.000891    0.006735
   -0.002859    0.006641   -0.004201
    0.001874    0.003183    0.012920
   -0.006775    0.010319   -0.012232
    0.006472   -0.006566    0.019832
   -0.006080   -0.001229    0.018344
    0.000189    0.001387    0.017544
    0.014115    0.007164    0.015420
    0.008547   -0.003798    0.017388
    0.012539    0.012033   -0.045702
   -0.044337    0.024699   -0.012083
   -0.005628    0.001869   -0.000975
   -0.003638   -0.000745    0.006034
   -0.003016    0.000857    0.006391
   -0.001440    0.004466   -0.001806
   -0.004213   -0.004539    0.000813
   -0.004586    0.003346    0.006590
    0.006747   -0.015603    0.000351
   -0.014450   -0.006846   -0.011955
    0.013292    0.006192   -0.003443
   -0.008235    0.008832   -0.015368
   -0.009232    0.001350    0.005480
   -0.001975    0.000081    0.011973
vibration   37
    0.053994   -0.031541    0.013579
    0.061035   -0.017449   -0.023777
    0.106108   -0.059581   -0.039726
    0.081972    0.040796   -0.047741
    0.048963   -0.042488   -0.010726
   -0.002959   -0.006336    0.001280
   -0.056884   -0.017515    0.010942
    0.008967    0.036040   -0.029068
    0.032795   -0.039740    0.024235
    0.009708   -0.006406   -0.004398
    0.075987   -0.060527    0.019191
   -0.008420    0.001118   -0.089750
   -0.034373    0.035063    0.053492
    0.010413   -0.008251    0.002623
    0.025141   -0.017918   -0.019950
   -0.004983   -0.023067    0.004311
   -0.014162   -0.030139    0.071007
    0.001364   -0.022988    0.118749
   -0.056247   -0.013606    0.008243
   -0.066628   -0.006437    0.004876
   -0.077352    0.003905   -0.056629
   -0.112207    0.024999   -0.122444
   -0.033714   -0.027505   -0.006081
   -0.028753   -0.043204   -0.001522
    0.000514   -0.030485    0.029653
   -0.004005   -0.012410    0.169132
    0.007209    0.011658    0.147348
    0.022083    0.007337    0.176345
   -0.009250    0.055526   -0.073417
   -0.002016    0.082652   -0.210880
   -0.024025    0.060700   -0.116781
   -0.033168    0.090068   -0.294817
   -0.025962    0.019244    0.090601
   -0.040452    0.019217    0.091850
   -0.010704   -0.009439    0.158604
    0.032929   -0.002385    0.010297
    0.011620    0.017673   -0.029589
   -0.023386    0.080378   -0.016253
   -0.002963    0.301996   -0.005367
   -0.218768    0.012973    0.041044
    0.125760   -0.016241   -0.072608
    0.005484    0.034845   -0.047261
    0.094451    0.005059   -0.055156
   -0.059947    0.016055    0.012000
   -0.021257    0.103670   -0.121375
    0.027201   -0.052483    0.009261
    0.015134    0.014277   -0.078564
    0.018074   -0.031607    0.166214
    0.062226   -0.208553   -0.020495
    0.003569   -0.009691    0.018140
   -0.014978   -0.036678   -0.004933
   -0.022891    0.010256   -0.111644
   -0.008642   -0.023373    0.057138
   -0.009025    0.006343    0.063781
    0.021279    0.012976   -0.046156
    0.050028    0.055806    0.011514
    0.106590   -0.036641   -0.005025
   -0.056231    0.027000   -0.090369
    0.145500   -0.073087    0.182625
    0.294424   -0.073747    0.051068
    0.003501   -0.000777    0.006871
    0.000613    0.000763   -0.005329
   -0.002171    0.001572   -0.009457
   -0.003758    0.004951   -0.014132
   -0.000194   -0.004415    0.006354
    0.000942    0.002951   -0.011776
   -0.002823   -0.044296   -0.085218
    0.022101   -0.030526    0.064839
   -0.029971    0.089640   -0.017821
    0.003307   -0.003139    0.016028
    0.004766    0.003000    0.010455
   -0.007906   -0.017678    0.007146
   -0.013978    0.007134   -0.012491
   -0.012545    0.004118   -0.009434
   -0.009311    0.005794   -0.009361
   -0.007306    0.011928   -0.022618
    0.002134   -0.013269    0.010544
    0.029371    0.002997    0.020787
    0.007120   -0.039442    0.024415
   -0.019356   -0.021742   -0.004385
    0.012087    0.014162   -0.024815
   -0.017005    0.017001   -0.041008
   -0.019886    0.008535   -0.011925
   -0.013722    0.007222   -0.009087
vibration   38
   -0.100035    0.015265   -0.030402
   -0.016239    0.002259   -0.000287
    0.007130   -0.020334   -0.023594
    0.001425    0.034075    0.014326
   -0.050415   -0.006186    0.005633
   -0.037066    0.001675    0.003696
   -0.074763   -0.003794    0.012403
   -0.032736    0.024949   -0.021372
   -0.018613   -0.014971    0.022451
   -0.048897    0.021856    0.008357
   -0.043604   -0.002205    0.020448
   -0.043161    0.054561   -0.022127
   -0.084112    0.034904    0.034529
   -0.024856    0.000804    0.003334
    0.004288    0.004637   -0.008519
    0.042794   -0.019291    0.085245
    0.040710   -0.013578    0.053518
    0.038753   -0.017339    0.046722
    0.005494    0.031866   -0.059654
   -0.025822    0.067536   -0.151508
    0.006703    0.031650   -0.052983
   -0.020686    0.071013   -0.142393
    0.042980   -0.015859    0.073673
    0.041844   -0.016795    0.075653
    0.050489   -0.032257    0.108147
    0.031737   -0.018473    0.035122
    0.002124   -0.055325   -0.035794
   -0.035338   -0.050229   -0.058816
    0.021433   -0.102437   -0.072015
    0.002365   -0.121513   -0.148958
    0.050992   -0.113650    0.016685
    0.063210   -0.138833    0.019437
    0.072542   -0.075479    0.073149
    0.119112   -0.078990    0.099917
    0.041214   -0.012390    0.036681
   -0.062456    0.006912    0.010465
   -0.058230    0.030025    0.019320
   -0.030015    0.004217    0.012457
   -0.068097   -0.305559   -0.025961
    0.267324    0.119093   -0.004127
   -0.266800    0.183826    0.064209
   -0.050687    0.006917    0.045429
   -0.088284   -0.006052    0.043842
   -0.024353    0.018152    0.045854
   -0.038800   -0.010264    0.077307
   -0.082292    0.157595   -0.033550
   -0.091556    0.093766    0.076973
   -0.034034    0.146521   -0.244398
   -0.143114    0.367762    0.006941
   -0.018215   -0.001989    0.001083
   -0.028020    0.001104   -0.003072
    0.011114    0.009702   -0.008707
    0.040373   -0.019067    0.067267
    0.021944    0.002979   -0.001825
   -0.073162    0.007434    0.036145
   -0.057782    0.016646    0.065272
    0.015572   -0.002851   -0.009706
    0.020904    0.020660   -0.066206
    0.068279    0.006818   -0.007683
    0.099035   -0.012145   -0.027278
    0.005605   -0.010953    0.007581
    0.000801    0.000455   -0.002791
   -0.003440    0.007199   -0.018773
    0.005508   -0.005836    0.003237
   -0.008820    0.007120   -0.015931
   -0.004547    0.003309   -0.002188
   -0.011051   -0.035101   -0.012656
    0.020240   -0.022677    0.039791
    0.015974    0.026710    0.005537
    0.011095   -0.006680    0.025365
    0.015453    0.012405   -0.051832
   -0.057218    0.014234   -0.015420
   -0.005097    0.000485   -0.004399
   -0.000627    0.000136    0.003199
    0.003305    0.000161    0.009776
   -0.005087    0.002632   -0.016829
    0.001859   -0.001070    0.004463
   -0.001257    0.013487    0.015507
    0.012652   -0.017234    0.007248
   -0.007181   -0.000444   -0.015887
   -0.002155   -0.015222   -0.031107
   -0.005836    0.004114   -0.017229
   -0.014812    0.020649   -0.023922
   -0.000256    0.002051    0.005672
vibration   39
   -0.004637   -0.007269   -0.003587
    0.002535    0.002925   -0.011857
   -0.023273    0.028293    0.021743
   -0.020591   -0.031597   -0.041173
    0.050053    0.009189   -0.017128
   -0.011091    0.022699   -0.015015
    0.334605    0.099936   -0.067149
   -0.110076   -0.279050    0.145233
   -0.263310    0.263688   -0.126409
   -0.024993    0.020102   -0.011837
   -0.340555    0.299836   -0.134746
    0.062736   -0.024817    0.412859
    0.188731   -0.200194   -0.304441
   -0.008614    0.005866   -0.005086
   -0.003873   -0.016267    0.026386
    0.003315    0.001271    0.006945
   -0.000198    0.005061   -0.000213
   -0.000245    0.007154   -0.000230
   -0.005090    0.005351   -0.004982
   -0.009363    0.009159   -0.011153
   -0.002379   -0.000037    0.004301
   -0.002072   -0.002033    0.007914
    0.000348   -0.001163    0.005142
    0.001408   -0.004840    0.007220
    0.001141    0.004450   -0.004834
    0.006311    0.005654    0.000979
    0.004801    0.001614    0.009638
    0.000594    0.001673    0.010882
    0.007583   -0.002762    0.001765
    0.005170   -0.006212    0.000123
    0.011948   -0.002042   -0.010398
    0.013016   -0.003328   -0.024768
    0.013767    0.000639    0.001229
    0.018281    0.000816   -0.001033
    0.010999    0.004515    0.013120
    0.000238   -0.001134    0.008266
   -0.001634    0.004547   -0.004133
   -0.003749    0.015548   -0.002140
   -0.000800    0.045362    0.000122
   -0.028722    0.007567    0.008539
    0.015415    0.005268   -0.012455
   -0.001715    0.006482   -0.006760
    0.033896   -0.014013   -0.011580
   -0.026893    0.000623    0.025047
   -0.012494    0.035580   -0.036528
   -0.001872    0.005124   -0.004346
   -0.007315    0.018970   -0.018820
    0.005625    0.011449    0.013369
   -0.004007   -0.014177   -0.007917
   -0.006564   -0.017692    0.018899
    0.009237   -0.017623    0.027979
    0.002451   -0.006257    0.025868
    0.001502    0.010905   -0.025925
    0.010462    0.004685    0.027796
   -0.002522    0.001825   -0.000561
   -0.005791    0.005202   -0.002412
    0.000689   -0.028023    0.021765
    0.002922   -0.003441   -0.010615
   -0.000386   -0.029775    0.001858
    0.002479   -0.016412   -0.006054
    0.001823   -0.002110    0.003231
   -0.002782    0.003831   -0.010689
   -0.004270    0.006416   -0.016775
    0.003735   -0.002501    0.007807
    0.001046   -0.002115    0.003956
   -0.004837    0.007271   -0.018324
   -0.011699   -0.030522   -0.008784
    0.015252   -0.019879    0.046859
    0.015832    0.033651    0.010508
    0.007839   -0.004711    0.019582
    0.011176    0.009147    0.005663
   -0.012137   -0.018586    0.005036
    0.000404    0.000082    0.000444
   -0.000652   -0.000011   -0.001283
   -0.002412    0.000446   -0.004995
    0.000081   -0.000147    0.002875
   -0.001207    0.000415   -0.001780
    0.001770   -0.002481   -0.004122
   -0.004572    0.003698   -0.001104
    0.001056    0.000134    0.003443
   -0.005427    0.002223    0.005785
    0.002483   -0.000801    0.008533
    0.005854   -0.002746    0.001267
   -0.000249   -0.000567   -0.000133
vibration   40
    0.028374    0.045627    0.007014
    0.069907   -0.008634   -0.034512
    0.098915   -0.033962   -0.015162
    0.070586    0.026630   -0.099371
    0.111221   -0.032026   -0.024934
   -0.034864    0.019307   -0.003031
    0.118652    0.057241   -0.021091
   -0.092428   -0.134700    0.052046
   -0.160844    0.140553   -0.038370
   -0.009941    0.014155   -0.000499
   -0.156910    0.139860   -0.055150
    0.030122   -0.011834    0.201983
    0.096978   -0.085788   -0.134503
   -0.001709    0.004537    0.004221
    0.045204   -0.016322   -0.036866
   -0.012478    0.000942   -0.041905
   -0.007331   -0.012772    0.007887
   -0.004473   -0.014141    0.014404
   -0.000017   -0.020184    0.032889
    0.013978   -0.035618    0.070233
   -0.014478   -0.000722   -0.018575
   -0.023762    0.004020   -0.034739
   -0.013560   -0.002787   -0.026467
   -0.015865   -0.002598   -0.032309
   -0.002184   -0.019946    0.021698
   -0.023199   -0.028362    0.018507
   -0.017237   -0.009276   -0.032519
   -0.000767   -0.009615   -0.040625
   -0.029498    0.011265   -0.018924
   -0.019228    0.028494   -0.033134
   -0.048938    0.006930    0.044357
   -0.053965    0.013953    0.096618
   -0.056722   -0.006257    0.008678
   -0.076090   -0.006714    0.017358
   -0.045352   -0.021046   -0.048498
    0.006311    0.013519   -0.049782
    0.006403   -0.014340    0.016019
    0.013099   -0.066401    0.006286
   -0.015479   -0.301751   -0.023489
    0.222783    0.008065   -0.041160
   -0.154703    0.040397    0.072642
   -0.000456   -0.022988    0.036766
   -0.208388    0.092889    0.064220
    0.138961    0.008359   -0.145919
    0.063331   -0.183240    0.212148
    0.007035   -0.019824    0.015606
    0.034835   -0.083703    0.079461
   -0.029385   -0.049965   -0.067218
    0.016240    0.070353    0.032486
   -0.008872   -0.011217    0.027165
   -0.027120   -0.026015    0.010741
   -0.014979    0.036773   -0.143798
    0.000269   -0.056304    0.144670
   -0.045004   -0.015137   -0.143349
    0.017008   -0.001801   -0.004847
    0.034384   -0.016392    0.004220
    0.190733   -0.071173   -0.021820
   -0.015363    0.031121    0.047423
    0.007531    0.119592    0.017731
    0.008301    0.070723    0.037205
   -0.009317    0.018171   -0.029726
    0.010842   -0.011367    0.032544
    0.025752   -0.030279    0.076552
   -0.010952    0.010722   -0.035834
    0.000844    0.011498   -0.025376
    0.018596   -0.022105    0.055852
    0.059099    0.121650    0.016335
   -0.054603    0.077828   -0.187015
   -0.073616   -0.125808   -0.049383
   -0.030184    0.021986   -0.096902
   -0.046555   -0.043684   -0.038186
    0.058825    0.092635   -0.030792
   -0.004861    0.001183   -0.005954
    0.000411   -0.000343    0.008149
    0.005430   -0.001283    0.019577
   -0.006876    0.000405   -0.014887
   -0.001721   -0.002854   -0.001603
   -0.016589    0.001207    0.002545
    0.014510   -0.009896   -0.009413
   -0.010121   -0.003385   -0.015559
    0.016173   -0.010740   -0.027977
   -0.016752    0.001642   -0.039546
   -0.033133    0.013344   -0.008157
    0.002041    0.000115    0.012619
vibration   41
   -0.037729    0.034907   -0.006237
    0.016186   -0.000177   -0.003507
    0.005389    0.011593    0.023822
    0.001972   -0.017154   -0.032601
    0.055968    0.003791   -0.007574
   -0.003762    0.003191    0.001370
   -0.004532    0.005150    0.003593
   -0.007181   -0.000820   -0.004322
   -0.006670    0.005839    0.004350
    0.004529    0.000282    0.005019
    0.015216   -0.012440    0.010882
    0.001110   -0.000183   -0.008183
    0.000750    0.010295    0.016576
    0.002870    0.000868    0.002199
    0.011714    0.004296   -0.006157
    0.023105    0.005457    0.044305
    0.012054    0.016317    0.036307
    0.010088    0.024328    0.029728
   -0.009377    0.041386   -0.021662
   -0.027029    0.062240   -0.076505
   -0.003930    0.037357   -0.006227
   -0.018049    0.052644   -0.043798
    0.021218    0.008244    0.054088
    0.021313   -0.002652    0.057334
    0.023529    0.005262    0.058200
    0.004384    0.011302   -0.038479
   -0.008666   -0.006360   -0.056097
   -0.021803   -0.003444   -0.070116
    0.001986   -0.033158    0.002703
   -0.006243   -0.047868    0.024114
    0.015909   -0.038442    0.040227
    0.022256   -0.054929    0.098284
    0.021768   -0.014709   -0.017590
    0.038054   -0.015019   -0.016501
    0.009847    0.008237   -0.047099
   -0.009782   -0.000837   -0.005582
    0.010357   -0.008373   -0.003504
    0.029017   -0.008725   -0.003657
    0.072852    0.271520    0.056473
   -0.242352   -0.117123   -0.010514
    0.257492   -0.180031   -0.056991
    0.025142   -0.006692   -0.023207
    0.282377   -0.167990   -0.060521
   -0.144032   -0.041392    0.220148
   -0.055130    0.189936   -0.240889
    0.007940    0.010182   -0.014809
   -0.020991    0.074836   -0.078296
    0.051308    0.042033    0.059962
   -0.009427   -0.075300   -0.030661
   -0.000530   -0.001549    0.001024
   -0.005148    0.002549    0.001066
    0.002255    0.018260   -0.022476
    0.009808    0.014793    0.025992
    0.003083    0.003619   -0.033943
   -0.010060   -0.012050    0.016986
   -0.023316   -0.000817    0.003056
    0.037033   -0.011807   -0.008987
   -0.019628    0.013733   -0.007086
   -0.100825   -0.134142    0.057296
   -0.120202   -0.081178    0.052864
   -0.017579    0.033971   -0.046201
    0.016967   -0.020889    0.052636
    0.030246   -0.041248    0.098322
   -0.019183    0.019166   -0.045143
    0.001627    0.012001   -0.034022
    0.043332   -0.050228    0.111085
    0.076674    0.189421    0.051910
   -0.095216    0.122382   -0.273551
   -0.091872   -0.190678   -0.061427
   -0.034724    0.019414   -0.120455
   -0.052236   -0.054777   -0.055151
    0.069478    0.117280   -0.040750
    0.009240    0.000423    0.012562
   -0.000869    0.000669   -0.008225
   -0.007145    0.001851   -0.017215
    0.001372   -0.001622    0.014237
   -0.001260    0.003002   -0.000408
    0.010894    0.005211    0.000444
   -0.012310    0.002008    0.008764
    0.001749    0.002713    0.005525
   -0.052188   -0.008917    0.019062
    0.025655   -0.006369    0.072611
    0.041953    0.006982   -0.016563
   -0.004841   -0.001456   -0.020448
vibration   42
   -0.006305   -0.037443    0.000677
   -0.019313   -0.002035    0.007740
   -0.025222    0.002670   -0.001891
   -0.018223   -0.008317    0.025185
   -0.033510    0.000409    0.007318
    0.004548   -0.003436    0.000304
    0.032566    0.002046   -0.005200
   -0.000296   -0.023778    0.017882
   -0.013688    0.014127   -0.012298
   -0.007572   -0.000001   -0.000765
   -0.036853    0.026148   -0.012332
    0.002020    0.002641    0.033462
    0.004158   -0.020887   -0.026387
   -0.002874   -0.002843    0.000162
   -0.019631   -0.006538    0.024058
   -0.013113   -0.005788   -0.017298
   -0.006526   -0.009173   -0.029659
   -0.006789   -0.015135   -0.029552
    0.006881   -0.024719    0.003981
    0.014525   -0.034086    0.029624
    0.008096   -0.028425    0.010722
    0.021299   -0.040296    0.041917
   -0.010573   -0.007147   -0.028181
   -0.009576    0.001175   -0.027533
   -0.016098   -0.000076   -0.045145
    0.003915   -0.003853    0.032968
    0.010665    0.002128    0.056241
    0.013988    0.000200    0.069722
    0.006348    0.015374   -0.003647
    0.008880    0.021869   -0.026810
    0.002546    0.020260   -0.045186
   -0.000218    0.029879   -0.111380
    0.002087    0.007333    0.022312
   -0.003081    0.007628    0.021519
    0.006516   -0.002652    0.059642
   -0.009147   -0.005728    0.024705
   -0.013330    0.005286    0.000733
   -0.018828    0.011514    0.002298
   -0.023699   -0.011155   -0.006151
    0.003594    0.021540    0.008465
   -0.039052    0.026915    0.006037
   -0.011853   -0.002623    0.009723
   -0.022346   -0.008212    0.008943
   -0.002563    0.001709    0.011779
   -0.008195   -0.008293    0.018687
   -0.016500    0.023357   -0.001803
   -0.016415    0.006602    0.024037
   -0.013362    0.018556   -0.041547
   -0.021672    0.065111    0.006121
    0.002888   -0.001236    0.001418
    0.004061   -0.005231    0.000807
    0.003184   -0.025332    0.064042
   -0.005657    0.001215   -0.052461
    0.011405   -0.000037    0.073789
   -0.013808    0.001665   -0.000945
    0.000442    0.004522    0.027932
   -0.082147    0.017145    0.018761
    0.019695   -0.013245   -0.023400
    0.100222    0.094097   -0.053873
    0.126775    0.040525   -0.055678
   -0.029043    0.050601   -0.082408
    0.026901   -0.033299    0.081514
    0.056191   -0.077473    0.178943
   -0.034398    0.028063   -0.091459
    0.005888    0.012810   -0.044426
    0.058691   -0.070160    0.160952
    0.139038    0.316432    0.056776
   -0.155666    0.201965   -0.478301
   -0.180142   -0.325673   -0.123324
   -0.071430    0.040326   -0.221317
   -0.106902   -0.107378   -0.053922
    0.156538    0.185528   -0.056357
   -0.009242    0.001723   -0.020601
    0.004733   -0.000954    0.016999
    0.011678   -0.001899    0.030887
   -0.004094    0.002758   -0.020876
   -0.000614   -0.003509   -0.004389
   -0.025948    0.003786    0.002812
    0.027199   -0.013289   -0.018652
   -0.013302   -0.003303   -0.029706
    0.088091    0.016319   -0.028300
   -0.045620    0.009148   -0.122696
   -0.074352   -0.013431    0.033419
    0.012863   -0.001311    0.041042
vibration   43
    0.011824   -0.003088   -0.003488
   -0.002276   -0.000260    0.000883
   -0.002416   -0.000311   -0.001248
   -0.001600   -0.000045    0.003382
   -0.005011   -0.000379    0.001092
   -0.000551   -0.000307    0.000396
   -0.000965   -0.000393    0.000377
   -0.000436    0.000057    0.000128
   -0.000333   -0.000457    0.000713
   -0.000965    0.000150    0.000048
   -0.001428    0.000459   -0.000084
   -0.000625    0.001075   -0.000118
   -0.001822   -0.000148   -0.000039
   -0.000440   -0.000130    0.000237
   -0.002230   -0.001120    0.002228
   -0.001793   -0.003388   -0.001670
   -0.000532   -0.004321   -0.003652
   -0.000494   -0.005414   -0.003386
    0.000285   -0.005685   -0.001878
    0.000534   -0.006132   -0.000358
    0.000471   -0.006085   -0.000486
    0.002121   -0.006890    0.002266
   -0.001596   -0.003633   -0.003216
   -0.001244   -0.002532   -0.002693
   -0.002341   -0.002245   -0.005565
   -0.000848   -0.000686    0.008150
    0.000597    0.001759    0.008758
    0.002595    0.001523    0.008527
   -0.000874    0.005597   -0.009771
   -0.000473    0.007817   -0.023817
   -0.000994    0.005378   -0.007451
   -0.001448    0.006941   -0.018346
   -0.001014    0.001405    0.012620
   -0.002378    0.000435    0.020465
    0.000104   -0.000201    0.009892
    0.006615    0.002984   -0.004117
   -0.002466    0.003645   -0.000825
   -0.009140    0.006543   -0.000489
   -0.024615   -0.090201   -0.021839
    0.086055    0.045066    0.004901
   -0.089101    0.067737    0.016283
   -0.006396    0.001817    0.006519
   -0.087837    0.051606    0.018076
    0.047892    0.013265   -0.069338
    0.018912   -0.060771    0.075294
   -0.001220   -0.003831    0.003002
    0.009767   -0.027462    0.025629
   -0.017660   -0.015757   -0.023934
    0.004995    0.027057    0.008783
    0.000462    0.000344    0.000479
   -0.000701   -0.002350   -0.001424
   -0.000372   -0.004629    0.005840
   -0.002277   -0.000338   -0.009478
    0.001280    0.002705    0.002938
    0.005049    0.004319   -0.007981
    0.008844    0.002805   -0.006058
   -0.009816    0.003294    0.002821
    0.001615   -0.001313   -0.003971
    0.015251    0.006632    0.003180
    0.010088    0.014217    0.003231
   -0.003024    0.004064   -0.010039
    0.003392   -0.004057    0.009989
    0.007808   -0.009839    0.023489
   -0.003435    0.002082   -0.011708
    0.000150    0.002343   -0.006007
    0.004884   -0.006804    0.017858
    0.017834    0.035244    0.003291
   -0.015792    0.022201   -0.057167
   -0.023679   -0.039128   -0.016035
   -0.009636    0.006198   -0.028282
   -0.014667   -0.014042   -0.008496
    0.018629    0.025719   -0.007595
    0.017725   -0.018676    0.091533
   -0.034006    0.003325   -0.097042
   -0.060576    0.008334   -0.180173
    0.033144   -0.008825    0.093213
    0.018613    0.015461    0.046069
    0.181706   -0.048900   -0.014009
   -0.160883    0.095023    0.127184
    0.110913    0.016458    0.224602
   -0.371637   -0.034018    0.151717
    0.213120   -0.030228    0.542956
    0.363906    0.024782   -0.130956
   -0.074320    0.021248   -0.208555
vibration   44
    0.048836   -0.000444   -0.019320
    0.002119    0.003780    0.005645
   -0.103546    0.108714    0.138674
   -0.086532   -0.144225   -0.091635
    0.188577    0.048901   -0.026761
    0.023192   -0.004264   -0.001220
    0.089673    0.004998   -0.016890
    0.011036   -0.052709    0.039928
   -0.017015    0.033273   -0.027437
    0.000069    0.003196    0.002986
    0.062961   -0.055875    0.028986
   -0.015071    0.020033   -0.086610
   -0.050187    0.047154    0.064022
    0.005226   -0.001381   -0.000909
   -0.009576   -0.002607    0.009188
    0.003736    0.003126    0.012328
   -0.003866    0.009648    0.007673
   -0.004405    0.016676    0.006799
   -0.011408    0.014656   -0.004681
   -0.016184    0.020506   -0.020369
   -0.007090    0.011816    0.008775
   -0.007227    0.011427    0.009292
    0.000247    0.006644    0.015742
    0.002023   -0.000898    0.019644
    0.002579    0.011962    0.005178
    0.006536    0.014149   -0.005172
    0.005053    0.009548    0.004599
    0.000198    0.009652    0.007848
    0.010275    0.001094    0.001545
    0.005668   -0.006080    0.003393
    0.018168    0.000554   -0.006271
    0.019873   -0.002514   -0.011107
    0.019616    0.004258   -0.003508
    0.027305    0.003536   -0.002786
    0.013753    0.011495   -0.001754
    0.037663    0.008862   -0.022857
    0.002446    0.018949   -0.013511
   -0.027864    0.059426   -0.007860
   -0.082814   -0.262359   -0.087083
    0.303471    0.198962    0.042503
   -0.307931    0.288095    0.030529
   -0.015182    0.025608   -0.001225
   -0.275462    0.207172    0.039892
    0.153825    0.056793   -0.265812
    0.065692   -0.176362    0.218546
    0.012362   -0.040488    0.009278
    0.057437   -0.110541    0.060292
   -0.060516   -0.082079   -0.038143
    0.046019    0.020162    0.020512
   -0.002076   -0.011409   -0.007872
    0.003630   -0.010331   -0.004199
   -0.003241   -0.005834    0.015990
    0.001248    0.019234   -0.016765
    0.011548    0.014419   -0.001268
    0.030937    0.018219   -0.035851
    0.021311    0.018484   -0.063605
   -0.025853    0.009473    0.010458
   -0.015032   -0.005514   -0.004205
   -0.069989   -0.148906    0.055752
   -0.070246   -0.069134    0.024084
   -0.003324   -0.001835   -0.013354
    0.003235   -0.004435    0.012087
    0.012496   -0.013722    0.037090
   -0.002327   -0.001535   -0.014290
   -0.003711    0.006866   -0.011013
   -0.002912   -0.001548    0.015113
    0.025191    0.039270    0.001834
   -0.013259    0.024068   -0.074024
   -0.033457   -0.055724   -0.020855
   -0.017224    0.012932   -0.041508
   -0.025802   -0.021125   -0.021645
    0.018964    0.047708   -0.013635
    0.003097    0.006202   -0.013742
    0.005504    0.000197    0.014350
    0.006305   -0.000060    0.025608
   -0.005426    0.002729   -0.010065
   -0.005409   -0.005059   -0.010417
   -0.028666    0.006095   -0.000265
    0.025230   -0.019926   -0.023157
   -0.024756   -0.007624   -0.040478
    0.050522    0.006998   -0.017446
   -0.030324    0.005833   -0.072141
   -0.049782   -0.003383    0.021062
    0.011919   -0.006833    0.031006
vibration   45
   -0.011899    0.001668    0.003074
    0.007062    0.004587    0.001861
   -0.241651    0.252585    0.328850
   -0.207959   -0.346559   -0.249333
    0.467750    0.107637   -0.074060
    0.034279   -0.013443   -0.005584
    0.216374    0.010647   -0.048451
   -0.004031   -0.155523    0.104523
   -0.082970    0.097408   -0.070736
   -0.036713    0.024560    0.010683
    0.091061   -0.116817    0.074510
   -0.060376    0.089582   -0.194185
   -0.168271    0.124157    0.156502
   -0.002452   -0.005902   -0.004288
   -0.001308   -0.008804   -0.006522
   -0.001320   -0.000400   -0.005339
   -0.000447   -0.002099   -0.001854
   -0.000164   -0.002596   -0.000818
    0.000234   -0.005001    0.003678
    0.001611   -0.007071    0.010426
   -0.001495   -0.004113   -0.001910
   -0.001943   -0.004639   -0.001469
   -0.002515   -0.002594   -0.006174
   -0.002963   -0.002340   -0.007664
   -0.000719   -0.002843   -0.002760
   -0.000574   -0.003672    0.004194
    0.000022   -0.002186    0.000760
    0.000962   -0.002283   -0.000289
   -0.001153    0.000082   -0.001776
   -0.000118    0.001957   -0.004608
   -0.002882    0.000222    0.000209
   -0.003331    0.001188   -0.000853
   -0.003222   -0.001036    0.002416
   -0.005180   -0.000766    0.001962
   -0.002050   -0.002625    0.002415
   -0.008579   -0.000331    0.005236
   -0.001112   -0.003880    0.004582
    0.005038   -0.018620    0.002336
    0.013453    0.026268    0.015374
   -0.044796   -0.040899   -0.013096
    0.047170   -0.056629    0.001829
    0.001930   -0.004800    0.002133
    0.069060   -0.053045   -0.008711
   -0.043267   -0.013408    0.071533
   -0.018690    0.049248   -0.054008
   -0.004232    0.012263   -0.002680
   -0.024390    0.055149   -0.043236
    0.028507    0.034737    0.040959
   -0.018127   -0.038886   -0.012336
   -0.015378   -0.030627   -0.019251
   -0.013010   -0.025478   -0.015893
   -0.000719    0.000368   -0.005425
    0.000491   -0.005436    0.006310
   -0.001587   -0.002440   -0.000728
   -0.006454   -0.002886    0.010831
   -0.002565   -0.003650    0.018991
    0.009628    0.002603    0.004585
    0.004448    0.003871    0.001397
    0.025116    0.043686   -0.011999
    0.027856    0.019063   -0.004554
    0.002148   -0.001904    0.005028
   -0.000667    0.002555   -0.002145
   -0.003434    0.005662   -0.009766
    0.001199   -0.000471    0.003033
   -0.002409    0.000424    0.005148
   -0.001438    0.003004   -0.003565
   -0.007425   -0.013569   -0.002396
    0.006977   -0.008010    0.019721
    0.008721    0.014213    0.004637
    0.000720    0.002008    0.013916
    0.001694    0.006497    0.008764
   -0.008917   -0.012006    0.005932
   -0.000920   -0.001092    0.002861
   -0.001447    0.000165   -0.003521
   -0.001564    0.000290   -0.006121
    0.001252   -0.000249    0.001968
    0.001490    0.000878    0.002872
    0.007643   -0.000979    0.001012
   -0.005405    0.003287    0.006353
    0.005288    0.001272    0.009241
   -0.011034   -0.000893    0.003809
    0.006670   -0.000891    0.015567
    0.011066    0.000827   -0.004702
   -0.002956    0.001859   -0.007345
vibration   46
    0.005996   -0.007457   -0.008276
   -0.000818    0.000008    0.000268
    0.020844   -0.021124   -0.023356
    0.016823    0.028837    0.020908
   -0.038162   -0.006958    0.005748
   -0.004342    0.001968   -0.000631
   -0.023647    0.000698    0.005067
   -0.000253    0.017540   -0.012948
    0.008035   -0.009799    0.004137
    0.002882   -0.003419    0.000125
   -0.004514    0.004262   -0.003300
    0.003769   -0.008715    0.012706
    0.012276   -0.008425   -0.008222
   -0.000693   -0.000247    0.000036
   -0.000088    0.000881   -0.000754
   -0.000288   -0.001211   -0.000666
    0.000125   -0.001707   -0.000530
    0.000189   -0.001953   -0.000298
    0.000160   -0.002038   -0.000275
    0.000140   -0.002138    0.000279
    0.000015   -0.002015   -0.000763
    0.000087   -0.001954   -0.000824
   -0.000256   -0.001742   -0.000827
   -0.000121   -0.001579   -0.000597
   -0.000101   -0.001514   -0.000534
   -0.000218   -0.000509   -0.001853
    0.000895    0.000665   -0.000764
    0.001789    0.000556   -0.000383
    0.000498    0.001459    0.001706
    0.000997    0.001870    0.004476
   -0.000485    0.001732    0.000333
   -0.000887    0.002465    0.002177
   -0.001172    0.000673   -0.002882
   -0.001828    0.000697   -0.003186
   -0.000910   -0.000288   -0.002374
    0.005603    0.002901    0.002328
   -0.001083    0.003575    0.003769
    0.007347   -0.031098   -0.003186
   -0.025468   -0.304921   -0.037107
    0.268534    0.068473   -0.028304
   -0.200331    0.121090    0.051346
   -0.024600    0.029188   -0.002473
    0.079183   -0.033435   -0.016691
   -0.121769    0.001678    0.091506
   -0.052847    0.138323   -0.081672
   -0.003490    0.001043   -0.001945
   -0.135368    0.324510   -0.332497
    0.172259    0.154544    0.427649
   -0.043693   -0.467582   -0.090745
    0.000478    0.002172    0.000488
    0.000409    0.003583    0.001157
    0.000014   -0.000702   -0.000643
    0.000174   -0.001605    0.000210
    0.000121    0.000391    0.000130
    0.014205    0.012478    0.021036
    0.011881    0.006185    0.012494
   -0.000679    0.000881   -0.000892
    0.000326   -0.000570    0.001377
   -0.001432    0.004538   -0.003040
   -0.004185   -0.004360    0.003047
    0.000475   -0.004640   -0.002054
    0.000116   -0.000397    0.000632
    0.002206   -0.001432    0.004476
    0.000925   -0.002499   -0.002860
   -0.002187    0.001607   -0.001131
   -0.004361    0.002591   -0.001294
    0.003226    0.002148    0.000330
    0.001461    0.001036   -0.011778
   -0.002886   -0.011608   -0.003717
   -0.004351    0.004524   -0.004897
   -0.006432   -0.003329   -0.002359
    0.000577    0.006782   -0.001476
    0.000032    0.000046   -0.000179
    0.000355    0.000156    0.000175
    0.000154    0.000194   -0.000211
   -0.000171   -0.000103   -0.000062
    0.000085    0.000594   -0.000146
   -0.000075    0.001733    0.000724
    0.000332   -0.000520    0.000392
   -0.000133    0.000769   -0.001192
    0.000334    0.000315    0.000170
   -0.000375   -0.000434   -0.000946
   -0.000797   -0.000431    0.000568
    0.000546    0.000186    0.000796
vibration   47
   -0.020067    0.078127   -0.002526
    0.041171   -0.020117   -0.002770
    0.054237   -0.031516    0.000791
    0.042796   -0.004966   -0.025468
    0.055724   -0.030401    0.001626
    0.064339   -0.012389    0.003438
    0.096851   -0.011788   -0.008697
    0.078904   -0.004873    0.045196
    0.069484   -0.019314   -0.032322
    0.055713   -0.044211   -0.010607
    0.066443   -0.010246   -0.028937
    0.041556   -0.094920    0.016082
    0.097744   -0.061093   -0.044382
    0.020963   -0.012330    0.005497
   -0.053126   -0.010767    0.058217
   -0.076669    0.079031   -0.101182
   -0.068319    0.078874   -0.116642
   -0.088464    0.084710   -0.178157
    0.041493    0.004276    0.128680
    0.118463   -0.070772    0.282198
    0.031324    0.034423    0.091200
    0.075819   -0.013083    0.209641
   -0.059639    0.124106   -0.130260
   -0.078136    0.181346   -0.174798
   -0.058162    0.073838   -0.069036
    0.067274   -0.068115    0.127789
    0.087775   -0.042316    0.060871
    0.108090   -0.046452    0.055859
    0.076204    0.000973   -0.106485
    0.087882    0.036731   -0.265612
    0.043316   -0.005718   -0.005990
    0.030658    0.024206   -0.051760
    0.025437   -0.042175    0.111735
    0.005508   -0.041700    0.135150
    0.027968   -0.048157    0.022401
   -0.016135   -0.005208   -0.077589
   -0.007784    0.005422    0.019705
    0.011563   -0.048868    0.010950
    0.026950    0.016076    0.038133
   -0.073385   -0.092509   -0.046497
    0.085655   -0.128407    0.028054
   -0.040345    0.029996    0.025920
    0.003093   -0.006152    0.018016
   -0.121376    0.003694    0.077521
   -0.050911    0.120912   -0.002794
   -0.015828    0.094906    0.000861
   -0.075332    0.141255    0.004908
    0.070613    0.131639   -0.023923
   -0.048951    0.120301    0.006059
    0.004661   -0.008412    0.018461
    0.039693   -0.006305    0.040049
   -0.042692    0.006574    0.059256
    0.051545   -0.044179    0.156252
   -0.024885   -0.055457   -0.233835
   -0.007343   -0.009402    0.006378
   -0.021446   -0.030039   -0.037176
   -0.136090    0.010668    0.044784
    0.002499   -0.008646   -0.029108
   -0.028975   -0.101493    0.013090
   -0.028012   -0.039861   -0.012467
    0.000876    0.005711    0.015830
   -0.008725    0.008479   -0.023170
   -0.000395   -0.006602    0.007842
   -0.003810    0.004238    0.006500
    0.009801   -0.008146    0.003695
   -0.017502    0.027805   -0.080222
   -0.001113   -0.018771   -0.030287
    0.004183   -0.015347    0.050940
   -0.014399    0.051909    0.005111
    0.004423   -0.012063   -0.011962
    0.005328   -0.007523    0.010266
    0.026770   -0.004199    0.002965
    0.004687    0.002926    0.008612
   -0.000417    0.001763    0.000057
   -0.002748    0.002372   -0.006919
   -0.002093    0.003161   -0.006652
    0.002265   -0.004406    0.001545
    0.012377   -0.001146    0.003270
    0.002586   -0.011253    0.005603
   -0.003641   -0.007714    0.001168
   -0.006136    0.002077   -0.006744
   -0.000286    0.002882   -0.001435
    0.000227    0.005803   -0.009441
   -0.001454    0.000931   -0.003254
vibration   48
   -0.005668    0.113940   -0.053383
   -0.059247    0.017345    0.018804
   -0.093346    0.047034    0.007903
   -0.065647   -0.024959    0.074768
   -0.089854    0.040452    0.009183
   -0.001217    0.023932   -0.016949
   -0.014771    0.037698    0.000270
    0.007315    0.049389   -0.029607
    0.012992    0.009227   -0.034115
   -0.019700    0.017160   -0.030454
    0.006416    0.020465   -0.033979
   -0.022643    0.032113   -0.066721
   -0.058423    0.010759   -0.022258
   -0.006573    0.005779   -0.006342
    0.011964   -0.007300    0.008402
    0.010684   -0.031802   -0.000732
    0.006760   -0.036072   -0.001384
    0.011736   -0.034076    0.015744
   -0.014655   -0.038638   -0.022923
   -0.027327   -0.029882   -0.029037
   -0.012517   -0.045880   -0.015186
   -0.011016   -0.045873   -0.014521
   -0.003280   -0.047232   -0.003365
    0.002449   -0.067029    0.006131
    0.005960   -0.024593   -0.018240
   -0.027986    0.028606    0.038620
   -0.048509    0.011759    0.054189
   -0.074051    0.012316    0.079277
   -0.044229   -0.003053   -0.030468
   -0.055543   -0.013308   -0.081371
   -0.015330   -0.005084   -0.025800
   -0.004295   -0.025384   -0.075601
    0.006108    0.011537    0.061368
    0.024486    0.008210    0.087723
   -0.004033    0.034788    0.041193
    0.029524    0.070489   -0.041012
    0.009745   -0.000015   -0.001592
   -0.000338   -0.061130   -0.012916
   -0.010886   -0.104999   -0.027486
    0.008502   -0.067355   -0.069446
   -0.018870   -0.087733    0.048878
    0.025196   -0.043018    0.043295
    0.010658   -0.112942    0.030385
    0.051981   -0.022607    0.103732
    0.028638   -0.049050    0.054638
    0.009042   -0.000442   -0.010124
    0.009934    0.008418   -0.024729
    0.016469    0.004497   -0.001922
   -0.000342   -0.013607   -0.012584
    0.003783   -0.008256    0.003048
    0.018840    0.018407    0.024470
    0.024939   -0.026282    0.019084
   -0.017789    0.004005   -0.030441
    0.014723    0.065765   -0.022157
    0.025681    0.019942   -0.009337
    0.039532   -0.005420   -0.026779
    0.015551   -0.008395    0.009244
    0.027479    0.002166    0.017015
   -0.020717   -0.040696   -0.007794
   -0.051930   -0.017037    0.010773
   -0.037667    0.223575    0.109897
   -0.007616   -0.033503   -0.009034
   -0.073049   -0.100485   -0.039044
   -0.097427    0.032510    0.054714
    0.178937   -0.151657   -0.115634
    0.159656   -0.085773   -0.077248
   -0.059120    0.075108    0.055873
   -0.210385    0.019935    0.121991
   -0.036346    0.122665    0.067346
    0.235522   -0.412187   -0.127745
    0.348616   -0.007507   -0.166895
    0.193962   -0.091382   -0.119315
    0.003517    0.004309   -0.006477
    0.002387    0.000444    0.006681
   -0.002743    0.000913   -0.001866
   -0.001485    0.002174   -0.002847
   -0.000481   -0.006552    0.000211
    0.006497   -0.005374    0.000749
    0.001247   -0.011003    0.002115
   -0.006473   -0.010070    0.001206
    0.005145    0.003997   -0.002642
   -0.004770    0.003285   -0.009927
   -0.005267   -0.000563    0.001405
    0.008228   -0.005028    0.022408
vibration   49
    0.037165   -0.222120    0.089957
   -0.001620    0.005730   -0.001537
   -0.010624    0.014329    0.010050
   -0.008824   -0.008384   -0.004816
    0.011469    0.012534   -0.005422
    0.059210    0.016821   -0.016019
    0.086257    0.023366   -0.019422
    0.088653    0.053411    0.030644
    0.084375   -0.010748   -0.073461
    0.029681   -0.026019   -0.046219
    0.102573   -0.011994   -0.058301
   -0.001725   -0.077718   -0.087536
    0.031029   -0.029615   -0.049811
   -0.002807    0.002882   -0.002815
   -0.012614   -0.005231    0.019761
   -0.014805    0.056094    0.009807
   -0.006523    0.062746    0.015029
   -0.012298    0.054869   -0.006756
    0.024964    0.074757    0.033449
    0.042778    0.064100    0.033310
    0.022311    0.084468    0.024131
    0.017393    0.086545    0.017606
    0.011466    0.080108    0.018870
    0.005627    0.110281    0.012824
   -0.009572    0.043376    0.034092
    0.044658   -0.047585   -0.071788
    0.078597   -0.020288   -0.092801
    0.123172   -0.021217   -0.130917
    0.070743    0.005196    0.054509
    0.090806    0.023007    0.147828
    0.019719    0.008894    0.041070
    0.000418    0.044480    0.126956
   -0.016702   -0.019642   -0.109052
   -0.046995   -0.014851   -0.151395
    0.001750   -0.059888   -0.072287
   -0.045840   -0.124277    0.062469
   -0.018573    0.011805    0.000425
   -0.011951    0.103543    0.018021
   -0.007070    0.090495    0.024723
    0.050161    0.142518    0.100683
   -0.043029    0.180240   -0.051436
   -0.059738    0.080679   -0.050596
   -0.060948    0.186195   -0.030427
   -0.106789    0.045978   -0.149509
   -0.055272    0.101255   -0.043655
   -0.015290    0.017448    0.022773
   -0.028733    0.017662    0.039638
   -0.013146    0.019017    0.025215
    0.004842    0.027756    0.024738
   -0.015905   -0.010123    0.021006
    0.007076   -0.003783    0.037560
   -0.039985    0.048261   -0.026527
    0.027507   -0.002788    0.042558
   -0.030752   -0.115067    0.042951
   -0.038115   -0.024793   -0.003056
   -0.077297    0.008342   -0.002685
    0.045715   -0.041444    0.018086
   -0.045234   -0.009077   -0.026775
    0.038939    0.061150    0.010032
    0.098686    0.054931   -0.041361
   -0.024538    0.148554    0.081176
   -0.010253   -0.017407   -0.017293
   -0.045631   -0.074198   -0.012314
   -0.064390    0.015676    0.039497
    0.123224   -0.100807   -0.087828
    0.091072   -0.036577   -0.096399
   -0.035741    0.055606    0.051373
   -0.141648    0.014420    0.067337
   -0.025536    0.055322    0.047118
    0.159786   -0.284098   -0.104955
    0.235699   -0.012922   -0.137122
    0.137299   -0.034846   -0.091828
   -0.001719   -0.004287    0.010771
   -0.006678   -0.001040   -0.014382
    0.002323   -0.001900    0.006392
    0.002912   -0.001379    0.006312
   -0.001991    0.004613   -0.002125
   -0.014539   -0.004399   -0.008172
   -0.001785    0.017153   -0.010681
    0.005326    0.007655    0.001285
   -0.007356   -0.005502    0.004996
    0.007959   -0.000349    0.019917
    0.011577    0.003231   -0.002317
   -0.018983    0.004525   -0.048942
vibration   50
   -0.004799    0.011555   -0.001081
   -0.003175    0.000453    0.000637
   -0.005438    0.002475    0.000181
   -0.003949   -0.002376    0.002896
   -0.003926    0.001271    0.000277
    0.002489    0.001457   -0.001106
    0.004513    0.002252   -0.001111
    0.003793    0.002893    0.001295
    0.003392    0.000457   -0.004377
   -0.000030   -0.000068   -0.003392
    0.003976    0.000720   -0.004075
   -0.001267   -0.000821   -0.007151
   -0.002619   -0.000683   -0.003045
   -0.000412    0.000365   -0.000250
   -0.000795   -0.001090    0.001807
   -0.001561   -0.000293   -0.000162
   -0.001140   -0.000683   -0.001317
   -0.001323   -0.001179   -0.002038
    0.000372   -0.000683    0.000240
    0.001529   -0.001515    0.000786
    0.000551    0.000439    0.000739
    0.001680    0.000438    0.001745
   -0.000970    0.001551   -0.000466
   -0.001127    0.002442   -0.000688
   -0.001468    0.000761    0.000089
   -0.001570    0.001018    0.002973
   -0.002533    0.000598    0.001672
   -0.003455    0.000659    0.001564
   -0.002046   -0.000106   -0.002901
   -0.002787   -0.000648   -0.007293
   -0.000560   -0.000729    0.000231
   -0.000050   -0.001766   -0.000637
    0.000097    0.000131    0.003580
    0.000661    0.000129    0.004553
   -0.000331    0.001489    0.000539
   -0.000116    0.003775   -0.002034
    0.001452   -0.000465   -0.000738
    0.003032    0.005513   -0.000057
    0.002528    0.000327   -0.000275
    0.012001    0.010188    0.006425
   -0.003116    0.014307   -0.004604
    0.005070    0.000624   -0.006103
    0.006814    0.007641   -0.004803
    0.008360    0.001129   -0.011917
    0.004016   -0.005503   -0.008552
    0.001843   -0.007809   -0.001045
    0.007892   -0.011423   -0.003151
   -0.005581   -0.010910    0.001554
    0.003075   -0.011154   -0.001668
   -0.000060   -0.000259    0.001672
    0.001273   -0.000289    0.002395
   -0.000781   -0.001069    0.001575
   -0.001266    0.000162    0.002282
    0.000140    0.003215   -0.004167
   -0.000668   -0.000620    0.000386
    0.007304    0.003184    0.011749
   -0.000195   -0.002694    0.001141
    0.000615   -0.000564    0.001886
    0.010485   -0.014312    0.013989
    0.017200   -0.048823    0.022457
   -0.000510    0.002257    0.000890
   -0.000268   -0.000125   -0.000348
   -0.000602   -0.001222    0.000204
   -0.001100    0.000075   -0.000052
    0.002008   -0.001429   -0.001567
    0.001014   -0.000275   -0.001486
   -0.000337    0.000615   -0.000408
   -0.001857    0.000052    0.000214
   -0.001348    0.000632   -0.000092
    0.002414   -0.004415   -0.002335
    0.003525   -0.000306   -0.002331
    0.002715    0.000049   -0.001664
   -0.236723   -0.170221    0.055749
    0.039683    0.010220   -0.003610
    0.148903   -0.014521   -0.031143
   -0.001229   -0.132301   -0.014865
    0.085916    0.295629   -0.032869
   -0.082785    0.396228    0.053016
   -0.014507    0.336767    0.017058
    0.295525    0.441088   -0.156986
   -0.047051   -0.112790    0.008962
    0.026541   -0.270728   -0.084701
   -0.125395   -0.108149    0.040990
    0.037761    0.228170    0.031439
vibration   51
    0.003622   -0.009451    0.000946
    0.187643   -0.067615   -0.073006
    0.279016   -0.147332   -0.034174
    0.191393    0.041797   -0.275283
    0.316381   -0.152753   -0.038408
   -0.080263   -0.120352    0.076102
   -0.074230   -0.191218    0.009506
   -0.152131   -0.264538    0.059748
   -0.164926   -0.029858    0.231843
    0.003263    0.002295    0.166573
   -0.197471   -0.046480    0.205363
    0.068778    0.061706    0.331726
    0.101565    0.036742    0.162807
    0.027337   -0.021547    0.013330
   -0.011685    0.045070   -0.069661
   -0.002864   -0.005108   -0.006530
    0.001545   -0.011427    0.003416
    0.003244   -0.012700    0.009743
   -0.000501   -0.008708   -0.004415
    0.000410   -0.009312   -0.004512
   -0.002445   -0.003470   -0.011053
   -0.003862    0.001512   -0.020663
    0.000832   -0.007726    0.003460
    0.002554   -0.010408    0.007569
    0.002087   -0.005793    0.004709
    0.001639   -0.000139   -0.009675
    0.005073    0.003617   -0.014966
    0.007631    0.003947   -0.024603
    0.006808    0.001139    0.011587
    0.006422   -0.001402    0.027582
    0.006653    0.001300    0.006358
    0.005857    0.002357    0.016977
    0.003656    0.000848   -0.017914
    0.001635    0.002177   -0.028173
    0.003186   -0.000955   -0.005822
    0.002545   -0.001334    0.006962
   -0.001066    0.001350   -0.001919
   -0.005347    0.006909   -0.000985
   -0.008376   -0.001311   -0.006918
    0.004629    0.012105    0.006165
   -0.015589    0.015645   -0.000320
   -0.000661   -0.000674    0.000144
   -0.004110   -0.000995    0.000167
    0.002787    0.000623   -0.000830
    0.000454   -0.003469    0.002951
   -0.001505    0.000267   -0.002489
   -0.000828    0.000224   -0.002841
   -0.001583    0.000174   -0.002969
   -0.002819   -0.000503   -0.002653
    0.013713    0.042306   -0.058843
   -0.023761    0.054757   -0.072481
   -0.007772    0.002717   -0.031253
    0.000728   -0.003649    0.005651
    0.005638    0.001128    0.017282
    0.000503    0.000688   -0.000865
    0.001009    0.005293    0.004686
   -0.117178    0.118207   -0.063046
   -0.005527    0.008466    0.001133
   -0.001734    0.009019    0.008587
    0.000411    0.001463    0.009803
   -0.006157    0.046144    0.029245
    0.001135   -0.010463    0.006853
   -0.021409   -0.018824   -0.016516
   -0.024860    0.009863    0.014785
    0.035133   -0.034851   -0.021320
    0.040560   -0.027345    0.005847
   -0.019894    0.019096    0.019998
   -0.053552    0.006780    0.031693
   -0.003228    0.031223    0.019278
    0.048847   -0.089951   -0.019559
    0.074786    0.002627   -0.025784
    0.036770   -0.033450   -0.021263
   -0.002226   -0.002257    0.000712
    0.000004   -0.000152   -0.001556
    0.002100   -0.000681    0.001484
    0.001054   -0.000977   -0.000516
    0.001070    0.003982    0.001829
   -0.002011    0.009064    0.005759
    0.001087    0.000603    0.003312
    0.002542    0.006618   -0.004787
    0.000860   -0.002468   -0.001639
    0.001318   -0.000751    0.000170
    0.000786    0.000800   -0.001673
   -0.001303    0.002352   -0.004845
vibration   52
   -0.040602   -0.036095    0.043300
   -0.022036   -0.039524   -0.040858
   -0.045444   -0.021960   -0.091019
   -0.034845   -0.057624   -0.062097
   -0.014546   -0.095686   -0.013919
   -0.008083   -0.064002    0.022448
   -0.019419   -0.125901   -0.028109
   -0.010139   -0.084863    0.050678
   -0.005536   -0.063058    0.090288
   -0.071462    0.065518    0.021522
   -0.152532    0.049174    0.035423
   -0.023237    0.174830    0.035368
   -0.133306    0.059157    0.038277
    0.000395    0.000898   -0.009743
    0.062917    0.066185   -0.010171
    0.036204    0.063739    0.049125
    0.016556    0.107175    0.035427
    0.012717    0.106561    0.018517
    0.034893    0.127607    0.022794
    0.029756    0.136201   -0.004346
    0.039928    0.094196    0.037524
    0.013034    0.081878    0.036313
    0.054116    0.073508    0.029791
    0.042479    0.099427    0.009430
    0.012107    0.033991    0.021511
   -0.053785    0.001782    0.021078
   -0.105493   -0.045497    0.081315
   -0.121341   -0.046499    0.184158
   -0.132416   -0.017006   -0.059608
   -0.117555    0.013866   -0.120836
   -0.148357   -0.018220   -0.036182
   -0.142192   -0.030015   -0.081080
   -0.116777   -0.001908    0.102036
   -0.102220   -0.016147    0.193726
   -0.084942   -0.005949    0.010555
   -0.073763   -0.043347   -0.013861
    0.007140   -0.007159    0.006771
    0.113235    0.016612    0.008382
    0.155338   -0.032426    0.110361
    0.199839    0.047777   -0.008288
    0.123486    0.066733   -0.075830
   -0.002540    0.053111   -0.063975
    0.010342    0.172430   -0.041638
   -0.028793    0.025634   -0.171929
   -0.007016    0.042788   -0.075725
    0.035615   -0.092097    0.071700
    0.063464   -0.130174    0.094506
   -0.059651   -0.124853    0.149337
    0.137769   -0.137791    0.062961
    0.029159    0.040625   -0.008845
    0.027941    0.091735    0.014660
    0.077237    0.067454    0.059930
   -0.022780    0.028320   -0.042131
   -0.093160   -0.039805   -0.075595
   -0.047562   -0.018697   -0.005779
   -0.089323   -0.044057   -0.074151
    0.057817   -0.011821   -0.064517
    0.085292   -0.059970   -0.015675
    0.047676   -0.088741   -0.105518
    0.015601    0.004858   -0.115001
    0.000714   -0.000447    0.004432
   -0.001314    0.000539   -0.002749
    0.001805   -0.004889    0.009718
   -0.002142    0.001476    0.002111
   -0.000978    0.000880   -0.005658
   -0.005715    0.006547   -0.018727
    0.004035    0.005844   -0.000953
   -0.005278    0.002530    0.000223
   -0.007379    0.001273    0.001166
   -0.002222   -0.001299   -0.010157
   -0.003759   -0.006576   -0.014696
    0.000197    0.016319   -0.006480
    0.001166    0.001539   -0.001589
    0.001606   -0.000443    0.008555
   -0.003195   -0.000212   -0.004128
    0.000913    0.002640   -0.003315
   -0.000586   -0.004267    0.001136
    0.006706   -0.008523   -0.002539
   -0.005389   -0.000301    0.002582
    0.001444   -0.005074    0.008580
    0.004197    0.002652   -0.003918
   -0.000840    0.006099   -0.004002
    0.002540   -0.000755   -0.002012
    0.007270   -0.003992    0.023520
vibration   53
    0.192588   -0.136388   -0.004176
   -0.006989   -0.006196   -0.009772
   -0.011847   -0.002220   -0.020342
   -0.009529   -0.010561   -0.012408
   -0.006693   -0.016992   -0.004587
   -0.006232   -0.014792    0.004183
   -0.013106   -0.030575   -0.007207
   -0.007790   -0.019553    0.006601
   -0.004532   -0.015335    0.024465
   -0.015724    0.015748    0.007719
   -0.034691    0.006338    0.013845
   -0.004819    0.041043    0.009966
   -0.028156    0.018829    0.015569
   -0.000300    0.001472   -0.004000
    0.019470    0.017854   -0.007951
    0.015380    0.012572    0.021253
    0.012185    0.021165    0.031114
    0.017568    0.016210    0.045693
    0.001574    0.040605   -0.011231
   -0.008867    0.052167   -0.038780
    0.006701    0.025508    0.002859
   -0.004264    0.023905   -0.003604
    0.022624    0.007475    0.028149
    0.027812    0.005438    0.042566
    0.003437    0.009549   -0.000478
   -0.017836    0.001974   -0.024843
   -0.017785   -0.000037    0.032809
   -0.005890   -0.002550    0.082922
   -0.028884    0.020014    0.000709
   -0.020935    0.030219    0.015301
   -0.039976    0.022600   -0.028464
   -0.043475    0.030242   -0.043239
   -0.039376    0.007774    0.010654
   -0.043029   -0.000836    0.055486
   -0.024975   -0.008316   -0.014832
    0.070131   -0.017202   -0.047131
   -0.013506    0.021014   -0.011615
   -0.097938   -0.109314   -0.028441
   -0.113355   -0.035272   -0.078856
   -0.265570   -0.197635   -0.154006
   -0.018701   -0.282059    0.114591
   -0.096470   -0.024032    0.145679
   -0.179145   -0.206593    0.113036
   -0.147731   -0.023452    0.290928
   -0.059277    0.099195    0.239110
   -0.015126    0.175727   -0.002969
   -0.141567    0.241899    0.056073
    0.143224    0.238475   -0.080278
   -0.044778    0.273559    0.015465
    0.006796    0.010784   -0.005359
    0.004029    0.023369   -0.001127
    0.019166    0.017766    0.008478
   -0.017924    0.022065   -0.058620
   -0.023627   -0.016775   -0.022012
    0.057441    0.023436   -0.074908
    0.061120    0.002824   -0.100216
    0.029315   -0.003931   -0.019558
    0.004886   -0.013563    0.010375
   -0.010705   -0.050891    0.006255
   -0.012376    0.007044   -0.015666
    0.000307   -0.007680   -0.011878
    0.005381   -0.004012    0.013341
    0.001429    0.010092   -0.007036
    0.004564    0.004234   -0.001280
   -0.011213    0.008185    0.012016
    0.008945   -0.017946    0.049839
    0.001132    0.002852    0.001891
    0.006383    0.004717   -0.003363
    0.007749    0.002577   -0.000552
   -0.012485    0.026725    0.020135
   -0.017981    0.006849    0.023245
   -0.016437   -0.011653    0.013326
   -0.006800   -0.004993    0.002508
   -0.000274    0.000652   -0.002967
    0.006043   -0.001143    0.004590
    0.000713   -0.004060    0.001111
    0.001019    0.008058   -0.004111
   -0.011041    0.006968   -0.004110
    0.002201    0.014050   -0.008789
    0.006988    0.012372   -0.008539
    0.003203   -0.004108    0.000629
   -0.000107   -0.007562   -0.004645
   -0.005898   -0.003794    0.004523
   -0.003365    0.007312   -0.011184
vibration   54
    0.025538   -0.007900    0.005941
   -0.036745   -0.070221   -0.052502
   -0.075285   -0.043824   -0.166800
   -0.054331   -0.095445   -0.079909
   -0.042974   -0.186594    0.004650
    0.051478   -0.050534    0.043918
    0.065524   -0.123863   -0.026227
    0.076974   -0.041782    0.124396
    0.081939   -0.078860    0.072344
   -0.036156    0.055355   -0.040355
   -0.046823    0.101576   -0.063437
   -0.015563    0.116693   -0.058128
   -0.114586    0.006180   -0.060201
    0.008808    0.016726    0.011770
    0.015094    0.027578    0.018816
   -0.014747    0.007492    0.001310
   -0.011396    0.009963   -0.013979
   -0.018286    0.003948   -0.036480
    0.016550    0.007488    0.014306
    0.030466   -0.002937    0.023861
    0.014198    0.015910    0.007344
    0.018043    0.016881    0.009372
   -0.003009    0.026051   -0.009735
   -0.009775    0.051112   -0.022954
   -0.012419    0.000193    0.014797
   -0.006705   -0.016806   -0.000068
   -0.002855   -0.008591   -0.011494
    0.009782   -0.009188   -0.011986
   -0.011172    0.006621    0.000851
   -0.003143    0.018095    0.005864
   -0.025341    0.006590    0.011778
   -0.029167    0.013097    0.031870
   -0.029351   -0.002216   -0.011431
   -0.040243   -0.002280   -0.011382
   -0.018821   -0.014492   -0.015251
    0.029190    0.018801    0.039164
    0.011394    0.019060    0.026507
   -0.145752    0.044060    0.034743
   -0.220840    0.067169   -0.138501
   -0.181574    0.049505    0.144962
   -0.236982    0.071410    0.113994
    0.121233   -0.051423   -0.003599
    0.205038   -0.110972   -0.017111
    0.232346    0.007201    0.076481
    0.085404   -0.167504   -0.097468
   -0.062801   -0.029269   -0.153696
    0.062559   -0.026315   -0.318077
   -0.066565   -0.041435   -0.218067
   -0.279912   -0.078182   -0.162589
    0.028687    0.055545    0.041214
    0.030768    0.061699    0.045983
    0.002574    0.013009    0.002070
   -0.000018   -0.018334    0.039139
   -0.007181   -0.006416   -0.006980
    0.062962    0.052675    0.108110
    0.048830    0.035417    0.077839
    0.011076   -0.002077   -0.001199
    0.008159   -0.010806   -0.009591
    0.003024   -0.015381   -0.012501
   -0.005478   -0.042571    0.005895
   -0.002591   -0.001711   -0.005264
   -0.000014   -0.003318    0.005050
   -0.002415    0.001715   -0.006003
   -0.000612   -0.001723   -0.002515
    0.002280   -0.002485    0.001587
    0.004444   -0.008122    0.021004
   -0.003231   -0.002252    0.001112
    0.000614   -0.000887   -0.004801
    0.002189   -0.005517   -0.002030
    0.003453   -0.004538    0.003230
    0.005970    0.004143    0.007512
    0.003366   -0.011376    0.002073
    0.000498    0.001289   -0.002807
    0.002578   -0.000161    0.006970
   -0.003036    0.001154   -0.006656
   -0.001309    0.000833   -0.001159
    0.000827   -0.001554    0.002185
    0.010420    0.001677    0.003997
   -0.003190   -0.006470    0.008583
   -0.000758   -0.003025    0.004330
   -0.004902    0.001959    0.000428
   -0.000028    0.000277    0.001731
    0.001817    0.000040   -0.002211
    0.008715   -0.002410    0.024261
vibration   55
   -0.013119    0.007470   -0.005334
   -0.055830   -0.081190   -0.055897
   -0.114674   -0.037929   -0.195103
   -0.081409   -0.127576   -0.076457
   -0.066909   -0.214848    0.009875
    0.049196   -0.054133    0.052675
    0.058715   -0.135788   -0.023356
    0.072035   -0.050252    0.131698
    0.078898   -0.080983    0.095265
   -0.043851    0.072699   -0.047634
   -0.061179    0.129322   -0.075640
   -0.016078    0.153547   -0.068619
   -0.143817    0.011744   -0.071360
    0.014727    0.021855    0.014767
    0.015763    0.017827    0.018001
    0.001338   -0.015722   -0.009297
    0.002985   -0.022803   -0.012222
    0.003996   -0.021819   -0.007812
   -0.003853   -0.031252   -0.008811
   -0.008075   -0.030056   -0.001501
   -0.003639   -0.033069   -0.009650
    0.000888   -0.034396   -0.003983
   -0.006300   -0.026690   -0.013792
   -0.003776   -0.034371   -0.010126
    0.002675   -0.014598   -0.012568
    0.006419   -0.002893    0.004176
    0.013581    0.003816   -0.004692
    0.014519    0.003893   -0.018956
    0.016699    0.001394    0.003593
    0.014763   -0.001579    0.003333
    0.018496    0.001326    0.002330
    0.017309    0.003807    0.002190
    0.013939   -0.002056   -0.005113
    0.011211   -0.000301   -0.014061
    0.010411   -0.001335    0.004839
   -0.005822   -0.002251   -0.007021
   -0.004212   -0.005186   -0.009171
    0.043458   -0.013704   -0.011949
    0.066056   -0.018876    0.040113
    0.052365   -0.016084   -0.045167
    0.071637   -0.022639   -0.035701
   -0.035104    0.012817    0.001482
   -0.059070    0.026658    0.004734
   -0.067254   -0.003700   -0.018396
   -0.024867    0.047807    0.028358
    0.018070    0.009585    0.045617
   -0.023715    0.014068    0.091321
    0.023532    0.016508    0.072419
    0.083653    0.017458    0.047039
    0.040849    0.063620    0.046904
    0.034693    0.053668    0.039052
    0.009345   -0.011542    0.003772
    0.002574   -0.008809    0.004674
    0.010469    0.006065    0.016189
   -0.017984   -0.014686   -0.029788
   -0.024824   -0.008588   -0.033813
   -0.001229    0.009262    0.007078
   -0.011517    0.022190    0.000522
   -0.023683    0.007255    0.029092
   -0.021246    0.090352   -0.009098
    0.002030   -0.005424    0.005211
   -0.005189    0.006267   -0.015636
    0.004622   -0.003851    0.012245
    0.001488   -0.000182    0.002280
   -0.003493    0.003627   -0.003351
   -0.017864    0.021898   -0.051123
    0.005357    0.001639   -0.001334
    0.001883    0.000056    0.001615
   -0.004372   -0.000444    0.001098
   -0.006703    0.006798   -0.009524
   -0.010919   -0.008659   -0.013317
   -0.001617    0.021654   -0.004467
    0.031467   -0.001520    0.084056
   -0.056355    0.014426   -0.168331
    0.048355   -0.007652    0.132310
    0.005842   -0.003896    0.024164
   -0.022189    0.003641   -0.060086
   -0.205721   -0.046748   -0.086990
    0.104166    0.058954   -0.193202
   -0.045886    0.003737   -0.107859
    0.028601   -0.043222   -0.011575
    0.003517   -0.004482    0.016766
   -0.036222    0.036948    0.017123
   -0.204385    0.042115   -0.588858
vibration   56
   -0.007297    0.002557    0.001079
   -0.062916   -0.087214   -0.059813
   -0.128625   -0.038722   -0.211991
   -0.091042   -0.139958   -0.079067
   -0.076696   -0.231409    0.011255
    0.049595   -0.058430    0.057206
    0.057937   -0.147579   -0.025042
    0.072569   -0.055906    0.139301
    0.081626   -0.087301    0.106845
   -0.048438    0.081586   -0.051095
   -0.067506    0.140190   -0.080005
   -0.017580    0.172494   -0.076174
   -0.159421    0.017063   -0.074317
    0.017213    0.024273    0.015544
    0.022087    0.021420    0.018786
    0.013424   -0.010172   -0.009690
    0.012695   -0.014034   -0.006997
    0.016161   -0.008951    0.005292
   -0.005660   -0.023913   -0.011334
   -0.018607   -0.017238   -0.003848
   -0.004811   -0.038079   -0.011796
   -0.006746   -0.044511   -0.003247
    0.000235   -0.036805   -0.015869
    0.005049   -0.052569   -0.007747
    0.012021   -0.014057   -0.024019
    0.016464   -0.010209    0.000700
    0.030956   -0.000396   -0.007980
    0.034778   -0.000434   -0.029368
    0.034423   -0.001706    0.007285
    0.034774   -0.002150    0.011440
    0.028074    0.000045   -0.000986
    0.023519    0.010239   -0.005587
    0.018260   -0.008908   -0.012229
    0.013374   -0.005537   -0.033226
    0.013012   -0.008710    0.006806
   -0.007537   -0.012337   -0.014055
   -0.006704   -0.010514   -0.010704
    0.049639   -0.005248   -0.011150
    0.076517   -0.009251    0.049981
    0.065507   -0.003543   -0.036569
    0.080521   -0.006214   -0.049836
   -0.050665    0.021347   -0.004206
   -0.080330    0.050912    0.002225
   -0.097093   -0.003457   -0.040035
   -0.037639    0.067551    0.029862
    0.019603    0.022060    0.054941
   -0.038837    0.030309    0.116237
    0.037758    0.034724    0.079400
    0.096046    0.039950    0.058209
    0.045720    0.069062    0.049205
    0.041405    0.067183    0.046426
    0.014626   -0.008960    0.006986
    0.008900   -0.007029   -0.016553
    0.005685   -0.005153   -0.004079
   -0.025115   -0.026862   -0.041515
   -0.000386   -0.002674    0.010562
    0.001297    0.010615    0.005412
   -0.028970    0.024006    0.006357
   -0.042613    0.031314    0.032288
   -0.040063   -0.067754    0.072239
   -0.000007    0.000041   -0.001627
    0.000796   -0.000333    0.001126
    0.000814   -0.000066    0.000786
    0.000226    0.000957   -0.000008
   -0.001094    0.000637    0.001128
    0.000889   -0.002248    0.005468
    0.001392    0.001730   -0.000811
   -0.000635    0.000968    0.000184
   -0.000756    0.001923   -0.000197
   -0.001899    0.003542    0.000917
   -0.003263   -0.000866    0.002450
   -0.000615   -0.000347    0.001145
   -0.028715    0.001604   -0.076454
    0.051373   -0.012284    0.151345
   -0.042048    0.007338   -0.118824
   -0.006551    0.001744   -0.020939
    0.021267   -0.002754    0.052875
    0.185507    0.042302    0.076993
   -0.091126   -0.053128    0.172168
    0.041589   -0.003550    0.096146
   -0.027224    0.038306    0.012203
   -0.004198   -0.001024   -0.016905
    0.028155   -0.034835   -0.012809
    0.185059   -0.036551    0.531389
vibration   57
    0.020707   -0.060655    0.044906
   -0.037538    0.051958    0.044358
   -0.057550    0.073136    0.085843
   -0.029481    0.017394    0.147994
   -0.092525    0.149866   -0.000723
   -0.086820    0.008996   -0.039707
   -0.139114    0.044072    0.009979
   -0.135754   -0.032498   -0.151568
   -0.127360    0.051313    0.016178
   -0.023395    0.027246    0.052333
   -0.105995   -0.035349    0.089968
    0.013196    0.098987    0.080917
   -0.026210    0.066544    0.091972
    0.017117   -0.013615   -0.031825
    0.053773   -0.001296   -0.015302
    0.092478    0.009981    0.000737
    0.058448    0.040518    0.001857
    0.068057    0.074636    0.034882
   -0.013023    0.011909   -0.013448
   -0.073657    0.047665    0.000835
   -0.004738   -0.079168   -0.007177
   -0.042824   -0.124430    0.034548
    0.037845   -0.092604   -0.053247
    0.047962   -0.144629   -0.040760
    0.064555   -0.030033   -0.085479
    0.034788   -0.055541   -0.009106
    0.061200   -0.051145    0.070930
    0.077717   -0.057026    0.130467
    0.040449   -0.002317   -0.030824
    0.066413    0.039404   -0.062386
   -0.017169    0.005272   -0.042824
   -0.036280    0.047483   -0.088511
   -0.035954   -0.038861    0.064236
   -0.056484   -0.045959    0.125234
   -0.017518   -0.055686   -0.011797
   -0.021826   -0.044903   -0.000696
   -0.008822   -0.007334    0.031395
   -0.031346    0.039109    0.044560
   -0.040338    0.080844    0.016361
   -0.047532    0.044440    0.111885
   -0.038327    0.064758    0.017596
    0.031414    0.009704   -0.042081
    0.104013    0.063237   -0.033698
    0.043824    0.010888   -0.068356
    0.004487   -0.031762   -0.114308
   -0.044056   -0.001984   -0.046948
   -0.002731    0.003013   -0.107096
   -0.027615   -0.000908   -0.088746
   -0.141798   -0.007522   -0.047720
    0.034595   -0.029691   -0.052610
    0.030824   -0.014265   -0.048031
    0.104121   -0.011655    0.099213
    0.027919   -0.012099   -0.095784
   -0.045637   -0.062248   -0.103685
   -0.001647   -0.010750    0.048758
    0.002712    0.009089    0.079290
   -0.000781    0.011929   -0.027391
   -0.021009    0.077163    0.016582
   -0.097839    0.057482    0.082768
   -0.137562   -0.040536    0.156873
    0.015385   -0.027652    0.064564
   -0.041023    0.046649   -0.111180
    0.022055   -0.034089    0.086429
   -0.000256   -0.012616    0.016917
   -0.002803    0.014685   -0.039620
   -0.127531    0.167761   -0.394507
    0.021118   -0.005101   -0.007578
    0.010920   -0.014547    0.016650
   -0.040833   -0.017290    0.008586
   -0.015533   -0.005504   -0.085486
   -0.030784   -0.054650   -0.124157
    0.011487    0.160537   -0.048547
    0.002172    0.001020    0.006802
   -0.001978    0.003509   -0.012505
    0.006919    0.001493    0.010204
   -0.002808   -0.003267    0.003160
    0.000754    0.000980   -0.008745
   -0.014917    0.004416   -0.005201
    0.017697   -0.002807   -0.018636
   -0.008089   -0.001203   -0.019081
   -0.000039   -0.002857    0.002924
   -0.003040   -0.010946   -0.004788
   -0.014588   -0.001852    0.008897
   -0.012664    0.007632   -0.042500
vibration   58
    0.004133    0.017860   -0.013584
    0.014476   -0.012768   -0.015380
    0.023111   -0.021192   -0.023624
    0.012038   -0.000450   -0.050082
    0.034387   -0.040594   -0.002865
    0.021518   -0.006917    0.012334
    0.035404   -0.021739   -0.005830
    0.033706    0.001145    0.044400
    0.031976   -0.017533    0.003330
    0.009331   -0.008585   -0.008326
    0.028655    0.003162   -0.015651
   -0.000901   -0.031222   -0.011894
    0.017985   -0.014370   -0.017203
   -0.004513    0.004959    0.007008
   -0.017460    0.002261   -0.002960
   -0.028406   -0.006115    0.001065
   -0.015785   -0.018625    0.006940
   -0.016765   -0.030423    0.002941
    0.000803   -0.005346   -0.002106
    0.017525   -0.013872   -0.014203
   -0.001066    0.024544    0.000066
    0.011590    0.041755   -0.017608
   -0.009980    0.024388    0.028958
   -0.010175    0.034038    0.032529
   -0.019157    0.009574    0.030268
   -0.017248    0.028404    0.002209
   -0.030874    0.024255   -0.027761
   -0.041359    0.027008   -0.050249
   -0.021223    0.000376    0.015149
   -0.033267   -0.019136    0.031246
    0.005151   -0.002652    0.014442
    0.014079   -0.021941    0.028924
    0.014865    0.018081   -0.026715
    0.026305    0.020745   -0.053022
    0.006055    0.026908    0.008681
    0.011740    0.017236   -0.000030
    0.008692    0.001677   -0.005783
   -0.000744   -0.027347   -0.010966
   -0.000081    0.002915   -0.013202
   -0.052393   -0.053048   -0.042124
    0.027591   -0.070886    0.015052
   -0.004679   -0.005975    0.022734
   -0.022210   -0.039328    0.016822
   -0.011183   -0.004796    0.048023
    0.002394    0.013294    0.041423
    0.013785    0.005734    0.002757
    0.005020    0.006988    0.011936
    0.016740    0.007622    0.006048
    0.024997    0.008595    0.003196
   -0.011765    0.010357    0.011076
   -0.006153   -0.005453    0.007783
   -0.033923    0.002812   -0.038241
   -0.011859    0.007747    0.031100
    0.018124    0.027760    0.048304
    0.011174    0.009092   -0.007526
    0.001452   -0.007621   -0.036940
   -0.000794    0.001668    0.003386
    0.009686   -0.028120   -0.003856
    0.036803   -0.019062   -0.031647
    0.053308    0.017572   -0.061017
    0.029142   -0.052233    0.106426
   -0.072038    0.084096   -0.202670
    0.042614   -0.056797    0.147377
    0.004540   -0.018958    0.025705
   -0.013704    0.029945   -0.066038
   -0.223732    0.295404   -0.697573
    0.042798   -0.003182   -0.014242
    0.021225   -0.021323    0.025297
   -0.064055   -0.027094    0.011398
   -0.036493    0.008928   -0.138430
   -0.069093   -0.097762   -0.213422
    0.003258    0.279439   -0.081338
   -0.004005   -0.001151   -0.010494
    0.004996   -0.003404    0.018489
   -0.007052   -0.000660   -0.015344
    0.001982    0.002020   -0.002835
    0.001196    0.000271    0.008924
    0.022141    0.004477    0.010869
   -0.017268   -0.002216    0.024442
    0.008207    0.002426    0.015317
    0.000683    0.005957    0.000602
    0.001302    0.007087    0.000311
    0.011448   -0.002926   -0.004537
    0.021499   -0.007381    0.065335
vibration   59
    0.030401   -0.103317    0.022058
    0.009858    0.006156    0.035313
    0.023889   -0.003350    0.077156
    0.018434    0.015860    0.054105
    0.005864    0.055116    0.011635
    0.002648    0.026718   -0.025649
    0.007066    0.078175    0.018330
    0.007989    0.051835   -0.049192
    0.003161    0.023478   -0.081838
   -0.017000   -0.022213   -0.006267
   -0.009250   -0.014431   -0.011031
   -0.017597   -0.017665   -0.015104
   -0.027981   -0.030167   -0.010338
   -0.003887   -0.028360    0.004018
    0.017568    0.011817    0.023042
   -0.129505   -0.062498    0.030704
   -0.066911   -0.142867   -0.098527
   -0.100370   -0.224129   -0.205426
    0.050554   -0.147760   -0.021064
    0.110379   -0.188488   -0.014711
    0.049825   -0.062637   -0.029661
    0.124743   -0.008140   -0.056273
   -0.087089    0.019708   -0.025621
   -0.110522    0.155443   -0.068797
   -0.121103   -0.061554    0.081586
   -0.059215   -0.111740   -0.003586
   -0.023918   -0.038471   -0.071985
    0.073205   -0.041381   -0.139241
   -0.070808    0.067145    0.055377
   -0.028113    0.124283    0.110330
   -0.123715    0.065311    0.038473
   -0.144599    0.102801    0.085229
   -0.155842   -0.000555   -0.079685
   -0.264580    0.008169   -0.123801
   -0.056567   -0.109280   -0.012849
    0.013146   -0.028934    0.057753
   -0.026643   -0.017524   -0.016696
    0.021383    0.027199   -0.010039
    0.046673    0.044994    0.042025
    0.039367    0.038542    0.015921
    0.046462    0.053446   -0.080103
   -0.042272   -0.011611   -0.021746
   -0.048845    0.006437   -0.018361
   -0.059677   -0.022077   -0.040656
   -0.038631    0.006445   -0.013852
   -0.007866    0.024950    0.038133
   -0.070387    0.041922    0.091037
    0.025338    0.041878    0.046317
    0.047782    0.054780    0.043907
   -0.004686   -0.024576    0.000044
    0.006705    0.008914    0.024902
    0.023029    0.006082    0.037882
   -0.055594   -0.094813    0.141868
    0.042447    0.014160    0.128316
   -0.015621   -0.024671   -0.008800
   -0.049530   -0.004516   -0.038518
   -0.035919   -0.005428   -0.001594
    0.203358    0.228124   -0.054555
   -0.065497   -0.176482   -0.017122
   -0.223943   -0.011251    0.058063
    0.003991   -0.003531    0.002854
    0.000445   -0.002053   -0.004133
    0.001954   -0.003242   -0.001709
   -0.000200    0.005916    0.001621
   -0.006803   -0.001713   -0.000885
   -0.001036    0.002654   -0.014178
    0.005025    0.012046    0.002712
   -0.010908    0.006446    0.005183
    0.004389    0.013117    0.002509
   -0.007621    0.008046    0.003280
   -0.012927   -0.007864   -0.001058
   -0.010950   -0.001984   -0.000814
   -0.003586    0.002206   -0.014505
    0.008751   -0.000730    0.024644
   -0.005642    0.001767   -0.024252
   -0.005386   -0.004208   -0.003595
    0.008587   -0.002641    0.008351
    0.042240    0.020592    0.023948
   -0.005842   -0.024821    0.034365
    0.004589   -0.003523    0.002634
   -0.017670    0.001590    0.003646
   -0.000408   -0.013143    0.000353
   -0.001246   -0.006716   -0.003441
    0.032890   -0.005512    0.091753
vibration   60
    0.018016   -0.020044   -0.006760
   -0.065900    0.046711    0.016596
   -0.122713    0.098071    0.013986
   -0.067645   -0.025598    0.151556
   -0.145030    0.124336   -0.017329
   -0.080832   -0.031372   -0.037921
   -0.150672   -0.046862   -0.026970
   -0.134672   -0.091079   -0.137666
   -0.119903    0.012960    0.082128
   -0.015382    0.062080    0.055163
   -0.134398   -0.020806    0.105776
    0.039325    0.171178    0.093919
   -0.030350    0.112037    0.109968
    0.039475    0.001069   -0.054891
    0.061874   -0.007932   -0.003063
    0.080793   -0.020114    0.033849
   -0.019311    0.082949   -0.113377
   -0.074489    0.197385   -0.272441
   -0.000274   -0.012313    0.081758
   -0.010029   -0.014867    0.134662
   -0.011314   -0.032362    0.051729
   -0.035392   -0.057291    0.071860
   -0.022893    0.019613   -0.141560
   -0.093786    0.037886   -0.325080
    0.078957   -0.030947    0.044863
   -0.004508    0.050980    0.072558
   -0.052852    0.030240   -0.101656
   -0.113710    0.041075   -0.244392
   -0.039872   -0.023772    0.034724
   -0.052499   -0.042295    0.042503
   -0.020049   -0.026740    0.064220
   -0.006675   -0.057359    0.112417
    0.004015    0.036990   -0.108603
    0.047112    0.051995   -0.260011
   -0.012746    0.053329    0.039566
    0.005343    0.016721    0.013771
    0.006652    0.016528   -0.022997
   -0.002341   -0.020144   -0.032851
   -0.004263   -0.030972   -0.036077
   -0.016383   -0.032814   -0.074133
    0.003657   -0.050457    0.002490
   -0.004090   -0.011445    0.031562
   -0.044746   -0.070325    0.021302
    0.008845    0.000307    0.072666
    0.010669   -0.001699    0.070579
    0.023659   -0.010785    0.013838
    0.022779   -0.024078    0.035566
   -0.006547   -0.020273    0.043688
    0.074730   -0.021587    0.011508
    0.065077   -0.016682   -0.045082
    0.068696   -0.016285   -0.045306
    0.095050   -0.043881    0.104767
    0.040601   -0.026866    0.151543
   -0.014017    0.032312    0.064005
    0.003347    0.022918   -0.019775
    0.010391    0.032622   -0.004894
    0.031476   -0.007326   -0.015328
   -0.038312   -0.024048   -0.041769
    0.030656   -0.016541    0.023173
    0.106920   -0.023704   -0.042191
    0.005756    0.002502   -0.002472
    0.007805   -0.005671   -0.002316
    0.000811   -0.006995   -0.007491
   -0.003829    0.017002    0.004714
   -0.011409   -0.009024    0.002641
    0.014287   -0.010265    0.002424
    0.007661    0.032692    0.009573
   -0.032479    0.017965    0.012933
    0.006700    0.030321    0.007104
   -0.013441    0.008167    0.008996
   -0.019800   -0.013886    0.008565
   -0.017246   -0.020064    0.003544
   -0.001280   -0.001565   -0.000865
   -0.000881   -0.002733    0.002060
   -0.004021   -0.000316   -0.005739
    0.001502    0.003304   -0.002613
   -0.002221    0.002207    0.000843
    0.002551    0.000381   -0.000819
   -0.008397    0.007200    0.003225
    0.002941    0.003894    0.004471
   -0.001213    0.002259   -0.002935
    0.002443    0.008206    0.004513
    0.010077    0.003960   -0.007550
    0.001833   -0.003257    0.010491
vibration   61
    0.004856   -0.002814   -0.000454
   -0.000514    0.001088   -0.001302
   -0.002793    0.002845   -0.002393
   -0.000948   -0.002237    0.003188
   -0.002150    0.003169   -0.001997
   -0.003418   -0.003019   -0.001748
   -0.006731   -0.005011   -0.002414
   -0.006522   -0.007258   -0.006173
   -0.005805   -0.000359    0.005901
    0.000502    0.003636    0.003157
   -0.007131   -0.000117    0.005631
    0.003709    0.009105    0.007016
    0.001016    0.005829    0.005053
    0.003508    0.000094   -0.003197
    0.002090    0.000302   -0.001686
    0.003207   -0.001977    0.001928
   -0.001929    0.002893   -0.006786
   -0.005161    0.008889   -0.015998
    0.000084   -0.002203    0.004426
    0.000460   -0.003013    0.007528
   -0.000803   -0.001410    0.002012
   -0.001413   -0.001823    0.002071
   -0.002032    0.001484   -0.007048
   -0.005574    0.002509   -0.016402
    0.003699   -0.002103    0.004386
   -0.001874    0.005198    0.004795
   -0.006135    0.003471   -0.004340
   -0.010382    0.004057   -0.010476
   -0.005324   -0.000012    0.000577
   -0.006827   -0.002087   -0.000288
   -0.001634   -0.000554    0.003948
    0.000127   -0.004440    0.007894
    0.000961    0.004283   -0.004940
    0.004275    0.004649   -0.010377
   -0.000219    0.005242    0.000668
    0.002353    0.001085   -0.000148
   -0.003319   -0.003527   -0.000871
    0.003656   -0.003632   -0.000881
    0.008649    0.010093    0.008505
   -0.008807   -0.009097   -0.003438
    0.017737   -0.009918   -0.009587
   -0.003640   -0.004004   -0.001954
   -0.001904   -0.005189   -0.002271
   -0.004392   -0.004103   -0.000240
   -0.004237   -0.003172   -0.003426
   -0.001716    0.003706    0.003998
   -0.010131    0.006908    0.009812
    0.004646    0.006738    0.004352
    0.002818    0.006924    0.004550
    0.004179    0.001063   -0.001821
   -0.005701   -0.010843   -0.013927
    0.004677   -0.002756    0.004970
    0.001160   -0.000743    0.009234
    0.000664    0.003351    0.003836
    0.000354   -0.001508   -0.000566
    0.007468   -0.000138    0.008553
   -0.000930    0.000494   -0.002468
    0.000126   -0.000937   -0.002734
    0.001586   -0.001475   -0.000715
   -0.000090   -0.013263    0.005652
   -0.084965   -0.014016    0.020460
   -0.082418    0.058452    0.060267
   -0.044087    0.102650    0.039109
    0.021516   -0.185640   -0.082930
    0.157325    0.084238   -0.009859
   -0.120610    0.062716    0.106175
   -0.127537   -0.387906   -0.138977
    0.365956   -0.203503   -0.165456
   -0.098532   -0.339402   -0.108637
    0.194852   -0.159586   -0.076201
    0.301102    0.218515   -0.027864
    0.240938    0.138141   -0.015292
   -0.008829    0.016565    0.004592
    0.005966    0.024485   -0.000797
    0.015733    0.018429   -0.006298
   -0.034882   -0.024478    0.012366
    0.028542   -0.025079   -0.010793
    0.057259   -0.042181   -0.025158
    0.052903   -0.039703   -0.019891
   -0.014916   -0.054718    0.006770
   -0.079632   -0.014887    0.028649
   -0.012612   -0.096711   -0.000283
   -0.079364   -0.015854    0.032066
    0.005673    0.035390   -0.000692
vibration   62
   -0.000145   -0.000932    0.000042
   -0.000152   -0.001292    0.000732
   -0.001112   -0.000557   -0.000307
   -0.000495   -0.002372    0.001259
   -0.000340   -0.001822    0.001057
   -0.000300    0.001191    0.000191
   -0.000359    0.002989    0.001807
   -0.000864    0.000860   -0.001454
   -0.001157    0.001993   -0.000650
   -0.000704    0.000794   -0.001214
   -0.000367    0.002450   -0.002078
   -0.000283    0.002500   -0.002405
   -0.003540   -0.000873   -0.001820
    0.000777   -0.000498    0.000903
    0.000967   -0.000684   -0.001063
    0.001604   -0.000863    0.000242
    0.000295    0.000049   -0.002022
   -0.000373    0.001808   -0.004009
   -0.000432   -0.001768    0.000493
   -0.001235   -0.001406    0.001505
   -0.000482   -0.002652   -0.000011
   -0.000869   -0.003311    0.000779
   -0.000620   -0.001624   -0.002905
   -0.001184   -0.001725   -0.004737
    0.001296   -0.001393   -0.000195
    0.000483   -0.000755   -0.000275
    0.000792   -0.001104    0.003515
    0.000863   -0.001423    0.008557
    0.000369   -0.000381    0.000654
    0.000890    0.000265    0.001755
   -0.000760    0.000105   -0.002756
   -0.001130    0.001106   -0.006602
   -0.000875   -0.000843    0.002282
   -0.001385   -0.000963    0.003636
   -0.000301   -0.001130    0.001006
   -0.000277   -0.000804   -0.000461
   -0.000420    0.000306    0.000959
    0.000405   -0.001698    0.000740
    0.001134    0.000302    0.002086
   -0.002415   -0.003170   -0.001368
    0.002924   -0.003982    0.000780
    0.000956   -0.000269    0.000056
    0.003278   -0.000642   -0.000061
    0.001016   -0.000035    0.001333
    0.000124   -0.000601   -0.002263
   -0.001050   -0.000554   -0.000119
   -0.000245   -0.000362   -0.001548
   -0.001321   -0.000724   -0.000388
   -0.002669   -0.000969   -0.000170
    0.001103    0.000059    0.000586
   -0.003002   -0.004420   -0.004085
    0.001713   -0.000782    0.000651
    0.000665   -0.000827    0.001244
   -0.000794   -0.000451   -0.001171
    0.000243    0.000624    0.001122
   -0.006729   -0.002168   -0.009964
    0.000168    0.000746    0.000094
    0.000533    0.003601    0.000636
   -0.003158   -0.004299    0.004024
    0.007324    0.027288   -0.018783
   -0.018727   -0.002854    0.003624
   -0.017477    0.012114    0.014423
   -0.009752    0.022799    0.007666
    0.004823   -0.040286   -0.018200
    0.034210    0.018314   -0.001636
   -0.024955    0.011847    0.027308
   -0.027924   -0.084449   -0.030093
    0.079740   -0.044085   -0.036361
   -0.020923   -0.073854   -0.023711
    0.042434   -0.034415   -0.015737
    0.065676    0.048187   -0.004611
    0.052363    0.028496   -0.002707
    0.041390   -0.076024   -0.021363
   -0.027636   -0.113079    0.003053
   -0.073055   -0.084686    0.028470
    0.160959    0.114052   -0.058298
   -0.132009    0.115136    0.049141
   -0.263931    0.196693    0.117361
   -0.243256    0.180448    0.091864
    0.066708    0.251427   -0.033887
    0.366210    0.068770   -0.133952
    0.058783    0.447971    0.002261
    0.367338    0.075490   -0.150605
   -0.026495   -0.163689    0.002241
vibration   63
    0.041488   -0.057701    0.010924
    0.075071   -0.119084    0.100746
    0.127387   -0.165346    0.115526
    0.080687   -0.055097   -0.004928
    0.137080   -0.167441    0.121451
    0.038449    0.131031    0.037641
    0.105343    0.328756    0.189167
    0.057618    0.201227   -0.010935
    0.026357    0.131088   -0.208907
   -0.075156   -0.060029   -0.101038
    0.040569    0.139729   -0.212285
   -0.092969   -0.047832   -0.189373
   -0.235585   -0.228117   -0.209214
   -0.016115   -0.079787    0.130742
   -0.005071    0.001468   -0.028864
    0.088510    0.036437   -0.050291
    0.061818    0.066269    0.004391
    0.069765    0.124748    0.035033
   -0.009893    0.022592    0.030011
   -0.057255    0.043361    0.084518
   -0.025881   -0.038312   -0.026717
   -0.086986   -0.065772   -0.034908
    0.049417   -0.075436   -0.040468
    0.050412   -0.158803   -0.050540
    0.102440   -0.023153   -0.027773
    0.000313    0.048938    0.032150
   -0.053389    0.009098   -0.024731
   -0.112934    0.015688   -0.047306
   -0.050382   -0.028217    0.003319
   -0.054962   -0.033714    0.002827
   -0.045105   -0.029997    0.018312
   -0.033513   -0.055283    0.031525
   -0.014619    0.025043   -0.029550
    0.035609    0.025985   -0.075761
   -0.023509    0.047670    0.010015
   -0.014102    0.004679   -0.002709
   -0.023362    0.014762    0.008035
    0.014372   -0.012628    0.004144
    0.034051   -0.025388    0.048813
    0.021449   -0.018079   -0.042519
    0.039867   -0.030916   -0.002448
    0.016372   -0.010420   -0.005170
    0.045083   -0.020488   -0.007973
    0.055017    0.008464    0.012545
    0.004237   -0.053413   -0.037757
   -0.027166   -0.014653    0.013311
   -0.006249   -0.028630    0.008240
   -0.056017   -0.026662    0.022171
   -0.017934   -0.024475    0.011461
   -0.024214   -0.002681    0.023641
   -0.092045    0.038519    0.008911
    0.024623    0.014177   -0.049276
    0.048684   -0.016397    0.056017
   -0.039359    0.014249   -0.009119
   -0.008466    0.021545   -0.005223
   -0.001105    0.014569   -0.006230
   -0.122062    0.080806   -0.024671
    0.006363    0.007356   -0.005981
    0.001610   -0.007954    0.007579
    0.006702   -0.009050    0.003483
    0.001544   -0.000564    0.001917
   -0.000103   -0.000094   -0.000795
    0.000666    0.000306   -0.001755
    0.000672    0.001930   -0.000193
   -0.001520    0.000180    0.000118
   -0.000055    0.000737   -0.003932
    0.001356    0.002663    0.000221
   -0.000969    0.001578    0.001302
    0.002861    0.003527    0.000195
   -0.001288    0.003150    0.002667
   -0.002560   -0.001099    0.000063
   -0.004139   -0.001560    0.000198
   -0.000821    0.000656    0.000671
    0.000197    0.001332   -0.000321
    0.000861    0.001023   -0.001040
   -0.001332   -0.000881   -0.000457
    0.002225   -0.000442    0.001343
    0.004873    0.001266    0.002393
    0.002744   -0.003896    0.002547
   -0.000362   -0.001490   -0.000366
   -0.004594   -0.001161   -0.000077
    0.000379   -0.004057    0.000837
   -0.002695    0.000646   -0.000614
   -0.000016    0.002423   -0.000698
vibration   64
    0.136763   -0.102322   -0.009105
   -0.018779    0.014494   -0.021584
   -0.039567    0.031467   -0.043962
   -0.025419   -0.007578   -0.006378
   -0.028925    0.004027   -0.015997
   -0.009260   -0.020787    0.005644
   -0.025393   -0.061957   -0.025195
   -0.017152   -0.040229    0.009842
   -0.010482   -0.016794    0.062859
    0.022158    0.019625    0.011061
    0.011867   -0.005465    0.024835
    0.021932    0.012244    0.021612
    0.045733    0.041708    0.024349
    0.009466    0.022853   -0.016915
   -0.007813   -0.018790   -0.003469
   -0.017896   -0.036784    0.002238
   -0.026678   -0.045544   -0.024353
   -0.034902   -0.030002   -0.045689
   -0.023159   -0.055869   -0.003613
   -0.006497   -0.065896   -0.008617
   -0.022292   -0.008804    0.006655
    0.007797    0.010716   -0.000523
   -0.038562    0.011124    0.001116
   -0.045689    0.007239   -0.020698
   -0.007601    0.011809    0.026256
   -0.019180    0.095007    0.008129
   -0.056449    0.069725    0.030156
   -0.111957    0.071574    0.068463
   -0.027167    0.003365   -0.018923
   -0.067438   -0.053713   -0.037402
    0.055243   -0.004725    0.000139
    0.082346   -0.060562    0.008119
    0.085998    0.048442    0.012657
    0.145314    0.040760    0.039503
    0.038132    0.092268   -0.029316
    0.021954    0.011217   -0.039518
   -0.132092   -0.041696    0.088352
    0.085854    0.011267    0.114603
    0.190065    0.004463    0.346965
    0.177187    0.041024    0.083116
    0.185521    0.059770   -0.082810
    0.017831   -0.042738   -0.122988
    0.233511    0.105922   -0.100565
    0.100278   -0.019398   -0.193514
   -0.065582   -0.206876   -0.345469
   -0.183784    0.036556    0.043918
   -0.214141    0.074477    0.023334
   -0.092568    0.069723   -0.026443
   -0.274575    0.079461    0.052910
    0.003896   -0.002824   -0.003139
    0.011983   -0.024352   -0.009588
   -0.018675   -0.033690   -0.014830
   -0.011162    0.035821    0.029172
    0.000691    0.028022   -0.072291
   -0.001838   -0.013383    0.003359
    0.061809   -0.077168    0.005078
    0.017735   -0.008913    0.013739
    0.010964   -0.005894    0.004450
    0.005820   -0.008828   -0.013909
   -0.015311   -0.017202    0.008367
    0.002613    0.002900   -0.001507
    0.004170   -0.003123    0.000592
    0.001234   -0.003399   -0.002375
   -0.000938    0.007343    0.003467
   -0.004519   -0.003492    0.000165
    0.006956   -0.005731    0.004499
    0.004190    0.014549    0.005627
   -0.013094    0.007473    0.006992
    0.003744    0.013441    0.004481
   -0.005311    0.004056    0.003296
   -0.008635   -0.006807    0.001671
   -0.007995   -0.006824    0.000435
    0.000766   -0.000299    0.000248
    0.000625   -0.000779    0.001596
   -0.001018   -0.000279   -0.000560
    0.000776    0.001054   -0.000315
   -0.001098    0.000502    0.000293
   -0.000884    0.002568    0.001843
   -0.001666   -0.000945    0.001694
   -0.000702    0.001015   -0.000479
    0.002263    0.001383   -0.000346
   -0.000117    0.003522   -0.000178
    0.002200    0.000589   -0.000741
    0.001394   -0.001434    0.003543
vibration   65
    0.001448    0.082719   -0.040666
    0.053941   -0.069811    0.074631
    0.099647   -0.108043    0.115137
    0.064952   -0.021071    0.022114
    0.088850   -0.064458    0.070246
    0.002227    0.064154    0.001544
    0.025690    0.198219    0.112745
    0.001854    0.100307   -0.062519
   -0.013314    0.072496   -0.137789
   -0.075511   -0.031570   -0.034469
   -0.060553    0.056172   -0.081136
   -0.057332    0.041237   -0.079015
   -0.199206   -0.117463   -0.073380
   -0.004163   -0.070125    0.063620
    0.057541    0.063092   -0.065536
   -0.003688   -0.072682    0.155974
   -0.073201    0.001962   -0.073507
   -0.155501    0.056051   -0.322975
    0.016373   -0.008158    0.016736
    0.027546    0.002364   -0.084380
    0.032728    0.015919    0.065479
    0.045550    0.040000    0.037311
   -0.054607    0.087398   -0.066348
   -0.137371    0.249849   -0.264602
   -0.029734   -0.039128    0.118368
   -0.010901   -0.043941   -0.078674
    0.034012   -0.020643    0.036573
    0.078396   -0.030714    0.110026
    0.019328    0.029946    0.005956
    0.033306    0.044760    0.047921
    0.010303    0.038817   -0.036896
    0.001707    0.056840   -0.044440
   -0.009099   -0.018060    0.048578
   -0.061735   -0.027870    0.161037
    0.008817   -0.045812   -0.028567
    0.068461    0.023003    0.001367
   -0.016224   -0.072100   -0.003146
    0.011889    0.037680    0.018231
    0.022845    0.079214    0.037973
    0.041608    0.069317    0.133865
    0.007658    0.117208   -0.090234
   -0.047737   -0.037128   -0.046653
   -0.036207    0.018341   -0.036467
   -0.085413   -0.060673   -0.094520
   -0.050842   -0.014821   -0.053783
   -0.011270    0.050522    0.009308
   -0.116015    0.107433    0.054607
    0.112322    0.102282   -0.033178
   -0.022361    0.113650    0.021334
    0.009407    0.031405   -0.030410
   -0.057172    0.081233   -0.043796
    0.037354   -0.001266    0.030953
   -0.035568    0.001892   -0.064309
    0.057093    0.004430    0.039607
    0.043242   -0.044188    0.018601
    0.102592   -0.047843    0.084209
    0.065586    0.035613   -0.089928
   -0.031620   -0.035491    0.001076
   -0.014738    0.041681    0.021958
   -0.017677   -0.102238    0.081708
    0.002789   -0.000184    0.005323
   -0.000939    0.003114   -0.007992
   -0.000154   -0.004876    0.004023
   -0.002493   -0.000130    0.003673
   -0.000064   -0.002515   -0.004707
   -0.004468    0.009832   -0.024009
   -0.000057    0.003400    0.004436
   -0.007354    0.000376    0.004214
   -0.001004    0.000946    0.003952
    0.000094   -0.006666   -0.006836
    0.000134   -0.005460   -0.011271
    0.000724    0.007108   -0.005246
    0.002536    0.000057    0.001004
    0.000430    0.000538   -0.004102
    0.000904    0.000686    0.004560
   -0.000414    0.001283    0.000943
   -0.002289    0.000489   -0.003047
   -0.008796    0.002611   -0.001166
    0.003931   -0.002253   -0.005604
   -0.006405   -0.000957   -0.006034
    0.000932   -0.000655   -0.000879
   -0.000923    0.002012    0.000431
   -0.001389    0.001921    0.000955
   -0.003096    0.000323   -0.013604
vibration   66
   -0.050240   -0.123315    0.073134
    0.003710   -0.032283    0.011096
   -0.010289   -0.022610   -0.030461
   -0.004991   -0.042109   -0.008982
    0.008863   -0.080151    0.034228
   -0.010930    0.025061    0.032296
   -0.025892    0.046654    0.056896
   -0.026820    0.015099   -0.009378
   -0.026593    0.041014    0.039229
    0.007474    0.015510   -0.020752
    0.040672    0.059190   -0.045408
    0.001255    0.015779   -0.046137
   -0.030292   -0.021489   -0.043388
    0.017658    0.004492    0.031607
    0.002439   -0.019231   -0.043627
   -0.000024   -0.072056    0.074775
   -0.049135   -0.048672   -0.070905
   -0.102136    0.018855   -0.223874
   -0.029004   -0.083036    0.007426
   -0.018754   -0.081479   -0.041981
   -0.022129   -0.018369    0.031930
    0.013546    0.018893   -0.000278
   -0.072521    0.036948   -0.038965
   -0.121183    0.094991   -0.167900
    0.006639   -0.003089    0.092078
    0.003145    0.101253   -0.087764
   -0.020331    0.059005    0.092721
   -0.093337    0.051785    0.277534
    0.015469   -0.008345   -0.040481
   -0.023873   -0.069227   -0.023305
    0.087155   -0.012869   -0.036969
    0.110084   -0.059691   -0.018621
    0.105820    0.026268    0.082678
    0.170433    0.002338    0.254782
    0.046121    0.089957   -0.102235
   -0.110578   -0.074524    0.019434
    0.078644    0.079706   -0.007183
   -0.048599   -0.035869   -0.030764
   -0.106493   -0.063197   -0.157996
   -0.122760   -0.079055   -0.113538
   -0.087834   -0.130364    0.155159
    0.047128    0.082170    0.081417
   -0.022214    0.023210    0.072423
    0.018989    0.076452    0.116236
    0.075134    0.139875    0.153087
    0.081345   -0.066350   -0.042394
    0.220849   -0.139310   -0.106915
   -0.074201   -0.133229    0.004903
    0.081572   -0.146533   -0.057754
   -0.005541   -0.011348   -0.022054
   -0.036062   -0.029803   -0.048012
   -0.012985   -0.042019   -0.022721
   -0.000016    0.048943   -0.001887
   -0.037630   -0.026933   -0.060041
   -0.074065    0.019632   -0.017420
   -0.161603    0.062125   -0.068428
    0.024076    0.016825   -0.013618
    0.015695    0.030810    0.008430
   -0.001010   -0.007721   -0.009736
    0.002889    0.135097   -0.070257
   -0.000804    0.000328    0.000188
    0.000910   -0.001554    0.004149
   -0.000244    0.001836    0.000299
    0.000727   -0.000794    0.001507
    0.000990    0.002564   -0.000523
    0.001667   -0.003411    0.006195
   -0.001807   -0.000566    0.005051
    0.002536    0.000244   -0.001984
    0.001768   -0.006462    0.001661
    0.002222   -0.000157    0.000736
    0.002692    0.003677   -0.001775
   -0.000157    0.003556   -0.000510
   -0.004255    0.000700   -0.003155
    0.002307    0.000618    0.010446
    0.000088    0.000173   -0.005906
   -0.001826   -0.003499    0.000353
    0.004105   -0.002469    0.002075
    0.013875   -0.005992   -0.000943
   -0.003295    0.000160    0.005880
    0.006182   -0.002650    0.006718
   -0.005576   -0.001308    0.002978
   -0.000350   -0.009046   -0.001450
   -0.004613   -0.004690    0.002902
    0.010105    0.000922    0.031468
vibration   67
   -0.012327    0.009958    0.013854
    0.012728   -0.048627    0.072977
   -0.000995   -0.035087    0.087098
    0.017540   -0.070374    0.132189
   -0.020964   -0.001418    0.051818
   -0.022482    0.023033   -0.028501
   -0.048681    0.123965    0.070277
   -0.056065    0.016786   -0.145380
   -0.059734    0.057642   -0.068574
   -0.047569    0.014007   -0.008908
   -0.112912    0.047509   -0.022165
    0.006618    0.155197   -0.023554
   -0.175295   -0.037480   -0.013283
    0.049199   -0.065235    0.015650
    0.058866    0.022920   -0.029751
   -0.055120   -0.020162   -0.038536
   -0.028065   -0.068042    0.043789
    0.013874   -0.133428    0.167093
   -0.017609   -0.014753   -0.047863
    0.027461   -0.040423   -0.064048
   -0.000598    0.035951    0.015827
    0.062615    0.040405    0.064150
   -0.014876    0.034533    0.067364
    0.020970   -0.004216    0.166250
   -0.072574    0.055195   -0.059232
   -0.018568   -0.000861    0.133539
   -0.026991    0.030613   -0.060756
    0.000236    0.042330   -0.278501
   -0.016983    0.016731    0.016459
   -0.039731   -0.006091   -0.071035
    0.035145    0.008051    0.045128
    0.046017   -0.011912   -0.001462
    0.036626    0.028579   -0.070766
    0.020694    0.057206   -0.289362
    0.036896   -0.003034    0.102676
   -0.009724   -0.060185   -0.054359
    0.078773   -0.029037    0.083352
   -0.030055   -0.029951    0.113315
   -0.082812   -0.023811   -0.003900
   -0.072646   -0.042474    0.141729
   -0.079501   -0.048945    0.205256
    0.018382    0.102616    0.008794
    0.045656    0.277426    0.042306
   -0.125209    0.020168   -0.138465
    0.014412    0.204702   -0.005155
    0.031902    0.008478   -0.071865
    0.096260    0.023639   -0.176669
    0.086202    0.015589   -0.181683
   -0.169700    0.027315   -0.067619
    0.061252    0.013461   -0.028249
    0.026495    0.034992   -0.038281
    0.033277   -0.024939    0.037825
   -0.053057    0.044146   -0.017479
    0.011949   -0.030044   -0.051520
   -0.030837   -0.094126   -0.079421
   -0.018093   -0.077828   -0.047394
    0.028385    0.018843   -0.047589
   -0.001227   -0.004176    0.002488
    0.006770   -0.005592   -0.011600
    0.001922    0.020366   -0.017693
   -0.001194    0.001329   -0.002144
    0.002956   -0.001905    0.008408
   -0.001968    0.002065   -0.001189
   -0.001552    0.000208   -0.001988
    0.001080    0.000035    0.003218
    0.004341   -0.007978    0.022164
   -0.001824   -0.004070   -0.007277
    0.002004   -0.001397    0.000110
   -0.005639    0.004541   -0.002542
    0.000417   -0.000728    0.000920
    0.002314    0.004031    0.008066
    0.004560   -0.005384    0.003575
    0.000987    0.000126    0.002282
   -0.001642    0.000070   -0.003679
    0.000644   -0.000493    0.001898
    0.001256    0.000417   -0.000549
   -0.000445    0.000108   -0.000572
   -0.003671   -0.001339   -0.001538
    0.000853    0.002371   -0.002993
    0.000602    0.000726   -0.000529
    0.003348    0.000594   -0.000912
    0.000173    0.001384   -0.001958
    0.000982   -0.000228   -0.000101
   -0.004583    0.000545   -0.011832
vibration   68
    0.016507   -0.010898   -0.001061
    0.038152    0.063251   -0.022627
    0.168366   -0.041820    0.155079
    0.085860    0.196970   -0.074421
    0.086242    0.188809   -0.086724
    0.066579   -0.042589   -0.091563
    0.171952   -0.059319   -0.143663
    0.174365    0.075172    0.106475
    0.161664   -0.145147   -0.261817
   -0.100250   -0.109883    0.037492
   -0.161589   -0.189738    0.082025
   -0.093116   -0.120146    0.087347
   -0.023120   -0.040020    0.079903
   -0.119233   -0.047318   -0.049987
    0.012202    0.090731    0.040172
   -0.000346   -0.001057    0.055691
    0.014210   -0.002420   -0.024043
   -0.007642   -0.008331   -0.091168
    0.021874   -0.017465   -0.014239
   -0.007150    0.003635   -0.033968
    0.024243   -0.049678   -0.005968
    0.026096   -0.045871   -0.011418
   -0.018697   -0.017013   -0.031127
   -0.039187    0.038070   -0.080476
   -0.005865   -0.029483    0.020160
    0.013343   -0.012714    0.013674
    0.038294    0.001508   -0.016424
    0.031385    0.003007   -0.075941
    0.049369   -0.013950    0.014850
    0.051055   -0.011690    0.009828
    0.018693   -0.010775   -0.008033
    0.003339    0.024036   -0.040207
   -0.001112   -0.028282   -0.011623
    0.006929   -0.022217   -0.063036
   -0.015889   -0.004931    0.039182
   -0.030970    0.020968   -0.034018
   -0.025736    0.088765    0.046247
    0.019625   -0.059038    0.028669
    0.044718   -0.143275    0.097612
    0.019190   -0.095633   -0.179998
    0.063752   -0.165942    0.125023
    0.069767    0.052495    0.028453
    0.127988    0.053298    0.027354
    0.143792    0.087103    0.047015
    0.044560   -0.033365   -0.039184
   -0.060510   -0.036882    0.006386
    0.068737   -0.096871   -0.065079
   -0.181223   -0.091975    0.014430
   -0.100619   -0.091456   -0.003726
    0.005551    0.135268    0.095909
   -0.008545    0.137696    0.090653
    0.008019    0.037692    0.029007
    0.006816   -0.015679   -0.039771
   -0.027405    0.019728    0.018749
   -0.047420    0.041894   -0.084488
   -0.050048    0.036664   -0.102406
    0.029227   -0.011523   -0.019433
   -0.011488   -0.002028    0.002110
   -0.014230   -0.009166    0.012538
    0.024106    0.092890   -0.062433
   -0.002004   -0.000438   -0.001442
   -0.001492    0.000078   -0.000535
    0.001656    0.001583    0.002166
    0.002016   -0.000904   -0.001416
    0.000817    0.003684    0.000242
   -0.001723   -0.001258    0.000237
    0.001280   -0.002715   -0.002908
    0.006404   -0.001061   -0.002815
   -0.001508   -0.002340   -0.002154
    0.000634    0.004452    0.000328
   -0.000634    0.001815   -0.000393
    0.000875    0.005306    0.000066
   -0.002151    0.000383   -0.001529
   -0.000415    0.000409    0.002337
    0.000396   -0.000432   -0.001015
   -0.000519   -0.001757   -0.000219
    0.001334   -0.001046    0.000229
    0.003276   -0.006557   -0.003870
   -0.001469    0.004279   -0.000958
    0.004336   -0.000392    0.003795
   -0.001848   -0.001770    0.000176
    0.000029   -0.003957   -0.001140
   -0.001627   -0.001411    0.000121
    0.001428    0.000491    0.007442
vibration   69
   -0.006612    0.030672   -0.005255
   -0.006968    0.048908   -0.082197
    0.026701    0.017669   -0.094781
   -0.010173    0.095263   -0.181954
    0.048175   -0.021736   -0.050797
    0.028259   -0.011927    0.045487
    0.069301   -0.116315   -0.061345
    0.075274    0.007891    0.190141
    0.076353   -0.058084    0.062867
    0.041570   -0.027301    0.003150
    0.140028   -0.047220    0.007250
   -0.030433   -0.206667    0.009778
    0.185268    0.018937   -0.003181
   -0.073923    0.073972   -0.001073
   -0.061630   -0.013784    0.018556
    0.074360    0.007215    0.062207
    0.045347    0.056755   -0.041849
   -0.001365    0.133573   -0.178583
    0.010486    0.003193    0.024829
   -0.057161    0.048744    0.009129
    0.002070   -0.059984   -0.007239
   -0.052739   -0.061550   -0.053187
    0.009875   -0.046922   -0.069927
   -0.041319   -0.021219   -0.205078
    0.078988   -0.050567    0.052024
   -0.011562    0.022669   -0.006625
   -0.060352   -0.007672   -0.007238
   -0.083530   -0.005471   -0.013413
   -0.080420    0.007620    0.021755
   -0.074758    0.014641    0.044589
   -0.051266    0.012851   -0.012172
   -0.030211   -0.030617   -0.043277
   -0.012626    0.050228    0.010393
   -0.013934    0.050170    0.005958
    0.014887    0.013351    0.024144
    0.028109   -0.042676   -0.029744
    0.084744   -0.085425    0.066148
   -0.028472   -0.005397    0.111409
   -0.085049    0.040046   -0.019727
   -0.063251    0.002235    0.238993
   -0.090724    0.031163    0.140401
   -0.019786    0.068764   -0.013007
   -0.012019    0.263602    0.024756
   -0.205087   -0.035324   -0.184986
   -0.014867    0.213050   -0.003152
    0.055455    0.031626   -0.068214
    0.043522    0.083659   -0.132484
    0.187698    0.072940   -0.192636
   -0.132296    0.087674   -0.057053
   -0.082541   -0.010991    0.026983
   -0.056043   -0.020472    0.037971
   -0.022550    0.021741   -0.027900
    0.019192   -0.002924   -0.017285
    0.035031   -0.007106    0.009121
   -0.007514   -0.124397   -0.064536
    0.051454   -0.095280    0.034802
   -0.019601   -0.014029    0.036658
    0.013886    0.004510   -0.003232
   -0.013536    0.014478    0.008556
   -0.052773   -0.091638    0.085835
    0.000245    0.002141   -0.001111
    0.001036   -0.001066    0.002454
    0.000994   -0.000744   -0.001682
    0.000871    0.000956    0.000306
   -0.000336   -0.000230   -0.001846
    0.002073   -0.003404    0.008038
    0.002634    0.001260   -0.001552
   -0.001465    0.000832    0.001643
    0.002531    0.004828    0.000561
    0.000609    0.001276    0.001757
   -0.000754   -0.001621   -0.003010
   -0.004004   -0.001499   -0.001797
    0.002209   -0.000095    0.001392
   -0.000114    0.000276   -0.004156
    0.000618    0.000272    0.003259
   -0.000146    0.000886   -0.000023
   -0.001624    0.000946   -0.001384
   -0.006419    0.005479    0.002164
    0.003517   -0.003842   -0.002033
   -0.004956    0.000137   -0.005128
    0.000964   -0.000684   -0.001555
   -0.000316    0.002031    0.000665
   -0.000513    0.001840   -0.000479
   -0.003330    0.000281   -0.013029
vibration   70
    0.018564    0.040134   -0.026424
   -0.017524   -0.038369   -0.009955
   -0.088222    0.015455   -0.147141
   -0.052678   -0.101989   -0.039423
   -0.015791   -0.175237    0.056957
   -0.037004    0.040369    0.097780
   -0.097558    0.026804    0.107489
   -0.097162   -0.032549    0.001368
   -0.090424    0.099369    0.215229
    0.086179    0.064658   -0.032761
    0.192527    0.133063   -0.074401
    0.044660   -0.010044   -0.079170
    0.078561    0.018252   -0.076475
    0.053430    0.061936    0.052098
   -0.023229   -0.051207   -0.042723
    0.016302   -0.010009    0.056377
   -0.013444    0.028021   -0.000132
   -0.041337    0.054802   -0.085043
    0.004334    0.039260    0.008053
   -0.004642    0.054967   -0.047616
    0.014293    0.022427    0.031216
   -0.004318    0.018865    0.021657
    0.004193    0.029640   -0.020227
   -0.026047    0.078948   -0.091244
    0.003169   -0.011183    0.026763
    0.021722   -0.068739   -0.013560
    0.071756   -0.043704   -0.035914
    0.107111   -0.044867   -0.101179
    0.063601   -0.010271    0.039154
    0.094523    0.030409    0.071300
   -0.022201   -0.000312   -0.026846
   -0.057074    0.075268   -0.079870
   -0.060793   -0.061067   -0.007583
   -0.094358   -0.053898   -0.051448
   -0.037194   -0.066231    0.056781
   -0.003021    0.042031   -0.049600
   -0.038148    0.091370    0.072530
    0.030772   -0.073392    0.059949
    0.067306   -0.176873    0.158587
    0.041474   -0.112394   -0.186619
    0.087169   -0.192458    0.158057
    0.080316    0.062727    0.021789
    0.171492    0.101321    0.027155
    0.159254    0.095731    0.016204
    0.042174   -0.042278   -0.080157
   -0.091689   -0.028040    0.007174
    0.044286   -0.079637   -0.086543
   -0.192922   -0.076814   -0.005298
   -0.174308   -0.079677   -0.002008
   -0.050781   -0.104319   -0.079970
   -0.045677   -0.102213   -0.077255
   -0.012154   -0.005044   -0.010257
    0.000428   -0.009549   -0.056884
   -0.009847    0.025572    0.067735
   -0.040032    0.036460   -0.119748
   -0.046275    0.008797   -0.169863
    0.005742    0.004986    0.002025
   -0.008740    0.011250    0.010245
    0.022307   -0.030354   -0.011704
    0.072314    0.146207   -0.126117
   -0.000633    0.000107    0.002122
   -0.000432    0.000485    0.000976
   -0.000128    0.001983    0.001629
    0.000495   -0.001352   -0.000825
    0.000725    0.003340    0.000279
   -0.001669    0.000130   -0.001889
   -0.001050   -0.004560   -0.003255
    0.005688   -0.002214   -0.000873
   -0.002714   -0.000843   -0.001399
    0.001203    0.001172   -0.000077
    0.001556    0.003325   -0.001572
    0.000636    0.005497    0.000181
   -0.003132    0.000982   -0.001728
   -0.000654    0.000998    0.002743
    0.001034   -0.000317   -0.001761
   -0.001006   -0.003113    0.000357
    0.003187   -0.002730    0.001405
    0.007773   -0.009386   -0.003684
   -0.001378    0.003858    0.000455
    0.005566   -0.002305    0.004545
   -0.004618   -0.002726    0.001522
    0.000388   -0.008007   -0.001002
   -0.003256   -0.002802    0.001295
    0.001576    0.001536    0.008901
vibration   71
    0.002115   -0.037374    0.032442
    0.011223    0.010971   -0.054117
    0.051195   -0.027408   -0.086522
    0.003881    0.069510   -0.198645
    0.090425   -0.100920   -0.003759
    0.012598    0.029429    0.079988
    0.042470   -0.022198    0.024645
    0.041705    0.044762    0.166607
    0.038637    0.004061    0.076350
    0.027924   -0.022659   -0.016234
    0.167591    0.010145   -0.041986
   -0.050671   -0.196138   -0.044991
    0.120035   -0.022901   -0.049089
   -0.066483    0.064286    0.042421
   -0.022132    0.024529   -0.040146
    0.017372   -0.031496    0.110075
    0.013741   -0.024644    0.000679
   -0.016827   -0.010749   -0.090809
   -0.008464   -0.010547   -0.059337
   -0.055052    0.037973   -0.172313
    0.026596   -0.047191    0.051326
    0.063707   -0.048803    0.085939
   -0.041028    0.012907   -0.033001
   -0.080779    0.061206   -0.127145
   -0.016446    0.007810   -0.000583
    0.012547   -0.002331    0.177344
    0.001060    0.016131   -0.056337
   -0.012260    0.032813   -0.381092
    0.013884   -0.010345    0.021583
    0.000618   -0.012083   -0.127509
    0.023080   -0.012127    0.035594
    0.022703   -0.002846   -0.092539
    0.024854    0.018247   -0.067050
    0.040980    0.057348   -0.388717
    0.012987    0.008168    0.157931
   -0.033724   -0.015555    0.003276
   -0.024589    0.006630   -0.064124
   -0.003784    0.036913   -0.084028
    0.005204    0.063041   -0.070283
    0.007423    0.050752   -0.033816
   -0.001538    0.073040   -0.139325
   -0.022136   -0.058995   -0.003146
   -0.063847   -0.180495   -0.025798
    0.042466   -0.017571    0.092232
   -0.008654   -0.092300    0.034822
    0.010908   -0.004440    0.025960
   -0.036335   -0.009960    0.094424
   -0.015294   -0.005381    0.096095
    0.137633   -0.014675    0.023532
   -0.095965   -0.022789   -0.034879
   -0.102065    0.014339   -0.020515
    0.003588    0.005114    0.043627
   -0.019219    0.047206   -0.123266
   -0.055928   -0.041566   -0.141312
    0.026047    0.052735    0.105418
   -0.002383    0.046931    0.075414
    0.056995   -0.000911   -0.031587
    0.020867    0.003546    0.011808
   -0.012653    0.007419    0.000695
   -0.062432   -0.052382    0.068139
    0.000493    0.000025    0.000765
   -0.000184   -0.000529   -0.000799
    0.000809   -0.001636    0.002682
   -0.001237    0.000251   -0.002820
    0.000532   -0.000101   -0.000683
   -0.001280    0.002635   -0.007949
    0.001351    0.000557   -0.005792
   -0.000378   -0.000728   -0.001028
   -0.006759    0.001801   -0.003866
   -0.000085   -0.000924   -0.002720
   -0.001058   -0.001996   -0.001692
    0.002378    0.003351   -0.000991
    0.001684    0.000569    0.002652
   -0.001634    0.000946   -0.006136
    0.001597   -0.000205    0.004146
    0.001283    0.000473   -0.001068
   -0.001578    0.001101   -0.002057
   -0.008410    0.004845    0.001111
    0.003299   -0.000484   -0.004379
   -0.003328    0.001474   -0.006815
    0.004820   -0.000275   -0.002309
   -0.000275    0.001274   -0.003886
   -0.000268   -0.000124   -0.000055
   -0.006794    0.001929   -0.019722
vibration   72
   -0.013864    0.013050   -0.000561
   -0.006135   -0.007046    0.033970
   -0.038509    0.024226    0.064587
   -0.000171   -0.055832    0.153957
   -0.070528    0.088774   -0.009439
    0.000947   -0.036638   -0.075393
   -0.017042   -0.011904   -0.048328
   -0.009778   -0.036438   -0.120366
   -0.006500   -0.029598   -0.074910
   -0.015330    0.013603    0.012505
   -0.137300   -0.021741    0.038389
    0.049991    0.153892    0.042646
   -0.082585    0.022260    0.044882
    0.053327   -0.049973   -0.042612
   -0.021641   -0.075568    0.011418
    0.060825   -0.041845    0.062716
    0.003372    0.005083    0.023629
   -0.041570    0.105444   -0.105040
   -0.042119    0.031932   -0.030307
   -0.084498    0.086193   -0.185035
    0.001501    0.005693    0.081591
   -0.006227   -0.013300    0.106501
    0.005944    0.026200   -0.052396
   -0.039723    0.020574   -0.171170
    0.052057    0.010672    0.016510
    0.009756    0.000468   -0.030007
   -0.003759   -0.010562   -0.067561
   -0.010923   -0.006695   -0.143531
   -0.005574   -0.010995    0.103532
    0.004706   -0.007222    0.199543
   -0.017374    0.008365   -0.089598
   -0.021103    0.026657   -0.281211
   -0.008380    0.000780    0.048973
   -0.013272    0.012959   -0.045023
    0.012004   -0.022487    0.103341
    0.005628   -0.023724   -0.011271
    0.000272   -0.031707   -0.005992
   -0.001048    0.012583    0.000812
   -0.002360    0.039394   -0.005553
    0.005588    0.026776    0.066762
   -0.010510    0.051760   -0.043354
   -0.020072   -0.029388   -0.016184
   -0.021028   -0.030697   -0.016755
   -0.029864   -0.034583   -0.018514
   -0.019313   -0.020616   -0.013380
    0.005576    0.008644   -0.000820
   -0.040866    0.035572    0.015144
    0.053792    0.028814   -0.015092
    0.004183    0.034554    0.004109
    0.081962    0.047933    0.070561
    0.055432   -0.084554   -0.006752
   -0.070879   -0.023118   -0.169837
    0.004612    0.029157   -0.024518
   -0.017669   -0.032925   -0.062251
    0.041666    0.008366    0.060840
   -0.124421   -0.091187   -0.224240
   -0.060956    0.010868    0.060472
   -0.007602    0.037003    0.033542
    0.047598   -0.058987   -0.063355
    0.128081    0.446096   -0.335307
   -0.001340    0.000917   -0.001136
    0.000929   -0.003453    0.003045
    0.000963    0.000550   -0.000926
    0.001737    0.000049   -0.001302
    0.000257    0.000715   -0.000108
    0.002920   -0.003494    0.002879
    0.001526   -0.000648   -0.002086
    0.002915   -0.000385   -0.000870
   -0.000078    0.000597   -0.001515
    0.000353    0.001788    0.000767
   -0.000412    0.000571    0.000579
   -0.000270   -0.000468    0.000046
   -0.005717    0.003382   -0.001257
   -0.004198    0.001117    0.007597
    0.001506   -0.003429   -0.003652
    0.000916   -0.007966   -0.000441
    0.005737   -0.003866    0.004179
    0.011945   -0.020596   -0.008419
   -0.008061    0.012247    0.003185
    0.018331    0.001268    0.011035
   -0.003978   -0.007202    0.001255
    0.002801   -0.014206   -0.002114
   -0.001921   -0.007293    0.000658
    0.000620    0.001151    0.019235
vibration   73
    0.011201   -0.003728    0.011654
   -0.003309   -0.012730    0.024890
   -0.034960    0.015705    0.024694
   -0.004703   -0.054473    0.098996
   -0.044653    0.028854    0.006923
   -0.005670   -0.016001   -0.034038
   -0.024570    0.003596   -0.010503
   -0.028473   -0.036868   -0.085246
   -0.024040    0.002458   -0.015998
    0.006383    0.020567    0.003402
   -0.053606    0.009191    0.013123
    0.041891    0.099822    0.013999
   -0.038936    0.017981    0.016715
    0.045600   -0.024983   -0.018648
   -0.006201   -0.020889    0.022962
   -0.028166    0.017797   -0.054082
   -0.041393    0.029106   -0.096850
   -0.068174    0.053880   -0.176891
    0.051897   -0.056964    0.146673
    0.119690   -0.123738    0.285803
   -0.047801    0.080045   -0.125355
   -0.134657    0.207068   -0.412011
    0.016870   -0.008084    0.105068
   -0.034386    0.058961   -0.015137
    0.032609   -0.044721    0.153422
    0.010099   -0.001361    0.011854
    0.006278   -0.006646   -0.051430
    0.003193   -0.000331   -0.164298
    0.007136   -0.016769    0.062271
    0.012365   -0.011513    0.083271
   -0.008115   -0.003486   -0.046673
   -0.012058    0.012779   -0.185643
    0.000184    0.002146    0.018743
    0.014022    0.015510   -0.097197
   -0.000482    0.000844    0.099903
   -0.019827    0.009014   -0.018438
   -0.005895    0.021883   -0.008509
   -0.000587    0.000378   -0.018153
    0.000942   -0.008517   -0.014362
   -0.001411   -0.004380   -0.043993
    0.003442   -0.013393   -0.003432
    0.008843    0.007466    0.008332
    0.001969   -0.017190    0.003906
    0.030763    0.020392    0.030277
    0.010647   -0.008255    0.013400
   -0.003307   -0.005084    0.004180
    0.017027   -0.023347    0.007685
   -0.037528   -0.017235    0.027491
    0.021846   -0.023614    0.000567
    0.035992   -0.001620    0.018597
    0.057361   -0.013977    0.025033
   -0.027515    0.009100   -0.054233
    0.001257    0.030079   -0.122644
   -0.028996   -0.013425   -0.058129
   -0.017015    0.006680   -0.009130
    0.100351    0.071862    0.190448
   -0.033107   -0.005223    0.027597
    0.027619   -0.015080   -0.002423
   -0.042003    0.054438    0.034460
   -0.170013   -0.354970    0.311227
    0.000556    0.000483    0.000567
   -0.000010    0.000518   -0.001280
    0.000836   -0.001303    0.002126
   -0.000559    0.000056   -0.000017
   -0.001046    0.001343   -0.003425
   -0.001049    0.000599   -0.001844
    0.001172    0.001031   -0.001215
   -0.001338    0.000051    0.000005
   -0.002332    0.000835   -0.000384
    0.000536   -0.000203   -0.000428
    0.000472   -0.001548   -0.010192
   -0.006572    0.007575   -0.003708
    0.005235   -0.001696    0.002753
    0.002108    0.000954   -0.010379
    0.000813    0.002260    0.006489
   -0.000481    0.004039    0.001072
   -0.004474    0.003805   -0.003034
   -0.014280    0.017289    0.007329
    0.008041   -0.011524   -0.002799
   -0.015330   -0.000488   -0.009478
    0.002249    0.001885   -0.001307
   -0.001282    0.006900    0.001961
    0.000542    0.003910    0.000255
   -0.005580    0.001656   -0.029749
vibration   74
   -0.015444    0.010963   -0.006056
    0.003076    0.003775   -0.009370
    0.019306   -0.010669   -0.008340
    0.004246    0.025263   -0.045888
    0.023348   -0.015231   -0.001262
    0.002909    0.008448    0.015683
    0.007426    0.003341    0.009849
    0.014977    0.023412    0.035391
    0.010762    0.000794    0.005638
   -0.006045   -0.010596   -0.001786
    0.020420   -0.003494   -0.007166
   -0.021180   -0.043338   -0.007827
    0.010793   -0.011449   -0.008402
   -0.021333    0.009383    0.009874
    0.006043    0.012243   -0.015837
    0.006508    0.028984   -0.044823
    0.015356    0.031389   -0.074916
    0.017357    0.034548   -0.068094
    0.037091   -0.057467    0.089486
    0.054136   -0.094882    0.242988
   -0.037701    0.003067   -0.107535
   -0.085886    0.072751   -0.266586
    0.004394   -0.042438    0.057614
   -0.006438   -0.026923    0.029327
    0.025322   -0.024423    0.064943
   -0.004682   -0.016093    0.046175
    0.010081   -0.002012    0.040417
    0.031332   -0.001973    0.004719
    0.011079    0.015445   -0.060041
    0.006692    0.021097   -0.165807
    0.016940    0.000756    0.061335
    0.012978    0.004315    0.141885
   -0.003270   -0.010200   -0.039138
   -0.026664   -0.007306   -0.048294
    0.004359   -0.020141   -0.036845
    0.014265   -0.024175   -0.000382
    0.004672   -0.033867    0.003559
   -0.000085    0.005582    0.014850
   -0.001898    0.027382    0.008556
    0.004240    0.016949    0.070467
   -0.008380    0.037610   -0.020580
   -0.017420   -0.022654   -0.015451
   -0.012120   -0.005453   -0.012603
   -0.038276   -0.034785   -0.032728
   -0.018688   -0.007455   -0.018403
    0.005450    0.007737   -0.003845
   -0.035541    0.036735    0.001621
    0.057780    0.027791   -0.030303
   -0.015339    0.037090    0.001838
   -0.013319    0.006186   -0.010390
   -0.037889   -0.006818   -0.031067
    0.025378    0.003016    0.068832
   -0.032528    0.042694   -0.066126
    0.007510   -0.009200    0.004578
    0.038434    0.002641    0.043611
   -0.156385   -0.109838   -0.290035
    0.026414    0.002265   -0.017586
   -0.042783    0.031921    0.032374
    0.063441   -0.086632   -0.068322
    0.214238    0.526989   -0.445537
   -0.000880   -0.000056   -0.001954
    0.001299   -0.002328    0.001623
    0.000181    0.000187    0.001000
   -0.000039    0.000059   -0.000320
   -0.000966    0.001263   -0.001044
    0.002201   -0.001359   -0.000723
   -0.000573   -0.000256   -0.000576
    0.000522    0.000441   -0.001534
   -0.002856   -0.000084   -0.000722
    0.000099   -0.000094    0.000461
    0.000571    0.001171   -0.003627
   -0.004080    0.005142   -0.001079
   -0.006550    0.003569   -0.002068
   -0.003990   -0.000079    0.011931
    0.000671   -0.004014   -0.005423
    0.001710   -0.007240   -0.002163
    0.005600   -0.004960    0.004237
    0.014305   -0.023369   -0.009727
   -0.009574    0.017111    0.001296
    0.021639    0.002282    0.010620
   -0.001788   -0.006751   -0.000837
    0.002744   -0.012335   -0.004398
   -0.001559   -0.007969    0.000124
    0.003557   -0.000437    0.030380
vibration   75
    0.006693   -0.003870    0.001843
   -0.004943   -0.007650    0.022050
   -0.037212    0.021883    0.031128
   -0.004639   -0.052376    0.109805
   -0.053012    0.049564   -0.003268
   -0.000947   -0.025357   -0.047633
   -0.015383   -0.012623   -0.032146
   -0.016252   -0.038295   -0.085337
   -0.011389   -0.014966   -0.034520
    0.004090    0.017264    0.005966
   -0.072506   -0.004012    0.021804
    0.045898    0.106719    0.025008
   -0.039537    0.021955    0.025789
    0.045112   -0.028526   -0.027888
   -0.025677   -0.057428    0.016834
    0.042003   -0.041368    0.066884
   -0.011801    0.006656    0.015819
   -0.063374    0.092873   -0.135011
   -0.023672    0.028758   -0.008663
   -0.053448    0.072044   -0.146908
    0.004334    0.013811    0.057495
   -0.023914    0.013026    0.034465
    0.009273    0.024883   -0.043274
   -0.040649    0.064998   -0.170737
    0.036373   -0.012015    0.034404
    0.019637   -0.038215    0.142394
    0.023625   -0.039887    0.128826
    0.039395   -0.038036    0.036974
    0.002854    0.022342   -0.193709
    0.015741    0.080551   -0.519551
   -0.022958   -0.015501    0.198997
   -0.026313   -0.024146    0.460231
   -0.037322    0.007204   -0.129398
   -0.059094    0.009190   -0.145064
   -0.014729   -0.010094   -0.107308
    0.001817    0.009689    0.009512
   -0.003820    0.014590    0.001544
    0.001073   -0.003888   -0.002272
    0.003893   -0.016639    0.005636
    0.000804   -0.009235   -0.032190
    0.006871   -0.019818    0.013209
    0.007902    0.010444    0.005938
    0.009519    0.008527    0.005663
    0.016676    0.014955    0.009336
    0.006954    0.002596    0.003118
   -0.007208   -0.001979    0.002412
    0.009662   -0.012201   -0.002687
   -0.025893   -0.009364    0.009934
   -0.004150   -0.012507    0.000446
    0.046389    0.016157    0.048750
    0.048120   -0.060058    0.014182
   -0.061028   -0.003176   -0.158237
   -0.018888    0.040669   -0.125177
    0.023105    0.016313    0.050746
   -0.014185   -0.002172   -0.024822
    0.048421    0.033879    0.080783
   -0.057289    0.003650    0.051361
    0.018519    0.000454    0.009988
   -0.008424    0.023850    0.001232
   -0.085174   -0.180145    0.151044
    0.000774    0.000408    0.001249
   -0.000253    0.000274   -0.002275
    0.001502   -0.001395    0.001689
    0.000305    0.000429    0.000059
    0.000107    0.000438   -0.001027
   -0.000810    0.001125   -0.004655
    0.001955    0.001379   -0.001207
   -0.001577    0.000719    0.000212
   -0.000774    0.002382   -0.000204
   -0.000310    0.001762   -0.001098
   -0.001829   -0.002449   -0.003099
   -0.000355    0.002963   -0.001239
    0.002336   -0.001537   -0.000520
    0.002588    0.000424   -0.002578
    0.000147    0.000739    0.003740
    0.000238    0.003457   -0.001905
   -0.002943    0.001666   -0.000814
   -0.008054    0.007931    0.004034
    0.001717   -0.007029    0.000830
   -0.008034   -0.000471   -0.003369
    0.006217    0.001133   -0.004937
   -0.002483    0.007600   -0.003833
   -0.000830    0.002364   -0.000839
    0.000379    0.000051   -0.008137
vibration   76
   -0.008856    0.002669   -0.007075
    0.001329   -0.008398    0.009365
   -0.014475    0.005138   -0.000958
   -0.001698   -0.026511    0.030780
   -0.011765   -0.006164    0.009081
   -0.003471   -0.001321   -0.003841
   -0.012112    0.007415    0.006733
   -0.021093   -0.022972   -0.032839
   -0.017394    0.012741    0.012748
    0.014390    0.013449   -0.001124
    0.008673    0.015872   -0.001897
    0.020069    0.026982   -0.002071
    0.003318    0.009307   -0.001642
    0.019487   -0.003179   -0.001565
    0.000051    0.019583    0.028539
   -0.023561    0.014200    0.009593
   -0.002207    0.003257    0.002589
   -0.007172   -0.025252   -0.016357
    0.019919    0.009351   -0.001826
    0.014698    0.012893   -0.002947
    0.015031   -0.010030   -0.011445
    0.012353   -0.007381   -0.017651
   -0.005558   -0.003525    0.005377
   -0.007677    0.031897    0.006497
   -0.023461   -0.021269    0.010751
    0.000342   -0.010810    0.011174
   -0.030203   -0.025157    0.004350
   -0.010145   -0.024495   -0.008173
   -0.056116    0.016180   -0.005822
   -0.053070    0.024180   -0.027403
   -0.006834    0.014584    0.013090
    0.020088   -0.042225    0.010330
    0.022814    0.049487   -0.003608
    0.010832    0.052242   -0.016438
    0.038537    0.002831    0.002417
    0.006392   -0.009658    0.000515
   -0.008027    0.013525    0.001194
    0.001100    0.000492   -0.005171
    0.007419   -0.011094    0.010618
    0.005008   -0.001981   -0.029948
    0.007598   -0.008033   -0.001989
    0.005304    0.002929    0.003313
    0.010883   -0.007413    0.001001
    0.020780    0.010649    0.012257
    0.002629   -0.010801   -0.004128
   -0.014598   -0.000256    0.005617
   -0.010355   -0.002480    0.002267
   -0.023540   -0.004773    0.002600
   -0.015223   -0.003839    0.004424
   -0.006235   -0.025888   -0.012259
    0.023288    0.006490    0.019813
   -0.003420    0.042895   -0.020800
    0.006832   -0.021428   -0.020426
    0.033449   -0.018483   -0.000223
    0.020532    0.014101    0.018653
   -0.166842   -0.097468   -0.276869
   -0.017230   -0.008354    0.002495
    0.043404   -0.045874   -0.042189
   -0.140916    0.099122    0.171764
    0.102917    0.802332   -0.331800
   -0.001774   -0.000401   -0.000990
   -0.000574   -0.002431    0.002190
    0.000282    0.000908   -0.000513
    0.001219    0.000052   -0.000310
   -0.000170    0.000858    0.000641
    0.001365   -0.002777    0.002231
    0.000566   -0.001368   -0.001209
    0.002620    0.000339   -0.001513
    0.000779   -0.000604   -0.000270
   -0.000315    0.001814    0.000820
   -0.000083    0.001069    0.000962
   -0.000155   -0.000452    0.000830
   -0.011796    0.011124   -0.009586
   -0.012859    0.003096    0.017459
    0.002573   -0.010308   -0.006195
    0.006542   -0.017021   -0.005077
    0.007880   -0.003515    0.006402
    0.011377   -0.026447   -0.010174
   -0.020415    0.031091    0.004821
    0.036882    0.012961    0.004380
    0.003650   -0.019097   -0.005605
    0.008236   -0.023085   -0.007624
    0.001901   -0.016942   -0.002843
    0.000944    0.001972    0.050597
vibration   77
   -0.007619   -0.018805    0.011278
    0.014333   -0.049318    0.054832
   -0.050341    0.006762    0.021609
    0.005089   -0.127764    0.161202
   -0.046784   -0.020755    0.045029
   -0.008052   -0.020083   -0.038777
   -0.074575    0.028105    0.026821
   -0.072533   -0.080309   -0.180176
   -0.070897    0.044775    0.027999
    0.054782    0.056951   -0.004387
   -0.001260    0.063195   -0.003244
    0.099365    0.163245   -0.006706
   -0.023391    0.036399    0.001857
    0.097350   -0.034022   -0.015934
   -0.003852    0.085082    0.096698
   -0.084165    0.116712    0.104910
    0.038014    0.107497    0.039606
   -0.007507   -0.047131   -0.126253
    0.130702    0.149385    0.004548
   -0.016450    0.243640   -0.008474
    0.124450   -0.170033   -0.084303
   -0.022375   -0.237404   -0.099883
    0.021760   -0.126357   -0.083512
    0.017672    0.097075   -0.076330
   -0.106839   -0.171228    0.013372
   -0.172015   -0.006530    0.023586
   -0.080559    0.189034    0.024144
   -0.018173    0.187933   -0.034602
   -0.002622    0.075218    0.013981
   -0.137595   -0.119659   -0.035193
    0.211972    0.044832   -0.003597
    0.210470    0.052654   -0.046867
    0.101099   -0.094188   -0.006844
    0.006425   -0.078593   -0.051119
    0.008502   -0.036343    0.000554
   -0.013143   -0.014529    0.004061
   -0.000713    0.008255   -0.004117
   -0.001660    0.002516   -0.010250
   -0.002503    0.001969   -0.012356
   -0.004129    0.001028   -0.014058
   -0.001654   -0.000932   -0.005345
    0.003173    0.004956    0.003990
   -0.000645   -0.005826    0.002086
    0.008224    0.008651    0.013194
    0.004502    0.002464    0.007494
    0.000509   -0.002476    0.000856
    0.008983   -0.010059    0.001596
   -0.017470   -0.009070    0.012708
    0.012777   -0.009697   -0.000317
   -0.009115   -0.064452   -0.038515
    0.115495    0.070993    0.095627
   -0.054632    0.211802   -0.050187
   -0.135762   -0.144542   -0.006706
    0.010866    0.000271   -0.033941
   -0.014853   -0.001630    0.007516
    0.003247    0.023044    0.045927
   -0.033302   -0.040011    0.005553
   -0.017963    0.001982    0.016505
    0.040278   -0.044795   -0.057069
   -0.025561   -0.159338    0.048928
   -0.001202   -0.001646   -0.000981
   -0.001294   -0.001198   -0.000632
    0.000496   -0.000237    0.000532
    0.000580   -0.000067   -0.000005
   -0.000150    0.000924   -0.000893
   -0.000357   -0.002889    0.004009
    0.000865    0.000318    0.000105
    0.000783    0.000155   -0.000661
    0.000197   -0.000855   -0.000114
    0.000468    0.001248    0.000768
   -0.000075    0.000153   -0.001819
   -0.001147    0.001545   -0.000904
    0.003093   -0.001850    0.002957
    0.002712   -0.000201   -0.004151
   -0.000145    0.001624    0.003014
   -0.000610    0.002860    0.000159
   -0.002595    0.001211   -0.001393
   -0.006479    0.002628   -0.000390
    0.003739   -0.006042   -0.001516
   -0.007362   -0.002281    0.001882
    0.000379    0.002052   -0.000868
   -0.001547    0.005416    0.000604
    0.000087    0.004433   -0.001229
   -0.001706    0.000011   -0.015306
vibration   78
   -0.003916   -0.007975    0.002541
   -0.021239    0.055776   -0.059450
    0.029892    0.011300   -0.035774
   -0.015219    0.119369   -0.149312
    0.029245    0.028894   -0.049867
    0.006042    0.020050    0.040577
    0.066295   -0.034246   -0.028196
    0.065881    0.072947    0.177561
    0.064466   -0.039519   -0.010782
   -0.045924   -0.050371    0.004197
    0.016195   -0.058925    0.003854
   -0.094767   -0.168234    0.007914
    0.043253   -0.026609   -0.003271
   -0.091106    0.038370    0.012983
    0.016517   -0.083261   -0.064077
   -0.008188   -0.158883   -0.061208
   -0.256608    0.008537    0.055557
   -0.255001    0.042730    0.058568
   -0.016353    0.158526    0.108366
    0.193118    0.039721    0.041441
   -0.002363    0.198999    0.040445
   -0.238510    0.083666    0.029892
    0.293093   -0.000590   -0.070904
    0.285719   -0.081834   -0.096530
    0.069913   -0.129718   -0.069053
   -0.121871   -0.012557    0.016120
   -0.046637    0.135994    0.007410
    0.019449    0.135655   -0.004443
    0.013488    0.049925    0.005746
   -0.080953   -0.087883   -0.016947
    0.136626    0.023743    0.001353
    0.117198    0.065207   -0.010268
    0.037538   -0.108460   -0.013987
   -0.047268   -0.096834   -0.048012
   -0.015914   -0.055219    0.005170
   -0.006188   -0.004191    0.001327
    0.001497    0.000124   -0.001071
   -0.000589    0.001351   -0.002890
   -0.002111    0.003929   -0.006770
   -0.002427    0.001683    0.002453
   -0.002624    0.002991   -0.002725
    0.000081    0.000297    0.000570
   -0.002454   -0.001737    0.000232
   -0.002566   -0.000696    0.001331
    0.001124    0.003800    0.003143
    0.003136   -0.001184   -0.000844
    0.004806   -0.002838   -0.000486
   -0.000394   -0.002542    0.001463
    0.006099   -0.004101   -0.001484
    0.005029    0.030217    0.044249
   -0.097311   -0.086743   -0.067474
    0.076533   -0.179903    0.002966
   -0.108224   -0.079853   -0.010381
    0.003990    0.006207   -0.007585
   -0.003670    0.000392    0.010788
   -0.043334   -0.019197   -0.046140
   -0.005305    0.032050    0.003678
    0.029223    0.021808   -0.007948
   -0.034414    0.024418    0.036463
   -0.030731    0.155300   -0.020216
    0.000100    0.001754    0.001948
    0.000086   -0.000746    0.000809
    0.000588   -0.000241   -0.000545
    0.000993    0.000294   -0.000327
   -0.000151   -0.000098    0.000010
   -0.000396    0.001398   -0.005198
    0.001814    0.001162   -0.000260
    0.000253    0.000036    0.000649
    0.001172    0.001388   -0.000310
   -0.001179    0.001371   -0.001422
   -0.001189   -0.001085   -0.000599
    0.000501   -0.000954    0.000005
   -0.002080    0.002869   -0.002584
   -0.002915    0.000349    0.003978
    0.000108   -0.002301   -0.002449
    0.001549   -0.003665   -0.000774
    0.001881   -0.000872    0.001456
    0.003780   -0.000241    0.002096
   -0.003963    0.004473    0.002278
    0.007120    0.003070   -0.002115
    0.000250   -0.003784   -0.000393
    0.001699   -0.004869   -0.001815
    0.001320   -0.003379   -0.000863
    0.000398   -0.000087    0.012228
vibration   79
   -0.049112    0.015397    0.013389
   -0.001614    0.006074   -0.006306
    0.008302   -0.002609   -0.000439
    0.000062    0.017915   -0.021299
    0.007720    0.003728   -0.005788
    0.000680    0.002746    0.004906
    0.009320   -0.002381   -0.002575
    0.010363    0.013386    0.023478
    0.009493   -0.006386   -0.006040
   -0.010078   -0.008978    0.000687
   -0.005977   -0.009925    0.000780
   -0.014039   -0.018132    0.001054
   -0.003380   -0.006945    0.000601
   -0.012300    0.002816    0.002052
   -0.000551   -0.018039   -0.022443
    0.020145   -0.008136   -0.010063
   -0.002197    0.019589    0.002627
   -0.000152    0.033557    0.008449
    0.002487    0.024859    0.016301
    0.002382    0.024101    0.023532
   -0.000662    0.005806   -0.004842
   -0.041521   -0.009110   -0.015708
    0.039585   -0.019470   -0.007605
    0.031526   -0.040748   -0.027028
    0.014007   -0.014147   -0.016772
   -0.004622   -0.136225   -0.006458
   -0.091320   -0.193217   -0.023283
    0.116647   -0.203195   -0.026113
   -0.240940    0.104429    0.024845
   -0.196711    0.168851    0.039147
    0.010924    0.113281    0.005209
    0.138594   -0.152114   -0.029087
    0.116378    0.204373    0.023518
   -0.034638    0.214025    0.047565
    0.221056   -0.086858   -0.026674
    0.037326   -0.082947    0.029774
   -0.060160    0.122683   -0.016590
   -0.000891    0.015286   -0.085640
    0.038825   -0.074211    0.013687
    0.019469   -0.010518   -0.290187
    0.053639   -0.072825   -0.031937
    0.050122    0.063130    0.041955
    0.071625   -0.043572    0.021663
    0.196550    0.142927    0.148225
    0.038994   -0.063984    0.011853
   -0.113596    0.004836    0.044875
   -0.039796   -0.052541    0.038672
   -0.247038   -0.043660    0.115361
   -0.049325   -0.055252    0.034256
    0.006411    0.016084    0.005350
   -0.013667   -0.004432   -0.015961
    0.006371   -0.030639    0.021438
   -0.039510    0.007271    0.015254
    0.189870   -0.126449   -0.042574
    0.005492    0.006339   -0.025198
    0.020836    0.092920    0.068309
    0.011952    0.007503   -0.001164
   -0.037507    0.012997    0.019498
    0.038143   -0.028374   -0.050635
   -0.042372   -0.255924    0.112161
    0.003252   -0.001186    0.000417
    0.000917    0.004562   -0.003663
   -0.001086   -0.000814    0.001993
   -0.003723   -0.000727    0.000610
    0.000481    0.000062   -0.000446
    0.000005    0.004182   -0.003069
   -0.002967    0.000064    0.000717
   -0.004421   -0.001210    0.001834
   -0.004032   -0.001082    0.000337
    0.000629   -0.003148   -0.002166
    0.001438    0.000367   -0.001699
    0.001950    0.003065   -0.000796
    0.002536   -0.007846    0.001325
    0.006721   -0.002095   -0.004882
   -0.001402    0.004923    0.001004
   -0.004633    0.009398    0.002096
   -0.001184    0.000720   -0.001914
    0.001861    0.006535    0.002130
    0.007981   -0.009964   -0.001627
   -0.012842   -0.006474    0.000353
   -0.002302    0.010200    0.002251
   -0.005377    0.011150    0.002602
   -0.003202    0.008300    0.002158
    0.004809   -0.002186   -0.008709
vibration   80
   -0.000563    0.000667    0.000550
    0.000215   -0.000272    0.000154
   -0.000642    0.000437   -0.000402
   -0.000038   -0.001242    0.000941
   -0.000380   -0.000340    0.000234
    0.000063   -0.000096   -0.000228
   -0.000484    0.000158    0.000177
   -0.000642   -0.001087   -0.001242
   -0.000642    0.000625    0.000765
    0.000815    0.000670   -0.000143
    0.001264    0.000758   -0.000208
    0.000611    0.000173   -0.000173
    0.001150    0.000654   -0.000292
    0.000584    0.000034   -0.000086
    0.000443    0.002499    0.002915
   -0.002541   -0.001179    0.000464
   -0.004302   -0.001831    0.000584
   -0.004792   -0.004329   -0.000986
    0.000658    0.000422    0.000099
    0.003562   -0.001159   -0.001633
    0.001043    0.000846   -0.000378
   -0.000534    0.000100   -0.000540
    0.002159   -0.000301   -0.000385
    0.001843    0.001216   -0.000930
   -0.000427   -0.002752    0.000756
    0.001569    0.002145   -0.000452
    0.000377    0.000779   -0.000180
   -0.003258    0.001147   -0.000682
    0.001181   -0.001546   -0.000887
    0.001278   -0.000952   -0.003897
   -0.001096   -0.001805    0.001191
   -0.001510   -0.000799   -0.003058
   -0.000338    0.001077   -0.000216
    0.002422    0.001952   -0.008561
   -0.000891    0.002282    0.002706
   -0.002920   -0.002641   -0.006352
    0.001011   -0.002682    0.000911
    0.000195   -0.000552    0.003319
   -0.000114    0.000684    0.002635
    0.000614    0.000293    0.007444
   -0.000776    0.001694    0.001352
   -0.001870   -0.003187   -0.001584
   -0.001593   -0.001122   -0.001356
   -0.004821   -0.005008   -0.004051
   -0.002116   -0.000851   -0.002047
    0.002323   -0.000292   -0.000828
   -0.000985    0.002665   -0.001469
    0.007249    0.001184   -0.005195
   -0.000976    0.002614   -0.000434
   -0.000832   -0.001712   -0.000230
   -0.003373   -0.006878   -0.003935
    0.001432    0.002861   -0.002240
    0.001622   -0.001258   -0.003489
   -0.003010    0.000351    0.002194
    0.005733    0.004514    0.006204
   -0.042703   -0.027703   -0.076138
   -0.002073   -0.000531   -0.000745
    0.003851   -0.001191   -0.001400
   -0.014911    0.006206    0.011947
    0.053535    0.092867   -0.083071
   -0.013794    0.005519    0.006700
   -0.008084   -0.009648   -0.000312
    0.007224   -0.000481   -0.002444
    0.017551    0.004005   -0.004245
   -0.001216   -0.001327   -0.000195
   -0.008686   -0.008871   -0.001369
    0.015994    0.002693   -0.004053
    0.017856    0.004295   -0.004655
    0.015766    0.002726   -0.004360
   -0.002785    0.013440    0.006298
   -0.010310   -0.010238    0.000037
   -0.010433   -0.006004    0.000337
   -0.019558   -0.318245   -0.018796
    0.212254   -0.075259   -0.078716
   -0.032071    0.147206    0.027284
   -0.181388    0.303170    0.083387
    0.038648   -0.008618   -0.011700
    0.217424   -0.131657   -0.113721
    0.228749   -0.116222   -0.085084
   -0.223354   -0.187169    0.071341
   -0.159434    0.283331    0.067935
   -0.182951    0.297088    0.082507
   -0.157889    0.288212    0.077539
    0.214771   -0.091356   -0.075211
vibration   81
   -0.000661   -0.002886   -0.003453
   -0.002158    0.000523    0.000736
    0.000657   -0.001488    0.001088
    0.000091    0.006532   -0.001453
   -0.001728   -0.000145    0.000877
   -0.000079    0.001470    0.002689
    0.001018    0.001767    0.002484
    0.001567    0.003552    0.005242
    0.000662    0.000703    0.000999
   -0.002670   -0.002755    0.000054
   -0.002119   -0.001999   -0.000265
   -0.002825   -0.002986   -0.000425
   -0.003737   -0.003024    0.000104
   -0.003039    0.000508    0.000741
   -0.000867   -0.000888    0.006574
   -0.002287   -0.000547   -0.000344
   -0.003199   -0.001026    0.001596
   -0.004145   -0.002531   -0.001406
    0.000483    0.001726    0.000207
    0.001492    0.001737   -0.003655
    0.001228   -0.000035    0.000538
   -0.002189   -0.001550    0.000050
    0.003015   -0.000928   -0.001792
    0.002617   -0.000194   -0.002961
    0.000975   -0.002828    0.000863
    0.001821    0.002317    0.000860
    0.001498    0.001109   -0.000281
   -0.002577    0.001508   -0.003401
    0.002514   -0.002361    0.000191
    0.003203   -0.001008   -0.002634
   -0.002538   -0.001909   -0.000058
   -0.003652    0.000648   -0.004049
   -0.001317    0.000209    0.000525
    0.003524    0.000412   -0.003970
   -0.001973    0.002912    0.000607
    0.004657    0.004269    0.009834
    0.000569   -0.000474    0.000776
    0.001094   -0.002802    0.001216
    0.001274    0.005316    0.000614
   -0.006801   -0.006453   -0.000890
    0.001356   -0.002085   -0.000098
   -0.000238   -0.000371   -0.000082
   -0.000675    0.001162    0.000148
   -0.002006   -0.001438   -0.001533
   -0.000113    0.001667    0.000293
    0.001131   -0.000493   -0.000398
    0.000436    0.000034   -0.000373
    0.001234   -0.000744   -0.001244
    0.000545    0.000088   -0.000414
    0.000767   -0.001330   -0.004070
    0.031066    0.039727    0.029885
   -0.003275    0.000512   -0.003888
    0.002074   -0.001342   -0.001256
   -0.002916    0.001834   -0.004264
   -0.002555   -0.001389   -0.003171
   -0.001673    0.000795   -0.000010
    0.000117   -0.003709    0.005764
    0.000459    0.000659    0.000074
   -0.001193   -0.000897    0.000981
    0.007169    0.027643   -0.017714
    0.272681   -0.109838   -0.140777
    0.165960    0.178434    0.019913
   -0.145052    0.015294    0.044470
   -0.350320   -0.079937    0.085788
    0.024183    0.032862    0.006470
    0.185373    0.167779    0.021440
   -0.324903   -0.062899    0.076990
   -0.349121   -0.084832    0.088140
   -0.317283   -0.054761    0.088656
    0.055902   -0.263151   -0.123447
    0.209861    0.216940    0.005497
    0.210141    0.121568   -0.003024
   -0.001088   -0.016328   -0.000815
    0.010751   -0.003951   -0.003828
   -0.001620    0.007412    0.001441
   -0.009226    0.015451    0.004273
    0.002109   -0.000495   -0.000475
    0.011171   -0.007776   -0.006460
    0.011732   -0.005458   -0.004490
   -0.010794   -0.009421    0.003988
   -0.008152    0.014325    0.003382
   -0.009299    0.015091    0.004204
   -0.008127    0.014679    0.004015
    0.010942   -0.004847   -0.003627
vibration   82
   -0.013393    0.019484   -0.002899
   -0.002980    0.006750   -0.007036
    0.003591   -0.000818   -0.003399
   -0.009454    0.002724   -0.026500
    0.002944    0.001887   -0.006591
    0.000461    0.004569    0.007359
    0.010893    0.002209    0.001672
    0.007851    0.011679    0.021504
    0.013199   -0.009749   -0.010086
   -0.015583   -0.012934    0.001502
   -0.022057   -0.015845    0.002559
   -0.017338   -0.015620    0.002729
   -0.012898   -0.011135    0.002889
   -0.007096    0.004130    0.002970
   -0.045261   -0.108140   -0.088879
    0.110731    0.046279   -0.005785
    0.184374    0.063262   -0.042962
    0.198687    0.170537    0.005937
   -0.024062   -0.048467   -0.009660
   -0.136166    0.009224    0.077349
   -0.046826   -0.019504    0.002230
    0.069831    0.033255    0.017140
   -0.114934    0.034619    0.045461
   -0.097589   -0.008978    0.088765
    0.000389    0.082013    0.016010
   -0.099056   -0.025231    0.024978
   -0.050885    0.106501    0.007544
    0.015289    0.106673   -0.053460
   -0.011425    0.062387    0.024382
   -0.097114   -0.061819    0.007928
    0.100244    0.040726   -0.015224
    0.061444    0.118815   -0.013189
   -0.024462   -0.161182   -0.002077
   -0.183557   -0.155269    0.029405
   -0.024101   -0.115472   -0.035713
    0.020917   -0.021684    0.005020
   -0.010638    0.021565   -0.002808
   -0.000952    0.006315   -0.026332
    0.005833   -0.010137   -0.009533
    0.002846    0.001682   -0.064699
    0.008450   -0.009176   -0.017007
    0.014555    0.020334    0.012510
    0.018507    0.003280    0.009409
    0.040803    0.034780    0.030858
    0.013101   -0.001278    0.008220
   -0.032042    0.003383    0.011773
   -0.021061   -0.005725    0.012102
   -0.050769   -0.002466    0.024338
   -0.023311   -0.008153    0.009725
    0.043405    0.074895    0.047382
   -0.275172   -0.523094   -0.418981
   -0.005208   -0.042907    0.021905
   -0.081687    0.066317    0.046374
    0.032303   -0.035883    0.005603
    0.011751   -0.012210   -0.006360
    0.016494   -0.000100    0.018074
    0.014936    0.014448    0.015988
    0.032002   -0.022791   -0.020674
   -0.032180    0.027394    0.029419
   -0.055748   -0.014316    0.065675
    0.007404    0.004118   -0.000529
    0.008096    0.005627    0.002983
   -0.003527    0.000831   -0.001866
   -0.004780   -0.000189    0.001780
   -0.000846   -0.002544   -0.000225
    0.003237    0.009944   -0.007572
   -0.004605   -0.000495    0.001131
   -0.006792   -0.000464    0.002824
   -0.002220    0.001022    0.002535
    0.000068   -0.011135   -0.004067
    0.005015    0.002307   -0.002210
    0.000730   -0.000389   -0.000068
   -0.000753   -0.003386   -0.001786
    0.002295    0.000272   -0.000292
   -0.000073    0.001334    0.000581
   -0.001996    0.003197    0.000568
    0.000467   -0.000645   -0.000174
    0.002169    0.000778    0.000797
    0.000771   -0.001168   -0.000057
   -0.003399   -0.002397   -0.002355
   -0.002679    0.000895   -0.000994
   -0.001311    0.002109    0.001314
   -0.000930    0.001702    0.000653
    0.003333    0.000123    0.001768
vibration   83
   -0.011636    0.010575    0.001788
   -0.011649    0.023474   -0.023600
   -0.012753    0.027373   -0.020803
   -0.001915    0.041713   -0.012013
   -0.012551    0.032154   -0.026142
   -0.001518    0.007444    0.014356
    0.011014   -0.010049   -0.005411
    0.010780    0.016809    0.048473
    0.005404    0.002301    0.018957
   -0.007152   -0.009582    0.000334
    0.011831   -0.012110    0.001036
   -0.017589   -0.038414    0.004026
    0.015130   -0.003778   -0.002040
   -0.018501    0.005852   -0.000367
    0.072531    0.048454    0.066049
    0.064248   -0.023187   -0.028830
    0.044214   -0.023482   -0.015819
    0.034803    0.084200   -0.030867
   -0.042879   -0.071805   -0.011237
   -0.047110   -0.060488   -0.059130
   -0.036747    0.034081    0.032636
    0.017302    0.082934   -0.002050
   -0.012475    0.033365    0.013093
   -0.025868   -0.028229   -0.027706
    0.040622    0.039917    0.009930
   -0.038225   -0.010877    0.016172
   -0.020281    0.041777   -0.000674
    0.009561    0.042053   -0.029185
   -0.005201    0.027016    0.013294
   -0.040448   -0.025099    0.015505
    0.041341    0.019385   -0.011049
    0.022883    0.055687   -0.000007
   -0.014239   -0.074694    0.001211
   -0.089818   -0.073796    0.030129
   -0.009299   -0.056645   -0.021260
    0.013367   -0.021112    0.001637
   -0.005348    0.010547   -0.001553
   -0.000717    0.003374   -0.014603
    0.003170   -0.005168   -0.004967
    0.002494    0.001675   -0.033079
    0.004643   -0.003368   -0.012303
    0.007893    0.010912    0.006728
    0.010939    0.002506    0.005246
    0.022533    0.018808    0.016028
    0.006728   -0.002023    0.003442
   -0.019206    0.001160    0.007694
   -0.017748   -0.000259    0.007180
   -0.028722   -0.002568    0.008935
   -0.018408    0.001386    0.007996
   -0.023327   -0.094125   -0.025823
    0.355968    0.651261    0.547134
    0.054799    0.009755   -0.064824
   -0.036092    0.049630    0.018140
    0.014601   -0.025292   -0.002234
    0.009807   -0.007462   -0.003527
    0.016519    0.012798    0.019622
   -0.045065    0.013283   -0.002482
   -0.001464   -0.006840   -0.000578
    0.005064    0.004820    0.001384
    0.011258    0.017506   -0.009357
   -0.004975   -0.006542   -0.000840
   -0.008954   -0.002295   -0.002975
    0.001770   -0.000540    0.001886
    0.001353   -0.000983   -0.000097
    0.001455    0.002151    0.000277
   -0.000823   -0.010807    0.018275
    0.003751   -0.000455   -0.002130
    0.002872    0.000395   -0.003624
    0.001634   -0.002473   -0.000369
    0.000424    0.009087    0.002903
   -0.002268   -0.001147    0.002100
    0.002025   -0.002200    0.000208
    0.000232   -0.001117    0.000556
    0.000884   -0.000098   -0.000565
   -0.000006    0.000360    0.000764
   -0.000248    0.000815   -0.000107
   -0.000611    0.000561    0.000070
   -0.001419   -0.003153   -0.002818
    0.001204   -0.000359   -0.000773
   -0.000737   -0.000403    0.002959
   -0.000540   -0.000286   -0.001072
    0.000021    0.000964    0.000918
    0.000233    0.000036    0.000088
    0.000411   -0.000011   -0.002038
vibration   84
    0.001102    0.002800    0.007043
   -0.013841    0.033500   -0.032003
   -0.033844    0.048022   -0.054713
   -0.029918   -0.000846   -0.026546
   -0.033070    0.025784   -0.029490
    0.002715    0.015453    0.029992
   -0.003770    0.005667    0.024790
   -0.002983    0.001143    0.034982
   -0.001079    0.019973    0.045906
   -0.015541   -0.011377    0.002109
    0.030203   -0.016550    0.000494
   -0.048730   -0.086560   -0.002188
    0.042277   -0.004944   -0.012392
   -0.003999    0.012075    0.003459
    0.124988    0.112842    0.121612
    0.001128   -0.016049   -0.022779
   -0.016553   -0.048926    0.025520
   -0.099198    0.055847   -0.213151
   -0.008055   -0.060490    0.017414
   -0.066016    0.028853   -0.293031
    0.000003    0.012947    0.034030
   -0.070941    0.140405   -0.241236
    0.022033    0.001761    0.029293
   -0.046829    0.051281   -0.144938
   -0.003724    0.019143   -0.040503
    0.004340   -0.004258    0.026184
    0.002473   -0.006314   -0.012370
    0.001477   -0.006673   -0.018029
    0.001939   -0.000058    0.008181
    0.006164    0.000991    0.050365
    0.001660    0.003742   -0.017478
    0.004280   -0.004818    0.036150
    0.002358    0.002391    0.005266
    0.003360   -0.006805    0.078326
    0.000969    0.002110   -0.023011
   -0.010006   -0.013217   -0.023645
   -0.000412    0.000421   -0.000060
    0.000069    0.000779   -0.002634
    0.000016    0.001627   -0.002950
   -0.000364    0.000882   -0.001534
   -0.000560    0.001503   -0.002874
    0.000790    0.001278    0.000734
    0.000710   -0.002023    0.000041
    0.002613    0.002382    0.003031
    0.000804   -0.000952    0.000984
   -0.002568    0.000711    0.000257
   -0.002306   -0.000316    0.001834
   -0.001122    0.001918    0.003100
   -0.000440   -0.001427   -0.000145
    0.012812   -0.058947    0.033383
   -0.287119   -0.604869   -0.393296
    0.086017    0.074891   -0.060154
   -0.005180    0.008293    0.011121
   -0.000072   -0.001215    0.007242
    0.005398    0.002735    0.008880
   -0.020151   -0.018590   -0.037632
   -0.080340   -0.029223   -0.040338
   -0.013090   -0.005239    0.004921
    0.006836   -0.000701   -0.009602
    0.017670   -0.057247    0.004065
    0.005286    0.003863    0.001230
    0.005209    0.001823    0.004780
   -0.001566    0.000952   -0.002324
   -0.002225   -0.000028    0.000660
   -0.000504   -0.001061    0.000100
   -0.000372    0.009170   -0.013346
   -0.002455   -0.000228    0.000661
   -0.003497   -0.000804    0.002771
   -0.000263    0.002431    0.001146
    0.000050   -0.005710   -0.001965
    0.001478    0.000621   -0.001078
    0.000092   -0.000678    0.000159
    0.000336    0.001384    0.000465
   -0.000311    0.000745   -0.000191
    0.000090   -0.000275    0.000235
    0.001008   -0.001331   -0.000515
   -0.001217    0.000650   -0.000335
   -0.002784    0.000230   -0.000638
   -0.001275   -0.001611    0.000903
   -0.000504    0.000308    0.002328
    0.001325   -0.001033   -0.000454
    0.000884   -0.000816   -0.000278
    0.001063   -0.001087   -0.000592
   -0.001274    0.001042   -0.002395
vibration   85
   -0.000671    0.012574    0.011128
   -0.004756    0.011405   -0.011060
   -0.014989    0.019316   -0.019289
   -0.010184   -0.003496   -0.002810
   -0.015114    0.011563   -0.011241
    0.000910    0.003769    0.007483
   -0.001052   -0.001088    0.004220
   -0.000821   -0.001519    0.010341
   -0.000187    0.005134    0.014044
   -0.002756   -0.001429    0.000438
    0.013630   -0.004432    0.000628
   -0.014196   -0.028043   -0.000608
    0.019013    0.002038   -0.004059
   -0.000831    0.003792    0.000685
    0.044389    0.038336    0.044657
    0.002063   -0.003128   -0.016517
   -0.024916   -0.000613   -0.038933
    0.135184   -0.164430    0.441193
   -0.032852    0.014967   -0.082738
    0.175945   -0.208241    0.441747
   -0.008888    0.021939   -0.014503
    0.191017   -0.175666    0.488929
   -0.023725    0.039051   -0.069499
    0.079508   -0.080174    0.187325
    0.045774   -0.050432    0.126621
   -0.004315    0.003480   -0.019632
   -0.005278    0.006861   -0.000182
    0.004451    0.002927    0.085270
   -0.005943    0.003810   -0.017462
   -0.011261   -0.011912    0.049116
    0.005855   -0.000481    0.007075
    0.007982   -0.008219    0.058277
    0.000223   -0.003104   -0.014937
   -0.006455   -0.002763   -0.014702
    0.003337   -0.009129    0.037037
   -0.010909   -0.026881   -0.042075
   -0.001390    0.001301   -0.000475
   -0.000346    0.001605   -0.007759
    0.000844    0.001668   -0.005544
    0.001532    0.002324   -0.008981
    0.000456    0.002718   -0.010727
    0.003170    0.004628    0.003002
    0.005188   -0.001402    0.001817
    0.010236    0.008619    0.008864
    0.002693   -0.002585    0.001851
   -0.010039    0.000691    0.003683
   -0.013348    0.002424    0.005192
   -0.006182    0.002770    0.003064
   -0.011335    0.002900    0.004196
    0.001621   -0.026668    0.017965
   -0.089606   -0.193495   -0.111560
    0.034019    0.031307   -0.033538
    0.001841    0.006472   -0.032878
   -0.004606   -0.015199    0.007539
    0.016131    0.001853    0.009923
    0.000339   -0.010602   -0.019384
   -0.034089   -0.008674   -0.011339
   -0.005190    0.001518    0.002579
    0.003844   -0.000213   -0.004782
    0.001059   -0.037176    0.012776
    0.002273    0.001213   -0.000036
    0.002289   -0.000351    0.001806
   -0.000449    0.000071   -0.000560
   -0.001814   -0.000134    0.000567
   -0.000263    0.000665   -0.000545
   -0.000169    0.002735   -0.005809
   -0.001879   -0.000561    0.000064
   -0.001862   -0.000282    0.000708
   -0.001302    0.001197    0.000672
    0.000361   -0.000940   -0.000260
    0.001176    0.001370   -0.001219
   -0.001149    0.001859   -0.000592
    0.000280    0.000886    0.000333
   -0.000274    0.000789   -0.000725
    0.000218   -0.000229    0.000474
    0.000599   -0.000924   -0.000447
   -0.000887    0.000232   -0.000094
   -0.002200    0.000256   -0.000064
   -0.000575   -0.000882    0.000236
   -0.000746    0.000065    0.001081
   -0.000061   -0.001809   -0.001092
    0.001062   -0.000914    0.000750
    0.000345   -0.001162   -0.000207
   -0.000598    0.001178   -0.001598
vibration   86
   -0.003649   -0.031975   -0.030336
   -0.003404    0.008130   -0.008507
   -0.005922    0.010127   -0.010993
   -0.005013    0.005211   -0.008122
   -0.005687    0.008343   -0.008765
    0.000431    0.004996    0.009409
    0.000721    0.003305    0.008109
    0.001027    0.005119    0.012322
    0.000902    0.004790    0.010773
   -0.006529   -0.006266    0.000355
   -0.001591   -0.007758    0.000557
   -0.010815   -0.015604   -0.000381
    0.000357   -0.005265   -0.000947
   -0.001778    0.001698    0.000597
    0.017779    0.004886    0.009152
   -0.010196    0.013453   -0.050910
    0.002611   -0.004070    0.008225
    0.041995   -0.042285    0.125754
   -0.007704    0.010544   -0.027480
    0.018741   -0.016403    0.032246
    0.007253   -0.000667    0.020300
    0.021380   -0.004698    0.039792
   -0.007403    0.009649   -0.007889
   -0.037465    0.026285   -0.078247
    0.014367   -0.019552    0.049721
   -0.001413   -0.006235   -0.017161
    0.003705   -0.016530    0.045760
    0.014404    0.009008   -0.459000
   -0.003498   -0.006369    0.081081
   -0.012568    0.055924   -0.542119
   -0.005525   -0.002653    0.034484
   -0.018152    0.058225   -0.555800
    0.002227   -0.005532    0.072403
   -0.019440    0.039253   -0.268872
   -0.004524    0.010337   -0.102220
    0.038505    0.059461    0.119845
    0.002598   -0.001403    0.001528
    0.000350   -0.001972    0.011961
   -0.001164   -0.006528    0.010078
   -0.003634   -0.004632    0.007174
    0.000819   -0.008743    0.021641
   -0.003731   -0.005983   -0.003402
   -0.006781    0.010014   -0.000305
   -0.020721   -0.015387   -0.017361
   -0.003039    0.011488   -0.002068
    0.016021   -0.000807   -0.005774
    0.025297   -0.005124   -0.010578
    0.007673   -0.004827   -0.002616
    0.017397   -0.008134   -0.007296
    0.007135   -0.008825    0.003175
   -0.019756   -0.053761   -0.033224
    0.016589    0.002337   -0.000305
   -0.002155   -0.004831   -0.001589
    0.013094    0.030555   -0.025093
   -0.036328   -0.010682   -0.029112
   -0.012657    0.015184    0.022492
   -0.009341   -0.000488   -0.003786
   -0.005902   -0.003329    0.003344
   -0.000162   -0.002700   -0.002932
    0.008317    0.038555   -0.026611
   -0.001742    0.000416    0.002025
   -0.001926    0.001284   -0.002310
    0.001097   -0.000621    0.000296
    0.002809    0.000367   -0.000952
   -0.000273   -0.001189   -0.000715
   -0.001004    0.000061    0.001523
    0.002769    0.002170    0.001507
    0.000828    0.000659   -0.000284
    0.003766   -0.002549   -0.000859
   -0.000245   -0.000103    0.000230
   -0.001280   -0.003019   -0.001945
   -0.002244   -0.000999   -0.000718
   -0.000336   -0.000649   -0.000128
    0.000666   -0.000610    0.001341
   -0.000262    0.000153   -0.000366
   -0.000323    0.000653    0.000047
    0.000421   -0.000047    0.000166
    0.001214   -0.001357   -0.000804
    0.000279    0.000452   -0.000156
    0.000560    0.000020    0.000106
   -0.000178    0.000735    0.000202
   -0.001070    0.000232   -0.001853
    0.000263    0.000935   -0.000428
    0.000809   -0.000755    0.001506
vibration   87
   -0.007460    0.039938    0.021649
   -0.000969    0.002599   -0.002587
   -0.002335    0.003672   -0.003972
   -0.001709    0.001113   -0.002290
   -0.002106    0.002741   -0.002734
    0.000253    0.001468    0.002746
   -0.000202    0.000781    0.002424
   -0.000105    0.000621    0.003188
   -0.000205    0.002068    0.004227
   -0.001743   -0.001481    0.000110
    0.001512   -0.002018    0.000079
   -0.004021   -0.006378   -0.000620
    0.002017   -0.000998   -0.000734
   -0.000042    0.000515    0.000207
    0.013353    0.013180    0.011692
    0.016201   -0.013268    0.048136
    0.004327   -0.002681   -0.014364
   -0.041729    0.054412   -0.150160
    0.005279   -0.026958    0.030152
   -0.018338    0.002052   -0.050953
   -0.011927    0.018524   -0.017846
   -0.004749    0.039892   -0.046950
    0.000994   -0.002837    0.026092
    0.029641   -0.044925    0.094738
   -0.016628    0.035957   -0.061878
   -0.012733    0.049230   -0.267688
   -0.010267    0.026766    0.116492
   -0.046271    0.029978    0.122657
   -0.004108    0.003301   -0.057844
   -0.030534    0.011720   -0.442613
    0.003184   -0.022172    0.143995
   -0.013148    0.041867   -0.367077
   -0.006185   -0.002901   -0.026731
   -0.040496    0.074218   -0.622695
    0.010060   -0.028550    0.171534
   -0.008180   -0.072644   -0.089773
   -0.003367    0.002447   -0.000509
   -0.000793    0.004335   -0.024126
    0.003541    0.002254   -0.015172
    0.005172    0.005883   -0.031407
    0.002835    0.006534   -0.033009
    0.011753    0.015693    0.010453
    0.018829    0.003628    0.008187
    0.030898    0.026063    0.022992
    0.010071   -0.003823    0.005866
   -0.035919    0.001269    0.013959
   -0.052841    0.012564    0.017271
   -0.017020    0.009768    0.003630
   -0.047971    0.015043    0.016945
    0.000061   -0.006076   -0.000473
   -0.010423   -0.021342   -0.013060
    0.001029    0.005081   -0.008294
    0.027390   -0.029254    0.056559
   -0.022256   -0.053933    0.024688
    0.054401    0.000594    0.011819
    0.020684   -0.018216   -0.046147
   -0.004689   -0.002382   -0.004815
    0.001583    0.004501   -0.002102
    0.001963    0.005233    0.000010
   -0.012290   -0.059675    0.039245
    0.001734   -0.000113   -0.001199
    0.001408   -0.000120    0.002822
   -0.001185    0.000981   -0.000979
   -0.001905   -0.000715    0.001204
    0.000160    0.000251    0.000455
    0.000103    0.001395   -0.000948
   -0.001769   -0.001445    0.000074
   -0.000059   -0.000938    0.000743
   -0.000412    0.000785    0.001600
    0.000275   -0.001277   -0.000414
    0.001399    0.002023    0.001406
    0.001930   -0.000762    0.000558
    0.000812    0.001753    0.000673
   -0.001142    0.000351   -0.001232
    0.000260   -0.000343   -0.000072
    0.000684   -0.002028    0.000997
   -0.000212    0.000525   -0.000639
   -0.001671    0.002371    0.000777
   -0.000146   -0.001355    0.000622
   -0.000276    0.000111    0.000842
    0.001037   -0.000539    0.001992
    0.000711   -0.001594    0.000781
    0.000530   -0.001205    0.000722
   -0.002585    0.000856   -0.003858
vibration   88
   -0.030779   -0.046102   -0.078274
    0.001987   -0.004636    0.005809
   -0.001849   -0.002216    0.001157
   -0.001218   -0.014076    0.009820
   -0.002374   -0.007720    0.007369
    0.000121   -0.005468   -0.010098
   -0.003521   -0.007140   -0.010420
   -0.003107   -0.011012   -0.013820
   -0.002264   -0.003299   -0.006116
    0.009344    0.011383   -0.000101
    0.021597    0.011765   -0.001050
    0.003153   -0.003139   -0.001852
    0.021756    0.012772   -0.003560
    0.002143    0.001147    0.000172
    0.021739    0.047624    0.039198
    0.066743   -0.079510    0.220210
   -0.033611    0.016696   -0.085545
   -0.063898    0.049193   -0.173114
    0.014595   -0.040354    0.052599
    0.111663   -0.139237    0.267748
   -0.045849    0.057202   -0.111387
    0.102671   -0.097029    0.274461
    0.021092   -0.007830    0.015185
    0.211317   -0.256198    0.483961
   -0.035203    0.062958   -0.148085
   -0.002463    0.004003    0.000830
    0.002714    0.015167   -0.017611
    0.012008    0.006214    0.204202
    0.010264   -0.003570   -0.033542
    0.016376   -0.017256    0.159395
   -0.019181   -0.007458    0.003298
   -0.027640    0.002640    0.115108
   -0.013812   -0.009145   -0.017046
    0.002371   -0.007572   -0.043477
   -0.006847   -0.003969    0.056155
    0.127048    0.110130    0.291633
    0.001816    0.002291    0.002949
   -0.000513    0.003786   -0.010633
   -0.000295   -0.014107   -0.006972
   -0.006498   -0.003569   -0.041124
    0.007246   -0.017225    0.009410
    0.012806    0.013095    0.010365
    0.012257    0.047977    0.017668
   -0.011089   -0.000242   -0.014952
    0.013638    0.042241    0.009937
   -0.007749    0.000365    0.004362
    0.004847   -0.003986   -0.005212
   -0.021250   -0.005281    0.007934
   -0.014418   -0.011014    0.002502
   -0.015760   -0.012258    0.007146
   -0.066897   -0.110943   -0.068315
   -0.008983    0.031166   -0.055721
    0.002405    0.007312    0.015654
    0.003681   -0.009100   -0.117847
   -0.052375   -0.052246   -0.074176
    0.010316    0.028231    0.072981
   -0.016448   -0.010906   -0.010919
   -0.002265   -0.003257    0.005130
    0.001409   -0.009491   -0.008073
    0.006505    0.105202   -0.058997
   -0.002540    0.000191    0.004178
   -0.003866    0.004674   -0.005904
    0.001974   -0.001644    0.001218
    0.005040    0.000708   -0.003293
   -0.000162   -0.003707   -0.000509
   -0.001597    0.000844    0.005993
    0.006034    0.004322    0.001133
    0.001175    0.000764   -0.000391
    0.006005   -0.006102   -0.003467
   -0.001782   -0.000095   -0.001647
   -0.004379   -0.006941    0.000578
    0.000414   -0.003794   -0.000766
   -0.000805   -0.002548    0.000214
    0.000308   -0.001394   -0.000054
   -0.000150    0.000563    0.000070
   -0.001567    0.002242    0.000913
    0.001717   -0.000071   -0.000356
    0.003229   -0.004965   -0.004032
    0.001382    0.001134   -0.000758
    0.002124   -0.000064    0.000101
   -0.001936    0.002373    0.001079
   -0.001206    0.002065    0.001542
   -0.001996    0.002544    0.000945
    0.001339   -0.001929    0.001687
vibration   89
    0.030189    0.019126    0.058595
    0.005506   -0.014170    0.015348
    0.007308   -0.015932    0.016663
    0.006377   -0.013766    0.015444
    0.006659   -0.016901    0.016987
   -0.001115   -0.010516   -0.020335
   -0.001604   -0.011584   -0.021513
   -0.001578   -0.011888   -0.021720
   -0.000989   -0.011127   -0.020953
    0.015247    0.016821   -0.000754
    0.019382    0.018645   -0.001535
    0.015486    0.016458   -0.001506
    0.017236    0.017611   -0.001117
    0.000691   -0.000406    0.000152
   -0.007112    0.023586    0.012156
    0.052038   -0.066009    0.186054
   -0.029843    0.022171   -0.069804
   -0.045441    0.028512   -0.116662
    0.018492   -0.014079    0.043441
    0.099038   -0.100347    0.247486
   -0.032626    0.038891   -0.098070
    0.077023   -0.104210    0.235632
    0.026972   -0.019720    0.011454
    0.168805   -0.239000    0.364025
   -0.030262    0.053289   -0.130118
    0.011920   -0.019361    0.092036
    0.004574   -0.029091   -0.014495
    0.052289   -0.008238   -0.417992
   -0.007589   -0.007133    0.096278
   -0.005930    0.041876   -0.288743
   -0.004160    0.002144   -0.029554
   -0.001692    0.012446   -0.296273
    0.006161    0.002199    0.065942
   -0.005178    0.000874    0.084543
    0.001661    0.016378   -0.170326
   -0.104574   -0.065547   -0.208577
   -0.000867   -0.001038   -0.002419
    0.000558   -0.004674    0.018483
   -0.000991    0.010125    0.012855
    0.003234    0.000614    0.045414
   -0.007019    0.010932    0.006417
   -0.015778   -0.017108   -0.012942
   -0.018385   -0.042893   -0.018481
   -0.002893   -0.009677    0.004544
   -0.015888   -0.034393   -0.010833
    0.021709   -0.000388   -0.009577
    0.020916   -0.003217   -0.003524
    0.021806   -0.000468   -0.006092
    0.034222    0.001259   -0.009718
   -0.021384    0.002154    0.000780
   -0.009025    0.022738    0.018380
   -0.024826    0.006938   -0.031165
   -0.013396    0.015845    0.024384
    0.019141    0.037999    0.099516
    0.019315    0.043486    0.058265
   -0.022155   -0.018405   -0.046141
    0.002250   -0.004749   -0.002648
    0.002482   -0.003225   -0.004021
    0.000769    0.007145    0.004024
    0.001553   -0.086009    0.040870
    0.003271   -0.000227   -0.002958
    0.003511   -0.003269    0.004395
   -0.001495    0.001282   -0.001137
   -0.004547   -0.000524    0.002861
    0.000582    0.002320    0.001394
    0.000955    0.000870   -0.007163
   -0.005105   -0.003161   -0.000589
   -0.002186   -0.000179    0.000086
   -0.004339    0.004534    0.003030
    0.000276    0.001833    0.000042
    0.001475    0.005190    0.004377
    0.003820    0.002167    0.001416
    0.000473    0.001749   -0.000265
    0.000552    0.001386    0.000440
    0.000122   -0.000190    0.000210
    0.001613   -0.001654   -0.000993
   -0.002226    0.000066   -0.000179
   -0.003669    0.001728    0.001151
   -0.002250   -0.002158    0.001585
   -0.003016   -0.000760    0.001587
    0.002335   -0.001267   -0.000840
    0.000715   -0.001234   -0.002350
    0.002634   -0.001315   -0.001770
    0.000172    0.001858   -0.000321
vibration   90
   -0.031471    0.036901   -0.006022
    0.031872   -0.090621    0.102552
    0.065210   -0.122515    0.114132
    0.034760   -0.071585    0.059382
    0.065716   -0.129519    0.121534
   -0.009513   -0.063981   -0.123569
   -0.009063   -0.070330   -0.131929
   -0.006520   -0.065516   -0.122745
   -0.004934   -0.072586   -0.141711
    0.092081    0.107148   -0.002678
    0.132951    0.125608   -0.012259
    0.083505    0.082506   -0.009689
    0.117237    0.110921   -0.011178
   -0.015437    0.006518    0.007703
   -0.079069    0.114800    0.041223
   -0.025755   -0.002410   -0.031596
   -0.052327   -0.051358    0.009801
   -0.041174   -0.057334    0.054225
   -0.036664   -0.044127   -0.015335
    0.019169   -0.069665   -0.082876
   -0.008019    0.011521    0.034100
   -0.073733    0.020444   -0.042018
    0.096408   -0.020991   -0.044264
    0.048191   -0.090082   -0.188277
    0.087678    0.002190    0.006524
    0.025245    0.085298    0.056879
   -0.011176    0.109760    0.003733
   -0.153868    0.128908   -0.139086
    0.042240   -0.036183    0.030375
    0.022803   -0.048249   -0.078894
   -0.073205   -0.037133   -0.021806
   -0.120393    0.058621   -0.048231
   -0.062060   -0.047750    0.019337
   -0.039749   -0.060226    0.077833
   -0.021853    0.002332   -0.065901
    0.083133   -0.100955    0.018137
    0.007025   -0.025152    0.006639
   -0.003652    0.023662   -0.149936
   -0.006093    0.039899   -0.163383
   -0.007124    0.028569   -0.133809
   -0.002325    0.042441   -0.184008
    0.087150    0.099745    0.073925
    0.103483    0.138431    0.083552
    0.071804    0.094395    0.058263
    0.089729    0.122611    0.073879
   -0.141198   -0.003535    0.059334
   -0.191594    0.030897    0.065571
   -0.092496    0.018833    0.027753
   -0.194870    0.031157    0.068221
   -0.114464    0.047252    0.002268
   -0.163715   -0.046276   -0.070581
   -0.049040    0.007354    0.065309
    0.035711    0.043273   -0.004828
    0.036233   -0.063043    0.009054
    0.069438   -0.108322    0.007204
    0.038062   -0.110345   -0.025322
    0.037106   -0.033118   -0.016558
    0.003725    0.006013   -0.001301
    0.002114    0.004104   -0.002405
   -0.004877    0.010625    0.001205
    0.001150    0.000696   -0.000915
    0.001554    0.003183   -0.000921
   -0.000046   -0.000380    0.000118
    0.000787    0.000423    0.000224
   -0.000634   -0.002416   -0.000783
   -0.000944    0.003890    0.000493
    0.001288   -0.000189   -0.001321
   -0.000834    0.001206   -0.000526
    0.001594    0.001702    0.000385
   -0.000105   -0.003853   -0.000660
   -0.000495   -0.001944   -0.000555
   -0.000607   -0.000710   -0.000849
    0.000071   -0.000149    0.000078
   -0.000263   -0.000624    0.000596
   -0.000188    0.000073   -0.000266
   -0.000217    0.000334    0.000045
    0.000215    0.000044    0.000037
    0.000738    0.000828    0.000545
    0.002199    0.000038   -0.001154
    0.000747    0.000300    0.000288
    0.000044    0.001053    0.000530
   -0.000315    0.000339   -0.000189
   -0.000309    0.000400    0.000140
    0.000234   -0.000809    0.001063
vibration   91
   -0.002666    0.020355   -0.003261
   -0.027662    0.091973   -0.108063
   -0.069397    0.131234   -0.122802
   -0.031390    0.063856   -0.051840
   -0.068190    0.142021   -0.132498
    0.018203    0.074359    0.148382
   -0.006858    0.105884    0.188231
   -0.006884    0.059023    0.096102
   -0.010443    0.107960    0.185233
   -0.103598   -0.130729    0.001469
   -0.186915   -0.151161    0.014364
   -0.071717   -0.047986    0.008827
   -0.176128   -0.142870    0.019362
    0.042099   -0.017506   -0.016417
    0.042583   -0.100140   -0.034681
   -0.039536    0.008391    0.040809
   -0.030381    0.026589    0.010005
   -0.042183   -0.061242   -0.042030
    0.054488    0.070449    0.015922
    0.024816    0.081023    0.065860
    0.034989   -0.050499   -0.052346
    0.031624   -0.085880    0.005494
   -0.059413   -0.016282    0.021311
   -0.029430    0.065468    0.112912
   -0.071035   -0.010060   -0.004817
    0.025232    0.058488    0.048712
    0.016984    0.058740   -0.002812
   -0.093934    0.071684   -0.108523
    0.061203   -0.052794    0.018640
    0.076203   -0.021521   -0.043315
   -0.081070   -0.043778   -0.021706
   -0.104237    0.002339   -0.007292
   -0.027330    0.030066    0.015354
    0.072317    0.010974    0.099896
   -0.015283    0.054891   -0.045550
    0.045567   -0.061494   -0.012100
    0.015480   -0.047875    0.010342
   -0.001002    0.017700   -0.150722
   -0.015039    0.065247   -0.194731
   -0.012861    0.029540   -0.075992
   -0.016464    0.063533   -0.201567
    0.090123    0.094323    0.074686
    0.099482    0.159729    0.089642
    0.036990    0.069498    0.035732
    0.096028    0.153529    0.082981
   -0.122165   -0.008600    0.052474
   -0.178196    0.028041    0.062932
   -0.064009    0.017149    0.019561
   -0.177454    0.028005    0.061758
    0.128018   -0.026429   -0.038530
    0.193307    0.038482    0.025135
    0.005730    0.004428   -0.040365
    0.013050   -0.016162   -0.014416
    0.016566   -0.013434    0.010386
    0.036301   -0.106768    0.030534
    0.027379   -0.133696    0.004231
   -0.015178    0.015304    0.025251
   -0.004098    0.003634    0.002139
    0.003301    0.001163   -0.004737
   -0.004815    0.032501   -0.009470
   -0.002703   -0.000209    0.001842
   -0.002034   -0.000658   -0.000329
    0.000242   -0.000096    0.000379
    0.002584    0.000638   -0.000106
   -0.000280   -0.001173   -0.000265
   -0.002737   -0.002329    0.007069
    0.001849   -0.001043   -0.001594
    0.002811    0.001371   -0.001737
    0.001416    0.001382   -0.000242
   -0.000683    0.000022   -0.000273
   -0.000466   -0.001129   -0.000011
   -0.000813   -0.001573   -0.000160
   -0.000095   -0.000747    0.000090
    0.000422   -0.000098    0.000088
    0.000096    0.000208    0.000380
   -0.000418    0.000605    0.000196
    0.000240   -0.000016   -0.000067
    0.000315   -0.001765   -0.001433
   -0.000411   -0.000275    0.000536
   -0.000514   -0.000612    0.000234
    0.000255    0.000882    0.000183
   -0.000916    0.000603   -0.000795
   -0.000632    0.001265   -0.000077
    0.000683   -0.000294   -0.000048
vibration   92
    0.127219   -0.052990   -0.013109
    0.000979   -0.022801    0.032205
    0.016601   -0.037326    0.042004
    0.002556   -0.008956    0.010187
    0.016373   -0.042479    0.042193
   -0.018829   -0.033074   -0.073156
    0.025797   -0.077153   -0.129307
    0.023198    0.000479    0.018887
    0.025091   -0.079830   -0.112586
    0.041277    0.067447    0.001863
    0.124025    0.076838   -0.006914
    0.000047   -0.036809   -0.000242
    0.126710    0.081084   -0.017058
   -0.047564    0.016767    0.018810
    0.039677   -0.036289   -0.034255
    0.034393   -0.014538   -0.018606
    0.039418    0.021385   -0.001825
    0.039421    0.063339   -0.003224
    0.004317    0.008321    0.002967
   -0.024049    0.027650    0.003450
   -0.005465    0.011005    0.007048
    0.019625    0.029487    0.000598
   -0.036172    0.020820    0.019567
   -0.030063    0.066711    0.047183
   -0.035891   -0.016372    0.001463
   -0.035886   -0.074972   -0.042415
    0.030349   -0.103007   -0.015536
    0.161968   -0.123251    0.128982
   -0.007392    0.025015   -0.021868
    0.031783    0.067510    0.071389
    0.035418    0.029473    0.022256
    0.047784    0.010065   -0.039175
    0.021779    0.005446    0.000652
   -0.000999    0.025537   -0.136548
   -0.010419    0.014999    0.049589
   -0.085142    0.126949   -0.083262
    0.023036   -0.095265    0.021088
    0.006903   -0.002772   -0.149597
   -0.042755    0.146155   -0.287309
   -0.034006    0.029302    0.104242
   -0.061167    0.125658   -0.248957
    0.095988    0.075397    0.074848
    0.079681    0.214111    0.104506
   -0.066920   -0.004369   -0.024015
    0.111823    0.245220    0.108936
   -0.032368   -0.014365    0.016642
   -0.037416   -0.024523    0.036302
   -0.047503   -0.019511    0.034634
   -0.030019   -0.025893    0.016357
   -0.038793   -0.027729    0.075546
   -0.078213    0.016808    0.082427
    0.066102   -0.009721   -0.015848
   -0.050560   -0.021460    0.012291
    0.034244    0.188631   -0.028183
   -0.169559   -0.114034    0.135157
   -0.030471   -0.193941    0.244427
   -0.021704    0.035639   -0.019826
   -0.010975   -0.009206    0.004113
    0.000236   -0.012897   -0.007609
    0.073936    0.145868   -0.134857
    0.002270    0.000056   -0.001145
   -0.000001    0.000902    0.001819
    0.000208   -0.000357   -0.000796
   -0.001969   -0.001124    0.000075
    0.000488    0.000378   -0.000162
   -0.001893    0.002431   -0.000917
    0.000145    0.001843    0.001501
   -0.003368   -0.001910    0.002145
   -0.000242    0.001997    0.000219
    0.000105    0.001583    0.000038
    0.000064   -0.000549   -0.000463
    0.000260   -0.002074   -0.000253
   -0.000262   -0.000729    0.000098
   -0.000780   -0.001222    0.000647
   -0.000396   -0.000554   -0.000014
   -0.001326    0.001537    0.000608
    0.002687   -0.000678    0.000134
    0.002572   -0.004652   -0.002760
    0.001054    0.003321   -0.001474
    0.006065    0.002141   -0.003112
   -0.002357    0.000605    0.000192
   -0.001414    0.001451    0.000415
   -0.001446    0.001877    0.000377
   -0.000639   -0.002669    0.001047
vibration   93
   -0.060999    0.027214    0.003690
   -0.007653   -0.016379    0.029942
   -0.001090   -0.022580    0.046905
   -0.006710   -0.008025    0.023198
   -0.003858   -0.032304    0.039452
   -0.043718   -0.052063   -0.122885
    0.069134   -0.153069   -0.254211
    0.054623    0.026690    0.096471
    0.063179   -0.164005   -0.214417
    0.061330    0.117723    0.005741
    0.237496    0.132116   -0.010841
   -0.030052   -0.113042    0.004072
    0.250066    0.146801   -0.036061
   -0.096047    0.029639    0.043030
    0.129382   -0.159292   -0.127907
    0.000774   -0.022314    0.003981
   -0.019025    0.030662    0.009344
   -0.013953   -0.045240    0.005440
    0.059957    0.080242    0.011923
    0.023165    0.098801    0.051050
    0.038242   -0.036286   -0.033088
    0.063990   -0.014787   -0.040547
   -0.119855    0.012011    0.065090
   -0.120235    0.185945    0.100064
   -0.107002   -0.016046   -0.006724
    0.005375    0.029923    0.009969
    0.008349    0.039633    0.026014
   -0.060950    0.054964   -0.191248
    0.041800   -0.042523    0.016782
    0.040595   -0.030620   -0.090910
   -0.032751   -0.029896   -0.024260
   -0.024331   -0.051939    0.080334
    0.014275    0.069400   -0.012644
    0.126857    0.036607    0.196777
   -0.002420    0.043018   -0.014777
    0.048003   -0.061443    0.040467
    0.001005    0.015983   -0.004552
   -0.001701    0.003166    0.026164
    0.012888   -0.041269    0.066068
    0.011531   -0.005295   -0.046645
    0.019736   -0.033108    0.050599
   -0.016268   -0.011817   -0.012314
   -0.007347   -0.038299   -0.018074
    0.022832    0.006348    0.005049
   -0.021167   -0.054401   -0.024013
   -0.018925   -0.001447    0.009405
   -0.050585    0.029635    0.001214
    0.034319    0.019329   -0.026800
   -0.054704    0.031606    0.015508
   -0.036853   -0.090132    0.196974
   -0.131675    0.037590    0.226567
    0.164798   -0.001056   -0.043704
   -0.003350   -0.049712   -0.008939
   -0.049830   -0.088634    0.017320
    0.093580    0.030416   -0.060219
    0.020333    0.048683   -0.137466
   -0.056582    0.110084   -0.049420
   -0.006416    0.004726    0.001138
    0.003686    0.004597    0.001075
   -0.022454   -0.070936    0.054383
    0.003630   -0.000994   -0.000954
   -0.002722    0.000762    0.000326
    0.001452   -0.001221   -0.001274
   -0.004716   -0.002808    0.000640
    0.002138    0.003857    0.000641
    0.005749   -0.002492    0.004497
    0.000224    0.001402    0.000182
   -0.009775   -0.002059    0.001467
   -0.000027    0.002012    0.001088
    0.001052    0.009424    0.002422
   -0.000645    0.000131    0.000171
   -0.000462   -0.003755    0.000625
    0.000079    0.000137    0.000477
    0.001165    0.001074   -0.000946
    0.000509    0.000642    0.000512
    0.000698   -0.000742   -0.000374
   -0.001895    0.000074   -0.000224
   -0.001662    0.001652    0.000723
   -0.002287   -0.002514    0.001569
   -0.004900   -0.002144    0.001105
    0.001121   -0.000518   -0.000503
    0.000613   -0.001734   -0.001143
    0.000746   -0.000434   -0.000435
    0.000530    0.002365   -0.002490
vibration   94
    0.006684   -0.000092   -0.003686
    0.000621    0.001708   -0.003154
   -0.003023    0.004951   -0.004498
    0.000150   -0.002403    0.002776
   -0.003307    0.005352   -0.004808
    0.002603    0.002662    0.006469
   -0.003689    0.007469    0.013094
   -0.002991   -0.002067   -0.005613
   -0.003205    0.008804    0.012357
   -0.002877   -0.006260   -0.000518
   -0.012461   -0.007943    0.000917
    0.002288    0.006388    0.000030
   -0.012197   -0.007358    0.001889
    0.006537   -0.002335   -0.002615
   -0.002167    0.011552    0.008865
    0.024947   -0.019375    0.067348
   -0.023150    0.033412   -0.090836
    0.167284   -0.155391    0.479343
   -0.022530    0.007139   -0.038617
    0.075346   -0.104380    0.246732
    0.009889   -0.011420    0.040411
   -0.087694    0.099323   -0.230174
    0.039951   -0.034522    0.079640
   -0.175514    0.192138   -0.457346
   -0.013642    0.028618   -0.063773
   -0.003149   -0.001309   -0.042543
   -0.000105   -0.010262    0.061743
   -0.013072    0.007945   -0.314682
   -0.003866    0.002572    0.015805
   -0.009478    0.009461   -0.111042
    0.010961    0.007390   -0.028097
    0.019338   -0.022695    0.198654
    0.002702    0.004813   -0.055415
    0.024040   -0.040705    0.294194
   -0.001945   -0.004138    0.043186
   -0.002795    0.014946   -0.001049
    0.000391   -0.004267    0.000745
    0.000733   -0.001235   -0.004761
   -0.002259    0.007802   -0.012833
   -0.001419    0.000660    0.010130
   -0.003589    0.006388   -0.010050
    0.003794    0.002187    0.002671
    0.002529    0.009444    0.004238
   -0.004334   -0.001809   -0.002254
    0.004605    0.011125    0.004498
    0.000566   -0.000386   -0.000525
    0.001603   -0.002490    0.001520
   -0.002178   -0.001265    0.002905
    0.003694   -0.002343   -0.000786
   -0.000194    0.001204   -0.006945
    0.004931   -0.003320   -0.006815
   -0.015651    0.001934   -0.017182
    0.002507   -0.012282    0.026649
   -0.010423   -0.001558   -0.008079
   -0.011447   -0.004851    0.004678
    0.011538    0.000974    0.036361
    0.000224   -0.004958    0.001973
    0.001369    0.000526   -0.000415
   -0.000498   -0.001961   -0.000514
    0.004469    0.020414   -0.013822
    0.000096   -0.000133    0.000065
   -0.000249    0.000710    0.000345
   -0.000151    0.000132   -0.000000
    0.000168   -0.000103   -0.000263
   -0.000085   -0.000352   -0.000271
   -0.000686    0.000866    0.000183
    0.000627    0.000522    0.000178
    0.000723   -0.000665    0.000853
    0.000781    0.000085   -0.000125
    0.000434   -0.001728   -0.000055
   -0.000071   -0.000842   -0.001292
    0.001228   -0.000791   -0.000225
    0.000222   -0.000023   -0.000032
   -0.001673   -0.001375    0.000218
   -0.000319   -0.000447    0.000082
   -0.000930    0.000969    0.000464
    0.002373    0.000377   -0.000728
    0.001912   -0.000168   -0.001049
    0.001723    0.000975   -0.000550
    0.003343    0.001066   -0.001324
   -0.000758    0.001789    0.001103
   -0.001774    0.001288   -0.000989
    0.000273    0.001629   -0.000520
   -0.001230   -0.003077    0.001227
vibration   95
   -0.007828   -0.002475    0.006641
   -0.000370    0.001586   -0.002159
   -0.005179    0.005905   -0.002073
   -0.000816   -0.002983    0.005826
   -0.006011    0.005093   -0.003499
   -0.001755   -0.001471   -0.003793
    0.003580   -0.006169   -0.009829
    0.002281    0.001304    0.006026
    0.003072   -0.006427   -0.007082
    0.001700    0.003807    0.000221
    0.009065    0.003768   -0.000144
   -0.002087   -0.006012    0.000489
    0.010089    0.005095   -0.001538
   -0.002690    0.000208    0.002018
    0.012061   -0.006776   -0.005598
    0.008463   -0.016271    0.035553
   -0.030971    0.025292   -0.044841
    0.083029   -0.104239    0.294076
   -0.007089    0.021954   -0.018455
    0.022520   -0.026256    0.147294
    0.018332   -0.046772    0.013566
   -0.083002    0.017821   -0.184892
    0.019448   -0.029389    0.035367
   -0.094910    0.154121   -0.254010
   -0.015342    0.015612   -0.026574
    0.002623    0.006041    0.053930
    0.009482    0.005688   -0.088299
   -0.032391   -0.026468    0.520032
    0.031981   -0.005880   -0.043337
    0.059501   -0.002173    0.248563
   -0.020951   -0.004722    0.047714
   -0.045980    0.067280   -0.286661
   -0.010480   -0.006413    0.088341
   -0.056070    0.070139   -0.495337
    0.006031    0.002842   -0.059466
    0.002279   -0.023157   -0.000055
   -0.002342    0.010453   -0.002004
   -0.001540    0.002262    0.009870
    0.003720   -0.013777    0.024152
    0.002086   -0.001340   -0.017640
    0.005928   -0.011814    0.020483
   -0.007977   -0.004047   -0.005798
   -0.006728   -0.020959   -0.009325
    0.009472    0.004950    0.006820
   -0.009127   -0.022088   -0.008147
    0.002809    0.002050   -0.001406
    0.008119   -0.000582   -0.004040
   -0.003555   -0.000660   -0.000146
    0.005173   -0.000977   -0.002189
   -0.000897   -0.009469    0.013495
   -0.004804    0.001767    0.018225
    0.002918   -0.002442   -0.015625
   -0.035812    0.045499    0.015297
    0.028576    0.008163    0.007294
    0.012003    0.005624   -0.004081
   -0.015631    0.002009   -0.038233
   -0.005277    0.007198   -0.004113
    0.001868   -0.005144   -0.002015
   -0.000271    0.003663    0.002459
   -0.013509   -0.019668    0.023058
    0.000262   -0.000105   -0.000167
   -0.000181   -0.000115   -0.000075
    0.000034   -0.000091   -0.000104
   -0.000415   -0.000300    0.000284
    0.000201    0.000524    0.000063
    0.000835   -0.000674    0.001022
   -0.000082   -0.000219   -0.000249
   -0.001200    0.000190   -0.000456
   -0.000220    0.000384    0.000305
    0.000450    0.000340    0.000502
    0.000054    0.000306   -0.000175
    0.000432   -0.000202    0.000107
   -0.000333   -0.000125   -0.000104
    0.002268    0.001801   -0.000213
    0.000349    0.000605   -0.000052
    0.000919   -0.001505   -0.000557
   -0.002874   -0.000428    0.000739
   -0.002493   -0.000635    0.000530
   -0.002137   -0.001573    0.001002
   -0.004652   -0.001703    0.001815
    0.001420   -0.001612   -0.000797
    0.001674   -0.000878    0.001312
    0.000615   -0.002286    0.000160
    0.001675    0.003880   -0.001598
vibration   96
    0.008584   -0.009578    0.012262
   -0.000927   -0.000596    0.004740
    0.003922   -0.005709   -0.000681
   -0.003154    0.001793   -0.009348
    0.004463   -0.014608    0.011202
   -0.002745   -0.003463   -0.008946
    0.001698   -0.010593   -0.016851
    0.000847   -0.002947    0.002968
    0.002152   -0.008747   -0.012020
   -0.000845    0.007573    0.001816
    0.026197    0.011418   -0.001949
   -0.015523   -0.026005   -0.002242
    0.021642    0.007071   -0.006665
   -0.008284    0.005780    0.005253
    0.041612    0.052837    0.037537
   -0.013153   -0.033898   -0.046519
   -0.031808    0.026120    0.051433
   -0.077717    0.050106   -0.096034
    0.033152    0.092059    0.027366
   -0.084708    0.160653    0.057032
    0.029216   -0.140617   -0.080397
   -0.091522   -0.270181    0.022401
    0.027160   -0.058663   -0.059135
    0.071004   -0.118121    0.029936
    0.011626    0.018636    0.060489
   -0.044547    0.028556   -0.082495
    0.073164   -0.021864    0.047938
    0.058654   -0.012199   -0.245044
    0.162988   -0.063980    0.001855
    0.263895    0.093054   -0.107381
   -0.126937   -0.029133   -0.016336
   -0.192315    0.096994    0.149982
   -0.045846    0.050328   -0.040120
    0.018682    0.008773    0.221972
    0.055427   -0.013020    0.075557
   -0.004247   -0.026891   -0.021489
   -0.023465    0.055939   -0.014646
   -0.005154    0.007203    0.039515
    0.006893   -0.033938    0.073652
    0.002981   -0.004047   -0.039511
    0.011676   -0.033301    0.077486
   -0.031753   -0.006693   -0.024346
   -0.036808   -0.096836   -0.041788
    0.055184    0.041228    0.053103
   -0.031807   -0.085916   -0.021567
    0.033783    0.022285   -0.024337
    0.112445   -0.047144   -0.014401
   -0.090863   -0.024054    0.059334
    0.123136   -0.047993   -0.037813
   -0.003587   -0.016242   -0.002800
   -0.023592   -0.028424   -0.019733
   -0.024091   -0.081942   -0.018078
   -0.252074    0.266001    0.134543
    0.119382    0.007981   -0.054951
   -0.033793   -0.024357    0.017074
    0.096753    0.099931    0.280894
   -0.006400   -0.006891   -0.018784
    0.018042   -0.022957   -0.009940
   -0.006085    0.000726    0.003845
   -0.042790    0.154604   -0.027310
    0.000558   -0.000580    0.000463
   -0.001278    0.006323   -0.000089
   -0.000733    0.000670    0.001899
    0.003446    0.001191   -0.000715
   -0.001889   -0.006208   -0.002261
   -0.003900    0.003064    0.014133
    0.003764    0.001290   -0.000632
    0.004760    0.001091   -0.000642
    0.001980    0.002918   -0.000982
   -0.001182   -0.010816   -0.003171
    0.000312   -0.003128   -0.000443
   -0.001533   -0.004031   -0.002397
    0.005118    0.003600   -0.002263
   -0.027509   -0.018666    0.007887
   -0.005700   -0.012046    0.001660
   -0.014544    0.014865    0.006757
    0.038095    0.005260   -0.013218
    0.021072    0.011152   -0.007260
    0.018859    0.016966   -0.006933
    0.067443    0.024352   -0.023608
   -0.010747    0.014834    0.006226
   -0.020853    0.027921    0.005295
   -0.010281    0.015984    0.003105
   -0.024503   -0.038807    0.014321
vibration   97
   -0.000044   -0.006353   -0.003194
    0.000046   -0.000621    0.001272
    0.001395   -0.001807    0.000575
    0.000303    0.001550   -0.001989
    0.001827   -0.002892    0.002275
    0.000044   -0.000142   -0.001067
   -0.000399   -0.001269   -0.001880
   -0.000143   -0.000811   -0.000464
   -0.000074    0.000037    0.000641
   -0.000528    0.000288    0.000272
    0.002102    0.001066   -0.000330
   -0.001851   -0.002478   -0.000326
    0.000977   -0.000223   -0.000725
   -0.000629    0.000786    0.000268
    0.003584    0.007004    0.004795
   -0.000491   -0.003834   -0.005369
   -0.001337    0.003399    0.004386
   -0.004952    0.007365   -0.007202
    0.002819    0.009611    0.002717
   -0.009329    0.016320    0.007972
    0.002397   -0.013086   -0.007246
   -0.010216   -0.025758    0.002055
    0.003045   -0.005709   -0.005406
    0.005967   -0.012574   -0.000288
    0.001703    0.003095    0.005589
   -0.007022    0.000333   -0.012642
    0.007828   -0.005373    0.009080
    0.011465   -0.003532   -0.045735
    0.015383   -0.005425    0.000336
    0.026564    0.012041   -0.012482
   -0.011874   -0.001798   -0.004243
   -0.017570    0.007781    0.033605
   -0.004538    0.004954   -0.007407
    0.001187   -0.001251    0.035954
    0.005506   -0.001279    0.013850
    0.000267    0.002244    0.007601
   -0.000933    0.002395    0.003437
   -0.001630    0.003422   -0.001682
    0.001542   -0.007214    0.006792
   -0.000184    0.001016   -0.019455
    0.003849   -0.005744    0.003827
   -0.000716   -0.002085    0.000281
    0.000883    0.004310    0.001149
   -0.006750   -0.005962   -0.007560
   -0.001969    0.002663   -0.002972
    0.004575    0.001331    0.000032
    0.014475   -0.001548   -0.009147
   -0.004985   -0.004523   -0.006570
   -0.001393   -0.005036   -0.001686
   -0.000592   -0.000140   -0.003043
    0.002220    0.004563    0.000824
   -0.005756   -0.012182   -0.000338
   -0.025489    0.024933    0.015620
    0.015498    0.010489   -0.010529
   -0.002085    0.000661    0.009975
   -0.098379   -0.079946   -0.164642
    0.000832   -0.001781   -0.001041
    0.002756   -0.001806   -0.001710
   -0.005273    0.007148    0.004611
    0.046795   -0.077289   -0.006756
   -0.001380    0.003042    0.001360
    0.001989   -0.015619   -0.005879
    0.003660   -0.003919   -0.003277
   -0.009228   -0.004112    0.001185
    0.006344    0.017531    0.005327
    0.010036   -0.016686   -0.014735
   -0.009174   -0.003392    0.002141
   -0.015058   -0.004634    0.003790
   -0.008655   -0.003253    0.001328
    0.005136    0.033323    0.012406
   -0.001978    0.008982    0.004983
   -0.003273    0.013678    0.005573
   -0.046473   -0.042948    0.012872
    0.221472    0.149089   -0.065350
    0.046275    0.099272   -0.017593
    0.113558   -0.115764   -0.047761
   -0.302347   -0.042889    0.112521
   -0.150238   -0.128787    0.035774
   -0.146374   -0.126730    0.053354
   -0.537917   -0.194062    0.184560
    0.080736   -0.111263   -0.038651
    0.154527   -0.229746   -0.067438
    0.086880   -0.110394   -0.035158
    0.219504    0.297764   -0.065269
vibration   98
    0.004044    0.002721    0.005402
   -0.000733    0.000584   -0.000844
    0.000028   -0.000141   -0.000430
   -0.000153    0.001269    0.000682
    0.000397    0.002225   -0.001506
   -0.001012   -0.000420   -0.000571
    0.001807   -0.001274   -0.002372
    0.001498    0.002368    0.003800
    0.001195   -0.002772   -0.003978
    0.000811    0.001379    0.000219
    0.002600    0.001885   -0.000123
   -0.000093   -0.000964    0.000228
    0.002567    0.001431   -0.000430
   -0.001374   -0.000267    0.000672
   -0.001283   -0.010811   -0.006596
   -0.002498    0.002825    0.003568
   -0.006803   -0.003913    0.000164
   -0.007158   -0.012796   -0.000310
    0.000328   -0.004935   -0.001702
    0.009916   -0.010461   -0.006503
    0.000538    0.003695    0.000993
    0.007128    0.007693    0.000056
   -0.001617    0.002367    0.002604
   -0.002637    0.007012    0.000727
   -0.000109   -0.001122   -0.001941
    0.004028    0.004772    0.003716
   -0.004126    0.013442    0.000125
   -0.017152    0.014629    0.007400
   -0.005257    0.001148    0.000152
   -0.009755   -0.004729    0.001627
   -0.007413   -0.002837    0.000572
   -0.009978    0.001599   -0.004151
   -0.004926   -0.007178    0.000977
   -0.010567   -0.006375   -0.007526
    0.003985   -0.003915   -0.001931
   -0.000377   -0.012411   -0.014047
   -0.004855    0.010739   -0.006399
    0.001577   -0.006116    0.011007
    0.001137    0.007834    0.008875
   -0.008734   -0.010064    0.012921
   -0.002569    0.003110    0.004960
   -0.006051    0.002879   -0.005700
   -0.010855   -0.031121   -0.011906
    0.023197    0.019713    0.024713
   -0.003890   -0.022596    0.000821
    0.003500    0.004667   -0.006492
    0.013025   -0.011231    0.007065
   -0.022881   -0.003254    0.022579
    0.035754   -0.008999   -0.008819
    0.001538   -0.001475    0.004542
    0.001294    0.009438    0.007655
    0.008532    0.012460   -0.000190
    0.017521   -0.011442   -0.009031
    0.013672    0.001024   -0.001168
   -0.008670   -0.007657   -0.000878
    0.086496    0.080360    0.183098
   -0.001540    0.002739    0.002363
   -0.002611    0.000796    0.001780
   -0.004968   -0.006361   -0.003133
    0.043818    0.076358   -0.078630
    0.019101   -0.053473   -0.028338
   -0.026962    0.245453    0.106823
   -0.064216    0.069637    0.056336
    0.151585    0.071123   -0.021940
   -0.107086   -0.285335   -0.086526
   -0.151159    0.282613    0.183352
    0.136686    0.049093   -0.030891
    0.266695    0.075716   -0.061507
    0.130219    0.040181   -0.025933
   -0.083980   -0.561699   -0.206845
    0.038666   -0.134557   -0.078784
    0.057632   -0.207079   -0.091041
   -0.004241   -0.004104    0.001001
    0.018157    0.011636   -0.004568
    0.003668    0.008238   -0.001805
    0.008986   -0.008805   -0.003734
   -0.024106   -0.003966    0.009852
   -0.010945   -0.013735    0.001483
   -0.011624   -0.008145    0.003444
   -0.042201   -0.014908    0.012852
    0.005595   -0.008520   -0.002883
    0.012706   -0.019194   -0.005484
    0.006099   -0.008257   -0.002362
    0.017887    0.023372   -0.005543
vibration   99
    0.039014   -0.014191    0.011577
    0.002471    0.007348   -0.016048
   -0.026212    0.033621   -0.012047
    0.000120   -0.023609    0.037618
   -0.032297    0.036025   -0.028045
    0.000063    0.000301    0.004534
    0.004199    0.004313    0.006781
    0.003136    0.005767    0.005559
    0.002406   -0.002325   -0.003903
    0.005252   -0.000475   -0.001551
   -0.011327   -0.004955    0.001890
    0.014374    0.017317    0.004510
   -0.003555    0.002246    0.004283
    0.006278   -0.008927   -0.000493
   -0.020256   -0.075092   -0.058048
   -0.023095    0.028579    0.024289
   -0.048514   -0.031464   -0.001073
   -0.048644   -0.103741    0.002339
   -0.000870   -0.042560   -0.010886
    0.060459   -0.073003   -0.070463
    0.003895    0.024395    0.010713
    0.042301    0.061770   -0.018157
   -0.003128    0.012307    0.010540
   -0.005362    0.017429    0.006474
    0.005100   -0.001844   -0.016837
    0.031067    0.051785    0.004791
   -0.029056    0.138576    0.022696
   -0.160177    0.156399   -0.025102
   -0.022648    0.004304   -0.000680
   -0.045703   -0.020244    0.007882
   -0.115637   -0.033694   -0.004148
   -0.164441    0.050532    0.044277
   -0.066271   -0.082392   -0.007609
   -0.141196   -0.086151   -0.008495
    0.058431   -0.051622    0.019299
   -0.002714   -0.046630   -0.049470
   -0.047938    0.098986   -0.023231
   -0.011877    0.016560    0.055045
    0.010942   -0.053671    0.118246
    0.004249   -0.000919   -0.079019
    0.019300   -0.050643    0.113154
   -0.049432    0.001687   -0.036886
   -0.059091   -0.163693   -0.068573
    0.107800    0.089479    0.107768
   -0.047695   -0.138899   -0.027624
    0.061385    0.050506   -0.047856
    0.235923   -0.104168   -0.027585
   -0.221937   -0.056740    0.131685
    0.251991   -0.109322   -0.078326
    0.001778   -0.007230    0.044305
   -0.010867   -0.008413    0.040123
    0.054197    0.097596    0.018208
    0.121181   -0.068311   -0.041823
    0.223196    0.048439   -0.056423
   -0.086042   -0.080031    0.064530
    0.086545    0.079381    0.416592
   -0.004124    0.027300    0.004088
   -0.027219   -0.004657    0.009984
   -0.010314   -0.012711   -0.011986
    0.127703    0.132776   -0.189637
   -0.001651    0.007839    0.005204
    0.001930   -0.030814   -0.018868
    0.010248   -0.011288   -0.007978
   -0.022083   -0.010840    0.003439
    0.015925    0.039799    0.011874
    0.020325   -0.043568   -0.007022
   -0.016166   -0.006359    0.001708
   -0.042212   -0.010367    0.007678
   -0.015978   -0.003539    0.004419
    0.012160    0.083119    0.030755
   -0.007448    0.015863    0.011244
   -0.009505    0.025111    0.012563
   -0.002065   -0.002343    0.001342
    0.006827    0.003858   -0.002065
    0.001655    0.003636   -0.000495
    0.003272   -0.002692   -0.001463
   -0.009369   -0.002119    0.004893
   -0.003055   -0.011038   -0.002482
   -0.003199   -0.000254   -0.000661
   -0.015278   -0.004771    0.002330
    0.001373   -0.002213   -0.000926
    0.006190   -0.009177   -0.001116
   -0.000330   -0.002701    0.000849
    0.007921    0.007795   -0.000672
vibration  100
    0.002377   -0.021918   -0.010179
   -0.000346   -0.002088    0.004033
    0.004600   -0.006218    0.002811
    0.001478    0.007507   -0.007256
    0.006307   -0.008750    0.007033
   -0.000722   -0.000637   -0.003796
    0.000177   -0.005118   -0.008156
    0.000907   -0.000268    0.001700
    0.000836   -0.001995   -0.000190
   -0.001148    0.001692    0.000973
    0.008250    0.004766   -0.001185
   -0.005710   -0.008173   -0.001199
    0.004294    0.000374   -0.002284
   -0.003993    0.002818    0.001471
    0.008924    0.013398    0.010483
    0.005175   -0.006649   -0.005613
    0.014001    0.007775   -0.002640
    0.016621    0.019149    0.003126
    0.004965    0.012016    0.002754
   -0.003639    0.017170    0.010474
   -0.001197    0.006251    0.002532
    0.005486    0.009654    0.004467
   -0.016107    0.004456    0.007265
   -0.014994    0.015043    0.014497
   -0.005664   -0.003430    0.000105
   -0.005405    0.003995   -0.006919
    0.001265    0.024181    0.013055
   -0.016115    0.029084   -0.049853
    0.007335   -0.003200   -0.004137
    0.013797    0.005383    0.018873
   -0.035453   -0.008694   -0.007196
   -0.048264    0.011211    0.055903
   -0.014311   -0.010868   -0.003830
   -0.024625   -0.013494    0.007115
    0.015137   -0.005299    0.017549
   -0.002680    0.002080    0.016509
   -0.006878    0.018665    0.021771
   -0.009466    0.021073   -0.011480
    0.010173   -0.042898    0.040155
   -0.002580    0.003560   -0.130305
    0.024103   -0.035727    0.023556
   -0.008425   -0.016886    0.000264
    0.006612    0.024438    0.006065
   -0.038556   -0.036907   -0.044565
   -0.018653    0.002973   -0.026106
    0.027056    0.009406    0.002405
    0.093650   -0.008803   -0.058767
   -0.028839   -0.024230   -0.034503
   -0.020130   -0.028312   -0.007079
    0.000055   -0.001467   -0.007922
    0.014493    0.029783    0.015000
   -0.011530   -0.027557   -0.002398
    0.007509   -0.020318   -0.004104
    0.072547    0.044905   -0.027528
   -0.006827   -0.000517    0.046067
   -0.401200   -0.349427   -0.688276
    0.000716   -0.003264   -0.002639
   -0.005545   -0.001165   -0.000380
    0.017106    0.021676    0.008605
   -0.108445   -0.286453    0.241246
    0.000608   -0.004934   -0.004502
    0.000065    0.014789    0.012191
   -0.006518    0.007163    0.004053
    0.011374    0.006465   -0.001521
   -0.009256   -0.020954   -0.005747
   -0.007603    0.024554   -0.005219
    0.006407    0.000681   -0.002282
    0.025628    0.006560   -0.005861
    0.007262   -0.000727   -0.002098
   -0.007157   -0.047314   -0.017949
    0.005929   -0.005697   -0.006001
    0.007322   -0.012052   -0.006105
    0.005130    0.005353   -0.000378
   -0.017254   -0.009793    0.002371
   -0.003183   -0.007897    0.002691
   -0.007667    0.006779    0.003249
    0.021151    0.004789   -0.010721
    0.007504    0.020515    0.002034
    0.010255    0.002352   -0.001062
    0.035051    0.011407   -0.006306
   -0.002969    0.006982    0.002381
   -0.011940    0.018946    0.005191
   -0.003725    0.006582    0.001101
   -0.016645   -0.019936    0.005702
vibration  101
   -0.005147   -0.004958   -0.007795
    0.017938    0.011717   -0.065691
   -0.089046    0.113273   -0.009202
    0.024145   -0.096394    0.181929
   -0.126286    0.186302   -0.142481
    0.009543    0.012635    0.046148
    0.013383    0.054399    0.083028
    0.001921    0.015960    0.010314
    0.001426    0.020953    0.027897
    0.032612   -0.022032   -0.016220
   -0.132072   -0.057266    0.013370
    0.123286    0.175153    0.021593
   -0.082520   -0.005376    0.040905
    0.051863   -0.053715   -0.024001
   -0.104960   -0.163216   -0.139567
   -0.040172    0.089167    0.053136
   -0.092124   -0.073604    0.015129
   -0.122599   -0.158957   -0.053008
   -0.066356   -0.146242   -0.033352
    0.029489   -0.205267   -0.098992
   -0.000798   -0.012489   -0.005860
   -0.002972   -0.030097    0.006180
    0.152171   -0.026295   -0.070603
    0.149913   -0.172983   -0.116414
    0.051928    0.018910    0.005709
   -0.020234   -0.010474   -0.027443
    0.020348   -0.073220   -0.001080
    0.091034   -0.078803   -0.036764
    0.021918   -0.000485    0.007719
    0.047130    0.038818   -0.053488
    0.034271    0.023130   -0.000311
    0.031390    0.033285    0.011441
    0.006807    0.002239   -0.011155
   -0.002170   -0.003652    0.053504
   -0.014405    0.001619    0.017805
   -0.005180    0.022866    0.017638
    0.011529   -0.019407    0.021356
   -0.001208    0.008352   -0.024925
    0.000925   -0.008972   -0.019261
   -0.002655    0.002908   -0.054274
    0.007708   -0.007041   -0.016446
    0.007767   -0.015717    0.010634
    0.023763    0.070517    0.025901
   -0.062829   -0.057149   -0.066515
   -0.000926    0.041391   -0.013009
    0.000082   -0.010416    0.017057
   -0.007352    0.024975   -0.030361
    0.057007    0.003872   -0.060845
   -0.095526    0.016171    0.021086
   -0.038950    0.002680    0.107966
   -0.033056    0.028834    0.133970
    0.114564    0.280332    0.058948
   -0.090715    0.127238    0.063042
   -0.042822    0.000513   -0.002645
    0.011973    0.026188    0.000136
   -0.154471   -0.137694   -0.327419
    0.004592    0.057026    0.015500
    0.001477   -0.025038   -0.008309
   -0.003368    0.008520    0.006999
    0.042583   -0.230779    0.060504
    0.001668   -0.002565   -0.003848
   -0.000234    0.008585    0.004874
   -0.002261    0.003069    0.002226
    0.003819    0.002170   -0.000721
   -0.003684   -0.009503   -0.003191
    0.000245    0.010052    0.002861
    0.003250    0.001891    0.000009
    0.009371    0.001935   -0.001388
    0.002788   -0.000129   -0.001055
   -0.001392   -0.021278   -0.005333
    0.000885   -0.003031    0.000262
    0.002259   -0.005740   -0.003531
    0.001985    0.003546    0.000258
   -0.007083   -0.004484    0.002259
   -0.001420   -0.002945    0.000594
   -0.002429    0.002186    0.000949
    0.008405    0.001528   -0.004364
    0.004112    0.010454    0.002425
    0.003843    0.003257   -0.001545
    0.013218    0.004206   -0.004294
   -0.003000    0.003962    0.002336
   -0.003861    0.006084    0.001790
   -0.001343    0.002490    0.000324
   -0.010886   -0.007538   -0.006661
vibration  102
   -0.030435   -0.009329    0.022765
   -0.016111   -0.014024    0.015910
    0.063360   -0.081759    0.063508
    0.003026    0.070386   -0.073223
    0.059094   -0.017422    0.013430
   -0.003119    0.002875    0.017005
    0.007825    0.029100    0.036444
    0.005605    0.023014    0.016557
   -0.001737    0.000276   -0.018664
    0.017332   -0.001031   -0.006499
   -0.048982   -0.007633    0.002017
    0.051941    0.079836    0.001844
   -0.036782    0.005034    0.017755
   -0.013246   -0.003088   -0.011787
   -0.070245   -0.013282    0.008395
    0.071017    0.012600   -0.008155
    0.206625    0.028642   -0.056698
    0.224841    0.232561    0.011562
   -0.077839   -0.120632   -0.026023
   -0.038894   -0.141545   -0.017996
   -0.086968    0.191087    0.104698
    0.028916    0.248122    0.120383
    0.069989    0.049447   -0.002838
    0.050823    0.049701   -0.029499
   -0.086172   -0.152708   -0.029612
   -0.154460   -0.065892    0.005743
    0.053239    0.058635   -0.003240
    0.043135    0.049890    0.012181
    0.189782   -0.112653   -0.020248
    0.261219   -0.021129    0.028682
   -0.118942   -0.061603   -0.003467
   -0.124250   -0.039196   -0.024207
    0.040939    0.213087    0.032280
    0.276847    0.206411   -0.002631
    0.014798    0.075071   -0.004022
    0.009131   -0.063605   -0.001961
   -0.012180    0.006850   -0.021216
   -0.009044   -0.006191    0.024970
    0.014289   -0.011964    0.078305
    0.018417    0.002583    0.015910
    0.013327   -0.001039   -0.010182
   -0.008307    0.028393   -0.004025
   -0.000024   -0.075822   -0.023273
    0.101386    0.087414    0.083560
   -0.005951   -0.072844    0.001454
   -0.002391   -0.009210   -0.010930
   -0.068240    0.015792    0.035774
    0.048656    0.018405    0.003879
    0.041950    0.029567   -0.003362
    0.010051    0.040770   -0.054198
    0.048155    0.002443   -0.059655
    0.041793    0.075704    0.004349
   -0.202850   -0.193008   -0.016143
    0.055600    0.022296   -0.015209
    0.037418   -0.003478   -0.019189
    0.064989    0.074486    0.076036
    0.001844   -0.028016    0.045953
    0.000338    0.003269   -0.000302
    0.003986   -0.008943   -0.002601
   -0.088783    0.102279    0.033767
   -0.000935    0.000847    0.001160
    0.000764   -0.002502   -0.003027
    0.000275   -0.001000   -0.000131
   -0.000281   -0.000586   -0.000182
    0.000398    0.002605    0.001389
    0.001112   -0.004940    0.003024
   -0.001705   -0.000248    0.002097
   -0.001829   -0.001326    0.002196
   -0.001946    0.001728   -0.000293
   -0.000696    0.003941   -0.000815
    0.001229    0.001683   -0.002383
    0.002221    0.003058    0.001465
   -0.001152   -0.001707   -0.001041
    0.003598    0.002264    0.000102
    0.000479    0.001011   -0.000656
    0.001124   -0.000792   -0.000232
   -0.003448   -0.001351    0.002155
   -0.002511   -0.002746    0.001209
   -0.001378    0.001479   -0.001005
   -0.005372   -0.001624   -0.000583
   -0.000676   -0.002597   -0.001046
    0.000748   -0.002644   -0.002965
    0.001868    0.000473   -0.001534
    0.003926    0.004049    0.000194
vibration  103
    0.004485    0.006316    0.002747
    0.000221    0.007761    0.006659
   -0.002127    0.006867   -0.032836
   -0.009992    0.002950   -0.028858
    0.011373   -0.044670    0.031278
    0.006093   -0.007168   -0.010625
   -0.014921    0.001505    0.003681
   -0.010225   -0.021591   -0.046360
   -0.011316    0.009894    0.002597
   -0.010690   -0.003002    0.005820
    0.022768    0.011148   -0.004086
   -0.027728   -0.036971   -0.006470
    0.000966   -0.015000   -0.009758
    0.002030    0.009109    0.008041
   -0.002607   -0.000377    0.002299
    0.003570   -0.000200   -0.000580
    0.010375    0.001933   -0.002776
    0.011528    0.012300    0.001117
   -0.003184   -0.004553   -0.001225
   -0.001395   -0.005662    0.000606
   -0.004113    0.009215    0.005206
    0.000945    0.012627    0.004578
    0.002083    0.002543    0.000868
    0.000489    0.006952   -0.001588
   -0.005346   -0.008113   -0.001868
   -0.006147   -0.002582    0.002577
    0.001274    0.004466   -0.004091
   -0.002790    0.002983    0.022263
    0.009166   -0.006494    0.001352
    0.010047   -0.004018   -0.012599
   -0.003153   -0.003489    0.002781
   -0.002051   -0.003537   -0.020804
    0.003332    0.013872   -0.000254
    0.018845    0.011451    0.014036
   -0.000514    0.003467   -0.002722
    0.000407   -0.005762   -0.013161
    0.065285    0.046577    0.079782
    0.027087    0.085618   -0.071091
   -0.044242   -0.100984   -0.208730
   -0.079701   -0.011458   -0.384015
    0.004962   -0.135808    0.265303
   -0.031215   -0.137910   -0.019782
   -0.012882    0.180085    0.036754
   -0.321094   -0.299858   -0.289224
   -0.060368    0.099792   -0.091510
   -0.011863    0.043886    0.067288
    0.276560   -0.039194   -0.175367
   -0.189973   -0.056519   -0.034487
   -0.289332   -0.090977    0.042791
    0.004843    0.003772   -0.006246
    0.006356   -0.001720   -0.009057
    0.001929    0.002226   -0.001524
   -0.008413   -0.010781   -0.002477
   -0.006140   -0.009857    0.005870
    0.002810   -0.003685    0.007297
    0.093682    0.079405    0.182335
   -0.000329   -0.003112    0.004118
    0.000695    0.001309    0.000633
   -0.003701   -0.005336   -0.002588
    0.025449    0.064930   -0.056047
    0.000172    0.000006    0.000662
   -0.000451    0.000661   -0.001457
    0.000106   -0.000120    0.000351
   -0.000027    0.000105    0.000158
    0.000062    0.000137    0.000027
    0.000530   -0.002221    0.005293
    0.000129    0.000109   -0.000072
    0.000325    0.000121   -0.000160
   -0.000042    0.000338    0.000114
    0.000031    0.000346    0.000111
   -0.000261   -0.000242   -0.000052
   -0.000094   -0.000366    0.000034
   -0.000690   -0.000696    0.000008
    0.001683    0.000745    0.000089
    0.000262    0.000774   -0.000468
    0.000687   -0.000450   -0.000273
   -0.001806   -0.000742    0.001438
   -0.000653   -0.003471   -0.000695
   -0.000672    0.000952   -0.000526
   -0.002568   -0.000560   -0.000754
   -0.000370   -0.000480   -0.000079
    0.001210   -0.002117   -0.000600
   -0.000009   -0.000292    0.000033
    0.001610    0.001563   -0.000755
vibration  104
    0.001290    0.000849    0.000175
   -0.023149   -0.074466   -0.035500
    0.090802   -0.148654    0.331260
    0.075270    0.056122    0.137937
   -0.040324    0.308562   -0.219323
   -0.068207    0.054151    0.103954
    0.153472    0.020544    0.002150
    0.107573    0.238432    0.440101
    0.099992   -0.115421   -0.115853
    0.105387    0.039716   -0.055625
   -0.209846   -0.098068    0.040228
    0.262327    0.352400    0.060735
    0.004233    0.160468    0.095133
   -0.049218   -0.074195   -0.070842
    0.012707    0.023321    0.013195
    0.002990   -0.010955   -0.005941
    0.004269    0.006212   -0.001461
    0.009203    0.010517    0.010992
    0.008307    0.015810    0.005049
   -0.005339    0.025966    0.001273
    0.001766   -0.003376   -0.000464
   -0.005206   -0.001263   -0.008783
   -0.014919    0.001494    0.003906
   -0.009862    0.006891    0.019336
   -0.001777    0.001363    0.000689
    0.004310    0.001631    0.001605
   -0.002010    0.003492   -0.000120
   -0.006020    0.003915    0.003459
   -0.004624    0.002005    0.000175
   -0.007542   -0.001918    0.001302
   -0.000026   -0.000569    0.000358
    0.000562   -0.002155   -0.001608
   -0.000929   -0.003283   -0.000419
   -0.003371   -0.003372    0.000061
    0.000744   -0.001476   -0.000974
   -0.000107    0.000007   -0.002000
    0.009588    0.006061    0.005762
    0.006160    0.007659   -0.004922
   -0.008319   -0.006437   -0.035270
   -0.012916   -0.003667   -0.026510
   -0.004998   -0.013171    0.038614
   -0.002267   -0.015751   -0.004232
   -0.009257    0.014696    0.001371
   -0.039557   -0.035294   -0.030380
   -0.002158    0.017947   -0.003191
   -0.005616    0.006786    0.006847
    0.028507   -0.008552   -0.013930
   -0.037611   -0.008333    0.006362
   -0.022147   -0.013073    0.003348
   -0.013296   -0.012284   -0.003205
   -0.033207   -0.041473   -0.027713
   -0.011517   -0.029292   -0.003532
    0.009017   -0.004616   -0.003818
    0.000981   -0.001132    0.001016
   -0.001055   -0.000825    0.001031
    0.013352    0.013146    0.029053
   -0.000669   -0.001860   -0.009753
    0.000075    0.002014    0.000504
    0.001529   -0.001041   -0.000734
   -0.012773    0.025981    0.001220
    0.000176    0.000422    0.000031
    0.000198   -0.000143    0.000663
    0.000140   -0.000069   -0.000348
   -0.000132   -0.000204   -0.000027
    0.000284    0.000198   -0.000012
   -0.000985    0.001432   -0.003034
    0.000105    0.000128    0.000076
   -0.001005   -0.000212    0.000278
    0.000250    0.000439    0.000051
    0.000055    0.000954    0.000023
   -0.000233   -0.000449   -0.000216
   -0.000443   -0.000058    0.000010
   -0.000169   -0.000368   -0.000056
    0.000671    0.000512   -0.000322
    0.000114    0.000241    0.000006
    0.000107   -0.000272   -0.000055
   -0.000860   -0.000196    0.000244
   -0.000239   -0.000735   -0.000166
   -0.000433   -0.000656    0.000189
   -0.000985   -0.000333    0.000614
    0.000556   -0.000527   -0.000319
    0.000175   -0.000365   -0.000109
    0.000242   -0.000271   -0.000157
    0.001306    0.000710    0.001256
vibration  105
    0.000612    0.002171    0.002194
   -0.011915    0.003010   -0.001204
    0.023756   -0.027151    0.017916
   -0.004582    0.040749   -0.043672
    0.021151   -0.000268   -0.001737
   -0.003351   -0.005019    0.002237
    0.007200    0.015570    0.016540
    0.004178    0.011600    0.001397
   -0.001236   -0.008545   -0.030843
    0.010472    0.004259    0.002186
    0.001645    0.019538   -0.004827
    0.018332    0.029102   -0.006701
   -0.017186   -0.007316   -0.000006
   -0.007670   -0.005105    0.004453
    0.001112   -0.000229    0.003541
    0.000147   -0.001721   -0.000456
   -0.004187    0.000104    0.000744
   -0.003472   -0.003123    0.002590
    0.002297    0.003096    0.000816
    0.000845    0.004207   -0.000678
    0.001965   -0.003714   -0.001935
    0.000438   -0.003185   -0.004210
   -0.003571    0.000050    0.001481
   -0.003047    0.004760    0.003204
    0.000054    0.001752    0.000083
    0.002951    0.000519    0.001053
   -0.000970   -0.003135   -0.003566
    0.000266   -0.004316    0.018052
   -0.004012    0.002152    0.002897
   -0.006479    0.000631   -0.015320
    0.005710    0.001814    0.002737
    0.006470    0.001474   -0.015743
    0.000119   -0.002656   -0.003350
    0.001230   -0.005105    0.016112
   -0.002921    0.000421   -0.000392
   -0.003318   -0.000361   -0.004339
   -0.081496   -0.013169    0.074348
   -0.073368    0.047583   -0.073419
    0.078023   -0.114481    0.276697
    0.089263    0.054559   -0.398412
    0.124132   -0.051062   -0.193389
   -0.044727    0.024408    0.064917
    0.265797    0.156811    0.082056
    0.172641    0.101761   -0.026893
   -0.156180   -0.254680   -0.237349
    0.129081   -0.058671   -0.009370
    0.013952    0.102366   -0.103626
    0.441694    0.051755   -0.232116
   -0.121002    0.114830    0.020454
    0.005938    0.000739   -0.006779
    0.003317   -0.007233   -0.013081
    0.002832   -0.001232   -0.003535
    0.004318    0.002242   -0.000660
   -0.007707   -0.002219    0.002915
   -0.003877   -0.014819    0.004144
    0.079316    0.015283    0.119584
   -0.001429   -0.003056    0.003450
    0.000140    0.000675    0.000383
   -0.001710   -0.002933   -0.001951
    0.012119    0.050022   -0.034932
    0.000512    0.000010    0.001061
   -0.001025    0.001259   -0.003106
    0.000250   -0.000225    0.000682
    0.000013    0.000028    0.000235
   -0.000034    0.000074    0.000004
    0.002488   -0.004842    0.011370
    0.000487    0.000146   -0.000374
    0.000041    0.000237   -0.000494
   -0.000336    0.000275    0.000165
    0.000035   -0.000066    0.000142
    0.000024    0.000317    0.000370
    0.000086   -0.000743    0.000039
   -0.000411   -0.000524   -0.000025
    0.001100    0.000410    0.000169
    0.000169    0.000447   -0.000264
    0.000332   -0.000203   -0.000189
   -0.001047   -0.000442    0.000857
   -0.000468   -0.002400   -0.000657
   -0.000347    0.000472   -0.000283
   -0.001386   -0.000274   -0.000415
   -0.000143   -0.000242   -0.000138
    0.000752   -0.001179   -0.000101
   -0.000071   -0.000337    0.000145
    0.000891    0.000901   -0.000762
vibration  106
   -0.000923   -0.001171    0.000421
   -0.107634    0.071172   -0.040850
    0.162936   -0.160630    0.047757
   -0.056918    0.382422   -0.428998
    0.176498   -0.004747   -0.023459
    0.004855   -0.076138   -0.007787
    0.010706    0.186722    0.219270
   -0.005524    0.014464   -0.205001
   -0.062028   -0.023739   -0.252517
    0.089515    0.017052    0.048262
    0.069355    0.265600   -0.077175
    0.151370    0.265612   -0.109034
   -0.258381   -0.185299   -0.032397
   -0.027523   -0.058955    0.075469
   -0.000483   -0.014404    0.007657
   -0.001689    0.001537   -0.002630
   -0.010668   -0.008412    0.017923
   -0.042617    0.013860   -0.076954
   -0.001477    0.005311   -0.010595
    0.027259   -0.026033    0.061675
    0.001320   -0.005621   -0.018127
    0.031376   -0.038811    0.062403
    0.001622   -0.006532    0.016851
   -0.036426    0.045282   -0.077391
    0.000642    0.006790   -0.002162
    0.004897    0.003156   -0.003076
   -0.000405   -0.004519    0.009718
   -0.002961   -0.001328   -0.052522
   -0.006071    0.004551   -0.007955
   -0.005452   -0.001288    0.049144
    0.003273    0.003579   -0.006198
    0.003707   -0.000302    0.038262
   -0.001310   -0.009519    0.009171
   -0.015480   -0.000338   -0.057078
   -0.000590   -0.001604   -0.001742
   -0.000179   -0.000951    0.001308
    0.007627   -0.000304   -0.006813
    0.005961   -0.004988    0.006462
   -0.006075    0.010865   -0.021799
   -0.006696   -0.004467    0.037767
   -0.010452    0.005826    0.012756
    0.004695   -0.001531   -0.005714
   -0.024666   -0.015128   -0.007530
   -0.015081   -0.008411    0.003820
    0.015381    0.023950    0.023226
   -0.011537    0.003643    0.001812
   -0.005433   -0.006336    0.008607
   -0.033664   -0.004268    0.016364
    0.006225   -0.007250   -0.000093
    0.020034    0.005344   -0.021649
    0.003389    0.001310   -0.035257
    0.019325    0.011820   -0.008643
    0.005113    0.009141    0.003980
   -0.000078    0.003097   -0.000892
    0.000922    0.003602   -0.001241
   -0.010680   -0.001091   -0.018103
   -0.005255   -0.011423    0.018906
   -0.000873   -0.001114    0.000239
   -0.001112    0.001031    0.000126
    0.016075   -0.023016   -0.005394
   -0.000516    0.000153    0.000376
    0.000584   -0.001379    0.000128
   -0.000216    0.000004   -0.000182
    0.000095    0.000226   -0.000022
   -0.000030    0.000507    0.000424
   -0.000405   -0.000078   -0.003404
   -0.000848   -0.000634    0.000092
    0.000892    0.000058    0.000005
   -0.000233   -0.000713   -0.000017
   -0.000033    0.000134   -0.000001
    0.000236    0.000579   -0.000237
    0.000317    0.001783    0.000407
    0.000100    0.000333    0.000048
   -0.000395   -0.000399    0.000382
   -0.000060   -0.000152   -0.000072
   -0.000020    0.000149    0.000032
    0.000580    0.000071   -0.000158
    0.000064    0.000495    0.000176
    0.000066    0.000373    0.000013
    0.000694    0.000191   -0.000291
   -0.000378    0.000611    0.000425
   -0.000119    0.000205    0.000000
   -0.000071    0.000196    0.000070
   -0.001209   -0.000329   -0.001697
vibration  107
    0.003248    0.002335   -0.003263
   -0.008982    0.033717   -0.042951
   -0.026002    0.050381   -0.044157
   -0.009559    0.020790   -0.014072
   -0.029062    0.060428   -0.056090
    0.017439   -0.024177    0.001220
   -0.015920    0.068125    0.093681
   -0.017877   -0.031074   -0.120463
   -0.031358    0.021389   -0.034935
    0.025118   -0.009897    0.014217
   -0.001229    0.064052   -0.022020
    0.058133    0.097952   -0.031309
   -0.104102   -0.077508   -0.007236
    0.029713   -0.033480    0.021366
    0.008081    0.020673   -0.003867
    0.007351   -0.010641    0.015202
   -0.008113    0.029646   -0.073953
    0.145564   -0.125254    0.382228
    0.021805   -0.011099    0.052055
   -0.104858    0.130539   -0.297103
    0.017287   -0.012139    0.063696
   -0.128393    0.149260   -0.330056
   -0.031426    0.028135   -0.072412
    0.155377   -0.196665    0.391311
    0.002549   -0.010482    0.014980
   -0.004848   -0.005357    0.009470
   -0.001448    0.007732   -0.043043
    0.017930   -0.005872    0.228914
    0.006385   -0.006672    0.039739
   -0.000723    0.015916   -0.233987
   -0.002201   -0.007687    0.027035
   -0.005645    0.010865   -0.162830
   -0.000658    0.014204   -0.046028
    0.033320   -0.026832    0.259312
    0.001128    0.000554    0.012455
    0.001739    0.005003   -0.000731
   -0.002337    0.003198   -0.002053
   -0.000417   -0.001217    0.002538
    0.000495    0.001830    0.004319
    0.000821    0.000018    0.006375
   -0.000415    0.001897   -0.001647
    0.000385    0.001739   -0.001748
   -0.007178   -0.008760   -0.003502
    0.002918    0.004182    0.007190
    0.003332    0.002199    0.006222
    0.001161    0.004103   -0.002343
    0.013400   -0.007166   -0.000656
   -0.020307   -0.004293    0.009622
    0.014742   -0.008516   -0.004779
   -0.039947   -0.011535    0.041626
   -0.068286    0.005451    0.040281
   -0.023807   -0.021877    0.004284
   -0.004664   -0.005626   -0.010169
   -0.001250   -0.007828   -0.001031
   -0.003909   -0.005995    0.004389
   -0.008190   -0.017457   -0.009190
    0.003855    0.012505   -0.023174
    0.001233    0.001741   -0.000291
    0.002714   -0.000347    0.000395
   -0.030139    0.020840    0.020609
    0.000835   -0.000320   -0.000717
   -0.000289    0.001619    0.000690
    0.000128    0.000008    0.000136
   -0.000011   -0.000239   -0.000074
   -0.000260   -0.000954   -0.000469
    0.000055    0.001911    0.000187
    0.001082    0.001004    0.000144
   -0.001057   -0.000020   -0.000020
    0.000538    0.001043   -0.000118
   -0.000295   -0.000440   -0.000062
    0.000083   -0.000237    0.001005
   -0.000117   -0.001450   -0.000607
   -0.000049   -0.000452   -0.000062
    0.000375    0.000670   -0.000924
    0.000259    0.000108    0.000087
    0.000131   -0.000022    0.000095
   -0.000643   -0.000333    0.000213
   -0.000370    0.000229    0.000627
   -0.001285   -0.000224    0.000551
   -0.000598   -0.000255    0.000009
    0.000271   -0.000996   -0.000655
    0.000416   -0.000351    0.000241
   -0.000851    0.000008    0.000495
    0.002289    0.000455    0.004194
vibration  108
    0.003075    0.001419   -0.004341
   -0.038254   -0.054644    0.107718
    0.174156   -0.244274    0.144967
   -0.010572    0.169751   -0.229564
    0.199499   -0.203912    0.168611
   -0.047559    0.024884   -0.012526
    0.049255   -0.093705   -0.150952
    0.046723    0.094642    0.223392
    0.053427   -0.074987   -0.043504
   -0.027958    0.038671   -0.011959
    0.055810   -0.032301    0.019495
   -0.098708   -0.155675    0.027559
    0.163581    0.118067   -0.002292
   -0.104494    0.069215   -0.016122
   -0.018941   -0.069896    0.016724
   -0.000463    0.012726    0.019822
   -0.059200   -0.005567   -0.020095
   -0.000804   -0.120303    0.157127
    0.005047   -0.020991    0.012602
   -0.015648    0.012486   -0.121511
    0.025733   -0.032592    0.011074
   -0.027258    0.044729   -0.167314
   -0.010296    0.008999   -0.029394
    0.066162   -0.061485    0.157281
    0.005549    0.009297    0.009058
    0.005243    0.002394    0.004019
   -0.002603   -0.008924   -0.040988
    0.007482   -0.022489    0.219014
   -0.002630    0.001921    0.037856
   -0.008564    0.023763   -0.219197
    0.011727    0.003090    0.027412
    0.003920    0.030297   -0.156990
   -0.005548   -0.006411   -0.046606
    0.000196   -0.044335    0.246684
   -0.002360   -0.003767    0.015581
    0.002910    0.004577    0.001801
   -0.000016    0.003260   -0.005416
    0.002530   -0.003150    0.006335
   -0.002752    0.005738   -0.005875
   -0.003618   -0.002578    0.022801
   -0.005791    0.003757    0.007565
    0.002509    0.002266   -0.003377
   -0.014991   -0.014304   -0.006121
   -0.000867    0.002716    0.009178
    0.009004    0.010675    0.014292
   -0.003433    0.005693   -0.003863
    0.006255   -0.010676    0.008136
   -0.035660   -0.005968    0.019284
    0.028538   -0.011922   -0.007296
    0.136401    0.035043   -0.139527
    0.218213   -0.012401   -0.137407
    0.072813    0.077893   -0.038943
   -0.001926    0.033471    0.005944
   -0.006890   -0.006357   -0.004632
   -0.003935   -0.004621    0.006125
   -0.037667   -0.040519   -0.059613
   -0.017527   -0.044909    0.083970
   -0.002785   -0.004939    0.000421
   -0.003333    0.002303   -0.001009
    0.053774   -0.077848   -0.019164
   -0.002782    0.000275    0.002207
    0.001391   -0.004508   -0.001662
   -0.001366    0.000597    0.000743
    0.002100    0.002121    0.000149
   -0.001136    0.000464    0.000907
   -0.000450   -0.004568   -0.001693
   -0.003538   -0.003749   -0.000589
    0.007965    0.001806   -0.001921
   -0.003023   -0.004240   -0.000454
   -0.000563   -0.003678   -0.001078
    0.001887    0.004022    0.001065
    0.002041    0.005478    0.000967
    0.000382    0.001099    0.000367
   -0.001713   -0.001243    0.000759
   -0.000427   -0.000558    0.000026
   -0.000204    0.000241    0.000048
    0.001635    0.000829   -0.000834
    0.000534    0.000855   -0.000801
    0.002098    0.000264   -0.000541
    0.001929    0.000725    0.000149
   -0.000762    0.001013    0.000616
   -0.000058    0.001188    0.001327
   -0.000942    0.000001    0.000715
   -0.003662   -0.001922   -0.004335
vibration  109
   -0.008778   -0.006103    0.008103
   -0.003938   -0.006191    0.013259
    0.019205   -0.027167    0.014315
   -0.001757    0.017628   -0.026179
    0.023218   -0.026332    0.021715
   -0.004913    0.003123   -0.001537
    0.004462   -0.011320   -0.017583
    0.004478    0.009124    0.023738
    0.005615   -0.007212   -0.002383
   -0.004481    0.003926   -0.001582
    0.006012   -0.006045    0.002905
   -0.013505   -0.021305    0.004130
    0.020651    0.014352   -0.000253
   -0.011535    0.008862   -0.002290
   -0.004617   -0.009889    0.000832
    0.001880   -0.002156    0.012430
   -0.024865    0.011829   -0.045246
    0.073221   -0.117155    0.245291
    0.022109   -0.010208    0.036186
   -0.053238    0.083282   -0.227493
    0.014156   -0.009460    0.031428
   -0.061302    0.082699   -0.186687
   -0.021757    0.015089   -0.046593
    0.097327   -0.176011    0.249233
    0.006851   -0.001357    0.011798
   -0.002249    0.001467   -0.019481
    0.008511   -0.006741    0.077953
    0.057925    0.019513   -0.446317
   -0.011386    0.007075   -0.058787
   -0.000594   -0.025498    0.353857
   -0.011057    0.000978   -0.058971
    0.003260   -0.053631    0.334862
    0.006201   -0.014276    0.082707
   -0.024362    0.056283   -0.457379
    0.001699    0.003008   -0.019529
   -0.006069   -0.008250    0.001638
    0.008284   -0.009398    0.002911
    0.003210    0.000564   -0.004608
   -0.003489    0.000674   -0.019784
   -0.004014   -0.001634    0.000187
   -0.002948   -0.001566    0.006067
    0.000965   -0.004698    0.003267
    0.011965    0.019548    0.007539
   -0.011947   -0.013368   -0.017859
   -0.003369    0.002784   -0.008674
   -0.006512   -0.010408    0.006555
   -0.038600    0.017284    0.005045
    0.046013    0.010562   -0.020611
   -0.036329    0.021218    0.012752
    0.016418    0.004468   -0.016081
    0.026762   -0.003731   -0.016859
    0.010738    0.014359   -0.007392
   -0.002634    0.006886    0.004582
    0.004842    0.016460    0.000799
    0.009261    0.017889   -0.012326
    0.023392    0.048472    0.026293
   -0.002649   -0.005296    0.011407
   -0.000446   -0.001919    0.000049
   -0.003046   -0.000220   -0.000018
    0.024567   -0.008070   -0.021045
   -0.000321    0.000133    0.000414
    0.000068   -0.000640   -0.000563
    0.000050   -0.000137    0.000069
    0.000052    0.000139    0.000012
   -0.000091    0.000230    0.000149
   -0.000221   -0.000950    0.000588
   -0.000482   -0.000569   -0.000095
    0.000502    0.000166   -0.000168
   -0.000090   -0.000424    0.000026
   -0.000073    0.000726    0.000419
    0.000229    0.000841    0.000970
    0.000039    0.000732    0.000139
   -0.000056    0.000303   -0.000126
    0.000019   -0.000486    0.001214
   -0.000214   -0.000127   -0.000285
   -0.000014    0.000126    0.000083
    0.000490    0.000095   -0.000035
   -0.000112   -0.000586   -0.000499
    0.000604    0.000596   -0.000398
    0.000577    0.000302   -0.000542
   -0.000262    0.000427    0.000378
   -0.000666   -0.000077   -0.001344
    0.000779    0.000599   -0.000708
   -0.002298    0.000038   -0.004924
vibration  110
   -0.001975   -0.002902    0.001870
   -0.004646   -0.008123   -0.005792
    0.013545   -0.020185    0.047547
    0.011617    0.017589    0.014642
    0.000640    0.048685   -0.033323
    0.004336    0.010391   -0.007864
   -0.017886   -0.044174   -0.047782
   -0.009215   -0.027231    0.007424
    0.005527    0.012095    0.065740
    0.000150   -0.002880    0.012892
    0.034188    0.051980   -0.018250
   -0.009856   -0.002971   -0.027107
   -0.039012   -0.049149   -0.019221
    0.001814    0.001577    0.001179
   -0.000179   -0.000609   -0.000668
   -0.000271    0.000422    0.000088
   -0.000264   -0.000328    0.000632
   -0.001417    0.000665   -0.002680
   -0.000429   -0.000323   -0.000599
    0.000917   -0.001816    0.002842
   -0.000023   -0.000102   -0.000381
    0.000835   -0.000926    0.001667
    0.000503   -0.000100    0.000434
   -0.000728    0.002600   -0.002723
    0.000158    0.000126   -0.000141
    0.000040    0.000092   -0.000101
   -0.000093    0.001413   -0.001842
   -0.001222    0.000799    0.012003
   -0.000049    0.000546    0.001931
    0.000607    0.003297   -0.011027
   -0.002541   -0.000529    0.001468
   -0.004443    0.003536   -0.007199
   -0.001541   -0.002198   -0.003120
   -0.003382   -0.004600    0.014766
    0.002244   -0.001064    0.002240
   -0.001859   -0.000659    0.001481
    0.002585   -0.001744    0.001658
    0.073157    0.027745    0.001066
   -0.104238   -0.007340   -0.381613
   -0.151909   -0.060582    0.003537
   -0.109146   -0.065869    0.364584
   -0.044977   -0.008070    0.061134
    0.292969    0.219315    0.092950
    0.097276    0.022731   -0.130872
   -0.169883   -0.214269   -0.280886
   -0.028157   -0.024182   -0.063116
   -0.287734   -0.001302    0.237632
    0.059666    0.051161    0.143205
    0.352267    0.072316   -0.043144
   -0.000448   -0.000071    0.000837
   -0.000029    0.001237    0.001753
   -0.000010    0.000656    0.000581
    0.000837   -0.000097   -0.000079
    0.007146    0.005301   -0.003083
    0.000595    0.005845   -0.001462
   -0.019797   -0.005638   -0.034527
    0.000194    0.000502   -0.000234
   -0.000474   -0.000484   -0.000032
    0.000464    0.001009    0.000620
   -0.003492   -0.012434    0.009385
   -0.000417    0.000196   -0.000930
    0.001054   -0.001142    0.003385
   -0.000384    0.000426   -0.000680
    0.000119    0.000154   -0.000158
   -0.000029   -0.000273    0.000059
   -0.003382    0.005469   -0.012704
   -0.000471   -0.000202    0.000278
    0.000646   -0.000041    0.000180
    0.000736   -0.000038   -0.000027
   -0.000229   -0.000370   -0.000549
   -0.000088   -0.000696   -0.000686
   -0.000033    0.000893    0.000009
    0.000095    0.000121    0.000030
   -0.000263   -0.000077   -0.000106
   -0.000036   -0.000099    0.000081
   -0.000063    0.000017    0.000049
    0.000239    0.000159   -0.000205
    0.000091    0.000513    0.000075
    0.000209   -0.000183    0.000049
    0.000193    0.000022    0.000195
    0.000152   -0.000023   -0.000027
   -0.000192    0.000370    0.000049
    0.000004    0.000014    0.000010
   -0.000130   -0.000329    0.000332
vibration  111
    0.000045    0.000299    0.000053
   -0.025491   -0.055708   -0.032800
    0.087310   -0.128782    0.305460
    0.072389    0.092927    0.103708
   -0.010386    0.281144   -0.195001
    0.020620    0.067196   -0.042972
   -0.103843   -0.278503   -0.301661
   -0.049711   -0.151413    0.077599
    0.040981    0.064180    0.390848
   -0.000113   -0.015104    0.076369
    0.204224    0.308403   -0.107703
   -0.062562   -0.023802   -0.159206
   -0.226136   -0.288499   -0.115525
    0.005456    0.013303    0.001745
   -0.001343   -0.001324   -0.000296
   -0.000298    0.001269    0.000688
   -0.000110   -0.000313   -0.000346
    0.000300   -0.001578    0.001172
   -0.000788   -0.001738   -0.000264
   -0.000181   -0.001967   -0.001625
   -0.000092    0.000465    0.000596
   -0.000133    0.001530   -0.001328
    0.001319    0.000088   -0.000855
    0.002063   -0.001930    0.000763
   -0.000045   -0.000458    0.000046
   -0.000635   -0.000274   -0.000074
    0.000188   -0.000029    0.000178
    0.000595    0.000009   -0.001390
    0.000661   -0.000428   -0.000173
    0.000816   -0.000358    0.000654
   -0.000086   -0.000085   -0.000233
    0.000054   -0.000379    0.001001
    0.000268    0.000840    0.000458
    0.000985    0.001099   -0.001632
   -0.000113    0.000189   -0.000204
    0.000021   -0.000120   -0.000365
    0.000077    0.000413    0.000501
   -0.012242   -0.003697   -0.000772
    0.017297   -0.000222    0.063197
    0.024991    0.010151   -0.005389
    0.018782    0.009323   -0.058519
    0.007307    0.000284   -0.010191
   -0.048425   -0.034656   -0.014960
   -0.018467   -0.006100    0.019215
    0.027763    0.036387    0.045843
    0.004799    0.003545    0.011026
    0.047438    0.000989   -0.040590
   -0.007403   -0.008158   -0.025514
   -0.061575   -0.011106    0.008010
    0.003311    0.001488   -0.002775
    0.001250   -0.008995   -0.009570
    0.000896    0.002830    0.000145
   -0.001031    0.000024    0.000108
   -0.000594   -0.000613    0.000148
    0.000054   -0.000484   -0.000115
    0.005531    0.004670    0.010605
    0.000199   -0.000463    0.001565
    0.000203   -0.000014    0.000126
   -0.001387   -0.000132   -0.000199
    0.013064   -0.005162   -0.010828
    0.000038    0.000173    0.000248
   -0.000145    0.000060   -0.000515
    0.000076   -0.000126    0.000042
   -0.000047   -0.000071    0.000038
    0.000067    0.000170    0.000037
    0.000647   -0.000921    0.001653
    0.000110    0.000007   -0.000105
   -0.000289   -0.000038    0.000044
   -0.000214    0.000047    0.000006
    0.000071    0.000422    0.000223
    0.000011    0.000143    0.000091
   -0.000112    0.000012    0.000043
   -0.000008    0.000105   -0.000014
   -0.000009   -0.000208    0.000454
   -0.000032   -0.000034   -0.000119
    0.000010    0.000083   -0.000028
    0.000141   -0.000044    0.000025
   -0.000080   -0.000122   -0.000051
    0.000142    0.000291   -0.000182
    0.000271    0.000107   -0.000267
   -0.000349    0.000298    0.000192
    0.000139   -0.000175    0.000062
   -0.000231    0.000057    0.000155
   -0.000958    0.000013   -0.002057
vibration  112
    0.084251    0.071978   -0.072556
   -0.003826   -0.000240    0.001157
    0.008164   -0.010071    0.007812
   -0.000561    0.014631   -0.013632
    0.007481   -0.002210    0.001491
   -0.003020    0.000387   -0.001652
    0.003321   -0.005423   -0.008959
    0.002887    0.005703    0.011307
    0.003437   -0.005976   -0.005322
    0.000000    0.002195    0.002293
    0.010535    0.010407   -0.002681
   -0.004356   -0.004341   -0.004370
   -0.000022   -0.004015   -0.004030
   -0.003625    0.000663    0.001845
    0.008818   -0.004832   -0.002121
   -0.005134    0.009751    0.006391
    0.007043   -0.001854   -0.004359
    0.009431   -0.007901    0.002822
   -0.006628   -0.007587   -0.000739
   -0.008031   -0.006809   -0.001558
   -0.000165    0.003894    0.005880
   -0.008745    0.011406   -0.014639
    0.011021   -0.003579   -0.011536
    0.020103   -0.050057    0.007207
    0.001581    0.003359    0.003520
    0.002492    0.002376    0.007668
   -0.003294   -0.014333    0.016130
   -0.014847   -0.007513   -0.115384
    0.011218   -0.019277   -0.024973
   -0.010281   -0.074235    0.131090
    0.047858    0.007391   -0.007508
    0.081699   -0.055189    0.019134
    0.027221    0.058976    0.035670
    0.077762    0.083621   -0.145327
   -0.042388    0.009549   -0.040426
    0.064446    0.042287   -0.014535
   -0.069664    0.071605    0.001219
   -0.015711    0.018925    0.010746
    0.006564   -0.030846    0.068794
   -0.002048    0.006574   -0.099744
    0.012801   -0.020138    0.028910
   -0.028004    0.024048    0.000529
    0.027454   -0.038097   -0.012973
    0.104985    0.090921    0.066700
   -0.047510   -0.101185   -0.050779
    0.051046    0.091336   -0.063004
    0.296515   -0.146993   -0.009109
   -0.381017   -0.075315    0.197302
    0.343971   -0.168370   -0.112905
    0.006584   -0.001941   -0.003061
    0.009119    0.007053    0.002868
   -0.007684    0.006808    0.002707
   -0.020793    0.006278    0.004953
   -0.146106   -0.147615    0.080574
   -0.048760   -0.168309    0.086097
   -0.044985   -0.351418   -0.040651
    0.000562    0.000978   -0.000369
    0.005825    0.007375   -0.004802
    0.028271   -0.004621   -0.004766
   -0.244897    0.164524    0.167048
   -0.000007   -0.000685    0.000586
   -0.000724    0.001643   -0.001812
   -0.000185    0.000188    0.001032
    0.000871    0.000307    0.000273
   -0.000452   -0.000822   -0.000601
    0.003570   -0.004241    0.011087
    0.001117    0.000358   -0.000361
    0.001620    0.000534   -0.000886
   -0.000752    0.001225   -0.000072
    0.000250   -0.002349    0.000124
   -0.000012    0.000407    0.000972
    0.000078   -0.001015   -0.000579
   -0.000087   -0.002572   -0.001270
    0.002572    0.003599   -0.003802
    0.000900    0.000625    0.000478
    0.000108   -0.000779    0.000480
   -0.003091   -0.001162    0.000470
   -0.000236    0.001636    0.002723
   -0.006671   -0.002755    0.004120
   -0.003207   -0.002004    0.002902
    0.004191   -0.004242   -0.002551
   -0.001160    0.000267   -0.002093
    0.002293    0.000331   -0.001928
    0.011599    0.003576    0.021206
vibration  113
   -0.007705   -0.008040    0.009424
   -0.003565    0.000563    0.002227
    0.006557   -0.008418    0.004043
   -0.002589    0.011152   -0.013760
    0.007756   -0.005557    0.004468
   -0.004566    0.000907   -0.002503
    0.005524   -0.008405   -0.014086
    0.000582    0.002592    0.014017
    0.006112   -0.009703   -0.008337
   -0.002641    0.003081    0.003016
    0.016923    0.010915   -0.002536
   -0.012487   -0.016707   -0.003894
    0.006832   -0.002690   -0.006056
   -0.004136    0.002802    0.002846
    0.008788   -0.010017   -0.005890
   -0.007374    0.011704    0.004315
   -0.010872   -0.000584   -0.005445
    0.004625   -0.030250    0.042620
    0.002117   -0.015492    0.012230
   -0.025028    0.019183   -0.093856
   -0.004397    0.003523   -0.014751
    0.031231   -0.034165    0.077899
    0.010495   -0.002455    0.003461
   -0.008507    0.013373   -0.046008
    0.006252    0.003133    0.000431
    0.010308    0.005331    0.000344
   -0.000090   -0.002067    0.004490
   -0.000352    0.000102   -0.027013
   -0.010425    0.009476   -0.009208
   -0.005105    0.010189    0.059606
   -0.003825   -0.000867    0.012918
   -0.010232    0.015119   -0.067833
   -0.004841   -0.017242   -0.011126
   -0.015428   -0.025313    0.048875
    0.004765   -0.002049    0.002912
   -0.014958    0.001075   -0.003794
    0.009669   -0.009772    0.000395
    0.003208   -0.003040   -0.002029
   -0.001933    0.006472   -0.015061
   -0.000924   -0.001391    0.017578
   -0.003496    0.003749   -0.002961
    0.004497   -0.004852   -0.000594
   -0.006334    0.006374    0.001957
   -0.019630   -0.016583   -0.011270
    0.008193    0.018353    0.009112
   -0.005926   -0.011991    0.008422
   -0.034581    0.017594   -0.000159
    0.049805    0.009871   -0.023771
   -0.047277    0.020786    0.015010
    0.011597   -0.004628   -0.000206
    0.008030   -0.008826   -0.004309
   -0.001256    0.017593    0.006315
    0.012484    0.000764    0.002437
    0.021757    0.017342   -0.004174
    0.002411    0.026007   -0.010800
    0.035505    0.042505    0.033295
   -0.001104    0.002734   -0.000470
   -0.011393   -0.007913   -0.006860
    0.064207   -0.017201   -0.004081
   -0.681237    0.502081    0.439724
   -0.000023    0.000040    0.000127
    0.000056   -0.000023    0.000137
   -0.000020    0.000057    0.000174
    0.000071    0.000090   -0.000146
   -0.000023   -0.000196   -0.000161
   -0.000731    0.000494   -0.000449
   -0.000249    0.000043    0.000232
    0.000482   -0.000122    0.000263
   -0.000321   -0.000211   -0.000247
    0.000233   -0.000406    0.000330
   -0.000444   -0.000216    0.000416
   -0.000238    0.000274   -0.000200
    0.000759   -0.008523    0.001212
   -0.000600    0.011554   -0.029562
    0.004361    0.000853    0.006035
   -0.000066   -0.001559    0.002573
   -0.008217   -0.003366    0.001014
    0.006921    0.002467    0.005377
   -0.022112   -0.006649    0.013459
   -0.006151   -0.003987    0.006399
    0.013251   -0.015474   -0.009526
   -0.003965    0.000971   -0.007027
    0.001548    0.004778   -0.004337
    0.063136    0.001612    0.146358
vibration  114
   -0.001005   -0.001806    0.001931
   -0.000527    0.000420   -0.000007
    0.000488   -0.000489   -0.000117
   -0.000500    0.001592   -0.001916
    0.000731   -0.000449    0.000314
   -0.001213   -0.000050   -0.000580
    0.001844   -0.001374   -0.002794
    0.000545    0.001374    0.003473
    0.001500   -0.002788   -0.003290
   -0.000415    0.000600    0.000697
    0.003354    0.002473   -0.000599
   -0.002284   -0.002925   -0.000969
    0.000987   -0.000760   -0.001140
   -0.000461    0.000261    0.000842
    0.002903   -0.002525   -0.001532
   -0.000014   -0.000942    0.009155
    0.015496   -0.018751    0.044461
   -0.096674    0.085849   -0.292404
   -0.027949    0.036983   -0.091601
    0.197954   -0.212618    0.527839
    0.028771   -0.027861    0.085111
   -0.173789    0.203227   -0.475705
   -0.016821    0.012688   -0.038673
    0.094420   -0.136733    0.235696
   -0.001407    0.002687   -0.007797
    0.001367    0.000679   -0.003819
    0.000101    0.002609   -0.010505
    0.016984   -0.000990    0.067750
   -0.001957   -0.000833    0.029847
   -0.005939    0.018534   -0.172424
   -0.005389    0.001063   -0.034004
    0.001028   -0.026681    0.196534
    0.000615   -0.005067    0.017485
   -0.008482    0.011790   -0.112110
    0.003352   -0.001300    0.002342
   -0.004042    0.001488   -0.001093
    0.001917   -0.002523    0.000419
    0.000701   -0.001132   -0.000915
   -0.000363    0.002489   -0.003836
    0.000122   -0.000236    0.005734
   -0.001100    0.001833   -0.002735
    0.001255   -0.001370    0.000312
   -0.000456    0.003558    0.001308
   -0.005465   -0.004833   -0.003959
    0.001696    0.004911    0.001458
   -0.000901   -0.003133    0.001957
   -0.008106    0.004494   -0.000428
    0.013516    0.002460   -0.006405
   -0.011462    0.005371    0.003637
    0.001943   -0.001017    0.000549
    0.000587   -0.000289    0.000327
   -0.001798    0.003897    0.002147
    0.002845   -0.000192   -0.000162
    0.004847    0.002948   -0.000710
   -0.000321    0.006628   -0.002625
    0.009131    0.011946    0.011051
    0.000162    0.001074   -0.001065
   -0.002343   -0.001599   -0.001241
    0.012691   -0.003678   -0.000575
   -0.137094    0.104808    0.087040
    0.000034    0.000018   -0.000012
    0.000049   -0.000119    0.000189
   -0.000001    0.000046    0.000023
    0.000011    0.000051    0.000052
   -0.000078   -0.000066   -0.000070
   -0.000425    0.000393   -0.000811
   -0.000111   -0.000175   -0.000092
    0.000202    0.000157   -0.000266
   -0.000257   -0.000169   -0.000015
   -0.000111    0.000237    0.000095
    0.000093    0.000361    0.000878
   -0.000172    0.000045   -0.000090
    0.000185   -0.001737    0.000331
   -0.000188    0.002361   -0.006256
    0.000951    0.000151    0.001258
    0.000032   -0.000277    0.000645
   -0.001711   -0.000765    0.000143
    0.001583    0.000627    0.001163
   -0.004987   -0.001405    0.002994
   -0.000910   -0.000693    0.001296
    0.002839   -0.003333   -0.002015
   -0.000752    0.000164   -0.001403
   -0.000314    0.001378   -0.000677
    0.013160    0.000372    0.030657
vibration  115
   -0.001833   -0.000880    0.000808
    0.000041    0.000083   -0.000040
   -0.000128    0.000212   -0.000413
    0.000008   -0.000010   -0.000044
    0.000049   -0.000038    0.000018
    0.000113   -0.000076    0.000085
   -0.000045    0.000458    0.000593
    0.000131    0.000233   -0.000416
   -0.000204    0.000221    0.000050
    0.000080   -0.000164   -0.000127
   -0.000854   -0.000566    0.000141
    0.000521    0.000762    0.000143
   -0.000339    0.000120    0.000300
    0.000299   -0.000167   -0.000093
   -0.000471   -0.000550   -0.000297
   -0.000093   -0.001357    0.003129
    0.003373   -0.007303    0.012675
   -0.030976    0.014527   -0.092155
   -0.003485    0.015350   -0.028384
    0.073031   -0.065300    0.161072
    0.009191   -0.007108    0.029930
   -0.059759    0.072814   -0.162170
   -0.010111    0.003465   -0.015470
    0.032841   -0.086406    0.090595
    0.001976    0.002290   -0.001609
   -0.000372   -0.003508    0.008406
    0.004630    0.004745    0.045883
    0.034531    0.022180   -0.300885
   -0.008487    0.011076   -0.095472
    0.003775   -0.050210    0.569697
   -0.003329   -0.018157    0.098564
   -0.017988    0.050666   -0.584322
   -0.000677    0.004523   -0.050047
    0.043821   -0.046233    0.319886
    0.000322    0.000159   -0.007414
   -0.001639    0.003272   -0.000034
    0.001086   -0.001677    0.000115
    0.000496   -0.000981   -0.000432
   -0.000283    0.002045   -0.002588
    0.000125   -0.000240    0.004748
   -0.000873    0.001559   -0.002221
    0.000933   -0.000630    0.000378
    0.000107    0.002458    0.000968
   -0.002933   -0.002731   -0.002498
    0.001085    0.003196    0.000764
   -0.000602   -0.002392    0.001191
   -0.007049    0.003588    0.000210
    0.010103    0.001694   -0.005128
   -0.006739    0.004111    0.002378
   -0.000376    0.000464    0.000004
   -0.000033    0.001065    0.000562
    0.000300    0.001006    0.000655
    0.000239    0.001634    0.000266
    0.002523   -0.002608   -0.001099
   -0.000064    0.004371   -0.001447
   -0.003441    0.005230   -0.004861
    0.000204    0.000045    0.000159
    0.000539    0.000275    0.000427
   -0.005043    0.001122    0.000354
    0.051948   -0.039843   -0.033129
   -0.000014    0.000028   -0.000159
    0.000151   -0.000216    0.000648
   -0.000034    0.000114   -0.000092
    0.000011    0.000112   -0.000039
   -0.000046   -0.000134   -0.000029
   -0.000868    0.001239   -0.002782
   -0.000300   -0.000265    0.000007
    0.000303    0.000050   -0.000032
    0.000144    0.000138   -0.000014
   -0.000120    0.000041   -0.000091
   -0.000018   -0.000111    0.000170
   -0.000096    0.000218   -0.000048
   -0.000026    0.000600    0.000111
   -0.000247   -0.000913    0.001534
   -0.000249    0.000039   -0.000272
    0.000066    0.000126   -0.000172
    0.000551    0.000349   -0.000084
    0.000162   -0.000105   -0.000483
    0.001738    0.000282   -0.000907
   -0.000048    0.000046   -0.000191
   -0.000919    0.001297    0.000825
    0.000076   -0.000404   -0.000355
    0.000338    0.000103   -0.000203
   -0.003557   -0.000729   -0.007679
vibration  116
   -0.001000   -0.001154    0.001310
   -0.000425    0.000401    0.000097
    0.000260   -0.000234   -0.000517
   -0.000614    0.001097   -0.001778
    0.000635   -0.000996    0.000681
   -0.001229   -0.000049   -0.000400
    0.001876   -0.000866   -0.002147
    0.000469    0.001389    0.003424
    0.001357   -0.002652   -0.003603
   -0.000510    0.000723    0.000629
    0.003664    0.002089   -0.000406
   -0.002575   -0.003522   -0.000657
    0.001796   -0.000297   -0.001183
   -0.000591    0.000257    0.000748
    0.002473   -0.001466   -0.000974
   -0.001489    0.002124    0.001158
   -0.001238   -0.000502    0.000441
   -0.002013   -0.002802   -0.001611
   -0.000388   -0.001387   -0.000692
    0.001820   -0.003193    0.000722
    0.000042   -0.000325    0.000072
   -0.000257   -0.000190   -0.000664
    0.001369    0.000066   -0.000629
    0.001681   -0.002497   -0.000505
    0.001211    0.000933   -0.000140
    0.001921    0.000736   -0.000091
   -0.000030   -0.000792   -0.000124
    0.000771   -0.000812    0.001051
   -0.002015    0.001856    0.000418
   -0.001454    0.003052   -0.000573
   -0.000205   -0.000049    0.000512
   -0.000752    0.000768   -0.001394
   -0.000979   -0.002998   -0.001815
   -0.002432   -0.004037    0.006208
   -0.000438    0.000207    0.001702
   -0.002022   -0.000374   -0.000700
    0.001198   -0.000740   -0.000109
    0.000502   -0.000091   -0.000035
   -0.000364    0.000374   -0.002102
   -0.000558   -0.000272    0.001394
   -0.000492   -0.000193    0.001355
    0.000248   -0.000424   -0.000434
   -0.001382   -0.000556   -0.000370
   -0.001873   -0.001326   -0.000405
    0.000978    0.001601    0.001448
   -0.000756   -0.001179    0.000907
   -0.003282    0.001607   -0.000094
    0.004760    0.001049   -0.002070
   -0.005208    0.002112    0.001624
    0.002236   -0.001442    0.000387
    0.001311   -0.001517   -0.000107
   -0.001570    0.002612    0.001583
    0.003017    0.000106    0.000541
    0.004136    0.003406   -0.000593
    0.000335    0.002742   -0.000936
    0.004897    0.002544    0.002685
   -0.000121    0.000830   -0.000790
   -0.002403   -0.001505   -0.001691
    0.013850   -0.003262   -0.000771
   -0.152598    0.107060    0.099705
   -0.000111    0.000118   -0.000258
    0.000358   -0.000500    0.001128
   -0.000039    0.000192   -0.000282
   -0.000112    0.000090    0.000030
    0.000217   -0.000122    0.000130
   -0.001611    0.002168   -0.005050
   -0.000596   -0.000375    0.000156
    0.000285    0.000034    0.000039
    0.000071   -0.000278    0.000023
   -0.000112    0.000539   -0.000188
   -0.000403   -0.000987   -0.000379
   -0.000329    0.000802    0.000057
   -0.017132    0.000923   -0.052613
    0.070119   -0.012561    0.196303
   -0.017186    0.002242   -0.047627
   -0.004160    0.001712   -0.008855
    0.006461   -0.002346    0.015066
   -0.107166   -0.036302   -0.002250
    0.066450    0.046476   -0.061866
   -0.009694    0.005879   -0.045851
   -0.021760    0.038642    0.023630
    0.011621   -0.001749    0.028118
    0.028627   -0.038012    0.002186
   -0.307878    0.074328   -0.879475
vibration  117
   -0.002396   -0.000942    0.001834
   -0.000127   -0.000842   -0.000199
    0.001025   -0.001756    0.002924
    0.000479    0.000093    0.000332
   -0.000393    0.002238   -0.001736
    0.001281   -0.000027    0.000840
   -0.001896    0.002005    0.003747
   -0.001140   -0.002102   -0.004451
   -0.001428    0.002658    0.002687
    0.000465    0.000143   -0.000435
   -0.001178   -0.000957    0.000240
    0.001115    0.001371    0.000149
    0.000707    0.001269    0.000564
    0.000039   -0.000415   -0.000773
   -0.001876    0.001613    0.000968
    0.001067   -0.001517   -0.000869
   -0.000302    0.000206    0.000428
   -0.000699    0.002026   -0.000670
    0.000734    0.001092   -0.000243
    0.001939   -0.000075    0.002373
    0.000101   -0.000312    0.000104
   -0.000039    0.000549   -0.001331
   -0.001440    0.000490    0.000730
   -0.001046    0.001922    0.002195
   -0.000297   -0.000527   -0.000455
   -0.000479    0.000126   -0.000388
    0.000777   -0.005205   -0.000239
    0.005773   -0.005646   -0.001976
   -0.001516    0.001285   -0.000068
   -0.000236    0.002736    0.001374
    0.003342    0.001560    0.000503
    0.003135    0.002365   -0.002215
   -0.000288   -0.002242   -0.001116
    0.001038   -0.002842    0.003816
   -0.003168    0.003686    0.001415
    0.001331   -0.008921   -0.003881
    0.001695    0.001014   -0.002302
   -0.000492    0.001392    0.002193
   -0.003430   -0.006291   -0.003292
    0.004575    0.003538    0.004617
    0.002072   -0.005389    0.008970
    0.000785   -0.001428    0.000937
    0.002626    0.006671    0.002312
   -0.004418   -0.004639   -0.006316
   -0.000347    0.003661   -0.002180
   -0.003177   -0.000123   -0.002733
   -0.012119   -0.000928    0.009886
   -0.004873    0.000847    0.007697
    0.014760    0.001384   -0.002318
   -0.001238    0.001769    0.000339
   -0.010807   -0.022755   -0.016717
    0.001704   -0.001021   -0.000386
    0.000661   -0.000583    0.000079
   -0.001815    0.009405   -0.001281
    0.003366    0.000768    0.002404
   -0.016124   -0.010896   -0.027949
   -0.000124   -0.000950    0.000168
    0.000083    0.000055   -0.000315
    0.000541    0.000739    0.000470
   -0.004409   -0.006099    0.007625
    0.016789   -0.017061    0.048623
   -0.057534    0.075034   -0.185184
    0.014778   -0.022013    0.044805
    0.004604   -0.005781    0.008824
   -0.007758    0.010983   -0.013139
    0.251672   -0.358355    0.847781
    0.051128    0.023720   -0.022914
   -0.020187    0.012414   -0.027075
   -0.052966   -0.002504   -0.002095
    0.020363   -0.015771    0.042098
    0.025617    0.087060    0.071154
    0.007855   -0.112769   -0.007013
   -0.000025    0.000054   -0.000296
    0.000281   -0.000126    0.001095
   -0.000102   -0.000044   -0.000204
   -0.000036    0.000039   -0.000070
    0.000122    0.000061   -0.000059
   -0.000578    0.000114    0.000024
    0.000430    0.000004   -0.000242
    0.000006   -0.000013    0.000053
   -0.000201    0.000305    0.000152
    0.000062    0.000078    0.000241
    0.000172   -0.000253    0.000026
   -0.001924    0.000459   -0.005093
vibration  118
   -0.047145   -0.012577    0.025293
    0.013136   -0.017608    0.013704
    0.010437   -0.015687    0.017928
    0.013482   -0.033897    0.033938
    0.008159   -0.019543    0.015725
    0.065866    0.014139    0.008211
   -0.109495    0.004916    0.060754
   -0.064339   -0.141418   -0.200196
   -0.053652    0.137973    0.209956
    0.021952   -0.045000   -0.033989
   -0.195805   -0.118136    0.020049
    0.125436    0.170373    0.034156
   -0.089858    0.016057    0.065988
    0.027460    0.009357   -0.036322
   -0.138854    0.030151    0.027838
    0.081402   -0.086062   -0.051095
   -0.055399   -0.001644    0.017708
   -0.053249    0.046089    0.025661
    0.046889    0.058316    0.004342
    0.099731    0.028250   -0.002385
    0.020027   -0.021615   -0.012206
    0.056381    0.020078   -0.043389
   -0.103548    0.017242    0.044710
   -0.093097    0.100540    0.099820
   -0.003490   -0.014373   -0.018313
   -0.018579    0.008704   -0.007334
    0.012728   -0.119548   -0.008101
    0.102293   -0.130263   -0.027724
   -0.017300    0.014660    0.001221
    0.006028    0.041040    0.001983
    0.079769    0.044623    0.005141
    0.064864    0.083851   -0.011620
   -0.005364   -0.042778   -0.011468
    0.025828   -0.047540    0.031155
   -0.095055    0.097825    0.021461
    0.059032   -0.139034    0.019681
    0.018708    0.035267   -0.019062
    0.000112    0.063605    0.027969
   -0.006228   -0.124957    0.039908
   -0.031638   -0.001022   -0.258833
    0.040999   -0.118022    0.228211
   -0.037288    0.039790   -0.049669
   -0.086456   -0.237686   -0.099138
    0.155368    0.152531    0.175586
   -0.002631   -0.134839    0.045088
   -0.022509    0.016980    0.004035
    0.003191   -0.009219    0.009155
   -0.084670   -0.004539    0.035400
   -0.007755   -0.013842   -0.000564
   -0.112840    0.074655   -0.015450
   -0.077339    0.048350   -0.012870
    0.183312   -0.005670   -0.048599
    0.003274   -0.000858    0.008470
   -0.036422    0.163481   -0.032371
    0.082883   -0.116113    0.007660
    0.055061   -0.069839    0.024960
   -0.004033   -0.040429    0.053976
   -0.003741   -0.001213   -0.000239
    0.014823    0.001741   -0.003966
   -0.099478    0.096318    0.058135
   -0.001624    0.001618   -0.003274
    0.004768   -0.004844    0.009521
   -0.000563    0.000053   -0.003309
   -0.000707   -0.000260   -0.001402
    0.000898    0.000757    0.002428
   -0.015897    0.021482   -0.050864
   -0.004644   -0.000802    0.003999
   -0.002988   -0.002091    0.004820
    0.006493    0.001270    0.000067
   -0.002432    0.003739   -0.004391
   -0.000719   -0.005669   -0.007499
    0.002125    0.011159    0.001894
   -0.000169   -0.001117   -0.000352
    0.000098    0.000832   -0.001522
   -0.000032    0.000041   -0.000332
    0.000545    0.000007    0.000308
   -0.000603   -0.000187    0.001706
   -0.002843   -0.002326    0.000389
    0.005132    0.002902   -0.004231
   -0.001816    0.000246   -0.002065
   -0.000824   -0.001868   -0.000713
    0.000077   -0.001336   -0.002240
    0.000554    0.001226   -0.000763
    0.004224    0.000084    0.009289
vibration  119
   -0.032684   -0.011379    0.018445
    0.006706    0.011205   -0.029816
   -0.046139    0.059602   -0.019304
    0.003340   -0.029793    0.052304
   -0.059828    0.066245   -0.052940
   -0.065170   -0.025489    0.000761
    0.114503    0.034098   -0.009359
    0.065823    0.149897    0.176371
    0.042595   -0.139616   -0.248839
   -0.024321    0.050108    0.045213
    0.236652    0.154047   -0.028191
   -0.144689   -0.194235   -0.047317
    0.085549   -0.038580   -0.081433
   -0.023858   -0.016073    0.035390
    0.094327   -0.018627   -0.018926
   -0.066999    0.059369    0.038892
    0.060360    0.000572   -0.019005
    0.054524   -0.067111   -0.047829
   -0.022820   -0.033354   -0.006647
   -0.051620   -0.018001    0.015328
   -0.030269    0.027407    0.023313
   -0.096111   -0.009052    0.025661
    0.076661   -0.013925   -0.036486
    0.075103   -0.114702   -0.059961
   -0.009222   -0.006597    0.010096
    0.002219    0.016824   -0.002261
    0.006553   -0.092804   -0.006385
    0.057963   -0.098456   -0.023442
   -0.017918    0.019039    0.000480
    0.009031    0.052916    0.009898
    0.057135    0.031880    0.002703
    0.040213    0.070494    0.003393
   -0.008072   -0.044632   -0.009644
    0.019250   -0.048752    0.015740
   -0.066413    0.074299    0.016782
    0.037493   -0.088548    0.012146
    0.027511    0.030140   -0.013021
    0.019860    0.062270    0.021484
   -0.024240   -0.103744   -0.052109
   -0.053834   -0.010860   -0.219360
    0.016474   -0.111397    0.266888
   -0.040431    0.045606   -0.062100
   -0.113164   -0.285941   -0.120790
    0.173684    0.172106    0.204964
    0.006403   -0.144289    0.066230
   -0.018797   -0.011282    0.023290
   -0.044310    0.031874   -0.012382
    0.035675    0.008717   -0.034123
   -0.109773    0.029298    0.031264
    0.099778   -0.057529    0.004351
    0.072810   -0.036263    0.000643
   -0.150546    0.000124    0.035681
    0.003049   -0.002673   -0.001922
   -0.019929    0.130292   -0.024449
    0.056705   -0.099610    0.009085
    0.032750   -0.064073    0.023368
    0.004012    0.030043   -0.041382
    0.006034   -0.002967   -0.001249
   -0.007912    0.004169    0.000280
    0.061372   -0.022607   -0.048313
   -0.000591    0.000661   -0.000421
    0.000412   -0.001706    0.003133
    0.000104   -0.000046   -0.001515
   -0.000740   -0.000642    0.000452
    0.001095    0.000546    0.000456
   -0.006042    0.005583   -0.011215
    0.000343   -0.000772   -0.001221
   -0.001887    0.000344   -0.000907
   -0.000045    0.000549    0.000664
   -0.000183    0.004787    0.000261
   -0.000841   -0.002116   -0.000979
   -0.002474    0.000791    0.000548
    0.000418    0.000469    0.001442
   -0.001793   -0.001010   -0.001940
    0.000136   -0.000339    0.001686
    0.000127    0.000645   -0.000065
    0.001028    0.001227   -0.001782
    0.003823   -0.000749   -0.003652
   -0.001807   -0.004446    0.003877
    0.001327   -0.000051    0.002792
   -0.001637   -0.000215   -0.000672
   -0.000081   -0.000011   -0.000538
   -0.002236    0.001347    0.000894
    0.000456   -0.003083    0.004882
vibration  120
   -0.000920    0.000046    0.003029
   -0.004872   -0.006445   -0.005687
    0.007820   -0.014936    0.029218
    0.006285    0.012248    0.006699
   -0.000369    0.033430   -0.025010
    0.006500   -0.005440    0.006383
   -0.005869    0.025586    0.037713
   -0.004315   -0.005434   -0.031931
   -0.011824    0.012033   -0.004326
   -0.006928    0.013300   -0.000581
    0.032923    0.000266    0.003406
   -0.028486   -0.045158    0.005079
    0.047264    0.024232   -0.008704
   -0.003813   -0.005936   -0.001841
    0.005477   -0.001367   -0.001396
   -0.003801    0.002713    0.001998
    0.003766   -0.000101   -0.001194
    0.003261   -0.005182   -0.003775
   -0.000382   -0.001159   -0.000478
   -0.000795   -0.000921    0.000694
   -0.002441    0.001918    0.001780
   -0.007695   -0.000765    0.001827
    0.003865   -0.000964   -0.001907
    0.003597   -0.007964   -0.003712
   -0.000618   -0.000766    0.000283
    0.000072    0.001244   -0.000073
    0.000298   -0.006668   -0.000451
    0.003115   -0.007028   -0.001684
   -0.001225    0.001021   -0.000067
    0.000251    0.002653    0.001102
    0.004330    0.002722    0.000285
    0.002524    0.006854   -0.000377
   -0.000618   -0.003483   -0.000475
    0.000900   -0.003610    0.000199
   -0.005397    0.005664    0.001018
   -0.000528   -0.006027   -0.002869
   -0.022367   -0.016924   -0.056487
   -0.071066    0.065247    0.055406
    0.058511   -0.199241    0.374434
    0.061068    0.034435   -0.378726
    0.134946   -0.142511    0.083140
    0.098622   -0.033683    0.016277
   -0.078221    0.173424    0.060516
   -0.256479   -0.198856   -0.135570
    0.142562    0.350286    0.135640
   -0.031640   -0.026052   -0.077487
   -0.267886   -0.007918    0.202740
    0.040765    0.040259    0.118401
    0.326281    0.057913   -0.058884
    0.006331   -0.001298    0.002458
    0.005197    0.001290    0.003202
   -0.008931   -0.000263    0.002046
    0.000715   -0.000065   -0.000132
   -0.000965    0.008503   -0.002780
    0.013948   -0.001875    0.023576
    0.019571    0.015038    0.047422
    0.000355    0.002065   -0.002492
    0.000252   -0.000103    0.000156
   -0.000502   -0.000607   -0.000717
    0.005479    0.010115   -0.010216
    0.000350    0.000199   -0.001068
    0.001099   -0.001862    0.002805
   -0.001339    0.001221   -0.000208
    0.000635    0.001451   -0.000010
   -0.001205   -0.000960    0.000829
   -0.001371    0.004878   -0.017312
   -0.003093   -0.002410    0.000130
    0.006541    0.000872   -0.000783
    0.000641   -0.001939    0.000024
   -0.001602   -0.006062   -0.003757
    0.001662    0.000339   -0.002473
    0.002771    0.005234    0.000498
   -0.000044   -0.000070    0.000030
   -0.000014    0.000024   -0.000052
    0.000047    0.000020    0.000008
    0.000043    0.000141   -0.000045
   -0.000042   -0.000089    0.000133
   -0.000309   -0.000629   -0.000262
   -0.000140    0.000280   -0.000049
    0.000252    0.000265   -0.000571
   -0.000445    0.000133    0.000036
    0.000266   -0.000533   -0.000081
   -0.000299    0.000031    0.000229
    0.000121   -0.000037    0.000183
vibration  121
   -0.001433   -0.000483    0.001110
    0.037265    0.064416    0.044932
   -0.082907    0.143721   -0.283482
   -0.058411   -0.088563   -0.073080
    0.015668   -0.259646    0.200722
   -0.082617    0.039513   -0.059823
    0.101556   -0.210699   -0.341380
    0.063999    0.104771    0.351857
    0.122913   -0.159691   -0.045926
    0.049576   -0.096751    0.016423
   -0.207291    0.036021   -0.034629
    0.195206    0.318159   -0.051658
   -0.362471   -0.206614    0.051642
    0.026630    0.043511    0.032379
    0.003999    0.002263    0.001075
   -0.001806    0.002161    0.001057
    0.000926    0.000549    0.000007
    0.001177    0.002622    0.001643
   -0.001981   -0.002609   -0.000253
   -0.004291   -0.001411    0.000214
    0.000284    0.000033   -0.000016
    0.000541   -0.000027   -0.000040
    0.003248    0.000362   -0.001231
    0.003942    0.001351    0.000392
   -0.000901   -0.000537    0.000327
    0.000043    0.000534   -0.000150
    0.000685   -0.003177   -0.000179
    0.005467   -0.003481   -0.001424
   -0.001251    0.001336    0.000105
   -0.000097    0.002971    0.000493
    0.001637    0.000727    0.000072
    0.001145    0.001692   -0.000107
   -0.000051   -0.002312   -0.000357
    0.003527   -0.002646    0.000100
   -0.002669    0.003198    0.000678
    0.001158   -0.003597    0.000067
   -0.001975   -0.001317   -0.007019
   -0.007873    0.009017    0.007022
    0.006042   -0.025646    0.042108
    0.005831    0.003734   -0.049137
    0.016110   -0.019222    0.015879
    0.010234   -0.002749    0.000644
   -0.010745    0.013866    0.004431
   -0.024906   -0.018546   -0.010932
    0.016097    0.036452    0.016541
   -0.004402   -0.002821   -0.008684
   -0.031356   -0.001003    0.024197
    0.004001    0.004934    0.014181
    0.035822    0.006104   -0.006696
   -0.011002   -0.021979   -0.009702
   -0.009939   -0.032510   -0.013827
   -0.003282    0.001308    0.001967
    0.000333   -0.000276   -0.000114
   -0.000561    0.005270   -0.001284
    0.003726   -0.003124    0.002788
    0.003881    0.000649    0.006445
   -0.000563    0.000923   -0.004154
    0.000125   -0.000076    0.000098
   -0.000139   -0.000231   -0.000357
    0.006356   -0.001070   -0.005593
    0.000184   -0.000061    0.000110
   -0.000113    0.000019   -0.000580
   -0.000128    0.000081    0.000135
    0.000082    0.000180    0.000116
   -0.000228   -0.000059    0.000093
    0.000932   -0.001304    0.002360
   -0.000105   -0.000298   -0.000294
    0.000891    0.000281   -0.000421
   -0.000392   -0.000347    0.000040
   -0.000159   -0.001116   -0.000458
    0.000517    0.000695    0.000038
    0.000355    0.000075    0.000097
    0.000043    0.000027    0.000122
   -0.000110   -0.000104   -0.000133
    0.000073   -0.000008    0.000083
    0.000114    0.000187   -0.000034
   -0.000046   -0.000073   -0.000141
   -0.000114    0.000222    0.000056
   -0.000337   -0.000448    0.000324
    0.000647    0.000214    0.000275
   -0.000583    0.000153    0.000052
    0.000334   -0.000587   -0.000150
   -0.000643    0.000254    0.000373
   -0.000004   -0.000230    0.000249
vibration  122
   -0.001293    0.003586   -0.001845
    0.003163   -0.001213   -0.003640
   -0.006173    0.007492    0.001416
    0.003303   -0.010120    0.015339
   -0.009764    0.010640   -0.008518
   -0.000295   -0.002746    0.001168
    0.002071    0.007367    0.009094
    0.000965    0.002789   -0.003919
   -0.001923   -0.001608   -0.010524
   -0.000497    0.002132    0.001772
    0.009704    0.006966   -0.001453
   -0.004947   -0.007138   -0.001723
    0.002848   -0.001441   -0.002948
   -0.000666   -0.001282    0.001070
    0.001443    0.005446    0.001937
    0.021831    0.003778   -0.004193
   -0.046175    0.051900    0.036724
   -0.031572    0.397382    0.149033
   -0.113398   -0.083732    0.008502
   -0.277427   -0.011357    0.100016
    0.092361   -0.078712   -0.059926
    0.217093   -0.003798   -0.104691
    0.069915    0.063952   -0.005193
    0.128455    0.431915    0.177309
   -0.022614    0.003388    0.006920
   -0.000215   -0.020089   -0.002395
    0.049003    0.049557    0.002559
    0.386793    0.035558   -0.017222
   -0.064001    0.078339    0.011910
   -0.018799    0.163337    0.013366
   -0.066689   -0.077671   -0.005393
   -0.011043   -0.214440   -0.019834
    0.042053   -0.044344   -0.003219
    0.333517   -0.066524   -0.030223
   -0.002142    0.021453   -0.001267
    0.004533   -0.001707   -0.000985
    0.002624    0.001933   -0.002297
    0.002248    0.011138    0.003782
   -0.003389   -0.019379   -0.004407
   -0.008261   -0.001244   -0.040826
    0.004674   -0.019450    0.042920
   -0.002113    0.006454   -0.009167
   -0.021013   -0.038225   -0.016671
    0.017041    0.019722    0.027838
    0.007578   -0.007964    0.017228
   -0.002438   -0.003286    0.001412
   -0.013764    0.005048    0.002897
    0.010285    0.002290   -0.004134
   -0.008249    0.006204    0.003268
   -0.002527    0.001750   -0.002029
   -0.005404    0.005945   -0.001981
   -0.008515   -0.020077   -0.002718
   -0.001059   -0.010208   -0.005368
   -0.019591   -0.001078    0.004749
    0.003963   -0.014718    0.003980
    0.003110   -0.019245    0.000542
    0.000777   -0.002222   -0.000391
    0.001138    0.001494    0.000093
   -0.000052    0.000551   -0.000112
    0.004383   -0.001294   -0.003182
   -0.000068    0.000046   -0.000075
    0.000116    0.000163   -0.000052
    0.000556    0.000692   -0.000011
   -0.001283    0.000984    0.000287
    0.001495   -0.001151   -0.000225
    0.000260   -0.000190    0.000830
   -0.005280   -0.003367    0.000264
    0.005541    0.000021    0.000040
   -0.001189   -0.003784    0.000203
    0.000070    0.005920    0.001013
   -0.004404   -0.007468   -0.001280
   -0.003926    0.000232   -0.000147
   -0.000062    0.000167    0.000077
   -0.000048    0.000082   -0.000063
   -0.000623    0.000187    0.000417
   -0.000984   -0.001780   -0.000213
    0.000773    0.001689   -0.000042
    0.003382   -0.002229   -0.003097
    0.005348   -0.001979   -0.001087
   -0.005680   -0.002572    0.001805
    0.005255   -0.000200   -0.000263
   -0.003109    0.006778    0.002471
    0.006321   -0.003881   -0.002883
    0.000178   -0.000192    0.000459
vibration  123
    0.041099    0.012756   -0.023357
   -0.039060   -0.000516    0.032339
    0.081647   -0.107495    0.039044
   -0.023266    0.118768   -0.145266
    0.102203   -0.069533    0.057262
    0.038308    0.027215   -0.007771
   -0.075118   -0.057432   -0.041919
   -0.040641   -0.097476   -0.078535
   -0.015710    0.086942    0.188945
    0.006926   -0.019365   -0.041284
   -0.148699   -0.136426    0.031536
    0.070196    0.081864    0.052927
    0.014392    0.080391    0.055619
    0.004300    0.011079   -0.017172
    0.020947   -0.005055   -0.006709
   -0.006655    0.006036    0.003739
    0.001379   -0.001764   -0.000970
    0.000651   -0.014318   -0.004421
   -0.000824   -0.000845    0.000246
   -0.004371    0.001505   -0.000850
   -0.000610    0.000566   -0.000156
   -0.002255   -0.003006    0.004102
    0.003872   -0.003368   -0.002570
    0.001166   -0.023055   -0.013863
    0.003751    0.007705    0.002540
    0.004673   -0.006092    0.001570
   -0.007877    0.030647    0.002736
   -0.059050    0.035054    0.005425
    0.010403   -0.015484   -0.002109
   -0.013431   -0.050626   -0.002337
   -0.008647   -0.003974   -0.001006
    0.000147   -0.020665    0.001312
   -0.000027    0.026432    0.005442
   -0.038085    0.031801   -0.010476
    0.019332   -0.033457   -0.008608
   -0.019661    0.062638   -0.011791
    0.026362    0.009293   -0.014973
    0.043297    0.066695    0.023299
   -0.044727   -0.096425   -0.145579
   -0.085001   -0.025654   -0.197794
   -0.006431   -0.120184    0.345715
    0.003412    0.032658   -0.075962
   -0.201832   -0.278565   -0.126554
    0.062414    0.092898    0.179513
    0.091840    0.018397    0.167411
   -0.010491   -0.091571    0.034453
   -0.240696    0.119297    0.006304
    0.340963    0.049122   -0.152839
   -0.199004    0.147651    0.078490
   -0.012179   -0.015255    0.030411
   -0.004464   -0.020718    0.035850
   -0.010651   -0.001665    0.005460
    0.001361    0.002391   -0.001039
   -0.004877   -0.058838    0.017930
   -0.063392   -0.020706    0.036617
   -0.077933   -0.052469    0.011964
   -0.000377    0.011302   -0.013807
   -0.000115    0.001379    0.000184
    0.000489   -0.001498   -0.000078
    0.003443   -0.007604   -0.000132
    0.000864   -0.000624    0.000538
   -0.001624    0.002211   -0.001954
    0.000132    0.000247    0.001141
    0.000203   -0.000107    0.000714
   -0.000422   -0.000477   -0.001477
    0.005144   -0.005673    0.014499
    0.003205    0.001206   -0.001934
    0.001449    0.000777   -0.002229
   -0.003253   -0.000149   -0.000031
    0.001294   -0.001252    0.002524
    0.000145    0.002512    0.003588
   -0.000997   -0.007126   -0.001182
    0.000049    0.000087   -0.000130
    0.000515    0.000221    0.000398
    0.000371   -0.000199   -0.000160
   -0.000117    0.000656   -0.000001
   -0.000342   -0.001144   -0.000339
   -0.001575    0.002173    0.002197
   -0.004493    0.000489    0.001621
    0.003758    0.001275   -0.000428
   -0.001205    0.000789    0.000348
    0.000764   -0.001490    0.000169
   -0.001505    0.000368    0.001035
   -0.000506    0.001087   -0.002177
vibration  124
    0.026329    0.008063   -0.014660
    0.082533   -0.001904   -0.060924
   -0.164053    0.215432   -0.082692
    0.049541   -0.246624    0.297249
   -0.200206    0.133419   -0.109287
   -0.064744   -0.052629    0.016069
    0.132539    0.116980    0.094716
    0.070966    0.171704    0.119755
    0.021495   -0.149394   -0.340261
   -0.008519    0.027856    0.076333
    0.255687    0.250512   -0.059919
   -0.111831   -0.123251   -0.100913
   -0.052092   -0.161076   -0.097126
   -0.001719   -0.019519    0.027148
   -0.066163    0.014825    0.019933
    0.035666   -0.024098   -0.017776
   -0.035230    0.000057    0.011030
   -0.032286    0.042944    0.029070
    0.009794    0.011688    0.001841
    0.036344   -0.003431   -0.013806
    0.017874   -0.012795   -0.011476
    0.067602    0.018002   -0.019391
   -0.038192    0.007024    0.017132
   -0.035535    0.037136    0.032535
    0.011462    0.004334   -0.005862
   -0.007094   -0.009618    0.000592
   -0.011408    0.023507    0.002904
   -0.074558    0.027926   -0.000524
    0.019747   -0.027834   -0.003800
   -0.012994   -0.078891   -0.003871
   -0.000567    0.004944   -0.000082
    0.001895    0.004813   -0.000463
   -0.004276    0.035246    0.005618
   -0.074176    0.042706   -0.000839
    0.015572   -0.030484   -0.006716
   -0.014062    0.040592   -0.007138
    0.009873    0.000627   -0.007139
    0.020545    0.027088    0.009991
   -0.020619   -0.037909   -0.070338
   -0.038691   -0.012442   -0.074768
   -0.005994   -0.049164    0.149338
    0.006876    0.011660   -0.031437
   -0.089702   -0.108846   -0.050445
    0.011852    0.027712    0.068155
    0.046527    0.026380    0.077807
   -0.003443   -0.046423    0.014768
   -0.121466    0.057909    0.006726
    0.173254    0.024695   -0.074674
   -0.087254    0.073449    0.036642
   -0.004990    0.052099   -0.069225
   -0.016742    0.065347   -0.077384
    0.066474    0.005495   -0.020986
    0.000510   -0.001281    0.000388
    0.000234   -0.046194    0.011835
   -0.041683    0.002835    0.018546
   -0.048572   -0.018623    0.001102
   -0.000262   -0.034043    0.043052
   -0.002106    0.001652    0.000657
    0.003754   -0.001722   -0.000923
   -0.017677    0.005251    0.014666
   -0.000130   -0.000002    0.000497
    0.001654   -0.002663   -0.004271
   -0.002585   -0.000520    0.001363
    0.003338    0.001936   -0.000799
   -0.004409    0.001806    0.002528
    0.007608   -0.008772    0.004914
   -0.000418   -0.000177    0.001272
    0.003835    0.001045    0.000550
    0.002084   -0.000115   -0.000777
   -0.002022   -0.020443   -0.007091
    0.009510    0.014273   -0.000878
    0.012848    0.010158    0.001925
   -0.000062   -0.000039   -0.000319
    0.000189    0.000140    0.000191
   -0.000508    0.000257   -0.000499
   -0.000113   -0.001005   -0.000049
    0.000062    0.000620    0.000879
    0.000007   -0.000916   -0.000135
    0.005260    0.000831   -0.003013
   -0.003727   -0.001249    0.000023
    0.002345   -0.000499   -0.000042
   -0.000963    0.002387    0.000771
    0.002990   -0.001699   -0.001410
    0.000432    0.000346    0.000935
vibration  125
    0.000445    0.000360   -0.000302
   -0.000473    0.000155    0.000334
    0.000819   -0.001060   -0.000183
   -0.000347    0.001628   -0.002191
    0.001371   -0.000932    0.000731
    0.000205    0.000304   -0.000125
   -0.000451   -0.000859   -0.000876
   -0.000317   -0.000664   -0.000280
    0.000124    0.000452    0.001715
    0.000056   -0.000368   -0.000263
   -0.001210   -0.000919    0.000109
    0.000747    0.001224    0.000045
   -0.000427    0.000034    0.000336
    0.000645   -0.000100   -0.000174
   -0.000841   -0.001158    0.000492
   -0.001193    0.000148    0.000271
    0.002801   -0.002028   -0.001756
    0.002234   -0.015927   -0.006360
    0.003800    0.002921   -0.000250
    0.008838    0.000884   -0.003285
   -0.004296    0.002824    0.002404
   -0.011905   -0.002055    0.004959
   -0.001622   -0.002158   -0.000080
   -0.003819   -0.010956   -0.006830
   -0.000054   -0.000815   -0.000088
    0.000926    0.000164    0.000204
    0.001489    0.001156   -0.000367
    0.008793    0.000453    0.004276
   -0.001912    0.003166    0.000685
    0.001485    0.009063   -0.000973
   -0.002269   -0.002375   -0.000147
   -0.000746   -0.006347   -0.000075
    0.001403   -0.002288   -0.000207
    0.010493   -0.003044   -0.001160
    0.000559    0.000303   -0.000132
   -0.000129    0.000621   -0.000214
    0.000142   -0.000071   -0.000025
    0.000180    0.000401    0.000151
   -0.000249   -0.000594   -0.000649
   -0.000371   -0.000125   -0.001498
    0.000153   -0.000693    0.001701
    0.000142    0.000095   -0.000414
   -0.001332   -0.001490   -0.000658
    0.000020    0.000238    0.000863
    0.000744    0.000679    0.001222
   -0.000073   -0.000565    0.000161
   -0.001361    0.000572    0.000114
    0.002174    0.000369   -0.000805
   -0.000963    0.000788    0.000421
   -0.000570    0.000267    0.000260
   -0.001221   -0.000925   -0.000395
    0.001325    0.000498   -0.000040
   -0.001029    0.001079    0.000320
   -0.000680   -0.001200    0.000441
   -0.000678   -0.000021    0.000210
    0.000947    0.001055    0.003179
    0.000447    0.000619   -0.000475
    0.000027   -0.000080   -0.000068
    0.000065   -0.000293   -0.000145
   -0.003369    0.010976   -0.000830
[truncated: 381,484 more chars]
