# Supplementary material for: Enhanced Proton-Coupled Electron-Transfer Reactivity by a Mononuclear Nickel(II) Hydroxide Radical Complex
Source: Inorg Chem. 2024 Dec 16;63(52):24453–65. doi: 10.1021/acs.inorgchem.4c03370 (PMC11688665; doi:10.1021/acs.inorgchem.4c03370)
Supplement: Supplementary file 2 — ic4c03370_si_002.zip [file ic4c03370_si_002.zip › CompData/opt_Ni-OH_0_1.1243052.out.rep]

Total system: H29.C22.N5.O3.Ni1
Total mass  : 470.202792                             

---------------------------------------------------------------------------------------------------------
Generalized tau4 coordination parameter (1.0 is perfect tetrahedron, 0.0 is perfect square planar)
---------------------------------------------------------------------------------------------------------
Ni    1     0.22949
C     4     0.99889
C     8     0.99896
C    12     0.99743
C    16     0.99143
C    39     0.99051
C    40     0.99655
C    44     0.99762
C    48     0.99871
---------------------------------------------------------------------------------------------------------

B O N D S (Angstroms)

conn Ni 1    :   N   55   1.80203  O    2   1.82107  N   54   1.90169  N   56   1.93601
---------------------------------------------------------------------------------------------------------
near Ni 1    :   H    3   2.32159  H   53   2.50247  C   27   2.63613  H   58   2.66904  C   18   2.67681
near Ni 1    :   C   28   2.70348  C   37   2.73605  C   17   2.95781  C   38   3.02335  N   52   3.08597
near Ni 1    :   N   57   3.26368  C   25   3.97327  C   19   4.05704  C   29   4.07338  O   60   4.09075
=========================================================================================================
conn O  2    :   H    3   0.96954  Ni   1   1.82107
---------------------------------------------------------------------------------------------------------
near O  2    :   H   58   1.97365  H   53   1.99496  N   57   2.75613  N   54   2.78338  N   56   2.80474
near O  2    :   N   52   2.88600  C   38   3.09862  H   49   3.17007  H   43   3.22160  C   17   3.31287
near O  2    :   H    7   3.51728  N   55   3.58717  C   39   3.68378  C   48   3.83404  C   18   3.89115
=========================================================================================================
conn H  3    :   O    2   0.96954
---------------------------------------------------------------------------------------------------------
near H  3    :   H   53   2.00107  Ni   1   2.32159  N   54   2.60156  N   52   2.67101  H   58   2.85602
near H  3    :   C   17   2.97278  H    7   3.41747  H   49   3.59413  N   56   3.67541  N   57   3.68612
near H  3    :   C   18   3.70129  H    9   3.73016  H   43   3.73711  C   16   3.80295  N   55   3.96874
=========================================================================================================
conn C  4    :   H    6   1.09349  H    5   1.09635  H    7   1.09640  C   16   1.52855
---------------------------------------------------------------------------------------------------------
near C  4    :   N   52   2.38638  H   53   2.40098  C   12   2.50006  C    8   2.50281  H   15   2.73158
near C  4    :   H    9   2.73479  H   14   2.74422  H   10   2.75113  H   49   3.41096  H   13   3.46112
near C  4    :   H   11   3.46191  H   51   3.56893  C   17   3.71273  H   58   3.85666  H    3   3.97202
=========================================================================================================
conn H  5    :   C    4   1.09635
---------------------------------------------------------------------------------------------------------
near H  5    :   H    6   1.77243  H    7   1.77987  C   16   2.17675  H   53   2.43351  H   15   2.51694
near H  5    :   N   52   2.63775  C   12   2.74324  H   51   2.86713  H   14   3.09265  H   49   3.18512
near H  5    :   H   58   3.28913  C    8   3.46725  C   48   3.52208  H    9   3.74505  H   13   3.74844
=========================================================================================================
conn H  6    :   C    4   1.09349
---------------------------------------------------------------------------------------------------------
near H  6    :   H    7   1.77176  H    5   1.77243  C   16   2.16319  H   14   2.53381  H   10   2.54587
near H  6    :   C   12   2.74469  C    8   2.75135  H   15   3.08037  H    9   3.08829  N   52   3.35218
near H  6    :   H   53   3.48425  H   13   3.75377  H   11   3.75932  H   51   4.02613  H   49   4.03211
=========================================================================================================
conn H  7    :   C    4   1.09640
---------------------------------------------------------------------------------------------------------
near H  7    :   H    6   1.77176  H    5   1.77987  C   16   2.17815  H   53   2.37327  H    9   2.51959
near H  7    :   N   52   2.64674  H   49   2.66267  C    8   2.74504  H   10   3.09620  H   51   3.32151
near H  7    :   H    3   3.41747  C   12   3.46610  C   48   3.47304  O    2   3.51728  H   58   3.53560
=========================================================================================================
conn C  8    :   H   11   1.09284  H   10   1.09510  H    9   1.09553  C   16   1.53099
---------------------------------------------------------------------------------------------------------
near C  8    :   N   52   2.46547  C    4   2.50281  C   12   2.52130  H    7   2.74504  H    6   2.75135
near C  8    :   H   14   2.76364  H   13   2.77517  C   17   3.11724  H   53   3.14864  O   59   3.15250
near C  8    :   H    5   3.46725  H   15   3.47543  H    3   4.24902  N   54   4.38475  O    2   4.78106
=========================================================================================================
conn H  9    :   C    8   1.09553
---------------------------------------------------------------------------------------------------------
near H  9    :   H   10   1.77646  H   11   1.77766  C   16   2.17129  H    7   2.51959  N   52   2.70931
near H  9    :   C    4   2.73479  H    6   3.08829  H   53   3.12363  C   17   3.38534  C   12   3.47586
near H  9    :   O   59   3.63043  H    3   3.73016  H    5   3.74505  H   14   3.76439  H   13   3.78215
=========================================================================================================
conn H  10   :   C    8   1.09510
---------------------------------------------------------------------------------------------------------
near H  10   :   H    9   1.77646  H   11   1.77688  C   16   2.16510  H    6   2.54587  H   14   2.55351
near H  10   :   C    4   2.75113  C   12   2.76348  H    7   3.09620  H   13   3.11994  N   52   3.41072
near H  10   :   H    5   3.76144  H   15   3.76563  H   53   4.04587  O   59   4.07534  C   17   4.14214
=========================================================================================================
conn H  11   :   C    8   1.09284
---------------------------------------------------------------------------------------------------------
near H  11   :   H   10   1.77688  H    9   1.77766  C   16   2.17369  O   59   2.54046  H   13   2.58075
near H  11   :   N   52   2.75114  C   12   2.77495  C   17   2.90484  H   14   3.12383  C    4   3.46191
near H  11   :   H   53   3.60808  H    7   3.74937  H    6   3.75932  H   15   3.77987  N   54   4.22294
=========================================================================================================
conn C  12   :   H   13   1.09268  H   14   1.09499  H   15   1.09540  C   16   1.53087
---------------------------------------------------------------------------------------------------------
near C  12   :   N   52   2.46049  C    4   2.50006  C    8   2.52130  H    5   2.74324  H    6   2.74469
near C  12   :   H   10   2.76348  H   11   2.77495  C   17   3.10564  O   59   3.13066  H   53   3.22027
near C  12   :   H    7   3.46610  H    9   3.47586  N   54   4.35064  H    3   5.08981  O    2   5.21422
=========================================================================================================
conn H  13   :   C   12   1.09268
---------------------------------------------------------------------------------------------------------
near H  13   :   H   14   1.77630  H   15   1.77732  C   16   2.17569  O   59   2.51758  H   11   2.58075
near H  13   :   N   52   2.75145  C    8   2.77517  C   17   2.89784  H   10   3.11994  C    4   3.46112
near H  13   :   H   53   3.67700  H    5   3.74844  H    6   3.75377  H    9   3.78215  N   54   4.19274
=========================================================================================================
conn H  14   :   C   12   1.09499
---------------------------------------------------------------------------------------------------------
near H  14   :   H   13   1.77630  H   15   1.77671  C   16   2.16323  H    6   2.53381  H   10   2.55351
near H  14   :   C    4   2.74422  C    8   2.76364  H    5   3.09265  H   11   3.12383  N   52   3.40578
near H  14   :   H    7   3.75396  H    9   3.76439  O   59   4.06024  H   53   4.10022  C   17   4.13363
=========================================================================================================
conn H  15   :   C   12   1.09540
---------------------------------------------------------------------------------------------------------
near H  15   :   H   14   1.77671  H   13   1.77732  C   16   2.17056  H    5   2.51694  N   52   2.69922
near H  15   :   C    4   2.73158  H    6   3.08037  H   53   3.24434  C   17   3.36370  C    8   3.47543
near H  15   :   O   59   3.59455  H    7   3.74420  H   10   3.76563  H   11   3.77987  H    9   4.31527
=========================================================================================================
conn C  16   :   N   52   1.46745  C    4   1.52855  C   12   1.53087  C    8   1.53099
---------------------------------------------------------------------------------------------------------
near C  16   :   H   53   2.12353  H    6   2.16319  H   14   2.16323  H   10   2.16510  H   15   2.17056
near C  16   :   H    9   2.17129  H   11   2.17369  H   13   2.17569  H    5   2.17675  H    7   2.17815
near C  16   :   C   17   2.52624  O   59   2.93266  N   54   3.72209  H    3   3.80295  O    2   4.04792
=========================================================================================================
conn C  17   :   O   59   1.23548  N   52   1.35592  N   54   1.40689
---------------------------------------------------------------------------------------------------------
near C  17   :   H   53   2.02219  C   18   2.42273  C   16   2.52624  H   20   2.86053  H   13   2.89784
near C  17   :   H   11   2.90484  Ni   1   2.95781  H    3   2.97278  C   19   3.04868  C   12   3.10564
near C  17   :   C    8   3.11724  O    2   3.31287  H   15   3.36370  H    9   3.38534  C   27   3.61545
=========================================================================================================
conn C  18   :   N   54   1.36157  C   19   1.41091  C   27   1.44075
---------------------------------------------------------------------------------------------------------
near C  18   :   H   20   2.16091  N   55   2.32946  C   21   2.41097  C   17   2.42273  C   25   2.47712
near C  18   :   Ni   1   2.67681  O   59   2.80721  C   23   2.81871  H   22   3.39438  H   26   3.45851
near C  18   :   N   52   3.58001  C   28   3.64574  H    3   3.70129  H   53   3.75099  O    2   3.89115
=========================================================================================================
conn C  19   :   H   20   1.08239  C   21   1.37985  C   18   1.41091
---------------------------------------------------------------------------------------------------------
near C  19   :   H   22   2.13165  C   23   2.43794  C   27   2.44725  N   54   2.49197  C   25   2.83062
near C  19   :   O   59   2.86384  C   17   3.04868  H   24   3.41250  N   55   3.62787  H   26   3.91274
near C  19   :   Ni   1   4.05704  N   52   4.37484  H    3   4.68292  H   53   4.76579  C   28   4.87061
=========================================================================================================
conn H  20   :   C   19   1.08239
---------------------------------------------------------------------------------------------------------
near H  20   :   C   21   2.14648  C   18   2.16091  O   59   2.34439  H   22   2.46244  N   54   2.78665
near H  20   :   C   17   2.86053  C   23   3.41973  C   27   3.43302  C   25   3.91254  N   52   4.17824
near H  20   :   H   24   4.30417  H   11   4.36383  N   55   4.48723  Ni   1   4.58291  H   53   4.73463
=========================================================================================================
conn C  21   :   H   22   1.08836  C   19   1.37985  C   23   1.40975
---------------------------------------------------------------------------------------------------------
near C  21   :   H   20   2.14648  H   24   2.16707  C   18   2.41097  C   25   2.41487  C   27   2.77411
near C  21   :   H   26   3.40014  N   54   3.70657  N   55   4.13095  O   59   4.17179  C   17   4.40410
near C  21   :   H   30   4.79770  Ni   1   4.98881  C   28   5.17170  C   29   5.43266  N   52   5.72357
=========================================================================================================
conn H  22   :   C   21   1.08836
---------------------------------------------------------------------------------------------------------
near H  22   :   C   19   2.13165  C   23   2.15993  H   20   2.46244  H   24   2.48104  C   25   3.39155
near H  22   :   C   18   3.39438  C   27   3.86237  H   26   4.28717  N   54   4.60903  O   59   4.67445
near H  22   :   C   17   5.11864  N   55   5.21893  H   30   5.73268  Ni   1   6.01486  C   28   6.24816
=========================================================================================================
conn C  23   :   H   24   1.08722  C   25   1.37534  C   21   1.40975
---------------------------------------------------------------------------------------------------------
near C  23   :   H   26   2.13747  H   22   2.15993  C   27   2.40305  C   19   2.43794  C   18   2.81871
near C  23   :   H   20   3.41973  N   55   3.69873  H   30   3.73439  N   54   4.16906  C   29   4.45200
near C  23   :   C   28   4.45325  Ni   1   4.96326  C   17   5.15815  O   59   5.16950  C   31   5.73279
=========================================================================================================
conn H  24   :   C   23   1.08722
---------------------------------------------------------------------------------------------------------
near H  24   :   C   25   2.13610  C   21   2.16707  H   26   2.46294  H   22   2.48104  C   27   3.39279
near H  24   :   C   19   3.41250  C   18   3.90432  H   30   4.11566  H   20   4.30417  N   55   4.60830
near H  24   :   C   29   4.94173  C   28   5.17996  N   54   5.25308  Ni   1   5.96917  C   31   6.10680
=========================================================================================================
conn C  25   :   H   26   1.08418  C   23   1.37534  C   27   1.41006
---------------------------------------------------------------------------------------------------------
near C  25   :   H   24   2.13610  C   21   2.41487  C   18   2.47712  N   55   2.48518  H   30   2.59835
near C  25   :   C   19   2.83062  C   28   3.09929  C   29   3.15658  H   22   3.39155  N   54   3.65489
near C  25   :   H   20   3.91254  Ni   1   3.97327  C   37   4.45151  C   31   4.46438  C   17   4.85236
=========================================================================================================
conn H  26   :   C   25   1.08418
---------------------------------------------------------------------------------------------------------
near H  26   :   H   30   2.03854  C   23   2.13747  C   27   2.17077  H   24   2.46294  C   29   2.61611
near H  26   :   N   55   2.78922  C   28   2.92125  C   21   3.40014  C   18   3.45851  C   31   3.77262
near H  26   :   C   19   3.91274  H   32   4.15657  C   37   4.26471  H   22   4.28717  Ni   1   4.43879
=========================================================================================================
conn C  27   :   N   55   1.36543  C   25   1.41006  C   18   1.44075
---------------------------------------------------------------------------------------------------------
near C  27   :   H   26   2.17077  N   54   2.34756  C   23   2.40305  C   19   2.44725  C   28   2.46486
near C  27   :   Ni   1   2.63613  C   21   2.77411  H   30   2.91341  C   29   3.10015  H   24   3.39279
near C  27   :   H   20   3.43302  C   17   3.61545  C   37   3.64687  N   56   3.82229  H   22   3.86237
=========================================================================================================
conn C  28   :   N   55   1.35446  C   29   1.41303  C   37   1.44441
---------------------------------------------------------------------------------------------------------
near C  28   :   H   30   2.17124  N   56   2.35317  C   31   2.40620  C   35   2.45024  C   27   2.46486
near C  28   :   Ni   1   2.70348  C   33   2.77688  H   26   2.92125  C   25   3.09929  H   32   3.39601
near C  28   :   H   36   3.43756  C   18   3.64574  C   38   3.68332  N   54   3.81478  H   34   3.86514
=========================================================================================================
conn C  29   :   H   30   1.08372  C   31   1.37285  C   28   1.41303
---------------------------------------------------------------------------------------------------------
near C  29   :   H   32   2.13470  C   33   2.41402  N   55   2.47457  C   37   2.48579  H   26   2.61611
near C  29   :   C   35   2.82901  C   27   3.10015  C   25   3.15658  H   34   3.39052  N   56   3.66335
near C  29   :   H   36   3.91082  Ni   1   4.07338  C   18   4.44992  C   23   4.45200  C   38   4.88691
=========================================================================================================
conn H  30   :   C   29   1.08372
---------------------------------------------------------------------------------------------------------
near H  30   :   H   26   2.03854  C   31   2.13361  C   28   2.17124  H   32   2.45973  C   25   2.59835
near H  30   :   N   55   2.77435  C   27   2.91341  C   33   3.39855  C   37   3.46624  C   23   3.73439
near H  30   :   C   35   3.91049  H   24   4.11566  C   18   4.25774  H   34   4.28525  N   56   4.51972
=========================================================================================================
conn C  31   :   H   32   1.08722  C   29   1.37285  C   33   1.41288
---------------------------------------------------------------------------------------------------------
near C  31   :   H   30   2.13361  H   34   2.16255  C   28   2.40620  C   35   2.43735  C   37   2.83056
near C  31   :   H   36   3.41683  N   55   3.68806  H   26   3.77262  N   56   4.17405  C   27   4.45674
near C  31   :   C   25   4.46438  Ni   1   5.07244  C   38   5.13395  O   60   5.19389  C   23   5.73279
=========================================================================================================
conn H  32   :   C   31   1.08722
---------------------------------------------------------------------------------------------------------
near H  32   :   C   29   2.13470  C   33   2.17021  H   30   2.45973  H   34   2.48428  C   28   3.39601
near H  32   :   C   35   3.41152  C   37   3.91684  H   26   4.15657  H   36   4.29990  N   55   4.59611
near H  32   :   C   25   4.95291  C   27   5.18163  N   56   5.25962  Ni   1   6.08892  C   23   6.10059
=========================================================================================================
conn C  33   :   H   34   1.08842  C   35   1.37468  C   31   1.41288
---------------------------------------------------------------------------------------------------------
near C  33   :   H   36   2.13733  H   32   2.17021  C   29   2.41402  C   37   2.41924  C   28   2.77688
near C  33   :   H   30   3.39855  N   56   3.70271  N   55   4.12339  O   60   4.15574  C   38   4.32110
near C  33   :   H   26   4.84578  Ni   1   5.08521  C   27   5.18062  C   25   5.45645  N   57   5.51520
=========================================================================================================
conn H  34   :   C   33   1.08842
---------------------------------------------------------------------------------------------------------
near H  34   :   C   35   2.12662  C   31   2.16255  H   36   2.44976  H   32   2.48428  C   29   3.39052
near H  34   :   C   37   3.40217  C   28   3.86514  H   30   4.28525  N   56   4.60341  O   60   4.62784
near H  34   :   C   38   4.99964  N   55   5.21119  H   26   5.78919  Ni   1   6.11457  N   57   6.18388
=========================================================================================================
conn C  35   :   H   36   1.08212  C   33   1.37468  C   37   1.41968
---------------------------------------------------------------------------------------------------------
near C  35   :   H   34   2.12662  C   31   2.43735  C   28   2.45024  N   56   2.48903  C   29   2.82901
near C  35   :   O   60   2.83962  C   38   2.95188  H   32   3.41152  N   55   3.62531  H   30   3.91049
near C  35   :   Ni   1   4.13693  N   57   4.16030  H   58   4.60560  H   47   4.80114  C   27   4.88033
=========================================================================================================
conn H  36   :   C   35   1.08212
---------------------------------------------------------------------------------------------------------
near H  36   :   C   33   2.13733  C   37   2.16901  O   60   2.24801  H   34   2.44976  C   38   2.69338
near H  36   :   N   56   2.78576  C   31   3.41683  C   28   3.43756  N   57   3.85700  C   29   3.91082
near H  36   :   H   47   3.92051  H   32   4.29990  N   55   4.48951  H   58   4.51070  C   44   4.62856
=========================================================================================================
conn C  37   :   N   56   1.35211  C   35   1.41968  C   28   1.44441
---------------------------------------------------------------------------------------------------------
near C  37   :   H   36   2.16901  N   55   2.32353  C   38   2.40812  C   33   2.41924  C   29   2.48579
near C  37   :   Ni   1   2.73605  C   31   2.83056  O   60   2.83163  H   34   3.40217  H   30   3.46624
near C  37   :   N   57   3.51440  C   27   3.64687  H   58   3.68801  H   32   3.91684  O    2   4.02984
=========================================================================================================
conn C  38   :   O   60   1.23380  N   57   1.35285  N   56   1.42056
---------------------------------------------------------------------------------------------------------
near C  38   :   H   58   1.99553  C   37   2.40812  C   39   2.50979  H   36   2.69338  H   41   2.84230
near C  38   :   H   47   2.91369  C   35   2.95188  Ni   1   3.02335  C   40   3.05274  O    2   3.09862
near C  38   :   C   44   3.12266  H   43   3.29152  H   45   3.41190  C   28   3.68332  C   48   3.70542
=========================================================================================================
conn C  39   :   N   57   1.47422  C   48   1.52793  C   44   1.52873  C   40   1.53197
---------------------------------------------------------------------------------------------------------
near C  39   :   H   58   2.10090  H   46   2.15989  H   50   2.16192  H   42   2.16588  H   45   2.16955
near C  39   :   H   43   2.17009  H   47   2.17366  H   49   2.17551  H   51   2.17598  H   41   2.17716
near C  39   :   C   38   2.50979  O   60   2.91481  O    2   3.68378  N   56   3.72096  H    3   4.48346
=========================================================================================================
conn C  40   :   H   41   1.09306  H   42   1.09512  H   43   1.09538  C   39   1.53197
---------------------------------------------------------------------------------------------------------
near C  40   :   N   57   2.47239  C   48   2.50082  C   44   2.52261  H   49   2.73364  H   50   2.75277
near C  40   :   H   46   2.76475  H   47   2.77597  H   58   2.99117  C   38   3.05274  O   60   3.12943
near C  40   :   H   51   3.46554  H   45   3.47700  O    2   3.89331  N   56   4.26281  H    3   4.56189
=========================================================================================================
conn H  41   :   C   40   1.09306
---------------------------------------------------------------------------------------------------------
near H  41   :   H   42   1.77533  H   43   1.77748  C   39   2.17716  O   60   2.52183  H   47   2.57874
near H  41   :   N   57   2.76602  C   44   2.77350  C   38   2.84230  H   46   3.11855  C   48   3.46214
near H  41   :   H   58   3.46250  H   49   3.74389  H   50   3.75759  H   45   3.78028  N   56   4.09547
=========================================================================================================
conn H  42   :   C   40   1.09512
---------------------------------------------------------------------------------------------------------
near H  42   :   H   41   1.77533  H   43   1.77799  C   39   2.16588  H   50   2.54061  H   46   2.56286
near H  42   :   C   48   2.74310  C   44   2.77209  H   49   3.07348  H   47   3.13085  N   57   3.41769
near H  42   :   H   51   3.75818  H   45   3.77300  H   58   3.91177  O   60   4.05381  C   38   4.08856
=========================================================================================================
conn H  43   :   C   40   1.09538
---------------------------------------------------------------------------------------------------------
near H  43   :   H   41   1.77748  H   42   1.77799  C   39   2.17009  H   49   2.51075  N   57   2.70665
near H  43   :   C   48   2.73609  H   58   2.88153  H   50   3.10020  O    2   3.22160  C   38   3.29152
near H  43   :   C   44   3.47486  O   60   3.60387  H    3   3.73711  H   51   3.74098  H   46   3.76728
=========================================================================================================
conn C  44   :   H   47   1.09236  H   46   1.09490  H   45   1.09539  C   39   1.52873
---------------------------------------------------------------------------------------------------------
near C  44   :   N   57   2.46154  C   48   2.49919  C   40   2.52261  H   50   2.73969  H   51   2.74850
near C  44   :   H   42   2.77209  H   41   2.77350  O   60   3.10338  C   38   3.12266  H   58   3.29768
near C  44   :   H   49   3.46347  H   43   3.47486  N   56   4.44366  H   36   4.62856  O    2   5.07983
=========================================================================================================
conn H  45   :   C   44   1.09539
---------------------------------------------------------------------------------------------------------
near H  45   :   H   46   1.77623  H   47   1.77669  C   39   2.16955  H   51   2.52542  N   57   2.69815
near H  45   :   C   48   2.73303  H   50   3.07607  C   38   3.41190  H   58   3.41305  C   40   3.47700
near H  45   :   O   60   3.57449  H   49   3.74702  H   42   3.77300  H   41   3.78028  H   43   4.31389
=========================================================================================================
conn H  46   :   C   44   1.09490
---------------------------------------------------------------------------------------------------------
near H  46   :   H   45   1.77623  H   47   1.77707  C   39   2.15989  H   50   2.52509  H   42   2.56286
near H  46   :   C   48   2.74050  C   40   2.76475  H   51   3.09754  H   41   3.11855  N   57   3.40745
near H  46   :   H   49   3.74683  H   43   3.76728  O   60   4.02960  C   38   4.13911  H   58   4.15338
=========================================================================================================
conn H  47   :   C   44   1.09236
---------------------------------------------------------------------------------------------------------
near H  47   :   H   45   1.77669  H   46   1.77707  C   39   2.17366  O   60   2.48501  H   41   2.57874
near H  47   :   N   57   2.75145  C   40   2.77597  C   38   2.91369  H   42   3.13085  C   48   3.45986
near H  47   :   H   58   3.73140  H   50   3.74878  H   51   3.75248  H   43   3.77810  H   36   3.92051
=========================================================================================================
conn C  48   :   H   50   1.09372  H   51   1.09587  H   49   1.09638  C   39   1.52793
---------------------------------------------------------------------------------------------------------
near C  48   :   N   57   2.39184  H   58   2.41596  C   44   2.49919  C   40   2.50082  H   45   2.73303
near C  48   :   H   43   2.73609  H   46   2.74050  H   42   2.74310  H   47   3.45986  H   41   3.46214
near C  48   :   H    7   3.47304  H    5   3.52208  C   38   3.70542  O    2   3.83404  C    4   4.01322
=========================================================================================================
conn H  49   :   C   48   1.09638
---------------------------------------------------------------------------------------------------------
near H  49   :   H   50   1.77209  H   51   1.77981  C   39   2.17551  H   58   2.30200  H   43   2.51075
near H  49   :   N   57   2.65464  H    7   2.66267  C   40   2.73364  H   42   3.07348  O    2   3.17007
near H  49   :   H    5   3.18512  C    4   3.41096  C   44   3.46347  H   53   3.47479  H    3   3.59413
=========================================================================================================
conn H  50   :   C   48   1.09372
---------------------------------------------------------------------------------------------------------
near H  50   :   H   49   1.77209  H   51   1.77437  C   39   2.16192  H   46   2.52509  H   42   2.54061
near H  50   :   C   44   2.73969  C   40   2.75277  H   45   3.07607  H   43   3.10020  N   57   3.35784
near H  50   :   H   58   3.48764  H   47   3.74878  H   41   3.75759  H    7   4.07852  H    5   4.28827
=========================================================================================================
conn H  51   :   C   48   1.09587
---------------------------------------------------------------------------------------------------------
near H  51   :   H   50   1.77437  H   49   1.77981  C   39   2.17598  H   45   2.52542  H   58   2.56075
near H  51   :   N   57   2.63501  C   44   2.74850  H    5   2.86713  H   46   3.09754  H    7   3.32151
near H  51   :   C   40   3.46554  C    4   3.56893  H   43   3.74098  H   47   3.75248  H   42   3.75818
=========================================================================================================
conn N  52   :   H   53   1.01425  C   17   1.35592  C   16   1.46745
---------------------------------------------------------------------------------------------------------
near N  52   :   O   59   2.28921  N   54   2.30331  C    4   2.38638  C   12   2.46049  C    8   2.46547
near N  52   :   H    5   2.63775  H    7   2.64674  H    3   2.67101  H   15   2.69922  H    9   2.70931
near N  52   :   H   11   2.75114  H   13   2.75145  O    2   2.88600  Ni   1   3.08597  H    6   3.35218
=========================================================================================================
conn H  53   :   N   52   1.01425
---------------------------------------------------------------------------------------------------------
near H  53   :   O    2   1.99496  H    3   2.00107  C   17   2.02219  C   16   2.12353  H    7   2.37327
near H  53   :   N   54   2.39096  C    4   2.40098  H    5   2.43351  Ni   1   2.50247  H   58   2.63815
near H  53   :   H    9   3.12363  C    8   3.14864  O   59   3.15702  C   12   3.22027  H   15   3.24434
=========================================================================================================
conn N  54   :   C   18   1.36157  C   17   1.40689  Ni   1   1.90169
---------------------------------------------------------------------------------------------------------
near N  54   :   N   52   2.30331  O   59   2.32330  C   27   2.34756  H   53   2.39096  C   19   2.49197
near N  54   :   N   55   2.50829  H    3   2.60156  O    2   2.78338  H   20   2.78665  C   25   3.65489
near N  54   :   C   21   3.70657  C   16   3.72209  N   56   3.79939  C   28   3.81478  H   58   4.07532
=========================================================================================================
conn N  55   :   C   28   1.35446  C   27   1.36543  Ni   1   1.80203
---------------------------------------------------------------------------------------------------------
near N  55   :   C   37   2.32353  C   18   2.32946  C   29   2.47457  C   25   2.48518  N   54   2.50829
near N  55   :   N   56   2.51793  H   30   2.77435  H   26   2.78922  O    2   3.58717  C   35   3.62531
near N  55   :   C   19   3.62787  C   31   3.68806  C   23   3.69873  C   17   3.77841  C   38   3.92716
=========================================================================================================
conn N  56   :   C   37   1.35211  C   38   1.42056  Ni   1   1.93601
---------------------------------------------------------------------------------------------------------
near N  56   :   N   57   2.31223  O   60   2.33050  C   28   2.35317  H   58   2.38177  C   35   2.48903
near N  56   :   N   55   2.51793  H   36   2.78576  O    2   2.80474  C   29   3.66335  H    3   3.67541
near N  56   :   C   33   3.70271  C   39   3.72096  N   54   3.79939  C   27   3.82229  H   53   3.82480
=========================================================================================================
conn N  57   :   H   58   1.01338  C   38   1.35285  C   39   1.47422
---------------------------------------------------------------------------------------------------------
near N  57   :   O   60   2.28878  N   56   2.31223  C   48   2.39184  C   44   2.46154  C   40   2.47239
near N  57   :   H   51   2.63501  H   49   2.65464  H   45   2.69815  H   43   2.70665  H   47   2.75145
near N  57   :   O    2   2.75613  H   41   2.76602  Ni   1   3.26368  H   50   3.35784  H   46   3.40745
=========================================================================================================
conn H  58   :   N   57   1.01338
---------------------------------------------------------------------------------------------------------
near H  58   :   O    2   1.97365  C   38   1.99553  C   39   2.10090  H   49   2.30200  N   56   2.38177
near H  58   :   C   48   2.41596  H   51   2.56075  H   53   2.63815  Ni   1   2.66904  H    3   2.85602
near H  58   :   H   43   2.88153  C   40   2.99117  O   60   3.12440  H    5   3.28913  C   44   3.29768
=========================================================================================================
conn O  59   :   C   17   1.23548
---------------------------------------------------------------------------------------------------------
near O  59   :   N   52   2.28921  N   54   2.32330  H   20   2.34439  H   13   2.51758  H   11   2.54046
near O  59   :   C   18   2.80721  C   19   2.86384  C   16   2.93266  C   12   3.13066  C    8   3.15250
near O  59   :   H   53   3.15702  H   15   3.59455  H    9   3.63043  H   14   4.06024  H   10   4.07534
=========================================================================================================
conn O  60   :   C   38   1.23380
---------------------------------------------------------------------------------------------------------
near O  60   :   H   36   2.24801  N   57   2.28878  N   56   2.33050  H   47   2.48501  H   41   2.52183
near O  60   :   C   37   2.83163  C   35   2.83962  C   39   2.91481  C   44   3.10338  H   58   3.12440
near O  60   :   C   40   3.12943  H   45   3.57449  H   43   3.60387  H   46   4.02960  H   42   4.05381
=========================================================================================================

A N G L E S (degree)

i1        i2        i3              A123
ANG H      3  O      2  Ni     1   108.72264
ANG C      4  C     16  N     52   105.58010
ANG C      4  C     16  C     12   109.60414
ANG C      4  C     16  C      8   109.77710
ANG H      5  C      4  H      6   108.07231
ANG H      5  C      4  H      7   108.52637
ANG H      5  C      4  C     16   110.97530
ANG H      6  C      4  H      7   108.00885
ANG H      6  C      4  C     16   110.06993
ANG H      7  C      4  C     16   111.08408
ANG C      8  C     16  N     52   110.60361
ANG C      8  C     16  C     12   110.86403
ANG H      9  C      8  H     11   108.64653
ANG H      9  C      8  H     10   108.37484
ANG H      9  C      8  C     16   110.42036
ANG H     10  C      8  H     11   108.60837
ANG H     10  C      8  C     16   109.95769
ANG H     11  C      8  C     16   110.77131
ANG C     12  C     16  N     52   110.27657
ANG H     13  C     12  H     14   108.57500
ANG H     13  C     12  H     15   108.63768
ANG H     13  C     12  C     16   110.94810
ANG H     14  C     12  H     15   108.41485
ANG H     14  C     12  C     16   109.82407
ANG H     15  C     12  C     16   110.37818
ANG C     16  N     52  C     17   126.91053
ANG C     17  N     54  C     18   122.10957
ANG C     17  N     54  Ni     1   126.10156
ANG C     18  N     54  Ni     1   109.10552
ANG C     18  C     19  C     21   119.51333
ANG C     18  C     27  N     55   112.19333
ANG C     18  C     27  C     25   120.66265
ANG C     19  C     21  C     23   121.83640
ANG C     19  C     18  N     54   127.99842
ANG C     19  C     18  C     27   118.22318
ANG H     20  C     19  C     21   120.85189
ANG H     20  C     19  C     18   119.57034
ANG C     21  C     23  C     25   120.23519
ANG H     22  C     21  C     19   118.98475
ANG H     22  C     21  C     23   119.12201
ANG C     23  C     25  C     27   119.24400
ANG H     24  C     23  C     25   119.86777
ANG H     24  C     23  C     21   119.87140
ANG C     25  C     27  N     55   127.11270
ANG H     26  C     25  C     23   120.23738
ANG H     26  C     25  C     27   120.42965
ANG C     27  N     55  C     28   129.97936
ANG C     27  N     55  Ni     1   111.92471
ANG C     27  C     18  N     54   113.77025
ANG C     28  N     55  Ni     1   117.14139
ANG C     28  C     29  C     31   119.46560
ANG C     28  C     37  N     56   114.55038
ANG C     28  C     37  C     35   117.62829
ANG C     29  C     31  C     33   120.11760
ANG C     29  C     28  N     55   126.78846
ANG C     29  C     28  C     37   120.89864
ANG H     30  C     29  C     31   120.11908
ANG H     30  C     29  C     28   120.25676
ANG C     31  C     33  C     35   121.93436
ANG H     32  C     31  C     29   119.94702
ANG H     32  C     31  C     33   119.90118
ANG C     33  C     35  C     37   119.93092
ANG H     34  C     33  C     35   118.94235
ANG H     34  C     33  C     31   119.09906
ANG C     35  C     37  N     56   127.77278
ANG H     36  C     35  C     33   120.44296
ANG H     36  C     35  C     37   119.61021
ANG C     37  N     56  C     38   120.55424
ANG C     37  N     56  Ni     1   111.39226
ANG C     37  C     28  N     55   112.19211
ANG C     38  N     57  C     39   125.13403
ANG C     38  N     56  Ni     1   127.84230
ANG C     40  C     39  N     57   110.64405
ANG C     40  C     39  C     48   109.62827
ANG C     40  C     39  C     44   111.01388
ANG H     41  C     40  H     42   108.45068
ANG H     41  C     40  H     43   108.62562
ANG H     41  C     40  C     39   110.96534
ANG H     42  C     40  H     43   108.52093
ANG H     42  C     40  C     39   109.94953
ANG H     43  C     40  C     39   110.26624
ANG C     44  C     39  N     57   110.09828
ANG C     44  C     39  C     48   109.69450
ANG H     45  C     44  H     47   108.60436
ANG H     45  C     44  H     46   108.37911
ANG H     45  C     44  C     39   110.44835
ANG H     46  C     44  H     47   108.67466
ANG H     46  C     44  C     39   109.71548
ANG H     47  C     44  C     39   110.95634
ANG C     48  C     39  N     57   105.61999
ANG H     49  C     48  H     50   108.02291
ANG H     49  C     48  H     51   108.55632
ANG H     49  C     48  C     39   110.91844
ANG H     50  C     48  H     51   108.26325
ANG H     50  C     48  C     39   109.99998
ANG H     51  C     48  C     39   110.98629
ANG N     52  C     17  O     59   124.04153
ANG N     52  C     17  N     54   112.94486
ANG H     53  N     52  C     17   116.37827
ANG H     53  N     52  C     16   116.47970
ANG N     54  C     17  O     59   122.97297
ANG N     54  Ni     1  N     55    85.21091
ANG N     54  Ni     1  O      2    96.75331
ANG N     54  Ni     1  N     56   163.79307
ANG N     55  Ni     1  O      2   163.84921
ANG N     55  Ni     1  N     56    84.60956
ANG N     56  C     38  O     60   122.64626
ANG N     56  C     38  N     57   112.94149
ANG N     56  Ni     1  O      2    96.53222
ANG N     57  C     38  O     60   124.40015
ANG H     58  N     57  C     38   114.22357
ANG H     58  N     57  C     39   113.96356
