# Supplementary material for: Enhanced Proton-Coupled Electron-Transfer Reactivity by a Mononuclear Nickel(II) Hydroxide Radical Complex
Source: Inorg Chem. 2024 Dec 16;63(52):24453–65. doi: 10.1021/acs.inorgchem.4c03370 (PMC11688665; doi:10.1021/acs.inorgchem.4c03370)
Supplement: Supplementary file 2 — ic4c03370_si_002.zip [file ic4c03370_si_002.zip › CompData/opt_Ni-OH_0_1.1243052.out.xyz]

  60
opt_Ni-OH_0_1.1243052.out        -8690.5636
Ni     -0.048261    0.252601    0.535459
O       0.148919   -1.290333    1.482431
H      -0.643479   -1.426337    2.024301
C      -1.640495   -4.119535   -0.719711
H      -0.855208   -3.758454   -1.394193
H      -2.009189   -5.072965   -1.107997
H      -1.195965   -4.303873    0.265427
C      -3.857227   -3.634597    0.336226
H      -3.426559   -3.810415    1.328093
H      -4.265059   -4.580441   -0.035642
H      -4.675051   -2.916161    0.432743
C      -3.375624   -2.873731   -2.018790
H      -4.185958   -2.141738   -1.979997
H      -3.772139   -3.812079   -2.420396
H      -2.602641   -2.504410   -2.701426
C      -2.786856   -3.112778   -0.626028
C      -2.818134   -0.702819    0.130937
C      -2.354769    1.595096    0.742913
C      -3.631071    2.064321    1.119140
H      -4.432276    1.356266    1.287386
C      -3.825090    3.414721    1.325921
H      -4.802816    3.762984    1.653472
C      -2.777996    4.347324    1.180222
H      -2.948867    5.394662    1.416737
C      -1.530962    3.930980    0.776337
H      -0.710671    4.637754    0.721300
C      -1.315298    2.564077    0.505548
C       0.942205    2.552298   -0.483929
C       1.040870    3.842455   -1.051737
H       0.167232    4.480888   -1.111823
C       2.228009    4.244880   -1.611615
H       2.302714    5.222557   -2.081305
C       3.340063    3.373371   -1.618467
H       4.268626    3.703727   -2.080301
C       3.273592    2.105588   -1.091169
H       4.131471    1.447533   -1.135787
C       2.063560    1.642272   -0.510959
C       2.846156   -0.534844    0.157437
C       3.212420   -3.008479    0.371952
C       3.651594   -2.952351    1.838545
H       4.317768   -2.103928    2.015123
H       4.183438   -3.871893    2.104778
H       2.778457   -2.853612    2.492562
C       4.419613   -3.135684   -0.557305
H       4.095127   -3.177384   -1.602700
H       4.966423   -4.056278   -0.328574
H       5.096963   -2.287278   -0.436229
C       2.273862   -4.195803    0.162309
H       1.401642   -4.126735    0.823007
H       2.796159   -5.129889    0.387926
H       1.923013   -4.240394   -0.874926
N      -2.185670   -1.877902   -0.109244
H      -1.213320   -1.932431    0.174050
N      -1.948549    0.304988    0.586448
N      -0.163971    1.985279    0.054055
N       1.801950    0.413385   -0.011363
N       2.425192   -1.813061    0.019020
H       1.424294   -1.934527    0.120914
O      -4.022592   -0.512450   -0.067679
O       4.013822   -0.206021    0.382584
