# Supplementary material for: Enhanced Proton-Coupled Electron-Transfer Reactivity by a Mononuclear Nickel(II) Hydroxide Radical Complex
Source: Inorg Chem. 2024 Dec 16;63(52):24453–65. doi: 10.1021/acs.inorgchem.4c03370 (PMC11688665; doi:10.1021/acs.inorgchem.4c03370)
Supplement: Supplementary file 2 — ic4c03370_si_002.zip [file ic4c03370_si_002.zip › CompData/opt_Ni-OH_0_3.1243053.out.rep]

Total system: H29.C22.N5.O3.Ni1
Total mass  : 470.202792                             

---------------------------------------------------------------------------------------------------------
Generalized tau4 coordination parameter (1.0 is perfect tetrahedron, 0.0 is perfect square planar)
---------------------------------------------------------------------------------------------------------
Ni    1     0.25124
C     4     0.99632
C     8     0.99717
C    12     0.99900
C    16     0.98794
C    39     0.99041
C    40     0.99322
C    44     0.99717
C    48     0.99686
---------------------------------------------------------------------------------------------------------

B O N D S (Angstroms)

conn Ni 1    :   N   55   1.84445  N   56   1.84877  N   54   1.85054  O    2   1.85166
---------------------------------------------------------------------------------------------------------
near Ni 1    :   H    3   2.30433  H   53   2.55345  C   18   2.68440  C   27   2.69224  C   37   2.71735
near Ni 1    :   C   28   2.73073  C   38   2.89551  C   17   2.91454  H   58   2.95366  N   52   3.11000
near Ni 1    :   N   57   3.31383  O   60   3.79586  O   59   3.99606  C   19   4.04332  C   25   4.04920
=========================================================================================================
conn O  2    :   H    3   0.97063  Ni   1   1.85166
---------------------------------------------------------------------------------------------------------
near O  2    :   H   53   1.79685  N   56   2.71016  N   52   2.77319  N   54   2.84263  C   38   2.88571
near O  2    :   H   43   2.89247  H   58   3.03309  N   57   3.09452  C   17   3.32026  H    5   3.39113
near O  2    :   O   60   3.53716  H    7   3.59325  C   40   3.61173  H   41   3.63341  N   55   3.66419
=========================================================================================================
conn H  3    :   O    2   0.97063
---------------------------------------------------------------------------------------------------------
near H  3    :   H   53   2.00081  Ni   1   2.30433  N   54   2.84242  N   52   2.85585  C   17   3.32106
near H  3    :   N   56   3.46278  H   43   3.51737  H    7   3.52510  C   38   3.75711  H    5   3.79533
near H  3    :   C   18   3.92748  C    4   3.95831  N   55   3.96677  H   58   3.98978  C   16   4.02004
=========================================================================================================
conn C  4    :   H    6   1.09364  H    5   1.09560  H    7   1.09565  C   16   1.52810
---------------------------------------------------------------------------------------------------------
near C  4    :   N   52   2.39175  H   53   2.43455  C    8   2.49613  C   12   2.50370  H   10   2.72768
near C  4    :   H   15   2.73324  H    9   2.73512  H   14   2.75905  H   49   3.36367  H   11   3.45839
near C  4    :   H   13   3.46371  H   43   3.48055  C   17   3.70507  O    2   3.79794  H    3   3.95831
=========================================================================================================
conn H  5    :   C    4   1.09560
---------------------------------------------------------------------------------------------------------
near H  5    :   H    6   1.77115  H    7   1.77486  C   16   2.17859  H   49   2.33087  H   53   2.36756
near H  5    :   H   15   2.52847  H   43   2.56252  N   52   2.64137  C   12   2.75524  H   14   3.11932
near H  5    :   C   48   3.33291  O    2   3.39113  C    8   3.46316  C   40   3.48359  H   58   3.60862
=========================================================================================================
conn H  6    :   C    4   1.09364
---------------------------------------------------------------------------------------------------------
near H  6    :   H    5   1.77115  H    7   1.77476  C   16   2.16225  H   10   2.52030  H   14   2.54463
near H  6    :   C   12   2.74306  C    8   2.74525  H   15   3.07016  H    9   3.09694  N   52   3.35600
near H  6    :   H   53   3.51543  H   49   3.73608  H   11   3.74861  H   13   3.75625  H   43   4.12858
=========================================================================================================
conn H  7    :   C    4   1.09565
---------------------------------------------------------------------------------------------------------
near H  7    :   H    6   1.77476  H    5   1.77486  C   16   2.17626  H   53   2.50107  H    9   2.51651
near H  7    :   N   52   2.65487  C    8   2.73528  H   10   3.06535  C   12   3.46798  H   43   3.47094
near H  7    :   H    3   3.52510  O    2   3.59325  H   11   3.74650  H   15   3.74743  H   14   3.76486
=========================================================================================================
conn C  8    :   H   11   1.09220  H   10   1.09507  H    9   1.09532  C   16   1.53062
---------------------------------------------------------------------------------------------------------
near C  8    :   N   52   2.47025  C    4   2.49613  C   12   2.52068  H    7   2.73528  H    6   2.74525
near C  8    :   H   14   2.75664  H   13   2.78344  O   59   3.08264  C   17   3.09022  H   53   3.26717
near C  8    :   H    5   3.46316  H   15   3.47674  N   54   4.41604  H   20   4.81742  H    3   4.83670
=========================================================================================================
conn H  9    :   C    8   1.09532
---------------------------------------------------------------------------------------------------------
near H  9    :   H   10   1.77611  H   11   1.77667  C   16   2.16982  H    7   2.51651  N   52   2.70747
near H  9    :   C    4   2.73512  H    6   3.09694  H   53   3.30523  C   17   3.34414  C   12   3.47504
near H  9    :   O   59   3.51722  H    5   3.74240  H   14   3.76480  H   13   3.78282  H   15   4.31705
=========================================================================================================
conn H  10   :   C    8   1.09507
---------------------------------------------------------------------------------------------------------
near H  10   :   H    9   1.77611  H   11   1.77738  C   16   2.16168  H    6   2.52030  H   14   2.55293
near H  10   :   C    4   2.72768  C   12   2.76914  H    7   3.06535  H   13   3.14701  N   52   3.41181
near H  10   :   H    5   3.74324  H   15   3.76439  O   59   4.02691  C   17   4.11942  H   53   4.13873
=========================================================================================================
conn H  11   :   C    8   1.09220
---------------------------------------------------------------------------------------------------------
near H  11   :   H    9   1.77667  H   10   1.77738  C   16   2.17623  O   59   2.46574  H   13   2.58299
near H  11   :   N   52   2.76786  C   12   2.76791  C   17   2.89122  H   14   3.09743  C    4   3.45839
near H  11   :   H   53   3.72362  H    7   3.74650  H    6   3.74861  H   15   3.78172  H   20   4.14418
=========================================================================================================
conn C  12   :   H   13   1.09332  H   14   1.09511  H   15   1.09586  C   16   1.53247
---------------------------------------------------------------------------------------------------------
near C  12   :   N   52   2.45746  C    4   2.50370  C    8   2.52068  H    6   2.74306  H    5   2.75524
near C  12   :   H   11   2.76791  H   10   2.76914  C   17   3.09454  H   53   3.13715  O   59   3.18283
near C  12   :   H    7   3.46798  H    9   3.47504  H   49   3.69603  N   54   4.31389  H   58   4.49262
=========================================================================================================
conn H  13   :   C   12   1.09332
---------------------------------------------------------------------------------------------------------
near H  13   :   H   14   1.77589  H   15   1.77686  C   16   2.17670  O   59   2.57579  H   11   2.58299
near H  13   :   N   52   2.73760  C    8   2.78344  C   17   2.87245  H   10   3.14701  C    4   3.46371
near H  13   :   H   53   3.58642  H    5   3.75565  H    6   3.75625  H    9   3.78282  N   54   4.12742
=========================================================================================================
conn H  14   :   C   12   1.09511
---------------------------------------------------------------------------------------------------------
near H  14   :   H   15   1.77549  H   13   1.77589  C   16   2.16787  H    6   2.54463  H   10   2.55293
near H  14   :   C    8   2.75664  C    4   2.75905  H   11   3.09743  H    5   3.11932  N   52   3.40642
near H  14   :   H    9   3.76480  H    7   3.76486  H   53   4.04781  H   49   4.06806  O   59   4.08718
=========================================================================================================
conn H  15   :   C   12   1.09586
---------------------------------------------------------------------------------------------------------
near H  15   :   H   14   1.77549  H   13   1.77686  C   16   2.17452  H    5   2.52847  N   52   2.70598
near H  15   :   C    4   2.73324  H   49   2.77941  H    6   3.07016  H   53   3.09680  C   17   3.37961
near H  15   :   C    8   3.47674  H   58   3.59229  O   59   3.69628  H    7   3.74743  C   48   3.76379
=========================================================================================================
conn C  16   :   N   52   1.46793  C    4   1.52810  C    8   1.53062  C   12   1.53247
---------------------------------------------------------------------------------------------------------
near C  16   :   H   53   2.14546  H   10   2.16168  H    6   2.16225  H   14   2.16787  H    9   2.16982
near C  16   :   H   15   2.17452  H   11   2.17623  H    7   2.17626  H   13   2.17670  H    5   2.17859
near C  16   :   C   17   2.50907  O   59   2.92703  N   54   3.72704  O    2   3.90984  H   49   3.95313
=========================================================================================================
conn C  17   :   O   59   1.23379  N   52   1.34737  N   54   1.42510
---------------------------------------------------------------------------------------------------------
near C  17   :   H   53   2.02074  C   18   2.43779  C   16   2.50907  H   20   2.81092  H   13   2.87245
near C  17   :   H   11   2.89122  Ni   1   2.91454  C   19   3.02098  C    8   3.09022  C   12   3.09454
near C  17   :   O    2   3.32026  H    3   3.32106  H    9   3.34414  H   15   3.37961  C   27   3.63081
=========================================================================================================
conn C  18   :   N   54   1.38263  C   19   1.40161  C   27   1.43153
---------------------------------------------------------------------------------------------------------
near C  18   :   H   20   2.15494  N   55   2.32284  C   21   2.41040  C   17   2.43779  C   25   2.45303
near C  18   :   Ni   1   2.68440  O   59   2.78587  C   23   2.79763  H   22   3.39468  H   26   3.44154
near C  18   :   N   52   3.59628  C   28   3.65232  H   53   3.76582  H   24   3.88505  H    3   3.92748
=========================================================================================================
conn C  19   :   H   20   1.08373  C   21   1.38666  C   18   1.40161
---------------------------------------------------------------------------------------------------------
near C  19   :   H   22   2.14180  C   23   2.42356  C   27   2.44710  N   54   2.48728  C   25   2.81921
near C  19   :   O   59   2.86496  C   17   3.02098  H   24   3.40476  N   55   3.62528  H   26   3.90100
near C  19   :   Ni   1   4.04332  N   52   4.29236  H   53   4.68070  C   28   4.89429  H    3   4.91394
=========================================================================================================
conn H  20   :   C   19   1.08373
---------------------------------------------------------------------------------------------------------
near H  20   :   C   21   2.15159  C   18   2.15494  O   59   2.41636  H   22   2.47318  N   54   2.76797
near H  20   :   C   17   2.81092  C   23   3.40789  C   27   3.43077  C   25   3.90271  N   52   4.01764
near H  20   :   H   11   4.14418  H   24   4.30125  N   55   4.47738  Ni   1   4.53406  H   53   4.56928
=========================================================================================================
conn C  21   :   H   22   1.08788  C   19   1.38666  C   23   1.40023
---------------------------------------------------------------------------------------------------------
near C  21   :   H   20   2.15159  H   24   2.15975  C   18   2.41040  C   25   2.42166  C   27   2.79222
near C  21   :   H   26   3.39830  N   54   3.71940  O   59   4.13612  N   55   4.15262  C   17   4.38154
near C  21   :   H   30   4.97521  Ni   1   5.02378  C   28   5.23101  C   29   5.56421  N   52   5.66515
=========================================================================================================
conn H  22   :   C   21   1.08788
---------------------------------------------------------------------------------------------------------
near H  22   :   C   19   2.14180  C   23   2.15782  H   20   2.47318  H   24   2.48321  C   18   3.39468
near H  22   :   C   25   3.40214  C   27   3.88004  H   26   4.28784  N   54   4.61831  O   59   4.65359
near H  22   :   C   17   5.08436  N   55   5.23985  H   30   5.92248  Ni   1   6.04184  C   28   6.30996
=========================================================================================================
conn C  23   :   H   24   1.08774  C   25   1.38577  C   21   1.40023
---------------------------------------------------------------------------------------------------------
near C  23   :   H   26   2.13900  H   22   2.15782  C   27   2.40937  C   19   2.42356  C   18   2.79763
near C  23   :   H   20   3.40789  N   55   3.71653  H   30   3.85780  N   54   4.17281  C   28   4.51750
near C  23   :   C   29   4.57084  Ni   1   5.02577  O   59   5.07574  C   17   5.13022  C   37   5.86653
=========================================================================================================
conn H  24   :   C   23   1.08774
---------------------------------------------------------------------------------------------------------
near H  24   :   C   25   2.13986  C   21   2.15975  H   26   2.45301  H   22   2.48321  C   27   3.39368
near H  24   :   C   19   3.40476  C   18   3.88505  H   30   4.19379  H   20   4.30125  N   55   4.62153
near H  24   :   C   29   5.04720  C   28   5.24137  N   54   5.25938  Ni   1   6.04242  O   59   6.08469
=========================================================================================================
conn C  25   :   H   26   1.08315  C   23   1.38577  C   27   1.40369
---------------------------------------------------------------------------------------------------------
near C  25   :   H   24   2.13986  C   21   2.42166  C   18   2.45303  N   55   2.49485  H   30   2.65584
near C  25   :   C   19   2.81921  C   28   3.15141  C   29   3.23731  H   22   3.40214  N   54   3.65857
near C  25   :   H   20   3.90271  Ni   1   4.04920  C   37   4.52002  C   31   4.57888  C   17   4.84119
=========================================================================================================
conn H  26   :   C   25   1.08315
---------------------------------------------------------------------------------------------------------
near H  26   :   H   30   1.95250  C   23   2.13900  C   27   2.16890  H   24   2.45301  C   29   2.66455
near H  26   :   N   55   2.81026  C   28   2.98820  C   21   3.39830  C   18   3.44154  C   31   3.87831
near H  26   :   C   19   3.90100  H   32   4.21399  H   22   4.28784  C   37   4.38594  N   54   4.52362
=========================================================================================================
conn C  27   :   N   55   1.37015  C   25   1.40369  C   18   1.43153
---------------------------------------------------------------------------------------------------------
near C  27   :   H   26   2.16890  N   54   2.35883  C   23   2.40937  C   19   2.44710  C   28   2.49106
near C  27   :   Ni   1   2.69224  C   21   2.79222  H   30   2.99737  C   29   3.15803  H   24   3.39368
near C  27   :   H   20   3.43077  C   17   3.63081  C   37   3.66257  N   56   3.79742  H   22   3.88004
=========================================================================================================
conn C  28   :   N   55   1.36499  C   29   1.40350  C   37   1.43674
---------------------------------------------------------------------------------------------------------
near C  28   :   H   30   2.17048  N   56   2.33360  C   31   2.40973  C   35   2.46383  C   27   2.49106
near C  28   :   Ni   1   2.73073  C   33   2.80326  H   26   2.98820  C   25   3.15141  H   32   3.39315
near C  28   :   H   36   3.44828  C   18   3.65232  C   38   3.68309  N   54   3.80671  H   34   3.89077
=========================================================================================================
conn C  29   :   H   30   1.08295  C   31   1.38650  C   28   1.40350
---------------------------------------------------------------------------------------------------------
near C  29   :   H   32   2.13921  C   33   2.43034  C   37   2.44914  N   55   2.50022  H   26   2.66455
near C  29   :   C   35   2.82774  C   27   3.15803  C   25   3.23731  H   34   3.40852  N   56   3.62544
near C  29   :   H   36   3.91357  Ni   1   4.10674  C   18   4.50765  C   23   4.57084  C   38   4.86452
=========================================================================================================
conn H  30   :   C   29   1.08295
---------------------------------------------------------------------------------------------------------
near H  30   :   H   26   1.95250  C   31   2.13814  C   28   2.17048  H   32   2.44964  C   25   2.65584
near H  30   :   N   55   2.82692  C   27   2.99737  C   33   3.40474  C   37   3.44064  C   23   3.85780
near H  30   :   C   35   3.90930  H   24   4.19379  H   34   4.29072  C   18   4.37562  N   56   4.49437
=========================================================================================================
conn C  31   :   H   32   1.08766  C   29   1.38650  C   33   1.40376
---------------------------------------------------------------------------------------------------------
near C  31   :   H   30   2.13814  H   34   2.16027  C   28   2.40973  C   35   2.42203  C   37   2.78711
near C  31   :   H   36   3.41097  N   55   3.71746  H   26   3.87831  N   56   4.13511  C   27   4.52581
near C  31   :   C   25   4.57888  Ni   1   5.08531  C   38   5.10518  O   60   5.46352  H   58   5.81806
=========================================================================================================
conn H  32   :   C   31   1.08766
---------------------------------------------------------------------------------------------------------
near H  32   :   C   29   2.13921  C   33   2.15978  H   30   2.44964  H   34   2.48100  C   28   3.39315
near H  32   :   C   35   3.40094  C   37   3.87451  H   26   4.21399  H   36   4.30208  N   55   4.62479
near H  32   :   C   25   5.05237  N   56   5.22125  C   27   5.24921  Ni   1   6.10965  C   38   6.17260
=========================================================================================================
conn C  33   :   H   34   1.08770  C   35   1.38273  C   31   1.40376
---------------------------------------------------------------------------------------------------------
near C  33   :   H   36   2.15233  H   32   2.15978  C   37   2.40624  C   29   2.43034  C   28   2.80326
near C  33   :   H   30   3.40474  N   56   3.69170  N   55   4.15631  C   38   4.31827  O   60   4.49318
near C  33   :   H   26   5.00310  Ni   1   5.08124  N   57   5.16494  C   27   5.24739  H   58   5.27898
=========================================================================================================
conn H  34   :   C   33   1.08770
---------------------------------------------------------------------------------------------------------
near H  34   :   C   35   2.13979  C   31   2.16027  H   36   2.47667  H   32   2.48100  C   37   3.39360
near H  34   :   C   29   3.40852  C   28   3.89077  H   30   4.29072  N   56   4.59683  C   38   5.00023
near H  34   :   O   60   5.00714  N   55   5.24343  N   57   5.81202  H   26   5.94885  H   58   6.02136
=========================================================================================================
conn C  35   :   H   36   1.08587  C   33   1.38273  C   37   1.40657
---------------------------------------------------------------------------------------------------------
near C  35   :   H   34   2.13979  C   31   2.42203  C   28   2.46383  N   56   2.47081  C   29   2.82774
near C  35   :   C   38   2.94402  O   60   3.14474  H   32   3.40094  N   55   3.62991  N   57   3.85938
near C  35   :   H   30   3.90930  H   58   4.08080  Ni   1   4.09076  H   47   4.70559  H   45   4.81818
=========================================================================================================
conn H  36   :   C   35   1.08587
---------------------------------------------------------------------------------------------------------
near H  36   :   C   33   2.15233  C   37   2.16320  H   34   2.47667  O   60   2.58220  C   38   2.67246
near H  36   :   N   56   2.76391  C   31   3.41097  C   28   3.44828  N   57   3.56177  H   47   3.80915
near H  36   :   C   29   3.91357  H   58   4.01916  H   45   4.07202  H   32   4.30208  C   44   4.31598
=========================================================================================================
conn C  37   :   N   56   1.35867  C   35   1.40657  C   28   1.43674
---------------------------------------------------------------------------------------------------------
near C  37   :   H   36   2.16320  N   55   2.31798  C   33   2.40624  C   38   2.43125  C   29   2.44914
near C  37   :   Ni   1   2.71735  C   31   2.78711  O   60   3.00932  N   57   3.34143  H   58   3.35314
near C  37   :   H   34   3.39360  H   30   3.44064  C   27   3.66257  H   32   3.87451  O    2   3.97245
=========================================================================================================
conn C  38   :   O   60   1.22901  N   57   1.34055  N   56   1.42878
---------------------------------------------------------------------------------------------------------
near C  38   :   H   58   1.99343  C   37   2.43125  C   39   2.52176  H   36   2.67246  H   41   2.87811
near C  38   :   O    2   2.88571  Ni   1   2.89551  H   47   2.92198  C   35   2.94402  C   40   3.06965
near C  38   :   C   44   3.12643  H   43   3.27633  H   45   3.40533  C   28   3.68309  C   48   3.70546
=========================================================================================================
conn C  39   :   N   57   1.47517  C   48   1.52676  C   44   1.52923  C   40   1.53022
---------------------------------------------------------------------------------------------------------
near C  39   :   H   58   2.12946  H   46   2.15877  H   50   2.15958  H   42   2.16248  H   43   2.16970
near C  39   :   H   45   2.17150  H   41   2.17483  H   47   2.17506  H   51   2.17597  H   49   2.17800
near C  39   :   C   38   2.52176  O   60   2.97792  N   56   3.72157  H    5   3.81631  O    2   3.93071
=========================================================================================================
conn C  40   :   H   41   1.09328  H   43   1.09467  H   42   1.09467  C   39   1.53022
---------------------------------------------------------------------------------------------------------
near C  40   :   N   57   2.45650  C   48   2.50762  C   44   2.52312  H   49   2.75068  H   50   2.75599
near C  40   :   H   46   2.76778  H   47   2.77311  C   38   3.06965  H   58   3.11703  O   60   3.20120
near C  40   :   H   51   3.47056  H   45   3.47775  H    5   3.48359  O    2   3.61173  N   56   4.27170
=========================================================================================================
conn H  41   :   C   40   1.09328
---------------------------------------------------------------------------------------------------------
near H  41   :   H   43   1.77120  H   42   1.77570  C   39   2.17483  H   47   2.55694  O   60   2.60778
near H  41   :   C   44   2.75707  N   57   2.75732  C   38   2.87811  H   46   3.09827  C   48   3.46614
near H  41   :   H   58   3.59399  O    2   3.63341  H   50   3.75392  H   49   3.76506  H   45   3.76633
=========================================================================================================
conn H  42   :   C   40   1.09467
---------------------------------------------------------------------------------------------------------
near H  42   :   H   41   1.77570  H   43   1.78311  C   39   2.16248  H   50   2.53289  H   46   2.58249
near H  42   :   C   48   2.73867  C   44   2.78699  H   49   3.07307  H   47   3.14827  N   57   3.40425
near H  42   :   H   51   3.75301  H   45   3.78546  H    5   3.83130  H   58   4.01442  C   38   4.11000
=========================================================================================================
conn H  43   :   C   40   1.09467
---------------------------------------------------------------------------------------------------------
near H  43   :   H   41   1.77120  H   42   1.78311  C   39   2.16970  H   49   2.55421  H    5   2.56252
near H  43   :   N   57   2.67218  C   48   2.76414  O    2   2.89247  H   58   3.05496  H   50   3.13017
near H  43   :   C   38   3.27633  H   53   3.37251  H    7   3.47094  C   44   3.47499  C    4   3.48055
=========================================================================================================
conn C  44   :   H   47   1.09277  H   46   1.09475  H   45   1.09524  C   39   1.52923
---------------------------------------------------------------------------------------------------------
near C  44   :   N   57   2.46310  C   48   2.49975  C   40   2.52312  H   51   2.74108  H   50   2.74830
near C  44   :   H   41   2.75707  H   42   2.78699  C   38   3.12643  O   60   3.16599  H   58   3.24177
near C  44   :   H   49   3.46595  H   43   3.47499  H   36   4.31598  N   56   4.44816  C   35   5.09338
=========================================================================================================
conn H  45   :   C   44   1.09524
---------------------------------------------------------------------------------------------------------
near H  45   :   H   46   1.77612  H   47   1.77750  C   39   2.17150  H   51   2.51649  N   57   2.70726
near H  45   :   C   48   2.73276  H   50   3.08662  H   58   3.28758  C   38   3.40533  C   40   3.47775
near H  45   :   O   60   3.61465  H   49   3.74473  H   41   3.76633  H   42   3.78546  H   36   4.07202
=========================================================================================================
conn H  46   :   C   44   1.09475
---------------------------------------------------------------------------------------------------------
near H  46   :   H   47   1.77577  H   45   1.77612  C   39   2.15877  H   50   2.53735  H   42   2.58249
near H  46   :   C   48   2.74339  C   40   2.76778  H   51   3.08927  H   41   3.09827  N   57   3.40815
near H  46   :   H   49   3.75384  H   43   3.77975  O   60   4.10142  H   58   4.11969  C   38   4.14611
=========================================================================================================
conn H  47   :   C   44   1.09277
---------------------------------------------------------------------------------------------------------
near H  47   :   H   46   1.77577  H   45   1.77750  C   39   2.17506  O   60   2.55121  H   41   2.55694
near H  47   :   N   57   2.74950  C   40   2.77311  C   38   2.92198  H   42   3.14827  C   48   3.46070
near H  47   :   H   58   3.68852  H   51   3.74699  H   50   3.75622  H   43   3.76466  H   36   3.80915
=========================================================================================================
conn C  48   :   H   50   1.09336  H   51   1.09578  H   49   1.09619  C   39   1.52676
---------------------------------------------------------------------------------------------------------
near C  48   :   N   57   2.39516  H   58   2.41956  C   44   2.49975  C   40   2.50762  H   45   2.73276
near C  48   :   H   42   2.73867  H   46   2.74339  H   43   2.76414  H    5   3.33291  H   47   3.46070
near C  48   :   H   41   3.46614  C   38   3.70546  H   15   3.76379  C    4   4.40121  O   60   4.40746
=========================================================================================================
conn H  49   :   C   48   1.09619
---------------------------------------------------------------------------------------------------------
near H  49   :   H   50   1.76889  H   51   1.77915  C   39   2.17800  H    5   2.33087  H   58   2.37061
near H  49   :   H   43   2.55421  N   57   2.65303  C   40   2.75068  H   15   2.77941  H   42   3.07307
near H  49   :   C    4   3.36367  C   44   3.46595  H   53   3.68925  C   12   3.69603  H    6   3.73608
=========================================================================================================
conn H  50   :   C   48   1.09336
---------------------------------------------------------------------------------------------------------
near H  50   :   H   49   1.76889  H   51   1.77366  C   39   2.15958  H   42   2.53289  H   46   2.53735
near H  50   :   C   44   2.74830  C   40   2.75599  H   45   3.08662  H   43   3.13017  N   57   3.35964
near H  50   :   H   58   3.50032  H    5   3.72653  H   41   3.75392  H   47   3.75622  H   15   4.39503
=========================================================================================================
conn H  51   :   C   48   1.09578
---------------------------------------------------------------------------------------------------------
near H  51   :   H   50   1.77366  H   49   1.77915  C   39   2.17597  H   58   2.48112  H   45   2.51649
near H  51   :   N   57   2.65139  C   44   2.74108  H   46   3.08927  C   40   3.47056  H   47   3.74699
near H  51   :   H   42   3.75301  H   43   3.76627  H   15   3.85523  C   38   3.95174  H    5   4.09387
=========================================================================================================
conn N  52   :   H   53   1.02687  C   17   1.34737  C   16   1.46793
---------------------------------------------------------------------------------------------------------
near N  52   :   O   59   2.29136  N   54   2.31426  C    4   2.39175  C   12   2.45746  C    8   2.47025
near N  52   :   H    5   2.64137  H    7   2.65487  H   15   2.70598  H    9   2.70747  H   13   2.73760
near N  52   :   H   11   2.76786  O    2   2.77319  H    3   2.85585  Ni   1   3.11000  H    6   3.35600
=========================================================================================================
conn H  53   :   N   52   1.02687
---------------------------------------------------------------------------------------------------------
near H  53   :   O    2   1.79685  H    3   2.00081  C   17   2.02074  C   16   2.14546  H    5   2.36756
near H  53   :   N   54   2.38954  C    4   2.43455  H    7   2.50107  Ni   1   2.55345  H   15   3.09680
near H  53   :   C   12   3.13715  O   59   3.16510  C    8   3.26717  H    9   3.30523  H   58   3.32685
=========================================================================================================
conn N  54   :   C   18   1.38263  C   17   1.42510  Ni   1   1.85054
---------------------------------------------------------------------------------------------------------
near N  54   :   N   52   2.31426  O   59   2.32404  C   27   2.35883  H   53   2.38954  C   19   2.48728
near N  54   :   N   55   2.50493  H   20   2.76797  H    3   2.84242  O    2   2.84263  N   56   3.64111
near N  54   :   C   25   3.65857  C   21   3.71940  C   16   3.72704  C   28   3.80671  H   13   4.12742
=========================================================================================================
conn N  55   :   C   28   1.36499  C   27   1.37015  Ni   1   1.84445
---------------------------------------------------------------------------------------------------------
near N  55   :   C   37   2.31798  C   18   2.32284  N   56   2.47643  C   25   2.49485  C   29   2.50022
near N  55   :   N   54   2.50493  H   26   2.81026  H   30   2.82692  C   19   3.62528  C   35   3.62991
near N  55   :   O    2   3.66419  C   23   3.71653  C   31   3.71746  C   17   3.81108  C   38   3.89467
=========================================================================================================
conn N  56   :   C   37   1.35867  C   38   1.42878  Ni   1   1.84877
---------------------------------------------------------------------------------------------------------
near N  56   :   N   57   2.29644  O   60   2.31844  C   28   2.33360  H   58   2.34261  C   35   2.47081
near N  56   :   N   55   2.47643  O    2   2.71016  H   36   2.76391  H    3   3.46278  C   29   3.62544
near N  56   :   N   54   3.64111  C   33   3.69170  C   39   3.72157  C   27   3.79742  H   53   3.85340
=========================================================================================================
conn N  57   :   H   58   1.01123  C   38   1.34055  C   39   1.47517
---------------------------------------------------------------------------------------------------------
near N  57   :   N   56   2.29644  O   60   2.29733  C   48   2.39516  C   40   2.45650  C   44   2.46310
near N  57   :   H   51   2.65139  H   49   2.65303  H   43   2.67218  H   45   2.70726  H   47   2.74950
near N  57   :   H   41   2.75732  O    2   3.09452  Ni   1   3.31383  C   37   3.34143  H   50   3.35964
=========================================================================================================
conn H  58   :   N   57   1.01123
---------------------------------------------------------------------------------------------------------
near H  58   :   C   38   1.99343  C   39   2.12946  N   56   2.34261  H   49   2.37061  C   48   2.41956
near H  58   :   H   51   2.48112  Ni   1   2.95366  O    2   3.03309  H   43   3.05496  C   40   3.11703
near H  58   :   O   60   3.14463  C   44   3.24177  H   45   3.28758  H   53   3.32685  C   37   3.35314
=========================================================================================================
conn O  59   :   C   17   1.23379
---------------------------------------------------------------------------------------------------------
near O  59   :   N   52   2.29136  N   54   2.32404  H   20   2.41636  H   11   2.46574  H   13   2.57579
near O  59   :   C   18   2.78587  C   19   2.86496  C   16   2.92703  C    8   3.08264  H   53   3.16510
near O  59   :   C   12   3.18283  H    9   3.51722  H   15   3.69628  Ni   1   3.99606  H   10   4.02691
=========================================================================================================
conn O  60   :   C   38   1.22901
---------------------------------------------------------------------------------------------------------
near O  60   :   N   57   2.29733  N   56   2.31844  H   47   2.55121  H   36   2.58220  H   41   2.60778
near O  60   :   C   39   2.97792  C   37   3.00932  H   58   3.14463  C   35   3.14474  C   44   3.16599
near O  60   :   C   40   3.20120  O    2   3.53716  H   45   3.61465  H   43   3.62604  Ni   1   3.79586
=========================================================================================================

A N G L E S (degree)

i1        i2        i3              A123
ANG H      3  O      2  Ni     1   105.14548
ANG C      4  C     16  N     52   105.91999
ANG C      4  C     16  C      8   109.38658
ANG C      4  C     16  C     12   109.78022
ANG H      5  C      4  H      6   108.00179
ANG H      5  C      4  H      7   108.18697
ANG H      5  C      4  C     16   111.19927
ANG H      6  C      4  H      7   108.31933
ANG H      6  C      4  C     16   110.01881
ANG H      7  C      4  C     16   111.01016
ANG C      8  C     16  N     52   110.91986
ANG C      8  C     16  C     12   110.75662
ANG H      9  C      8  H     11   108.61975
ANG H      9  C      8  H     10   108.36111
ANG H      9  C      8  C     16   110.34204
ANG H     10  C      8  H     11   108.70200
ANG H     10  C      8  C     16   109.71559
ANG H     11  C      8  C     16   111.03764
ANG C     12  C     16  N     52   109.96036
ANG H     13  C     12  H     14   108.48409
ANG H     13  C     12  H     15   108.51623
ANG H     13  C     12  C     16   110.87821
ANG H     14  C     12  H     15   108.26308
ANG H     14  C     12  C     16   110.07230
ANG H     15  C     12  C     16   110.55286
ANG C     16  N     52  C     17   126.00175
ANG C     17  N     54  C     18   120.50256
ANG C     17  N     54  Ni     1   125.18390
ANG C     18  N     54  Ni     1   111.43250
ANG C     18  C     19  C     21   119.64549
ANG C     18  C     27  N     55   111.99144
ANG C     18  C     27  C     25   119.80760
ANG C     19  C     21  C     23   120.83056
ANG C     19  C     18  N     54   126.59108
ANG C     19  C     18  C     27   119.47483
ANG H     20  C     19  C     21   120.64744
ANG H     20  C     19  C     18   119.69206
ANG C     21  C     23  C     25   120.73727
ANG H     22  C     21  C     19   119.39828
ANG H     22  C     21  C     23   119.75664
ANG C     23  C     25  C     27   119.47713
ANG H     24  C     23  C     25   119.30287
ANG H     24  C     23  C     21   119.94876
ANG C     25  C     27  N     55   128.15984
ANG H     26  C     25  C     23   119.57688
ANG H     26  C     25  C     27   120.87825
ANG C     27  N     55  C     28   131.22044
ANG C     27  N     55  Ni     1   112.92551
ANG C     27  C     18  N     54   113.89003
ANG C     28  N     55  Ni     1   115.80143
ANG C     28  C     29  C     31   119.46824
ANG C     28  C     37  N     56   113.16064
ANG C     28  C     37  C     35   120.11402
ANG C     29  C     31  C     33   121.15070
ANG C     29  C     28  N     55   129.13134
ANG C     29  C     28  C     37   119.14781
ANG H     30  C     29  C     31   119.44970
ANG H     30  C     29  C     28   121.06092
ANG C     31  C     33  C     35   120.73100
ANG H     32  C     31  C     29   119.18688
ANG H     32  C     31  C     33   119.66079
ANG C     33  C     35  C     37   119.23212
ANG H     34  C     33  C     35   119.55401
ANG H     34  C     33  C     31   119.70376
ANG C     35  C     37  N     56   126.63106
ANG H     36  C     35  C     33   120.88479
ANG H     36  C     35  C     37   119.88164
ANG C     37  N     56  C     38   121.41341
ANG C     37  N     56  Ni     1   114.96133
ANG C     37  C     28  N     55   111.62752
ANG C     38  N     57  C     39   127.10631
ANG C     38  N     56  Ni     1   123.61377
ANG C     40  C     39  N     57   109.63043
ANG C     40  C     39  C     48   110.22875
ANG C     40  C     39  C     44   111.11606
ANG H     41  C     40  H     43   108.10002
ANG H     41  C     40  H     42   108.50170
ANG H     41  C     40  C     39   110.88964
ANG H     42  C     40  H     43   109.06605
ANG H     42  C     40  C     39   109.82910
ANG H     43  C     40  C     39   110.39942
ANG C     44  C     39  N     57   110.12301
ANG C     44  C     39  C     48   109.76732
ANG H     45  C     44  H     47   108.65804
ANG H     45  C     44  H     46   108.39044
ANG H     45  C     44  C     39   110.57703
ANG H     46  C     44  H     47   108.53866
ANG H     46  C     44  C     39   109.60169
ANG H     47  C     44  C     39   111.00858
ANG C     48  C     39  N     57   105.84230
ANG H     49  C     48  H     50   107.77750
ANG H     49  C     48  H     51   108.51800
ANG H     49  C     48  C     39   111.21107
ANG H     50  C     48  H     51   108.23186
ANG H     50  C     48  C     39   109.91818
ANG H     51  C     48  C     39   111.07403
ANG N     52  C     17  O     59   125.11919
ANG N     52  C     17  N     54   113.14521
ANG H     53  N     52  C     17   116.01059
ANG H     53  N     52  C     16   117.53624
ANG N     54  C     17  O     59   121.70250
ANG N     54  Ni     1  N     55    85.36341
ANG N     54  Ni     1  N     56   159.64673
ANG N     54  Ni     1  O      2   100.31727
ANG N     55  Ni     1  N     56    84.21660
ANG N     55  Ni     1  O      2   164.92854
ANG N     56  C     38  O     60   121.27643
ANG N     56  C     38  N     57   112.00223
ANG N     56  Ni     1  O      2    94.17405
ANG N     57  C     38  O     60   126.71996
ANG H     58  N     57  C     38   115.19331
ANG H     58  N     57  C     39   116.60009
