# Supplementary material for: Enhanced Proton-Coupled Electron-Transfer Reactivity by a Mononuclear Nickel(II) Hydroxide Radical Complex
Source: Inorg Chem. 2024 Dec 16;63(52):24453–65. doi: 10.1021/acs.inorgchem.4c03370 (PMC11688665; doi:10.1021/acs.inorgchem.4c03370)
Supplement: Supplementary file 2 — ic4c03370_si_002.zip [file ic4c03370_si_002.zip › CompData/opt_Ni-OH_0_3.1243053.out.xyz]

  60
opt_Ni-OH_0_3.1243053.out        -8686.0282
Ni     -0.026558    0.377493    0.800255
O       0.219207   -1.148756    1.819474
H      -0.358520   -1.034236    2.590994
C      -1.639842   -4.263553    0.694174
H      -0.607353   -4.099297    0.366581
H      -1.933033   -5.273517    0.394068
H      -1.664350   -4.208605    1.788175
C      -4.009355   -3.487148    0.578950
H      -4.045436   -3.402758    1.670414
H      -4.328837   -4.496827    0.300286
H      -4.709975   -2.767291    0.150175
C      -2.528545   -3.337221   -1.455393
H      -3.175123   -2.587673   -1.919562
H      -2.858719   -4.329584   -1.780158
H      -1.504123   -3.182244   -1.812405
C      -2.586588   -3.237601    0.072731
C      -2.656077   -0.733362    0.211891
C      -2.372071    1.661843    0.565686
C      -3.707788    2.048843    0.740639
H      -4.464786    1.296048    0.926962
C      -4.042800    3.393884    0.702534
H      -5.078697    3.690647    0.852007
C      -3.061351    4.372514    0.503342
H      -3.335116    5.425219    0.509183
C      -1.733968    4.017914    0.322610
H      -0.982649    4.791750    0.223070
C      -1.373755    2.661277    0.333811
C       1.043178    2.650962   -0.269261
C       1.266418    3.891527   -0.886487
H       0.447437    4.570885   -1.087774
C       2.551128    4.238199   -1.276016
H       2.720501    5.204756   -1.745138
C       3.629861    3.360742   -1.083836
H       4.628829    3.658598   -1.394374
C       3.433206    2.110612   -0.526652
H       4.262267    1.421423   -0.397098
C       2.137525    1.730038   -0.133202
C       2.686390   -0.568055    0.439931
C       2.959806   -2.947415   -0.349491
C       2.772326   -3.578898    1.031685
H       3.330069   -3.025841    1.792149
H       3.132871   -4.612422    1.019492
H       1.714657   -3.572456    1.313796
C       4.440010   -2.878237   -0.727306
H       4.564376   -2.419842   -1.714204
H       4.858097   -3.889447   -0.761006
H       5.003931   -2.293292    0.003432
C       2.194762   -3.744977   -1.402859
H       1.126798   -3.798477   -1.161551
H       2.578646   -4.767773   -1.447133
H       2.305116   -3.294108   -2.395471
N      -2.098278   -1.923533    0.508143
H      -1.188768   -1.888728    0.983583
N      -1.870139    0.375681    0.639964
N      -0.124984    2.115752    0.191343
N       1.754699    0.508828    0.322938
N       2.369467   -1.595563   -0.360612
H       1.522388   -1.475815   -0.899784
O      -3.715968   -0.579018   -0.400523
O       3.642980   -0.503467    1.208845
