# Supplementary material for: Enhanced Proton-Coupled Electron-Transfer Reactivity by a Mononuclear Nickel(II) Hydroxide Radical Complex
Source: Inorg Chem. 2024 Dec 16;63(52):24453–65. doi: 10.1021/acs.inorgchem.4c03370 (PMC11688665; doi:10.1021/acs.inorgchem.4c03370)
Supplement: Supplementary file 2 — ic4c03370_si_002.zip [file ic4c03370_si_002.zip › CompData/opt_nioh-Cs-2_0_1.1320455.out.rep]

Total system: H29.C22.N5.O3.Ni1
Total mass  : 470.202792                             

---------------------------------------------------------------------------------------------------------
Generalized tau4 coordination parameter (1.0 is perfect tetrahedron, 0.0 is perfect square planar)
---------------------------------------------------------------------------------------------------------
Ni    1     0.26480
C     2     0.99689
C     6     0.99807
C    10     0.99749
C    14     0.99040
C    37     0.99040
C    38     0.99749
C    42     0.99807
C    46     0.99689
---------------------------------------------------------------------------------------------------------

B O N D S (Angstroms)

conn Ni 1    :   N   52   1.85550  N   54   1.85550  N   53   1.85955  O   59   1.88363
---------------------------------------------------------------------------------------------------------
near Ni 1    :   H   60   2.32622  H   51   2.68492  H   56   2.68492  C   16   2.69837  C   35   2.69837
near Ni 1    :   C   25   2.72164  C   26   2.72164  C   15   2.91598  C   36   2.91598  N   50   3.20725
near Ni 1    :   N   55   3.20725  O   57   3.92639  O   58   3.92639  C   17   4.06192  C   33   4.06192
=========================================================================================================
conn C  2    :   H    4   1.09376  H    3   1.09512  H    5   1.09559  C   14   1.52703
---------------------------------------------------------------------------------------------------------
near C  2    :   N   50   2.39638  H   51   2.46493  C   10   2.49644  C    6   2.50166  H   12   2.72939
near C  2    :   H   11   2.73644  H    9   2.73840  H    8   2.74738  H   49   3.24847  H   13   3.45791
near C  2    :   H    7   3.46354  C   15   3.70011  O   59   3.74997  H   43   4.16800  H   60   4.26784
=========================================================================================================
conn H  3    :   C    2   1.09512
---------------------------------------------------------------------------------------------------------
near H  3    :   H    4   1.77120  H    5   1.77568  H   49   2.15429  C   14   2.17549  H   51   2.36651
near H  3    :   H    9   2.52562  N   50   2.65058  C    6   2.74530  H    8   3.09273  O   59   3.18986
near H  3    :   C   46   3.24847  H   43   3.35824  C   10   3.46158  H   56   3.48935  H   48   3.70441
=========================================================================================================
conn H  4    :   C    2   1.09376
---------------------------------------------------------------------------------------------------------
near H  4    :   H    3   1.77120  H    5   1.77550  C   14   2.16077  H   12   2.51565  H    8   2.53448
near H  4    :   C   10   2.73975  C    6   2.74376  H    9   3.08594  H   11   3.08847  N   50   3.36017
near H  4    :   H   51   3.54128  H   49   3.70441  H   13   3.74451  H    7   3.75225  H   43   4.54941
=========================================================================================================
conn H  5    :   C    2   1.09559
---------------------------------------------------------------------------------------------------------
near H  5    :   H    4   1.77550  H    3   1.77568  C   14   2.17520  H   11   2.52480  H   51   2.56931
near H  5    :   N   50   2.65240  C   10   2.74188  H   12   3.07751  C    6   3.46653  H    9   3.74822
near H  5    :   H   49   3.74912  H   13   3.75068  H    8   3.75839  O   59   3.77709  C   15   3.95316
=========================================================================================================
conn C  6    :   H    7   1.09324  H    8   1.09509  H    9   1.09537  C   14   1.53341
---------------------------------------------------------------------------------------------------------
near C  6    :   N   50   2.46390  C    2   2.50166  C   10   2.51869  H    4   2.74376  H    3   2.74530
near C  6    :   H   12   2.76276  H   13   2.76677  C   15   3.05139  H   51   3.09049  O   57   3.15191
near C  6    :   H   43   3.36796  H    5   3.46653  H   11   3.47473  H   49   4.14074  N   52   4.25169
=========================================================================================================
conn H  7    :   C    6   1.09324
---------------------------------------------------------------------------------------------------------
near H  7    :   H    8   1.77522  H    9   1.77600  C   14   2.17982  O   57   2.54572  H   13   2.57440
near H  7    :   N   50   2.75373  C   10   2.77510  C   15   2.83581  H   12   3.12765  C    2   3.46354
near H  7    :   H   51   3.54707  H    4   3.75225  H    3   3.75267  H   11   3.77948  H   43   3.88893
=========================================================================================================
conn H  8    :   C    6   1.09509
---------------------------------------------------------------------------------------------------------
near H  8    :   H    9   1.77444  H    7   1.77522  C   14   2.16907  H    4   2.53448  H   12   2.55605
near H  8    :   C    2   2.74738  C   10   2.76427  H    3   3.09273  H   13   3.11258  N   50   3.41217
near H  8    :   H    5   3.75839  H   11   3.76958  H   43   3.81932  H   51   4.00985  O   57   4.06562
=========================================================================================================
conn H  9    :   C    6   1.09537
---------------------------------------------------------------------------------------------------------
near H  9    :   H    8   1.77444  H    7   1.77600  C   14   2.17399  H   43   2.27408  H    3   2.52562
near H  9    :   N   50   2.70459  C    2   2.73840  H   51   3.01067  H    4   3.08594  C   15   3.31363
near H  9    :   H   49   3.35824  C   42   3.36796  C   10   3.47420  O   57   3.64994  H    5   3.74822
=========================================================================================================
conn C  10   :   H   13   1.09221  H   12   1.09511  H   11   1.09534  C   14   1.52982
---------------------------------------------------------------------------------------------------------
near C  10   :   N   50   2.46904  C    2   2.49644  C    6   2.51869  H    4   2.73975  H    5   2.74188
near C  10   :   H    8   2.76427  H    7   2.77510  O   57   3.07879  C   15   3.09647  H   51   3.31393
near C  10   :   H    3   3.46158  H    9   3.47420  N   52   4.44669  H   18   4.60234  O   59   5.04821
=========================================================================================================
conn H  11   :   C   10   1.09534
---------------------------------------------------------------------------------------------------------
near H  11   :   H   12   1.77610  H   13   1.77664  C   14   2.17051  H    5   2.52480  N   50   2.70878
near H  11   :   C    2   2.73644  H    4   3.08847  C   15   3.37703  H   51   3.39140  C    6   3.47473
near H  11   :   O   57   3.53251  H    3   3.74619  H    8   3.76958  H    7   3.77948  H    9   4.31658
=========================================================================================================
conn H  12   :   C   10   1.09511
---------------------------------------------------------------------------------------------------------
near H  12   :   H   11   1.77610  H   13   1.77730  C   14   2.16035  H    4   2.51565  H    8   2.55605
near H  12   :   C    2   2.72939  C    6   2.76276  H    5   3.07751  H    7   3.12765  N   50   3.41173
near H  12   :   H    3   3.74001  H    9   3.76291  O   57   4.01356  C   15   4.11688  H   51   4.18023
=========================================================================================================
conn H  13   :   C   10   1.09221
---------------------------------------------------------------------------------------------------------
near H  13   :   H   11   1.77664  H   12   1.77730  C   14   2.17503  O   57   2.45667  H    7   2.57440
near H  13   :   N   50   2.76245  C    6   2.76677  C   15   2.89120  H    8   3.11258  C    2   3.45791
near H  13   :   H    4   3.74451  H    5   3.75068  H   51   3.75243  H    9   3.77504  H   18   3.98602
=========================================================================================================
conn C  14   :   N   50   1.47128  C    2   1.52703  C   10   1.52982  C    6   1.53341
---------------------------------------------------------------------------------------------------------
near C  14   :   H   51   2.15414  H   12   2.16035  H    4   2.16077  H    8   2.16907  H   11   2.17051
near C  14   :   H    9   2.17399  H   13   2.17503  H    5   2.17520  H    3   2.17549  H    7   2.17982
near C  14   :   C   15   2.49571  O   57   2.91661  N   52   3.72207  O   59   3.79402  H   49   4.08020
=========================================================================================================
conn C  15   :   O   57   1.23392  N   50   1.34383  N   52   1.43071
---------------------------------------------------------------------------------------------------------
near C  15   :   H   51   2.00525  C   16   2.41699  C   14   2.49571  H   18   2.72268  H    7   2.83581
near C  15   :   H   13   2.89120  Ni   1   2.91598  C   17   2.95551  C    6   3.05139  C   10   3.09647
near C  15   :   O   59   3.23947  H    9   3.31363  H   11   3.37703  C   25   3.63289  C    2   3.70011
=========================================================================================================
conn C  16   :   N   52   1.37334  C   17   1.40351  C   25   1.43376
---------------------------------------------------------------------------------------------------------
near C  16   :   H   18   2.15594  N   53   2.32200  C   19   2.41114  C   15   2.41699  C   23   2.44651
near C  16   :   Ni   1   2.69837  O   57   2.77216  C   21   2.79155  H   20   3.39680  H   24   3.44101
near C  16   :   N   50   3.55692  C   26   3.66721  H   51   3.71582  H   22   3.87914  O   59   4.01855
=========================================================================================================
conn C  17   :   H   18   1.08426  C   19   1.38354  C   16   1.40351
---------------------------------------------------------------------------------------------------------
near C  17   :   H   20   2.14143  C   21   2.41735  C   25   2.45657  N   52   2.46793  C   23   2.81442
near C  17   :   O   57   2.85674  C   15   2.95551  H   22   3.39955  N   53   3.62986  H   24   3.89312
near C  17   :   Ni   1   4.06192  N   50   4.15428  H   51   4.54142  H   13   4.81952  C   26   4.91585
=========================================================================================================
conn H  18   :   C   17   1.08426
---------------------------------------------------------------------------------------------------------
near H  18   :   C   19   2.14896  C   16   2.15594  O   57   2.45243  H   20   2.47377  C   15   2.72268
near H  18   :   N   52   2.74063  C   21   3.40377  C   25   3.43822  N   50   3.80578  C   23   3.89864
near H  18   :   H   13   3.98602  H   22   4.29899  H   51   4.35917  N   53   4.47762  H   11   4.49141
=========================================================================================================
conn C  19   :   H   20   1.08770  C   17   1.38354  C   21   1.40107
---------------------------------------------------------------------------------------------------------
near C  19   :   H   18   2.14896  H   22   2.16033  C   16   2.41114  C   23   2.42342  C   25   2.80706
near C  19   :   H   24   3.38776  N   52   3.70349  O   57   4.09014  N   53   4.16515  C   15   4.31151
near C  19   :   H   28   5.03569  Ni   1   5.06077  C   26   5.25843  N   50   5.53366  C   27   5.60731
=========================================================================================================
conn H  20   :   C   19   1.08770
---------------------------------------------------------------------------------------------------------
near H  20   :   C   17   2.14143  C   21   2.15976  H   18   2.47377  H   22   2.48584  C   16   3.39680
near H  20   :   C   23   3.40367  C   25   3.89462  H   24   4.27365  N   52   4.60061  O   57   4.61638
near H  20   :   C   15   5.00274  N   53   5.25208  H   28   5.98452  Ni   1   6.07807  N   50   6.19457
=========================================================================================================
conn C  21   :   H   22   1.08760  C   23   1.38426  C   19   1.40107
---------------------------------------------------------------------------------------------------------
near C  21   :   H   24   2.12098  H   20   2.15976  C   25   2.41699  C   17   2.41735  C   16   2.79155
near C  21   :   H   18   3.40377  N   53   3.72793  H   28   3.85450  N   52   4.16072  C   26   4.53826
near C  21   :   C   27   4.58218  O   57   4.99506  C   15   5.07272  Ni   1   5.07438  C   35   5.89312
=========================================================================================================
conn H  22   :   C   21   1.08760
---------------------------------------------------------------------------------------------------------
near H  22   :   C   23   2.13646  C   19   2.16033  H   24   2.42546  H   20   2.48584  C   25   3.39867
near H  22   :   C   17   3.39955  C   16   3.87914  H   28   4.14505  H   18   4.29899  N   53   4.63233
near H  22   :   C   27   5.03748  N   52   5.24803  C   26   5.25774  O   57   5.98954  Ni   1   6.09809
=========================================================================================================
conn C  23   :   H   24   1.07947  C   21   1.38426  C   25   1.40733
---------------------------------------------------------------------------------------------------------
near C  23   :   H   22   2.13646  C   19   2.42342  C   16   2.44651  N   53   2.50903  H   28   2.61364
near C  23   :   C   17   2.81442  C   26   3.17027  C   27   3.23054  H   20   3.40367  N   52   3.65589
near C  23   :   H   18   3.89864  Ni   1   4.10253  C   35   4.55179  C   29   4.58218  C   15   4.81261
=========================================================================================================
conn H  24   :   C   23   1.07947
---------------------------------------------------------------------------------------------------------
near H  24   :   H   28   1.75385  C   21   2.12098  C   25   2.17814  H   22   2.42546  C   27   2.61364
near H  24   :   N   53   2.84554  C   26   3.02084  C   19   3.38776  C   16   3.44101  C   29   3.85450
near H  24   :   C   17   3.89312  H   30   4.14505  H   20   4.27365  C   35   4.45413  N   52   4.53740
=========================================================================================================
conn C  25   :   N   53   1.36934  C   23   1.40733  C   16   1.43376
---------------------------------------------------------------------------------------------------------
near C  25   :   H   24   2.17814  N   52   2.36244  C   21   2.41699  C   17   2.45657  C   26   2.49805
near C  25   :   Ni   1   2.72164  C   19   2.80706  H   28   3.02084  C   27   3.17027  H   22   3.39867
near C  25   :   H   18   3.43822  C   15   3.63289  C   35   3.66721  N   54   3.83392  H   20   3.89462
=========================================================================================================
conn C  26   :   N   53   1.36934  C   27   1.40733  C   35   1.43376
---------------------------------------------------------------------------------------------------------
near C  26   :   H   28   2.17814  N   54   2.36244  C   29   2.41699  C   33   2.45657  C   25   2.49805
near C  26   :   Ni   1   2.72164  C   31   2.80706  H   24   3.02084  C   23   3.17027  H   30   3.39867
near C  26   :   H   34   3.43822  C   36   3.63289  C   16   3.66721  N   52   3.83392  H   32   3.89462
=========================================================================================================
conn C  27   :   H   28   1.07947  C   29   1.38426  C   26   1.40733
---------------------------------------------------------------------------------------------------------
near C  27   :   H   30   2.13646  C   31   2.42342  C   35   2.44651  N   53   2.50903  H   24   2.61364
near C  27   :   C   33   2.81442  C   25   3.17027  C   23   3.23054  H   32   3.40367  N   54   3.65589
near C  27   :   H   34   3.89864  Ni   1   4.10253  C   16   4.55179  C   21   4.58218  C   36   4.81261
=========================================================================================================
conn H  28   :   C   27   1.07947
---------------------------------------------------------------------------------------------------------
near H  28   :   H   24   1.75385  C   29   2.12098  C   26   2.17814  H   30   2.42546  C   23   2.61364
near H  28   :   N   53   2.84554  C   25   3.02084  C   31   3.38776  C   35   3.44101  C   21   3.85450
near H  28   :   C   33   3.89312  H   22   4.14505  H   32   4.27365  C   16   4.45413  N   54   4.53740
=========================================================================================================
conn C  29   :   H   30   1.08760  C   27   1.38426  C   31   1.40107
---------------------------------------------------------------------------------------------------------
near C  29   :   H   28   2.12098  H   32   2.15976  C   26   2.41699  C   33   2.41735  C   35   2.79155
near C  29   :   H   34   3.40377  N   53   3.72793  H   24   3.85450  N   54   4.16072  C   25   4.53826
near C  29   :   C   23   4.58218  O   58   4.99506  C   36   5.07272  Ni   1   5.07438  C   16   5.89312
=========================================================================================================
conn H  30   :   C   29   1.08760
---------------------------------------------------------------------------------------------------------
near H  30   :   C   27   2.13646  C   31   2.16033  H   28   2.42546  H   32   2.48584  C   26   3.39867
near H  30   :   C   33   3.39955  C   35   3.87914  H   24   4.14505  H   34   4.29899  N   53   4.63233
near H  30   :   C   23   5.03748  N   54   5.24803  C   25   5.25774  O   58   5.98954  Ni   1   6.09809
=========================================================================================================
conn C  31   :   H   32   1.08770  C   33   1.38354  C   29   1.40107
---------------------------------------------------------------------------------------------------------
near C  31   :   H   34   2.14896  H   30   2.16033  C   35   2.41114  C   27   2.42342  C   26   2.80706
near C  31   :   H   28   3.38776  N   54   3.70349  O   58   4.09014  N   53   4.16515  C   36   4.31151
near C  31   :   H   24   5.03569  Ni   1   5.06077  C   25   5.25843  N   55   5.53366  C   23   5.60731
=========================================================================================================
conn H  32   :   C   31   1.08770
---------------------------------------------------------------------------------------------------------
near H  32   :   C   33   2.14143  C   29   2.15976  H   34   2.47377  H   30   2.48584  C   35   3.39680
near H  32   :   C   27   3.40367  C   26   3.89462  H   28   4.27365  N   54   4.60061  O   58   4.61638
near H  32   :   C   36   5.00274  N   53   5.25208  H   24   5.98452  Ni   1   6.07807  N   55   6.19457
=========================================================================================================
conn C  33   :   H   34   1.08426  C   31   1.38354  C   35   1.40351
---------------------------------------------------------------------------------------------------------
near C  33   :   H   32   2.14143  C   29   2.41735  C   26   2.45657  N   54   2.46793  C   27   2.81442
near C  33   :   O   58   2.85674  C   36   2.95551  H   30   3.39955  N   53   3.62986  H   28   3.89312
near C  33   :   Ni   1   4.06192  N   55   4.15428  H   56   4.54142  H   39   4.81952  C   25   4.91585
=========================================================================================================
conn H  34   :   C   33   1.08426
---------------------------------------------------------------------------------------------------------
near H  34   :   C   31   2.14896  C   35   2.15594  O   58   2.45243  H   32   2.47377  C   36   2.72268
near H  34   :   N   54   2.74063  C   29   3.40377  C   26   3.43822  N   55   3.80578  C   27   3.89864
near H  34   :   H   39   3.98602  H   30   4.29899  H   56   4.35917  N   53   4.47762  H   41   4.49141
=========================================================================================================
conn C  35   :   N   54   1.37334  C   33   1.40351  C   26   1.43376
---------------------------------------------------------------------------------------------------------
near C  35   :   H   34   2.15594  N   53   2.32200  C   31   2.41114  C   36   2.41699  C   27   2.44651
near C  35   :   Ni   1   2.69837  O   58   2.77216  C   29   2.79155  H   32   3.39680  H   28   3.44101
near C  35   :   N   55   3.55692  C   25   3.66721  H   56   3.71582  H   30   3.87914  O   59   4.01855
=========================================================================================================
conn C  36   :   O   58   1.23392  N   55   1.34383  N   54   1.43071
---------------------------------------------------------------------------------------------------------
near C  36   :   H   56   2.00525  C   35   2.41699  C   37   2.49571  H   34   2.72268  H   45   2.83581
near C  36   :   H   39   2.89120  Ni   1   2.91598  C   33   2.95551  C   42   3.05139  C   38   3.09647
near C  36   :   O   59   3.23947  H   43   3.31363  H   41   3.37703  C   26   3.63289  C   46   3.70011
=========================================================================================================
conn C  37   :   N   55   1.47128  C   46   1.52703  C   38   1.52982  C   42   1.53341
---------------------------------------------------------------------------------------------------------
near C  37   :   H   56   2.15414  H   40   2.16035  H   48   2.16077  H   44   2.16907  H   41   2.17051
near C  37   :   H   43   2.17399  H   39   2.17503  H   47   2.17520  H   49   2.17549  H   45   2.17982
near C  37   :   C   36   2.49571  O   58   2.91661  N   54   3.72207  O   59   3.79402  H    3   4.08020
=========================================================================================================
conn C  38   :   H   39   1.09221  H   40   1.09511  H   41   1.09534  C   37   1.52982
---------------------------------------------------------------------------------------------------------
near C  38   :   N   55   2.46904  C   46   2.49644  C   42   2.51869  H   48   2.73975  H   47   2.74188
near C  38   :   H   44   2.76427  H   45   2.77510  O   58   3.07879  C   36   3.09647  H   56   3.31393
near C  38   :   H   49   3.46158  H   43   3.47420  N   54   4.44669  H   34   4.60234  O   59   5.04821
=========================================================================================================
conn H  39   :   C   38   1.09221
---------------------------------------------------------------------------------------------------------
near H  39   :   H   41   1.77664  H   40   1.77730  C   37   2.17503  O   58   2.45667  H   45   2.57440
near H  39   :   N   55   2.76245  C   42   2.76677  C   36   2.89120  H   44   3.11258  C   46   3.45791
near H  39   :   H   48   3.74451  H   47   3.75068  H   56   3.75243  H   43   3.77504  H   34   3.98602
=========================================================================================================
conn H  40   :   C   38   1.09511
---------------------------------------------------------------------------------------------------------
near H  40   :   H   41   1.77610  H   39   1.77730  C   37   2.16035  H   48   2.51565  H   44   2.55605
near H  40   :   C   46   2.72939  C   42   2.76276  H   47   3.07751  H   45   3.12765  N   55   3.41173
near H  40   :   H   49   3.74001  H   43   3.76291  O   58   4.01356  C   36   4.11688  H   56   4.18023
=========================================================================================================
conn H  41   :   C   38   1.09534
---------------------------------------------------------------------------------------------------------
near H  41   :   H   40   1.77610  H   39   1.77664  C   37   2.17051  H   47   2.52480  N   55   2.70878
near H  41   :   C   46   2.73644  H   48   3.08847  C   36   3.37703  H   56   3.39140  C   42   3.47473
near H  41   :   O   58   3.53251  H   49   3.74619  H   44   3.76958  H   45   3.77948  H   43   4.31658
=========================================================================================================
conn C  42   :   H   45   1.09324  H   44   1.09509  H   43   1.09537  C   37   1.53341
---------------------------------------------------------------------------------------------------------
near C  42   :   N   55   2.46390  C   46   2.50166  C   38   2.51869  H   48   2.74376  H   49   2.74530
near C  42   :   H   40   2.76276  H   39   2.76677  C   36   3.05139  H   56   3.09049  O   58   3.15191
near C  42   :   H    9   3.36796  H   47   3.46653  H   41   3.47473  H    3   4.14074  N   54   4.25169
=========================================================================================================
conn H  43   :   C   42   1.09537
---------------------------------------------------------------------------------------------------------
near H  43   :   H   44   1.77444  H   45   1.77600  C   37   2.17399  H    9   2.27408  H   49   2.52562
near H  43   :   N   55   2.70459  C   46   2.73840  H   56   3.01067  H   48   3.08594  C   36   3.31363
near H  43   :   H    3   3.35824  C    6   3.36796  C   38   3.47420  O   58   3.64994  H   47   3.74822
=========================================================================================================
conn H  44   :   C   42   1.09509
---------------------------------------------------------------------------------------------------------
near H  44   :   H   43   1.77444  H   45   1.77522  C   37   2.16907  H   48   2.53448  H   40   2.55605
near H  44   :   C   46   2.74738  C   38   2.76427  H   49   3.09273  H   39   3.11258  N   55   3.41217
near H  44   :   H   47   3.75839  H   41   3.76958  H    9   3.81932  H   56   4.00985  O   58   4.06562
=========================================================================================================
conn H  45   :   C   42   1.09324
---------------------------------------------------------------------------------------------------------
near H  45   :   H   44   1.77522  H   43   1.77600  C   37   2.17982  O   58   2.54572  H   39   2.57440
near H  45   :   N   55   2.75373  C   38   2.77510  C   36   2.83581  H   40   3.12765  C   46   3.46354
near H  45   :   H   56   3.54707  H   48   3.75225  H   49   3.75267  H   41   3.77948  H    9   3.88893
=========================================================================================================
conn C  46   :   H   48   1.09376  H   49   1.09512  H   47   1.09559  C   37   1.52703
---------------------------------------------------------------------------------------------------------
near C  46   :   N   55   2.39638  H   56   2.46493  C   38   2.49644  C   42   2.50166  H   40   2.72939
near C  46   :   H   41   2.73644  H   43   2.73840  H   44   2.74738  H    3   3.24847  H   39   3.45791
near C  46   :   H   45   3.46354  C   36   3.70011  O   59   3.74997  H    9   4.16800  H   60   4.26784
=========================================================================================================
conn H  47   :   C   46   1.09559
---------------------------------------------------------------------------------------------------------
near H  47   :   H   48   1.77550  H   49   1.77568  C   37   2.17520  H   41   2.52480  H   56   2.56931
near H  47   :   N   55   2.65240  C   38   2.74188  H   40   3.07751  C   42   3.46653  H   43   3.74822
near H  47   :   H    3   3.74912  H   39   3.75068  H   44   3.75839  O   59   3.77709  C   36   3.95316
=========================================================================================================
conn H  48   :   C   46   1.09376
---------------------------------------------------------------------------------------------------------
near H  48   :   H   49   1.77120  H   47   1.77550  C   37   2.16077  H   40   2.51565  H   44   2.53448
near H  48   :   C   38   2.73975  C   42   2.74376  H   43   3.08594  H   41   3.08847  N   55   3.36017
near H  48   :   H   56   3.54128  H    3   3.70441  H   39   3.74451  H   45   3.75225  H    9   4.54941
=========================================================================================================
conn H  49   :   C   46   1.09512
---------------------------------------------------------------------------------------------------------
near H  49   :   H   48   1.77120  H   47   1.77568  H    3   2.15429  C   37   2.17549  H   56   2.36651
near H  49   :   H   43   2.52562  N   55   2.65058  C   42   2.74530  H   44   3.09273  O   59   3.18986
near H  49   :   C    2   3.24847  H    9   3.35824  C   38   3.46158  H   51   3.48935  H    4   3.70441
=========================================================================================================
conn N  50   :   H   51   1.03069  C   15   1.34383  C   14   1.47128
---------------------------------------------------------------------------------------------------------
near N  50   :   O   57   2.29294  N   52   2.31964  C    2   2.39638  C    6   2.46390  C   10   2.46904
near N  50   :   H    3   2.65058  H    5   2.65240  H    9   2.70459  H   11   2.70878  O   59   2.71033
near N  50   :   H    7   2.75373  H   13   2.76245  Ni   1   3.20725  H   60   3.31097  H    4   3.36017
=========================================================================================================
conn H  51   :   N   50   1.03069
---------------------------------------------------------------------------------------------------------
near H  51   :   O   59   1.74113  C   15   2.00525  C   14   2.15414  H   60   2.33023  H    3   2.36651
near H  51   :   N   52   2.37496  C    2   2.46493  H    5   2.56931  Ni   1   2.68492  H    9   3.01067
near H  51   :   H   56   3.05213  C    6   3.09049  O   57   3.15424  C   10   3.31393  H   11   3.39140
=========================================================================================================
conn N  52   :   C   16   1.37334  C   15   1.43071  Ni   1   1.85550
---------------------------------------------------------------------------------------------------------
near N  52   :   N   50   2.31964  O   57   2.32119  C   25   2.36244  H   51   2.37496  C   17   2.46793
near N  52   :   N   53   2.51511  H   18   2.74063  O   59   2.80498  H   60   3.20895  N   54   3.64998
near N  52   :   C   23   3.65589  C   19   3.70349  C   14   3.72207  C   26   3.83392  H    7   4.06710
=========================================================================================================
conn N  53   :   C   25   1.36934  C   26   1.36934  Ni   1   1.85955
---------------------------------------------------------------------------------------------------------
near N  53   :   C   16   2.32200  C   35   2.32200  C   23   2.50903  C   27   2.50903  N   52   2.51511
near N  53   :   N   54   2.51511  H   24   2.84554  H   28   2.84554  C   17   3.62986  C   33   3.62986
near N  53   :   O   59   3.70430  C   21   3.72793  C   29   3.72793  C   15   3.84233  C   36   3.84233
=========================================================================================================
conn N  54   :   C   35   1.37334  C   36   1.43071  Ni   1   1.85550
---------------------------------------------------------------------------------------------------------
near N  54   :   N   55   2.31964  O   58   2.32119  C   26   2.36244  H   56   2.37496  C   33   2.46793
near N  54   :   N   53   2.51511  H   34   2.74063  O   59   2.80498  H   60   3.20895  N   52   3.64998
near N  54   :   C   27   3.65589  C   31   3.70349  C   37   3.72207  C   25   3.83392  H   45   4.06710
=========================================================================================================
conn N  55   :   H   56   1.03069  C   36   1.34383  C   37   1.47128
---------------------------------------------------------------------------------------------------------
near N  55   :   O   58   2.29294  N   54   2.31964  C   46   2.39638  C   42   2.46390  C   38   2.46904
near N  55   :   H   49   2.65058  H   47   2.65240  H   43   2.70459  H   41   2.70878  O   59   2.71033
near N  55   :   H   45   2.75373  H   39   2.76245  Ni   1   3.20725  H   60   3.31097  H   48   3.36017
=========================================================================================================
conn H  56   :   N   55   1.03069
---------------------------------------------------------------------------------------------------------
near H  56   :   O   59   1.74113  C   36   2.00525  C   37   2.15414  H   60   2.33023  H   49   2.36651
near H  56   :   N   54   2.37496  C   46   2.46493  H   47   2.56931  Ni   1   2.68492  H   43   3.01067
near H  56   :   H   51   3.05213  C   42   3.09049  O   58   3.15424  C   38   3.31393  H   41   3.39140
=========================================================================================================
conn O  57   :   C   15   1.23392
---------------------------------------------------------------------------------------------------------
near O  57   :   N   50   2.29294  N   52   2.32119  H   18   2.45243  H   13   2.45667  H    7   2.54572
near O  57   :   C   16   2.77216  C   17   2.85674  C   14   2.91661  C   10   3.07879  C    6   3.15191
near O  57   :   H   51   3.15424  H   11   3.53251  H    9   3.64994  Ni   1   3.92639  H   12   4.01356
=========================================================================================================
conn O  58   :   C   36   1.23392
---------------------------------------------------------------------------------------------------------
near O  58   :   N   55   2.29294  N   54   2.32119  H   34   2.45243  H   39   2.45667  H   45   2.54572
near O  58   :   C   35   2.77216  C   33   2.85674  C   37   2.91661  C   38   3.07879  C   42   3.15191
near O  58   :   H   56   3.15424  H   41   3.53251  H   43   3.64994  Ni   1   3.92639  H   40   4.01356
=========================================================================================================
conn O  59   :   H   60   0.96934  Ni   1   1.88363
---------------------------------------------------------------------------------------------------------
near O  59   :   H   51   1.74113  H   56   1.74113  N   50   2.71033  N   55   2.71033  N   52   2.80498
near O  59   :   N   54   2.80498  H    3   3.18986  H   49   3.18986  C   15   3.23947  C   36   3.23947
near O  59   :   N   53   3.70430  C    2   3.74997  C   46   3.74997  H    5   3.77709  H   47   3.77709
=========================================================================================================
conn H  60   :   O   59   0.96934
---------------------------------------------------------------------------------------------------------
near H  60   :   Ni   1   2.32622  H   51   2.33023  H   56   2.33023  N   52   3.20895  N   54   3.20895
near H  60   :   N   50   3.31097  N   55   3.31097  H    3   3.77895  H   49   3.77895  C   15   3.80933
near H  60   :   C   36   3.80933  N   53   3.93280  H    5   4.05424  H   47   4.05424  C   16   4.26024
=========================================================================================================

A N G L E S (degree)

i1        i2        i3              A123
ANG C      2  C     14  N     50   106.10105
ANG C      2  C     14  C     10   109.50622
ANG C      2  C     14  C      6   109.65426
ANG H      3  C      2  H      4   108.03232
ANG H      3  C      2  H      5   108.29938
ANG H      3  C      2  C     14   111.05642
ANG H      4  C      2  H      5   108.38216
ANG H      4  C      2  C     14   109.96957
ANG H      5  C      2  C     14   111.00456
ANG C      6  C     14  N     50   110.15672
ANG C      6  C     14  C     10   110.61856
ANG H      7  C      6  H      8   108.43099
ANG H      7  C      6  H      9   108.48050
ANG H      7  C      6  C     14   111.06527
ANG H      8  C      6  H      9   108.20655
ANG H      8  C      6  C     14   110.10276
ANG H      9  C      6  C     14   110.47437
ANG C     10  C     14  N     50   110.69971
ANG H     11  C     10  H     13   108.61548
ANG H     11  C     10  H     12   108.35590
ANG H     11  C     10  C     14   110.45187
ANG H     12  C     10  H     13   108.69169
ANG H     12  C     10  C     14   109.66431
ANG H     13  C     10  C     14   110.99840
ANG C     14  N     50  C     15   124.82255
ANG C     15  N     52  C     16   119.06170
ANG C     15  N     52  Ni     1   124.57732
ANG C     16  N     52  Ni     1   112.52378
ANG C     16  C     17  C     19   119.79169
ANG C     16  C     25  N     53   111.84287
ANG C     16  C     25  C     23   118.88154
ANG C     17  C     19  C     21   120.47845
ANG C     17  C     16  N     52   125.43029
ANG C     17  C     16  C     25   119.94930
ANG H     18  C     17  C     19   120.62115
ANG H     18  C     17  C     16   119.58443
ANG C     19  C     21  C     23   120.93171
ANG H     20  C     19  C     17   119.63979
ANG H     20  C     19  C     21   119.88159
ANG C     21  C     23  C     25   119.94876
ANG H     22  C     21  C     23   119.12282
ANG H     22  C     21  C     19   119.94261
ANG C     23  C     25  N     53   129.26929
ANG H     24  C     23  C     21   118.30697
ANG H     24  C     23  C     25   121.74227
ANG C     25  N     53  C     26   131.60519
ANG C     25  N     53  Ni     1   114.03597
ANG C     25  C     16  N     52   114.60046
ANG C     26  N     53  Ni     1   114.03597
ANG C     26  C     27  C     29   119.94876
ANG C     26  C     35  N     54   114.60046
ANG C     26  C     35  C     33   119.94930
ANG C     27  C     29  C     31   120.93171
ANG C     27  C     26  N     53   129.26929
ANG C     27  C     26  C     35   118.88154
ANG H     28  C     27  C     29   118.30697
ANG H     28  C     27  C     26   121.74227
ANG C     29  C     31  C     33   120.47845
ANG H     30  C     29  C     27   119.12282
ANG H     30  C     29  C     31   119.94261
ANG C     31  C     33  C     35   119.79169
ANG H     32  C     31  C     33   119.63979
ANG H     32  C     31  C     29   119.88159
ANG C     33  C     35  N     54   125.43029
ANG H     34  C     33  C     31   120.62115
ANG H     34  C     33  C     35   119.58443
ANG C     35  N     54  C     36   119.06170
ANG C     35  N     54  Ni     1   112.52378
ANG C     35  C     26  N     53   111.84287
ANG C     36  N     55  C     37   124.82255
ANG C     36  N     54  Ni     1   124.57732
ANG C     38  C     37  N     55   110.69971
ANG C     38  C     37  C     46   109.50622
ANG C     38  C     37  C     42   110.61856
ANG H     39  C     38  H     40   108.69169
ANG H     39  C     38  H     41   108.61548
ANG H     39  C     38  C     37   110.99840
ANG H     40  C     38  H     41   108.35590
ANG H     40  C     38  C     37   109.66431
ANG H     41  C     38  C     37   110.45187
ANG C     42  C     37  N     55   110.15672
ANG C     42  C     37  C     46   109.65426
ANG H     43  C     42  H     45   108.48050
ANG H     43  C     42  H     44   108.20655
ANG H     43  C     42  C     37   110.47437
ANG H     44  C     42  H     45   108.43099
ANG H     44  C     42  C     37   110.10276
ANG H     45  C     42  C     37   111.06527
ANG C     46  C     37  N     55   106.10105
ANG H     47  C     46  H     48   108.38216
ANG H     47  C     46  H     49   108.29938
ANG H     47  C     46  C     37   111.00456
ANG H     48  C     46  H     49   108.03232
ANG H     48  C     46  C     37   109.96957
ANG H     49  C     46  C     37   111.05642
ANG N     50  C     15  O     57   125.57023
ANG N     50  C     15  N     52   113.41222
ANG H     51  N     50  C     15   114.59180
ANG H     51  N     50  C     14   117.77526
ANG N     52  C     15  O     57   120.99881
ANG N     52  Ni     1  N     54   159.19221
ANG N     52  Ni     1  N     53    85.22022
ANG N     52  Ni     1  O     59    97.20757
ANG N     53  Ni     1  N     54    85.22022
ANG N     53  Ni     1  O     59   163.47055
ANG N     54  C     36  O     58   120.99881
ANG N     54  C     36  N     55   113.41222
ANG N     54  Ni     1  O     59    97.20757
ANG N     55  C     36  O     58   125.57023
ANG H     56  N     55  C     36   114.59180
ANG H     56  N     55  C     37   117.77526
ANG H     60  O     59  Ni     1   104.65093
