# Supplementary material for: Enhanced Proton-Coupled Electron-Transfer Reactivity by a Mononuclear Nickel(II) Hydroxide Radical Complex
Source: Inorg Chem. 2024 Dec 16;63(52):24453–65. doi: 10.1021/acs.inorgchem.4c03370 (PMC11688665; doi:10.1021/acs.inorgchem.4c03370)
Supplement: Supplementary file 2 — ic4c03370_si_002.zip [file ic4c03370_si_002.zip › CompData/opt_nioh-Cs-2_0_1.1320455.out.xyz]

  60
opt_nioh-Cs-2_0_1.1320455.out        -8683.6194
Ni      0.637050    0.351323    0.000000
C       0.899797   -4.189156    2.170849
H       0.906965   -4.133956    1.077145
H       0.595959   -5.200190    2.456844
H       1.920843   -4.020501    2.530495
C      -1.480171   -3.420711    2.230210
H      -2.189162   -2.691827    2.631751
H      -1.815856   -4.423422    2.514999
H      -1.494060   -3.352772    1.137038
C      -0.041209   -3.267976    4.291733
H       0.968853   -3.080097    4.671519
H      -0.343517   -4.274649    4.599103
H      -0.723603   -2.544448    4.743135
C      -0.065876   -3.166563    2.765482
C      -0.191272   -0.679576    2.598862
C       0.115856    1.696569    2.280325
C       0.052469    2.079854    3.628997
H       0.154673    1.328815    4.404313
C      -0.127114    3.411808    3.957384
H      -0.166723    3.707323    5.003418
C      -0.254814    4.380359    2.953096
H      -0.399829    5.424402    3.221094
C      -0.186576    4.031443    1.615271
H      -0.280456    4.813290    0.876924
C       0.011527    2.687126    1.249026
C       0.011527    2.687126   -1.249026
C      -0.186576    4.031443   -1.615271
H      -0.280456    4.813290   -0.876924
C      -0.254814    4.380359   -2.953096
H      -0.399829    5.424402   -3.221094
C      -0.127114    3.411808   -3.957384
H      -0.166723    3.707323   -5.003418
C       0.052469    2.079854   -3.628997
H       0.154673    1.328815   -4.404313
C       0.115856    1.696569   -2.280325
C      -0.191272   -0.679576   -2.598862
C      -0.065876   -3.166563   -2.765482
C      -0.041209   -3.267976   -4.291733
H      -0.723603   -2.544448   -4.743135
H      -0.343517   -4.274649   -4.599103
H       0.968853   -3.080097   -4.671519
C      -1.480171   -3.420711   -2.230210
H      -1.494060   -3.352772   -1.137038
H      -1.815856   -4.423422   -2.514999
H      -2.189162   -2.691827   -2.631751
C       0.899797   -4.189156   -2.170849
H       1.920843   -4.020501   -2.530495
H       0.595959   -5.200190   -2.456844
H       0.906965   -4.133956   -1.077145
N       0.413838   -1.847581    2.324103
H       1.065344   -1.815819    1.526066
N       0.308129    0.415255    1.824990
N       0.109548    2.134485    0.000000
N       0.308129    0.415255   -1.824990
N       0.413838   -1.847581   -2.324103
H       1.065344   -1.815819   -1.526066
O      -1.110497   -0.519938    3.406390
O      -1.110497   -0.519938   -3.406390
O       1.663193   -1.228260    0.000000
H       2.583201   -0.922963    0.000000
