# Supplementary material for: Enhanced Proton-Coupled Electron-Transfer Reactivity by a Mononuclear Nickel(II) Hydroxide Radical Complex
Source: Inorg Chem. 2024 Dec 16;63(52):24453–65. doi: 10.1021/acs.inorgchem.4c03370 (PMC11688665; doi:10.1021/acs.inorgchem.4c03370)
Supplement: Supplementary file 2 — ic4c03370_si_002.zip [file ic4c03370_si_002.zip › CompData/opt_nioh-Cs_0_1.1320454.out.rep]

Total system: H29.C22.N5.O3.Ni1
Total mass  : 470.202792                             

---------------------------------------------------------------------------------------------------------
Generalized tau4 coordination parameter (1.0 is perfect tetrahedron, 0.0 is perfect square planar)
---------------------------------------------------------------------------------------------------------
Ni    1     0.27862
C     2     0.99688
C     6     0.99851
C    10     0.99748
C    14     0.98896
C    37     0.98896
C    38     0.99748
C    42     0.99851
C    46     0.99688
---------------------------------------------------------------------------------------------------------

B O N D S (Angstroms)

conn Ni 1    :   N   53   1.83574  O   59   1.87415  N   52   1.90507  N   54   1.90507
---------------------------------------------------------------------------------------------------------
near Ni 1    :   H   60   2.33403  H   51   2.67179  H   56   2.67179  C   25   2.69427  C   26   2.69427
near Ni 1    :   C   16   2.70095  C   35   2.70095  C   15   2.95490  C   36   2.95490  N   50   3.20599
near Ni 1    :   N   55   3.20599  O   57   3.98918  O   58   3.98918  C   23   4.07715  C   27   4.07715
=========================================================================================================
conn C  2    :   H    4   1.09377  H    3   1.09475  H    5   1.09562  C   14   1.52711
---------------------------------------------------------------------------------------------------------
near C  2    :   N   50   2.39663  H   51   2.46307  C   10   2.49438  C    6   2.50175  H   12   2.72349
near C  2    :   H    9   2.73480  H   11   2.73601  H    8   2.75318  H   49   3.17412  H   13   3.45635
near C  2    :   H    7   3.46300  C   15   3.70468  O   59   3.75817  H   43   4.19954  C   46   4.26499
=========================================================================================================
conn H  3    :   C    2   1.09475
---------------------------------------------------------------------------------------------------------
near H  3    :   H    4   1.77084  H    5   1.77498  H   49   2.08126  C   14   2.17513  H   51   2.36900
near H  3    :   H    9   2.52266  N   50   2.64888  C    6   2.74624  H    8   3.10171  C   46   3.17412
near H  3    :   O   59   3.20319  H   43   3.36456  C   10   3.45979  H   56   3.46425  H   48   3.62849
=========================================================================================================
conn H  4    :   C    2   1.09377
---------------------------------------------------------------------------------------------------------
near H  4    :   H    3   1.77084  H    5   1.77569  C   14   2.16114  H   12   2.50926  H    8   2.53993
near H  4    :   C   10   2.73790  C    6   2.74303  H    9   3.07909  H   11   3.09035  N   50   3.36021
near H  4    :   H   51   3.54007  H   49   3.62849  H   13   3.74140  H    7   3.75366  H   43   4.57795
=========================================================================================================
conn H  5    :   C    2   1.09562
---------------------------------------------------------------------------------------------------------
near H  5    :   H    3   1.77498  H    4   1.77569  C   14   2.17552  H   11   2.52343  H   51   2.56196
near H  5    :   N   50   2.65518  C   10   2.73918  H   12   3.06922  C    6   3.46677  H   49   3.66058
near H  5    :   H    9   3.74598  H   13   3.74949  O   59   3.76044  H    8   3.76294  C   15   3.95533
=========================================================================================================
conn C  6    :   H    7   1.09342  H    8   1.09516  H    9   1.09563  C   14   1.53340
---------------------------------------------------------------------------------------------------------
near C  6    :   N   50   2.46107  C    2   2.50175  C   10   2.51940  H    4   2.74303  H    3   2.74624
near C  6    :   H   13   2.76603  H   12   2.76614  C   15   3.06066  H   51   3.09837  O   57   3.16893
near C  6    :   H    5   3.46677  H   43   3.47446  H   11   3.47500  H   49   4.12829  N   52   4.23602
=========================================================================================================
conn H  7    :   C    6   1.09342
---------------------------------------------------------------------------------------------------------
near H  7    :   H    8   1.77538  H    9   1.77628  C   14   2.17876  O   57   2.56286  H   13   2.57841
near H  7    :   N   50   2.74527  C   10   2.78000  C   15   2.83781  H   12   3.13988  C    2   3.46300
near H  7    :   H   51   3.54866  H    3   3.75086  H    4   3.75366  H   11   3.78143  H   43   4.00954
=========================================================================================================
conn H  8    :   C    6   1.09516
---------------------------------------------------------------------------------------------------------
near H  8    :   H    9   1.77506  H    7   1.77538  C   14   2.17042  H    4   2.53993  H   12   2.55551
near H  8    :   C    2   2.75318  C   10   2.76096  H    3   3.10171  H   13   3.10322  N   50   3.41084
near H  8    :   H    5   3.76294  H   11   3.76874  H   43   3.92252  H   51   4.01928  O   57   4.07455
=========================================================================================================
conn H  9    :   C    6   1.09563
---------------------------------------------------------------------------------------------------------
near H  9    :   H    8   1.77506  H    7   1.77628  C   14   2.17381  H   43   2.38147  H    3   2.52266
near H  9    :   N   50   2.70447  C    2   2.73480  H   51   3.02596  H    4   3.07909  C   15   3.33149
near H  9    :   H   49   3.36456  C   42   3.47446  C   10   3.47483  O   57   3.68088  H    5   3.74598
=========================================================================================================
conn C  10   :   H   13   1.09193  H   12   1.09516  H   11   1.09542  C   14   1.53031
---------------------------------------------------------------------------------------------------------
near C  10   :   N   50   2.47152  C    2   2.49438  C    6   2.51940  H    4   2.73790  H    5   2.73918
near C  10   :   H    8   2.76096  H    7   2.78000  O   57   3.06636  C   15   3.09785  H   51   3.30849
near C  10   :   H    3   3.45979  H    9   3.47483  N   52   4.44003  H   18   4.66807  O   59   5.06623
=========================================================================================================
conn H  11   :   C   10   1.09542
---------------------------------------------------------------------------------------------------------
near H  11   :   H   12   1.77602  H   13   1.77624  C   14   2.17045  H    5   2.52343  N   50   2.70978
near H  11   :   C    2   2.73601  H    4   3.09035  C   15   3.37069  H   51   3.37834  C    6   3.47500
near H  11   :   O   57   3.50721  H    3   3.74468  H    8   3.76874  H    7   3.78143  H    9   4.31653
=========================================================================================================
conn H  12   :   C   10   1.09516
---------------------------------------------------------------------------------------------------------
near H  12   :   H   11   1.77602  H   13   1.77784  C   14   2.16084  H    4   2.50926  H    8   2.55551
near H  12   :   C    2   2.72349  C    6   2.76614  H    5   3.06922  H    7   3.13988  N   50   3.41312
near H  12   :   H    3   3.73522  H    9   3.76302  O   57   4.00765  C   15   4.12075  H   51   4.17435
=========================================================================================================
conn H  13   :   C   10   1.09193
---------------------------------------------------------------------------------------------------------
near H  13   :   H   11   1.77624  H   12   1.77784  C   14   2.17547  O   57   2.44445  H    7   2.57841
near H  13   :   C    6   2.76603  N   50   2.76759  C   15   2.89547  H    8   3.10322  C    2   3.45635
near H  13   :   H    4   3.74140  H    5   3.74949  H   51   3.75181  H    9   3.77732  H   18   4.03311
=========================================================================================================
conn C  14   :   N   50   1.47016  C    2   1.52711  C   10   1.53031  C    6   1.53340
---------------------------------------------------------------------------------------------------------
near C  14   :   H   51   2.15340  H   12   2.16084  H    4   2.16114  H    8   2.17042  H   11   2.17045
near C  14   :   H    9   2.17381  H    3   2.17513  H   13   2.17547  H    5   2.17552  H    7   2.17876
near C  14   :   C   15   2.49993  O   57   2.91706  N   52   3.70868  O   59   3.82358  H   49   4.03514
=========================================================================================================
conn C  15   :   O   57   1.23589  N   50   1.34713  N   52   1.41937
---------------------------------------------------------------------------------------------------------
near C  15   :   H   51   2.01057  C   16   2.40829  C   14   2.49993  H   18   2.71072  H    7   2.83781
near C  15   :   H   13   2.89547  Ni   1   2.95490  C   17   2.95616  C    6   3.06066  C   10   3.09785
near C  15   :   O   59   3.28691  H    9   3.33149  H   11   3.37069  C   25   3.65100  C    2   3.70468
=========================================================================================================
conn C  16   :   N   52   1.34850  C   17   1.41727  C   25   1.44510
---------------------------------------------------------------------------------------------------------
near C  16   :   H   18   2.16437  N   53   2.33312  C   15   2.40829  C   19   2.41434  C   23   2.46471
near C  16   :   Ni   1   2.70095  O   57   2.79617  C   21   2.80720  H   20   3.40107  H   24   3.45816
near C  16   :   N   50   3.54160  C   26   3.67358  H   51   3.68447  H   22   3.89429  O   59   3.99356
=========================================================================================================
conn C  17   :   H   18   1.08323  C   19   1.37191  C   16   1.41727
---------------------------------------------------------------------------------------------------------
near C  17   :   H   20   2.12991  C   21   2.42407  N   52   2.46012  C   25   2.46859  C   23   2.82148
near C  17   :   O   57   2.85484  C   15   2.95616  H   22   3.40116  N   53   3.64501  H   24   3.89845
near C  17   :   Ni   1   4.08876  N   50   4.17804  H   51   4.55396  H   13   4.87995  C   26   4.92081
=========================================================================================================
conn H  18   :   C   17   1.08323
---------------------------------------------------------------------------------------------------------
near H  18   :   C   19   2.13937  C   16   2.16437  O   57   2.37949  H   20   2.46226  C   15   2.71072
near H  18   :   N   52   2.73671  C   21   3.41025  C   25   3.44971  N   50   3.84877  C   23   3.90454
near H  18   :   H   13   4.03311  H   22   4.29920  H   51   4.40381  N   53   4.49614  Ni   1   4.58198
=========================================================================================================
conn C  19   :   H   20   1.08821  C   17   1.37191  C   21   1.41219
---------------------------------------------------------------------------------------------------------
near C  19   :   H   18   2.13937  H   22   2.16881  C   16   2.41434  C   23   2.42077  C   25   2.80663
near C  19   :   H   24   3.38395  N   52   3.68103  O   57   4.11744  N   53   4.16159  C   15   4.31216
near C  19   :   H   28   4.98604  Ni   1   5.05709  C   26   5.24045  N   50   5.54435  C   27   5.56743
=========================================================================================================
conn H  20   :   C   19   1.08821
---------------------------------------------------------------------------------------------------------
near H  20   :   C   17   2.12991  C   21   2.16531  H   18   2.46226  H   22   2.48768  C   23   3.39725
near H  20   :   C   16   3.40107  C   25   3.89465  H   24   4.26439  N   52   4.58008  O   57   4.62847
near H  20   :   C   15   5.00307  N   53   5.24942  H   28   5.92743  Ni   1   6.08131  N   50   6.21721
=========================================================================================================
conn C  21   :   H   22   1.08720  C   23   1.37302  C   19   1.41219
---------------------------------------------------------------------------------------------------------
near C  21   :   H   24   2.10602  H   20   2.16531  C   25   2.41811  C   17   2.42407  C   16   2.80720
near C  21   :   H   18   3.41025  N   53   3.72097  H   28   3.78938  N   52   4.15083  C   26   4.51019
near C  21   :   C   27   4.52636  Ni   1   5.05557  O   57   5.08024  C   15   5.09794  C   29   5.82995
=========================================================================================================
conn H  22   :   C   21   1.08720
---------------------------------------------------------------------------------------------------------
near H  22   :   C   23   2.12961  C   19   2.16881  H   24   2.41311  H   20   2.48768  C   17   3.40116
near H  22   :   C   25   3.40248  C   16   3.89429  H   28   4.07683  H   18   4.29920  N   53   4.62703
near H  22   :   C   27   4.97745  C   26   5.22943  N   52   5.23773  Ni   1   6.07646  O   57   6.08043
=========================================================================================================
conn C  23   :   H   24   1.07798  C   21   1.37302  C   25   1.41644
---------------------------------------------------------------------------------------------------------
near C  23   :   H   22   2.12961  C   19   2.42077  C   16   2.46471  N   53   2.51048  H   28   2.56783
near C  23   :   C   17   2.82148  C   26   3.15271  C   27   3.19089  H   20   3.39725  N   52   3.65476
near C  23   :   H   18   3.90454  Ni   1   4.07715  C   29   4.52636  C   35   4.55134  C   15   4.84473
=========================================================================================================
conn H  24   :   C   23   1.07798
---------------------------------------------------------------------------------------------------------
near H  24   :   H   28   1.70226  C   21   2.10602  C   25   2.18627  H   22   2.41311  C   27   2.56783
near H  24   :   N   53   2.84755  C   26   3.00200  C   19   3.38395  C   16   3.45816  C   29   3.78938
near H  24   :   C   17   3.89845  H   30   4.07683  H   20   4.26439  C   35   4.44622  N   52   4.53947
=========================================================================================================
conn C  25   :   N   53   1.36612  C   23   1.41644  C   16   1.44510
---------------------------------------------------------------------------------------------------------
near C  25   :   H   24   2.18627  N   52   2.35915  C   21   2.41811  C   17   2.46859  C   26   2.48623
near C  25   :   Ni   1   2.69427  C   19   2.80663  H   28   3.00200  C   27   3.15271  H   22   3.40248
near C  25   :   H   18   3.44971  C   15   3.65100  C   35   3.67358  N   54   3.86040  H   20   3.89465
=========================================================================================================
conn C  26   :   N   53   1.36612  C   27   1.41644  C   35   1.44510
---------------------------------------------------------------------------------------------------------
near C  26   :   H   28   2.18627  N   54   2.35915  C   29   2.41811  C   33   2.46859  C   25   2.48623
near C  26   :   Ni   1   2.69427  C   31   2.80663  H   24   3.00200  C   23   3.15271  H   30   3.40248
near C  26   :   H   34   3.44971  C   36   3.65100  C   16   3.67358  N   52   3.86040  H   32   3.89465
=========================================================================================================
conn C  27   :   H   28   1.07798  C   29   1.37302  C   26   1.41644
---------------------------------------------------------------------------------------------------------
near C  27   :   H   30   2.12961  C   31   2.42077  C   35   2.46471  N   53   2.51048  H   24   2.56783
near C  27   :   C   33   2.82148  C   25   3.15271  C   23   3.19089  H   32   3.39725  N   54   3.65476
near C  27   :   H   34   3.90454  Ni   1   4.07715  C   21   4.52636  C   16   4.55134  C   36   4.84473
=========================================================================================================
conn H  28   :   C   27   1.07798
---------------------------------------------------------------------------------------------------------
near H  28   :   H   24   1.70226  C   29   2.10602  C   26   2.18627  H   30   2.41311  C   23   2.56783
near H  28   :   N   53   2.84755  C   25   3.00200  C   31   3.38395  C   35   3.45816  C   21   3.78938
near H  28   :   C   33   3.89845  H   22   4.07683  H   32   4.26439  C   16   4.44622  N   54   4.53947
=========================================================================================================
conn C  29   :   H   30   1.08720  C   27   1.37302  C   31   1.41219
---------------------------------------------------------------------------------------------------------
near C  29   :   H   28   2.10602  H   32   2.16531  C   26   2.41811  C   33   2.42407  C   35   2.80720
near C  29   :   H   34   3.41025  N   53   3.72097  H   24   3.78938  N   54   4.15083  C   25   4.51019
near C  29   :   C   23   4.52636  Ni   1   5.05557  O   58   5.08024  C   36   5.09794  C   21   5.82995
=========================================================================================================
conn H  30   :   C   29   1.08720
---------------------------------------------------------------------------------------------------------
near H  30   :   C   27   2.12961  C   31   2.16881  H   28   2.41311  H   32   2.48768  C   33   3.40116
near H  30   :   C   26   3.40248  C   35   3.89429  H   24   4.07683  H   34   4.29920  N   53   4.62703
near H  30   :   C   23   4.97745  C   25   5.22943  N   54   5.23773  Ni   1   6.07646  O   58   6.08043
=========================================================================================================
conn C  31   :   H   32   1.08821  C   33   1.37191  C   29   1.41219
---------------------------------------------------------------------------------------------------------
near C  31   :   H   34   2.13937  H   30   2.16881  C   35   2.41434  C   27   2.42077  C   26   2.80663
near C  31   :   H   28   3.38395  N   54   3.68103  O   58   4.11744  N   53   4.16159  C   36   4.31216
near C  31   :   H   24   4.98604  Ni   1   5.05709  C   25   5.24045  N   55   5.54435  C   23   5.56743
=========================================================================================================
conn H  32   :   C   31   1.08821
---------------------------------------------------------------------------------------------------------
near H  32   :   C   33   2.12991  C   29   2.16531  H   34   2.46226  H   30   2.48768  C   27   3.39725
near H  32   :   C   35   3.40107  C   26   3.89465  H   28   4.26439  N   54   4.58008  O   58   4.62847
near H  32   :   C   36   5.00307  N   53   5.24942  H   24   5.92743  Ni   1   6.08131  N   55   6.21721
=========================================================================================================
conn C  33   :   H   34   1.08323  C   31   1.37191  C   35   1.41727
---------------------------------------------------------------------------------------------------------
near C  33   :   H   32   2.12991  C   29   2.42407  N   54   2.46012  C   26   2.46859  C   27   2.82148
near C  33   :   O   58   2.85484  C   36   2.95616  H   30   3.40116  N   53   3.64501  H   28   3.89845
near C  33   :   Ni   1   4.08876  N   55   4.17804  H   56   4.55396  H   39   4.87995  C   25   4.92081
=========================================================================================================
conn H  34   :   C   33   1.08323
---------------------------------------------------------------------------------------------------------
near H  34   :   C   31   2.13937  C   35   2.16437  O   58   2.37949  H   32   2.46226  C   36   2.71072
near H  34   :   N   54   2.73671  C   29   3.41025  C   26   3.44971  N   55   3.84877  C   27   3.90454
near H  34   :   H   39   4.03311  H   30   4.29920  H   56   4.40381  N   53   4.49614  Ni   1   4.58198
=========================================================================================================
conn C  35   :   N   54   1.34850  C   33   1.41727  C   26   1.44510
---------------------------------------------------------------------------------------------------------
near C  35   :   H   34   2.16437  N   53   2.33312  C   36   2.40829  C   31   2.41434  C   27   2.46471
near C  35   :   Ni   1   2.70095  O   58   2.79617  C   29   2.80720  H   32   3.40107  H   28   3.45816
near C  35   :   N   55   3.54160  C   25   3.67358  H   56   3.68447  H   30   3.89429  O   59   3.99356
=========================================================================================================
conn C  36   :   O   58   1.23589  N   55   1.34713  N   54   1.41937
---------------------------------------------------------------------------------------------------------
near C  36   :   H   56   2.01057  C   35   2.40829  C   37   2.49993  H   34   2.71072  H   45   2.83781
near C  36   :   H   39   2.89547  Ni   1   2.95490  C   33   2.95616  C   42   3.06066  C   38   3.09785
near C  36   :   O   59   3.28691  H   43   3.33149  H   41   3.37069  C   26   3.65100  C   46   3.70468
=========================================================================================================
conn C  37   :   N   55   1.47016  C   46   1.52711  C   38   1.53031  C   42   1.53340
---------------------------------------------------------------------------------------------------------
near C  37   :   H   56   2.15340  H   40   2.16084  H   48   2.16114  H   44   2.17042  H   41   2.17045
near C  37   :   H   43   2.17381  H   49   2.17513  H   39   2.17547  H   47   2.17552  H   45   2.17876
near C  37   :   C   36   2.49993  O   58   2.91706  N   54   3.70868  O   59   3.82358  H    3   4.03514
=========================================================================================================
conn C  38   :   H   39   1.09193  H   40   1.09516  H   41   1.09542  C   37   1.53031
---------------------------------------------------------------------------------------------------------
near C  38   :   N   55   2.47152  C   46   2.49438  C   42   2.51940  H   48   2.73790  H   47   2.73918
near C  38   :   H   44   2.76096  H   45   2.78000  O   58   3.06636  C   36   3.09785  H   56   3.30849
near C  38   :   H   49   3.45979  H   43   3.47483  N   54   4.44003  H   34   4.66807  O   59   5.06623
=========================================================================================================
conn H  39   :   C   38   1.09193
---------------------------------------------------------------------------------------------------------
near H  39   :   H   41   1.77624  H   40   1.77784  C   37   2.17547  O   58   2.44445  H   45   2.57841
near H  39   :   C   42   2.76603  N   55   2.76759  C   36   2.89547  H   44   3.10322  C   46   3.45635
near H  39   :   H   48   3.74140  H   47   3.74949  H   56   3.75181  H   43   3.77732  H   34   4.03311
=========================================================================================================
conn H  40   :   C   38   1.09516
---------------------------------------------------------------------------------------------------------
near H  40   :   H   41   1.77602  H   39   1.77784  C   37   2.16084  H   48   2.50926  H   44   2.55551
near H  40   :   C   46   2.72349  C   42   2.76614  H   47   3.06922  H   45   3.13988  N   55   3.41312
near H  40   :   H   49   3.73522  H   43   3.76302  O   58   4.00765  C   36   4.12075  H   56   4.17435
=========================================================================================================
conn H  41   :   C   38   1.09542
---------------------------------------------------------------------------------------------------------
near H  41   :   H   40   1.77602  H   39   1.77624  C   37   2.17045  H   47   2.52343  N   55   2.70978
near H  41   :   C   46   2.73601  H   48   3.09035  C   36   3.37069  H   56   3.37834  C   42   3.47500
near H  41   :   O   58   3.50721  H   49   3.74468  H   44   3.76874  H   45   3.78143  H   43   4.31653
=========================================================================================================
conn C  42   :   H   45   1.09342  H   44   1.09516  H   43   1.09563  C   37   1.53340
---------------------------------------------------------------------------------------------------------
near C  42   :   N   55   2.46107  C   46   2.50175  C   38   2.51940  H   48   2.74303  H   49   2.74624
near C  42   :   H   39   2.76603  H   40   2.76614  C   36   3.06066  H   56   3.09837  O   58   3.16893
near C  42   :   H   47   3.46677  H    9   3.47446  H   41   3.47500  H    3   4.12829  N   54   4.23602
=========================================================================================================
conn H  43   :   C   42   1.09563
---------------------------------------------------------------------------------------------------------
near H  43   :   H   44   1.77506  H   45   1.77628  C   37   2.17381  H    9   2.38147  H   49   2.52266
near H  43   :   N   55   2.70447  C   46   2.73480  H   56   3.02596  H   48   3.07909  C   36   3.33149
near H  43   :   H    3   3.36456  C    6   3.47446  C   38   3.47483  O   58   3.68088  H   47   3.74598
=========================================================================================================
conn H  44   :   C   42   1.09516
---------------------------------------------------------------------------------------------------------
near H  44   :   H   43   1.77506  H   45   1.77538  C   37   2.17042  H   48   2.53993  H   40   2.55551
near H  44   :   C   46   2.75318  C   38   2.76096  H   49   3.10171  H   39   3.10322  N   55   3.41084
near H  44   :   H   47   3.76294  H   41   3.76874  H    9   3.92252  H   56   4.01928  O   58   4.07455
=========================================================================================================
conn H  45   :   C   42   1.09342
---------------------------------------------------------------------------------------------------------
near H  45   :   H   44   1.77538  H   43   1.77628  C   37   2.17876  O   58   2.56286  H   39   2.57841
near H  45   :   N   55   2.74527  C   38   2.78000  C   36   2.83781  H   40   3.13988  C   46   3.46300
near H  45   :   H   56   3.54866  H   49   3.75086  H   48   3.75366  H   41   3.78143  H    9   4.00954
=========================================================================================================
conn C  46   :   H   48   1.09377  H   49   1.09475  H   47   1.09562  C   37   1.52711
---------------------------------------------------------------------------------------------------------
near C  46   :   N   55   2.39663  H   56   2.46307  C   38   2.49438  C   42   2.50175  H   40   2.72349
near C  46   :   H   43   2.73480  H   41   2.73601  H   44   2.75318  H    3   3.17412  H   39   3.45635
near C  46   :   H   45   3.46300  C   36   3.70468  O   59   3.75817  H    9   4.19954  C    2   4.26499
=========================================================================================================
conn H  47   :   C   46   1.09562
---------------------------------------------------------------------------------------------------------
near H  47   :   H   49   1.77498  H   48   1.77569  C   37   2.17552  H   41   2.52343  H   56   2.56196
near H  47   :   N   55   2.65518  C   38   2.73918  H   40   3.06922  C   42   3.46677  H    3   3.66058
near H  47   :   H   43   3.74598  H   39   3.74949  O   59   3.76044  H   44   3.76294  C   36   3.95533
=========================================================================================================
conn H  48   :   C   46   1.09377
---------------------------------------------------------------------------------------------------------
near H  48   :   H   49   1.77084  H   47   1.77569  C   37   2.16114  H   40   2.50926  H   44   2.53993
near H  48   :   C   38   2.73790  C   42   2.74303  H   43   3.07909  H   41   3.09035  N   55   3.36021
near H  48   :   H   56   3.54007  H    3   3.62849  H   39   3.74140  H   45   3.75366  H    9   4.57795
=========================================================================================================
conn H  49   :   C   46   1.09475
---------------------------------------------------------------------------------------------------------
near H  49   :   H   48   1.77084  H   47   1.77498  H    3   2.08126  C   37   2.17513  H   56   2.36900
near H  49   :   H   43   2.52266  N   55   2.64888  C   42   2.74624  H   44   3.10171  C    2   3.17412
near H  49   :   O   59   3.20319  H    9   3.36456  C   38   3.45979  H   51   3.46425  H    4   3.62849
=========================================================================================================
conn N  50   :   H   51   1.02939  C   15   1.34713  C   14   1.47016
---------------------------------------------------------------------------------------------------------
near N  50   :   O   57   2.29327  N   52   2.30715  C    2   2.39663  C    6   2.46107  C   10   2.47152
near N  50   :   H    3   2.64888  H    5   2.65518  H    9   2.70447  H   11   2.70978  O   59   2.74010
near N  50   :   H    7   2.74527  H   13   2.76759  Ni   1   3.20599  H   60   3.34480  H    4   3.36021
=========================================================================================================
conn H  51   :   N   50   1.02939
---------------------------------------------------------------------------------------------------------
near H  51   :   O   59   1.76644  C   15   2.01057  C   14   2.15340  N   52   2.36573  H   60   2.36587
near H  51   :   H    3   2.36900  C    2   2.46307  H    5   2.56196  Ni   1   2.67179  H    9   3.02596
near H  51   :   H   56   3.06972  C    6   3.09837  O   57   3.15926  C   10   3.30849  H   11   3.37834
=========================================================================================================
conn N  52   :   C   16   1.34850  C   15   1.41937  Ni   1   1.90507
---------------------------------------------------------------------------------------------------------
near N  52   :   N   50   2.30715  O   57   2.32218  C   25   2.35915  H   51   2.36573  C   17   2.46012
near N  52   :   N   53   2.53745  H   18   2.73671  O   59   2.83552  H   60   3.24067  C   23   3.65476
near N  52   :   C   19   3.68103  C   14   3.70868  N   54   3.75552  C   26   3.86040  H    7   4.04429
=========================================================================================================
conn N  53   :   C   25   1.36612  C   26   1.36612  Ni   1   1.83574
---------------------------------------------------------------------------------------------------------
near N  53   :   C   16   2.33312  C   35   2.33312  C   23   2.51048  C   27   2.51048  N   52   2.53745
near N  53   :   N   54   2.53745  H   24   2.84755  H   28   2.84755  C   17   3.64501  C   33   3.64501
near N  53   :   O   59   3.65432  C   21   3.72097  C   29   3.72097  C   15   3.86597  C   36   3.86597
=========================================================================================================
conn N  54   :   C   35   1.34850  C   36   1.41937  Ni   1   1.90507
---------------------------------------------------------------------------------------------------------
near N  54   :   N   55   2.30715  O   58   2.32218  C   26   2.35915  H   56   2.36573  C   33   2.46012
near N  54   :   N   53   2.53745  H   34   2.73671  O   59   2.83552  H   60   3.24067  C   27   3.65476
near N  54   :   C   31   3.68103  C   37   3.70868  N   52   3.75552  C   25   3.86040  H   45   4.04429
=========================================================================================================
conn N  55   :   H   56   1.02939  C   36   1.34713  C   37   1.47016
---------------------------------------------------------------------------------------------------------
near N  55   :   O   58   2.29327  N   54   2.30715  C   46   2.39663  C   42   2.46107  C   38   2.47152
near N  55   :   H   49   2.64888  H   47   2.65518  H   43   2.70447  H   41   2.70978  O   59   2.74010
near N  55   :   H   45   2.74527  H   39   2.76759  Ni   1   3.20599  H   60   3.34480  H   48   3.36021
=========================================================================================================
conn H  56   :   N   55   1.02939
---------------------------------------------------------------------------------------------------------
near H  56   :   O   59   1.76644  C   36   2.01057  C   37   2.15340  N   54   2.36573  H   60   2.36587
near H  56   :   H   49   2.36900  C   46   2.46307  H   47   2.56196  Ni   1   2.67179  H   43   3.02596
near H  56   :   H   51   3.06972  C   42   3.09837  O   58   3.15926  C   38   3.30849  H   41   3.37834
=========================================================================================================
conn O  57   :   C   15   1.23589
---------------------------------------------------------------------------------------------------------
near O  57   :   N   50   2.29327  N   52   2.32218  H   18   2.37949  H   13   2.44445  H    7   2.56286
near O  57   :   C   16   2.79617  C   17   2.85484  C   14   2.91706  C   10   3.06636  H   51   3.15926
near O  57   :   C    6   3.16893  H   11   3.50721  H    9   3.68088  Ni   1   3.98918  H   12   4.00765
=========================================================================================================
conn O  58   :   C   36   1.23589
---------------------------------------------------------------------------------------------------------
near O  58   :   N   55   2.29327  N   54   2.32218  H   34   2.37949  H   39   2.44445  H   45   2.56286
near O  58   :   C   35   2.79617  C   33   2.85484  C   37   2.91706  C   38   3.06636  H   56   3.15926
near O  58   :   C   42   3.16893  H   41   3.50721  H   43   3.68088  Ni   1   3.98918  H   40   4.00765
=========================================================================================================
conn O  59   :   H   60   0.96894  Ni   1   1.87415
---------------------------------------------------------------------------------------------------------
near O  59   :   H   51   1.76644  H   56   1.76644  N   50   2.74010  N   55   2.74010  N   52   2.83552
near O  59   :   N   54   2.83552  H    3   3.20319  H   49   3.20319  C   15   3.28691  C   36   3.28691
near O  59   :   N   53   3.65432  C    2   3.75817  C   46   3.75817  H    5   3.76044  H   47   3.76044
=========================================================================================================
conn H  60   :   O   59   0.96894
---------------------------------------------------------------------------------------------------------
near H  60   :   Ni   1   2.33403  H   51   2.36587  H   56   2.36587  N   52   3.24067  N   54   3.24067
near H  60   :   N   50   3.34480  N   55   3.34480  H    3   3.81554  H   49   3.81554  C   15   3.84738
near H  60   :   C   36   3.84738  N   53   3.87881  H    5   4.05539  H   47   4.05539  C   16   4.22938
=========================================================================================================

A N G L E S (degree)

i1        i2        i3              A123
ANG C      2  C     14  N     50   106.16914
ANG C      2  C     14  C     10   109.34226
ANG C      2  C     14  C      6   109.65636
ANG H      3  C      2  H      4   108.02628
ANG H      3  C      2  H      5   108.26166
ANG H      3  C      2  C     14   111.04448
ANG H      4  C      2  H      5   108.39586
ANG H      4  C      2  C     14   109.99274
ANG H      5  C      2  C     14   111.02256
ANG C      6  C     14  N     50   110.02879
ANG C      6  C     14  C     10   110.63865
ANG H      7  C      6  H      8   108.42714
ANG H      7  C      6  H      9   108.47376
ANG H      7  C      6  C     14   110.97140
ANG H      8  C      6  H      9   108.23800
ANG H      8  C      6  C     14   110.20598
ANG H      9  C      6  C     14   110.44603
ANG C     10  C     14  N     50   110.90068
ANG H     11  C     10  H     13   108.59358
ANG H     11  C     10  H     12   108.33897
ANG H     11  C     10  C     14   110.40809
ANG H     12  C     10  H     13   108.75618
ANG H     12  C     10  C     14   109.66574
ANG H     13  C     10  C     14   111.01575
ANG C     14  N     50  C     15   125.02805
ANG C     15  N     52  C     16   120.91654
ANG C     15  N     52  Ni     1   124.81419
ANG C     16  N     52  Ni     1   111.07296
ANG C     16  C     17  C     19   119.89644
ANG C     16  C     25  N     53   112.15270
ANG C     16  C     25  C     23   118.92725
ANG C     17  C     19  C     21   121.06931
ANG C     17  C     16  N     52   125.60003
ANG C     17  C     16  C     25   119.17782
ANG H     18  C     17  C     19   120.78919
ANG H     18  C     17  C     16   119.29667
ANG C     19  C     21  C     23   120.71341
ANG H     20  C     19  C     17   119.49678
ANG H     20  C     19  C     21   119.42697
ANG C     21  C     23  C     25   120.18665
ANG H     22  C     21  C     23   119.45388
ANG H     22  C     21  C     19   119.82971
ANG C     23  C     25  N     53   128.89348
ANG H     24  C     23  C     21   117.96379
ANG H     24  C     23  C     25   121.84892
ANG C     25  N     53  C     26   130.99900
ANG C     25  N     53  Ni     1   113.78478
ANG C     25  C     16  N     52   115.19001
ANG C     26  N     53  Ni     1   113.78478
ANG C     26  C     27  C     29   120.18665
ANG C     26  C     35  N     54   115.19001
ANG C     26  C     35  C     33   119.17782
ANG C     27  C     29  C     31   120.71341
ANG C     27  C     26  N     53   128.89348
ANG C     27  C     26  C     35   118.92725
ANG H     28  C     27  C     29   117.96379
ANG H     28  C     27  C     26   121.84892
ANG C     29  C     31  C     33   121.06931
ANG H     30  C     29  C     27   119.45388
ANG H     30  C     29  C     31   119.82971
ANG C     31  C     33  C     35   119.89644
ANG H     32  C     31  C     33   119.49678
ANG H     32  C     31  C     29   119.42697
ANG C     33  C     35  N     54   125.60003
ANG H     34  C     33  C     31   120.78919
ANG H     34  C     33  C     35   119.29667
ANG C     35  N     54  C     36   120.91654
ANG C     35  N     54  Ni     1   111.07296
ANG C     35  C     26  N     53   112.15270
ANG C     36  N     55  C     37   125.02805
ANG C     36  N     54  Ni     1   124.81419
ANG C     38  C     37  N     55   110.90068
ANG C     38  C     37  C     46   109.34226
ANG C     38  C     37  C     42   110.63865
ANG H     39  C     38  H     40   108.75618
ANG H     39  C     38  H     41   108.59358
ANG H     39  C     38  C     37   111.01575
ANG H     40  C     38  H     41   108.33897
ANG H     40  C     38  C     37   109.66574
ANG H     41  C     38  C     37   110.40809
ANG C     42  C     37  N     55   110.02879
ANG C     42  C     37  C     46   109.65636
ANG H     43  C     42  H     45   108.47376
ANG H     43  C     42  H     44   108.23800
ANG H     43  C     42  C     37   110.44603
ANG H     44  C     42  H     45   108.42714
ANG H     44  C     42  C     37   110.20598
ANG H     45  C     42  C     37   110.97140
ANG C     46  C     37  N     55   106.16914
ANG H     47  C     46  H     48   108.39586
ANG H     47  C     46  H     49   108.26166
ANG H     47  C     46  C     37   111.02256
ANG H     48  C     46  H     49   108.02628
ANG H     48  C     46  C     37   109.99274
ANG H     49  C     46  C     37   111.04448
ANG N     50  C     15  O     57   125.14664
ANG N     50  C     15  N     52   112.98955
ANG H     51  N     50  C     15   114.90565
ANG H     51  N     50  C     14   117.89637
ANG N     52  C     15  O     57   121.83315
ANG N     52  Ni     1  N     53    85.40283
ANG N     52  Ni     1  O     59    97.22803
ANG N     52  Ni     1  N     54   160.57317
ANG N     53  Ni     1  O     59   160.14095
ANG N     53  Ni     1  N     54    85.40283
ANG N     54  C     36  O     58   121.83315
ANG N     54  C     36  N     55   112.98955
ANG N     54  Ni     1  O     59    97.22803
ANG N     55  C     36  O     58   125.14664
ANG H     56  N     55  C     36   114.90565
ANG H     56  N     55  C     37   117.89637
ANG H     60  O     59  Ni     1   105.92361
