# Supplementary material for: Enhanced Proton-Coupled Electron-Transfer Reactivity by a Mononuclear Nickel(II) Hydroxide Radical Complex
Source: Inorg Chem. 2024 Dec 16;63(52):24453–65. doi: 10.1021/acs.inorgchem.4c03370 (PMC11688665; doi:10.1021/acs.inorgchem.4c03370)
Supplement: Supplementary file 2 — ic4c03370_si_002.zip [file ic4c03370_si_002.zip › CompData/opt_nioh-Cs_0_1.1320454.out.xyz]

  60
opt_nioh-Cs_0_1.1320454.out        -8688.1699
Ni      0.540223    0.343618    0.000000
C       0.905179   -4.174756    2.132493
H       0.877055   -4.100410    1.040631
H       0.624846   -5.195024    2.409608
H       1.934833   -3.997431    2.462275
C      -1.482755   -3.443999    2.282505
H      -2.186218   -2.726027    2.712873
H      -1.798952   -4.452659    2.568863
H      -1.531753   -3.366293    1.190736
C       0.022817   -3.306045    4.297840
H       1.041382   -3.103880    4.646537
H      -0.247466   -4.324739    4.595482
H      -0.657771   -2.605405    4.785919
C      -0.055450   -3.176557    2.775030
C      -0.215975   -0.684206    2.665177
C       0.045822    1.680866    2.294009
C      -0.052933    2.100382    3.644155
H      -0.011214    1.359925    4.433688
C      -0.168251    3.435321    3.938729
H      -0.221583    3.751920    4.978503
C      -0.198636    4.407583    2.914975
H      -0.286310    5.460444    3.171490
C      -0.105547    4.039653    1.595447
H      -0.119004    4.819307    0.851129
C      -0.002019    2.671648    1.243113
C      -0.002019    2.671648   -1.243113
C      -0.105547    4.039653   -1.595447
H      -0.119004    4.819307   -0.851129
C      -0.198636    4.407583   -2.914975
H      -0.286310    5.460444   -3.171490
C      -0.168251    3.435321   -3.938729
H      -0.221583    3.751920   -4.978503
C      -0.052933    2.100382   -3.644155
H      -0.011214    1.359925   -4.433688
C       0.045822    1.680866   -2.294009
C      -0.215975   -0.684206   -2.665177
C      -0.055450   -3.176557   -2.775030
C       0.022817   -3.306045   -4.297840
H      -0.657771   -2.605405   -4.785919
H      -0.247466   -4.324739   -4.595482
H       1.041382   -3.103880   -4.646537
C      -1.482755   -3.443999   -2.282505
H      -1.531753   -3.366293   -1.190736
H      -1.798952   -4.452659   -2.568863
H      -2.186218   -2.726027   -2.712873
C       0.905179   -4.174756   -2.132493
H       1.934833   -3.997431   -2.462275
H       0.624846   -5.195024   -2.409608
H       0.877055   -4.100410   -1.040631
N       0.386424   -1.844038    2.338567
H       1.027214   -1.788407    1.534860
N       0.225925    0.410924    1.877760
N       0.025757    2.105797    0.000000
N       0.225925    0.410924   -1.877760
N       0.386424   -1.844038   -2.338567
H       1.027214   -1.788407   -1.534860
O      -1.092643   -0.555806    3.526800
O      -1.092643   -0.555806   -3.526800
O       1.645365   -1.170014    0.000000
H       2.554651   -0.835272    0.000000
