# Supplementary material for: Enhanced Proton-Coupled Electron-Transfer Reactivity by a Mononuclear Nickel(II) Hydroxide Radical Complex
Source: Inorg Chem. 2024 Dec 16;63(52):24453–65. doi: 10.1021/acs.inorgchem.4c03370 (PMC11688665; doi:10.1021/acs.inorgchem.4c03370)
Supplement: Supplementary file 2 — ic4c03370_si_002.zip [file ic4c03370_si_002.zip › CompData/opt_nioh-Cs_0_3.1320428.out.rep]

Total system: H29.C22.N5.O3.Ni1
Total mass  : 470.202792                             

---------------------------------------------------------------------------------------------------------
Generalized tau4 coordination parameter (1.0 is perfect tetrahedron, 0.0 is perfect square planar)
---------------------------------------------------------------------------------------------------------
Ni    1     0.28860
C     2     0.99690
C     6     0.99802
C    10     0.99738
C    14     0.99022
C    37     0.99022
C    38     0.99738
C    42     0.99802
C    46     0.99690
---------------------------------------------------------------------------------------------------------

B O N D S (Angstroms)

conn Ni 1    :   N   52   1.85798  N   54   1.85798  N   53   1.86019  O   59   1.88413
---------------------------------------------------------------------------------------------------------
near Ni 1    :   H   60   2.33238  H   51   2.67655  H   56   2.67655  C   16   2.70057  C   35   2.70057
near Ni 1    :   C   25   2.72350  C   26   2.72350  C   15   2.92003  C   36   2.92003  N   50   3.19907
near Ni 1    :   N   55   3.19907  O   57   3.93570  O   58   3.93570  C   17   4.06441  C   33   4.06441
=========================================================================================================
conn C  2    :   H    4   1.09372  H    3   1.09504  H    5   1.09559  C   14   1.52689
---------------------------------------------------------------------------------------------------------
near C  2    :   N   50   2.39632  H   51   2.46278  C   10   2.49662  C    6   2.50183  H   12   2.72932
near C  2    :   H   11   2.73703  H    9   2.73786  H    8   2.74843  H   49   3.23984  H   13   3.45815
near C  2    :   H    7   3.46356  C   15   3.70011  O   59   3.75163  H   43   4.17330  H   60   4.27383
=========================================================================================================
conn H  3    :   C    2   1.09504
---------------------------------------------------------------------------------------------------------
near H  3    :   H    4   1.77112  H    5   1.77558  H   49   2.14558  C   14   2.17528  H   51   2.37096
near H  3    :   H    9   2.52462  N   50   2.65045  C    6   2.74507  H    8   3.09376  O   59   3.19890
near H  3    :   C   46   3.23984  H   43   3.35943  C   10   3.46162  H   56   3.48859  H   48   3.69959
=========================================================================================================
conn H  4    :   C    2   1.09372
---------------------------------------------------------------------------------------------------------
near H  4    :   H    3   1.77112  H    5   1.77548  C   14   2.16056  H   12   2.51563  H    8   2.53633
near H  4    :   C   10   2.73993  C    6   2.74452  H    9   3.08563  H   11   3.08926  N   50   3.36006
near H  4    :   H   51   3.54013  H   49   3.69959  H   13   3.74451  H    7   3.75329  H   43   4.55832
=========================================================================================================
conn H  5    :   C    2   1.09559
---------------------------------------------------------------------------------------------------------
near H  5    :   H    4   1.77548  H    3   1.77558  C   14   2.17518  H   11   2.52563  H   51   2.55855
near H  5    :   N   50   2.65249  C   10   2.74220  H   12   3.07733  C    6   3.46661  H   49   3.73645
near H  5    :   H    9   3.74763  H   13   3.75127  H    8   3.75935  O   59   3.76033  C   15   3.95072
=========================================================================================================
conn C  6    :   H    7   1.09324  H    8   1.09506  H    9   1.09540  C   14   1.53311
---------------------------------------------------------------------------------------------------------
near C  6    :   N   50   2.46259  C    2   2.50183  C   10   2.51894  H    4   2.74452  H    3   2.74507
near C  6    :   H   12   2.76407  H   13   2.76647  C   15   3.05510  H   51   3.10003  O   57   3.15540
near C  6    :   H   43   3.38345  H    5   3.46661  H   11   3.47480  H   49   4.14000  N   52   4.25823
=========================================================================================================
conn H  7    :   C    6   1.09324
---------------------------------------------------------------------------------------------------------
near H  7    :   H    8   1.77521  H    9   1.77607  C   14   2.17952  O   57   2.54859  H   13   2.57462
near H  7    :   N   50   2.75131  C   10   2.77584  C   15   2.83874  H   12   3.13014  C    2   3.46356
near H  7    :   H   51   3.55555  H    3   3.75199  H    4   3.75329  H   11   3.77951  H   43   3.90430
=========================================================================================================
conn H  8    :   C    6   1.09506
---------------------------------------------------------------------------------------------------------
near H  8    :   H    9   1.77457  H    7   1.77521  C   14   2.16849  H    4   2.53633  H   12   2.55658
near H  8    :   C    2   2.74843  C   10   2.76364  H    3   3.09376  H   13   3.11055  N   50   3.41103
near H  8    :   H    5   3.75935  H   11   3.76943  H   43   3.83860  H   51   4.01804  O   57   4.06817
=========================================================================================================
conn H  9    :   C    6   1.09540
---------------------------------------------------------------------------------------------------------
near H  9    :   H    8   1.77457  H    7   1.77607  C   14   2.17389  H   43   2.28938  H    3   2.52462
near H  9    :   N   50   2.70400  C    2   2.73786  H   51   3.02622  H    4   3.08563  C   15   3.32042
near H  9    :   H   49   3.35943  C   42   3.38345  C   10   3.47448  O   57   3.65466  H    5   3.74763
=========================================================================================================
conn C  10   :   H   13   1.09225  H   12   1.09507  H   11   1.09532  C   14   1.52987
---------------------------------------------------------------------------------------------------------
near C  10   :   N   50   2.46897  C    2   2.49662  C    6   2.51894  H    4   2.73993  H    5   2.74220
near C  10   :   H    8   2.76364  H    7   2.77584  O   57   3.08042  C   15   3.09345  H   51   3.30755
near C  10   :   H    3   3.46162  H    9   3.47448  N   52   4.44118  H   18   4.59028  O   59   5.05157
=========================================================================================================
conn H  11   :   C   10   1.09532
---------------------------------------------------------------------------------------------------------
near H  11   :   H   12   1.77607  H   13   1.77666  C   14   2.17054  H    5   2.52563  N   50   2.70840
near H  11   :   C    2   2.73703  H    4   3.08926  C   15   3.37062  H   51   3.37827  C    6   3.47480
near H  11   :   O   57   3.53177  H    3   3.74658  H    8   3.76943  H    7   3.77951  H    9   4.31664
=========================================================================================================
conn H  12   :   C   10   1.09507
---------------------------------------------------------------------------------------------------------
near H  12   :   H   11   1.77607  H   13   1.77714  C   14   2.16036  H    4   2.51563  H    8   2.55658
near H  12   :   C    2   2.72932  C    6   2.76407  H    5   3.07733  H    7   3.13014  N   50   3.41164
near H  12   :   H    3   3.73993  H    9   3.76371  O   57   4.01623  C   15   4.11510  H   51   4.17533
=========================================================================================================
conn H  13   :   C   10   1.09225
---------------------------------------------------------------------------------------------------------
near H  13   :   H   11   1.77666  H   12   1.77714  C   14   2.17527  O   57   2.45873  H    7   2.57462
near H  13   :   N   50   2.76289  C    6   2.76647  C   15   2.88884  H    8   3.11055  C    2   3.45815
near H  13   :   H    4   3.74451  H   51   3.74848  H    5   3.75127  H    9   3.77531  H   18   3.97658
=========================================================================================================
conn C  14   :   N   50   1.47130  C    2   1.52689  C   10   1.52987  C    6   1.53311
---------------------------------------------------------------------------------------------------------
near C  14   :   H   51   2.15495  H   12   2.16036  H    4   2.16056  H    8   2.16849  H   11   2.17054
near C  14   :   H    9   2.17389  H    5   2.17518  H   13   2.17527  H    3   2.17528  H    7   2.17952
near C  14   :   C   15   2.49647  O   57   2.91943  N   52   3.72199  O   59   3.80734  H   49   4.07323
=========================================================================================================
conn C  15   :   O   57   1.23349  N   50   1.34326  N   52   1.43067
---------------------------------------------------------------------------------------------------------
near C  15   :   H   51   2.00754  C   16   2.42106  C   14   2.49647  H   18   2.72257  H    7   2.83874
near C  15   :   H   13   2.88884  Ni   1   2.92003  C   17   2.95819  C    6   3.05510  C   10   3.09345
near C  15   :   O   59   3.25877  H    9   3.32042  H   11   3.37062  C   25   3.63778  C    2   3.70011
=========================================================================================================
conn C  16   :   N   52   1.37112  C   17   1.40479  C   25   1.43368
---------------------------------------------------------------------------------------------------------
near C  16   :   H   18   2.15695  N   53   2.32271  C   19   2.41067  C   15   2.42106  C   23   2.44492
near C  16   :   Ni   1   2.70057  O   57   2.78352  C   21   2.78897  H   20   3.39703  H   24   3.43968
near C  16   :   N   50   3.55419  C   26   3.66664  H   51   3.70930  H   22   3.87667  O   59   4.02218
=========================================================================================================
conn C  17   :   H   18   1.08436  C   19   1.38217  C   16   1.40479
---------------------------------------------------------------------------------------------------------
near C  17   :   H   20   2.14079  C   21   2.41584  C   25   2.45885  N   52   2.46736  C   23   2.81491
near C  17   :   O   57   2.86645  C   15   2.95819  H   22   3.39782  N   53   3.63211  H   24   3.89375
near C  17   :   Ni   1   4.06441  N   50   4.15287  H   51   4.53435  H   13   4.81606  C   26   4.91759
=========================================================================================================
conn H  18   :   C   17   1.08436
---------------------------------------------------------------------------------------------------------
near H  18   :   C   19   2.14840  C   16   2.15695  O   57   2.45595  H   20   2.47428  C   15   2.72257
near H  18   :   N   52   2.74062  C   21   3.40312  C   25   3.43995  N   50   3.80452  C   23   3.89924
near H  18   :   H   13   3.97658  H   22   4.29824  H   51   4.35207  H   11   4.47232  N   53   4.47911
=========================================================================================================
conn C  19   :   H   20   1.08769  C   17   1.38217  C   21   1.40164
---------------------------------------------------------------------------------------------------------
near C  19   :   H   18   2.14840  H   22   2.16028  C   16   2.41067  C   23   2.42507  C   25   2.80916
near C  19   :   H   24   3.38951  N   52   3.70099  O   57   4.09874  N   53   4.16688  C   15   4.31273
near C  19   :   H   28   5.04354  Ni   1   5.06287  C   26   5.26095  N   50   5.53084  C   27   5.61326
=========================================================================================================
conn H  20   :   C   19   1.08769
---------------------------------------------------------------------------------------------------------
near H  20   :   C   17   2.14079  C   21   2.16039  H   18   2.47428  H   22   2.48564  C   16   3.39703
near H  20   :   C   23   3.40500  C   25   3.89670  H   24   4.27498  N   52   4.59926  O   57   4.62323
near H  20   :   C   15   5.00386  N   53   5.25379  H   28   5.99237  Ni   1   6.08041  N   50   6.19329
=========================================================================================================
conn C  21   :   H   22   1.08771  C   23   1.38423  C   19   1.40164
---------------------------------------------------------------------------------------------------------
near C  21   :   H   24   2.12154  H   20   2.16039  C   17   2.41584  C   25   2.41669  C   16   2.78897
near C  21   :   H   18   3.40312  N   53   3.72765  H   28   3.86165  N   52   4.15589  C   26   4.53973
near C  21   :   C   27   4.58749  O   57   5.00485  C   15   5.07370  Ni   1   5.07547  C   35   5.89353
=========================================================================================================
conn H  22   :   C   21   1.08771
---------------------------------------------------------------------------------------------------------
near H  22   :   C   23   2.13612  C   19   2.16028  H   24   2.42561  H   20   2.48564  C   17   3.39782
near H  22   :   C   25   3.39821  C   16   3.87667  H   28   4.15262  H   18   4.29824  N   53   4.63190
near H  22   :   C   27   5.04342  N   52   5.24331  C   26   5.25957  O   57   5.99934  Ni   1   6.09931
=========================================================================================================
conn C  23   :   H   24   1.07963  C   21   1.38423  C   25   1.40709
---------------------------------------------------------------------------------------------------------
near C  23   :   H   22   2.13612  C   19   2.42507  C   16   2.44492  N   53   2.50906  H   28   2.61977
near C  23   :   C   17   2.81491  C   26   3.17207  C   27   3.23547  H   20   3.40500  N   52   3.65163
near C  23   :   H   18   3.89924  Ni   1   4.10476  C   35   4.55289  C   29   4.58749  C   15   4.81548
=========================================================================================================
conn H  24   :   C   23   1.07963
---------------------------------------------------------------------------------------------------------
near H  24   :   H   28   1.76098  C   21   2.12154  C   25   2.17765  H   22   2.42561  C   27   2.61977
near H  24   :   N   53   2.84531  C   26   3.02342  C   19   3.38951  C   16   3.43968  C   29   3.86165
near H  24   :   C   17   3.89375  H   30   4.15262  H   20   4.27498  C   35   4.45646  N   52   4.53330
=========================================================================================================
conn C  25   :   N   53   1.36913  C   23   1.40709  C   16   1.43368
---------------------------------------------------------------------------------------------------------
near C  25   :   H   24   2.17765  N   52   2.35900  C   21   2.41669  C   17   2.45885  C   26   2.49798
near C  25   :   Ni   1   2.72350  C   19   2.80916  H   28   3.02342  C   27   3.17207  H   22   3.39821
near C  25   :   H   18   3.43995  C   15   3.63778  C   35   3.66664  N   54   3.82958  H   20   3.89670
=========================================================================================================
conn C  26   :   N   53   1.36913  C   27   1.40709  C   35   1.43368
---------------------------------------------------------------------------------------------------------
near C  26   :   H   28   2.17765  N   54   2.35900  C   29   2.41669  C   33   2.45885  C   25   2.49798
near C  26   :   Ni   1   2.72350  C   31   2.80916  H   24   3.02342  C   23   3.17207  H   30   3.39821
near C  26   :   H   34   3.43995  C   36   3.63778  C   16   3.66664  N   52   3.82958  H   32   3.89670
=========================================================================================================
conn C  27   :   H   28   1.07963  C   29   1.38423  C   26   1.40709
---------------------------------------------------------------------------------------------------------
near C  27   :   H   30   2.13612  C   31   2.42507  C   35   2.44492  N   53   2.50906  H   24   2.61977
near C  27   :   C   33   2.81491  C   25   3.17207  C   23   3.23547  H   32   3.40500  N   54   3.65163
near C  27   :   H   34   3.89924  Ni   1   4.10476  C   16   4.55289  C   21   4.58749  C   36   4.81548
=========================================================================================================
conn H  28   :   C   27   1.07963
---------------------------------------------------------------------------------------------------------
near H  28   :   H   24   1.76098  C   29   2.12154  C   26   2.17765  H   30   2.42561  C   23   2.61977
near H  28   :   N   53   2.84531  C   25   3.02342  C   31   3.38951  C   35   3.43968  C   21   3.86165
near H  28   :   C   33   3.89375  H   22   4.15262  H   32   4.27498  C   16   4.45646  N   54   4.53330
=========================================================================================================
conn C  29   :   H   30   1.08771  C   27   1.38423  C   31   1.40164
---------------------------------------------------------------------------------------------------------
near C  29   :   H   28   2.12154  H   32   2.16039  C   33   2.41584  C   26   2.41669  C   35   2.78897
near C  29   :   H   34   3.40312  N   53   3.72765  H   24   3.86165  N   54   4.15589  C   25   4.53973
near C  29   :   C   23   4.58749  O   58   5.00485  C   36   5.07370  Ni   1   5.07547  C   16   5.89353
=========================================================================================================
conn H  30   :   C   29   1.08771
---------------------------------------------------------------------------------------------------------
near H  30   :   C   27   2.13612  C   31   2.16028  H   28   2.42561  H   32   2.48564  C   33   3.39782
near H  30   :   C   26   3.39821  C   35   3.87667  H   24   4.15262  H   34   4.29824  N   53   4.63190
near H  30   :   C   23   5.04342  N   54   5.24331  C   25   5.25957  O   58   5.99934  Ni   1   6.09931
=========================================================================================================
conn C  31   :   H   32   1.08769  C   33   1.38217  C   29   1.40164
---------------------------------------------------------------------------------------------------------
near C  31   :   H   34   2.14840  H   30   2.16028  C   35   2.41067  C   27   2.42507  C   26   2.80916
near C  31   :   H   28   3.38951  N   54   3.70099  O   58   4.09874  N   53   4.16688  C   36   4.31273
near C  31   :   H   24   5.04354  Ni   1   5.06287  C   25   5.26095  N   55   5.53084  C   23   5.61326
=========================================================================================================
conn H  32   :   C   31   1.08769
---------------------------------------------------------------------------------------------------------
near H  32   :   C   33   2.14079  C   29   2.16039  H   34   2.47428  H   30   2.48564  C   35   3.39703
near H  32   :   C   27   3.40500  C   26   3.89670  H   28   4.27498  N   54   4.59926  O   58   4.62323
near H  32   :   C   36   5.00386  N   53   5.25379  H   24   5.99237  Ni   1   6.08041  N   55   6.19329
=========================================================================================================
conn C  33   :   H   34   1.08436  C   31   1.38217  C   35   1.40479
---------------------------------------------------------------------------------------------------------
near C  33   :   H   32   2.14079  C   29   2.41584  C   26   2.45885  N   54   2.46736  C   27   2.81491
near C  33   :   O   58   2.86645  C   36   2.95819  H   30   3.39782  N   53   3.63211  H   28   3.89375
near C  33   :   Ni   1   4.06441  N   55   4.15287  H   56   4.53435  H   39   4.81606  C   25   4.91759
=========================================================================================================
conn H  34   :   C   33   1.08436
---------------------------------------------------------------------------------------------------------
near H  34   :   C   31   2.14840  C   35   2.15695  O   58   2.45595  H   32   2.47428  C   36   2.72257
near H  34   :   N   54   2.74062  C   29   3.40312  C   26   3.43995  N   55   3.80452  C   27   3.89924
near H  34   :   H   39   3.97658  H   30   4.29824  H   56   4.35207  H   41   4.47232  N   53   4.47911
=========================================================================================================
conn C  35   :   N   54   1.37112  C   33   1.40479  C   26   1.43368
---------------------------------------------------------------------------------------------------------
near C  35   :   H   34   2.15695  N   53   2.32271  C   31   2.41067  C   36   2.42106  C   27   2.44492
near C  35   :   Ni   1   2.70057  O   58   2.78352  C   29   2.78897  H   32   3.39703  H   28   3.43968
near C  35   :   N   55   3.55419  C   25   3.66664  H   56   3.70930  H   30   3.87667  O   59   4.02218
=========================================================================================================
conn C  36   :   O   58   1.23349  N   55   1.34326  N   54   1.43067
---------------------------------------------------------------------------------------------------------
near C  36   :   H   56   2.00754  C   35   2.42106  C   37   2.49647  H   34   2.72257  H   45   2.83874
near C  36   :   H   39   2.88884  Ni   1   2.92003  C   33   2.95819  C   42   3.05510  C   38   3.09345
near C  36   :   O   59   3.25877  H   43   3.32042  H   41   3.37062  C   26   3.63778  C   46   3.70011
=========================================================================================================
conn C  37   :   N   55   1.47130  C   46   1.52689  C   38   1.52987  C   42   1.53311
---------------------------------------------------------------------------------------------------------
near C  37   :   H   56   2.15495  H   40   2.16036  H   48   2.16056  H   44   2.16849  H   41   2.17054
near C  37   :   H   43   2.17389  H   47   2.17518  H   39   2.17527  H   49   2.17528  H   45   2.17952
near C  37   :   C   36   2.49647  O   58   2.91943  N   54   3.72199  O   59   3.80734  H    3   4.07323
=========================================================================================================
conn C  38   :   H   39   1.09225  H   40   1.09507  H   41   1.09532  C   37   1.52987
---------------------------------------------------------------------------------------------------------
near C  38   :   N   55   2.46897  C   46   2.49662  C   42   2.51894  H   48   2.73993  H   47   2.74220
near C  38   :   H   44   2.76364  H   45   2.77584  O   58   3.08042  C   36   3.09345  H   56   3.30755
near C  38   :   H   49   3.46162  H   43   3.47448  N   54   4.44118  H   34   4.59028  O   59   5.05157
=========================================================================================================
conn H  39   :   C   38   1.09225
---------------------------------------------------------------------------------------------------------
near H  39   :   H   41   1.77666  H   40   1.77714  C   37   2.17527  O   58   2.45873  H   45   2.57462
near H  39   :   N   55   2.76289  C   42   2.76647  C   36   2.88884  H   44   3.11055  C   46   3.45815
near H  39   :   H   48   3.74451  H   56   3.74848  H   47   3.75127  H   43   3.77531  H   34   3.97658
=========================================================================================================
conn H  40   :   C   38   1.09507
---------------------------------------------------------------------------------------------------------
near H  40   :   H   41   1.77607  H   39   1.77714  C   37   2.16036  H   48   2.51563  H   44   2.55658
near H  40   :   C   46   2.72932  C   42   2.76407  H   47   3.07733  H   45   3.13014  N   55   3.41164
near H  40   :   H   49   3.73993  H   43   3.76371  O   58   4.01623  C   36   4.11510  H   56   4.17533
=========================================================================================================
conn H  41   :   C   38   1.09532
---------------------------------------------------------------------------------------------------------
near H  41   :   H   40   1.77607  H   39   1.77666  C   37   2.17054  H   47   2.52563  N   55   2.70840
near H  41   :   C   46   2.73703  H   48   3.08926  C   36   3.37062  H   56   3.37827  C   42   3.47480
near H  41   :   O   58   3.53177  H   49   3.74658  H   44   3.76943  H   45   3.77951  H   43   4.31664
=========================================================================================================
conn C  42   :   H   45   1.09324  H   44   1.09506  H   43   1.09540  C   37   1.53311
---------------------------------------------------------------------------------------------------------
near C  42   :   N   55   2.46259  C   46   2.50183  C   38   2.51894  H   48   2.74452  H   49   2.74507
near C  42   :   H   40   2.76407  H   39   2.76647  C   36   3.05510  H   56   3.10003  O   58   3.15540
near C  42   :   H    9   3.38345  H   47   3.46661  H   41   3.47480  H    3   4.14000  N   54   4.25823
=========================================================================================================
conn H  43   :   C   42   1.09540
---------------------------------------------------------------------------------------------------------
near H  43   :   H   44   1.77457  H   45   1.77607  C   37   2.17389  H    9   2.28938  H   49   2.52462
near H  43   :   N   55   2.70400  C   46   2.73786  H   56   3.02622  H   48   3.08563  C   36   3.32042
near H  43   :   H    3   3.35943  C    6   3.38345  C   38   3.47448  O   58   3.65466  H   47   3.74763
=========================================================================================================
conn H  44   :   C   42   1.09506
---------------------------------------------------------------------------------------------------------
near H  44   :   H   43   1.77457  H   45   1.77521  C   37   2.16849  H   48   2.53633  H   40   2.55658
near H  44   :   C   46   2.74843  C   38   2.76364  H   49   3.09376  H   39   3.11055  N   55   3.41103
near H  44   :   H   47   3.75935  H   41   3.76943  H    9   3.83860  H   56   4.01804  O   58   4.06817
=========================================================================================================
conn H  45   :   C   42   1.09324
---------------------------------------------------------------------------------------------------------
near H  45   :   H   44   1.77521  H   43   1.77607  C   37   2.17952  O   58   2.54859  H   39   2.57462
near H  45   :   N   55   2.75131  C   38   2.77584  C   36   2.83874  H   40   3.13014  C   46   3.46356
near H  45   :   H   56   3.55555  H   49   3.75199  H   48   3.75329  H   41   3.77951  H    9   3.90430
=========================================================================================================
conn C  46   :   H   48   1.09372  H   49   1.09504  H   47   1.09559  C   37   1.52689
---------------------------------------------------------------------------------------------------------
near C  46   :   N   55   2.39632  H   56   2.46278  C   38   2.49662  C   42   2.50183  H   40   2.72932
near C  46   :   H   41   2.73703  H   43   2.73786  H   44   2.74843  H    3   3.23984  H   39   3.45815
near C  46   :   H   45   3.46356  C   36   3.70011  O   59   3.75163  H    9   4.17330  H   60   4.27383
=========================================================================================================
conn H  47   :   C   46   1.09559
---------------------------------------------------------------------------------------------------------
near H  47   :   H   48   1.77548  H   49   1.77558  C   37   2.17518  H   41   2.52563  H   56   2.55855
near H  47   :   N   55   2.65249  C   38   2.74220  H   40   3.07733  C   42   3.46661  H    3   3.73645
near H  47   :   H   43   3.74763  H   39   3.75127  H   44   3.75935  O   59   3.76033  C   36   3.95072
=========================================================================================================
conn H  48   :   C   46   1.09372
---------------------------------------------------------------------------------------------------------
near H  48   :   H   49   1.77112  H   47   1.77548  C   37   2.16056  H   40   2.51563  H   44   2.53633
near H  48   :   C   38   2.73993  C   42   2.74452  H   43   3.08563  H   41   3.08926  N   55   3.36006
near H  48   :   H   56   3.54013  H    3   3.69959  H   39   3.74451  H   45   3.75329  H    9   4.55832
=========================================================================================================
conn H  49   :   C   46   1.09504
---------------------------------------------------------------------------------------------------------
near H  49   :   H   48   1.77112  H   47   1.77558  H    3   2.14558  C   37   2.17528  H   56   2.37096
near H  49   :   H   43   2.52462  N   55   2.65045  C   42   2.74507  H   44   3.09376  O   59   3.19890
near H  49   :   C    2   3.23984  H    9   3.35943  C   38   3.46162  H   51   3.48859  H    4   3.69959
=========================================================================================================
conn N  50   :   H   51   1.03018  C   15   1.34326  C   14   1.47130
---------------------------------------------------------------------------------------------------------
near N  50   :   O   57   2.29356  N   52   2.31733  C    2   2.39632  C    6   2.46259  C   10   2.46897
near N  50   :   H    3   2.65045  H    5   2.65249  H    9   2.70400  H   11   2.70840  O   59   2.72108
near N  50   :   H    7   2.75131  H   13   2.76289  Ni   1   3.19907  H   60   3.33106  H    4   3.36006
=========================================================================================================
conn H  51   :   N   50   1.03018
---------------------------------------------------------------------------------------------------------
near H  51   :   O   59   1.75127  C   15   2.00754  C   14   2.15495  H   60   2.34901  H    3   2.37096
near H  51   :   N   52   2.37532  C    2   2.46278  H    5   2.55855  Ni   1   2.67655  H    9   3.02622
near H  51   :   H   56   3.05225  C    6   3.10003  O   57   3.15691  C   10   3.30755  H   11   3.37827
=========================================================================================================
conn N  52   :   C   16   1.37112  C   15   1.43067  Ni   1   1.85798
---------------------------------------------------------------------------------------------------------
near N  52   :   N   50   2.31733  O   57   2.32061  C   25   2.35900  H   51   2.37532  C   17   2.46736
near N  52   :   N   53   2.51300  H   18   2.74062  O   59   2.82131  H   60   3.23578  N   54   3.64326
near N  52   :   C   23   3.65163  C   19   3.70099  C   14   3.72199  C   26   3.82958  H    7   4.07364
=========================================================================================================
conn N  53   :   C   25   1.36913  C   26   1.36913  Ni   1   1.86019
---------------------------------------------------------------------------------------------------------
near N  53   :   C   16   2.32271  C   35   2.32271  C   23   2.50906  C   27   2.50906  N   52   2.51300
near N  53   :   N   54   2.51300  H   24   2.84531  H   28   2.84531  C   17   3.63211  C   33   3.63211
near N  53   :   O   59   3.69828  C   21   3.72765  C   29   3.72765  C   15   3.85068  C   36   3.85068
=========================================================================================================
conn N  54   :   C   35   1.37112  C   36   1.43067  Ni   1   1.85798
---------------------------------------------------------------------------------------------------------
near N  54   :   N   55   2.31733  O   58   2.32061  C   26   2.35900  H   56   2.37532  C   33   2.46736
near N  54   :   N   53   2.51300  H   34   2.74062  O   59   2.82131  H   60   3.23578  N   52   3.64326
near N  54   :   C   27   3.65163  C   31   3.70099  C   37   3.72199  C   25   3.82958  H   45   4.07364
=========================================================================================================
conn N  55   :   H   56   1.03018  C   36   1.34326  C   37   1.47130
---------------------------------------------------------------------------------------------------------
near N  55   :   O   58   2.29356  N   54   2.31733  C   46   2.39632  C   42   2.46259  C   38   2.46897
near N  55   :   H   49   2.65045  H   47   2.65249  H   43   2.70400  H   41   2.70840  O   59   2.72108
near N  55   :   H   45   2.75131  H   39   2.76289  Ni   1   3.19907  H   60   3.33106  H   48   3.36006
=========================================================================================================
conn H  56   :   N   55   1.03018
---------------------------------------------------------------------------------------------------------
near H  56   :   O   59   1.75127  C   36   2.00754  C   37   2.15495  H   60   2.34901  H   49   2.37096
near H  56   :   N   54   2.37532  C   46   2.46278  H   47   2.55855  Ni   1   2.67655  H   43   3.02622
near H  56   :   H   51   3.05225  C   42   3.10003  O   58   3.15691  C   38   3.30755  H   41   3.37827
=========================================================================================================
conn O  57   :   C   15   1.23349
---------------------------------------------------------------------------------------------------------
near O  57   :   N   50   2.29356  N   52   2.32061  H   18   2.45595  H   13   2.45873  H    7   2.54859
near O  57   :   C   16   2.78352  C   17   2.86645  C   14   2.91943  C   10   3.08042  C    6   3.15540
near O  57   :   H   51   3.15691  H   11   3.53177  H    9   3.65466  Ni   1   3.93570  H   12   4.01623
=========================================================================================================
conn O  58   :   C   36   1.23349
---------------------------------------------------------------------------------------------------------
near O  58   :   N   55   2.29356  N   54   2.32061  H   34   2.45595  H   39   2.45873  H   45   2.54859
near O  58   :   C   35   2.78352  C   33   2.86645  C   37   2.91943  C   38   3.08042  C   42   3.15540
near O  58   :   H   56   3.15691  H   41   3.53177  H   43   3.65466  Ni   1   3.93570  H   40   4.01623
=========================================================================================================
conn O  59   :   H   60   0.96926  Ni   1   1.88413
---------------------------------------------------------------------------------------------------------
near O  59   :   H   51   1.75127  H   56   1.75127  N   50   2.72108  N   55   2.72108  N   52   2.82131
near O  59   :   N   54   2.82131  H    3   3.19890  H   49   3.19890  C   15   3.25877  C   36   3.25877
near O  59   :   N   53   3.69828  C    2   3.75163  C   46   3.75163  H    5   3.76033  H   47   3.76033
=========================================================================================================
conn H  60   :   O   59   0.96926
---------------------------------------------------------------------------------------------------------
near H  60   :   Ni   1   2.33238  H   51   2.34901  H   56   2.34901  N   52   3.23578  N   54   3.23578
near H  60   :   N   50   3.33106  N   55   3.33106  H    3   3.79391  H   49   3.79391  C   15   3.83587
near H  60   :   C   36   3.83587  N   53   3.92235  H    5   4.04249  H   47   4.04249  C   16   4.26781
=========================================================================================================

A N G L E S (degree)

i1        i2        i3              A123
ANG C      2  C     14  N     50   106.10321
ANG C      2  C     14  C     10   109.52214
ANG C      2  C     14  C      6   109.68821
ANG H      3  C      2  H      4   108.03311
ANG H      3  C      2  H      5   108.29677
ANG H      3  C      2  C     14   111.05428
ANG H      4  C      2  H      5   108.38280
ANG H      4  C      2  C     14   109.96420
ANG H      5  C      2  C     14   111.01317
ANG C      6  C     14  N     50   110.08409
ANG C      6  C     14  C     10   110.64810
ANG H      7  C      6  H      8   108.43129
ANG H      7  C      6  H      9   108.48482
ANG H      7  C      6  C     14   111.06178
ANG H      8  C      6  H      9   108.21808
ANG H      8  C      6  C     14   110.07914
ANG H      9  C      6  C     14   110.48593
ANG C     10  C     14  N     50   110.69044
ANG H     11  C     10  H     13   108.61531
ANG H     11  C     10  H     12   108.35719
ANG H     11  C     10  C     14   110.45170
ANG H     12  C     10  H     13   108.67672
ANG H     12  C     10  C     14   109.66419
ANG H     13  C     10  C     14   111.01202
ANG C     14  N     50  C     15   124.93085
ANG C     15  N     52  C     16   119.54770
ANG C     15  N     52  Ni     1   124.71558
ANG C     16  N     52  Ni     1   112.63691
ANG C     16  C     17  C     19   119.75855
ANG C     16  C     25  N     53   111.91129
ANG C     16  C     25  C     23   118.77639
ANG C     17  C     19  C     21   120.41067
ANG C     17  C     16  N     52   125.45354
ANG C     17  C     16  C     25   120.04965
ANG H     18  C     17  C     19   120.67749
ANG H     18  C     17  C     16   119.56305
ANG C     19  C     21  C     23   121.03027
ANG H     20  C     19  C     17   119.69546
ANG H     20  C     19  C     21   119.89385
ANG C     21  C     23  C     25   119.94346
ANG H     22  C     21  C     23   119.08475
ANG H     22  C     21  C     19   119.88146
ANG C     23  C     25  N     53   129.31021
ANG H     24  C     23  C     21   118.34829
ANG H     24  C     23  C     25   121.70268
ANG C     25  N     53  C     26   131.63587
ANG C     25  N     53  Ni     1   114.13339
ANG C     25  C     16  N     52   114.48552
ANG C     26  N     53  Ni     1   114.13339
ANG C     26  C     27  C     29   119.94346
ANG C     26  C     35  N     54   114.48552
ANG C     26  C     35  C     33   120.04965
ANG C     27  C     29  C     31   121.03027
ANG C     27  C     26  N     53   129.31021
ANG C     27  C     26  C     35   118.77639
ANG H     28  C     27  C     29   118.34829
ANG H     28  C     27  C     26   121.70268
ANG C     29  C     31  C     33   120.41067
ANG H     30  C     29  C     27   119.08475
ANG H     30  C     29  C     31   119.88146
ANG C     31  C     33  C     35   119.75855
ANG H     32  C     31  C     33   119.69546
ANG H     32  C     31  C     29   119.89385
ANG C     33  C     35  N     54   125.45354
ANG H     34  C     33  C     31   120.67749
ANG H     34  C     33  C     35   119.56305
ANG C     35  N     54  C     36   119.54770
ANG C     35  N     54  Ni     1   112.63691
ANG C     35  C     26  N     53   111.91129
ANG C     36  N     55  C     37   124.93085
ANG C     36  N     54  Ni     1   124.71558
ANG C     38  C     37  N     55   110.69044
ANG C     38  C     37  C     46   109.52214
ANG C     38  C     37  C     42   110.64810
ANG H     39  C     38  H     40   108.67672
ANG H     39  C     38  H     41   108.61531
ANG H     39  C     38  C     37   111.01202
ANG H     40  C     38  H     41   108.35719
ANG H     40  C     38  C     37   109.66419
ANG H     41  C     38  C     37   110.45170
ANG C     42  C     37  N     55   110.08409
ANG C     42  C     37  C     46   109.68821
ANG H     43  C     42  H     45   108.48482
ANG H     43  C     42  H     44   108.21808
ANG H     43  C     42  C     37   110.48593
ANG H     44  C     42  H     45   108.43129
ANG H     44  C     42  C     37   110.07914
ANG H     45  C     42  C     37   111.06178
ANG C     46  C     37  N     55   106.10321
ANG H     47  C     46  H     48   108.38280
ANG H     47  C     46  H     49   108.29677
ANG H     47  C     46  C     37   111.01317
ANG H     48  C     46  H     49   108.03311
ANG H     48  C     46  C     37   109.96420
ANG H     49  C     46  C     37   111.05428
ANG N     50  C     15  O     57   125.71739
ANG N     50  C     15  N     52   113.27608
ANG H     51  N     50  C     15   114.88450
ANG H     51  N     50  C     14   117.88512
ANG N     52  C     15  O     57   120.98237
ANG N     52  Ni     1  N     54   157.29517
ANG N     52  Ni     1  N     53    85.04363
ANG N     52  Ni     1  O     59    97.86230
ANG N     53  Ni     1  N     54    85.04363
ANG N     53  Ni     1  O     59   162.01274
ANG N     54  C     36  O     58   120.98237
ANG N     54  C     36  N     55   113.27608
ANG N     54  Ni     1  O     59    97.86230
ANG N     55  C     36  O     58   125.71739
ANG H     56  N     55  C     36   114.88450
ANG H     56  N     55  C     37   117.88512
ANG H     60  O     59  Ni     1   105.08561
