# Supplementary material for: Enhanced Proton-Coupled Electron-Transfer Reactivity by a Mononuclear Nickel(II) Hydroxide Radical Complex
Source: Inorg Chem. 2024 Dec 16;63(52):24453–65. doi: 10.1021/acs.inorgchem.4c03370 (PMC11688665; doi:10.1021/acs.inorgchem.4c03370)
Supplement: Supplementary file 2 — ic4c03370_si_002.zip [file ic4c03370_si_002.zip › CompData/opt_nioh-Cs_0_3.1320428.out.xyz]

  60
opt_nioh-Cs_0_3.1320428.out        -8686.2998
Ni      0.639923    0.349772    0.000000
C       0.901478   -4.182427    2.166644
H       0.900821   -4.131454    1.072792
H       0.609693   -5.195279    2.458568
H       1.923165   -4.002177    2.518751
C      -1.485391   -3.436176    2.238123
H      -2.198154   -2.711301    2.640253
H      -1.810562   -4.440188    2.530334
H      -1.506444   -3.374078    1.144691
C      -0.034920   -3.262171    4.290178
H       0.975444   -3.061791    4.662653
H      -0.324326   -4.270724    4.603608
H      -0.722283   -2.544357    4.743252
C      -0.070471   -3.167396    2.763663
C      -0.214829   -0.680824    2.594967
C       0.110552    1.697452    2.279604
C       0.045343    2.078034    3.630289
H       0.136511    1.323504    4.403729
C      -0.126939    3.409096    3.960438
H      -0.171777    3.703325    5.006612
C      -0.242961    4.379924    2.956140
H      -0.381232    5.424603    3.225672
C      -0.170409    4.034246    1.617734
H      -0.252560    4.818675    0.880488
C       0.024101    2.690332    1.248989
C       0.024101    2.690332   -1.248989
C      -0.170409    4.034246   -1.617734
H      -0.252560    4.818675   -0.880488
C      -0.242961    4.379924   -2.956140
H      -0.381232    5.424603   -3.225672
C      -0.126939    3.409096   -3.960438
H      -0.171777    3.703325   -5.006612
C       0.045343    2.078034   -3.630289
H       0.136511    1.323504   -4.403729
C       0.110552    1.697452   -2.279604
C      -0.214829   -0.680824   -2.594967
C      -0.070471   -3.167396   -2.763663
C      -0.034920   -3.262171   -4.290178
H      -0.722283   -2.544357   -4.743252
H      -0.324326   -4.270724   -4.603608
H       0.975444   -3.061791   -4.662653
C      -1.485391   -3.436176   -2.238123
H      -1.506444   -3.374078   -1.144691
H      -1.810562   -4.440188   -2.530334
H      -2.198154   -2.711301   -2.640253
C       0.901478   -4.182427   -2.166644
H       1.923165   -4.002177   -2.518751
H       0.609693   -5.195279   -2.458568
H       0.900821   -4.131454   -1.072792
N       0.392865   -1.845341    2.313973
H       1.055645   -1.809397    1.526126
N       0.280290    0.416278    1.821629
N       0.141014    2.141805    0.000000
N       0.280290    0.416278   -1.821629
N       0.392865   -1.845341   -2.313973
H       1.055645   -1.809397   -1.526126
O      -1.133869   -0.524703    3.402742
O      -1.133869   -0.524703   -3.402742
O       1.681068   -1.220565    0.000000
H       2.600460   -0.913671    0.000000
