# Supplementary material for: Enhanced Proton-Coupled Electron-Transfer Reactivity by a Mononuclear Nickel(II) Hydroxide Radical Complex
Source: Inorg Chem. 2024 Dec 16;63(52):24453–65. doi: 10.1021/acs.inorgchem.4c03370 (PMC11688665; doi:10.1021/acs.inorgchem.4c03370)
Supplement: Supplementary file 2 — ic4c03370_si_002.zip [file ic4c03370_si_002.zip › CompData/opt_niohdmf2_-1_2.12365861.out.rep]

Total system: H43.C28.N7.O5.Ni1
Total mass  : 616.391589                             

---------------------------------------------------------------------------------------------------------
Generalized tau4 coordination parameter (1.0 is perfect tetrahedron, 0.0 is perfect square planar)
---------------------------------------------------------------------------------------------------------
C     2     0.99599
C     6     0.98837
C    10     0.99853
C    14     0.99059
C    37     0.98743
C    38     0.99791
C    42     0.99951
C    46     0.99494
Ni   58     0.21590
C    64     0.99795
C    65     0.99451
C    76     0.99855
C    77     0.99514
---------------------------------------------------------------------------------------------------------

B O N D S (Angstroms)

conn O  1    :   C   36   1.24642
---------------------------------------------------------------------------------------------------------
near O  1    :   N   55   2.29287  H   34   2.32205  N   54   2.32634  H   39   2.46699  H   45   2.55593
near O  1    :   C   35   2.81831  C   33   2.86792  C   37   2.92140  C   38   3.10085  H   56   3.16116
near O  1    :   C   42   3.16979  H   66   3.56812  H   41   3.58282  H   43   3.66452  H   68   3.74286
=========================================================================================================
conn C  2    :   H    4   1.09444  H    3   1.09523  H    5   1.09590  C   14   1.52789
---------------------------------------------------------------------------------------------------------
near C  2    :   N   50   2.39356  H   51   2.40962  C    6   2.49701  C   10   2.50366  H    8   2.71575
near C  2    :   H   11   2.72389  H    9   2.75054  H   12   2.77313  H   47   3.44663  H    7   3.45822
near C  2    :   H   13   3.45839  O   61   3.58401  C   15   3.70016  H   49   3.73420  O   59   3.91746
=========================================================================================================
conn H  3    :   C    2   1.09523
---------------------------------------------------------------------------------------------------------
near H  3    :   H    5   1.77394  H    4   1.77818  C   14   2.16946  H   51   2.39246  H    9   2.51689
near H  3    :   H   47   2.55787  H   49   2.64683  N   50   2.65535  C    6   2.71871  H    8   3.02229
near H  3    :   C   46   3.08289  O   59   3.25552  H   56   3.34146  O   61   3.38018  C   10   3.46310
=========================================================================================================
conn H  4    :   C    2   1.09444
---------------------------------------------------------------------------------------------------------
near H  4    :   H    5   1.77769  H    3   1.77818  C   14   2.16337  H    8   2.51935  H   12   2.55177
near H  4    :   C   10   2.73545  C    6   2.75659  H   11   3.04419  H    9   3.14637  N   50   3.35804
near H  4    :   H   51   3.49352  H    7   3.74803  H   13   3.75350  H   47   4.07338  H   49   4.14669
=========================================================================================================
conn H  5    :   C    2   1.09590
---------------------------------------------------------------------------------------------------------
near H  5    :   H    3   1.77394  H    4   1.77769  C   14   2.17573  H   51   2.41705  H   11   2.53075
near H  5    :   N   50   2.63069  C   10   2.76604  O   61   2.99228  H   12   3.15610  H   47   3.39537
near H  5    :   C    6   3.46249  H    9   3.74059  H    8   3.74197  H   13   3.75324  C   15   3.96788
=========================================================================================================
conn C  6    :   H    7   1.09330  H    9   1.09452  H    8   1.09570  C   14   1.53271
---------------------------------------------------------------------------------------------------------
near C  6    :   N   50   2.46417  C    2   2.49701  C   10   2.52106  H    3   2.71871  H   12   2.75095
near C  6    :   H    4   2.75659  H   13   2.78551  C   15   3.00856  O   57   3.09974  H   51   3.14521
near C  6    :   O   59   3.42475  H    5   3.46249  H   11   3.47615  H   79   3.60391  H   80   3.94117
=========================================================================================================
conn H  7    :   C    6   1.09330
---------------------------------------------------------------------------------------------------------
near H  7    :   H    9   1.77102  H    8   1.77867  C   14   2.17615  O   57   2.49908  H   13   2.56490
near H  7    :   C   10   2.74873  N   50   2.77527  C   15   2.82858  H   79   3.00235  H   12   3.05675
near H  7    :   C    2   3.45822  H   80   3.59039  H   51   3.63430  C   77   3.73906  H    3   3.74001
=========================================================================================================
conn H  8    :   C    6   1.09570
---------------------------------------------------------------------------------------------------------
near H  8    :   H    7   1.77867  H    9   1.79217  C   14   2.16752  H    4   2.51935  H   12   2.57286
near H  8    :   C    2   2.71575  C   10   2.79256  H    3   3.02229  H   13   3.18810  N   50   3.40885
near H  8    :   H    5   3.74197  H   11   3.77844  H   51   4.02966  O   57   4.06145  C   15   4.06457
=========================================================================================================
conn H  9    :   C    6   1.09452
---------------------------------------------------------------------------------------------------------
near H  9    :   H    7   1.77102  H    8   1.79217  C   14   2.15900  H    3   2.51689  O   59   2.58088
near H  9    :   N   50   2.65763  C    2   2.75054  H   60   3.01993  H   51   3.07726  H    4   3.14637
near H  9    :   C   15   3.14946  H   80   3.25282  H   79   3.27906  C   10   3.46552  O   57   3.47697
=========================================================================================================
conn C  10   :   H   13   1.09333  H   11   1.09590  H   12   1.09594  C   14   1.53087
---------------------------------------------------------------------------------------------------------
near C  10   :   N   50   2.45896  C    2   2.50366  C    6   2.52106  H    4   2.73545  H    7   2.74873
near C  10   :   H    5   2.76604  H    8   2.79256  C   15   3.18241  O   57   3.18636  H   51   3.21956
near C  10   :   H    3   3.46310  H    9   3.46552  N   52   4.49047  H   18   4.64125  O   61   4.89949
=========================================================================================================
conn H  11   :   C   10   1.09590
---------------------------------------------------------------------------------------------------------
near H  11   :   H   13   1.77725  H   12   1.77813  C   14   2.17127  H    5   2.53075  N   50   2.71680
near H  11   :   C    2   2.72389  H    4   3.04419  H   51   3.25891  C    6   3.47615  C   15   3.52280
near H  11   :   O   57   3.70678  H    3   3.74143  H    7   3.76988  H    8   3.77844  H    9   4.30428
=========================================================================================================
conn H  12   :   C   10   1.09594
---------------------------------------------------------------------------------------------------------
near H  12   :   H   11   1.77813  H   13   1.78013  C   14   2.17010  H    4   2.55177  H    8   2.57286
near H  12   :   C    6   2.75095  C    2   2.77313  H    7   3.05675  H    5   3.15610  N   50   3.40990
near H  12   :   H    3   3.76880  H    9   3.77003  O   57   4.08376  H   51   4.11392  C   15   4.17911
=========================================================================================================
conn H  13   :   C   10   1.09333
---------------------------------------------------------------------------------------------------------
near H  13   :   H   11   1.77725  H   12   1.78013  C   14   2.16783  O   57   2.55931  H    7   2.56490
near H  13   :   N   50   2.71708  C    6   2.78551  C   15   2.95224  H    8   3.18810  C    2   3.45839
near H  13   :   H   51   3.64236  H    5   3.75324  H    4   3.75350  H    9   3.75834  H   18   3.99186
=========================================================================================================
conn C  14   :   N   50   1.46686  C    2   1.52789  C   10   1.53087  C    6   1.53271
---------------------------------------------------------------------------------------------------------
near C  14   :   H   51   2.12111  H    9   2.15900  H    4   2.16337  H    8   2.16752  H   13   2.16783
near C  14   :   H    3   2.16946  H   12   2.17010  H   11   2.17127  H    5   2.17573  H    7   2.17615
near C  14   :   C   15   2.51131  O   57   2.93646  O   59   3.58672  N   52   3.68105  O   61   4.02965
=========================================================================================================
conn C  15   :   O   57   1.24270  N   50   1.34985  N   52   1.40311
---------------------------------------------------------------------------------------------------------
near C  15   :   H   51   2.00453  C   16   2.40660  C   14   2.51131  H   18   2.68341  H   79   2.81079
near C  15   :   H    7   2.82858  C   17   2.94855  H   13   2.95224  Ni  58   2.95385  O   59   2.97878
near C  15   :   C    6   3.00856  H    9   3.14946  C   10   3.18241  H   11   3.52280  C   25   3.66021
=========================================================================================================
conn C  16   :   N   52   1.36443  C   17   1.40805  C   25   1.43267
---------------------------------------------------------------------------------------------------------
near C  16   :   H   18   2.15801  N   53   2.32584  C   15   2.40660  C   19   2.42497  C   23   2.45552
near C  16   :   Ni  58   2.74453  C   21   2.81829  H   71   2.83539  H   83   2.86210  O   57   2.89770
near C  16   :   H   20   3.40740  H   24   3.44037  N   50   3.46055  H   51   3.54853  C   65   3.56575
=========================================================================================================
conn C  17   :   H   18   1.08557  C   19   1.38861  C   16   1.40805
---------------------------------------------------------------------------------------------------------
near C  17   :   H   20   2.14291  C   21   2.42656  C   25   2.44148  N   52   2.48205  C   23   2.80845
near C  17   :   C   15   2.94855  O   57   3.00002  H   71   3.03702  H   22   3.41050  H   83   3.57546
near C  17   :   N   53   3.62772  H   70   3.86379  H   24   3.89252  C   65   3.91105  N   50   4.03713
=========================================================================================================
conn H  18   :   C   17   1.08557
---------------------------------------------------------------------------------------------------------
near H  18   :   C   19   2.15250  C   16   2.15801  O   57   2.45304  H   20   2.47032  C   15   2.68341
near H  18   :   N   52   2.76826  C   21   3.41039  C   25   3.42700  H   71   3.58297  N   50   3.70528
near H  18   :   C   23   3.89391  H   70   3.97143  H   13   3.99186  H   83   4.12611  H   51   4.19551
=========================================================================================================
conn C  19   :   H   20   1.08923  C   17   1.38861  C   21   1.39971
---------------------------------------------------------------------------------------------------------
near C  19   :   H   18   2.15250  H   22   2.16379  C   23   2.41541  C   16   2.42497  C   25   2.79323
near C  19   :   H   71   3.30020  H   24   3.39647  N   52   3.71296  N   53   4.15870  H   83   4.18307
near C  19   :   C   15   4.33197  O   57   4.33611  C   65   4.34473  H   70   4.54996  H   67   4.62260
=========================================================================================================
conn H  20   :   C   19   1.08923
---------------------------------------------------------------------------------------------------------
near H  20   :   C   17   2.14291  C   21   2.15870  H   18   2.47032  H   22   2.49032  C   23   3.40053
near H  20   :   C   16   3.40740  C   25   3.88244  H   71   3.98641  H   24   4.29266  N   52   4.61052
near H  20   :   O   57   4.83753  C   65   4.98947  C   15   5.01121  H   83   5.03925  H   70   5.11184
=========================================================================================================
conn C  21   :   H   22   1.08823  C   23   1.39028  C   19   1.39971
---------------------------------------------------------------------------------------------------------
near C  21   :   H   24   2.14457  H   20   2.15870  C   25   2.42077  C   17   2.42656  C   16   2.81829
near C  21   :   H   71   3.39139  H   18   3.41039  N   53   3.72915  H   28   3.75886  H   67   3.96546
near C  21   :   N   52   4.16868  H   83   4.21666  C   65   4.48066  C   27   4.50523  C   26   4.50715
=========================================================================================================
conn H  22   :   C   21   1.08823
---------------------------------------------------------------------------------------------------------
near H  22   :   C   23   2.14889  C   19   2.16379  H   24   2.46565  H   20   2.49032  C   25   3.40565
near H  22   :   C   17   3.41050  C   16   3.90603  H   71   4.10865  H   28   4.12901  H   18   4.30642
near H  22   :   H   67   4.54491  N   53   4.63340  C   27   4.99105  H   83   5.09366  C   65   5.18641
=========================================================================================================
conn C  23   :   H   24   1.08507  C   21   1.39028  C   25   1.40301
---------------------------------------------------------------------------------------------------------
near C  23   :   H   22   2.14889  C   19   2.41541  C   16   2.45552  N   53   2.49599  H   28   2.59948
near C  23   :   C   17   2.80845  H   67   3.02094  C   26   3.13761  C   27   3.19400  H   71   3.25158
near C  23   :   H   20   3.40053  H   83   3.61146  N   52   3.64079  H   18   3.89391  C   64   4.05287
=========================================================================================================
conn H  24   :   C   23   1.08507
---------------------------------------------------------------------------------------------------------
near H  24   :   H   28   2.01472  C   21   2.14457  C   25   2.16319  H   22   2.46565  C   27   2.65866
near H  24   :   N   53   2.79923  H   67   2.96240  C   26   2.96303  C   19   3.39647  C   16   3.44037
near H  24   :   C   29   3.84523  H   71   3.87702  C   17   3.89252  C   64   4.05727  H   30   4.20208
=========================================================================================================
conn C  25   :   N   53   1.37416  C   23   1.40301  C   16   1.43267
---------------------------------------------------------------------------------------------------------
near C  25   :   H   24   2.16319  N   52   2.34914  C   21   2.42077  C   17   2.44148  C   26   2.48566
near C  25   :   Ni  58   2.72722  C   19   2.79323  H   83   2.82806  H   67   2.85065  H   28   2.89896
near C  25   :   H   71   3.00660  C   27   3.10567  H   22   3.40565  H   18   3.42700  H   82   3.62585
=========================================================================================================
conn C  26   :   N   53   1.37528  C   27   1.40463  C   35   1.43363
---------------------------------------------------------------------------------------------------------
near C  26   :   H   28   2.16380  N   54   2.35521  C   29   2.42143  C   33   2.43960  C   25   2.48566
near C  26   :   Ni  58   2.67473  C   31   2.79494  H   24   2.96303  H   82   3.07092  C   23   3.13761
near C  26   :   H   84   3.16240  H   67   3.19121  H   30   3.40554  H   34   3.42170  H   83   3.51525
=========================================================================================================
conn C  27   :   H   28   1.08438  C   29   1.38900  C   26   1.40463
---------------------------------------------------------------------------------------------------------
near C  27   :   H   30   2.14628  C   31   2.41395  C   35   2.45683  N   53   2.49000  H   24   2.65866
near C  27   :   C   33   2.80609  H   82   2.99593  C   25   3.10567  C   23   3.19400  H   32   3.39959
near C  27   :   H   84   3.52243  N   54   3.65538  H   83   3.85247  C   76   3.87426  H   34   3.88919
=========================================================================================================
conn H  28   :   C   27   1.08438
---------------------------------------------------------------------------------------------------------
near H  28   :   H   24   2.01472  C   29   2.14256  C   26   2.16380  H   30   2.46112  C   23   2.59948
near H  28   :   N   53   2.78633  C   25   2.89896  H   82   2.99018  C   31   3.39351  C   35   3.44165
near H  28   :   H   83   3.64511  C   21   3.75886  C   76   3.81200  C   33   3.88920  H   67   4.09320
=========================================================================================================
conn C  29   :   H   30   1.08848  C   27   1.38900  C   31   1.39756
---------------------------------------------------------------------------------------------------------
near C  29   :   H   28   2.14256  H   32   2.15820  C   26   2.42143  C   33   2.42504  C   35   2.81805
near C  29   :   H   34   3.40754  H   82   3.68912  N   53   3.72542  H   84   3.74481  H   24   3.84523
near C  29   :   N   54   4.18721  C   25   4.48382  C   23   4.52494  C   76   4.70619  C   74   4.75802
=========================================================================================================
conn H  30   :   C   29   1.08848
---------------------------------------------------------------------------------------------------------
near H  30   :   C   27   2.14628  C   31   2.16230  H   28   2.46112  H   32   2.49096  C   26   3.40554
near H  30   :   C   33   3.41025  C   35   3.90610  H   82   4.16439  H   24   4.20208  H   34   4.30566
near H  30   :   H   84   4.47318  N   53   4.62560  C   23   4.99174  C   25   5.19090  C   76   5.23504
=========================================================================================================
conn C  31   :   H   32   1.08910  C   33   1.39126  C   29   1.39756
---------------------------------------------------------------------------------------------------------
near C  31   :   H   34   2.15401  H   30   2.16230  C   27   2.41395  C   35   2.42579  C   26   2.79494
near C  31   :   H   28   3.39351  H   84   3.63735  N   54   3.73428  N   53   4.16261  O    1   4.18410
near C  31   :   H   82   4.32621  C   36   4.40699  C   74   4.63545  H   24   4.92694  Ni  58   5.03346
=========================================================================================================
conn H  32   :   C   31   1.08910
---------------------------------------------------------------------------------------------------------
near H  32   :   C   33   2.14528  C   29   2.15820  H   34   2.47345  H   30   2.49096  C   27   3.39959
near H  32   :   C   35   3.40703  C   26   3.88402  H   28   4.29011  H   84   4.32235  N   54   4.63125
near H  32   :   O    1   4.67348  C   36   5.10939  H   82   5.15048  N   53   5.25087  C   74   5.34769
=========================================================================================================
conn C  33   :   H   34   1.08334  C   31   1.39126  C   35   1.40388
---------------------------------------------------------------------------------------------------------
near C  33   :   H   32   2.14528  C   29   2.42504  C   26   2.43960  N   54   2.49714  C   27   2.80609
near C  33   :   O    1   2.86792  C   36   3.03296  H   84   3.27518  H   30   3.41025  N   53   3.63417
near C  33   :   H   28   3.88920  C   74   4.06077  Ni  58   4.07020  N   55   4.35869  H   68   4.35992
=========================================================================================================
conn H  34   :   C   33   1.08334
---------------------------------------------------------------------------------------------------------
near H  34   :   C   35   2.14968  C   31   2.15401  O    1   2.32205  H   32   2.47345  N   54   2.77599
near H  34   :   C   36   2.81717  C   29   3.40754  C   26   3.42170  H   84   3.76031  C   27   3.88919
near H  34   :   N   55   4.12210  H   45   4.22032  H   30   4.30566  C   74   4.42698  O   73   4.48628
=========================================================================================================
conn C  35   :   N   54   1.37900  C   33   1.40388  C   26   1.43363
---------------------------------------------------------------------------------------------------------
near C  35   :   H   34   2.14968  N   53   2.33893  C   36   2.42336  C   31   2.42579  C   27   2.45683
near C  35   :   Ni  58   2.70802  C   29   2.81805  O    1   2.81831  H   84   2.99805  H   32   3.40703
near C  35   :   H   28   3.44165  H   68   3.51576  C   74   3.54310  N   55   3.59488  C   25   3.67546
=========================================================================================================
conn C  36   :   O    1   1.24642  N   55   1.36131  N   54   1.39058
---------------------------------------------------------------------------------------------------------
near C  36   :   H   56   2.02088  C   35   2.42336  C   37   2.52477  H   34   2.81717  H   39   2.89115
near C  36   :   H   66   2.89579  H   45   2.90128  Ni  58   2.96651  C   33   3.03296  H   60   3.08823
near C  36   :   C   38   3.11695  C   42   3.12278  O   59   3.28768  H   43   3.39083  H   41   3.40210
=========================================================================================================
conn C  37   :   N   55   1.46088  C   46   1.52988  C   38   1.53245  C   42   1.53277
---------------------------------------------------------------------------------------------------------
near C  37   :   H   56   2.12926  H   48   2.16785  H   40   2.16794  H   47   2.17030  H   45   2.17070
near C  37   :   H   43   2.17077  H   41   2.17289  H   39   2.17402  H   44   2.17479  H   49   2.17683
near C  37   :   C   36   2.52477  O    1   2.92140  H   66   3.30567  N   54   3.70729  H   60   3.87149
=========================================================================================================
conn C  38   :   H   39   1.09246  H   41   1.09563  H   40   1.09568  C   37   1.53245
---------------------------------------------------------------------------------------------------------
near C  38   :   N   55   2.46623  C   46   2.49374  C   42   2.51606  H   48   2.72722  H   47   2.74373
near C  38   :   H   44   2.75825  H   45   2.77117  O    1   3.10085  H   66   3.11481  C   36   3.11695
near C  38   :   H   56   3.27576  H   49   3.46060  H   43   3.47156  C   62   4.04032  O   61   4.32342
=========================================================================================================
conn H  39   :   C   38   1.09246
---------------------------------------------------------------------------------------------------------
near H  39   :   H   41   1.77702  H   40   1.77980  C   37   2.17402  O    1   2.46699  H   45   2.59098
near H  39   :   N   55   2.74275  C   42   2.78348  C   36   2.89115  H   44   3.13366  H   66   3.34709
near H  39   :   C   46   3.45460  H   56   3.70777  H   47   3.73529  H   48   3.74663  H   43   3.78848
=========================================================================================================
conn H  40   :   C   38   1.09568
---------------------------------------------------------------------------------------------------------
near H  40   :   H   41   1.77405  H   39   1.77980  C   37   2.16794  H   48   2.52862  H   44   2.53001
near H  40   :   C   42   2.74318  C   46   2.75125  H   45   3.10246  H   47   3.12449  N   55   3.41081
near H  40   :   H   43   3.74669  H   49   3.75328  O    1   4.02204  H   66   4.08148  C   36   4.13885
=========================================================================================================
conn H  41   :   C   38   1.09563
---------------------------------------------------------------------------------------------------------
near H  41   :   H   40   1.77405  H   39   1.77702  C   37   2.17289  H   66   2.38512  H   47   2.50192
near H  41   :   C   46   2.71071  N   55   2.72306  H   48   3.03364  C   62   3.19565  H   56   3.34644
near H  41   :   C   36   3.40210  O   61   3.47215  C   42   3.47268  O    1   3.58282  H   49   3.73251
=========================================================================================================
conn C  42   :   H   45   1.09348  H   43   1.09592  H   44   1.09603  C   37   1.53277
---------------------------------------------------------------------------------------------------------
near C  42   :   N   55   2.46703  C   46   2.50631  C   38   2.51606  H   49   2.74299  H   40   2.74318
near C  42   :   H   48   2.76304  H   39   2.78348  H   56   3.11096  C   36   3.12278  O    1   3.16979
near C  42   :   H   47   3.46551  H   41   3.47268  H   60   4.29476  N   54   4.35680  O   59   4.64928
=========================================================================================================
conn H  43   :   C   42   1.09592
---------------------------------------------------------------------------------------------------------
near H  43   :   H   45   1.77714  H   44   1.77740  C   37   2.17077  H   49   2.51773  N   55   2.71038
near H  43   :   C   46   2.73858  H   56   3.05284  H   48   3.10399  C   36   3.39083  C   38   3.47156
near H  43   :   O    1   3.66452  H   47   3.73930  H   60   3.74541  H   40   3.74669  H   39   3.78848
=========================================================================================================
conn H  44   :   C   42   1.09603
---------------------------------------------------------------------------------------------------------
near H  44   :   H   43   1.77740  H   45   1.77969  C   37   2.17479  H   40   2.53001  H   48   2.56731
near H  44   :   C   38   2.75825  C   46   2.76288  H   49   3.09868  H   39   3.13366  N   55   3.41557
near H  44   :   H   41   3.75480  H   47   3.77627  H   56   4.02338  O    1   4.08446  C   36   4.14918
=========================================================================================================
conn H  45   :   C   42   1.09348
---------------------------------------------------------------------------------------------------------
near H  45   :   H   43   1.77714  H   44   1.77969  C   37   2.17070  O    1   2.55593  H   39   2.59098
near H  45   :   N   55   2.74614  C   38   2.77117  C   36   2.90128  H   40   3.10246  C   46   3.46249
near H  45   :   H   56   3.56316  H   49   3.74559  H   48   3.76936  H   41   3.78407  N   54   4.18294
=========================================================================================================
conn C  46   :   H   48   1.09444  H   47   1.09624  H   49   1.09663  C   37   1.52988
---------------------------------------------------------------------------------------------------------
near C  46   :   N   55   2.38256  H   56   2.41709  C   38   2.49374  C   42   2.50631  H   41   2.71071
near C  46   :   H   43   2.73858  H   40   2.75125  H   44   2.76288  H    3   3.08289  H   39   3.45460
near C  46   :   H   45   3.46249  C   36   3.71452  H   66   3.73513  O   59   3.85012  O   61   3.87363
=========================================================================================================
conn H  47   :   C   46   1.09624
---------------------------------------------------------------------------------------------------------
near H  47   :   H   49   1.77613  H   48   1.78171  C   37   2.17030  H   56   2.46411  H   41   2.50192
near H  47   :   H    3   2.55787  N   55   2.61215  C   38   2.74373  O   61   2.87501  H   40   3.12449
near H  47   :   H   66   3.12830  H    5   3.39537  C   62   3.39803  C    2   3.44663  C   42   3.46551
=========================================================================================================
conn H  48   :   C   46   1.09444
---------------------------------------------------------------------------------------------------------
near H  48   :   H   49   1.77494  H   47   1.78171  C   37   2.16785  H   40   2.52862  H   44   2.56731
near H  48   :   C   38   2.72722  C   42   2.76304  H   41   3.03364  H   43   3.10399  N   55   3.34987
near H  48   :   H   56   3.49979  H    3   3.69374  H   39   3.74663  H   45   3.76936  H   66   4.55169
=========================================================================================================
conn H  49   :   C   46   1.09663
---------------------------------------------------------------------------------------------------------
near H  49   :   H   48   1.77494  H   47   1.77613  C   37   2.17683  H   56   2.35549  H   43   2.51773
near H  49   :   H    3   2.64683  N   55   2.64792  C   42   2.74299  H   44   3.09868  O   59   3.35165
near H  49   :   H   60   3.43869  C   38   3.46060  H   41   3.73251  C    2   3.73420  H   45   3.74559
=========================================================================================================
conn N  50   :   H   51   1.01358  C   15   1.34985  C   14   1.46686
---------------------------------------------------------------------------------------------------------
near N  50   :   N   52   2.28827  O   57   2.28943  C    2   2.39356  C   10   2.45896  C    6   2.46417
near N  50   :   H    5   2.63069  H    3   2.65535  H    9   2.65763  H   11   2.71680  H   13   2.71708
near N  50   :   H    7   2.77527  O   59   2.87663  O   61   3.16126  Ni  58   3.31836  H    4   3.35804
=========================================================================================================
conn H  51   :   N   50   1.01358
---------------------------------------------------------------------------------------------------------
near H  51   :   C   15   2.00453  C   14   2.12111  O   61   2.20482  N   52   2.34927  H    3   2.39246
near H  51   :   C    2   2.40962  H    5   2.41705  O   59   2.63272  C   62   2.89834  Ni  58   2.92950
near H  51   :   H   70   3.07646  H    9   3.07726  C    6   3.14521  O   57   3.15071  H   56   3.17011
=========================================================================================================
conn N  52   :   C   16   1.36443  C   15   1.40311  Ni  58   1.91620
---------------------------------------------------------------------------------------------------------
near N  52   :   N   50   2.28827  O   57   2.33287  C   25   2.34914  H   51   2.34927  C   17   2.48205
near N  52   :   N   53   2.50933  H   18   2.76826  O   59   2.78325  H   79   3.01166  H   83   3.14895
near N  52   :   H   71   3.32362  H   70   3.46533  H   60   3.54252  C   23   3.64079  N   63   3.66114
=========================================================================================================
conn N  53   :   C   25   1.37416  C   26   1.37528  Ni  58   1.81836
---------------------------------------------------------------------------------------------------------
near N  53   :   C   16   2.32584  C   35   2.33893  C   27   2.49000  C   23   2.49599  N   52   2.50933
near N  53   :   N   54   2.51998  H   67   2.76444  H   28   2.78633  H   24   2.79923  H   83   2.95561
near N  53   :   H   82   3.26535  C   64   3.43989  C   76   3.47321  H   68   3.48387  O   59   3.62459
=========================================================================================================
conn N  54   :   C   35   1.37900  C   36   1.39058  Ni  58   1.91213
---------------------------------------------------------------------------------------------------------
near N  54   :   N   55   2.29701  O    1   2.32634  C   26   2.35521  H   56   2.37911  C   33   2.49714
near N  54   :   N   53   2.51998  H   60   2.68725  H   34   2.77599  O   59   2.82031  H   66   3.15807
near N  54   :   H   68   3.31488  H   84   3.40627  C   74   3.53306  C   27   3.65538  O   73   3.67461
=========================================================================================================
conn N  55   :   H   56   1.02383  C   36   1.36131  C   37   1.46088
---------------------------------------------------------------------------------------------------------
near N  55   :   O    1   2.29287  N   54   2.29701  C   46   2.38256  C   38   2.46623  C   42   2.46703
near N  55   :   H   47   2.61215  H   66   2.62558  H   49   2.64792  H   43   2.71038  H   41   2.72306
near N  55   :   H   39   2.74275  H   45   2.74614  H   60   2.77263  O   59   2.79657  Ni  58   3.10531
=========================================================================================================
conn H  56   :   N   55   1.02383
---------------------------------------------------------------------------------------------------------
near H  56   :   O   59   1.84631  H   60   2.01340  C   36   2.02088  C   37   2.12926  H   49   2.35549
near H  56   :   N   54   2.37911  C   46   2.41709  H   47   2.46411  Ni  58   2.52005  H   66   2.79331
near H  56   :   H   43   3.05284  C   42   3.11096  O    1   3.16116  H   51   3.17011  C   38   3.27576
=========================================================================================================
conn O  57   :   C   15   1.24270
---------------------------------------------------------------------------------------------------------
near O  57   :   N   50   2.28943  N   52   2.33287  H   18   2.45304  H    7   2.49908  H   13   2.55931
near O  57   :   H   79   2.59901  C   16   2.89770  C   14   2.93646  C   17   3.00002  C    6   3.09974
near O  57   :   H   51   3.15071  C   10   3.18636  H    9   3.47697  C   77   3.69104  H   11   3.70678
=========================================================================================================
conn Ni 58   :   N   53   1.81836  O   59   1.84273  N   54   1.91213  N   52   1.91620
---------------------------------------------------------------------------------------------------------
near Ni 58   :   H   60   2.28075  H   56   2.52005  C   26   2.67473  C   35   2.70802  C   25   2.72722
near Ni 58   :   C   16   2.74453  H   51   2.92950  C   15   2.95385  C   36   2.96651  N   55   3.10531
near Ni 58   :   H   66   3.29118  N   50   3.31836  C   62   3.32906  H   79   3.39150  H   83   3.41332
=========================================================================================================
conn O  59   :   H   60   0.97119  Ni  58   1.84273
---------------------------------------------------------------------------------------------------------
near O  59   :   H   56   1.84631  H    9   2.58088  H   51   2.63272  N   52   2.78325  N   55   2.79657
near O  59   :   N   54   2.82031  N   50   2.87663  C   15   2.97878  H   79   3.03690  H   80   3.07484
near O  59   :   H    3   3.25552  O   73   3.27906  C   36   3.28768  H   49   3.35165  C   77   3.37549
=========================================================================================================
conn H  60   :   O   59   0.97119
---------------------------------------------------------------------------------------------------------
near H  60   :   H   56   2.01340  Ni  58   2.28075  O   73   2.42264  N   54   2.68725  H   80   2.73857
near H  60   :   N   55   2.77263  C   74   2.83899  H    9   3.01993  C   36   3.08823  H   79   3.20145
near H  60   :   C   77   3.21232  N   75   3.21437  H   49   3.43869  N   52   3.54252  H   84   3.55725
=========================================================================================================
conn O  61   :   C   62   1.23724
---------------------------------------------------------------------------------------------------------
near O  61   :   H   66   2.04452  H   51   2.20482  N   63   2.30162  H   70   2.39263  C   65   2.83713
near O  61   :   H   47   2.87501  H    5   2.99228  N   50   3.16126  H    3   3.38018  H   56   3.38195
near O  61   :   H   41   3.47215  H   72   3.51717  C    2   3.58401  C   64   3.59834  H   71   3.65261
=========================================================================================================
conn C  62   :   H   66   1.10427  O   61   1.23724  N   63   1.34411
---------------------------------------------------------------------------------------------------------
near C  62   :   C   64   2.42823  C   65   2.43336  H   70   2.50296  H   68   2.50951  H   51   2.89834
near C  62   :   H   72   3.12029  H   69   3.13615  H   67   3.16013  H   71   3.18034  H   41   3.19565
near C  62   :   H   56   3.29366  Ni  58   3.32906  H   47   3.39803  N   55   3.42435  N   52   3.67268
=========================================================================================================
conn N  63   :   C   62   1.34411  C   64   1.44480  C   65   1.44488
---------------------------------------------------------------------------------------------------------
near N  63   :   H   66   2.03819  H   70   2.07181  H   68   2.08476  H   71   2.08919  H   67   2.09273
near N  63   :   H   69   2.10102  H   72   2.10103  O   61   2.30162  Ni  58   3.60304  H   51   3.60677
near N  63   :   N   53   3.63538  N   52   3.66114  C   25   3.74528  C   16   3.82288  N   54   4.13564
=========================================================================================================
conn C  64   :   H   68   1.09339  H   67   1.09552  H   69   1.09730  N   63   1.44480
---------------------------------------------------------------------------------------------------------
near C  64   :   C   62   2.42823  C   65   2.47041  H   66   2.51802  H   71   2.69680  H   72   2.81886
near C  64   :   H   70   3.37612  N   53   3.43989  O   61   3.59834  C   25   3.69714  C   26   3.87639
near C  64   :   Ni  58   3.93981  N   54   3.95725  C   23   4.05287  H   24   4.05727  C   35   4.12570
=========================================================================================================
conn C  65   :   H   70   1.09142  H   71   1.09564  H   72   1.09764  N   63   1.44488
---------------------------------------------------------------------------------------------------------
near C  65   :   C   62   2.43336  C   64   2.47041  H   67   2.72630  H   69   2.79374  O   61   2.83713
near C  65   :   H   66   3.37897  H   68   3.38865  C   16   3.56575  N   52   3.67676  H   51   3.75992
near C  65   :   C   25   3.80244  C   17   3.91105  N   53   4.18571  C   23   4.22737  H   18   4.29118
=========================================================================================================
conn H  66   :   C   62   1.10427
---------------------------------------------------------------------------------------------------------
near H  66   :   N   63   2.03819  O   61   2.04452  H   68   2.10555  H   41   2.38512  C   64   2.51802
near H  66   :   N   55   2.62558  H   56   2.79331  C   36   2.89579  C   38   3.11481  H   47   3.12830
near H  66   :   N   54   3.15807  H   69   3.26000  Ni  58   3.29118  H   67   3.29865  C   37   3.30567
=========================================================================================================
conn H  67   :   C   64   1.09552
---------------------------------------------------------------------------------------------------------
near H  67   :   H   68   1.77405  H   69   1.78314  N   63   2.09273  H   71   2.49108  C   65   2.72630
near H  67   :   N   53   2.76444  C   25   2.85065  H   24   2.96240  C   23   3.02094  C   62   3.16013
near H  67   :   H   72   3.18925  C   26   3.19121  H   66   3.29865  H   70   3.67042  C   16   3.68187
=========================================================================================================
conn H  68   :   C   64   1.09339
---------------------------------------------------------------------------------------------------------
near H  68   :   H   67   1.77405  H   69   1.78472  N   63   2.08476  H   66   2.10555  C   62   2.50951
near H  68   :   N   54   3.31488  C   65   3.38865  C   36   3.46682  N   53   3.48387  C   35   3.51576
near H  68   :   C   26   3.63109  H   71   3.67474  O    1   3.74286  O   61   3.74604  Ni  58   3.79183
=========================================================================================================
conn H  69   :   C   64   1.09730
---------------------------------------------------------------------------------------------------------
near H  69   :   H   67   1.78314  H   68   1.78472  N   63   2.10102  H   72   2.70091  C   65   2.79374
near H  69   :   H   71   3.10440  C   62   3.13615  H   66   3.26000  H   70   3.78743  O   61   4.23342
near H  69   :   N   53   4.44600  H   24   4.55609  C   25   4.56139  C   23   4.66254  C   26   4.79305
=========================================================================================================
conn H  70   :   C   65   1.09142
---------------------------------------------------------------------------------------------------------
near H  70   :   H   71   1.78122  H   72   1.78884  N   63   2.07181  O   61   2.39263  C   62   2.50296
near H  70   :   H   51   3.07646  C   64   3.37612  N   52   3.46533  N   50   3.56246  H   66   3.58794
near H  70   :   C   16   3.61373  H   67   3.67042  H   69   3.78743  C   15   3.80512  C   17   3.86379
=========================================================================================================
conn H  71   :   C   65   1.09564
---------------------------------------------------------------------------------------------------------
near H  71   :   H   70   1.78122  H   72   1.78353  N   63   2.08919  H   67   2.49108  C   64   2.69680
near H  71   :   C   16   2.83539  C   25   3.00660  C   17   3.03702  H   69   3.10440  C   62   3.18034
near H  71   :   C   23   3.25158  C   19   3.30020  N   52   3.32362  C   21   3.39139  H   18   3.58297
=========================================================================================================
conn H  72   :   C   65   1.09764
---------------------------------------------------------------------------------------------------------
near H  72   :   H   71   1.78353  H   70   1.78884  N   63   2.10103  H   69   2.70091  C   64   2.81886
near H  72   :   C   62   3.12029  H   67   3.18925  O   61   3.51717  H   68   3.80005  H   66   4.00166
near H  72   :   C   16   4.54781  C   25   4.68773  C   17   4.71894  H   51   4.73163  N   52   4.76198
=========================================================================================================
conn O  73   :   C   74   1.23815
---------------------------------------------------------------------------------------------------------
near O  73   :   H   84   2.04906  N   75   2.29970  H   80   2.39870  H   60   2.42264  C   77   2.84203
near O  73   :   O   59   3.27906  H   79   3.57965  H   78   3.60036  C   76   3.60041  N   54   3.67461
near O  73   :   H   82   3.75544  Ni  58   3.81510  C   35   3.99564  H   56   4.15929  H   83   4.24084
=========================================================================================================
conn C  74   :   H   84   1.10656  O   73   1.23815  N   75   1.34269
---------------------------------------------------------------------------------------------------------
near C  74   :   C   76   2.43119  C   77   2.43792  H   80   2.51315  H   82   2.51788  H   60   2.83899
near C  74   :   H   79   3.14023  H   81   3.14961  H   83   3.15000  H   78   3.16146  Ni  58   3.44904
near C  74   :   O   59   3.46523  N   54   3.53306  C   35   3.54310  C   26   3.73999  N   53   3.90018
=========================================================================================================
conn N  75   :   C   74   1.34269  C   76   1.44498  C   77   1.44637
---------------------------------------------------------------------------------------------------------
near N  75   :   H   84   2.03835  H   80   2.07623  H   82   2.08689  H   79   2.09125  H   83   2.09254
near N  75   :   H   78   2.09292  H   81   2.09818  O   73   2.29970  H   60   3.21437  Ni  58   3.42715
near N  75   :   O   59   3.53600  N   53   3.76192  N   52   3.93873  C   26   3.96610  N   54   4.15600
=========================================================================================================
conn C  76   :   H   82   1.09301  H   83   1.09628  H   81   1.09706  N   75   1.44498
---------------------------------------------------------------------------------------------------------
near C  76   :   C   74   2.43119  C   77   2.46202  H   84   2.52354  H   79   2.73480  H   78   2.74581
near C  76   :   H   80   3.37672  N   53   3.47321  O   73   3.60041  C   26   3.66790  C   25   3.67077
near C  76   :   H   28   3.81200  Ni  58   3.81644  C   27   3.87426  C   16   3.87520  N   52   3.98261
=========================================================================================================
conn C  77   :   H   80   1.09030  H   79   1.09598  H   78   1.09740  N   75   1.44637
---------------------------------------------------------------------------------------------------------
near C  77   :   C   74   2.43792  C   76   2.46202  H   83   2.72090  H   81   2.76939  O   73   2.84203
near C  77   :   H   60   3.21232  O   59   3.37549  H   84   3.38387  H   82   3.38570  O   57   3.69104
near C  77   :   H    7   3.73906  H    9   3.77828  Ni  58   3.82192  C   15   3.85431  N   52   3.88896
=========================================================================================================
conn H  78   :   C   77   1.09740
---------------------------------------------------------------------------------------------------------
near H  78   :   H   79   1.78846  H   80   1.78949  N   75   2.09292  H   81   2.59990  C   76   2.74581
near H  78   :   H   83   3.09894  C   74   3.16146  O   73   3.60036  H   82   3.74080  H   84   4.02339
near H  78   :   H    7   4.11596  O   57   4.12378  H   60   4.28105  O   59   4.44735  H    9   4.48570
=========================================================================================================
conn H  79   :   C   77   1.09598
---------------------------------------------------------------------------------------------------------
near H  79   :   H   80   1.77829  H   78   1.78846  N   75   2.09125  H   83   2.53468  O   57   2.59901
near H  79   :   C   76   2.73480  C   15   2.81079  H    7   3.00235  N   52   3.01166  O   59   3.03690
near H  79   :   C   74   3.14023  H   81   3.15450  H   60   3.20145  H    9   3.27906  Ni  58   3.39150
=========================================================================================================
conn H  80   :   C   77   1.09030
---------------------------------------------------------------------------------------------------------
near H  80   :   H   79   1.77829  H   78   1.78949  N   75   2.07623  O   73   2.39870  C   74   2.51315
near H  80   :   H   60   2.73857  O   59   3.07484  H    9   3.25282  C   76   3.37672  H    7   3.59039
near H  80   :   H   84   3.60253  H   83   3.69898  H   81   3.74398  C    6   3.94117  Ni  58   4.00059
=========================================================================================================
conn H  81   :   C   76   1.09706
---------------------------------------------------------------------------------------------------------
near H  81   :   H   83   1.78300  H   82   1.78411  N   75   2.09818  H   78   2.59990  C   77   2.76939
near H  81   :   C   74   3.14961  H   79   3.15450  H   84   3.28035  H   80   3.74398  O   73   4.24794
near H  81   :   H   28   4.49118  N   53   4.50709  C   25   4.52826  C   16   4.62846  C   26   4.68559
=========================================================================================================
conn H  82   :   C   76   1.09301
---------------------------------------------------------------------------------------------------------
near H  82   :   H   83   1.77646  H   81   1.78411  N   75   2.08689  H   84   2.11620  C   74   2.51788
near H  82   :   H   28   2.99018  C   27   2.99593  C   26   3.07092  N   53   3.26535  C   77   3.38570
near H  82   :   C   25   3.62585  C   29   3.68912  H   79   3.70386  H   78   3.74080  O   73   3.75544
=========================================================================================================
conn H  83   :   C   76   1.09628
---------------------------------------------------------------------------------------------------------
near H  83   :   H   82   1.77646  H   81   1.78300  N   75   2.09254  H   79   2.53468  C   77   2.72090
near H  83   :   C   25   2.82806  C   16   2.86210  N   53   2.95561  H   78   3.09894  N   52   3.14895
near H  83   :   C   74   3.15000  H   84   3.29054  Ni  58   3.41332  C   26   3.51525  C   17   3.57546
=========================================================================================================
conn H  84   :   C   74   1.10656
---------------------------------------------------------------------------------------------------------
near H  84   :   N   75   2.03835  O   73   2.04906  H   82   2.11620  C   76   2.52354  C   35   2.99805
near H  84   :   C   26   3.16240  C   33   3.27518  H   81   3.28035  H   83   3.29054  C   77   3.38387
near H  84   :   N   54   3.40627  C   27   3.52243  H   60   3.55725  H   80   3.60253  C   31   3.63735
=========================================================================================================

A N G L E S (degree)

i1        i2        i3              A123
ANG C      2  C     14  N     50   106.09918
ANG C      2  C     14  C     10   109.87432
ANG C      2  C     14  C      6   109.34422
ANG H      3  C      2  H      4   108.59794
ANG H      3  C      2  H      5   108.11369
ANG H      3  C      2  C     14   110.50869
ANG H      4  C      2  H      5   108.50638
ANG H      4  C      2  C     14   110.07393
ANG H      5  C      2  C     14   110.96789
ANG C      6  C     14  N     50   110.45247
ANG C      6  C     14  C     10   110.75522
ANG H      7  C      6  H      9   108.09256
ANG H      7  C      6  H      8   108.69155
ANG H      7  C      6  C     14   110.81867
ANG H      8  C      6  H      9   109.82163
ANG H      8  C      6  C     14   109.99291
ANG H      9  C      6  C     14   109.39346
ANG C     10  C     14  N     50   110.20622
ANG H     11  C     10  H     13   108.54656
ANG H     11  C     10  H     12   108.43642
ANG H     11  C     10  C     14   110.40538
ANG H     12  C     10  H     13   108.80235
ANG H     12  C     10  C     14   110.31022
ANG H     13  C     10  C     14   110.28563
ANG C     14  N     50  C     15   126.09352
ANG C     15  N     52  C     16   120.81392
ANG C     15  N     52  Ni    58   125.00546
ANG C     16  N     52  Ni    58   112.47509
ANG C     16  C     17  C     19   120.24360
ANG C     16  C     25  N     53   111.90104
ANG C     16  C     25  C     23   119.97638
ANG C     17  C     19  C     21   120.97648
ANG C     17  C     16  N     52   127.07260
ANG C     17  C     16  C     25   118.50892
ANG H     18  C     17  C     19   120.42017
ANG H     18  C     17  C     16   119.29658
ANG C     19  C     21  C     23   119.93474
ANG H     20  C     19  C     17   119.23472
ANG H     20  C     19  C     21   119.77776
ANG C     21  C     23  C     25   120.14033
ANG H     22  C     21  C     23   119.73023
ANG H     22  C     21  C     19   120.33377
ANG C     23  C     25  N     53   127.98682
ANG H     24  C     23  C     21   119.57078
ANG H     24  C     23  C     25   120.24406
ANG C     25  N     53  C     26   129.39374
ANG C     25  N     53  Ni    58   116.66856
ANG C     25  C     16  N     52   114.22627
ANG C     26  N     53  Ni    58   113.02648
ANG C     26  C     27  C     29   120.17002
ANG C     26  C     35  N     54   113.71273
ANG C     26  C     35  C     33   118.57738
ANG C     27  C     29  C     31   120.05843
ANG C     27  C     26  N     53   127.19681
ANG C     27  C     26  C     35   119.90208
ANG H     28  C     27  C     29   119.54339
ANG H     28  C     27  C     26   120.21790
ANG C     29  C     31  C     33   120.81401
ANG H     30  C     29  C     27   119.57460
ANG H     30  C     29  C     31   120.35615
ANG C     31  C     33  C     35   120.42088
ANG H     32  C     31  C     33   119.24404
ANG H     32  C     31  C     29   119.92231
ANG C     33  C     35  N     54   127.61466
ANG H     34  C     33  C     31   120.51331
ANG H     34  C     33  C     35   119.04238
ANG C     35  N     54  C     36   122.08756
ANG C     35  N     54  Ni    58   109.67435
ANG C     35  C     26  N     53   112.73409
ANG C     36  N     55  C     37   126.88215
ANG C     36  N     54  Ni    58   127.13264
ANG C     38  C     37  N     55   110.93341
ANG C     38  C     37  C     46   109.04150
ANG C     38  C     37  C     42   110.33802
ANG H     39  C     38  H     41   108.60930
ANG H     39  C     38  H     40   108.85587
ANG H     39  C     38  C     37   110.71720
ANG H     40  C     38  H     41   108.11074
ANG H     40  C     38  C     37   110.04489
ANG H     41  C     38  C     37   110.43840
ANG C     42  C     37  N     55   110.96921
ANG C     42  C     37  C     46   109.83927
ANG H     43  C     42  H     45   108.52547
ANG H     43  C     42  H     44   108.36379
ANG H     43  C     42  C     37   110.23167
ANG H     44  C     42  H     45   108.74566
ANG H     44  C     42  C     37   110.54364
ANG H     45  C     42  C     37   110.37080
ANG C     46  C     37  N     55   105.59734
ANG H     47  C     46  H     48   108.84138
ANG H     47  C     46  H     49   108.18364
ANG H     47  C     46  C     37   110.37667
ANG H     48  C     46  H     49   108.20656
ANG H     48  C     46  C     37   110.28973
ANG H     49  C     46  C     37   110.87144
ANG N     50  C     15  O     57   123.98001
ANG N     50  C     15  N     52   112.43081
ANG H     51  N     50  C     15   115.28325
ANG H     51  N     50  C     14   116.35485
ANG N     52  C     15  O     57   123.58860
ANG N     52  Ni    58  N     53    84.38765
ANG N     52  Ni    58  O     59    95.51730
ANG N     52  Ni    58  N     54   165.75249
ANG N     53  Ni    58  O     59   163.80574
ANG N     53  Ni    58  N     54    84.94793
ANG N     54  C     36  O      1   123.72472
ANG N     54  C     36  N     55   113.16625
ANG N     54  Ni    58  O     59    97.35595
ANG N     55  C     36  O      1   123.04640
ANG H     56  N     55  C     36   115.10298
ANG H     56  N     55  C     37   116.85604
ANG H     60  O     59  Ni    58   103.95156
ANG C     62  N     63  C     64   121.03226
ANG C     62  N     63  C     65   121.45637
ANG N     63  C     62  O     61   126.10932
ANG C     64  N     63  C     65   117.49909
ANG H     66  C     62  O     61   121.55354
ANG H     66  C     62  N     63   112.33665
ANG H     67  C     64  H     68   108.28396
ANG H     67  C     64  H     69   108.81412
ANG H     67  C     64  N     63   110.17744
ANG H     68  C     64  H     69   109.11203
ANG H     68  C     64  N     63   109.66599
ANG H     69  C     64  N     63   110.73831
ANG H     70  C     65  H     71   109.06264
ANG H     70  C     65  H     72   109.60499
ANG H     70  C     65  N     63   108.74457
ANG H     71  C     65  H     72   108.81517
ANG H     71  C     65  N     63   109.87935
ANG H     72  C     65  N     63   110.71206
ANG C     74  N     75  C     76   121.36955
ANG C     74  N     75  C     77   121.83287
ANG N     75  C     74  O     73   125.96767
ANG C     76  N     75  C     77   116.75314
ANG H     78  C     77  H     80   109.76567
ANG H     78  C     77  H     79   109.25214
ANG H     78  C     77  N     75   109.96737
ANG H     79  C     77  H     80   108.85674
ANG H     79  C     77  N     75   109.91983
ANG H     80  C     77  N     75   109.06107
ANG H     81  C     76  H     82   109.10173
ANG H     81  C     76  H     83   108.76380
ANG H     81  C     76  N     75   110.51026
ANG H     82  C     76  H     83   108.47186
ANG H     82  C     76  N     75   109.84799
ANG H     83  C     76  N     75   110.10315
ANG H     84  C     74  O     73   121.73121
ANG H     84  C     74  N     75   112.30019
