# Supplementary material for: Enhanced Proton-Coupled Electron-Transfer Reactivity by a Mononuclear Nickel(II) Hydroxide Radical Complex
Source: Inorg Chem. 2024 Dec 16;63(52):24453–65. doi: 10.1021/acs.inorgchem.4c03370 (PMC11688665; doi:10.1021/acs.inorgchem.4c03370)
Supplement: Supplementary file 2 — ic4c03370_si_002.zip [file ic4c03370_si_002.zip › CompData/opt_niohdmf2_-1_2.12365861.out.xyz]

  84
opt_niohdmf2_-1_2.12365861.out       -11980.9176
O       2.427989    3.355169   -0.472448
C      -4.619845    1.442182    0.282922
H      -3.796683    2.126386    0.514886
H      -5.537526    1.835538    0.731176
H      -4.746758    1.418420   -0.805341
C      -4.085341    0.132994    2.340933
H      -3.909270   -0.859602    2.764079
H      -4.958018    0.575277    2.834277
H      -3.199611    0.746533    2.533362
C      -5.495536   -0.891388    0.519468
H      -5.688565   -0.917603   -0.558982
H      -6.404152   -0.546398    1.025916
H      -5.267790   -1.906150    0.856761
C      -4.325747    0.046112    0.829691
C      -2.370069   -1.489105    0.475969
C      -0.492167   -2.548715   -0.592877
C      -1.127616   -3.755381   -0.943270
H      -2.173133   -3.898596   -0.688627
C      -0.435835   -4.730894   -1.649007
H      -0.950993   -5.647333   -1.933926
C       0.900792   -4.541122   -2.018618
H       1.422500   -5.297527   -2.601643
C       1.564732   -3.377397   -1.647399
H       2.588396   -3.218683   -1.970348
C       0.897704   -2.392553   -0.903367
C       2.690807   -0.788858   -0.277720
C       3.832848   -1.606447   -0.261392
H       3.739941   -2.676781   -0.408497
C       5.080539   -1.057572    0.005657
H       5.956566   -1.703001    0.033561
C       5.203114    0.310961    0.261157
H       6.181530    0.737800    0.477134
C       4.083095    1.136141    0.276869
H       4.179237    2.189578    0.510639
C       2.806985    0.607347    0.026285
C       1.473730    2.623830   -0.143673
C      -0.270273    4.447589   -0.226270
C       0.040139    4.952521   -1.639457
H       1.117106    4.950223   -1.822799
H      -0.338294    5.973055   -1.765189
H      -0.443349    4.315327   -2.388210
C       0.355967    5.375666    0.820574
H       0.116917    5.023690    1.830528
H      -0.029600    6.395669    0.710097
H       1.443471    5.397000    0.708415
C      -1.787454    4.398854   -0.035686
H      -2.240787    3.708905   -0.756933
H      -2.220054    5.393976   -0.178503
H      -2.043583    4.055560    0.973845
N      -3.113186   -0.412438    0.143314
H      -2.652736    0.262915   -0.456046
N      -1.076492   -1.434567   -0.064764
N       1.387561   -1.184678   -0.468173
N       1.595098    1.260798    0.103545
N       0.192128    3.073098   -0.049810
H      -0.470844    2.411580    0.363819
O      -2.782879   -2.428010    1.177648
Ni      0.180583   -0.019296    0.232906
O      -0.895414    0.933793    1.385952
H      -0.273975    1.304288    2.033832
O      -2.179395    1.308749   -2.338437
C      -0.988146    1.176995   -2.645563
N      -0.451675    0.139474   -3.310671
C       0.957572    0.106331   -3.627485
C      -1.252306   -0.994761   -3.710892
H      -0.234975    1.939346   -2.379157
H       1.418924   -0.792781   -3.204510
H       1.452299    0.980933   -3.196416
H       1.111669    0.105487   -4.713914
H      -2.249438   -0.889831   -3.279724
H      -0.798047   -1.920586   -3.340847
H      -1.327901   -1.050030   -4.804533
O       1.376573    0.853552    3.748975
C       1.745167   -0.239362    3.298774
N       1.016773   -1.366967    3.270987
C       1.542366   -2.588205    2.705049
C      -0.345682   -1.407187    3.754816
H      -0.436555   -2.150033    4.557443
H      -1.024660   -1.674000    2.936912
H      -0.618784   -0.421394    4.132142
H       1.575864   -3.380097    3.463558
H       2.551858   -2.415833    2.323090
H       0.909071   -2.921803    1.874703
H       2.750350   -0.377808    2.857282
