# Supplementary material for: Enhanced Proton-Coupled Electron-Transfer Reactivity by a Mononuclear Nickel(II) Hydroxide Radical Complex
Source: Inorg Chem. 2024 Dec 16;63(52):24453–65. doi: 10.1021/acs.inorgchem.4c03370 (PMC11688665; doi:10.1021/acs.inorgchem.4c03370)
Supplement: Supplementary file 2 — ic4c03370_si_002.zip [file ic4c03370_si_002.zip › CompData/opt_niohdmf2_-2_1.1327821.out.rep]

Total system: H43.C28.N7.O5.Ni1
Total mass  : 616.391589                             

---------------------------------------------------------------------------------------------------------
Generalized tau4 coordination parameter (1.0 is perfect tetrahedron, 0.0 is perfect square planar)
---------------------------------------------------------------------------------------------------------
C     2     0.99183
C     6     0.99852
C    10     0.99974
C    14     0.98833
C    37     0.99007
C    38     0.99727
C    42     0.99761
C    46     0.99552
Ni   58     0.15059
C    64     0.99503
C    65     0.99037
C    76     0.99709
C    77     0.99763
---------------------------------------------------------------------------------------------------------

B O N D S (Angstroms)

conn O  1    :   C   36   1.25708
---------------------------------------------------------------------------------------------------------
near O  1    :   N   55   2.29304  N   54   2.33148  H   34   2.35155  H   39   2.47253  H   45   2.49289
near O  1    :   C   35   2.79205  C   33   2.85975  C   37   2.90238  C   38   3.10521  C   42   3.12560
near O  1    :   H   56   3.16682  H   41   3.59321  H   43   3.62573  H   68   3.97602  H   40   4.02391
=========================================================================================================
conn C  2    :   H    4   1.09548  H    5   1.09552  H    3   1.09615  C   14   1.53157
---------------------------------------------------------------------------------------------------------
near C  2    :   N   50   2.38130  H   51   2.43589  C   10   2.49152  C    6   2.50357  H   11   2.71046
near C  2    :   H    9   2.72943  H   12   2.74460  H    8   2.76543  H   13   3.45113  H    7   3.46090
near C  2    :   O   59   3.53229  O   61   3.64271  C   15   3.70562  H   60   3.91593  H   47   4.18330
=========================================================================================================
conn H  3    :   C    2   1.09615
---------------------------------------------------------------------------------------------------------
near H  3    :   H    5   1.76731  H    4   1.78109  C   14   2.17607  H   51   2.31912  H    9   2.50740
near H  3    :   N   50   2.64801  C    6   2.74007  O   59   2.95144  H    8   3.10447  H   60   3.14929
near H  3    :   C   10   3.45753  H   49   3.50465  H   11   3.72770  H    7   3.73968  H   12   3.74909
=========================================================================================================
conn H  4    :   C    2   1.09548
---------------------------------------------------------------------------------------------------------
near H  4    :   H    3   1.78109  H    5   1.78849  C   14   2.17176  H   12   2.51667  H    8   2.57064
near H  4    :   C   10   2.72190  C    6   2.76172  H   11   3.03711  H    9   3.09641  N   50   3.34954
near H  4    :   H   51   3.51348  H   13   3.73915  H    7   3.77106  O   61   4.38384  O   59   4.57088
=========================================================================================================
conn H  5    :   C    2   1.09552
---------------------------------------------------------------------------------------------------------
near H  5    :   H    3   1.76731  H    4   1.78849  C   14   2.16648  H   11   2.50478  H   51   2.53044
near H  5    :   N   50   2.59378  O   61   2.61868  C   10   2.74453  H   12   3.12100  C   62   3.44715
near H  5    :   H   47   3.44921  C    6   3.46062  H   70   3.49505  O   59   3.53866  H    9   3.72589
=========================================================================================================
conn C  6    :   H    7   1.09367  H    9   1.09605  H    8   1.09688  C   14   1.53515
---------------------------------------------------------------------------------------------------------
near C  6    :   N   50   2.47832  C    2   2.50357  C   10   2.51674  H    3   2.74007  H   12   2.75342
near C  6    :   H    4   2.76172  H   13   2.77830  H   51   3.03868  C   15   3.10550  O   57   3.14017
near C  6    :   H   79   3.26209  H    5   3.46062  H   11   3.46968  H   80   3.63710  C   77   3.93398
=========================================================================================================
conn H  7    :   C    6   1.09367
---------------------------------------------------------------------------------------------------------
near H  7    :   H    9   1.77590  H    8   1.78153  C   14   2.17227  O   57   2.52154  H   13   2.59450
near H  7    :   N   50   2.75381  C   10   2.78028  H   79   2.86589  C   15   2.87805  H   12   3.12653
near H  7    :   C    2   3.46090  H   51   3.48428  H   80   3.63557  C   77   3.65538  H    3   3.73968
=========================================================================================================
conn H  8    :   C    6   1.09688
---------------------------------------------------------------------------------------------------------
near H  8    :   H    9   1.77826  H    7   1.78153  C   14   2.18099  H   12   2.53761  H    4   2.57064
near H  8    :   C   10   2.75629  C    2   2.76543  H    3   3.10447  H   13   3.12239  N   50   3.42576
near H  8    :   H   11   3.75663  H    5   3.77972  H   51   3.96856  O   57   4.04727  C   15   4.13194
=========================================================================================================
conn H  9    :   C    6   1.09605
---------------------------------------------------------------------------------------------------------
near H  9    :   H    7   1.77590  H    8   1.77826  C   14   2.17061  H    3   2.50740  N   50   2.72745
near H  9    :   C    2   2.72943  H   80   2.73789  H   79   2.84314  H   51   2.93892  H    4   3.09641
near H  9    :   C   77   3.26072  C   15   3.37846  C   10   3.47079  H   60   3.60859  O   57   3.65037
=========================================================================================================
conn C  10   :   H   13   1.09245  H   11   1.09584  H   12   1.09655  C   14   1.53241
---------------------------------------------------------------------------------------------------------
near C  10   :   N   50   2.45947  C    2   2.49152  C    6   2.51674  H    4   2.72190  H    5   2.74453
near C  10   :   H    8   2.75629  H    7   2.78028  O   57   3.07024  C   15   3.11146  H   51   3.32672
near C  10   :   H   70   3.36680  H    3   3.45753  H    9   3.47079  H   71   4.16856  C   65   4.24047
=========================================================================================================
conn H  11   :   C   10   1.09584
---------------------------------------------------------------------------------------------------------
near H  11   :   H   13   1.77528  H   12   1.77908  C   14   2.16558  H   70   2.46160  H    5   2.50478
near H  11   :   N   50   2.69426  C    2   2.71046  H    4   3.03711  C   15   3.38333  H   51   3.42826
near H  11   :   C   65   3.45016  C    6   3.46968  O   61   3.51905  O   57   3.54298  H   71   3.60175
=========================================================================================================
conn H  12   :   C   10   1.09655
---------------------------------------------------------------------------------------------------------
near H  12   :   H   11   1.77908  H   13   1.78415  C   14   2.17366  H    4   2.51667  H    8   2.53761
near H  12   :   C    2   2.74460  C    6   2.75342  H    5   3.12100  H    7   3.12653  N   50   3.40828
near H  12   :   H    3   3.74909  H    9   3.75200  O   57   3.99553  C   15   4.13602  H   51   4.18974
=========================================================================================================
conn H  13   :   C   10   1.09245
---------------------------------------------------------------------------------------------------------
near H  13   :   H   11   1.77528  H   12   1.78415  C   14   2.16979  O   57   2.43378  H    7   2.59450
near H  13   :   N   50   2.73818  C    6   2.77830  C   15   2.88758  H    8   3.12239  C    2   3.45113
near H  13   :   H   70   3.58587  H    5   3.73545  H    4   3.73915  H   51   3.74759  H    9   3.78554
=========================================================================================================
conn C  14   :   N   50   1.45672  C    2   1.53157  C   10   1.53241  C    6   1.53515
---------------------------------------------------------------------------------------------------------
near C  14   :   H   51   2.12505  H   11   2.16558  H    5   2.16648  H   13   2.16979  H    9   2.17061
near C  14   :   H    4   2.17176  H    7   2.17227  H   12   2.17366  H    3   2.17607  H    8   2.18099
near C  14   :   C   15   2.50755  O   57   2.89085  O   59   3.62898  N   52   3.69897  H   79   3.79808
=========================================================================================================
conn C  15   :   O   57   1.25541  N   50   1.35686  N   52   1.39278
---------------------------------------------------------------------------------------------------------
near C  15   :   H   51   2.01134  C   16   2.40423  C   14   2.50755  H   79   2.66081  H   18   2.68805
near C  15   :   H    7   2.87805  H   13   2.88758  C   17   2.95677  H   71   3.03986  Ni  58   3.04254
near C  15   :   C    6   3.10550  C   10   3.11146  O   59   3.23355  H    9   3.37846  H   11   3.38333
=========================================================================================================
conn C  16   :   N   52   1.38868  C   17   1.40606  C   25   1.43703
---------------------------------------------------------------------------------------------------------
near C  16   :   H   18   2.14749  N   53   2.34020  C   15   2.40423  C   19   2.44847  C   23   2.45819
near C  16   :   H   67   2.70505  H   83   2.75901  Ni  58   2.77793  O   57   2.81516  C   21   2.83997
near C  16   :   H   71   3.00991  H   20   3.42576  H   24   3.44150  N   50   3.56136  C   26   3.66165
=========================================================================================================
conn C  17   :   H   18   1.08283  C   19   1.39910  C   16   1.40606
---------------------------------------------------------------------------------------------------------
near C  17   :   H   20   2.15298  C   21   2.42216  C   25   2.43262  N   52   2.51135  C   23   2.78766
near C  17   :   O   57   2.80286  C   15   2.95677  H   71   2.95988  H   67   3.35656  H   22   3.41418
near C  17   :   H   83   3.58590  N   53   3.62732  H   24   3.87216  C   65   4.03361  Ni  58   4.15583
=========================================================================================================
conn H  18   :   C   17   1.08283
---------------------------------------------------------------------------------------------------------
near H  18   :   C   16   2.14749  C   19   2.15218  O   57   2.17417  H   20   2.46817  C   15   2.68805
near H  18   :   N   52   2.78522  H   71   2.81543  C   21   3.39936  C   25   3.41524  C   23   3.87038
near H  18   :   H   13   3.87498  C   65   3.89056  N   50   3.91096  H   67   3.95314  H   83   4.14024
=========================================================================================================
conn C  19   :   H   20   1.09013  C   21   1.39215  C   17   1.39910
---------------------------------------------------------------------------------------------------------
near C  19   :   H   18   2.15218  H   22   2.16299  C   23   2.40906  C   16   2.44847  C   25   2.80694
near C  19   :   H   24   3.38834  N   52   3.76465  H   71   3.84631  H   67   3.86856  O   57   4.13704
near C  19   :   N   53   4.16799  H   83   4.25709  C   15   4.35234  H   28   4.86528  C   65   4.88870
=========================================================================================================
conn H  20   :   C   19   1.09013
---------------------------------------------------------------------------------------------------------
near H  20   :   C   17   2.15298  C   21   2.15894  H   18   2.46817  H   22   2.50095  C   23   3.40171
near H  20   :   C   16   3.42576  C   25   3.89701  H   24   4.29361  H   71   4.31458  O   57   4.58724
near H  20   :   N   52   4.65559  H   67   4.71687  C   15   5.02339  H   83   5.14282  N   53   5.25686
=========================================================================================================
conn C  21   :   H   22   1.08986  C   19   1.39215  C   23   1.39689
---------------------------------------------------------------------------------------------------------
near C  21   :   H   24   2.14708  H   20   2.15894  C   17   2.42216  C   25   2.43892  C   16   2.83997
near C  21   :   H   18   3.39936  N   53   3.73189  H   28   3.80289  H   67   3.83650  N   52   4.21933
near C  21   :   H   83   4.26755  C   26   4.48849  C   27   4.51843  H   71   4.60564  C   64   4.89532
=========================================================================================================
conn H  22   :   C   21   1.08986
---------------------------------------------------------------------------------------------------------
near H  22   :   C   23   2.15626  C   19   2.16299  H   24   2.46773  H   20   2.50095  C   17   3.41418
near H  22   :   C   25   3.42147  C   16   3.92977  H   28   4.16223  H   18   4.30445  N   53   4.62844
near H  22   :   H   67   4.66589  C   27   4.98741  H   83   5.15830  C   26   5.19378  N   52   5.30776
=========================================================================================================
conn C  23   :   H   24   1.08554  C   21   1.39689  C   25   1.40425
---------------------------------------------------------------------------------------------------------
near C  23   :   H   22   2.15626  C   19   2.40906  C   16   2.45819  N   53   2.48114  H   28   2.62781
near C  23   :   C   17   2.78766  C   26   3.10237  C   27   3.19165  H   67   3.26985  H   20   3.40171
near C  23   :   H   83   3.59630  N   52   3.67051  H   18   3.87038  Ni  58   4.08696  H   82   4.15341
=========================================================================================================
conn H  24   :   C   23   1.08554
---------------------------------------------------------------------------------------------------------
near H  24   :   H   28   2.01642  C   21   2.14708  C   25   2.15827  H   22   2.46773  C   27   2.61892
near H  24   :   N   53   2.76846  C   26   2.89491  C   19   3.38834  C   16   3.44150  H   67   3.79644
near H  24   :   C   29   3.80838  C   17   3.87216  H   30   4.17822  H   83   4.18000  C   35   4.23218
=========================================================================================================
conn C  25   :   N   53   1.36834  C   23   1.40425  C   16   1.43703
---------------------------------------------------------------------------------------------------------
near C  25   :   H   24   2.15827  N   52   2.37242  C   17   2.43262  C   21   2.43892  C   26   2.47337
near C  25   :   H   67   2.65289  Ni  58   2.73365  H   83   2.75846  C   19   2.80694  H   28   2.92165
near C  25   :   C   27   3.11623  H   18   3.41524  H   22   3.42147  H   82   3.47636  C   76   3.58322
=========================================================================================================
conn C  26   :   N   53   1.36951  C   27   1.40674  C   35   1.43460
---------------------------------------------------------------------------------------------------------
near C  26   :   H   28   2.16364  N   54   2.36524  C   29   2.43806  C   33   2.43921  C   25   2.47337
near C  26   :   Ni  58   2.69970  C   31   2.81624  H   24   2.89491  H   82   2.91991  C   23   3.10237
near C  26   :   H   84   3.14053  H   30   3.41946  H   34   3.42079  H   83   3.52285  C   36   3.60637
=========================================================================================================
conn C  27   :   H   28   1.08530  C   29   1.39783  C   26   1.40674
---------------------------------------------------------------------------------------------------------
near C  27   :   H   30   2.15339  C   31   2.41793  C   35   2.45017  N   53   2.49384  H   24   2.61892
near C  27   :   C   33   2.79428  H   82   2.94985  C   25   3.11623  C   23   3.19165  H   32   3.40861
near C  27   :   N   54   3.66361  H   84   3.68428  H   34   3.87918  C   76   3.88744  H   83   3.89075
=========================================================================================================
conn H  28   :   C   27   1.08530
---------------------------------------------------------------------------------------------------------
near H  28   :   H   24   2.01642  C   29   2.14788  C   26   2.16364  H   30   2.46285  C   23   2.62781
near H  28   :   N   53   2.79280  C   25   2.92165  H   82   2.97930  C   31   3.39486  C   35   3.43726
near H  28   :   H   83   3.66837  C   21   3.80289  C   76   3.80966  C   33   3.87871  H   22   4.16223
=========================================================================================================
conn C  29   :   H   30   1.08994  C   31   1.39225  C   27   1.39783
---------------------------------------------------------------------------------------------------------
near C  29   :   H   28   2.14788  H   32   2.15965  C   33   2.41926  C   26   2.43806  C   35   2.82100
near C  29   :   H   34   3.40196  H   82   3.71061  N   53   3.73845  H   24   3.80838  H   84   4.04664
near C  29   :   N   54   4.20314  C   25   4.50190  C   23   4.52657  C   76   4.77077  H   83   5.01459
=========================================================================================================
conn H  30   :   C   29   1.08994
---------------------------------------------------------------------------------------------------------
near H  30   :   C   27   2.15339  C   31   2.15998  H   28   2.46285  H   32   2.49744  C   33   3.41098
near H  30   :   C   26   3.41946  C   35   3.91081  H   24   4.17822  H   82   4.24308  H   34   4.30775
near H  30   :   N   53   4.63657  H   84   4.84047  C   23   5.00111  C   25   5.21006  N   54   5.29149
=========================================================================================================
conn C  31   :   H   32   1.08974  C   29   1.39225  C   33   1.40168
---------------------------------------------------------------------------------------------------------
near C  31   :   H   34   2.15977  H   30   2.15998  C   27   2.41793  C   35   2.43944  C   26   2.81624
near C  31   :   H   28   3.39486  N   54   3.75655  H   84   3.93467  O    1   4.16226  N   53   4.17708
near C  31   :   H   82   4.32304  C   36   4.39341  H   24   4.86765  C   74   5.01244  Ni  58   5.07489
=========================================================================================================
conn H  32   :   C   31   1.08974
---------------------------------------------------------------------------------------------------------
near H  32   :   C   33   2.15862  C   29   2.15965  H   34   2.48262  H   30   2.49744  C   27   3.40861
near H  32   :   C   35   3.41958  C   26   3.90595  H   28   4.29694  N   54   4.65028  O    1   4.65967
near H  32   :   H   84   4.67720  C   36   5.09316  H   82   5.18405  N   53   5.26561  C   74   5.76760
=========================================================================================================
conn C  33   :   H   34   1.08494  C   35   1.39896  C   31   1.40168
---------------------------------------------------------------------------------------------------------
near C  33   :   H   32   2.15862  C   29   2.41926  C   26   2.43921  N   54   2.50068  C   27   2.79428
near C  33   :   O    1   2.85975  C   36   3.01074  H   30   3.41098  H   84   3.41781  N   53   3.62695
near C  33   :   H   28   3.87871  Ni  58   4.09043  H   82   4.29963  N   55   4.32111  C   74   4.37860
=========================================================================================================
conn H  34   :   C   33   1.08494
---------------------------------------------------------------------------------------------------------
near H  34   :   C   35   2.14388  C   31   2.15977  O    1   2.35155  H   32   2.48262  N   54   2.77121
near H  34   :   C   36   2.79321  C   29   3.40196  C   26   3.42079  C   27   3.87918  H   84   3.88458
near H  34   :   H   45   3.95988  N   55   4.05074  H   30   4.30775  N   53   4.47859  H   56   4.56139
=========================================================================================================
conn C  35   :   N   54   1.39075  C   33   1.39896  C   26   1.43460
---------------------------------------------------------------------------------------------------------
near C  35   :   H   34   2.14388  N   53   2.33608  C   36   2.40586  C   31   2.43944  C   27   2.45017
near C  35   :   Ni  58   2.73737  O    1   2.79205  C   29   2.82100  H   84   2.97250  H   32   3.41958
near C  35   :   H   28   3.43726  N   55   3.59550  C   25   3.66008  H   82   3.67410  C   74   3.74665
=========================================================================================================
conn C  36   :   O    1   1.25708  N   55   1.36176  N   54   1.38403
---------------------------------------------------------------------------------------------------------
near C  36   :   H   56   2.01604  C   35   2.40586  C   37   2.51604  H   34   2.79321  H   45   2.85991
near C  36   :   H   39   2.91240  Ni  58   2.99891  C   33   3.01074  C   42   3.09666  C   38   3.13714
near C  36   :   O   59   3.22783  H   43   3.36232  H   66   3.38495  H   68   3.38843  H   41   3.42653
=========================================================================================================
conn C  37   :   N   55   1.45526  C   46   1.53190  C   38   1.53422  C   42   1.53522
---------------------------------------------------------------------------------------------------------
near C  37   :   H   56   2.15027  H   48   2.16892  H   45   2.16953  H   39   2.17026  H   43   2.17045
near C  37   :   H   41   2.17417  H   49   2.17590  H   40   2.17637  H   44   2.18148  H   47   2.18234
near C  37   :   C   36   2.51604  O    1   2.90238  H   66   3.17260  N   54   3.70034  O   59   3.75707
=========================================================================================================
conn C  38   :   H   39   1.09283  H   41   1.09602  H   40   1.09654  C   37   1.53422
---------------------------------------------------------------------------------------------------------
near C  38   :   N   55   2.46793  C   46   2.49699  C   42   2.51210  H   48   2.73136  H   44   2.74849
near C  38   :   H   47   2.76026  H   45   2.77283  O    1   3.10521  C   36   3.13714  H   66   3.15038
near C  38   :   H   56   3.29950  H   49   3.46200  H   43   3.46792  C   62   4.15804  H   68   4.24740
=========================================================================================================
conn H  39   :   C   38   1.09283
---------------------------------------------------------------------------------------------------------
near H  39   :   H   41   1.77523  H   40   1.78231  C   37   2.17026  O    1   2.47253  H   45   2.58227
near H  39   :   N   55   2.74338  C   42   2.77036  C   36   2.91240  H   44   3.11094  C   46   3.45505
near H  39   :   H   66   3.67452  H   56   3.72683  H   48   3.74378  H   47   3.75663  H   43   3.77967
=========================================================================================================
conn H  40   :   C   38   1.09654
---------------------------------------------------------------------------------------------------------
near H  40   :   H   41   1.77594  H   39   1.78231  C   37   2.17637  H   44   2.52679  H   48   2.52742
near H  40   :   C   42   2.74701  C   46   2.75011  H   45   3.11854  H   47   3.12475  N   55   3.41505
near H  40   :   H   43   3.74632  H   49   3.75609  H   66   3.99139  O    1   4.02391  C   36   4.15706
=========================================================================================================
conn H  41   :   C   38   1.09602
---------------------------------------------------------------------------------------------------------
near H  41   :   H   39   1.77523  H   40   1.77594  C   37   2.17417  H   66   2.35199  H   47   2.53476
near H  41   :   N   55   2.71924  C   46   2.72774  H   48   3.06176  C   62   3.28742  H   56   3.36361
near H  41   :   C   36   3.42653  C   42   3.47094  H   68   3.55648  O    1   3.59321  H   49   3.74327
=========================================================================================================
conn C  42   :   H   45   1.09337  H   43   1.09628  H   44   1.09676  C   37   1.53522
---------------------------------------------------------------------------------------------------------
near C  42   :   N   55   2.46954  C   46   2.49918  C   38   2.51210  H   49   2.74053  H   48   2.74109
near C  42   :   H   40   2.74701  H   39   2.77036  C   36   3.09666  O    1   3.12560  H   56   3.13745
near C  42   :   H   47   3.46750  H   41   3.47094  N   54   4.31516  O   59   4.63177  H   66   4.68670
=========================================================================================================
conn H  43   :   C   42   1.09628
---------------------------------------------------------------------------------------------------------
near H  43   :   H   45   1.77681  H   44   1.77831  C   37   2.17045  H   49   2.50487  N   55   2.71788
near H  43   :   C   46   2.72276  H   48   3.06892  H   56   3.08013  C   36   3.36232  C   38   3.46792
near H  43   :   O    1   3.62573  H   47   3.73270  H   40   3.74632  H   39   3.77967  H   60   4.18382
=========================================================================================================
conn H  44   :   C   42   1.09676
---------------------------------------------------------------------------------------------------------
near H  44   :   H   43   1.77831  H   45   1.78246  C   37   2.18148  H   40   2.52679  H   48   2.54777
near H  44   :   C   38   2.74849  C   46   2.76106  H   49   3.10929  H   39   3.11094  N   55   3.41926
near H  44   :   H   41   3.75215  H   47   3.77559  O    1   4.03654  H   56   4.05620  C   36   4.12629
=========================================================================================================
conn H  45   :   C   42   1.09337
---------------------------------------------------------------------------------------------------------
near H  45   :   H   43   1.77681  H   44   1.78246  C   37   2.16953  O    1   2.49289  H   39   2.58227
near H  45   :   N   55   2.73873  C   38   2.77283  C   36   2.85991  H   40   3.11854  C   46   3.45589
near H  45   :   H   56   3.57349  H   49   3.73725  H   48   3.75304  H   41   3.78135  H   34   3.95988
=========================================================================================================
conn C  46   :   H   48   1.09526  H   47   1.09581  H   49   1.09635  C   37   1.53190
---------------------------------------------------------------------------------------------------------
near C  46   :   N   55   2.38790  H   56   2.45010  C   38   2.49699  C   42   2.49918  H   43   2.72276
near C  46   :   H   41   2.72774  H   40   2.75011  H   44   2.76106  H   66   3.22319  H   39   3.45505
near C  46   :   H   45   3.45589  O   59   3.65062  C   36   3.71777  O   61   3.77901  C   62   3.86767
=========================================================================================================
conn H  47   :   C   46   1.09581
---------------------------------------------------------------------------------------------------------
near H  47   :   H   49   1.76751  H   48   1.78141  C   37   2.18234  H   66   2.45110  H   56   2.50898
near H  47   :   H   41   2.53476  N   55   2.63775  O   61   2.69792  C   38   2.76026  C   62   2.90680
near H  47   :   H   40   3.12475  H    5   3.44921  O   59   3.46541  C   42   3.46750  H   43   3.73270
=========================================================================================================
conn H  48   :   C   46   1.09526
---------------------------------------------------------------------------------------------------------
near H  48   :   H   49   1.77768  H   47   1.78141  C   37   2.16892  H   40   2.52742  H   44   2.54777
near H  48   :   C   38   2.73136  C   42   2.74109  H   41   3.06176  H   43   3.06892  N   55   3.35248
near H  48   :   H   56   3.53227  H   39   3.74378  H   45   3.75304  H   66   4.03299  O   61   4.38198
=========================================================================================================
conn H  49   :   C   46   1.09635
---------------------------------------------------------------------------------------------------------
near H  49   :   H   47   1.76751  H   48   1.77768  C   37   2.17590  H   56   2.37465  H   43   2.50487
near H  49   :   N   55   2.64480  C   42   2.74053  H   44   3.10929  O   59   3.22922  H   60   3.46084
near H  49   :   C   38   3.46200  H    3   3.50465  H   45   3.73725  H   41   3.74327  H   40   3.75609
=========================================================================================================
conn N  50   :   H   51   1.03951  C   15   1.35686  C   14   1.45672
---------------------------------------------------------------------------------------------------------
near N  50   :   O   57   2.28890  N   52   2.30068  C    2   2.38130  C   10   2.45947  C    6   2.47832
near N  50   :   H    5   2.59378  O   59   2.62909  H    3   2.64801  H   11   2.69426  H    9   2.72745
near N  50   :   H   13   2.73818  H    7   2.75381  H   60   3.14219  H   79   3.15967  Ni  58   3.23813
=========================================================================================================
conn H  51   :   N   50   1.03951
---------------------------------------------------------------------------------------------------------
near H  51   :   O   59   1.61786  C   15   2.01134  C   14   2.12505  H   60   2.22591  H    3   2.31912
near H  51   :   N   52   2.37911  C    2   2.43589  H    5   2.53044  Ni  58   2.60300  H    9   2.93892
near H  51   :   H   56   3.00567  C    6   3.03868  O   57   3.14939  H   79   3.29131  C   62   3.32133
=========================================================================================================
conn N  52   :   C   16   1.38868  C   15   1.39278  Ni  58   1.96101
---------------------------------------------------------------------------------------------------------
near N  52   :   N   50   2.30068  O   57   2.33998  C   25   2.37242  H   51   2.37911  C   17   2.51135
near N  52   :   N   53   2.54150  H   18   2.78522  H   79   2.92236  H   83   2.92247  O   59   2.93674
near N  52   :   H   67   2.94924  H   71   2.97662  H   60   3.38738  N   63   3.50336  C   64   3.62073
=========================================================================================================
conn N  53   :   C   25   1.36834  C   26   1.36951  Ni  58   1.83358
---------------------------------------------------------------------------------------------------------
near N  53   :   C   35   2.33608  C   16   2.34020  C   23   2.48114  C   27   2.49384  N   54   2.52406
near N  53   :   N   52   2.54150  H   24   2.76846  H   28   2.79280  H   67   2.86831  H   83   2.88479
near N  53   :   H   82   3.03532  C   76   3.36433  H   68   3.43493  H   84   3.47043  C   33   3.62695
=========================================================================================================
conn N  54   :   C   36   1.38403  C   35   1.39075  Ni  58   1.93539
---------------------------------------------------------------------------------------------------------
near N  54   :   N   55   2.30159  O    1   2.33148  C   26   2.36524  H   56   2.36703  C   33   2.50068
near N  54   :   N   53   2.52406  H   34   2.77121  O   59   2.82499  H   60   2.99574  H   84   3.19891
near N  54   :   H   68   3.27629  C   74   3.61105  C   27   3.66361  C   37   3.70034  H   66   3.73635
=========================================================================================================
conn N  55   :   H   56   1.03848  C   36   1.36176  C   37   1.45526
---------------------------------------------------------------------------------------------------------
near N  55   :   O    1   2.29304  N   54   2.30159  C   46   2.38790  C   38   2.46793  C   42   2.46954
near N  55   :   H   47   2.63775  H   49   2.64480  O   59   2.65486  H   66   2.68206  H   43   2.71788
near N  55   :   H   41   2.71924  H   45   2.73873  H   39   2.74338  H   60   3.05855  Ni  58   3.18715
=========================================================================================================
conn H  56   :   N   55   1.03848
---------------------------------------------------------------------------------------------------------
near H  56   :   O   59   1.65127  C   36   2.01604  H   60   2.13525  C   37   2.15027  N   54   2.36703
near H  56   :   H   49   2.37465  C   46   2.45010  H   47   2.50898  Ni  58   2.61128  H   66   2.63036
near H  56   :   H   51   3.00567  H   43   3.08013  C   42   3.13745  O    1   3.16682  C   38   3.29950
=========================================================================================================
conn O  57   :   C   15   1.25541
---------------------------------------------------------------------------------------------------------
near O  57   :   H   18   2.17417  N   50   2.28890  N   52   2.33998  H   13   2.43378  H    7   2.52154
near O  57   :   C   17   2.80286  C   16   2.81516  H   79   2.87039  C   14   2.89085  C   10   3.07024
near O  57   :   C    6   3.14017  H   51   3.14939  H   71   3.45380  H   11   3.54298  H    9   3.65037
=========================================================================================================
conn Ni 58   :   N   53   1.83358  O   59   1.91904  N   54   1.93539  N   52   1.96101
---------------------------------------------------------------------------------------------------------
near Ni 58   :   H   60   2.31872  H   51   2.60300  H   56   2.61128  C   26   2.69970  C   25   2.73365
near Ni 58   :   C   35   2.73737  C   16   2.77793  C   36   2.99891  C   15   3.04254  H   67   3.08499
near Ni 58   :   H   68   3.16278  N   55   3.18715  N   50   3.23813  C   74   3.27285  H   84   3.32043
=========================================================================================================
conn O  59   :   H   60   0.96878  Ni  58   1.91904
---------------------------------------------------------------------------------------------------------
near O  59   :   H   51   1.61786  H   56   1.65127  N   50   2.62909  N   55   2.65486  N   54   2.82499
near O  59   :   N   52   2.93674  H    3   2.95144  C   36   3.22783  H   49   3.22922  O   73   3.23011
near O  59   :   C   15   3.23355  H   66   3.32671  H   47   3.46541  C   74   3.46887  C    2   3.53229
=========================================================================================================
conn H  60   :   O   59   0.96878
---------------------------------------------------------------------------------------------------------
near H  60   :   H   56   2.13525  H   51   2.22591  O   73   2.30019  Ni  58   2.31872  C   74   2.72128
near H  60   :   N   54   2.99574  N   55   3.05855  H   80   3.06542  N   50   3.14219  H    3   3.14929
near H  60   :   N   75   3.29649  H   84   3.31766  N   52   3.38738  H   79   3.38827  C   77   3.43863
=========================================================================================================
conn O  61   :   C   62   1.23695
---------------------------------------------------------------------------------------------------------
near O  61   :   H   66   2.04982  N   63   2.29994  H   70   2.41280  H    5   2.61868  H   47   2.69792
near O  61   :   C   65   2.83784  H   51   3.41136  H   72   3.46447  H   11   3.51905  C   64   3.59510
near O  61   :   C    2   3.64271  N   50   3.67555  H   71   3.69448  H   68   3.74912  H   41   3.77113
=========================================================================================================
conn C  62   :   H   66   1.10559  O   61   1.23695  N   63   1.34331
---------------------------------------------------------------------------------------------------------
near C  62   :   C   64   2.42761  C   65   2.43242  H   70   2.50796  H   68   2.51287  H   47   2.90680
near C  62   :   H   69   3.09965  H   72   3.10363  H   67   3.18785  H   71   3.19039  H   41   3.28742
near C  62   :   H   51   3.32133  H   56   3.33883  H    5   3.44715  O   59   3.57114  N   55   3.63167
=========================================================================================================
conn N  63   :   C   62   1.34331  C   65   1.44328  C   64   1.44486
---------------------------------------------------------------------------------------------------------
near N  63   :   H   66   2.03410  H   70   2.07033  H   71   2.07917  H   68   2.08342  H   67   2.09227
near N  63   :   H   69   2.10032  H   72   2.10685  O   61   2.29994  N   52   3.50336  H   51   3.61835
near N  63   :   Ni  58   3.66321  N   50   3.75717  C   15   3.88799  C   16   3.93663  O   59   4.05360
=========================================================================================================
conn C  64   :   H   68   1.09331  H   67   1.09393  H   69   1.09913  N   63   1.44486
---------------------------------------------------------------------------------------------------------
near C  64   :   C   62   2.42761  C   65   2.46793  H   66   2.51412  H   71   2.66977  H   72   2.83872
near C  64   :   H   70   3.37165  Ni  58   3.46728  O   61   3.59510  N   52   3.62073  N   53   3.63480
near C  64   :   C   16   3.67338  C   25   3.67549  N   54   4.07564  H   56   4.31473  C   23   4.32162
=========================================================================================================
conn C  65   :   H   70   1.09107  H   71   1.09583  H   72   1.09880  N   63   1.44328
---------------------------------------------------------------------------------------------------------
near C  65   :   C   62   2.43242  C   64   2.46793  H   67   2.69827  H   69   2.82037  O   61   2.83784
near C  65   :   H   66   3.37366  H   68   3.38185  H   11   3.45016  N   52   3.64158  C   15   3.65751
near C  65   :   N   50   3.68989  H   18   3.89056  C   16   3.91088  H   51   3.94672  C   17   4.03361
=========================================================================================================
conn H  66   :   C   62   1.10559
---------------------------------------------------------------------------------------------------------
near H  66   :   N   63   2.03410  O   61   2.04982  H   68   2.10517  H   41   2.35199  H   47   2.45110
near H  66   :   C   64   2.51412  H   56   2.63036  N   55   2.68206  C   38   3.15038  C   37   3.17260
near H  66   :   C   46   3.22319  H   69   3.22649  H   67   3.31790  O   59   3.32671  C   65   3.37366
=========================================================================================================
conn H  67   :   C   64   1.09393
---------------------------------------------------------------------------------------------------------
near H  67   :   H   68   1.76717  H   69   1.78732  N   63   2.09227  H   71   2.43347  C   25   2.65289
near H  67   :   C   65   2.69827  C   16   2.70505  N   53   2.86831  N   52   2.94924  Ni  58   3.08499
near H  67   :   H   72   3.17193  C   62   3.18785  C   23   3.26985  H   66   3.31790  C   17   3.35656
=========================================================================================================
conn H  68   :   C   64   1.09331
---------------------------------------------------------------------------------------------------------
near H  68   :   H   67   1.76717  H   69   1.79008  N   63   2.08342  H   66   2.10517  C   62   2.51287
near H  68   :   Ni  58   3.16278  N   54   3.27629  C   65   3.38185  C   36   3.38843  N   53   3.43493
near H  68   :   N   55   3.52905  H   41   3.55648  H   71   3.62945  H   56   3.63560  O   61   3.74912
=========================================================================================================
conn H  69   :   C   64   1.09913
---------------------------------------------------------------------------------------------------------
near H  69   :   H   67   1.78732  H   68   1.79008  N   63   2.10032  H   72   2.75484  C   65   2.82037
near H  69   :   C   62   3.09965  H   71   3.11934  H   66   3.22649  H   70   3.81132  O   61   4.17863
near H  69   :   C   25   4.36823  C   16   4.44867  N   53   4.47105  Ni  58   4.53079  N   52   4.59741
=========================================================================================================
conn H  70   :   C   65   1.09107
---------------------------------------------------------------------------------------------------------
near H  70   :   H   71   1.78182  H   72   1.78910  N   63   2.07033  O   61   2.41280  H   11   2.46160
near H  70   :   C   62   2.50796  N   50   3.28756  C   10   3.36680  C   64   3.37165  H    5   3.49505
near H  70   :   C   15   3.55898  H   66   3.58339  H   13   3.58587  H   67   3.64108  H   51   3.65645
=========================================================================================================
conn H  71   :   C   65   1.09583
---------------------------------------------------------------------------------------------------------
near H  71   :   H   70   1.78182  H   72   1.78612  N   63   2.07917  H   67   2.43347  C   64   2.66977
near H  71   :   H   18   2.81543  C   17   2.95988  N   52   2.97662  C   16   3.00991  C   15   3.03986
near H  71   :   H   69   3.11934  C   62   3.19039  O   57   3.45380  N   50   3.45849  H   11   3.60175
=========================================================================================================
conn H  72   :   C   65   1.09880
---------------------------------------------------------------------------------------------------------
near H  72   :   H   71   1.78612  H   70   1.78910  N   63   2.10685  H   69   2.75484  C   64   2.83872
near H  72   :   C   62   3.10363  H   67   3.17193  O   61   3.46447  H   68   3.83040  H   66   4.00602
near H  72   :   H   11   4.15818  H   18   4.45960  C   17   4.59747  N   52   4.62387  C   15   4.67919
=========================================================================================================
conn O  73   :   C   74   1.24071
---------------------------------------------------------------------------------------------------------
near O  73   :   H   84   2.05182  N   75   2.29907  H   60   2.30019  H   80   2.38935  C   77   2.82996
near O  73   :   O   59   3.23011  H   79   3.49975  C   76   3.60030  H   78   3.65242  Ni  58   3.70227
near O  73   :   H   82   3.75809  N   54   3.89016  H   56   4.01819  H   83   4.20361  H   51   4.26651
=========================================================================================================
conn C  74   :   H   84   1.10551  O   73   1.24071  N   75   1.34337
---------------------------------------------------------------------------------------------------------
near C  74   :   C   76   2.43065  C   77   2.43088  H   80   2.51128  H   82   2.51769  H   60   2.72128
near C  74   :   H   79   3.07857  H   83   3.11197  H   81   3.17813  H   78   3.20614  Ni  58   3.27285
near C  74   :   O   59   3.46887  N   54   3.61105  C   35   3.74665  N   53   3.83599  C   26   3.86845
=========================================================================================================
conn N  75   :   C   74   1.34337  C   77   1.44438  C   76   1.44486
---------------------------------------------------------------------------------------------------------
near N  75   :   H   84   2.04033  H   80   2.07615  H   82   2.08659  H   79   2.08787  H   83   2.09169
near N  75   :   H   78   2.09408  H   81   2.09435  O   73   2.29907  H   60   3.29649  Ni  58   3.46822
near N  75   :   N   52   3.71058  N   53   3.79260  O   59   3.89195  C   26   4.12022  C   15   4.15636
=========================================================================================================
conn C  76   :   H   82   1.09304  H   83   1.09610  H   81   1.09710  N   75   1.44486
---------------------------------------------------------------------------------------------------------
near C  76   :   C   74   2.43065  C   77   2.45954  H   84   2.52654  H   78   2.73062  H   79   2.74440
near C  76   :   N   53   3.36433  H   80   3.37617  C   25   3.58322  O   73   3.60030  C   26   3.64382
near C  76   :   N   52   3.73230  Ni  58   3.75206  C   16   3.76591  H   28   3.80966  C   27   3.88744
=========================================================================================================
conn C  77   :   H   80   1.09102  H   78   1.09651  H   79   1.09708  N   75   1.44438
---------------------------------------------------------------------------------------------------------
near C  77   :   C   74   2.43088  C   76   2.45954  H   83   2.71344  H   81   2.77066  O   73   2.82996
near C  77   :   H    9   3.26072  H   84   3.37766  H   82   3.38260  H   60   3.43863  H    7   3.65538
near C  77   :   C   15   3.68915  N   52   3.75698  C    6   3.93398  O   57   3.96680  H   51   3.97176
=========================================================================================================
conn H  78   :   C   77   1.09651
---------------------------------------------------------------------------------------------------------
near H  78   :   H   79   1.78607  H   80   1.78749  N   75   2.09408  H   81   2.58872  C   76   2.73062
near H  78   :   H   83   3.06425  C   74   3.20614  O   73   3.65242  H   82   3.73542  H    9   3.81777
near H  78   :   H    7   3.95135  H   84   4.06819  C    6   4.41496  C   15   4.42363  O   57   4.42462
=========================================================================================================
conn H  79   :   C   77   1.09708
---------------------------------------------------------------------------------------------------------
near H  79   :   H   80   1.78225  H   78   1.78607  N   75   2.08787  H   83   2.54029  C   15   2.66081
near H  79   :   C   76   2.74440  H    9   2.84314  H    7   2.86589  O   57   2.87039  N   52   2.92236
near H  79   :   C   74   3.07857  N   50   3.15967  H   81   3.18346  C    6   3.26209  H   51   3.29131
=========================================================================================================
conn H  80   :   C   77   1.09102
---------------------------------------------------------------------------------------------------------
near H  80   :   H   79   1.78225  H   78   1.78749  N   75   2.07615  O   73   2.38935  C   74   2.51128
near H  80   :   H    9   2.73789  H   60   3.06542  C   76   3.37617  H   84   3.60045  H    7   3.63557
near H  80   :   C    6   3.63710  H   83   3.70379  H   81   3.73380  O   59   3.76494  H   51   3.84583
=========================================================================================================
conn H  81   :   C   76   1.09710
---------------------------------------------------------------------------------------------------------
near H  81   :   H   82   1.78698  H   83   1.78919  N   75   2.09435  H   78   2.58872  C   77   2.77066
near H  81   :   C   74   3.17813  H   79   3.18346  H   84   3.32164  H   80   3.73380  O   73   4.27464
near H  81   :   H   28   4.36363  N   53   4.37489  C   25   4.41930  C   16   4.53780  C   26   4.59546
=========================================================================================================
conn H  82   :   C   76   1.09304
---------------------------------------------------------------------------------------------------------
near H  82   :   H   83   1.77134  H   81   1.78698  N   75   2.08659  H   84   2.12000  C   74   2.51769
near H  82   :   C   26   2.91991  C   27   2.94985  H   28   2.97930  N   53   3.03532  C   77   3.38260
near H  82   :   C   25   3.47636  C   35   3.67410  H   79   3.70189  C   29   3.71061  H   78   3.73542
=========================================================================================================
conn H  83   :   C   76   1.09610
---------------------------------------------------------------------------------------------------------
near H  83   :   H   82   1.77134  H   81   1.78919  N   75   2.09169  H   79   2.54029  C   77   2.71344
near H  83   :   C   25   2.75846  C   16   2.75901  N   53   2.88479  N   52   2.92247  H   78   3.06425
near H  83   :   C   74   3.11197  H   84   3.24635  Ni  58   3.39292  C   26   3.52285  C   17   3.58590
=========================================================================================================
conn H  84   :   C   74   1.10551
---------------------------------------------------------------------------------------------------------
near H  84   :   N   75   2.04033  O   73   2.05182  H   82   2.12000  C   76   2.52654  C   35   2.97250
near H  84   :   C   26   3.14053  N   54   3.19891  H   83   3.24635  H   60   3.31766  Ni  58   3.32043
near H  84   :   H   81   3.32164  C   77   3.37766  C   33   3.41781  N   53   3.47043  H   80   3.60045
=========================================================================================================

A N G L E S (degree)

i1        i2        i3              A123
ANG C      2  C     14  N     50   105.63861
ANG C      2  C     14  C     10   108.81278
ANG C      2  C     14  C      6   109.44611
ANG H      3  C      2  H      4   108.71678
ANG H      3  C      2  H      5   107.48688
ANG H      3  C      2  C     14   110.72215
ANG H      4  C      2  H      5   109.43006
ANG H      4  C      2  C     14   110.42032
ANG H      5  C      2  C     14   110.00102
ANG C      6  C     14  N     50   111.83300
ANG C      6  C     14  C     10   110.25754
ANG H      7  C      6  H      9   108.39061
ANG H      7  C      6  H      8   108.83486
ANG H      7  C      6  C     14   110.31767
ANG H      8  C      6  H      9   108.36898
ANG H      8  C      6  C     14   110.81809
ANG H      9  C      6  C     14   110.04694
ANG C     10  C     14  N     50   110.70738
ANG H     11  C     10  H     13   108.43816
ANG H     11  C     10  H     12   108.48133
ANG H     11  C     10  C     14   109.85292
ANG H     12  C     10  H     13   109.18435
ANG H     12  C     10  C     14   110.44839
ANG H     13  C     10  C     14   110.38522
ANG C     14  N     50  C     15   126.01965
ANG C     15  N     52  C     16   119.62338
ANG C     15  N     52  Ni    58   129.46077
ANG C     16  N     52  Ni    58   110.89967
ANG C     16  C     17  C     19   121.58233
ANG C     16  C     25  N     53   113.03901
ANG C     16  C     25  C     23   119.79963
ANG C     17  C     19  C     21   120.40042
ANG C     17  C     16  N     52   127.94745
ANG C     17  C     16  C     25   117.65369
ANG H     18  C     17  C     19   119.71443
ANG H     18  C     17  C     16   118.69716
ANG C     19  C     21  C     23   119.48257
ANG H     20  C     19  C     21   120.36962
ANG H     20  C     19  C     17   119.22779
ANG C     21  C     23  C     25   121.07750
ANG H     22  C     21  C     19   120.77484
ANG H     22  C     21  C     23   119.73876
ANG C     23  C     25  N     53   126.98210
ANG H     24  C     23  C     21   119.21559
ANG H     24  C     23  C     25   119.64204
ANG C     25  N     53  C     26   129.21639
ANG C     25  N     53  Ni    58   116.49337
ANG C     25  C     16  N     52   114.18121
ANG C     26  N     53  Ni    58   114.10087
ANG C     26  C     27  C     29   120.75772
ANG C     26  C     35  N     54   113.67105
ANG C     26  C     35  C     33   118.81430
ANG C     27  C     29  C     31   120.13578
ANG C     27  C     26  N     53   127.85915
ANG C     27  C     26  C     35   119.15410
ANG H     28  C     27  C     29   119.22937
ANG H     28  C     27  C     26   119.95206
ANG C     29  C     31  C     33   119.97043
ANG H     30  C     29  C     31   120.47472
ANG H     30  C     29  C     27   119.38651
ANG C     31  C     33  C     35   121.15723
ANG H     32  C     31  C     29   120.45872
ANG H     32  C     31  C     33   119.56653
ANG C     33  C     35  N     54   127.37586
ANG H     34  C     33  C     35   118.79255
ANG H     34  C     33  C     31   120.04501
ANG C     35  N     54  C     36   120.23396
ANG C     35  N     54  Ni    58   109.68417
ANG C     35  C     26  N     53   112.81390
ANG C     36  N     55  C     37   126.51342
ANG C     36  N     54  Ni    58   128.46170
ANG C     38  C     37  N     55   111.25907
ANG C     38  C     37  C     46   109.05269
ANG C     38  C     37  C     42   109.85439
ANG H     39  C     38  H     41   108.39387
ANG H     39  C     38  H     40   108.99248
ANG H     39  C     38  C     37   110.27341
ANG H     40  C     38  H     41   108.18861
ANG H     40  C     38  C     37   110.53741
ANG H     41  C     38  C     37   110.39312
ANG C     42  C     37  N     55   111.31156
ANG C     42  C     37  C     46   109.14080
ANG H     43  C     42  H     45   108.47725
ANG H     43  C     42  H     44   108.36589
ANG H     43  C     42  C     37   110.01586
ANG H     44  C     42  H     45   108.95035
ANG H     44  C     42  C     37   110.85934
ANG H     45  C     42  C     37   110.11452
ANG C     46  C     37  N     55   106.11518
ANG H     47  C     46  H     48   108.78726
ANG H     47  C     46  H     49   107.46982
ANG H     47  C     46  C     37   111.21838
ANG H     48  C     46  H     49   108.41309
ANG H     48  C     46  C     37   110.18557
ANG H     49  C     46  C     37   110.67301
ANG N     50  C     15  O     57   122.32940
ANG N     50  C     15  N     52   113.58484
ANG H     51  N     50  C     15   113.47704
ANG H     51  N     50  C     14   115.69703
ANG N     52  C     15  O     57   124.08119
ANG N     52  Ni    58  N     53    84.02715
ANG N     52  Ni    58  O     59    98.37475
ANG N     52  Ni    58  N     54   166.57270
ANG N     53  Ni    58  O     59   172.19343
ANG N     53  Ni    58  N     54    84.04083
ANG N     54  C     36  O      1   123.88545
ANG N     54  C     36  N     55   113.90351
ANG N     54  Ni    58  O     59    94.26257
ANG N     55  C     36  O      1   122.17980
ANG H     56  N     55  C     36   113.58364
ANG H     56  N     55  C     37   118.18150
ANG H     60  O     59  Ni    58   101.71937
ANG C     62  N     63  C     65   121.55466
ANG C     62  N     63  C     64   121.03335
ANG N     63  C     62  O     61   126.03943
ANG C     64  N     63  C     65   117.41029
ANG H     66  C     62  O     61   121.99897
ANG H     66  C     62  N     63   111.95982
ANG H     67  C     64  H     68   107.79221
ANG H     67  C     64  H     69   109.17265
ANG H     67  C     64  N     63   110.23402
ANG H     68  C     64  H     69   109.46745
ANG H     68  C     64  N     63   109.55950
ANG H     69  C     64  N     63   110.56421
ANG H     70  C     65  H     71   109.12928
ANG H     70  C     65  H     72   109.56865
ANG H     70  C     65  N     63   108.75843
ANG H     71  C     65  H     72   108.95011
ANG H     71  C     65  N     63   109.17727
ANG H     72  C     65  N     63   111.22788
ANG C     74  N     75  C     77   121.33867
ANG C     74  N     75  C     76   121.28347
ANG N     75  C     74  O     73   125.62642
ANG C     76  N     75  C     77   116.70136
ANG H     78  C     77  H     80   109.59667
ANG H     78  C     77  H     79   109.02090
ANG H     78  C     77  N     75   110.25519
ANG H     79  C     77  H     80   109.07967
ANG H     79  C     77  N     75   109.72052
ANG H     80  C     77  N     75   109.14920
ANG H     81  C     76  H     82   109.35679
ANG H     81  C     76  H     83   109.33082
ANG H     81  C     76  N     75   110.20632
ANG H     82  C     76  H     83   108.02567
ANG H     82  C     76  N     75   109.83016
ANG H     83  C     76  N     75   110.05350
ANG H     84  C     74  O     73   121.87131
ANG H     84  C     74  N     75   112.48962
