# Supplementary material for: Enhanced Proton-Coupled Electron-Transfer Reactivity by a Mononuclear Nickel(II) Hydroxide Radical Complex
Source: Inorg Chem. 2024 Dec 16;63(52):24453–65. doi: 10.1021/acs.inorgchem.4c03370 (PMC11688665; doi:10.1021/acs.inorgchem.4c03370)
Supplement: Supplementary file 2 — ic4c03370_si_002.zip [file ic4c03370_si_002.zip › CompData/opt_niohdmf2_-2_1.1327821.out.xyz]

  84
opt_boost-s12g_niohdmf2_-2_1.1327821.out       -12053.8026
O       0.000000    0.000000    4.139294
C      -4.496175    0.958831   -1.969112
H      -4.476982    0.088646   -1.302820
H      -5.478603    1.011017   -2.450973
H      -4.345831    1.850437   -1.350561
C      -3.572713   -0.428914   -3.837068
H      -2.768413   -0.532212   -4.570928
H      -4.534539   -0.422864   -4.364324
H      -3.548545   -1.300239   -3.172593
C      -3.468872    2.083546   -3.940740
H      -3.366309    3.000031   -3.348789
H      -4.434613    2.110994   -4.459402
H      -2.664954    2.057926   -4.680007
C      -3.388908    0.859287   -3.022555
C      -0.892631    0.755896   -2.808715
C       1.421699    0.953114   -2.187979
C       1.877425    1.656407   -3.317004
H       1.161291    1.935499   -4.079756
C       3.221775    2.015260   -3.463362
H       3.531950    2.566448   -4.351268
C       4.150743    1.682256   -2.481417
H       5.197073    1.969694   -2.583220
C       3.731135    0.984402   -1.346420
H       4.447754    0.774275   -0.558579
C       2.388625    0.606404   -1.183034
C       2.440817   -0.702955    0.914681
C       3.728982   -1.268253    0.914584
H       4.374046   -1.146600    0.050312
C       4.171519   -2.038949    1.993526
H       5.168967   -2.477360    1.964159
C       3.338022   -2.253160    3.087948
H       3.676920   -2.854716    3.931041
C       2.047451   -1.706429    3.102844
H       1.391032   -1.886297    3.947739
C       1.574007   -0.939209    2.033124
C      -0.448079   -0.027760    2.965114
C      -2.753717    0.747476    3.608155
C      -2.361776    1.998401    4.405275
H      -1.457401    1.807860    4.988433
H      -3.170532    2.289840    5.085986
H      -2.165987    2.837284    3.727625
C      -3.068924   -0.406447    4.570444
H      -3.385553   -1.290694    4.005034
H      -3.875546   -0.130333    5.260367
H      -2.179116   -0.666218    5.150279
C      -3.998570    1.057657    2.770990
H      -3.804545    1.864977    2.055877
H      -4.827512    1.354929    3.422196
H      -4.308166    0.176590    2.196660
N      -2.137194    0.855157   -2.277411
H      -2.197336    0.514680   -1.297082
N       0.112936    0.631487   -1.853109
N       1.831353    0.000000   -0.090296
N       0.293155   -0.423930    1.865495
N      -1.712283    0.377237    2.661524
H      -1.989981    0.173089    1.681908
O      -0.686401    0.790086   -4.046602
Ni      0.000000    0.000000    0.000000
O      -1.899063   -0.260650    0.091217
H      -1.966325   -1.226856    0.069797
O      -2.960981    3.528608    0.106643
C      -1.810222    3.286971    0.490599
N      -0.677845    3.596282   -0.162489
C       0.615083    3.382997    0.446172
C      -0.702062    4.162079   -1.490020
H      -1.608218    2.764693    1.443885
H       1.258981    2.807381   -0.225196
H       0.495148    2.808123    1.368373
H       1.097941    4.343823    0.673648
H      -1.717529    4.091869   -1.882877
H      -0.026461    3.591258   -2.136986
H      -0.383111    5.213522   -1.480250
O      -1.356140   -3.444563    0.051960
C      -0.191294   -3.250677   -0.328696
N       0.195864   -3.069680   -1.602268
C       1.575776   -2.801193   -1.936023
C      -0.768908   -2.928490   -2.667871
H      -0.516681   -3.597282   -3.499395
H      -0.771525   -1.892927   -3.030069
H      -1.761097   -3.175753   -2.287426
H       1.935828   -3.529245   -2.673537
H       2.193371   -2.861361   -1.036193
H       1.673085   -1.789806   -2.347192
H       0.658433   -3.232434    0.378259
