# Supplementary material for: Enhanced Proton-Coupled Electron-Transfer Reactivity by a Mononuclear Nickel(II) Hydroxide Radical Complex
Source: Inorg Chem. 2024 Dec 16;63(52):24453–65. doi: 10.1021/acs.inorgchem.4c03370 (PMC11688665; doi:10.1021/acs.inorgchem.4c03370)
Supplement: Supplementary file 2 — ic4c03370_si_002.zip [file ic4c03370_si_002.zip › CompData/opt_niohdmf2_-2_3.1327822.out.rep]

Total system: H43.C28.N7.O5.Ni1
Total mass  : 616.391589                             

---------------------------------------------------------------------------------------------------------
Generalized tau4 coordination parameter (1.0 is perfect tetrahedron, 0.0 is perfect square planar)
---------------------------------------------------------------------------------------------------------
C     2     0.99728
C     6     0.99187
C    10     0.99834
C    14     0.98767
C    37     0.98547
C    38     0.99848
C    42     0.99800
C    46     0.99453
Ni   58     0.34418
C    64     0.99602
C    65     0.99386
C    76     0.99764
C    77     0.99767
---------------------------------------------------------------------------------------------------------

B O N D S (Angstroms)

conn O  1    :   C   36   1.25675
---------------------------------------------------------------------------------------------------------
near O  1    :   N   55   2.29600  H   34   2.32637  N   54   2.34375  H   39   2.47568  H   45   2.52507
near O  1    :   C   35   2.89004  C   37   2.92102  C   33   2.93460  C   38   3.12027  C   42   3.15346
near O  1    :   H   56   3.17110  H   66   3.45581  H   41   3.63439  H   43   3.64676  H   68   3.80139
=========================================================================================================
conn C  2    :   H    4   1.09522  H    3   1.09613  H    5   1.09619  C   14   1.52950
---------------------------------------------------------------------------------------------------------
near C  2    :   H   51   2.38547  N   50   2.38636  C    6   2.49654  C   10   2.50092  H   11   2.72675
near C  2    :   H    9   2.73079  H    8   2.73522  H   12   2.76108  H   47   3.36774  H   13   3.45561
near C  2    :   H    7   3.45623  O   59   3.64407  C   15   3.71684  O   61   3.75590  H   49   3.91120
=========================================================================================================
conn H  3    :   C    2   1.09613
---------------------------------------------------------------------------------------------------------
near H  3    :   H    5   1.77346  H    4   1.78231  C   14   2.16614  H   51   2.26698  H    9   2.48686
near H  3    :   H   47   2.60710  N   50   2.64304  C    6   2.71191  O   59   2.84970  H   49   2.87479
near H  3    :   H    8   3.04050  C   46   3.23249  H   56   3.30067  C   10   3.45837  H   60   3.52439
=========================================================================================================
conn H  4    :   C    2   1.09522
---------------------------------------------------------------------------------------------------------
near H  4    :   H    3   1.78231  H    5   1.78291  C   14   2.16993  H   12   2.54009  H    8   2.54635
near H  4    :   C   10   2.73519  C    6   2.76241  H   11   3.05344  H    9   3.12999  N   50   3.35579
near H  4    :   H   51   3.46148  H   13   3.75043  H    7   3.75948  H   47   3.94930  H   49   4.29336
=========================================================================================================
conn H  5    :   C    2   1.09619
---------------------------------------------------------------------------------------------------------
near H  5    :   H    3   1.77346  H    4   1.78291  C   14   2.17194  H   51   2.50427  H   11   2.53299
near H  5    :   N   50   2.60770  C   10   2.76313  O   61   2.98511  H   12   3.14389  H   47   3.16344
near H  5    :   C    6   3.45940  H   70   3.58455  H    9   3.71839  H   13   3.75200  H    8   3.76086
=========================================================================================================
conn C  6    :   H    7   1.09418  H    9   1.09536  H    8   1.09671  C   14   1.53402
---------------------------------------------------------------------------------------------------------
near C  6    :   N   50   2.47370  C    2   2.49654  C   10   2.52192  H    3   2.71191  H   12   2.76100
near C  6    :   H    4   2.76241  H   13   2.77895  H   51   2.97341  C   15   3.02024  H   79   3.14566
near C  6    :   O   57   3.15445  H    5   3.45940  O   59   3.46903  H   11   3.47582  H   80   3.92645
=========================================================================================================
conn H  7    :   C    6   1.09418
---------------------------------------------------------------------------------------------------------
near H  7    :   H    9   1.77665  H    8   1.77997  C   14   2.17256  O   57   2.55231  H   13   2.56482
near H  7    :   C   10   2.75730  N   50   2.77293  H   79   2.81116  C   15   2.81489  H   12   3.08806
near H  7    :   C    2   3.45623  H   51   3.46096  C   77   3.69598  H    3   3.72665  H    4   3.75948
=========================================================================================================
conn H  8    :   C    6   1.09671
---------------------------------------------------------------------------------------------------------
near H  8    :   H    7   1.77997  H    9   1.79298  C   14   2.17826  H    4   2.54635  H   12   2.58034
near H  8    :   C    2   2.73522  C   10   2.79190  H    3   3.04050  H   13   3.16870  N   50   3.42276
near H  8    :   H    5   3.76086  H   11   3.78583  H   51   3.88798  H   79   4.00970  C   15   4.07654
=========================================================================================================
conn H  9    :   C    6   1.09536
---------------------------------------------------------------------------------------------------------
near H  9    :   H    7   1.77665  H    8   1.79298  C   14   2.15354  H    3   2.48686  H   79   2.54591
near H  9    :   O   59   2.58504  N   50   2.66796  C    2   2.73079  H   51   2.82467  H   80   3.02494
near H  9    :   H   60   3.12373  H    4   3.12999  C   15   3.17096  C   77   3.26124  C   10   3.46273
=========================================================================================================
conn C  10   :   H   13   1.09292  H   11   1.09629  H   12   1.09656  C   14   1.52972
---------------------------------------------------------------------------------------------------------
near C  10   :   N   50   2.46017  C    2   2.50092  C    6   2.52192  H    4   2.73519  H    7   2.75730
near C  10   :   H    5   2.76313  H    8   2.79190  O   57   3.12632  C   15   3.19992  H   51   3.28564
near C  10   :   H    3   3.45837  H    9   3.46273  H   70   4.28808  N   52   4.49287  H   18   4.95507
=========================================================================================================
conn H  11   :   C   10   1.09629
---------------------------------------------------------------------------------------------------------
near H  11   :   H   13   1.77633  H   12   1.77984  C   14   2.16769  H    5   2.53299  N   50   2.70080
near H  11   :   C    2   2.72675  H    4   3.05344  H   51   3.40654  C    6   3.47582  C   15   3.52487
near H  11   :   O   57   3.60300  H   70   3.61296  H    3   3.74105  H    7   3.77025  H    8   3.78583
=========================================================================================================
conn H  12   :   C   10   1.09656
---------------------------------------------------------------------------------------------------------
near H  12   :   H   11   1.77984  H   13   1.78310  C   14   2.17110  H    4   2.54009  H    8   2.58034
near H  12   :   C    6   2.76100  C    2   2.76108  H    7   3.08806  H    5   3.14389  N   50   3.41160
near H  12   :   H    3   3.75834  H    9   3.77044  O   57   4.04755  H   51   4.14612  C   15   4.20169
=========================================================================================================
conn H  13   :   C   10   1.09292
---------------------------------------------------------------------------------------------------------
near H  13   :   H   11   1.77633  H   12   1.78310  C   14   2.16472  O   57   2.48895  H    7   2.56482
near H  13   :   N   50   2.72903  C    6   2.77895  C   15   2.97317  H    8   3.16870  C    2   3.45561
near H  13   :   H   51   3.70443  H    4   3.75043  H    5   3.75200  H    9   3.75825  H   18   4.28063
=========================================================================================================
conn C  14   :   N   50   1.46602  C    2   1.52950  C   10   1.52972  C    6   1.53402
---------------------------------------------------------------------------------------------------------
near C  14   :   H   51   2.07667  H    9   2.15354  H   13   2.16472  H    3   2.16614  H   11   2.16769
near C  14   :   H    4   2.16993  H   12   2.17110  H    5   2.17194  H    7   2.17256  H    8   2.17826
near C  14   :   C   15   2.52538  O   57   2.92799  O   59   3.56251  N   52   3.63882  H   79   3.99119
=========================================================================================================
conn C  15   :   O   57   1.25525  N   52   1.36818  N   50   1.37790
---------------------------------------------------------------------------------------------------------
near C  15   :   H   51   1.99148  C   16   2.40314  C   14   2.52538  H   18   2.67871  H    7   2.81489
near C  15   :   C   17   2.95688  H   13   2.97317  C    6   3.02024  Ni  58   3.06741  H   79   3.07674
near C  15   :   H    9   3.17096  C   10   3.19992  H   71   3.20178  O   59   3.34274  H   70   3.51337
=========================================================================================================
conn C  16   :   N   52   1.37334  C   17   1.40639  C   25   1.44998
---------------------------------------------------------------------------------------------------------
near C  16   :   H   18   2.14425  N   53   2.36528  C   15   2.40314  C   19   2.45008  C   23   2.45593
near C  16   :   H   83   2.74709  C   21   2.83664  H   71   2.84083  Ni  58   2.86416  O   57   2.89880
near C  16   :   H   67   2.96637  H   20   3.42931  H   24   3.44197  N   50   3.53687  H   51   3.63338
=========================================================================================================
conn C  17   :   H   18   1.08545  C   19   1.39663  C   16   1.40639
---------------------------------------------------------------------------------------------------------
near C  17   :   H   20   2.15490  C   21   2.41652  C   25   2.44862  N   52   2.47999  C   23   2.78393
near C  17   :   O   57   2.93284  C   15   2.95688  H   71   2.98323  H   22   3.40868  H   83   3.54510
near C  17   :   N   53   3.64990  H   67   3.68360  H   24   3.86841  C   65   4.06360  N   50   4.19216
=========================================================================================================
conn H  18   :   C   17   1.08545
---------------------------------------------------------------------------------------------------------
near H  18   :   C   16   2.14425  C   19   2.15454  O   57   2.31199  H   20   2.47699  C   15   2.67871
near H  18   :   N   52   2.73845  H   71   3.07377  C   21   3.39924  C   25   3.42976  C   23   3.86931
near H  18   :   N   50   3.87446  H   83   4.10409  C   65   4.11232  H   13   4.28063  H   22   4.30533
=========================================================================================================
conn C  19   :   H   20   1.09027  C   21   1.39325  C   17   1.39663
---------------------------------------------------------------------------------------------------------
near C  19   :   H   18   2.15454  H   22   2.16264  C   23   2.41201  C   16   2.45008  C   25   2.82663
near C  19   :   H   24   3.38820  N   52   3.73855  H   71   3.77523  H   67   4.03359  N   53   4.18795
near C  19   :   H   83   4.19785  O   57   4.26673  C   15   4.35044  C   65   4.84827  H   28   4.87637
=========================================================================================================
conn H  20   :   C   19   1.09027
---------------------------------------------------------------------------------------------------------
near H  20   :   C   17   2.15490  C   21   2.15996  H   18   2.47699  H   22   2.49987  C   23   3.40389
near H  20   :   C   16   3.42931  C   25   3.91685  H   24   4.29127  H   71   4.36222  N   52   4.62700
near H  20   :   O   57   4.72777  H   67   4.92664  C   15   5.02445  H   83   5.07706  N   53   5.27754
=========================================================================================================
conn C  21   :   H   22   1.08993  C   19   1.39325  C   23   1.39631
---------------------------------------------------------------------------------------------------------
near C  21   :   H   24   2.14234  H   20   2.15996  C   17   2.41652  C   25   2.44851  C   16   2.83664
near C  21   :   H   18   3.39924  N   53   3.73833  H   67   3.75171  H   28   3.80700  N   52   4.20096
near C  21   :   H   83   4.20775  H   71   4.33384  C   26   4.48270  C   27   4.50701  H   82   4.80633
=========================================================================================================
conn H  22   :   C   21   1.08993
---------------------------------------------------------------------------------------------------------
near H  22   :   C   23   2.15509  C   19   2.16264  H   24   2.45959  H   20   2.49987  C   17   3.40868
near H  22   :   C   25   3.42839  C   16   3.92644  H   28   4.16123  H   18   4.30533  H   67   4.50164
near H  22   :   N   53   4.63030  C   27   4.96155  H   83   5.09585  C   26   5.17712  H   71   5.20434
=========================================================================================================
conn C  23   :   H   24   1.08548  C   21   1.39631  C   25   1.40649
---------------------------------------------------------------------------------------------------------
near C  23   :   H   22   2.15509  C   19   2.41201  C   16   2.45593  N   53   2.48248  H   28   2.62694
near C  23   :   C   17   2.78393  H   67   3.04744  C   26   3.09362  C   27   3.17759  H   20   3.40389
near C  23   :   H   83   3.54452  N   52   3.66811  H   82   3.84825  H   18   3.86931  C   64   4.12649
=========================================================================================================
conn H  24   :   C   23   1.08548
---------------------------------------------------------------------------------------------------------
near H  24   :   H   28   2.00160  C   21   2.14234  C   25   2.15732  H   22   2.45959  C   27   2.57868
near H  24   :   N   53   2.76576  C   26   2.87115  C   19   3.38820  H   67   3.40615  C   16   3.44197
near H  24   :   C   29   3.73143  C   17   3.86841  H   82   3.97023  H   30   4.09492  H   83   4.13386
=========================================================================================================
conn C  25   :   N   53   1.36745  C   23   1.40649  C   16   1.44998
---------------------------------------------------------------------------------------------------------
near C  25   :   H   24   2.15732  N   52   2.38748  C   21   2.44851  C   17   2.44862  C   26   2.47365
near C  25   :   H   67   2.59408  H   83   2.71638  Ni  58   2.81367  C   19   2.82663  H   28   2.91220
near C  25   :   C   27   3.11373  H   82   3.31845  H   22   3.42839  H   18   3.42976  C   76   3.48684
=========================================================================================================
conn C  26   :   N   53   1.37032  C   27   1.40657  C   35   1.45207
---------------------------------------------------------------------------------------------------------
near C  26   :   H   28   2.15737  N   54   2.38081  C   29   2.44705  C   33   2.45130  C   25   2.47365
near C  26   :   Ni  58   2.75755  C   31   2.82506  H   24   2.87115  H   84   2.99513  H   82   3.03401
near C  26   :   C   23   3.09362  H   30   3.42757  H   34   3.43200  H   67   3.47884  H   83   3.60851
=========================================================================================================
conn C  27   :   H   28   1.08593  C   29   1.39587  C   26   1.40657
---------------------------------------------------------------------------------------------------------
near C  27   :   H   30   2.15517  C   31   2.41267  C   35   2.45799  N   53   2.48535  H   24   2.57868
near C  27   :   C   33   2.78828  H   82   2.91057  C   25   3.11373  C   23   3.17759  H   84   3.20356
near C  27   :   H   32   3.40381  N   54   3.66305  C   76   3.85845  H   34   3.87352  H   83   3.97687
=========================================================================================================
conn H  28   :   C   27   1.08593
---------------------------------------------------------------------------------------------------------
near H  28   :   H   24   2.00160  C   29   2.14376  C   26   2.15737  H   30   2.46243  C   23   2.62694
near H  28   :   H   82   2.68114  N   53   2.76746  C   25   2.91220  C   31   3.39025  C   35   3.44399
near H  28   :   C   76   3.63487  H   84   3.65628  H   83   3.67615  C   21   3.80700  C   33   3.87319
=========================================================================================================
conn C  29   :   H   30   1.08974  C   31   1.39423  C   27   1.39587
---------------------------------------------------------------------------------------------------------
near C  29   :   H   28   2.14376  H   32   2.15998  C   33   2.41903  C   26   2.44705  C   35   2.83608
near C  29   :   H   34   3.40260  H   84   3.57120  H   24   3.73143  N   53   3.74065  H   82   3.80825
near C  29   :   N   54   4.19734  C   23   4.48813  C   25   4.49592  C   74   4.62947  C   76   4.83300
=========================================================================================================
conn H  30   :   C   29   1.08974
---------------------------------------------------------------------------------------------------------
near H  30   :   C   27   2.15517  C   31   2.16255  H   28   2.46243  H   32   2.49821  C   33   3.40979
near H  30   :   C   26   3.42757  C   35   3.92558  H   24   4.09492  H   84   4.24252  H   82   4.24745
near H  30   :   H   34   4.30730  N   53   4.63347  C   23   4.95745  C   25   5.19975  N   54   5.28507
=========================================================================================================
conn C  31   :   H   32   1.09020  C   29   1.39423  C   33   1.39631
---------------------------------------------------------------------------------------------------------
near C  31   :   H   34   2.15640  H   30   2.16255  C   27   2.41267  C   35   2.44757  C   26   2.82506
near C  31   :   H   28   3.39025  H   84   3.72305  N   54   3.73730  N   53   4.19016  O    1   4.26821
near C  31   :   C   36   4.39012  H   82   4.61613  C   74   4.70684  H   24   4.78533  Ni  58   5.14684
=========================================================================================================
conn H  32   :   C   31   1.09020
---------------------------------------------------------------------------------------------------------
near H  32   :   C   33   2.15363  C   29   2.15998  H   34   2.47865  H   30   2.49821  C   27   3.40381
near H  32   :   C   35   3.42688  C   26   3.91522  H   28   4.29266  H   84   4.48004  N   54   4.62764
near H  32   :   O    1   4.73639  C   36   5.07432  N   53   5.27974  C   74   5.46672  H   82   5.50564
=========================================================================================================
conn C  33   :   H   34   1.08529  C   31   1.39631  C   35   1.40654
---------------------------------------------------------------------------------------------------------
near C  33   :   H   32   2.15363  C   29   2.41903  C   26   2.45130  N   54   2.48290  C   27   2.78828
near C  33   :   O    1   2.93460  C   36   2.99931  H   30   3.40979  H   84   3.51402  N   53   3.65554
near C  33   :   H   28   3.87319  Ni  58   4.17716  C   74   4.27549  N   55   4.29290  H   68   4.42524
=========================================================================================================
conn H  34   :   C   33   1.08529
---------------------------------------------------------------------------------------------------------
near H  34   :   C   35   2.14403  C   31   2.15640  O    1   2.32637  H   32   2.47865  C   36   2.73886
near H  34   :   N   54   2.74498  C   29   3.40260  C   26   3.43200  C   27   3.87352  N   55   4.01073
near H  34   :   H   45   4.07366  H   84   4.15825  H   30   4.30730  N   53   4.51183  H   56   4.53956
=========================================================================================================
conn C  35   :   N   54   1.37049  C   33   1.40654  C   26   1.45207
---------------------------------------------------------------------------------------------------------
near C  35   :   H   34   2.14403  N   53   2.37003  C   36   2.41573  C   31   2.44757  C   27   2.45799
near C  35   :   Ni  58   2.81307  C   29   2.83608  O    1   2.89004  H   84   3.13223  H   32   3.42688
near C  35   :   H   28   3.44399  H   68   3.45858  N   55   3.56820  C   25   3.68227  H   56   3.69227
=========================================================================================================
conn C  36   :   O    1   1.25675  N   54   1.37021  N   55   1.37138
---------------------------------------------------------------------------------------------------------
near C  36   :   H   56   2.02952  C   35   2.41573  C   37   2.53709  H   34   2.73886  H   66   2.87853
near C  36   :   H   39   2.89470  H   45   2.90120  C   33   2.99931  Ni  58   3.07389  C   42   3.13417
near C  36   :   C   38   3.13994  H   60   3.31768  H   43   3.40140  H   68   3.42717  H   41   3.44483
=========================================================================================================
conn C  37   :   N   55   1.45663  C   46   1.53016  C   38   1.53411  C   42   1.53421
---------------------------------------------------------------------------------------------------------
near C  37   :   H   56   2.12579  H   47   2.16784  H   45   2.16817  H   48   2.16852  H   41   2.16963
near C  37   :   H   43   2.17058  H   39   2.17157  H   40   2.17254  H   49   2.17679  H   44   2.17970
near C  37   :   C   36   2.53709  O    1   2.92102  H   66   3.35364  N   54   3.68336  H   60   3.90425
=========================================================================================================
conn C  38   :   H   39   1.09288  H   41   1.09516  H   40   1.09636  C   37   1.53411
---------------------------------------------------------------------------------------------------------
near C  38   :   N   55   2.47034  C   46   2.49111  C   42   2.51469  H   48   2.72736  H   47   2.73244
near C  38   :   H   44   2.75337  H   45   2.77206  H   66   3.03462  O    1   3.12027  C   36   3.13994
near C  38   :   H   56   3.25225  H   49   3.45898  H   43   3.47035  C   62   3.80259  O   61   3.84077
=========================================================================================================
conn H  39   :   C   38   1.09288
---------------------------------------------------------------------------------------------------------
near H  39   :   H   40   1.78071  H   41   1.78088  C   37   2.17157  O    1   2.47568  H   45   2.60268
near H  39   :   N   55   2.73010  C   42   2.79197  C   36   2.89470  H   66   3.13725  H   44   3.14385
near H  39   :   C   46   3.45005  H   56   3.67291  H   47   3.71739  H   48   3.75043  H   43   3.79541
=========================================================================================================
conn H  40   :   C   38   1.09636
---------------------------------------------------------------------------------------------------------
near H  40   :   H   41   1.77574  H   39   1.78071  C   37   2.17254  H   44   2.50938  H   48   2.54485
near H  40   :   C   42   2.72824  C   46   2.76363  H   45   3.08590  H   47   3.13231  N   55   3.41502
near H  40   :   H   43   3.73381  H   49   3.76662  H   66   4.02130  O    1   4.02235  H   56   4.13975
=========================================================================================================
conn H  41   :   C   38   1.09516
---------------------------------------------------------------------------------------------------------
near H  41   :   H   40   1.77574  H   39   1.78088  C   37   2.16963  H   66   2.33532  H   47   2.47075
near H  41   :   C   46   2.69029  N   55   2.73856  O   61   2.86910  C   62   2.92062  H   48   3.01361
near H  41   :   H   56   3.30700  C   36   3.44483  C   42   3.46831  O    1   3.63439  H   49   3.71198
=========================================================================================================
conn C  42   :   H   45   1.09354  H   43   1.09618  H   44   1.09657  C   37   1.53421
---------------------------------------------------------------------------------------------------------
near C  42   :   N   55   2.46409  C   46   2.50552  C   38   2.51469  H   40   2.72824  H   49   2.75167
near C  42   :   H   48   2.75305  H   39   2.79197  C   36   3.13417  H   56   3.14387  O    1   3.15346
near C  42   :   H   47   3.46380  H   41   3.46831  N   54   4.34907  H   60   4.43674  H   66   4.74687
=========================================================================================================
conn H  43   :   C   42   1.09618
---------------------------------------------------------------------------------------------------------
near H  43   :   H   45   1.77693  H   44   1.77875  C   37   2.17058  H   49   2.52397  N   55   2.70880
near H  43   :   C   46   2.73493  H   48   3.08727  H   56   3.10707  C   36   3.40140  C   38   3.47035
near H  43   :   O    1   3.64676  H   40   3.73381  H   47   3.73966  H   39   3.79541  H   60   3.90265
=========================================================================================================
conn H  44   :   C   42   1.09657
---------------------------------------------------------------------------------------------------------
near H  44   :   H   43   1.77875  H   45   1.78198  C   37   2.17970  H   40   2.50938  H   48   2.56158
near H  44   :   C   38   2.75337  C   46   2.76742  H   49   3.11834  H   39   3.14385  N   55   3.41495
near H  44   :   H   41   3.74148  H   47   3.77548  H   56   4.05285  O    1   4.06731  C   36   4.16136
=========================================================================================================
conn H  45   :   C   42   1.09354
---------------------------------------------------------------------------------------------------------
near H  45   :   H   43   1.77693  H   44   1.78198  C   37   2.16817  O    1   2.52507  H   39   2.60268
near H  45   :   N   55   2.73438  C   38   2.77206  C   36   2.90120  H   40   3.08590  C   46   3.45974
near H  45   :   H   56   3.58714  H   49   3.74861  H   48   3.76201  H   41   3.78830  H   34   4.07366
=========================================================================================================
conn C  46   :   H   48   1.09510  H   47   1.09589  H   49   1.09645  C   37   1.53016
---------------------------------------------------------------------------------------------------------
near C  46   :   N   55   2.38425  H   56   2.41147  C   38   2.49111  C   42   2.50552  H   41   2.69029
near C  46   :   H   43   2.73493  H   40   2.76363  H   44   2.76742  H    3   3.23249  H   39   3.45005
near C  46   :   H   45   3.45974  C   36   3.72836  O   59   3.79978  O   61   3.81258  H   60   3.89001
=========================================================================================================
conn H  47   :   C   46   1.09589
---------------------------------------------------------------------------------------------------------
near H  47   :   H   49   1.77485  H   48   1.78274  C   37   2.16784  H   56   2.44070  H   41   2.47075
near H  47   :   H    3   2.60710  N   55   2.62144  C   38   2.73244  O   61   2.82698  H   40   3.13231
near H  47   :   H    5   3.16344  H   66   3.35323  C    2   3.36774  C   62   3.44308  C   42   3.46380
=========================================================================================================
conn H  48   :   C   46   1.09510
---------------------------------------------------------------------------------------------------------
near H  48   :   H   49   1.77783  H   47   1.78274  C   37   2.16852  H   40   2.54485  H   44   2.56158
near H  48   :   C   38   2.72736  C   42   2.75305  H   41   3.01361  H   43   3.08727  N   55   3.35062
near H  48   :   H   56   3.49575  H   39   3.75043  H   45   3.76201  H    3   3.89392  O   61   4.44392
=========================================================================================================
conn H  49   :   C   46   1.09645
---------------------------------------------------------------------------------------------------------
near H  49   :   H   47   1.77485  H   48   1.77783  C   37   2.17679  H   56   2.36203  H   43   2.52397
near H  49   :   N   55   2.64079  C   42   2.75167  H    3   2.87479  H   44   3.11834  H   60   3.26532
near H  49   :   O   59   3.29554  C   38   3.45898  H   41   3.71198  H   45   3.74861  H   40   3.76662
=========================================================================================================
conn N  50   :   H   51   1.01217  C   15   1.37790  C   14   1.46602
---------------------------------------------------------------------------------------------------------
near N  50   :   N   52   2.27902  O   57   2.29507  C    2   2.38636  C   10   2.46017  C    6   2.47370
near N  50   :   H    5   2.60770  H    3   2.64304  H    9   2.66796  H   11   2.70080  H   13   2.72903
near N  50   :   H    7   2.77293  O   59   2.98689  H   70   3.09214  Ni  58   3.25106  H    4   3.35579
=========================================================================================================
conn H  51   :   N   50   1.01217
---------------------------------------------------------------------------------------------------------
near H  51   :   C   15   1.99148  C   14   2.07667  H    3   2.26698  N   52   2.30482  O   59   2.32308
near H  51   :   C    2   2.38547  H    5   2.50427  Ni  58   2.60191  H    9   2.82467  O   61   2.91635
near H  51   :   C    6   2.97341  H   70   3.01992  H   56   3.10508  C   62   3.11454  O   57   3.13255
=========================================================================================================
conn N  52   :   C   15   1.36818  C   16   1.37334  Ni  58   2.06370
---------------------------------------------------------------------------------------------------------
near N  52   :   N   50   2.27902  H   51   2.30482  O   57   2.34421  C   25   2.38748  C   17   2.47999
near N  52   :   N   53   2.60018  H   18   2.73845  H   71   2.83607  H   83   2.98952  O   59   3.08463
near N  52   :   H   79   3.13888  H   67   3.30224  C   65   3.49395  N   63   3.54333  H   70   3.60268
=========================================================================================================
conn N  53   :   C   25   1.36745  C   26   1.37032  Ni  58   1.91051
---------------------------------------------------------------------------------------------------------
near N  53   :   C   16   2.36528  C   35   2.37003  C   23   2.48248  C   27   2.48535  N   54   2.59366
near N  53   :   N   52   2.60018  H   67   2.72114  H   24   2.76576  H   28   2.76746  H   83   2.87808
near N  53   :   H   82   3.04197  H   68   3.33118  C   76   3.33717  C   64   3.46189  H   84   3.46565
=========================================================================================================
conn N  54   :   C   36   1.37021  C   35   1.37049  Ni  58   2.04634
---------------------------------------------------------------------------------------------------------
near N  54   :   N   55   2.27275  O    1   2.34375  H   56   2.34908  C   26   2.38081  C   33   2.48290
near N  54   :   N   53   2.59366  H   34   2.74498  H   60   2.92116  O   59   3.05623  H   68   3.09093
near N  54   :   H   66   3.16116  H   84   3.61943  C   27   3.66305  C   37   3.68336  C   31   3.73730
=========================================================================================================
conn N  55   :   H   56   1.02344  C   36   1.37138  C   37   1.45663
---------------------------------------------------------------------------------------------------------
near N  55   :   N   54   2.27275  O    1   2.29600  C   46   2.38425  C   42   2.46409  C   38   2.47034
near N  55   :   H   47   2.62144  H   49   2.64079  H   43   2.70880  H   66   2.72223  H   39   2.73010
near N  55   :   H   45   2.73438  H   41   2.73856  H   60   2.85753  O   59   2.93809  Ni  58   3.16104
=========================================================================================================
conn H  56   :   N   55   1.02344
---------------------------------------------------------------------------------------------------------
near H  56   :   O   59   1.95209  H   60   2.02383  C   36   2.02952  C   37   2.12579  N   54   2.34908
near H  56   :   H   49   2.36203  C   46   2.41147  H   47   2.44070  Ni  58   2.53007  H   66   2.93418
near H  56   :   H   51   3.10508  H   43   3.10707  C   42   3.14387  O    1   3.17110  C   38   3.25225
=========================================================================================================
conn O  57   :   C   15   1.25525
---------------------------------------------------------------------------------------------------------
near O  57   :   N   50   2.29507  H   18   2.31199  N   52   2.34421  H   13   2.48895  H    7   2.55231
near O  57   :   C   16   2.89880  C   14   2.92799  C   17   2.93284  C   10   3.12632  H   51   3.13255
near O  57   :   C    6   3.15445  H   79   3.32451  H    9   3.57862  H   11   3.60300  H   71   3.89482
=========================================================================================================
conn Ni 58   :   N   53   1.91051  O   59   1.92542  N   54   2.04634  N   52   2.06370
---------------------------------------------------------------------------------------------------------
near Ni 58   :   H   60   2.35545  H   56   2.53007  H   51   2.60191  C   26   2.75755  C   35   2.81307
near Ni 58   :   C   25   2.81367  C   16   2.86416  C   15   3.06741  C   36   3.07389  N   55   3.16104
near Ni 58   :   N   50   3.25106  H   79   3.33284  H   67   3.35910  H   83   3.37614  H   66   3.42060
=========================================================================================================
conn O  59   :   H   60   0.96825  Ni  58   1.92542
---------------------------------------------------------------------------------------------------------
near O  59   :   H   56   1.95209  H   51   2.32308  H    9   2.58504  H   79   2.79776  H    3   2.84970
near O  59   :   N   55   2.93809  N   50   2.98689  N   54   3.05623  H   80   3.07478  N   52   3.08463
near O  59   :   C   77   3.27214  H   49   3.29554  O   73   3.32333  C   15   3.34274  C   74   3.45756
=========================================================================================================
conn H  60   :   O   59   0.96825
---------------------------------------------------------------------------------------------------------
near H  60   :   H   56   2.02383  Ni  58   2.35545  O   73   2.49454  H   80   2.77425  N   55   2.85753
near H  60   :   C   74   2.86822  N   54   2.92116  H   79   3.02562  H    9   3.12373  C   77   3.16838
near H  60   :   N   75   3.21772  H   49   3.26532  H   51   3.28595  C   36   3.31768  H    3   3.52439
=========================================================================================================
conn O  61   :   C   62   1.23631
---------------------------------------------------------------------------------------------------------
near O  61   :   H   66   2.04661  N   63   2.30098  H   70   2.40603  H   47   2.82698  C   65   2.83866
near O  61   :   H   41   2.86910  H   51   2.91635  H    5   2.98511  H   72   3.48830  H   56   3.58578
near O  61   :   C   64   3.59725  N   50   3.60439  H    3   3.64753  H   71   3.67569  H   68   3.74599
=========================================================================================================
conn C  62   :   H   66   1.10476  O   61   1.23631  N   63   1.34452
---------------------------------------------------------------------------------------------------------
near C  62   :   C   64   2.42860  C   65   2.43385  H   70   2.50719  H   68   2.51029  H   41   2.92062
near C  62   :   H   72   3.11244  H   51   3.11454  H   69   3.11525  H   67   3.17574  H   71   3.18323
near C  62   :   H   56   3.39514  H   47   3.44308  N   55   3.46675  Ni  58   3.53129  C   38   3.80259
=========================================================================================================
conn N  63   :   C   62   1.34452  C   65   1.44410  C   64   1.44499
---------------------------------------------------------------------------------------------------------
near N  63   :   H   66   2.03620  H   70   2.07159  H   71   2.08014  H   68   2.08328  H   67   2.09104
near N  63   :   H   69   2.10130  H   72   2.10462  O   61   2.30098  H   51   3.43024  N   52   3.54333
near N  63   :   Ni  58   3.56995  C   16   3.91603  N   50   3.96320  N   53   4.02077  C   25   4.14569
=========================================================================================================
conn C  64   :   H   68   1.09341  H   67   1.09418  H   69   1.09856  N   63   1.44499
---------------------------------------------------------------------------------------------------------
near C  64   :   C   62   2.42860  C   65   2.46915  H   66   2.51500  H   71   2.67150  H   72   2.83756
near C  64   :   H   70   3.37279  N   53   3.46189  O   61   3.59725  C   25   3.59910  Ni  58   3.67425
near C  64   :   N   54   3.84762  C   16   3.85958  N   52   3.89544  C   26   4.07011  C   23   4.12649
=========================================================================================================
conn C  65   :   H   70   1.09157  H   71   1.09558  H   72   1.09851  N   63   1.44410
---------------------------------------------------------------------------------------------------------
near C  65   :   C   62   2.43385  C   64   2.46915  H   67   2.70140  H   69   2.81912  O   61   2.83866
near C  65   :   H   66   3.37652  H   68   3.38332  N   52   3.49395  H   51   3.50921  N   50   3.67702
near C  65   :   C   16   3.76216  C   15   3.77728  C   17   4.06360  H   18   4.11232  Ni  58   4.27515
=========================================================================================================
conn H  66   :   C   62   1.10476
---------------------------------------------------------------------------------------------------------
near H  66   :   N   63   2.03620  O   61   2.04661  H   68   2.10341  H   41   2.33532  C   64   2.51500
near H  66   :   N   55   2.72223  C   36   2.87853  H   56   2.93418  C   38   3.03462  H   39   3.13725
near H  66   :   N   54   3.16116  H   69   3.23378  H   67   3.31208  H   47   3.35323  C   37   3.35364
=========================================================================================================
conn H  67   :   C   64   1.09418
---------------------------------------------------------------------------------------------------------
near H  67   :   H   68   1.76733  H   69   1.78783  N   63   2.09104  H   71   2.43767  C   25   2.59408
near H  67   :   C   65   2.70140  N   53   2.72114  C   16   2.96637  C   23   3.04744  C   62   3.17574
near H  67   :   H   72   3.17728  N   52   3.30224  H   66   3.31208  Ni  58   3.35910  H   24   3.40615
=========================================================================================================
conn H  68   :   C   64   1.09341
---------------------------------------------------------------------------------------------------------
near H  68   :   H   67   1.76733  H   69   1.78951  N   63   2.08328  H   66   2.10341  C   62   2.51029
near H  68   :   N   54   3.09093  N   53   3.33118  C   65   3.38332  C   36   3.42717  C   35   3.45858
near H  68   :   Ni  58   3.48187  C   26   3.61794  H   71   3.63364  O   61   3.74599  O    1   3.80139
=========================================================================================================
conn H  69   :   C   64   1.09856
---------------------------------------------------------------------------------------------------------
near H  69   :   H   67   1.78783  H   68   1.78951  N   63   2.10130  H   72   2.75120  C   65   2.81912
near H  69   :   C   62   3.11525  H   71   3.11565  H   66   3.23378  H   70   3.81256  O   61   4.20587
near H  69   :   C   25   4.36804  N   53   4.38769  C   23   4.60921  C   16   4.65695  Ni  58   4.76761
=========================================================================================================
conn H  70   :   C   65   1.09157
---------------------------------------------------------------------------------------------------------
near H  70   :   H   71   1.77905  H   72   1.79222  N   63   2.07159  O   61   2.40603  C   62   2.50719
near H  70   :   H   51   3.01992  N   50   3.09214  C   64   3.37279  C   15   3.51337  H    5   3.58455
near H  70   :   H   66   3.58650  N   52   3.60268  H   11   3.61296  H   67   3.64098  H   69   3.81256
=========================================================================================================
conn H  71   :   C   65   1.09558
---------------------------------------------------------------------------------------------------------
near H  71   :   H   70   1.77905  H   72   1.78759  N   63   2.08014  H   67   2.43767  C   64   2.67150
near H  71   :   N   52   2.83607  C   16   2.84083  C   17   2.98323  H   18   3.07377  H   69   3.11565
near H  71   :   C   62   3.18323  C   15   3.20178  N   50   3.49730  H   51   3.50770  C   25   3.60688
=========================================================================================================
conn H  72   :   C   65   1.09851
---------------------------------------------------------------------------------------------------------
near H  72   :   H   71   1.78759  H   70   1.79222  N   63   2.10462  H   69   2.75120  C   64   2.83756
near H  72   :   C   62   3.11244  H   67   3.17728  O   61   3.48830  H   68   3.82717  H   66   4.00611
near H  72   :   N   52   4.50880  H   51   4.57776  C   16   4.58617  C   17   4.66889  N   50   4.70009
=========================================================================================================
conn O  73   :   C   74   1.23915
---------------------------------------------------------------------------------------------------------
near O  73   :   H   84   2.04962  N   75   2.30043  H   80   2.41024  H   60   2.49454  C   77   2.84559
near O  73   :   O   59   3.32333  H   79   3.51906  C   76   3.60078  H   78   3.65423  H   82   3.75461
near O  73   :   Ni  58   3.91790  N   54   3.95547  C   35   4.12130  H   56   4.18868  H   83   4.23531
=========================================================================================================
conn C  74   :   H   84   1.10623  O   73   1.23915  N   75   1.34238
---------------------------------------------------------------------------------------------------------
near C  74   :   C   76   2.43043  C   77   2.43770  H   82   2.51594  H   80   2.51997  H   60   2.86822
near C  74   :   H   79   3.08975  H   83   3.14026  H   81   3.15323  H   78   3.19841  O   59   3.45756
near C  74   :   Ni  58   3.50708  C   26   3.65202  C   35   3.70138  N   53   3.77647  N   54   3.79887
=========================================================================================================
conn N  75   :   C   74   1.34238  C   76   1.44468  C   77   1.44503
---------------------------------------------------------------------------------------------------------
near N  75   :   H   84   2.03776  H   80   2.07651  H   79   2.08452  H   82   2.08566  H   83   2.09111
near N  75   :   H   78   2.09254  H   81   2.09600  O   73   2.30043  H   60   3.21772  Ni  58   3.48368
near N  75   :   O   59   3.49026  N   53   3.68652  C   26   3.96632  N   52   4.03918  C   25   4.22503
=========================================================================================================
conn C  76   :   H   82   1.09252  H   83   1.09553  H   81   1.09773  N   75   1.44468
---------------------------------------------------------------------------------------------------------
near C  76   :   C   74   2.43043  C   77   2.45692  H   84   2.52246  H   78   2.71300  H   79   2.75422
near C  76   :   N   53   3.33717  H   80   3.37388  C   25   3.48684  O   73   3.60078  H   28   3.63487
near C  76   :   C   26   3.68903  C   16   3.76760  Ni  58   3.81348  C   27   3.85845  N   52   3.90279
=========================================================================================================
conn C  77   :   H   80   1.09039  H   79   1.09638  H   78   1.09710  N   75   1.44503
---------------------------------------------------------------------------------------------------------
near C  77   :   C   74   2.43770  C   76   2.45692  H   83   2.70145  H   81   2.77652  O   73   2.84559
near C  77   :   H   60   3.16838  H    9   3.26124  O   59   3.27214  H   82   3.37980  H   84   3.38137
near C  77   :   H    7   3.69598  Ni  58   3.85983  C    6   3.99235  N   52   4.04093  C   15   4.14698
=========================================================================================================
conn H  78   :   C   77   1.09710
---------------------------------------------------------------------------------------------------------
near H  78   :   H   80   1.79057  H   79   1.79572  N   75   2.09254  H   81   2.57960  C   76   2.71300
near H  78   :   H   83   3.02529  C   74   3.19841  O   73   3.65423  H   82   3.72438  H    9   3.86656
near H  78   :   H    7   3.91119  H   84   4.05698  H   60   4.24898  O   59   4.32843  C    6   4.42127
=========================================================================================================
conn H  79   :   C   77   1.09638
---------------------------------------------------------------------------------------------------------
near H  79   :   H   80   1.77318  H   78   1.79572  N   75   2.08452  H   83   2.54385  H    9   2.54591
near H  79   :   C   76   2.75422  O   59   2.79776  H    7   2.81116  H   60   3.02562  C   15   3.07674
near H  79   :   C   74   3.08975  N   52   3.13888  C    6   3.14566  H   81   3.21607  O   57   3.32451
=========================================================================================================
conn H  80   :   C   77   1.09039
---------------------------------------------------------------------------------------------------------
near H  80   :   H   79   1.77318  H   78   1.79057  N   75   2.07651  O   73   2.41024  C   74   2.51997
near H  80   :   H   60   2.77425  H    9   3.02494  O   59   3.07478  C   76   3.37388  H   84   3.60833
near H  80   :   H   83   3.69975  H   81   3.73122  H    7   3.88050  C    6   3.92645  Ni  58   4.13328
=========================================================================================================
conn H  81   :   C   76   1.09773
---------------------------------------------------------------------------------------------------------
near H  81   :   H   82   1.78620  H   83   1.78739  N   75   2.09600  H   78   2.57960  C   77   2.77652
near H  81   :   C   74   3.15323  H   79   3.21607  H   84   3.28884  H   80   3.73122  O   73   4.24935
near H  81   :   H   28   4.28499  C   25   4.33326  N   53   4.36897  C   16   4.50386  C   27   4.67133
=========================================================================================================
conn H  82   :   C   76   1.09252
---------------------------------------------------------------------------------------------------------
near H  82   :   H   83   1.77233  H   81   1.78620  N   75   2.08566  H   84   2.11397  C   74   2.51594
near H  82   :   H   28   2.68114  C   27   2.91057  C   26   3.03401  N   53   3.04197  C   25   3.31845
near H  82   :   C   77   3.37980  H   79   3.70024  H   78   3.72438  O   73   3.75461  C   29   3.80825
=========================================================================================================
conn H  83   :   C   76   1.09553
---------------------------------------------------------------------------------------------------------
near H  83   :   H   82   1.77233  H   81   1.78739  N   75   2.09111  H   79   2.54385  C   77   2.70145
near H  83   :   C   25   2.71638  C   16   2.74709  N   53   2.87808  N   52   2.98952  H   78   3.02529
near H  83   :   C   74   3.14026  H   84   3.27513  Ni  58   3.37614  C   23   3.54452  C   17   3.54510
=========================================================================================================
conn H  84   :   C   74   1.10623
---------------------------------------------------------------------------------------------------------
near H  84   :   N   75   2.03776  O   73   2.04962  H   82   2.11397  C   76   2.52246  C   26   2.99513
near H  84   :   C   35   3.13223  C   27   3.20356  H   83   3.27513  H   81   3.28884  C   77   3.38137
near H  84   :   N   53   3.46565  C   33   3.51402  C   29   3.57120  H   60   3.57633  H   80   3.60833
=========================================================================================================

A N G L E S (degree)

i1        i2        i3              A123
ANG C      2  C     14  N     50   105.60220
ANG C      2  C     14  C     10   109.67125
ANG C      2  C     14  C      6   109.15978
ANG H      3  C      2  H      4   108.84678
ANG H      3  C      2  H      5   107.98491
ANG H      3  C      2  C     14   110.08181
ANG H      4  C      2  H      5   108.89670
ANG H      4  C      2  C     14   110.43519
ANG H      5  C      2  C     14   110.53625
ANG C      6  C     14  N     50   111.06689
ANG C      6  C     14  C     10   110.80244
ANG H      7  C      6  H      9   108.47078
ANG H      7  C      6  H      8   108.66988
ANG H      7  C      6  C     14   110.38900
ANG H      8  C      6  H      9   109.75770
ANG H      8  C      6  C     14   110.69019
ANG H      9  C      6  C     14   108.83056
ANG C     10  C     14  N     50   110.39670
ANG H     11  C     10  H     13   108.46642
ANG H     11  C     10  H     12   108.51643
ANG H     11  C     10  C     14   110.17852
ANG H     12  C     10  H     13   109.05553
ANG H     12  C     10  C     14   110.43202
ANG H     13  C     10  C     14   110.14349
ANG C     14  N     50  C     15   125.21557
ANG C     15  N     52  C     16   122.46356
ANG C     15  N     52  Ni    58   125.48764
ANG C     16  N     52  Ni    58   111.29444
ANG C     16  C     17  C     19   121.87379
ANG C     16  C     25  N     53   114.14709
ANG C     16  C     25  C     23   118.57566
ANG C     17  C     19  C     21   120.03344
ANG C     17  C     16  N     52   126.29051
ANG C     17  C     16  C     25   118.01071
ANG H     18  C     17  C     19   119.94029
ANG H     18  C     17  C     16   118.17729
ANG C     19  C     21  C     23   119.68636
ANG H     20  C     19  C     21   120.36161
ANG H     20  C     19  C     17   119.60153
ANG C     21  C     23  C     25   121.75740
ANG H     22  C     21  C     19   120.64191
ANG H     22  C     21  C     23   119.67164
ANG C     23  C     25  N     53   126.99317
ANG H     24  C     23  C     21   118.82858
ANG H     24  C     23  C     25   119.37034
ANG C     25  N     53  C     26   129.25194
ANG C     25  N     53  Ni    58   117.30420
ANG C     25  C     16  N     52   115.45238
ANG C     26  N     53  Ni    58   113.36161
ANG C     26  C     27  C     29   121.66141
ANG C     26  C     35  N     54   114.99195
ANG C     26  C     35  C     33   118.06937
ANG C     27  C     29  C     31   119.70313
ANG C     27  C     26  N     53   127.01487
ANG C     27  C     26  C     35   118.59009
ANG H     28  C     27  C     29   118.96209
ANG H     28  C     27  C     26   119.33325
ANG C     29  C     31  C     33   120.19355
ANG H     30  C     29  C     31   120.56440
ANG H     30  C     29  C     27   119.73170
ANG C     31  C     33  C     35   121.67486
ANG H     32  C     31  C     29   120.28553
ANG H     32  C     31  C     33   119.51541
ANG C     33  C     35  N     54   126.77801
ANG H     34  C     33  C     31   120.15571
ANG H     34  C     33  C     35   118.15658
ANG C     35  N     54  C     36   123.63101
ANG C     35  N     54  Ni    58   109.23266
ANG C     35  C     26  N     53   114.19109
ANG C     36  N     54  Ni    58   127.11465
ANG C     36  N     55  C     37   127.53980
ANG C     38  C     37  N     55   111.35246
ANG C     38  C     37  C     46   108.77117
ANG C     38  C     37  C     42   110.08282
ANG H     39  C     38  H     41   108.96119
ANG H     39  C     38  H     40   108.85704
ANG H     39  C     38  C     37   110.38163
ANG H     40  C     38  H     41   108.24645
ANG H     40  C     38  C     37   110.25261
ANG H     41  C     38  C     37   110.09353
ANG C     42  C     37  N     55   110.92353
ANG C     42  C     37  C     46   109.69667
ANG H     43  C     42  H     45   108.48307
ANG H     43  C     42  H     44   108.42606
ANG H     43  C     42  C     37   110.10151
ANG H     44  C     42  H     45   108.90753
ANG H     44  C     42  C     37   110.79958
ANG H     45  C     42  C     37   110.06718
ANG C     46  C     37  N     55   105.90308
ANG H     47  C     46  H     48   108.91175
ANG H     47  C     46  H     49   108.10697
ANG H     47  C     46  C     37   110.18358
ANG H     48  C     46  H     49   108.43088
ANG H     48  C     46  C     37   110.28446
ANG H     49  C     46  C     37   110.85931
ANG N     50  C     15  O     57   121.22186
ANG N     50  C     15  N     52   112.17997
ANG H     51  N     50  C     15   111.95568
ANG H     51  N     50  C     14   112.56634
ANG N     52  C     15  O     57   126.59617
ANG N     52  Ni    58  N     53    81.62903
ANG N     52  Ni    58  O     59   101.23895
ANG N     52  Ni    58  N     54   157.01897
ANG N     53  Ni    58  O     59   154.45146
ANG N     53  Ni    58  N     54    81.83532
ANG N     54  C     36  O      1   126.24596
ANG N     54  C     36  N     55   111.99049
ANG N     54  Ni    58  O     59   100.57241
ANG N     55  C     36  O      1   121.70464
ANG H     56  N     55  C     36   115.10163
ANG H     56  N     55  C     37   116.91770
ANG H     60  O     59  Ni    58   104.02178
ANG C     62  N     63  C     65   121.52580
ANG C     62  N     63  C     64   121.01998
ANG N     63  C     62  O     61   126.09045
ANG C     64  N     63  C     65   117.44124
ANG H     66  C     62  O     61   121.80415
ANG H     66  C     62  N     63   112.10431
ANG H     67  C     64  H     68   107.78120
ANG H     67  C     64  H     69   109.24185
ANG H     67  C     64  N     63   110.11012
ANG H     68  C     64  H     69   109.45084
ANG H     68  C     64  N     63   109.53372
ANG H     69  C     64  N     63   110.66969
ANG H     70  C     65  H     71   108.86004
ANG H     70  C     65  H     72   109.83646
ANG H     70  C     65  N     63   108.77158
ANG H     71  C     65  H     72   109.12070
ANG H     71  C     65  N     63   109.21262
ANG H     72  C     65  N     63   111.00540
ANG C     74  N     75  C     76   121.34956
ANG C     74  N     75  C     77   121.93812
ANG N     75  C     74  O     73   125.97885
ANG C     76  N     75  C     77   116.47344
ANG H     78  C     77  H     80   109.87934
ANG H     78  C     77  H     79   109.90256
ANG H     78  C     77  N     75   110.04870
ANG H     79  C     77  H     80   108.36106
ANG H     79  C     77  N     75   109.44954
ANG H     80  C     77  N     75   109.17043
ANG H     81  C     76  H     82   109.27783
ANG H     81  C     76  H     83   109.16362
ANG H     81  C     76  N     75   110.31364
ANG H     82  C     76  H     83   108.19274
ANG H     82  C     76  N     75   109.80017
ANG H     83  C     76  N     75   110.05459
ANG H     84  C     74  O     73   121.72583
ANG H     84  C     74  N     75   112.29524
