# Supplementary material for: Enhanced Proton-Coupled Electron-Transfer Reactivity by a Mononuclear Nickel(II) Hydroxide Radical Complex
Source: Inorg Chem. 2024 Dec 16;63(52):24453–65. doi: 10.1021/acs.inorgchem.4c03370 (PMC11688665; doi:10.1021/acs.inorgchem.4c03370)
Supplement: Supplementary file 2 — ic4c03370_si_002.zip [file ic4c03370_si_002.zip › CompData/opt_niohdmf2_-2_3.1327822.out.xyz]

  84
opt_boost-s12g_niohdmf2_-2_3.1327822.out       -12040.4392
O       0.000000    0.000000    4.248922
C       3.357803   -3.079356   -1.428276
H       3.442255   -2.358927   -0.606482
H       4.363548   -3.386573   -1.734212
H       2.816756   -3.956635   -1.055061
C       3.347857   -1.177728   -3.045809
H       2.837106   -0.716828   -3.896652
H       4.378966   -1.409504   -3.338845
H       3.350597   -0.464258   -2.214686
C       2.522333   -3.452477   -3.755803
H       2.015632   -4.365873   -3.422922
H       3.525535   -3.719686   -4.108836
H       1.954351   -3.024302   -4.585578
C       2.611001   -2.448844   -2.604756
C       0.347496   -1.337031   -2.738727
C      -1.780481   -0.350346   -2.215978
C      -2.488912   -0.772995   -3.355019
H      -1.966651   -1.380779   -4.087172
C      -3.833951   -0.450590   -3.548686
H      -4.348265   -0.801011   -4.443884
C      -4.514849    0.302632   -2.594653
H      -5.570362    0.541084   -2.724988
C      -3.839177    0.754592   -1.459360
H      -4.392831    1.305113   -0.705268
C      -2.477879    0.472079   -1.246604
C      -2.022936    1.656033    0.877129
C      -2.910289    2.746586    0.835455
H      -3.450930    2.957752   -0.082351
C      -3.078095    3.596864    1.929671
H      -3.771907    4.434460    1.861838
C      -2.351442    3.370987    3.097929
H      -2.481188    4.024203    3.961070
C      -1.438634    2.316444    3.164342
H      -0.856540    2.155196    4.066018
C      -1.223706    1.455806    2.072804
C       0.371433   -0.072393    3.050504
C       2.383731   -1.535515    3.547229
C       1.653012   -2.645653    4.313482
H       0.854689   -2.222020    4.927967
H       2.353714   -3.182519    4.963713
H       1.217974   -3.364243    3.610814
C       3.084911   -0.589932    4.531109
H       3.632310    0.185687    3.983036
H       3.797123   -1.139092    5.158520
H       2.346776   -0.103878    5.175115
C       3.419354   -2.176231    2.620755
H       2.924909   -2.840535    1.902974
H       4.141664   -2.757749    3.203290
H       3.965115   -1.410688    2.056578
N       1.272095   -2.132859   -2.098112
H       1.258421   -1.996696   -1.095234
N      -0.510061   -0.732316   -1.860754
N      -1.734786    0.787498   -0.142866
N      -0.262564    0.484191    1.970816
N       1.472361   -0.801328    2.679959
H       1.735754   -0.719346    1.694396
O       0.338191   -1.227857   -3.989186
Ni      0.000000    0.000000    0.000000
O       1.922234    0.000000   -0.110718
H       2.186988    0.774815    0.406078
O       0.556936   -4.010025    0.894614
C      -0.411632   -3.299894    1.187955
N      -1.548971   -3.180243    0.480939
C      -2.641904   -2.365865    0.960807
C      -1.716592   -3.833625   -0.795939
H      -0.418450   -2.670639    2.095973
H      -2.928145   -1.633915    0.199530
H      -2.324422   -1.815411    1.850605
H      -3.511392   -2.990240    1.207770
H      -0.755635   -4.246884   -1.107888
H      -2.042814   -3.096588   -1.538002
H      -2.464441   -4.635775   -0.732640
O       2.111040    3.267484    0.465817
C       1.044752    3.343981   -0.160827
N       0.868441    3.042832   -1.457056
C      -0.425967    3.162987   -2.087276
C       1.924441    2.468286   -2.258852
H       2.053976    3.047806   -3.181354
H       1.673408    1.429316   -2.502916
H       2.851839    2.471952   -1.685372
H      -0.377575    3.870238   -2.925412
H      -1.160557    3.515760   -1.359595
H      -0.754772    2.186429   -2.459304
H       0.109493    3.684635    0.321866
